# Supplementary material for: Visualization of oligomerization, clustering, and density transition of intrinsically disordered proteins
Source: Natl Sci Rev. 2026 Feb 14;13(7):nwag107. doi: 10.1093/nsr/nwag107 (PMC13114874; doi:10.1093/nsr/nwag107)
Supplement: nwag107_Supplemental_Files [file nwag107_supplemental_files.zip]

Archive with 1,015 entries (1,011 files):
- NSR_SI-2025-2345.R1-clean version-20260211.pdf
- SI-MD-Structures/
- SI-MD-Structures/MD-Sturctures/
- SI-MD-Structures/MD-Sturctures/frame1.pdb
- SI-MD-Structures/MD-Sturctures/frame10.pdb
- SI-MD-Structures/MD-Sturctures/frame100.pdb
- SI-MD-Structures/MD-Sturctures/frame1000.pdb
- SI-MD-Structures/MD-Sturctures/frame101.pdb
- SI-MD-Structures/MD-Sturctures/frame102.pdb
- SI-MD-Structures/MD-Sturctures/frame103.pdb
- SI-MD-Structures/MD-Sturctures/frame104.pdb
- SI-MD-Structures/MD-Sturctures/frame105.pdb
- SI-MD-Structures/MD-Sturctures/frame106.pdb
- SI-MD-Structures/MD-Sturctures/frame107.pdb
- SI-MD-Structures/MD-Sturctures/frame108.pdb
- SI-MD-Structures/MD-Sturctures/frame109.pdb
- SI-MD-Structures/MD-Sturctures/frame11.pdb
- SI-MD-Structures/MD-Sturctures/frame110.pdb
- SI-MD-Structures/MD-Sturctures/frame111.pdb
- SI-MD-Structures/MD-Sturctures/frame112.pdb
- SI-MD-Structures/MD-Sturctures/frame113.pdb
- SI-MD-Structures/MD-Sturctures/frame114.pdb
- SI-MD-Structures/MD-Sturctures/frame115.pdb
- SI-MD-Structures/MD-Sturctures/frame116.pdb
- SI-MD-Structures/MD-Sturctures/frame117.pdb
- SI-MD-Structures/MD-Sturctures/frame118.pdb
- SI-MD-Structures/MD-Sturctures/frame119.pdb
- SI-MD-Structures/MD-Sturctures/frame12.pdb
- SI-MD-Structures/MD-Sturctures/frame120.pdb
- SI-MD-Structures/MD-Sturctures/frame121.pdb
- SI-MD-Structures/MD-Sturctures/frame122.pdb
- SI-MD-Structures/MD-Sturctures/frame123.pdb
- SI-MD-Structures/MD-Sturctures/frame124.pdb
- SI-MD-Structures/MD-Sturctures/frame125.pdb
- SI-MD-Structures/MD-Sturctures/frame126.pdb
- SI-MD-Structures/MD-Sturctures/frame127.pdb
- SI-MD-Structures/MD-Sturctures/frame128.pdb
- SI-MD-Structures/MD-Sturctures/frame129.pdb
- SI-MD-Structures/MD-Sturctures/frame13.pdb
- SI-MD-Structures/MD-Sturctures/frame130.pdb
- SI-MD-Structures/MD-Sturctures/frame131.pdb
- SI-MD-Structures/MD-Sturctures/frame132.pdb
- SI-MD-Structures/MD-Sturctures/frame133.pdb
- SI-MD-Structures/MD-Sturctures/frame134.pdb
- SI-MD-Structures/MD-Sturctures/frame135.pdb
- SI-MD-Structures/MD-Sturctures/frame136.pdb
- SI-MD-Structures/MD-Sturctures/frame137.pdb
- SI-MD-Structures/MD-Sturctures/frame138.pdb
- SI-MD-Structures/MD-Sturctures/frame139.pdb
- SI-MD-Structures/MD-Sturctures/frame14.pdb
- SI-MD-Structures/MD-Sturctures/frame140.pdb
- SI-MD-Structures/MD-Sturctures/frame141.pdb
- SI-MD-Structures/MD-Sturctures/frame142.pdb
- SI-MD-Structures/MD-Sturctures/frame143.pdb
- SI-MD-Structures/MD-Sturctures/frame144.pdb
- SI-MD-Structures/MD-Sturctures/frame145.pdb
- SI-MD-Structures/MD-Sturctures/frame146.pdb
- SI-MD-Structures/MD-Sturctures/frame147.pdb
- SI-MD-Structures/MD-Sturctures/frame148.pdb
- SI-MD-Structures/MD-Sturctures/frame149.pdb
- SI-MD-Structures/MD-Sturctures/frame15.pdb
- SI-MD-Structures/MD-Sturctures/frame150.pdb
- SI-MD-Structures/MD-Sturctures/frame151.pdb
- SI-MD-Structures/MD-Sturctures/frame152.pdb
- SI-MD-Structures/MD-Sturctures/frame153.pdb
- SI-MD-Structures/MD-Sturctures/frame154.pdb
- SI-MD-Structures/MD-Sturctures/frame155.pdb
- SI-MD-Structures/MD-Sturctures/frame156.pdb
- SI-MD-Structures/MD-Sturctures/frame157.pdb
- SI-MD-Structures/MD-Sturctures/frame158.pdb
- SI-MD-Structures/MD-Sturctures/frame159.pdb
- SI-MD-Structures/MD-Sturctures/frame16.pdb
- SI-MD-Structures/MD-Sturctures/frame160.pdb
- SI-MD-Structures/MD-Sturctures/frame161.pdb
- SI-MD-Structures/MD-Sturctures/frame162.pdb
- SI-MD-Structures/MD-Sturctures/frame163.pdb
- SI-MD-Structures/MD-Sturctures/frame164.pdb
- SI-MD-Structures/MD-Sturctures/frame165.pdb
- SI-MD-Structures/MD-Sturctures/frame166.pdb
- SI-MD-Structures/MD-Sturctures/frame167.pdb
- SI-MD-Structures/MD-Sturctures/frame168.pdb
- SI-MD-Structures/MD-Sturctures/frame169.pdb
- SI-MD-Structures/MD-Sturctures/frame17.pdb
- SI-MD-Structures/MD-Sturctures/frame170.pdb
- SI-MD-Structures/MD-Sturctures/frame171.pdb
- SI-MD-Structures/MD-Sturctures/frame172.pdb
- SI-MD-Structures/MD-Sturctures/frame173.pdb
- SI-MD-Structures/MD-Sturctures/frame174.pdb
- SI-MD-Structures/MD-Sturctures/frame175.pdb
- SI-MD-Structures/MD-Sturctures/frame176.pdb
- SI-MD-Structures/MD-Sturctures/frame177.pdb
- SI-MD-Structures/MD-Sturctures/frame178.pdb
- SI-MD-Structures/MD-Sturctures/frame179.pdb
- SI-MD-Structures/MD-Sturctures/frame18.pdb
- SI-MD-Structures/MD-Sturctures/frame180.pdb
- SI-MD-Structures/MD-Sturctures/frame181.pdb
- SI-MD-Structures/MD-Sturctures/frame182.pdb
- SI-MD-Structures/MD-Sturctures/frame183.pdb
- SI-MD-Structures/MD-Sturctures/frame184.pdb
- SI-MD-Structures/MD-Sturctures/frame185.pdb
- SI-MD-Structures/MD-Sturctures/frame186.pdb
- SI-MD-Structures/MD-Sturctures/frame187.pdb
- SI-MD-Structures/MD-Sturctures/frame188.pdb
- SI-MD-Structures/MD-Sturctures/frame189.pdb
- SI-MD-Structures/MD-Sturctures/frame19.pdb
- SI-MD-Structures/MD-Sturctures/frame190.pdb
- SI-MD-Structures/MD-Sturctures/frame191.pdb
- SI-MD-Structures/MD-Sturctures/frame192.pdb
- SI-MD-Structures/MD-Sturctures/frame193.pdb
- SI-MD-Structures/MD-Sturctures/frame194.pdb
- SI-MD-Structures/MD-Sturctures/frame195.pdb
- SI-MD-Structures/MD-Sturctures/frame196.pdb
- SI-MD-Structures/MD-Sturctures/frame197.pdb
- SI-MD-Structures/MD-Sturctures/frame198.pdb
- SI-MD-Structures/MD-Sturctures/frame199.pdb
- SI-MD-Structures/MD-Sturctures/frame2.pdb
- SI-MD-Structures/MD-Sturctures/frame20.pdb
- SI-MD-Structures/MD-Sturctures/frame200.pdb
- SI-MD-Structures/MD-Sturctures/frame201.pdb
- SI-MD-Structures/MD-Sturctures/frame202.pdb
- SI-MD-Structures/MD-Sturctures/frame203.pdb
- SI-MD-Structures/MD-Sturctures/frame204.pdb
- SI-MD-Structures/MD-Sturctures/frame205.pdb
- SI-MD-Structures/MD-Sturctures/frame206.pdb
- SI-MD-Structures/MD-Sturctures/frame207.pdb
- SI-MD-Structures/MD-Sturctures/frame208.pdb
- SI-MD-Structures/MD-Sturctures/frame209.pdb
- SI-MD-Structures/MD-Sturctures/frame21.pdb
- SI-MD-Structures/MD-Sturctures/frame210.pdb
- SI-MD-Structures/MD-Sturctures/frame211.pdb
- SI-MD-Structures/MD-Sturctures/frame212.pdb
- SI-MD-Structures/MD-Sturctures/frame213.pdb
- SI-MD-Structures/MD-Sturctures/frame214.pdb
- SI-MD-Structures/MD-Sturctures/frame215.pdb
- SI-MD-Structures/MD-Sturctures/frame216.pdb
- SI-MD-Structures/MD-Sturctures/frame217.pdb
- SI-MD-Structures/MD-Sturctures/frame218.pdb
- SI-MD-Structures/MD-Sturctures/frame219.pdb
- SI-MD-Structures/MD-Sturctures/frame22.pdb
- SI-MD-Structures/MD-Sturctures/frame220.pdb
- SI-MD-Structures/MD-Sturctures/frame221.pdb
- SI-MD-Structures/MD-Sturctures/frame222.pdb
- SI-MD-Structures/MD-Sturctures/frame223.pdb
- SI-MD-Structures/MD-Sturctures/frame224.pdb
- SI-MD-Structures/MD-Sturctures/frame225.pdb
- SI-MD-Structures/MD-Sturctures/frame226.pdb
- SI-MD-Structures/MD-Sturctures/frame227.pdb
- SI-MD-Structures/MD-Sturctures/frame228.pdb
- SI-MD-Structures/MD-Sturctures/frame229.pdb
- SI-MD-Structures/MD-Sturctures/frame23.pdb
- SI-MD-Structures/MD-Sturctures/frame230.pdb
- SI-MD-Structures/MD-Sturctures/frame231.pdb
- SI-MD-Structures/MD-Sturctures/frame232.pdb
- SI-MD-Structures/MD-Sturctures/frame233.pdb
- SI-MD-Structures/MD-Sturctures/frame234.pdb
- SI-MD-Structures/MD-Sturctures/frame235.pdb
- SI-MD-Structures/MD-Sturctures/frame236.pdb
- SI-MD-Structures/MD-Sturctures/frame237.pdb
- SI-MD-Structures/MD-Sturctures/frame238.pdb
- SI-MD-Structures/MD-Sturctures/frame239.pdb
- SI-MD-Structures/MD-Sturctures/frame24.pdb
- SI-MD-Structures/MD-Sturctures/frame240.pdb
- SI-MD-Structures/MD-Sturctures/frame241.pdb
- SI-MD-Structures/MD-Sturctures/frame242.pdb
- SI-MD-Structures/MD-Sturctures/frame243.pdb
- SI-MD-Structures/MD-Sturctures/frame244.pdb
- SI-MD-Structures/MD-Sturctures/frame245.pdb
- SI-MD-Structures/MD-Sturctures/frame246.pdb
- SI-MD-Structures/MD-Sturctures/frame247.pdb
- SI-MD-Structures/MD-Sturctures/frame248.pdb
- SI-MD-Structures/MD-Sturctures/frame249.pdb
- SI-MD-Structures/MD-Sturctures/frame25.pdb
- SI-MD-Structures/MD-Sturctures/frame250.pdb
- SI-MD-Structures/MD-Sturctures/frame251.pdb
- SI-MD-Structures/MD-Sturctures/frame252.pdb
- SI-MD-Structures/MD-Sturctures/frame253.pdb
- SI-MD-Structures/MD-Sturctures/frame254.pdb
- SI-MD-Structures/MD-Sturctures/frame255.pdb
- SI-MD-Structures/MD-Sturctures/frame256.pdb
- SI-MD-Structures/MD-Sturctures/frame257.pdb
- SI-MD-Structures/MD-Sturctures/frame258.pdb
- SI-MD-Structures/MD-Sturctures/frame259.pdb
- SI-MD-Structures/MD-Sturctures/frame26.pdb
- SI-MD-Structures/MD-Sturctures/frame260.pdb
- SI-MD-Structures/MD-Sturctures/frame261.pdb
- SI-MD-Structures/MD-Sturctures/frame262.pdb
- SI-MD-Structures/MD-Sturctures/frame263.pdb
- SI-MD-Structures/MD-Sturctures/frame264.pdb
- SI-MD-Structures/MD-Sturctures/frame265.pdb
- SI-MD-Structures/MD-Sturctures/frame266.pdb
- SI-MD-Structures/MD-Sturctures/frame267.pdb
- SI-MD-Structures/MD-Sturctures/frame268.pdb
- SI-MD-Structures/MD-Sturctures/frame269.pdb
- SI-MD-Structures/MD-Sturctures/frame27.pdb
- SI-MD-Structures/MD-Sturctures/frame270.pdb
- SI-MD-Structures/MD-Sturctures/frame271.pdb
- SI-MD-Structures/MD-Sturctures/frame272.pdb
- SI-MD-Structures/MD-Sturctures/frame273.pdb
- SI-MD-Structures/MD-Sturctures/frame274.pdb
- SI-MD-Structures/MD-Sturctures/frame275.pdb
- SI-MD-Structures/MD-Sturctures/frame276.pdb
- SI-MD-Structures/MD-Sturctures/frame277.pdb
- SI-MD-Structures/MD-Sturctures/frame278.pdb
- SI-MD-Structures/MD-Sturctures/frame279.pdb
- SI-MD-Structures/MD-Sturctures/frame28.pdb
- SI-MD-Structures/MD-Sturctures/frame280.pdb
- SI-MD-Structures/MD-Sturctures/frame281.pdb
- SI-MD-Structures/MD-Sturctures/frame282.pdb
- SI-MD-Structures/MD-Sturctures/frame283.pdb
- SI-MD-Structures/MD-Sturctures/frame284.pdb
- SI-MD-Structures/MD-Sturctures/frame285.pdb
- SI-MD-Structures/MD-Sturctures/frame286.pdb
- SI-MD-Structures/MD-Sturctures/frame287.pdb
- SI-MD-Structures/MD-Sturctures/frame288.pdb
- SI-MD-Structures/MD-Sturctures/frame289.pdb
- SI-MD-Structures/MD-Sturctures/frame29.pdb
- SI-MD-Structures/MD-Sturctures/frame290.pdb
- SI-MD-Structures/MD-Sturctures/frame291.pdb
- SI-MD-Structures/MD-Sturctures/frame292.pdb
- SI-MD-Structures/MD-Sturctures/frame293.pdb
- SI-MD-Structures/MD-Sturctures/frame294.pdb
- SI-MD-Structures/MD-Sturctures/frame295.pdb
- SI-MD-Structures/MD-Sturctures/frame296.pdb
- SI-MD-Structures/MD-Sturctures/frame297.pdb
- SI-MD-Structures/MD-Sturctures/frame298.pdb
- SI-MD-Structures/MD-Sturctures/frame299.pdb
- SI-MD-Structures/MD-Sturctures/frame3.pdb
- SI-MD-Structures/MD-Sturctures/frame30.pdb
- SI-MD-Structures/MD-Sturctures/frame300.pdb
- SI-MD-Structures/MD-Sturctures/frame301.pdb
- SI-MD-Structures/MD-Sturctures/frame302.pdb
- SI-MD-Structures/MD-Sturctures/frame303.pdb
- SI-MD-Structures/MD-Sturctures/frame304.pdb
- SI-MD-Structures/MD-Sturctures/frame305.pdb
- SI-MD-Structures/MD-Sturctures/frame306.pdb
- SI-MD-Structures/MD-Sturctures/frame307.pdb
- SI-MD-Structures/MD-Sturctures/frame308.pdb
- SI-MD-Structures/MD-Sturctures/frame309.pdb
- SI-MD-Structures/MD-Sturctures/frame31.pdb
- SI-MD-Structures/MD-Sturctures/frame310.pdb
- SI-MD-Structures/MD-Sturctures/frame311.pdb
- SI-MD-Structures/MD-Sturctures/frame312.pdb
- SI-MD-Structures/MD-Sturctures/frame313.pdb
- SI-MD-Structures/MD-Sturctures/frame314.pdb
- SI-MD-Structures/MD-Sturctures/frame315.pdb
- SI-MD-Structures/MD-Sturctures/frame316.pdb
- SI-MD-Structures/MD-Sturctures/frame317.pdb
- SI-MD-Structures/MD-Sturctures/frame318.pdb
- SI-MD-Structures/MD-Sturctures/frame319.pdb
- SI-MD-Structures/MD-Sturctures/frame32.pdb
- SI-MD-Structures/MD-Sturctures/frame320.pdb
- SI-MD-Structures/MD-Sturctures/frame321.pdb
- SI-MD-Structures/MD-Sturctures/frame322.pdb
- SI-MD-Structures/MD-Sturctures/frame323.pdb
- SI-MD-Structures/MD-Sturctures/frame324.pdb
- SI-MD-Structures/MD-Sturctures/frame325.pdb
- SI-MD-Structures/MD-Sturctures/frame326.pdb
- SI-MD-Structures/MD-Sturctures/frame327.pdb
- SI-MD-Structures/MD-Sturctures/frame328.pdb
- SI-MD-Structures/MD-Sturctures/frame329.pdb
- SI-MD-Structures/MD-Sturctures/frame33.pdb
- SI-MD-Structures/MD-Sturctures/frame330.pdb
- SI-MD-Structures/MD-Sturctures/frame331.pdb
- SI-MD-Structures/MD-Sturctures/frame332.pdb
- SI-MD-Structures/MD-Sturctures/frame333.pdb
- SI-MD-Structures/MD-Sturctures/frame334.pdb
- SI-MD-Structures/MD-Sturctures/frame335.pdb
- SI-MD-Structures/MD-Sturctures/frame336.pdb
- SI-MD-Structures/MD-Sturctures/frame337.pdb
- SI-MD-Structures/MD-Sturctures/frame338.pdb
- SI-MD-Structures/MD-Sturctures/frame339.pdb
- SI-MD-Structures/MD-Sturctures/frame34.pdb
- SI-MD-Structures/MD-Sturctures/frame340.pdb
- SI-MD-Structures/MD-Sturctures/frame341.pdb
- SI-MD-Structures/MD-Sturctures/frame342.pdb
- SI-MD-Structures/MD-Sturctures/frame343.pdb
- SI-MD-Structures/MD-Sturctures/frame344.pdb
- SI-MD-Structures/MD-Sturctures/frame345.pdb
- SI-MD-Structures/MD-Sturctures/frame346.pdb
- SI-MD-Structures/MD-Sturctures/frame347.pdb
- SI-MD-Structures/MD-Sturctures/frame348.pdb
- SI-MD-Structures/MD-Sturctures/frame349.pdb
- SI-MD-Structures/MD-Sturctures/frame35.pdb
- SI-MD-Structures/MD-Sturctures/frame350.pdb
- SI-MD-Structures/MD-Sturctures/frame351.pdb
- SI-MD-Structures/MD-Sturctures/frame352.pdb
- SI-MD-Structures/MD-Sturctures/frame353.pdb
- SI-MD-Structures/MD-Sturctures/frame354.pdb
- SI-MD-Structures/MD-Sturctures/frame355.pdb
- SI-MD-Structures/MD-Sturctures/frame356.pdb
- SI-MD-Structures/MD-Sturctures/frame357.pdb
- SI-MD-Structures/MD-Sturctures/frame358.pdb
- SI-MD-Structures/MD-Sturctures/frame359.pdb
- SI-MD-Structures/MD-Sturctures/frame36.pdb
- SI-MD-Structures/MD-Sturctures/frame360.pdb
- SI-MD-Structures/MD-Sturctures/frame361.pdb
- SI-MD-Structures/MD-Sturctures/frame362.pdb
- SI-MD-Structures/MD-Sturctures/frame363.pdb
- SI-MD-Structures/MD-Sturctures/frame364.pdb
- SI-MD-Structures/MD-Sturctures/frame365.pdb
[truncated: 715 more entries]
