# Supplementary material for: Visualization of oligomerization, clustering, and density transition of intrinsically disordered proteins
Source: Natl Sci Rev. 2026 Feb 14;13(7):nwag107. doi: 10.1093/nsr/nwag107 (PMC13114874; doi:10.1093/nsr/nwag107)
Supplement: nwag107_Supplemental_Files [file nwag107_supplemental_files.zip › SI-MD-Structures/MD-Sturctures/frame1.pdb]

CRYST1  135.071  149.231  136.834  90.00  90.00  90.00               1
ATOM      1  N   MET     1       8.607  54.739  92.686  1.00  0.00           N  
ATOM      2  H1  MET     1       7.899  54.075  92.406  1.00  0.00           H  
ATOM      3  H2  MET     1       8.318  55.121  93.575  1.00  0.00           H  
ATOM      4  H3  MET     1       8.786  55.417  91.959  1.00  0.00           H  
ATOM      5  CA  MET     1       9.868  53.975  92.938  1.00  0.00           C  
ATOM      6  HA  MET     1       9.567  53.038  93.407  1.00  0.00           H  
ATOM      7  CB  MET     1      10.515  53.630  91.593  1.00  0.00           C  
ATOM      8  HB2 MET     1      10.700  54.543  91.027  1.00  0.00           H  
ATOM      9  HB3 MET     1      11.454  53.131  91.831  1.00  0.00           H  
ATOM     10  CG  MET     1       9.767  52.680  90.696  1.00  0.00           C  
ATOM     11  HG2 MET     1       9.560  51.793  91.294  1.00  0.00           H  
ATOM     12  HG3 MET     1       8.828  53.196  90.493  1.00  0.00           H  
ATOM     13  SD  MET     1      10.539  52.232  89.167  1.00  0.00           S  
ATOM     14  CE  MET     1       9.210  51.135  88.776  1.00  0.00           C  
ATOM     15  HE1 MET     1       8.308  51.728  88.624  1.00  0.00           H  
ATOM     16  HE2 MET     1       9.305  50.520  87.881  1.00  0.00           H  
ATOM     17  HE3 MET     1       9.064  50.502  89.651  1.00  0.00           H  
ATOM     18  C   MET     1      10.841  54.796  93.816  1.00  0.00           C  
ATOM     19  O   MET     1      10.988  55.968  93.607  1.00  0.00           O  
ATOM     20  N   ALA     2      11.701  54.251  94.697  1.00  0.00           N  
ATOM     21  H   ALA     2      12.366  54.902  95.091  1.00  0.00           H  
ATOM     22  CA  ALA     2      11.743  52.812  95.211  1.00  0.00           C  
ATOM     23  HA  ALA     2      12.558  52.805  95.934  1.00  0.00           H  
ATOM     24  CB  ALA     2      10.490  52.507  96.018  1.00  0.00           C  
ATOM     25  HB1 ALA     2      10.612  51.597  96.605  1.00  0.00           H  
ATOM     26  HB2 ALA     2      10.269  53.269  96.766  1.00  0.00           H  
ATOM     27  HB3 ALA     2       9.665  52.417  95.312  1.00  0.00           H  
ATOM     28  C   ALA     2      12.041  51.686  94.173  1.00  0.00           C  
ATOM     29  O   ALA     2      11.072  51.142  93.606  1.00  0.00           O  
ATOM     30  N   SER     3      13.247  51.163  94.080  1.00  0.00           N  
ATOM     31  H   SER     3      13.351  50.357  93.480  1.00  0.00           H  
ATOM     32  CA  SER     3      14.544  51.759  94.402  1.00  0.00           C  
ATOM     33  HA  SER     3      14.535  51.929  95.478  1.00  0.00           H  
ATOM     34  CB  SER     3      15.682  50.772  93.969  1.00  0.00           C  
ATOM     35  HB2 SER     3      16.648  51.267  94.072  1.00  0.00           H  
ATOM     36  HB3 SER     3      15.469  49.888  94.570  1.00  0.00           H  
ATOM     37  OG  SER     3      15.561  50.598  92.573  1.00  0.00           O  
ATOM     38  HG  SER     3      16.442  50.323  92.310  1.00  0.00           H  
ATOM     39  C   SER     3      14.781  53.090  93.807  1.00  0.00           C  
ATOM     40  O   SER     3      14.112  53.414  92.838  1.00  0.00           O  
ATOM     41  N   ASN     4      15.818  53.815  94.292  1.00  0.00           N  
ATOM     42  H   ASN     4      16.300  53.324  95.032  1.00  0.00           H  
ATOM     43  CA  ASN     4      16.434  54.992  93.666  1.00  0.00           C  
ATOM     44  HA  ASN     4      17.283  55.307  94.274  1.00  0.00           H  
ATOM     45  CB  ASN     4      16.977  54.822  92.257  1.00  0.00           C  
ATOM     46  HB2 ASN     4      16.176  54.832  91.518  1.00  0.00           H  
ATOM     47  HB3 ASN     4      17.641  55.640  91.978  1.00  0.00           H  
ATOM     48  CG  ASN     4      17.798  53.572  92.155  1.00  0.00           C  
ATOM     49  OD1 ASN     4      18.860  53.329  92.673  1.00  0.00           O  
ATOM     50  ND2 ASN     4      17.207  52.635  91.432  1.00  0.00           N  
ATOM     51 HD21 ASN     4      17.628  51.722  91.337  1.00  0.00           H  
ATOM     52 HD22 ASN     4      16.206  52.677  91.302  1.00  0.00           H  
ATOM     53  C   ASN     4      15.540  56.202  93.840  1.00  0.00           C  
ATOM     54  O   ASN     4      14.832  56.560  92.931  1.00  0.00           O  
ATOM     55  N   ASP     5      15.508  56.868  95.025  1.00  0.00           N  
ATOM     56  H   ASP     5      14.829  57.616  95.027  1.00  0.00           H  
ATOM     57  CA  ASP     5      16.141  56.647  96.350  1.00  0.00           C  
ATOM     58  HA  ASP     5      15.821  57.444  97.020  1.00  0.00           H  
ATOM     59  CB  ASP     5      15.658  55.408  97.083  1.00  0.00           C  
ATOM     60  HB2 ASP     5      15.994  54.604  96.428  1.00  0.00           H  
ATOM     61  HB3 ASP     5      16.098  55.202  98.059  1.00  0.00           H  
ATOM     62  CG  ASP     5      14.140  55.415  97.288  1.00  0.00           C  
ATOM     63  OD1 ASP     5      13.562  54.311  97.590  1.00  0.00           O  
ATOM     64  OD2 ASP     5      13.472  56.484  97.193  1.00  0.00           O  
ATOM     65  C   ASP     5      17.726  56.757  96.318  1.00  0.00           C  
ATOM     66  O   ASP     5      18.449  56.180  97.212  1.00  0.00           O  
ATOM     67  N   TYR     6      18.252  57.524  95.336  1.00  0.00           N  
ATOM     68  H   TYR     6      17.722  58.251  94.877  1.00  0.00           H  
ATOM     69  CA  TYR     6      19.685  57.672  95.211  1.00  0.00           C  
ATOM     70  HA  TYR     6      20.292  57.361  96.061  1.00  0.00           H  
ATOM     71  CB  TYR     6      20.009  56.733  94.021  1.00  0.00           C  
ATOM     72  HB2 TYR     6      19.697  55.757  94.393  1.00  0.00           H  
ATOM     73  HB3 TYR     6      19.314  56.945  93.209  1.00  0.00           H  
ATOM     74  CG  TYR     6      21.464  56.630  93.519  1.00  0.00           C  
ATOM     75  CD1 TYR     6      21.907  57.214  92.282  1.00  0.00           C  
ATOM     76  HD1 TYR     6      21.236  57.642  91.552  1.00  0.00           H  
ATOM     77  CE1 TYR     6      23.238  57.204  91.978  1.00  0.00           C  
ATOM     78  HE1 TYR     6      23.563  57.566  91.014  1.00  0.00           H  
ATOM     79  CZ  TYR     6      24.223  56.798  92.883  1.00  0.00           C  
ATOM     80  OH  TYR     6      25.543  56.662  92.550  1.00  0.00           O  
ATOM     81  HH  TYR     6      25.905  55.872  92.959  1.00  0.00           H  
ATOM     82  CE2 TYR     6      23.823  56.180  94.082  1.00  0.00           C  
ATOM     83  HE2 TYR     6      24.530  55.836  94.822  1.00  0.00           H  
ATOM     84  CD2 TYR     6      22.461  56.022  94.378  1.00  0.00           C  
ATOM     85  HD2 TYR     6      22.079  55.506  95.246  1.00  0.00           H  
ATOM     86  C   TYR     6      19.960  59.155  94.853  1.00  0.00           C  
ATOM     87  O   TYR     6      19.215  59.822  94.150  1.00  0.00           O  
ATOM     88  N   THR     7      21.183  59.602  95.214  1.00  0.00           N  
ATOM     89  H   THR     7      21.804  58.909  95.607  1.00  0.00           H  
ATOM     90  CA  THR     7      21.851  60.783  94.542  1.00  0.00           C  
ATOM     91  HA  THR     7      21.503  60.937  93.521  1.00  0.00           H  
ATOM     92  CB  THR     7      21.343  62.140  95.248  1.00  0.00           C  
ATOM     93  HB  THR     7      20.254  62.172  95.260  1.00  0.00           H  
ATOM     94  CG2 THR     7      21.824  62.281  96.705  1.00  0.00           C  
ATOM     95 HG21 THR     7      21.399  63.178  97.155  1.00  0.00           H  
ATOM     96 HG22 THR     7      21.295  61.563  97.332  1.00  0.00           H  
ATOM     97 HG23 THR     7      22.906  62.153  96.733  1.00  0.00           H  
ATOM     98  OG1 THR     7      21.839  63.221  94.600  1.00  0.00           O  
ATOM     99  HG1 THR     7      21.158  63.425  93.955  1.00  0.00           H  
ATOM    100  C   THR     7      23.398  60.627  94.591  1.00  0.00           C  
ATOM    101  O   THR     7      23.892  59.658  95.151  1.00  0.00           O  
ATOM    102  N   GLN     8      24.202  61.558  94.080  1.00  0.00           N  
ATOM    103  H   GLN     8      23.768  62.314  93.569  1.00  0.00           H  
ATOM    104  CA  GLN     8      25.664  61.645  94.300  1.00  0.00           C  
ATOM    105  HA  GLN     8      26.117  60.923  93.620  1.00  0.00           H  
ATOM    106  CB  GLN     8      26.121  63.087  93.769  1.00  0.00           C  
ATOM    107  HB2 GLN     8      25.558  63.899  94.228  1.00  0.00           H  
ATOM    108  HB3 GLN     8      27.127  63.159  94.182  1.00  0.00           H  
ATOM    109  CG  GLN     8      26.216  63.243  92.287  1.00  0.00           C  
ATOM    110  HG2 GLN     8      26.419  62.276  91.827  1.00  0.00           H  
ATOM    111  HG3 GLN     8      25.253  63.603  91.927  1.00  0.00           H  
ATOM    112  CD  GLN     8      27.372  64.156  91.815  1.00  0.00           C  
ATOM    113  OE1 GLN     8      27.926  65.054  92.510  1.00  0.00           O  
ATOM    114  NE2 GLN     8      27.728  64.302  90.543  1.00  0.00           N  
ATOM    115 HE21 GLN     8      27.346  63.702  89.825  1.00  0.00           H  
ATOM    116 HE22 GLN     8      28.334  65.083  90.339  1.00  0.00           H  
ATOM    117  C   GLN     8      26.073  61.374  95.689  1.00  0.00           C  
ATOM    118  O   GLN     8      25.506  61.901  96.642  1.00  0.00           O  
ATOM    119  N   GLN     9      27.255  60.813  95.884  1.00  0.00           N  
ATOM    120  H   GLN     9      27.458  60.859  96.873  1.00  0.00           H  
ATOM    121  CA  GLN     9      28.168  59.982  95.003  1.00  0.00           C  
ATOM    122  HA  GLN     9      29.040  59.707  95.595  1.00  0.00           H  
ATOM    123  CB  GLN     9      27.435  58.616  94.543  1.00  0.00           C  
ATOM    124  HB2 GLN     9      26.545  58.923  93.994  1.00  0.00           H  
ATOM    125  HB3 GLN     9      28.208  58.097  93.976  1.00  0.00           H  
ATOM    126  CG  GLN     9      27.114  57.647  95.670  1.00  0.00           C  
ATOM    127  HG2 GLN     9      26.338  58.177  96.222  1.00  0.00           H  
ATOM    128  HG3 GLN     9      26.593  56.776  95.273  1.00  0.00           H  
ATOM    129  CD  GLN     9      28.246  57.131  96.527  1.00  0.00           C  
ATOM    130  OE1 GLN     9      29.453  57.255  96.302  1.00  0.00           O  
ATOM    131  NE2 GLN     9      27.967  56.684  97.717  1.00  0.00           N  
ATOM    132 HE21 GLN     9      27.048  56.413  98.036  1.00  0.00           H  
ATOM    133 HE22 GLN     9      28.746  56.332  98.254  1.00  0.00           H  
ATOM    134  C   GLN     9      28.694  60.717  93.805  1.00  0.00           C  
ATOM    135  O   GLN     9      28.313  60.418  92.674  1.00  0.00           O  
ATOM    136  N   ALA    10      29.560  61.657  93.898  1.00  0.00           N  
ATOM    137  H   ALA    10      29.902  62.135  93.076  1.00  0.00           H  
ATOM    138  CA  ALA    10      30.328  62.043  95.142  1.00  0.00           C  
ATOM    139  HA  ALA    10      29.923  61.565  96.034  1.00  0.00           H  
ATOM    140  CB  ALA    10      31.746  61.357  95.024  1.00  0.00           C  
ATOM    141  HB1 ALA    10      32.501  61.658  95.750  1.00  0.00           H  
ATOM    142  HB2 ALA    10      31.485  60.298  95.028  1.00  0.00           H  
ATOM    143  HB3 ALA    10      32.079  61.593  94.014  1.00  0.00           H  
ATOM    144  C   ALA    10      30.348  63.572  95.426  1.00  0.00           C  
ATOM    145  O   ALA    10      30.537  64.407  94.536  1.00  0.00           O  
ATOM    146  N   THR    11      30.175  63.953  96.690  1.00  0.00           N  
ATOM    147  H   THR    11      30.057  63.182  97.332  1.00  0.00           H  
ATOM    148  CA  THR    11      29.958  65.360  97.161  1.00  0.00           C  
ATOM    149  HA  THR    11      30.530  65.971  96.462  1.00  0.00           H  
ATOM    150  CB  THR    11      28.536  65.850  97.133  1.00  0.00           C  
ATOM    151  HB  THR    11      28.466  66.766  97.719  1.00  0.00           H  
ATOM    152  CG2 THR    11      27.996  66.035  95.724  1.00  0.00           C  
ATOM    153 HG21 THR    11      27.989  65.085  95.190  1.00  0.00           H  
ATOM    154 HG22 THR    11      27.015  66.510  95.719  1.00  0.00           H  
ATOM    155 HG23 THR    11      28.658  66.809  95.337  1.00  0.00           H  
ATOM    156  OG1 THR    11      27.710  64.845  97.746  1.00  0.00           O  
ATOM    157  HG1 THR    11      27.976  64.606  98.637  1.00  0.00           H  
ATOM    158  C   THR    11      30.465  65.467  98.570  1.00  0.00           C  
ATOM    159  O   THR    11      29.945  64.744  99.417  1.00  0.00           O  
ATOM    160  N   GLN    12      31.397  66.329  98.932  1.00  0.00           N  
ATOM    161  H   GLN    12      31.627  66.274  99.914  1.00  0.00           H  
ATOM    162  CA  GLN    12      32.127  67.398  98.153  1.00  0.00           C  
ATOM    163  HA  GLN    12      32.266  67.191  97.092  1.00  0.00           H  
ATOM    164  CB  GLN    12      31.326  68.710  98.216  1.00  0.00           C  
ATOM    165  HB2 GLN    12      30.310  68.634  97.827  1.00  0.00           H  
ATOM    166  HB3 GLN    12      31.150  69.014  99.248  1.00  0.00           H  
ATOM    167  CG  GLN    12      32.124  69.822  97.415  1.00  0.00           C  
ATOM    168  HG2 GLN    12      33.184  69.866  97.664  1.00  0.00           H  
ATOM    169  HG3 GLN    12      32.103  69.532  96.364  1.00  0.00           H  
ATOM    170  CD  GLN    12      31.508  71.202  97.498  1.00  0.00           C  
ATOM    171  OE1 GLN    12      31.180  71.631  98.554  1.00  0.00           O  
ATOM    172  NE2 GLN    12      31.560  72.035  96.479  1.00  0.00           N  
ATOM    173 HE21 GLN    12      31.123  72.942  96.554  1.00  0.00           H  
ATOM    174 HE22 GLN    12      32.031  71.662  95.667  1.00  0.00           H  
ATOM    175  C   GLN    12      33.536  67.504  98.759  1.00  0.00           C  
ATOM    176  O   GLN    12      33.738  67.494 100.008  1.00  0.00           O  
ATOM    177  N   SER    13      34.568  67.452  97.981  1.00  0.00           N  
ATOM    178  H   SER    13      34.399  67.360  96.990  1.00  0.00           H  
ATOM    179  CA  SER    13      36.015  67.309  98.439  1.00  0.00           C  
ATOM    180  HA  SER    13      36.199  67.871  99.354  1.00  0.00           H  
ATOM    181  CB  SER    13      36.331  65.835  98.715  1.00  0.00           C  
ATOM    182  HB2 SER    13      35.428  65.366  99.105  1.00  0.00           H  
ATOM    183  HB3 SER    13      36.562  65.389  97.748  1.00  0.00           H  
ATOM    184  OG  SER    13      37.592  65.809  99.414  1.00  0.00           O  
ATOM    185  HG  SER    13      37.774  64.868  99.468  1.00  0.00           H  
ATOM    186  C   SER    13      37.002  67.971  97.349  1.00  0.00           C  
ATOM    187  O   SER    13      36.739  68.033  96.149  1.00  0.00           O  
ATOM    188  N   TYR    14      38.294  68.237  97.749  1.00  0.00           N  
ATOM    189  H   TYR    14      38.645  68.074  98.682  1.00  0.00           H  
ATOM    190  CA  TYR    14      39.446  68.645  96.921  1.00  0.00           C  
ATOM    191  HA  TYR    14      40.345  68.757  97.528  1.00  0.00           H  
ATOM    192  CB  TYR    14      39.853  67.477  95.963  1.00  0.00           C  
ATOM    193  HB2 TYR    14      39.018  67.274  95.292  1.00  0.00           H  
ATOM    194  HB3 TYR    14      40.713  67.788  95.370  1.00  0.00           H  
ATOM    195  CG  TYR    14      40.155  66.188  96.674  1.00  0.00           C  
ATOM    196  CD1 TYR    14      39.550  64.958  96.260  1.00  0.00           C  
ATOM    197  HD1 TYR    14      38.832  64.920  95.455  1.00  0.00           H  
ATOM    198  CE1 TYR    14      39.788  63.756  96.978  1.00  0.00           C  
ATOM    199  HE1 TYR    14      39.324  62.847  96.624  1.00  0.00           H  
ATOM    200  CZ  TYR    14      40.719  63.694  97.976  1.00  0.00           C  
ATOM    201  OH  TYR    14      40.846  62.536  98.629  1.00  0.00           O  
ATOM    202  HH  TYR    14      41.605  62.552  99.217  1.00  0.00           H  
ATOM    203  CE2 TYR    14      41.395  64.823  98.349  1.00  0.00           C  
ATOM    204  HE2 TYR    14      42.129  64.751  99.138  1.00  0.00           H  
ATOM    205  CD2 TYR    14      41.141  66.104  97.707  1.00  0.00           C  
ATOM    206  HD2 TYR    14      41.696  66.913  98.157  1.00  0.00           H  
ATOM    207  C   TYR    14      39.324  70.052  96.284  1.00  0.00           C  
ATOM    208  O   TYR    14      39.488  70.194  95.085  1.00  0.00           O  
ATOM    209  N   GLY    15      38.926  71.152  96.948  1.00  0.00           N  
ATOM    210  H   GLY    15      38.746  71.988  96.411  1.00  0.00           H  
ATOM    211  CA  GLY    15      38.960  71.276  98.419  1.00  0.00           C  
ATOM    212  HA2 GLY    15      38.189  70.590  98.770  1.00  0.00           H  
ATOM    213  HA3 GLY    15      39.955  71.099  98.827  1.00  0.00           H  
ATOM    214  C   GLY    15      38.693  72.701  98.900  1.00  0.00           C  
ATOM    215  O   GLY    15      39.054  73.724  98.241  1.00  0.00           O  
ATOM    216  N   ALA    16      38.107  72.798 100.098  1.00  0.00           N  
ATOM    217  H   ALA    16      37.845  71.938 100.557  1.00  0.00           H  
ATOM    218  CA  ALA    16      37.725  74.050 100.729  1.00  0.00           C  
ATOM    219  HA  ALA    16      36.985  74.570 100.120  1.00  0.00           H  
ATOM    220  CB  ALA    16      36.969  73.559 101.985  1.00  0.00           C  
ATOM    221  HB1 ALA    16      36.093  72.940 101.792  1.00  0.00           H  
ATOM    222  HB2 ALA    16      37.634  73.051 102.683  1.00  0.00           H  
ATOM    223  HB3 ALA    16      36.522  74.423 102.477  1.00  0.00           H  
ATOM    224  C   ALA    16      38.852  74.991 101.073  1.00  0.00           C  
ATOM    225  O   ALA    16      38.968  76.058 100.412  1.00  0.00           O  
ATOM    226  N   TYR    17      39.786  74.629 101.985  1.00  0.00           N  
ATOM    227  H   TYR    17      39.688  73.680 102.318  1.00  0.00           H  
ATOM    228  CA  TYR    17      40.892  75.515 102.445  1.00  0.00           C  
ATOM    229  HA  TYR    17      40.532  76.535 102.579  1.00  0.00           H  
ATOM    230  CB  TYR    17      41.414  74.894 103.733  1.00  0.00           C  
ATOM    231  HB2 TYR    17      41.917  73.936 103.600  1.00  0.00           H  
ATOM    232  HB3 TYR    17      42.337  75.436 103.942  1.00  0.00           H  
ATOM    233  CG  TYR    17      40.551  74.941 104.942  1.00  0.00           C  
ATOM    234  CD1 TYR    17      40.680  76.012 105.852  1.00  0.00           C  
ATOM    235  HD1 TYR    17      41.346  76.839 105.651  1.00  0.00           H  
ATOM    236  CE1 TYR    17      39.875  76.064 107.024  1.00  0.00           C  
ATOM    237  HE1 TYR    17      40.034  76.795 107.804  1.00  0.00           H  
ATOM    238  CZ  TYR    17      38.801  75.137 107.143  1.00  0.00           C  
ATOM    239  OH  TYR    17      37.895  75.099 108.166  1.00  0.00           O  
ATOM    240  HH  TYR    17      38.281  75.514 108.941  1.00  0.00           H  
ATOM    241  CE2 TYR    17      38.612  74.127 106.162  1.00  0.00           C  
ATOM    242  HE2 TYR    17      37.834  73.383 106.243  1.00  0.00           H  
ATOM    243  CD2 TYR    17      39.585  73.965 105.160  1.00  0.00           C  
ATOM    244  HD2 TYR    17      39.401  73.187 104.435  1.00  0.00           H  
ATOM    245  C   TYR    17      42.029  75.615 101.390  1.00  0.00           C  
ATOM    246  O   TYR    17      42.230  74.670 100.651  1.00  0.00           O  
ATOM    247  N   PRO    18      42.754  76.755 101.290  1.00  0.00           N  
ATOM    248  CD  PRO    18      42.371  78.033 101.830  1.00  0.00           C  
ATOM    249  HD2 PRO    18      42.266  78.042 102.915  1.00  0.00           H  
ATOM    250  HD3 PRO    18      41.381  78.223 101.416  1.00  0.00           H  
ATOM    251  CG  PRO    18      43.461  79.003 101.343  1.00  0.00           C  
ATOM    252  HG2 PRO    18      44.248  79.143 102.084  1.00  0.00           H  
ATOM    253  HG3 PRO    18      43.057  80.012 101.269  1.00  0.00           H  
ATOM    254  CB  PRO    18      43.867  78.404 100.004  1.00  0.00           C  
ATOM    255  HB2 PRO    18      44.838  78.692  99.600  1.00  0.00           H  
ATOM    256  HB3 PRO    18      43.012  78.615  99.361  1.00  0.00           H  
ATOM    257  CA  PRO    18      43.886  76.922 100.350  1.00  0.00           C  
ATOM    258  HA  PRO    18      43.641  76.356  99.451  1.00  0.00           H  
ATOM    259  C   PRO    18      45.232  76.435 100.902  1.00  0.00           C  
ATOM    260  O   PRO    18      45.496  76.378 102.091  1.00  0.00           O  
ATOM    261  N   THR    19      46.019  75.829  99.970  1.00  0.00           N  
ATOM    262  H   THR    19      45.699  75.556  99.052  1.00  0.00           H  
ATOM    263  CA  THR    19      47.432  75.333 100.345  1.00  0.00           C  
ATOM    264  HA  THR    19      47.487  75.195 101.424  1.00  0.00           H  
ATOM    265  CB  THR    19      47.778  74.000  99.661  1.00  0.00           C  
ATOM    266  HB  THR    19      47.794  74.271  98.605  1.00  0.00           H  
ATOM    267  CG2 THR    19      49.157  73.587 100.141  1.00  0.00           C  
ATOM    268 HG21 THR    19      49.236  72.579  99.733  1.00  0.00           H  
ATOM    269 HG22 THR    19      50.025  74.128  99.764  1.00  0.00           H  
ATOM    270 HG23 THR    19      49.272  73.573 101.225  1.00  0.00           H  
ATOM    271  OG1 THR    19      46.873  73.020 100.091  1.00  0.00           O  
ATOM    272  HG1 THR    19      46.290  72.933  99.333  1.00  0.00           H  
ATOM    273  C   THR    19      48.411  76.464 100.042  1.00  0.00           C  
ATOM    274  O   THR    19      48.881  76.681  98.901  1.00  0.00           O  
ATOM    275  N   GLN    20      48.757  77.168 101.070  1.00  0.00           N  
ATOM    276  H   GLN    20      48.341  76.969 101.968  1.00  0.00           H  
ATOM    277  CA  GLN    20      49.433  78.513 101.043  1.00  0.00           C  
ATOM    278  HA  GLN    20      49.048  79.057 100.180  1.00  0.00           H  
ATOM    279  CB  GLN    20      48.970  79.433 102.198  1.00  0.00           C  
ATOM    280  HB2 GLN    20      47.883  79.503 102.235  1.00  0.00           H  
ATOM    281  HB3 GLN    20      49.439  79.085 103.118  1.00  0.00           H  
ATOM    282  CG  GLN    20      49.461  80.866 102.217  1.00  0.00           C  
ATOM    283  HG2 GLN    20      49.199  81.237 103.207  1.00  0.00           H  
ATOM    284  HG3 GLN    20      50.550  80.822 102.261  1.00  0.00           H  
ATOM    285  CD  GLN    20      48.864  81.718 101.116  1.00  0.00           C  
ATOM    286  OE1 GLN    20      47.795  81.500 100.631  1.00  0.00           O  
ATOM    287  NE2 GLN    20      49.533  82.827 100.772  1.00  0.00           N  
ATOM    288 HE21 GLN    20      50.267  83.173 101.374  1.00  0.00           H  
ATOM    289 HE22 GLN    20      49.010  83.323 100.065  1.00  0.00           H  
ATOM    290  C   GLN    20      50.949  78.362 100.928  1.00  0.00           C  
ATOM    291  O   GLN    20      51.498  77.618 101.730  1.00  0.00           O  
ATOM    292  N   PRO    21      51.629  79.234 100.188  1.00  0.00           N  
ATOM    293  CD  PRO    21      51.166  79.911  98.978  1.00  0.00           C  
ATOM    294  HD2 PRO    21      50.198  80.378  99.161  1.00  0.00           H  
ATOM    295  HD3 PRO    21      51.187  79.227  98.130  1.00  0.00           H  
ATOM    296  CG  PRO    21      52.245  80.959  98.743  1.00  0.00           C  
ATOM    297  HG2 PRO    21      52.228  81.882  99.323  1.00  0.00           H  
ATOM    298  HG3 PRO    21      52.257  81.179  97.675  1.00  0.00           H  
ATOM    299  CB  PRO    21      53.526  80.191  99.090  1.00  0.00           C  
ATOM    300  HB2 PRO    21      54.317  80.904  99.321  1.00  0.00           H  
ATOM    301  HB3 PRO    21      53.844  79.600  98.231  1.00  0.00           H  
ATOM    302  CA  PRO    21      53.101  79.253 100.212  1.00  0.00           C  
ATOM    303  HA  PRO    21      53.538  78.280  99.987  1.00  0.00           H  
ATOM    304  C   PRO    21      53.644  79.715 101.535  1.00  0.00           C  
ATOM    305  O   PRO    21      52.951  80.345 102.360  1.00  0.00           O  
ATOM    306  N   GLY    22      54.904  79.476 101.884  1.00  0.00           N  
ATOM    307  H   GLY    22      55.335  78.975 101.120  1.00  0.00           H  
ATOM    308  CA  GLY    22      55.491  79.581 103.238  1.00  0.00           C  
ATOM    309  HA2 GLY    22      54.689  79.562 103.976  1.00  0.00           H  
ATOM    310  HA3 GLY    22      55.989  78.637 103.455  1.00  0.00           H  
ATOM    311  C   GLY    22      56.598  80.614 103.432  1.00  0.00           C  
ATOM    312  O   GLY    22      57.463  80.442 104.327  1.00  0.00           O  
ATOM    313  N   GLN    23      56.616  81.653 102.644  1.00  0.00           N  
ATOM    314  H   GLN    23      55.876  81.639 101.956  1.00  0.00           H  
ATOM    315  CA  GLN    23      57.326  82.941 102.847  1.00  0.00           C  
ATOM    316  HA  GLN    23      56.858  83.623 102.136  1.00  0.00           H  
ATOM    317  CB  GLN    23      57.196  83.470 104.266  1.00  0.00           C  
ATOM    318  HB2 GLN    23      57.758  82.924 105.023  1.00  0.00           H  
ATOM    319  HB3 GLN    23      57.542  84.504 104.264  1.00  0.00           H  
ATOM    320  CG  GLN    23      55.737  83.596 104.722  1.00  0.00           C  
ATOM    321  HG2 GLN    23      55.144  84.138 103.985  1.00  0.00           H  
ATOM    322  HG3 GLN    23      55.239  82.630 104.800  1.00  0.00           H  
ATOM    323  CD  GLN    23      55.593  84.369 106.002  1.00  0.00           C  
ATOM    324  OE1 GLN    23      56.563  84.747 106.625  1.00  0.00           O  
ATOM    325  NE2 GLN    23      54.390  84.718 106.401  1.00  0.00           N  
ATOM    326 HE21 GLN    23      53.584  84.218 106.052  1.00  0.00           H  
ATOM    327 HE22 GLN    23      54.244  85.234 107.257  1.00  0.00           H  
ATOM    328  C   GLN    23      58.787  82.736 102.352  1.00  0.00           C  
ATOM    329  O   GLN    23      59.199  83.045 101.191  1.00  0.00           O  
ATOM    330  N   GLY    24      59.679  82.191 103.249  1.00  0.00           N  
ATOM    331  H   GLY    24      59.284  81.792 104.088  1.00  0.00           H  
ATOM    332  CA  GLY    24      61.164  82.053 103.002  1.00  0.00           C  
ATOM    333  HA2 GLY    24      61.545  81.366 103.757  1.00  0.00           H  
ATOM    334  HA3 GLY    24      61.376  81.544 102.062  1.00  0.00           H  
ATOM    335  C   GLY    24      61.866  83.409 102.948  1.00  0.00           C  
ATOM    336  O   GLY    24      62.776  83.547 102.152  1.00  0.00           O  
ATOM    337  N   TYR    25      61.466  84.400 103.733  1.00  0.00           N  
ATOM    338  H   TYR    25      60.695  84.329 104.382  1.00  0.00           H  
ATOM    339  CA  TYR    25      62.212  85.626 103.950  1.00  0.00           C  
ATOM    340  HA  TYR    25      63.268  85.359 103.915  1.00  0.00           H  
ATOM    341  CB  TYR    25      61.796  86.576 102.811  1.00  0.00           C  
ATOM    342  HB2 TYR    25      62.351  87.514 102.839  1.00  0.00           H  
ATOM    343  HB3 TYR    25      62.251  86.100 101.942  1.00  0.00           H  
ATOM    344  CG  TYR    25      60.332  86.839 102.589  1.00  0.00           C  
ATOM    345  CD1 TYR    25      59.601  86.216 101.554  1.00  0.00           C  
ATOM    346  HD1 TYR    25      60.075  85.461 100.945  1.00  0.00           H  
ATOM    347  CE1 TYR    25      58.279  86.390 101.453  1.00  0.00           C  
ATOM    348  HE1 TYR    25      57.667  85.911 100.703  1.00  0.00           H  
ATOM    349  CZ  TYR    25      57.632  87.201 102.441  1.00  0.00           C  
ATOM    350  OH  TYR    25      56.281  87.230 102.613  1.00  0.00           O  
ATOM    351  HH  TYR    25      55.988  87.918 103.215  1.00  0.00           H  
ATOM    352  CE2 TYR    25      58.371  87.775 103.470  1.00  0.00           C  
ATOM    353  HE2 TYR    25      57.852  88.254 104.288  1.00  0.00           H  
ATOM    354  CD2 TYR    25      59.751  87.676 103.497  1.00  0.00           C  
ATOM    355  HD2 TYR    25      60.286  88.244 104.243  1.00  0.00           H  
ATOM    356  C   TYR    25      61.862  86.166 105.310  1.00  0.00           C  
ATOM    357  O   TYR    25      60.750  85.962 105.773  1.00  0.00           O  
ATOM    358  N   SER    26      62.831  86.808 105.992  1.00  0.00           N  
ATOM    359  H   SER    26      63.664  87.021 105.462  1.00  0.00           H  
ATOM    360  CA  SER    26      62.816  87.471 107.290  1.00  0.00           C  
ATOM    361  HA  SER    26      61.976  88.158 107.397  1.00  0.00           H  
ATOM    362  CB  SER    26      62.452  86.395 108.309  1.00  0.00           C  
ATOM    363  HB2 SER    26      62.299  86.902 109.262  1.00  0.00           H  
ATOM    364  HB3 SER    26      61.485  85.925 108.131  1.00  0.00           H  
ATOM    365  OG  SER    26      63.432  85.439 108.444  1.00  0.00           O  
ATOM    366  HG  SER    26      63.472  85.001 107.590  1.00  0.00           H  
ATOM    367  C   SER    26      64.146  88.240 107.696  1.00  0.00           C  
ATOM    368  O   SER    26      65.122  88.049 107.054  1.00  0.00           O  
ATOM    369  N   GLN    27      64.161  89.008 108.781  1.00  0.00           N  
ATOM    370  H   GLN    27      63.378  88.987 109.418  1.00  0.00           H  
ATOM    371  CA  GLN    27      65.380  89.647 109.292  1.00  0.00           C  
ATOM    372  HA  GLN    27      66.149  88.882 109.183  1.00  0.00           H  
ATOM    373  CB  GLN    27      65.780  90.945 108.429  1.00  0.00           C  
ATOM    374  HB2 GLN    27      66.558  91.494 108.958  1.00  0.00           H  
ATOM    375  HB3 GLN    27      66.272  90.657 107.500  1.00  0.00           H  
ATOM    376  CG  GLN    27      64.710  92.017 108.162  1.00  0.00           C  
ATOM    377  HG2 GLN    27      63.779  91.541 107.853  1.00  0.00           H  
ATOM    378  HG3 GLN    27      64.447  92.387 109.153  1.00  0.00           H  
ATOM    379  CD  GLN    27      65.164  93.110 107.277  1.00  0.00           C  
ATOM    380  OE1 GLN    27      64.661  94.178 107.367  1.00  0.00           O  
ATOM    381  NE2 GLN    27      66.263  92.959 106.623  1.00  0.00           N  
ATOM    382 HE21 GLN    27      66.880  92.165 106.726  1.00  0.00           H  
ATOM    383 HE22 GLN    27      66.706  93.813 106.318  1.00  0.00           H  
ATOM    384  C   GLN    27      65.251  89.908 110.841  1.00  0.00           C  
ATOM    385  O   GLN    27      64.156  89.970 111.466  1.00  0.00           O  
ATOM    386  N   GLN    28      66.450  90.097 111.466  1.00  0.00           N  
ATOM    387  H   GLN    28      67.173  90.277 110.784  1.00  0.00           H  
ATOM    388  CA  GLN    28      66.513  90.320 112.922  1.00  0.00           C  
ATOM    389  HA  GLN    28      65.722  91.005 113.228  1.00  0.00           H  
ATOM    390  CB  GLN    28      66.230  89.002 113.681  1.00  0.00           C  
ATOM    391  HB2 GLN    28      65.323  88.470 113.393  1.00  0.00           H  
ATOM    392  HB3 GLN    28      67.098  88.345 113.629  1.00  0.00           H  
ATOM    393  CG  GLN    28      66.197  89.170 115.207  1.00  0.00           C  
ATOM    394  HG2 GLN    28      67.096  89.744 115.436  1.00  0.00           H  
ATOM    395  HG3 GLN    28      65.256  89.645 115.482  1.00  0.00           H  
ATOM    396  CD  GLN    28      66.263  87.835 115.905  1.00  0.00           C  
ATOM    397  OE1 GLN    28      66.014  86.830 115.257  1.00  0.00           O  
ATOM    398  NE2 GLN    28      66.496  87.911 117.185  1.00  0.00           N  
ATOM    399 HE21 GLN    28      66.683  87.000 117.580  1.00  0.00           H  
ATOM    400 HE22 GLN    28      66.885  88.737 117.616  1.00  0.00           H  
ATOM    401  C   GLN    28      67.905  90.857 113.281  1.00  0.00           C  
ATOM    402  O   GLN    28      68.959  90.412 112.714  1.00  0.00           O  
ATOM    403  N   SER    29      67.922  91.856 114.113  1.00  0.00           N  
ATOM    404  H   SER    29      67.048  92.318 114.319  1.00  0.00           H  
ATOM    405  CA  SER    29      69.168  92.430 114.689  1.00  0.00           C  
ATOM    406  HA  SER    29      69.861  91.611 114.499  1.00  0.00           H  
ATOM    407  CB  SER    29      69.517  93.679 113.898  1.00  0.00           C  
ATOM    408  HB2 SER    29      69.768  93.455 112.861  1.00  0.00           H  
ATOM    409  HB3 SER    29      68.623  94.300 113.945  1.00  0.00           H  
ATOM    410  OG  SER    29      70.627  94.226 114.573  1.00  0.00           O  
ATOM    411  HG  SER    29      71.061  94.925 114.080  1.00  0.00           H  
ATOM    412  C   SER    29      69.025  92.628 116.186  1.00  0.00           C  
ATOM    413  O   SER    29      68.565  93.655 116.535  1.00  0.00           O  
ATOM    414  N   SER    30      69.362  91.641 117.013  1.00  0.00           N  
ATOM    415  H   SER    30      69.603  90.730 116.649  1.00  0.00           H  
ATOM    416  CA  SER    30      69.183  91.617 118.460  1.00  0.00           C  
ATOM    417  HA  SER    30      68.587  92.501 118.687  1.00  0.00           H  
ATOM    418  CB  SER    30      68.364  90.421 118.838  1.00  0.00           C  
ATOM    419  HB2 SER    30      68.881  89.562 118.410  1.00  0.00           H  
ATOM    420  HB3 SER    30      68.343  90.403 119.927  1.00  0.00           H  
ATOM    421  OG  SER    30      67.063  90.478 118.231  1.00  0.00           O  
ATOM    422  HG  SER    30      66.802  91.370 117.990  1.00  0.00           H  
ATOM    423  C   SER    30      70.567  91.581 119.247  1.00  0.00           C  
ATOM    424  O   SER    30      71.119  90.473 119.490  1.00  0.00           O  
ATOM    425  N   GLN    31      71.191  92.738 119.501  1.00  0.00           N  
ATOM    426  H   GLN    31      72.176  92.634 119.698  1.00  0.00           H  
ATOM    427  CA  GLN    31      70.698  94.130 119.426  1.00  0.00           C  
ATOM    428  HA  GLN    31      69.976  94.215 118.614  1.00  0.00           H  
ATOM    429  CB  GLN    31      69.977  94.517 120.717  1.00  0.00           C  
ATOM    430  HB2 GLN    31      69.157  93.806 120.621  1.00  0.00           H  
ATOM    431  HB3 GLN    31      70.623  94.310 121.570  1.00  0.00           H  
ATOM    432  CG  GLN    31      69.436  95.956 120.893  1.00  0.00           C  
ATOM    433  HG2 GLN    31      70.224  96.689 120.721  1.00  0.00           H  
ATOM    434  HG3 GLN    31      68.773  96.065 120.035  1.00  0.00           H  
ATOM    435  CD  GLN    31      68.770  96.248 122.227  1.00  0.00           C  
ATOM    436  OE1 GLN    31      68.333  95.368 122.963  1.00  0.00           O  
ATOM    437  NE2 GLN    31      68.772  97.505 122.640  1.00  0.00           N  
ATOM    438 HE21 GLN    31      68.378  97.745 123.538  1.00  0.00           H  
ATOM    439 HE22 GLN    31      69.161  98.241 122.069  1.00  0.00           H  
ATOM    440  C   GLN    31      71.897  94.990 119.121  1.00  0.00           C  
ATOM    441  O   GLN    31      72.976  94.674 119.624  1.00  0.00           O  
ATOM    442  N   PRO    32      71.782  95.960 118.181  1.00  0.00           N  
ATOM    443  CD  PRO    32      70.572  96.196 117.376  1.00  0.00           C  
ATOM    444  HD2 PRO    32      69.787  96.376 118.110  1.00  0.00           H  
ATOM    445  HD3 PRO    32      70.347  95.245 116.892  1.00  0.00           H  
ATOM    446  CG  PRO    32      70.811  97.313 116.412  1.00  0.00           C  
ATOM    447  HG2 PRO    32      70.645  98.270 116.905  1.00  0.00           H  
ATOM    448  HG3 PRO    32      70.219  97.169 115.508  1.00  0.00           H  
ATOM    449  CB  PRO    32      72.295  97.149 116.154  1.00  0.00           C  
ATOM    450  HB2 PRO    32      72.650  98.132 115.845  1.00  0.00           H  
ATOM    451  HB3 PRO    32      72.420  96.373 115.398  1.00  0.00           H  
ATOM    452  CA  PRO    32      72.884  96.726 117.586  1.00  0.00           C  
ATOM    453  HA  PRO    32      73.787  96.164 117.347  1.00  0.00           H  
ATOM    454  C   PRO    32      73.264  97.923 118.466  1.00  0.00           C  
ATOM    455  O   PRO    32      73.234  99.073 118.038  1.00  0.00           O  
ATOM    456  N   TYR    33      73.612  97.673 119.704  1.00  0.00           N  
ATOM    457  H   TYR    33      73.645  96.693 119.946  1.00  0.00           H  
ATOM    458  CA  TYR    33      73.972  98.674 120.739  1.00  0.00           C  
ATOM    459  HA  TYR    33      73.114  99.340 120.834  1.00  0.00           H  
ATOM    460  CB  TYR    33      74.414  98.103 122.116  1.00  0.00           C  
ATOM    461  HB2 TYR    33      75.469  97.837 122.041  1.00  0.00           H  
ATOM    462  HB3 TYR    33      74.368  98.936 122.816  1.00  0.00           H  
ATOM    463  CG  TYR    33      73.545  97.008 122.740  1.00  0.00           C  
ATOM    464  CD1 TYR    33      72.476  97.348 123.556  1.00  0.00           C  
ATOM    465  HD1 TYR    33      72.363  98.389 123.820  1.00  0.00           H  
ATOM    466  CE1 TYR    33      71.600  96.373 124.060  1.00  0.00           C  
ATOM    467  HE1 TYR    33      70.786  96.510 124.756  1.00  0.00           H  
ATOM    468  CZ  TYR    33      71.860  95.023 123.867  1.00  0.00           C  
ATOM    469  OH  TYR    33      71.074  93.997 124.292  1.00  0.00           O  
ATOM    470  HH  TYR    33      70.333  94.312 124.815  1.00  0.00           H  
ATOM    471  CE2 TYR    33      73.049  94.594 123.126  1.00  0.00           C  
ATOM    472  HE2 TYR    33      73.290  93.550 122.989  1.00  0.00           H  
ATOM    473  CD2 TYR    33      73.874  95.621 122.584  1.00  0.00           C  
ATOM    474  HD2 TYR    33      74.750  95.348 122.014  1.00  0.00           H  
ATOM    475  C   TYR    33      75.205  99.609 120.263  1.00  0.00           C  
ATOM    476  O   TYR    33      75.173 100.794 120.590  1.00  0.00           O  
ATOM    477  N   GLY    34      76.197  99.072 119.578  1.00  0.00           N  
ATOM    478  H   GLY    34      76.190  98.095 119.323  1.00  0.00           H  
ATOM    479  CA  GLY    34      77.452  99.775 119.172  1.00  0.00           C  
ATOM    480  HA2 GLY    34      77.511  99.680 118.088  1.00  0.00           H  
ATOM    481  HA3 GLY    34      77.482 100.824 119.467  1.00  0.00           H  
ATOM    482  C   GLY    34      78.671  99.087 119.742  1.00  0.00           C  
ATOM    483  O   GLY    34      78.895  97.925 119.395  1.00  0.00           O  
ATOM    484  N   GLN    35      79.464  99.780 120.550  1.00  0.00           N  
ATOM    485  H   GLN    35      79.292 100.759 120.731  1.00  0.00           H  
ATOM    486  CA  GLN    35      80.304  99.181 121.504  1.00  0.00           C  
ATOM    487  HA  GLN    35      80.894  99.977 121.958  1.00  0.00           H  
ATOM    488  CB  GLN    35      79.422  98.582 122.648  1.00  0.00           C  
ATOM    489  HB2 GLN    35      78.877  97.704 122.301  1.00  0.00           H  
ATOM    490  HB3 GLN    35      80.165  98.139 123.312  1.00  0.00           H  
ATOM    491  CG  GLN    35      78.492  99.549 123.440  1.00  0.00           C  
ATOM    492  HG2 GLN    35      79.077 100.167 124.120  1.00  0.00           H  
ATOM    493  HG3 GLN    35      77.904 100.035 122.662  1.00  0.00           H  
ATOM    494  CD  GLN    35      77.473  98.825 124.315  1.00  0.00           C  
ATOM    495  OE1 GLN    35      77.177  97.668 124.079  1.00  0.00           O  
ATOM    496  NE2 GLN    35      76.878  99.434 125.295  1.00  0.00           N  
ATOM    497 HE21 GLN    35      76.838 100.434 125.429  1.00  0.00           H  
ATOM    498 HE22 GLN    35      76.366  98.839 125.931  1.00  0.00           H  
ATOM    499  C   GLN    35      81.295  98.162 120.926  1.00  0.00           C  
ATOM    500  O   GLN    35      81.424  96.994 121.280  1.00  0.00           O  
ATOM    501  N   GLN    36      82.054  98.507 119.902  1.00  0.00           N  
ATOM    502  H   GLN    36      82.621  97.748 119.553  1.00  0.00           H  
ATOM    503  CA  GLN    36      82.525  99.829 119.464  1.00  0.00           C  
ATOM    504  HA  GLN    36      82.039 100.662 119.973  1.00  0.00           H  
ATOM    505  CB  GLN    36      83.973  99.960 119.803  1.00  0.00           C  
ATOM    506  HB2 GLN    36      84.217  99.448 120.734  1.00  0.00           H  
ATOM    507  HB3 GLN    36      84.513  99.373 119.060  1.00  0.00           H  
ATOM    508  CG  GLN    36      84.481 101.466 119.911  1.00  0.00           C  
ATOM    509  HG2 GLN    36      83.882 102.026 119.194  1.00  0.00           H  
ATOM    510  HG3 GLN    36      84.259 101.883 120.893  1.00  0.00           H  
ATOM    511  CD  GLN    36      86.016 101.649 119.535  1.00  0.00           C  
ATOM    512  OE1 GLN    36      86.786 100.661 119.572  1.00  0.00           O  
ATOM    513  NE2 GLN    36      86.395 102.832 119.129  1.00  0.00           N  
ATOM    514 HE21 GLN    36      85.877 103.686 119.280  1.00  0.00           H  
ATOM    515 HE22 GLN    36      87.366 102.892 118.857  1.00  0.00           H  
ATOM    516  C   GLN    36      82.175  99.945 117.982  1.00  0.00           C  
ATOM    517  O   GLN    36      82.679  99.189 117.098  1.00  0.00           O  
ATOM    518  N   SER    37      81.214 100.813 117.637  1.00  0.00           N  
ATOM    519  H   SER    37      80.930 101.541 118.276  1.00  0.00           H  
ATOM    520  CA  SER    37      80.786 100.922 116.273  1.00  0.00           C  
ATOM    521  HA  SER    37      80.623  99.941 115.828  1.00  0.00           H  
ATOM    522  CB  SER    37      79.453 101.621 116.252  1.00  0.00           C  
ATOM    523  HB2 SER    37      78.730 101.151 116.919  1.00  0.00           H  
ATOM    524  HB3 SER    37      79.644 102.689 116.367  1.00  0.00           H  
ATOM    525  OG  SER    37      78.989 101.458 114.860  1.00  0.00           O  
ATOM    526  HG  SER    37      78.131 101.889 114.832  1.00  0.00           H  
ATOM    527  C   SER    37      81.812 101.657 115.450  1.00  0.00           C  
ATOM    528  O   SER    37      82.707 102.311 116.019  1.00  0.00           O  
ATOM    529  N   TYR    38      81.727 101.572 114.142  1.00  0.00           N  
ATOM    530  H   TYR    38      80.885 101.108 113.833  1.00  0.00           H  
ATOM    531  CA  TYR    38      82.510 102.323 113.170  1.00  0.00           C  
ATOM    532  HA  TYR    38      83.524 102.214 113.555  1.00  0.00           H  
ATOM    533  CB  TYR    38      82.265 101.612 111.835  1.00  0.00           C  
ATOM    534  HB2 TYR    38      82.462 100.551 111.988  1.00  0.00           H  
ATOM    535  HB3 TYR    38      81.218 101.742 111.564  1.00  0.00           H  
ATOM    536  CG  TYR    38      83.116 102.154 110.700  1.00  0.00           C  
ATOM    537  CD1 TYR    38      82.650 103.206 109.896  1.00  0.00           C  
ATOM    538  HD1 TYR    38      81.630 103.519 110.065  1.00  0.00           H  
ATOM    539  CE1 TYR    38      83.428 103.697 108.766  1.00  0.00           C  
ATOM    540  HE1 TYR    38      83.015 104.274 107.952  1.00  0.00           H  
ATOM    541  CZ  TYR    38      84.645 103.110 108.573  1.00  0.00           C  
ATOM    542  OH  TYR    38      85.331 103.367 107.378  1.00  0.00           O  
ATOM    543  HH  TYR    38      86.196 102.951 107.405  1.00  0.00           H  
ATOM    544  CE2 TYR    38      85.118 102.064 109.458  1.00  0.00           C  
ATOM    545  HE2 TYR    38      86.147 101.761 109.334  1.00  0.00           H  
ATOM    546  CD2 TYR    38      84.357 101.634 110.555  1.00  0.00           C  
ATOM    547  HD2 TYR    38      84.761 100.885 111.220  1.00  0.00           H  
ATOM    548  C   TYR    38      82.276 103.780 113.087  1.00  0.00           C  
ATOM    549  O   TYR    38      81.267 104.305 113.522  1.00  0.00           O  
ATOM    550  N   SER    39      83.300 104.482 112.633  1.00  0.00           N  
ATOM    551  H   SER    39      84.082 103.903 112.364  1.00  0.00           H  
ATOM    552  CA  SER    39      83.446 105.919 112.595  1.00  0.00           C  
ATOM    553  HA  SER    39      82.518 106.370 112.243  1.00  0.00           H  
ATOM    554  CB  SER    39      83.638 106.411 114.054  1.00  0.00           C  
ATOM    555  HB2 SER    39      83.739 107.493 113.971  1.00  0.00           H  
ATOM    556  HB3 SER    39      82.802 106.002 114.621  1.00  0.00           H  
ATOM    557  OG  SER    39      84.846 105.888 114.582  1.00  0.00           O  
ATOM    558  HG  SER    39      84.574 105.338 115.321  1.00  0.00           H  
ATOM    559  C   SER    39      84.583 106.298 111.674  1.00  0.00           C  
ATOM    560  O   SER    39      84.969 107.508 111.665  1.00  0.00           O  
ATOM    561  N   GLY    40      85.258 105.415 111.044  1.00  0.00           N  
ATOM    562  H   GLY    40      84.982 104.444 111.010  1.00  0.00           H  
ATOM    563  CA  GLY    40      86.367 105.675 110.184  1.00  0.00           C  
ATOM    564  HA2 GLY    40      87.176 106.167 110.723  1.00  0.00           H  
ATOM    565  HA3 GLY    40      86.780 104.729 109.833  1.00  0.00           H  
ATOM    566  C   GLY    40      85.901 106.350 108.900  1.00  0.00           C  
ATOM    567  O   GLY    40      84.716 106.255 108.497  1.00  0.00           O  
ATOM    568  N   TYR    41      86.667 107.106 108.164  1.00  0.00           N  
ATOM    569  H   TYR    41      86.249 107.545 107.356  1.00  0.00           H  
ATOM    570  CA  TYR    41      88.039 107.523 108.418  1.00  0.00           C  
ATOM    571  HA  TYR    41      88.250 107.508 109.487  1.00  0.00           H  
ATOM    572  CB  TYR    41      89.014 106.688 107.656  1.00  0.00           C  
ATOM    573  HB2 TYR    41      88.797 106.656 106.588  1.00  0.00           H  
ATOM    574  HB3 TYR    41      89.994 107.152 107.767  1.00  0.00           H  
ATOM    575  CG  TYR    41      89.049 105.289 108.169  1.00  0.00           C  
ATOM    576  CD1 TYR    41      88.746 104.246 107.296  1.00  0.00           C  
ATOM    577  HD1 TYR    41      88.497 104.374 106.253  1.00  0.00           H  
ATOM    578  CE1 TYR    41      88.826 102.900 107.717  1.00  0.00           C  
ATOM    579  HE1 TYR    41      88.585 101.997 107.176  1.00  0.00           H  
ATOM    580  CZ  TYR    41      89.231 102.595 109.077  1.00  0.00           C  
ATOM    581  OH  TYR    41      89.410 101.311 109.488  1.00  0.00           O  
ATOM    582  HH  TYR    41      89.546 101.280 110.438  1.00  0.00           H  
ATOM    583  CE2 TYR    41      89.515 103.648 109.984  1.00  0.00           C  
ATOM    584  HE2 TYR    41      89.764 103.442 111.015  1.00  0.00           H  
ATOM    585  CD2 TYR    41      89.504 104.991 109.503  1.00  0.00           C  
ATOM    586  HD2 TYR    41      89.852 105.793 110.137  1.00  0.00           H  
ATOM    587  C   TYR    41      88.270 109.003 108.065  1.00  0.00           C  
ATOM    588  O   TYR    41      87.756 109.616 107.134  1.00  0.00           O  
ATOM    589  N   SER    42      89.189 109.583 108.816  1.00  0.00           N  
ATOM    590  H   SER    42      89.660 109.025 109.514  1.00  0.00           H  
ATOM    591  CA  SER    42      89.432 111.063 108.852  1.00  0.00           C  
ATOM    592  HA  SER    42      88.490 111.583 108.680  1.00  0.00           H  
ATOM    593  CB  SER    42      90.024 111.432 110.203  1.00  0.00           C  
ATOM    594  HB2 SER    42      90.856 110.747 110.366  1.00  0.00           H  
ATOM    595  HB3 SER    42      90.415 112.447 110.263  1.00  0.00           H  
ATOM    596  OG  SER    42      88.946 111.278 111.175  1.00  0.00           O  
ATOM    597  HG  SER    42      88.889 110.324 111.261  1.00  0.00           H  
ATOM    598  C   SER    42      90.417 111.504 107.763  1.00  0.00           C  
ATOM    599  O   SER    42      90.601 112.726 107.660  1.00  0.00           O  
ATOM    600  N   GLN    43      90.942 110.641 106.927  1.00  0.00           N  
ATOM    601  H   GLN    43      90.689 109.664 106.960  1.00  0.00           H  
ATOM    602  CA  GLN    43      91.791 111.049 105.683  1.00  0.00           C  
ATOM    603  HA  GLN    43      92.540 111.765 106.020  1.00  0.00           H  
ATOM    604  CB  GLN    43      92.467 109.739 105.121  1.00  0.00           C  
ATOM    605  HB2 GLN    43      91.701 108.969 105.208  1.00  0.00           H  
ATOM    606  HB3 GLN    43      92.603 109.963 104.063  1.00  0.00           H  
ATOM    607  CG  GLN    43      93.799 109.348 105.828  1.00  0.00           C  
ATOM    608  HG2 GLN    43      94.334 108.554 105.307  1.00  0.00           H  
ATOM    609  HG3 GLN    43      94.440 110.223 105.930  1.00  0.00           H  
ATOM    610  CD  GLN    43      93.596 108.755 107.216  1.00  0.00           C  
ATOM    611  OE1 GLN    43      92.756 107.852 107.400  1.00  0.00           O  
ATOM    612  NE2 GLN    43      94.330 109.072 108.222  1.00  0.00           N  
ATOM    613 HE21 GLN    43      95.012 109.805 108.092  1.00  0.00           H  
ATOM    614 HE22 GLN    43      94.594 108.342 108.869  1.00  0.00           H  
ATOM    615  C   GLN    43      90.891 111.704 104.654  1.00  0.00           C  
ATOM    616  O   GLN    43      89.790 111.194 104.459  1.00  0.00           O  
ATOM    617  N   SER    44      91.285 112.866 104.188  1.00  0.00           N  
ATOM    618  H   SER    44      92.218 113.183 104.409  1.00  0.00           H  
ATOM    619  CA  SER    44      90.481 113.687 103.320  1.00  0.00           C  
ATOM    620  HA  SER    44      90.052 113.086 102.518  1.00  0.00           H  
ATOM    621  CB  SER    44      89.338 114.266 104.089  1.00  0.00           C  
ATOM    622  HB2 SER    44      88.873 113.524 104.738  1.00  0.00           H  
ATOM    623  HB3 SER    44      89.660 115.038 104.789  1.00  0.00           H  
ATOM    624  OG  SER    44      88.354 114.700 103.255  1.00  0.00           O  
ATOM    625  HG  SER    44      87.947 115.418 103.745  1.00  0.00           H  
ATOM    626  C   SER    44      91.276 114.857 102.608  1.00  0.00           C  
ATOM    627  O   SER    44      92.457 115.056 102.835  1.00  0.00           O  
ATOM    628  N   THR    45      90.636 115.644 101.694  1.00  0.00           N  
ATOM    629  H   THR    45      89.649 115.489 101.542  1.00  0.00           H  
ATOM    630  CA  THR    45      91.231 116.928 101.196  1.00  0.00           C  
ATOM    631  HA  THR    45      91.984 117.329 101.873  1.00  0.00           H  
ATOM    632  CB  THR    45      91.909 116.800  99.849  1.00  0.00           C  
ATOM    633  HB  THR    45      91.156 116.442  99.146  1.00  0.00           H  
ATOM    634  CG2 THR    45      92.566 118.081  99.298  1.00  0.00           C  
ATOM    635 HG21 THR    45      91.748 118.725  98.978  1.00  0.00           H  
ATOM    636 HG22 THR    45      93.221 118.420 100.101  1.00  0.00           H  
ATOM    637 HG23 THR    45      93.030 117.918  98.325  1.00  0.00           H  
ATOM    638  OG1 THR    45      92.906 115.832  99.991  1.00  0.00           O  
ATOM    639  HG1 THR    45      92.489 115.099 100.449  1.00  0.00           H  
ATOM    640  C   THR    45      89.953 117.837 101.084  1.00  0.00           C  
ATOM    641  O   THR    45      89.445 118.034  99.974  1.00  0.00           O  
ATOM    642  N   ASP    46      89.350 118.305 102.205  1.00  0.00           N  
ATOM    643  H   ASP    46      89.795 118.093 103.086  1.00  0.00           H  
ATOM    644  CA  ASP    46      88.103 119.124 102.337  1.00  0.00           C  
ATOM    645  HA  ASP    46      87.390 118.667 101.651  1.00  0.00           H  
ATOM    646  CB  ASP    46      87.676 118.999 103.777  1.00  0.00           C  
ATOM    647  HB2 ASP    46      88.585 119.012 104.379  1.00  0.00           H  
ATOM    648  HB3 ASP    46      87.092 119.865 104.088  1.00  0.00           H  
ATOM    649  CG  ASP    46      86.883 117.673 103.916  1.00  0.00           C  
ATOM    650  OD1 ASP    46      85.871 117.541 103.246  1.00  0.00           O  
ATOM    651  OD2 ASP    46      87.326 116.758 104.645  1.00  0.00           O  
ATOM    652  C   ASP    46      88.270 120.571 101.805  1.00  0.00           C  
ATOM    653  O   ASP    46      87.290 121.221 101.493  1.00  0.00           O  
ATOM    654  N   THR    47      89.484 121.171 101.672  1.00  0.00           N  
ATOM    655  H   THR    47      90.218 120.546 101.974  1.00  0.00           H  
ATOM    656  CA  THR    47      89.803 122.566 101.260  1.00  0.00           C  
ATOM    657  HA  THR    47      89.275 123.175 101.994  1.00  0.00           H  
ATOM    658  CB  THR    47      91.285 122.926 101.521  1.00  0.00           C  
ATOM    659  HB  THR    47      91.511 122.569 102.526  1.00  0.00           H  
ATOM    660  CG2 THR    47      92.319 122.317 100.567  1.00  0.00           C  
ATOM    661 HG21 THR    47      93.243 122.878 100.711  1.00  0.00           H  
ATOM    662 HG22 THR    47      92.416 121.233 100.630  1.00  0.00           H  
ATOM    663 HG23 THR    47      92.072 122.586  99.541  1.00  0.00           H  
ATOM    664  OG1 THR    47      91.556 124.322 101.411  1.00  0.00           O  
ATOM    665  HG1 THR    47      91.173 124.796 102.153  1.00  0.00           H  
ATOM    666  C   THR    47      89.319 122.802  99.852  1.00  0.00           C  
ATOM    667  O   THR    47      89.304 121.873  99.039  1.00  0.00           O  
ATOM    668  N   SER    48      88.766 124.001  99.584  1.00  0.00           N  
ATOM    669  H   SER    48      88.567 124.558 100.403  1.00  0.00           H  
ATOM    670  CA  SER    48      88.364 124.447  98.228  1.00  0.00           C  
ATOM    671  HA  SER    48      87.438 123.938  97.962  1.00  0.00           H  
ATOM    672  CB  SER    48      87.985 125.956  98.155  1.00  0.00           C  
ATOM    673  HB2 SER    48      88.867 126.547  98.402  1.00  0.00           H  
ATOM    674  HB3 SER    48      87.683 126.219  97.141  1.00  0.00           H  
ATOM    675  OG  SER    48      86.824 126.229  98.914  1.00  0.00           O  
ATOM    676  HG  SER    48      86.109 126.603  98.394  1.00  0.00           H  
ATOM    677  C   SER    48      89.337 124.141  97.061  1.00  0.00           C  
ATOM    678  O   SER    48      90.545 124.390  97.104  1.00  0.00           O  
ATOM    679  N   GLY    49      88.661 123.654  96.014  1.00  0.00           N  
ATOM    680  H   GLY    49      87.671 123.488  96.129  1.00  0.00           H  
ATOM    681  CA  GLY    49      89.190 123.299  94.750  1.00  0.00           C  
ATOM    682  HA2 GLY    49      90.096 123.881  94.583  1.00  0.00           H  
ATOM    683  HA3 GLY    49      89.467 122.248  94.661  1.00  0.00           H  
ATOM    684  C   GLY    49      88.177 123.451  93.581  1.00  0.00           C  
ATOM    685  O   GLY    49      86.967 123.172  93.746  1.00  0.00           O  
ATOM    686  N   TYR    50      88.628 123.671  92.360  1.00  0.00           N  
ATOM    687  H   TYR    50      87.968 123.498  91.615  1.00  0.00           H  
ATOM    688  CA  TYR    50      90.013 124.141  91.945  1.00  0.00           C  
ATOM    689  HA  TYR    50      90.341 124.912  92.642  1.00  0.00           H  
ATOM    690  CB  TYR    50      91.042 122.991  91.890  1.00  0.00           C  
ATOM    691  HB2 TYR    50      91.028 122.393  92.801  1.00  0.00           H  
ATOM    692  HB3 TYR    50      90.655 122.255  91.185  1.00  0.00           H  
ATOM    693  CG  TYR    50      92.383 123.492  91.486  1.00  0.00           C  
ATOM    694  CD1 TYR    50      92.639 123.495  90.095  1.00  0.00           C  
ATOM    695  HD1 TYR    50      91.826 123.088  89.513  1.00  0.00           H  
ATOM    696  CE1 TYR    50      93.758 124.109  89.587  1.00  0.00           C  
ATOM    697  HE1 TYR    50      93.902 124.062  88.517  1.00  0.00           H  
ATOM    698  CZ  TYR    50      94.813 124.406  90.487  1.00  0.00           C  
ATOM    699  OH  TYR    50      95.997 124.822  89.948  1.00  0.00           O  
ATOM    700  HH  TYR    50      96.624 124.925  90.668  1.00  0.00           H  
ATOM    701  CE2 TYR    50      94.660 124.292  91.874  1.00  0.00           C  
ATOM    702  HE2 TYR    50      95.482 124.651  92.476  1.00  0.00           H  
ATOM    703  CD2 TYR    50      93.388 123.867  92.408  1.00  0.00           C  
ATOM    704  HD2 TYR    50      93.236 123.777  93.473  1.00  0.00           H  
ATOM    705  C   TYR    50      89.812 124.676  90.481  1.00  0.00           C  
ATOM    706  O   TYR    50      89.100 124.017  89.744  1.00  0.00           O  
ATOM    707  N   GLY    51      90.541 125.712  90.081  1.00  0.00           N  
ATOM    708  H   GLY    51      90.449 126.023  89.124  1.00  0.00           H  
ATOM    709  CA  GLY    51      91.497 126.593  90.918  1.00  0.00           C  
ATOM    710  HA2 GLY    51      90.900 127.385  91.370  1.00  0.00           H  
ATOM    711  HA3 GLY    51      91.916 126.138  91.815  1.00  0.00           H  
ATOM    712  C   GLY    51      92.600 127.272  90.123  1.00  0.00           C  
ATOM    713  O   GLY    51      92.853 126.842  89.030  1.00  0.00           O  
ATOM    714  N   GLN    52      93.180 128.355  90.605  1.00  0.00           N  
ATOM    715  H   GLN    52      92.743 128.509  91.503  1.00  0.00           H  
ATOM    716  CA  GLN    52      94.154 129.320  90.158  1.00  0.00           C  
ATOM    717  HA  GLN    52      94.037 130.192  90.801  1.00  0.00           H  
ATOM    718  CB  GLN    52      95.615 128.936  90.485  1.00  0.00           C  
ATOM    719  HB2 GLN    52      95.832 128.039  89.904  1.00  0.00           H  
ATOM    720  HB3 GLN    52      96.288 129.726  90.153  1.00  0.00           H  
ATOM    721  CG  GLN    52      95.732 128.571  92.044  1.00  0.00           C  
ATOM    722  HG2 GLN    52      95.367 129.512  92.454  1.00  0.00           H  
ATOM    723  HG3 GLN    52      95.208 127.677  92.382  1.00  0.00           H  
ATOM    724  CD  GLN    52      97.193 128.390  92.366  1.00  0.00           C  
ATOM    725  OE1 GLN    52      98.087 127.974  91.551  1.00  0.00           O  
ATOM    726  NE2 GLN    52      97.542 128.537  93.651  1.00  0.00           N  
ATOM    727 HE21 GLN    52      96.874 129.052  94.206  1.00  0.00           H  
ATOM    728 HE22 GLN    52      98.433 128.163  93.945  1.00  0.00           H  
ATOM    729  C   GLN    52      93.974 129.783  88.716  1.00  0.00           C  
ATOM    730  O   GLN    52      94.668 129.395  87.784  1.00  0.00           O  
ATOM    731  N   SER    53      92.893 130.461  88.361  1.00  0.00           N  
ATOM    732  H   SER    53      92.876 130.543  87.355  1.00  0.00           H  
ATOM    733  CA  SER    53      91.882 131.116  89.253  1.00  0.00           C  
ATOM    734  HA  SER    53      92.191 131.052  90.296  1.00  0.00           H  
ATOM    735  CB  SER    53      91.774 132.633  88.843  1.00  0.00           C  
ATOM    736  HB2 SER    53      92.744 133.067  88.599  1.00  0.00           H  
ATOM    737  HB3 SER    53      91.211 132.572  87.912  1.00  0.00           H  
ATOM    738  OG  SER    53      91.001 133.341  89.818  1.00  0.00           O  
ATOM    739  HG  SER    53      90.889 134.212  89.429  1.00  0.00           H  
ATOM    740  C   SER    53      90.553 130.394  89.110  1.00  0.00           C  
ATOM    741  O   SER    53      90.399 129.692  88.121  1.00  0.00           O  
ATOM    742  N   SER    54      89.634 130.526  90.105  1.00  0.00           N  
ATOM    743  H   SER    54      89.956 131.084  90.883  1.00  0.00           H  
ATOM    744  CA  SER    54      88.158 130.128  90.039  1.00  0.00           C  
ATOM    745  HA  SER    54      87.950 129.455  89.207  1.00  0.00           H  
ATOM    746  CB  SER    54      87.634 129.451  91.267  1.00  0.00           C  
ATOM    747  HB2 SER    54      87.872 130.155  92.065  1.00  0.00           H  
ATOM    748  HB3 SER    54      86.567 129.231  91.305  1.00  0.00           H  
ATOM    749  OG  SER    54      88.300 128.124  91.299  1.00  0.00           O  
ATOM    750  HG  SER    54      87.931 127.567  90.609  1.00  0.00           H  
ATOM    751  C   SER    54      87.311 131.376  89.700  1.00  0.00           C  
ATOM    752  O   SER    54      87.357 132.459  90.397  1.00  0.00           O  
ATOM    753  N   TYR    55      86.425 131.206  88.753  1.00  0.00           N  
ATOM    754  H   TYR    55      86.633 130.433  88.136  1.00  0.00           H  
ATOM    755  CA  TYR    55      85.566 132.257  88.214  1.00  0.00           C  
ATOM    756  HA  TYR    55      85.337 132.914  89.053  1.00  0.00           H  
ATOM    757  CB  TYR    55      86.256 133.210  87.252  1.00  0.00           C  
ATOM    758  HB2 TYR    55      85.471 133.772  86.747  1.00  0.00           H  
ATOM    759  HB3 TYR    55      86.839 133.914  87.845  1.00  0.00           H  
ATOM    760  CG  TYR    55      87.113 132.473  86.241  1.00  0.00           C  
ATOM    761  CD1 TYR    55      88.536 132.300  86.636  1.00  0.00           C  
ATOM    762  HD1 TYR    55      88.873 132.754  87.556  1.00  0.00           H  
ATOM    763  CE1 TYR    55      89.386 131.754  85.625  1.00  0.00           C  
ATOM    764  HE1 TYR    55      90.461 131.766  85.730  1.00  0.00           H  
ATOM    765  CZ  TYR    55      88.876 131.317  84.360  1.00  0.00           C  
ATOM    766  OH  TYR    55      89.644 130.834  83.315  1.00  0.00           O  
ATOM    767  HH  TYR    55      89.214 130.500  82.525  1.00  0.00           H  
ATOM    768  CE2 TYR    55      87.475 131.384  84.060  1.00  0.00           C  
ATOM    769  HE2 TYR    55      87.182 131.058  83.073  1.00  0.00           H  
ATOM    770  CD2 TYR    55      86.613 132.052  85.006  1.00  0.00           C  
ATOM    771  HD2 TYR    55      85.590 132.223  84.705  1.00  0.00           H  
ATOM    772  C   TYR    55      84.296 131.689  87.598  1.00  0.00           C  
ATOM    773  O   TYR    55      84.356 131.130  86.519  1.00  0.00           O  
ATOM    774  N   SER    56      83.141 131.725  88.223  1.00  0.00           N  
ATOM    775  H   SER    56      82.391 131.317  87.684  1.00  0.00           H  
ATOM    776  CA  SER    56      82.757 132.346  89.485  1.00  0.00           C  
ATOM    777  HA  SER    56      81.714 132.067  89.641  1.00  0.00           H  
ATOM    778  CB  SER    56      83.661 131.736  90.589  1.00  0.00           C  
ATOM    779  HB2 SER    56      84.043 130.804  90.171  1.00  0.00           H  
ATOM    780  HB3 SER    56      84.534 132.316  90.890  1.00  0.00           H  
ATOM    781  OG  SER    56      82.899 131.502  91.763  1.00  0.00           O  
ATOM    782  HG  SER    56      82.257 130.830  91.522  1.00  0.00           H  
ATOM    783  C   SER    56      82.744 133.883  89.478  1.00  0.00           C  
ATOM    784  O   SER    56      83.734 134.582  89.210  1.00  0.00           O  
ATOM    785  N   SER    57      81.683 134.576  89.894  1.00  0.00           N  
ATOM    786  H   SER    57      81.914 135.539  90.094  1.00  0.00           H  
ATOM    787  CA  SER    57      80.395 134.050  90.376  1.00  0.00           C  
ATOM    788  HA  SER    57      80.682 133.289  91.101  1.00  0.00           H  
ATOM    789  CB  SER    57      79.509 135.071  91.129  1.00  0.00           C  
ATOM    790  HB2 SER    57      78.612 134.606  91.539  1.00  0.00           H  
ATOM    791  HB3 SER    57      80.075 135.426  91.990  1.00  0.00           H  
ATOM    792  OG  SER    57      79.198 136.121  90.211  1.00  0.00           O  
ATOM    793  HG  SER    57      78.413 135.973  89.679  1.00  0.00           H  
ATOM    794  C   SER    57      79.642 133.369  89.246  1.00  0.00           C  
ATOM    795  O   SER    57      79.002 132.321  89.333  1.00  0.00           O  
ATOM    796  N   TYR    58      79.719 133.908  87.999  1.00  0.00           N  
ATOM    797  H   TYR    58      80.343 134.693  87.881  1.00  0.00           H  
ATOM    798  CA  TYR    58      78.989 133.364  86.810  1.00  0.00           C  
ATOM    799  HA  TYR    58      77.927 133.371  87.055  1.00  0.00           H  
ATOM    800  CB  TYR    58      79.224 134.380  85.671  1.00  0.00           C  
ATOM    801  HB2 TYR    58      78.566 134.090  84.852  1.00  0.00           H  
ATOM    802  HB3 TYR    58      78.978 135.376  86.038  1.00  0.00           H  
ATOM    803  CG  TYR    58      80.608 134.586  85.323  1.00  0.00           C  
ATOM    804  CD1 TYR    58      81.441 135.608  85.828  1.00  0.00           C  
ATOM    805  HD1 TYR    58      81.023 136.296  86.548  1.00  0.00           H  
ATOM    806  CE1 TYR    58      82.802 135.684  85.494  1.00  0.00           C  
ATOM    807  HE1 TYR    58      83.378 136.527  85.845  1.00  0.00           H  
ATOM    808  CZ  TYR    58      83.355 134.739  84.613  1.00  0.00           C  
ATOM    809  OH  TYR    58      84.638 134.788  84.230  1.00  0.00           O  
ATOM    810  HH  TYR    58      84.776 134.291  83.421  1.00  0.00           H  
ATOM    811  CE2 TYR    58      82.546 133.709  84.110  1.00  0.00           C  
ATOM    812  HE2 TYR    58      82.944 132.974  83.425  1.00  0.00           H  
ATOM    813  CD2 TYR    58      81.187 133.649  84.433  1.00  0.00           C  
ATOM    814  HD2 TYR    58      80.478 132.948  84.018  1.00  0.00           H  
ATOM    815  C   TYR    58      79.478 131.900  86.591  1.00  0.00           C  
ATOM    816  O   TYR    58      80.627 131.550  86.825  1.00  0.00           O  
ATOM    817  N   GLY    59      78.610 130.902  86.202  1.00  0.00           N  
ATOM    818  H   GLY    59      78.988 129.971  86.100  1.00  0.00           H  
ATOM    819  CA  GLY    59      77.183 130.953  86.192  1.00  0.00           C  
ATOM    820  HA2 GLY    59      76.730 129.997  86.456  1.00  0.00           H  
ATOM    821  HA3 GLY    59      76.890 131.680  86.950  1.00  0.00           H  
ATOM    822  C   GLY    59      76.609 131.319  84.778  1.00  0.00           C  
ATOM    823  O   GLY    59      77.341 131.981  84.018  1.00  0.00           O  
ATOM    824  N   GLN    60      75.444 130.840  84.371  1.00  0.00           N  
ATOM    825  H   GLN    60      75.186 131.068  83.422  1.00  0.00           H  
ATOM    826  CA  GLN    60      74.421 130.107  85.054  1.00  0.00           C  
ATOM    827  HA  GLN    60      74.827 129.404  85.781  1.00  0.00           H  
ATOM    828  CB  GLN    60      73.617 131.180  85.837  1.00  0.00           C  
ATOM    829  HB2 GLN    60      72.991 130.664  86.565  1.00  0.00           H  
ATOM    830  HB3 GLN    60      74.261 131.792  86.469  1.00  0.00           H  
ATOM    831  CG  GLN    60      72.851 132.224  84.891  1.00  0.00           C  
ATOM    832  HG2 GLN    60      73.596 132.574  84.176  1.00  0.00           H  
ATOM    833  HG3 GLN    60      71.946 131.867  84.400  1.00  0.00           H  
ATOM    834  CD  GLN    60      72.489 133.503  85.634  1.00  0.00           C  
ATOM    835  OE1 GLN    60      73.253 134.357  86.043  1.00  0.00           O  
ATOM    836  NE2 GLN    60      71.255 133.701  85.833  1.00  0.00           N  
ATOM    837 HE21 GLN    60      70.554 133.016  85.588  1.00  0.00           H  
ATOM    838 HE22 GLN    60      70.903 134.579  86.186  1.00  0.00           H  
ATOM    839  C   GLN    60      73.592 129.321  84.045  1.00  0.00           C  
ATOM    840  O   GLN    60      73.628 129.666  82.900  1.00  0.00           O  
ATOM    841  N   SER    61      72.920 128.229  84.442  1.00  0.00           N  
ATOM    842  H   SER    61      72.746 128.236  85.437  1.00  0.00           H  
ATOM    843  CA  SER    61      71.948 127.477  83.657  1.00  0.00           C  
ATOM    844  HA  SER    61      72.434 127.158  82.736  1.00  0.00           H  
ATOM    845  CB  SER    61      71.539 126.142  84.377  1.00  0.00           C  
ATOM    846  HB2 SER    61      72.457 125.665  84.723  1.00  0.00           H  
ATOM    847  HB3 SER    61      70.970 126.330  85.287  1.00  0.00           H  
ATOM    848  OG  SER    61      70.998 125.225  83.479  1.00  0.00           O  
ATOM    849  HG  SER    61      71.605 124.483  83.428  1.00  0.00           H  
ATOM    850  C   SER    61      70.800 128.409  83.277  1.00  0.00           C  
ATOM    851  O   SER    61      70.417 129.304  83.997  1.00  0.00           O  
ATOM    852  N   GLN    62      70.206 128.296  82.096  1.00  0.00           N  
ATOM    853  H   GLN    62      70.593 127.696  81.382  1.00  0.00           H  
ATOM    854  CA  GLN    62      69.048 129.042  81.640  1.00  0.00           C  
ATOM    855  HA  GLN    62      69.352 130.089  81.649  1.00  0.00           H  
ATOM    856  CB  GLN    62      68.708 128.540  80.168  1.00  0.00           C  
ATOM    857  HB2 GLN    62      67.994 129.193  79.667  1.00  0.00           H  
ATOM    858  HB3 GLN    62      69.583 128.643  79.527  1.00  0.00           H  
ATOM    859  CG  GLN    62      68.121 127.167  80.125  1.00  0.00           C  
ATOM    860  HG2 GLN    62      67.261 126.998  80.772  1.00  0.00           H  
ATOM    861  HG3 GLN    62      67.780 126.996  79.104  1.00  0.00           H  
ATOM    862  CD  GLN    62      69.095 126.093  80.542  1.00  0.00           C  
ATOM    863  OE1 GLN    62      70.239 126.151  80.255  1.00  0.00           O  
ATOM    864  NE2 GLN    62      68.616 125.126  81.234  1.00  0.00           N  
ATOM    865 HE21 GLN    62      69.161 124.307  81.465  1.00  0.00           H  
ATOM    866 HE22 GLN    62      67.625 125.072  81.417  1.00  0.00           H  
ATOM    867  C   GLN    62      67.774 128.972  82.410  1.00  0.00           C  
ATOM    868  O   GLN    62      67.506 128.010  83.105  1.00  0.00           O  
ATOM    869  N   ASN    63      66.982 130.034  82.352  1.00  0.00           N  
ATOM    870  H   ASN    63      67.064 130.776  81.672  1.00  0.00           H  
ATOM    871  CA  ASN    63      65.642 130.086  83.041  1.00  0.00           C  
ATOM    872  HA  ASN    63      65.721 129.490  83.950  1.00  0.00           H  
ATOM    873  CB  ASN    63      65.512 131.531  83.550  1.00  0.00           C  
ATOM    874  HB2 ASN    63      66.460 131.921  83.921  1.00  0.00           H  
ATOM    875  HB3 ASN    63      65.278 132.230  82.747  1.00  0.00           H  
ATOM    876  CG  ASN    63      64.418 131.694  84.627  1.00  0.00           C  
ATOM    877  OD1 ASN    63      63.249 131.817  84.308  1.00  0.00           O  
ATOM    878  ND2 ASN    63      64.645 131.577  85.931  1.00  0.00           N  
ATOM    879 HD21 ASN    63      63.826 131.600  86.522  1.00  0.00           H  
ATOM    880 HD22 ASN    63      65.598 131.433  86.233  1.00  0.00           H  
ATOM    881  C   ASN    63      64.486 129.549  82.105  1.00  0.00           C  
ATOM    882  O   ASN    63      64.394 129.911  80.904  1.00  0.00           O  
ATOM    883  N   THR    64      63.699 128.621  82.584  1.00  0.00           N  
ATOM    884  H   THR    64      63.736 128.327  83.549  1.00  0.00           H  
ATOM    885  CA  THR    64      62.512 128.125  81.888  1.00  0.00           C  
ATOM    886  HA  THR    64      62.099 128.827  81.164  1.00  0.00           H  
ATOM    887  CB  THR    64      62.959 126.875  81.155  1.00  0.00           C  
ATOM    888  HB  THR    64      64.011 126.983  80.893  1.00  0.00           H  
ATOM    889  CG2 THR    64      62.896 125.565  81.912  1.00  0.00           C  
ATOM    890 HG21 THR    64      63.265 124.789  81.242  1.00  0.00           H  
ATOM    891 HG22 THR    64      63.560 125.582  82.776  1.00  0.00           H  
ATOM    892 HG23 THR    64      61.879 125.335  82.230  1.00  0.00           H  
ATOM    893  OG1 THR    64      62.257 126.704  79.982  1.00  0.00           O  
ATOM    894  HG1 THR    64      62.455 127.429  79.385  1.00  0.00           H  
ATOM    895  C   THR    64      61.353 127.877  82.867  1.00  0.00           C  
ATOM    896  O   THR    64      61.631 127.756  84.073  1.00  0.00           O  
ATOM    897  N   GLY    65      60.078 127.869  82.518  1.00  0.00           N  
ATOM    898  H   GLY    65      59.499 127.828  83.344  1.00  0.00           H  
ATOM    899  CA  GLY    65      59.443 128.107  81.219  1.00  0.00           C  
ATOM    900  HA2 GLY    65      58.548 128.658  81.505  1.00  0.00           H  
ATOM    901  HA3 GLY    65      60.054 128.689  80.529  1.00  0.00           H  
ATOM    902  C   GLY    65      59.116 126.812  80.456  1.00  0.00           C  
ATOM    903  O   GLY    65      59.473 125.789  80.889  1.00  0.00           O  
ATOM    904  N   TYR    66      58.350 126.991  79.413  1.00  0.00           N  
ATOM    905  H   TYR    66      58.056 127.951  79.298  1.00  0.00           H  
ATOM    906  CA  TYR    66      57.757 125.926  78.531  1.00  0.00           C  
ATOM    907  HA  TYR    66      58.477 125.175  78.206  1.00  0.00           H  
ATOM    908  CB  TYR    66      56.785 125.165  79.479  1.00  0.00           C  
ATOM    909  HB2 TYR    66      57.445 124.584  80.124  1.00  0.00           H  
ATOM    910  HB3 TYR    66      56.127 125.863  79.996  1.00  0.00           H  
ATOM    911  CG  TYR    66      55.819 124.247  78.699  1.00  0.00           C  
ATOM    912  CD1 TYR    66      54.457 124.423  79.004  1.00  0.00           C  
ATOM    913  HD1 TYR    66      54.211 125.118  79.793  1.00  0.00           H  
ATOM    914  CE1 TYR    66      53.507 123.796  78.223  1.00  0.00           C  
ATOM    915  HE1 TYR    66      52.458 124.026  78.334  1.00  0.00           H  
ATOM    916  CZ  TYR    66      53.833 122.848  77.206  1.00  0.00           C  
ATOM    917  OH  TYR    66      52.846 122.123  76.586  1.00  0.00           O  
ATOM    918  HH  TYR    66      52.010 122.117  77.058  1.00  0.00           H  
ATOM    919  CE2 TYR    66      55.185 122.616  76.951  1.00  0.00           C  
ATOM    920  HE2 TYR    66      55.540 121.993  76.144  1.00  0.00           H  
ATOM    921  CD2 TYR    66      56.165 123.274  77.731  1.00  0.00           C  
ATOM    922  HD2 TYR    66      57.209 123.025  77.614  1.00  0.00           H  
ATOM    923  C   TYR    66      57.033 126.547  77.369  1.00  0.00           C  
ATOM    924  O   TYR    66      56.200 127.482  77.601  1.00  0.00           O  
ATOM    925  N   GLY    67      57.138 125.969  76.209  1.00  0.00           N  
ATOM    926  H   GLY    67      57.689 125.123  76.164  1.00  0.00           H  
ATOM    927  CA  GLY    67      56.547 126.441  74.888  1.00  0.00           C  
ATOM    928  HA2 GLY    67      55.815 127.215  75.115  1.00  0.00           H  
ATOM    929  HA3 GLY    67      57.353 126.722  74.210  1.00  0.00           H  
ATOM    930  C   GLY    67      55.691 125.317  74.223  1.00  0.00           C  
ATOM    931  O   GLY    67      56.183 124.212  74.079  1.00  0.00           O  
ATOM    932  N   THR    68      54.410 125.540  73.840  1.00  0.00           N  
ATOM    933  H   THR    68      53.920 126.391  74.078  1.00  0.00           H  
ATOM    934  CA  THR    68      53.552 124.626  73.123  1.00  0.00           C  
ATOM    935  HA  THR    68      53.435 123.674  73.641  1.00  0.00           H  
ATOM    936  CB  THR    68      52.166 125.271  73.073  1.00  0.00           C  
ATOM    937  HB  THR    68      51.592 124.718  72.329  1.00  0.00           H  
ATOM    938  CG2 THR    68      51.488 125.028  74.427  1.00  0.00           C  
ATOM    939 HG21 THR    68      51.471 123.951  74.596  1.00  0.00           H  
ATOM    940 HG22 THR    68      51.997 125.535  75.246  1.00  0.00           H  
ATOM    941 HG23 THR    68      50.446 125.319  74.295  1.00  0.00           H  
ATOM    942  OG1 THR    68      52.169 126.667  72.697  1.00  0.00           O  
ATOM    943  HG1 THR    68      52.062 127.114  73.540  1.00  0.00           H  
ATOM    944  C   THR    68      54.040 124.410  71.654  1.00  0.00           C  
ATOM    945  O   THR    68      54.646 125.341  71.104  1.00  0.00           O  
ATOM    946  N   GLN    69      53.843 123.180  71.125  1.00  0.00           N  
ATOM    947  H   GLN    69      53.625 122.359  71.672  1.00  0.00           H  
ATOM    948  CA  GLN    69      53.838 123.015  69.695  1.00  0.00           C  
ATOM    949  HA  GLN    69      53.484 123.931  69.223  1.00  0.00           H  
ATOM    950  CB  GLN    69      55.260 122.664  69.144  1.00  0.00           C  
ATOM    951  HB2 GLN    69      55.116 122.660  68.063  1.00  0.00           H  
ATOM    952  HB3 GLN    69      55.963 123.422  69.490  1.00  0.00           H  
ATOM    953  CG  GLN    69      55.670 121.366  69.823  1.00  0.00           C  
ATOM    954  HG2 GLN    69      55.743 121.500  70.902  1.00  0.00           H  
ATOM    955  HG3 GLN    69      54.943 120.574  69.643  1.00  0.00           H  
ATOM    956  CD  GLN    69      57.028 120.817  69.377  1.00  0.00           C  
ATOM    957  OE1 GLN    69      57.684 121.300  68.494  1.00  0.00           O  
ATOM    958  NE2 GLN    69      57.500 119.737  69.977  1.00  0.00           N  
ATOM    959 HE21 GLN    69      56.867 119.290  70.625  1.00  0.00           H  
ATOM    960 HE22 GLN    69      58.419 119.444  69.678  1.00  0.00           H  
ATOM    961  C   GLN    69      52.848 121.977  69.178  1.00  0.00           C  
ATOM    962  O   GLN    69      52.456 120.976  69.828  1.00  0.00           O  
ATOM    963  N   SER    70      52.396 122.176  67.953  1.00  0.00           N  
ATOM    964  H   SER    70      52.580 123.026  67.440  1.00  0.00           H  
ATOM    965  CA  SER    70      51.625 121.184  67.197  1.00  0.00           C  
ATOM    966  HA  SER    70      51.028 120.670  67.951  1.00  0.00           H  
ATOM    967  CB  SER    70      50.627 121.931  66.345  1.00  0.00           C  
ATOM    968  HB2 SER    70      50.450 122.873  66.863  1.00  0.00           H  
ATOM    969  HB3 SER    70      51.034 122.215  65.374  1.00  0.00           H  
ATOM    970  OG  SER    70      49.340 121.306  66.099  1.00  0.00           O  
ATOM    971  HG  SER    70      49.302 121.209  65.145  1.00  0.00           H  
ATOM    972  C   SER    70      52.406 120.062  66.500  1.00  0.00           C  
ATOM    973  O   SER    70      53.447 120.322  65.920  1.00  0.00           O  
ATOM    974  N   THR    71      51.894 118.790  66.496  1.00  0.00           N  
ATOM    975  H   THR    71      51.154 118.679  67.174  1.00  0.00           H  
ATOM    976  CA  THR    71      52.594 117.463  66.037  1.00  0.00           C  
ATOM    977  HA  THR    71      53.610 117.758  65.775  1.00  0.00           H  
ATOM    978  CB  THR    71      52.563 116.395  67.140  1.00  0.00           C  
ATOM    979  HB  THR    71      52.832 115.435  66.699  1.00  0.00           H  
ATOM    980  CG2 THR    71      53.609 116.665  68.274  1.00  0.00           C  
ATOM    981 HG21 THR    71      54.595 116.749  67.816  1.00  0.00           H  
ATOM    982 HG22 THR    71      53.337 117.574  68.811  1.00  0.00           H  
ATOM    983 HG23 THR    71      53.569 115.860  69.008  1.00  0.00           H  
ATOM    984  OG1 THR    71      51.285 116.263  67.701  1.00  0.00           O  
ATOM    985  HG1 THR    71      50.746 115.753  67.092  1.00  0.00           H  
ATOM    986  C   THR    71      51.835 116.909  64.844  1.00  0.00           C  
ATOM    987  O   THR    71      50.663 117.275  64.505  1.00  0.00           O  
ATOM    988  N   PRO    72      52.611 116.091  64.026  1.00  0.00           N  
ATOM    989  CD  PRO    72      54.000 115.552  64.213  1.00  0.00           C  
ATOM    990  HD2 PRO    72      54.021 114.740  64.940  1.00  0.00           H  
ATOM    991  HD3 PRO    72      54.698 116.247  64.681  1.00  0.00           H  
ATOM    992  CG  PRO    72      54.378 114.927  62.889  1.00  0.00           C  
ATOM    993  HG2 PRO    72      54.168 113.858  62.921  1.00  0.00           H  
ATOM    994  HG3 PRO    72      55.439 115.126  62.734  1.00  0.00           H  
ATOM    995  CB  PRO    72      53.432 115.644  61.957  1.00  0.00           C  
ATOM    996  HB2 PRO    72      53.286 115.120  61.013  1.00  0.00           H  
ATOM    997  HB3 PRO    72      53.779 116.662  61.779  1.00  0.00           H  
ATOM    998  CA  PRO    72      52.124 115.797  62.702  1.00  0.00           C  
ATOM    999  HA  PRO    72      51.761 116.747  62.311  1.00  0.00           H  
ATOM   1000  C   PRO    72      51.086 114.700  62.679  1.00  0.00           C  
ATOM   1001  O   PRO    72      51.189 113.662  63.367  1.00  0.00           O  
ATOM   1002  N   GLN    73      50.108 114.790  61.824  1.00  0.00           N  
ATOM   1003  H   GLN    73      50.115 115.552  61.161  1.00  0.00           H  
ATOM   1004  CA  GLN    73      49.194 113.618  61.644  1.00  0.00           C  
ATOM   1005  HA  GLN    73      49.651 112.727  62.076  1.00  0.00           H  
ATOM   1006  CB  GLN    73      47.813 113.932  62.218  1.00  0.00           C  
ATOM   1007  HB2 GLN    73      47.574 114.933  61.859  1.00  0.00           H  
ATOM   1008  HB3 GLN    73      47.104 113.218  61.800  1.00  0.00           H  
ATOM   1009  CG  GLN    73      47.782 113.869  63.779  1.00  0.00           C  
ATOM   1010  HG2 GLN    73      48.570 114.506  64.181  1.00  0.00           H  
ATOM   1011  HG3 GLN    73      46.833 114.248  64.159  1.00  0.00           H  
ATOM   1012  CD  GLN    73      48.108 112.528  64.347  1.00  0.00           C  
ATOM   1013  OE1 GLN    73      48.332 111.512  63.713  1.00  0.00           O  
ATOM   1014  NE2 GLN    73      48.154 112.492  65.664  1.00  0.00           N  
ATOM   1015 HE21 GLN    73      48.066 113.336  66.212  1.00  0.00           H  
ATOM   1016 HE22 GLN    73      48.528 111.634  66.044  1.00  0.00           H  
ATOM   1017  C   GLN    73      49.130 113.244  60.143  1.00  0.00           C  
ATOM   1018  O   GLN    73      49.401 114.050  59.255  1.00  0.00           O  
ATOM   1019  N   GLY    74      48.661 112.024  59.831  1.00  0.00           N  
ATOM   1020  H   GLY    74      48.324 111.406  60.556  1.00  0.00           H  
ATOM   1021  CA  GLY    74      48.560 111.492  58.393  1.00  0.00           C  
ATOM   1022  HA2 GLY    74      47.837 112.112  57.864  1.00  0.00           H  
ATOM   1023  HA3 GLY    74      49.530 111.639  57.917  1.00  0.00           H  
ATOM   1024  C   GLY    74      48.131 110.077  58.140  1.00  0.00           C  
ATOM   1025  O   GLY    74      48.803 109.142  58.510  1.00  0.00           O  
ATOM   1026  N   TYR    75      47.029 109.891  57.401  1.00  0.00           N  
ATOM   1027  H   TYR    75      46.686 110.726  56.948  1.00  0.00           H  
ATOM   1028  CA  TYR    75      46.430 108.566  57.074  1.00  0.00           C  
ATOM   1029  HA  TYR    75      47.228 107.824  57.048  1.00  0.00           H  
ATOM   1030  CB  TYR    75      45.393 108.268  58.203  1.00  0.00           C  
ATOM   1031  HB2 TYR    75      44.556 108.963  58.152  1.00  0.00           H  
ATOM   1032  HB3 TYR    75      45.018 107.256  58.052  1.00  0.00           H  
ATOM   1033  CG  TYR    75      45.864 108.358  59.634  1.00  0.00           C  
ATOM   1034  CD1 TYR    75      45.756 109.619  60.284  1.00  0.00           C  
ATOM   1035  HD1 TYR    75      45.255 110.404  59.737  1.00  0.00           H  
ATOM   1036  CE1 TYR    75      46.311 109.828  61.541  1.00  0.00           C  
ATOM   1037  HE1 TYR    75      46.209 110.764  62.069  1.00  0.00           H  
ATOM   1038  CZ  TYR    75      46.669 108.676  62.262  1.00  0.00           C  
ATOM   1039  OH  TYR    75      46.859 108.792  63.548  1.00  0.00           O  
ATOM   1040  HH  TYR    75      47.442 109.530  63.743  1.00  0.00           H  
ATOM   1041  CE2 TYR    75      46.825 107.434  61.593  1.00  0.00           C  
ATOM   1042  HE2 TYR    75      46.986 106.543  62.183  1.00  0.00           H  
ATOM   1043  CD2 TYR    75      46.521 107.309  60.287  1.00  0.00           C  
ATOM   1044  HD2 TYR    75      46.582 106.317  59.863  1.00  0.00           H  
ATOM   1045  C   TYR    75      45.795 108.547  55.718  1.00  0.00           C  
ATOM   1046  O   TYR    75      45.144 109.542  55.340  1.00  0.00           O  
ATOM   1047  N   GLY    76      45.927 107.448  54.933  1.00  0.00           N  
ATOM   1048  H   GLY    76      46.403 106.691  55.403  1.00  0.00           H  
ATOM   1049  CA  GLY    76      45.344 107.291  53.604  1.00  0.00           C  
ATOM   1050  HA2 GLY    76      45.646 108.005  52.838  1.00  0.00           H  
ATOM   1051  HA3 GLY    76      45.728 106.325  53.280  1.00  0.00           H  
ATOM   1052  C   GLY    76      43.886 107.367  53.657  1.00  0.00           C  
ATOM   1053  O   GLY    76      43.261 106.461  54.256  1.00  0.00           O  
ATOM   1054  N   SER    77      43.290 108.253  52.875  1.00  0.00           N  
ATOM   1055  H   SER    77      43.840 109.015  52.505  1.00  0.00           H  
ATOM   1056  CA  SER    77      41.832 108.411  52.702  1.00  0.00           C  
ATOM   1057  HA  SER    77      41.424 107.455  52.375  1.00  0.00           H  
ATOM   1058  CB  SER    77      41.093 108.886  54.005  1.00  0.00           C  
ATOM   1059  HB2 SER    77      41.130 108.090  54.748  1.00  0.00           H  
ATOM   1060  HB3 SER    77      41.466 109.818  54.430  1.00  0.00           H  
ATOM   1061  OG  SER    77      39.711 108.914  53.710  1.00  0.00           O  
ATOM   1062  HG  SER    77      39.296 108.730  54.556  1.00  0.00           H  
ATOM   1063  C   SER    77      41.617 109.590  51.680  1.00  0.00           C  
ATOM   1064  O   SER    77      42.182 110.675  51.892  1.00  0.00           O  
ATOM   1065  N   THR    78      40.914 109.487  50.569  1.00  0.00           N  
ATOM   1066  H   THR    78      40.798 110.377  50.108  1.00  0.00           H  
ATOM   1067  CA  THR    78      40.056 108.285  50.126  1.00  0.00           C  
ATOM   1068  HA  THR    78      40.495 107.413  50.613  1.00  0.00           H  
ATOM   1069  CB  THR    78      38.568 108.256  50.639  1.00  0.00           C  
ATOM   1070  HB  THR    78      38.501 108.319  51.726  1.00  0.00           H  
ATOM   1071  CG2 THR    78      37.839 109.355  49.928  1.00  0.00           C  
ATOM   1072 HG21 THR    78      38.178 110.322  50.300  1.00  0.00           H  
ATOM   1073 HG22 THR    78      37.898 109.321  48.840  1.00  0.00           H  
ATOM   1074 HG23 THR    78      36.780 109.298  50.181  1.00  0.00           H  
ATOM   1075  OG1 THR    78      37.884 107.106  50.168  1.00  0.00           O  
ATOM   1076  HG1 THR    78      38.188 106.452  50.802  1.00  0.00           H  
ATOM   1077  C   THR    78      40.241 108.107  48.615  1.00  0.00           C  
ATOM   1078  O   THR    78      40.548 109.106  47.949  1.00  0.00           O  
ATOM   1079  N   GLY    79      40.092 106.881  48.097  1.00  0.00           N  
ATOM   1080  H   GLY    79      39.567 106.127  48.517  1.00  0.00           H  
ATOM   1081  CA  GLY    79      40.207 106.681  46.699  1.00  0.00           C  
ATOM   1082  HA2 GLY    79      39.889 107.571  46.156  1.00  0.00           H  
ATOM   1083  HA3 GLY    79      41.278 106.664  46.497  1.00  0.00           H  
ATOM   1084  C   GLY    79      39.606 105.394  46.208  1.00  0.00           C  
ATOM   1085  O   GLY    79      39.186 104.539  46.965  1.00  0.00           O  
ATOM   1086  N   GLY    80      39.458 105.237  44.877  1.00  0.00           N  
ATOM   1087  H   GLY    80      39.096 104.393  44.457  1.00  0.00           H  
ATOM   1088  CA  GLY    80      39.683 106.323  43.884  1.00  0.00           C  
ATOM   1089  HA2 GLY    80      39.050 107.198  44.030  1.00  0.00           H  
ATOM   1090  HA3 GLY    80      40.740 106.584  43.925  1.00  0.00           H  
ATOM   1091  C   GLY    80      39.300 105.725  42.445  1.00  0.00           C  
ATOM   1092  O   GLY    80      39.204 104.479  42.312  1.00  0.00           O  
ATOM   1093  N   TYR    81      39.020 106.468  41.412  1.00  0.00           N  
ATOM   1094  H   TYR    81      38.934 107.464  41.558  1.00  0.00           H  
ATOM   1095  CA  TYR    81      38.742 106.053  40.042  1.00  0.00           C  
ATOM   1096  HA  TYR    81      38.807 104.970  39.938  1.00  0.00           H  
ATOM   1097  CB  TYR    81      37.319 106.371  39.712  1.00  0.00           C  
ATOM   1098  HB2 TYR    81      37.100 106.015  38.706  1.00  0.00           H  
ATOM   1099  HB3 TYR    81      36.679 105.789  40.376  1.00  0.00           H  
ATOM   1100  CG  TYR    81      36.974 107.851  39.783  1.00  0.00           C  
ATOM   1101  CD1 TYR    81      36.511 108.396  40.984  1.00  0.00           C  
ATOM   1102  HD1 TYR    81      36.494 107.809  41.890  1.00  0.00           H  
ATOM   1103  CE1 TYR    81      36.260 109.772  41.008  1.00  0.00           C  
ATOM   1104  HE1 TYR    81      35.966 110.303  41.901  1.00  0.00           H  
ATOM   1105  CZ  TYR    81      36.301 110.463  39.827  1.00  0.00           C  
ATOM   1106  OH  TYR    81      36.028 111.853  39.772  1.00  0.00           O  
ATOM   1107  HH  TYR    81      36.003 112.257  40.642  1.00  0.00           H  
ATOM   1108  CE2 TYR    81      36.531 109.841  38.557  1.00  0.00           C  
ATOM   1109  HE2 TYR    81      36.610 110.428  37.654  1.00  0.00           H  
ATOM   1110  CD2 TYR    81      36.982 108.567  38.537  1.00  0.00           C  
ATOM   1111  HD2 TYR    81      37.233 108.024  37.638  1.00  0.00           H  
ATOM   1112  C   TYR    81      39.716 106.695  38.929  1.00  0.00           C  
ATOM   1113  O   TYR    81      40.398 107.670  39.247  1.00  0.00           O  
ATOM   1114  N   GLY    82      39.956 106.040  37.767  1.00  0.00           N  
ATOM   1115  H   GLY    82      40.619 106.495  37.156  1.00  0.00           H  
ATOM   1116  CA  GLY    82      39.203 104.907  37.213  1.00  0.00           C  
ATOM   1117  HA2 GLY    82      39.924 104.192  36.816  1.00  0.00           H  
ATOM   1118  HA3 GLY    82      38.529 104.382  37.890  1.00  0.00           H  
ATOM   1119  C   GLY    82      38.379 105.300  35.994  1.00  0.00           C  
ATOM   1120  O   GLY    82      37.942 106.429  35.824  1.00  0.00           O  
ATOM   1121  N   SER    83      38.247 104.280  35.156  1.00  0.00           N  
ATOM   1122  H   SER    83      38.695 103.424  35.452  1.00  0.00           H  
ATOM   1123  CA  SER    83      37.469 104.115  33.993  1.00  0.00           C  
ATOM   1124  HA  SER    83      37.561 103.055  33.758  1.00  0.00           H  
ATOM   1125  CB  SER    83      36.032 104.444  34.303  1.00  0.00           C  
ATOM   1126  HB2 SER    83      35.667 103.894  35.170  1.00  0.00           H  
ATOM   1127  HB3 SER    83      35.958 105.523  34.435  1.00  0.00           H  
ATOM   1128  OG  SER    83      35.149 104.155  33.195  1.00  0.00           O  
ATOM   1129  HG  SER    83      34.253 104.093  33.533  1.00  0.00           H  
ATOM   1130  C   SER    83      38.007 104.950  32.829  1.00  0.00           C  
ATOM   1131  O   SER    83      38.764 105.895  33.073  1.00  0.00           O  
ATOM   1132  N   SER    84      37.722 104.729  31.507  1.00  0.00           N  
ATOM   1133  H   SER    84      37.997 105.510  30.928  1.00  0.00           H  
ATOM   1134  CA  SER    84      37.139 103.471  30.980  1.00  0.00           C  
ATOM   1135  HA  SER    84      36.338 103.148  31.646  1.00  0.00           H  
ATOM   1136  CB  SER    84      36.612 103.819  29.545  1.00  0.00           C  
ATOM   1137  HB2 SER    84      35.924 103.075  29.145  1.00  0.00           H  
ATOM   1138  HB3 SER    84      36.020 104.729  29.640  1.00  0.00           H  
ATOM   1139  OG  SER    84      37.667 104.078  28.646  1.00  0.00           O  
ATOM   1140  HG  SER    84      38.035 104.957  28.765  1.00  0.00           H  
ATOM   1141  C   SER    84      38.201 102.329  30.830  1.00  0.00           C  
ATOM   1142  O   SER    84      39.321 102.317  31.275  1.00  0.00           O  
ATOM   1143  N   GLN    85      37.754 101.182  30.311  1.00  0.00           N  
ATOM   1144  H   GLN    85      36.770 101.119  30.095  1.00  0.00           H  
ATOM   1145  CA  GLN    85      38.616 100.047  29.774  1.00  0.00           C  
ATOM   1146  HA  GLN    85      37.997  99.258  29.348  1.00  0.00           H  
ATOM   1147  CB  GLN    85      39.476 100.656  28.642  1.00  0.00           C  
ATOM   1148  HB2 GLN    85      38.832 101.319  28.064  1.00  0.00           H  
ATOM   1149  HB3 GLN    85      40.366 101.181  28.988  1.00  0.00           H  
ATOM   1150  CG  GLN    85      39.893  99.579  27.575  1.00  0.00           C  
ATOM   1151  HG2 GLN    85      40.464  98.879  28.184  1.00  0.00           H  
ATOM   1152  HG3 GLN    85      38.999  99.102  27.173  1.00  0.00           H  
ATOM   1153  CD  GLN    85      40.654 100.120  26.330  1.00  0.00           C  
ATOM   1154  OE1 GLN    85      40.987 101.297  26.286  1.00  0.00           O  
ATOM   1155  NE2 GLN    85      40.941  99.260  25.402  1.00  0.00           N  
ATOM   1156 HE21 GLN    85      41.270  99.674  24.541  1.00  0.00           H  
ATOM   1157 HE22 GLN    85      40.695  98.282  25.456  1.00  0.00           H  
ATOM   1158  C   GLN    85      39.480  99.298  30.734  1.00  0.00           C  
ATOM   1159  O   GLN    85      40.693  99.087  30.535  1.00  0.00           O  
ATOM   1160  N   SER    86      38.899  99.003  31.931  1.00  0.00           N  
ATOM   1161  H   SER    86      37.996  99.398  32.151  1.00  0.00           H  
ATOM   1162  CA  SER    86      39.613  98.192  32.961  1.00  0.00           C  
ATOM   1163  HA  SER    86      40.671  98.450  33.015  1.00  0.00           H  
ATOM   1164  CB  SER    86      39.169  98.596  34.433  1.00  0.00           C  
ATOM   1165  HB2 SER    86      39.842  98.068  35.109  1.00  0.00           H  
ATOM   1166  HB3 SER    86      39.281  99.669  34.589  1.00  0.00           H  
ATOM   1167  OG  SER    86      37.867  98.150  34.703  1.00  0.00           O  
ATOM   1168  HG  SER    86      37.221  98.721  34.280  1.00  0.00           H  
ATOM   1169  C   SER    86      39.518  96.631  32.869  1.00  0.00           C  
ATOM   1170  O   SER    86      40.378  95.946  33.459  1.00  0.00           O  
ATOM   1171  N   SER    87      38.579  96.090  32.192  1.00  0.00           N  
ATOM   1172  H   SER    87      37.808  96.666  31.884  1.00  0.00           H  
ATOM   1173  CA  SER    87      38.200  94.695  32.176  1.00  0.00           C  
ATOM   1174  HA  SER    87      39.093  94.087  32.031  1.00  0.00           H  
ATOM   1175  CB  SER    87      37.581  94.265  33.500  1.00  0.00           C  
ATOM   1176  HB2 SER    87      38.170  94.574  34.364  1.00  0.00           H  
ATOM   1177  HB3 SER    87      36.562  94.642  33.591  1.00  0.00           H  
ATOM   1178  OG  SER    87      37.371  92.831  33.615  1.00  0.00           O  
ATOM   1179  HG  SER    87      38.152  92.451  34.025  1.00  0.00           H  
ATOM   1180  C   SER    87      37.250  94.352  30.988  1.00  0.00           C  
ATOM   1181  O   SER    87      36.528  95.259  30.500  1.00  0.00           O  
ATOM   1182  N   GLN    88      37.275  93.100  30.501  1.00  0.00           N  
ATOM   1183  H   GLN    88      37.956  92.448  30.864  1.00  0.00           H  
ATOM   1184  CA  GLN    88      36.712  92.662  29.197  1.00  0.00           C  
ATOM   1185  HA  GLN    88      35.690  93.029  29.099  1.00  0.00           H  
ATOM   1186  CB  GLN    88      37.479  93.277  27.946  1.00  0.00           C  
ATOM   1187  HB2 GLN    88      37.299  94.349  27.861  1.00  0.00           H  
ATOM   1188  HB3 GLN    88      38.561  93.299  28.075  1.00  0.00           H  
ATOM   1189  CG  GLN    88      37.163  92.476  26.671  1.00  0.00           C  
ATOM   1190  HG2 GLN    88      37.755  91.563  26.739  1.00  0.00           H  
ATOM   1191  HG3 GLN    88      36.133  92.121  26.658  1.00  0.00           H  
ATOM   1192  CD  GLN    88      37.340  93.167  25.298  1.00  0.00           C  
ATOM   1193  OE1 GLN    88      36.695  94.133  24.978  1.00  0.00           O  
ATOM   1194  NE2 GLN    88      38.213  92.617  24.466  1.00  0.00           N  
ATOM   1195 HE21 GLN    88      38.851  91.923  24.828  1.00  0.00           H  
ATOM   1196 HE22 GLN    88      38.182  92.759  23.467  1.00  0.00           H  
ATOM   1197  C   GLN    88      36.611  91.160  29.265  1.00  0.00           C  
ATOM   1198  O   GLN    88      37.595  90.481  29.481  1.00  0.00           O  
ATOM   1199  N   SER    89      35.398  90.625  29.139  1.00  0.00           N  
ATOM   1200  H   SER    89      34.557  91.183  29.102  1.00  0.00           H  
ATOM   1201  CA  SER    89      34.982  89.238  29.497  1.00  0.00           C  
ATOM   1202  HA  SER    89      35.463  88.921  30.422  1.00  0.00           H  
ATOM   1203  CB  SER    89      33.474  89.245  29.726  1.00  0.00           C  
ATOM   1204  HB2 SER    89      32.883  89.437  28.831  1.00  0.00           H  
ATOM   1205  HB3 SER    89      33.202  88.252  30.083  1.00  0.00           H  
ATOM   1206  OG  SER    89      33.099  90.213  30.713  1.00  0.00           O  
ATOM   1207  HG  SER    89      33.199  89.816  31.581  1.00  0.00           H  
ATOM   1208  C   SER    89      35.401  88.222  28.465  1.00  0.00           C  
ATOM   1209  O   SER    89      35.106  87.021  28.648  1.00  0.00           O  
ATOM   1210  N   SER    90      35.960  88.624  27.381  1.00  0.00           N  
ATOM   1211  H   SER    90      35.995  89.632  27.328  1.00  0.00           H  
ATOM   1212  CA  SER    90      36.284  87.710  26.253  1.00  0.00           C  
ATOM   1213  HA  SER    90      35.667  86.812  26.200  1.00  0.00           H  
ATOM   1214  CB  SER    90      36.157  88.413  24.942  1.00  0.00           C  
ATOM   1215  HB2 SER    90      36.731  87.818  24.232  1.00  0.00           H  
ATOM   1216  HB3 SER    90      35.108  88.550  24.679  1.00  0.00           H  
ATOM   1217  OG  SER    90      36.770  89.657  24.955  1.00  0.00           O  
ATOM   1218  HG  SER    90      36.490  90.130  24.168  1.00  0.00           H  
ATOM   1219  C   SER    90      37.748  87.174  26.425  1.00  0.00           C  
ATOM   1220  O   SER    90      38.634  88.023  26.670  1.00  0.00           O  
ATOM   1221  N   TYR    91      37.894  85.860  26.286  1.00  0.00           N  
ATOM   1222  H   TYR    91      37.043  85.320  26.223  1.00  0.00           H  
ATOM   1223  CA  TYR    91      39.168  85.080  26.299  1.00  0.00           C  
ATOM   1224  HA  TYR    91      38.859  84.126  25.873  1.00  0.00           H  
ATOM   1225  CB  TYR    91      40.311  85.647  25.519  1.00  0.00           C  
ATOM   1226  HB2 TYR    91      40.001  85.967  24.525  1.00  0.00           H  
ATOM   1227  HB3 TYR    91      40.547  86.554  26.076  1.00  0.00           H  
ATOM   1228  CG  TYR    91      41.575  84.787  25.376  1.00  0.00           C  
ATOM   1229  CD1 TYR    91      41.567  83.746  24.450  1.00  0.00           C  
ATOM   1230  HD1 TYR    91      40.720  83.645  23.788  1.00  0.00           H  
ATOM   1231  CE1 TYR    91      42.671  82.955  24.239  1.00  0.00           C  
ATOM   1232  HE1 TYR    91      42.685  82.252  23.419  1.00  0.00           H  
ATOM   1233  CZ  TYR    91      43.751  83.051  25.181  1.00  0.00           C  
ATOM   1234  OH  TYR    91      44.794  82.194  25.202  1.00  0.00           O  
ATOM   1235  HH  TYR    91      45.595  82.686  25.395  1.00  0.00           H  
ATOM   1236  CE2 TYR    91      43.713  84.028  26.235  1.00  0.00           C  
ATOM   1237  HE2 TYR    91      44.534  83.977  26.935  1.00  0.00           H  
ATOM   1238  CD2 TYR    91      42.706  85.011  26.258  1.00  0.00           C  
ATOM   1239  HD2 TYR    91      42.694  85.847  26.941  1.00  0.00           H  
ATOM   1240  C   TYR    91      39.494  84.780  27.768  1.00  0.00           C  
ATOM   1241  O   TYR    91      39.268  85.560  28.685  1.00  0.00           O  
ATOM   1242  N   GLY    92      40.113  83.631  28.092  1.00  0.00           N  
ATOM   1243  H   GLY    92      40.554  83.576  28.999  1.00  0.00           H  
ATOM   1244  CA  GLY    92      40.075  82.394  27.242  1.00  0.00           C  
ATOM   1245  HA2 GLY    92      40.735  82.414  26.375  1.00  0.00           H  
ATOM   1246  HA3 GLY    92      40.427  81.576  27.871  1.00  0.00           H  
ATOM   1247  C   GLY    92      38.692  81.931  26.826  1.00  0.00           C  
ATOM   1248  O   GLY    92      37.677  82.410  27.340  1.00  0.00           O  
ATOM   1249  N   GLN    93      38.579  80.918  25.979  1.00  0.00           N  
ATOM   1250  H   GLN    93      39.366  80.572  25.449  1.00  0.00           H  
ATOM   1251  CA  GLN    93      37.244  80.332  25.494  1.00  0.00           C  
ATOM   1252  HA  GLN    93      36.479  80.742  26.154  1.00  0.00           H  
ATOM   1253  CB  GLN    93      37.007  80.907  24.083  1.00  0.00           C  
ATOM   1254  HB2 GLN    93      37.216  81.974  24.156  1.00  0.00           H  
ATOM   1255  HB3 GLN    93      37.725  80.421  23.424  1.00  0.00           H  
ATOM   1256  CG  GLN    93      35.653  80.703  23.460  1.00  0.00           C  
ATOM   1257  HG2 GLN    93      35.422  79.638  23.432  1.00  0.00           H  
ATOM   1258  HG3 GLN    93      34.996  81.189  24.180  1.00  0.00           H  
ATOM   1259  CD  GLN    93      35.528  81.351  22.059  1.00  0.00           C  
ATOM   1260  OE1 GLN    93      34.676  82.261  21.926  1.00  0.00           O  
ATOM   1261  NE2 GLN    93      36.409  81.095  21.128  1.00  0.00           N  
ATOM   1262 HE21 GLN    93      36.316  81.657  20.294  1.00  0.00           H  
ATOM   1263 HE22 GLN    93      37.091  80.378  21.334  1.00  0.00           H  
ATOM   1264  C   GLN    93      37.186  78.808  25.400  1.00  0.00           C  
ATOM   1265  O   GLN    93      38.045  78.201  24.757  1.00  0.00           O  
ATOM   1266  N   GLN    94      36.295  78.175  26.206  1.00  0.00           N  
ATOM   1267  H   GLN    94      35.736  78.753  26.817  1.00  0.00           H  
ATOM   1268  CA  GLN    94      35.959  76.746  26.182  1.00  0.00           C  
ATOM   1269  HA  GLN    94      36.805  76.288  26.695  1.00  0.00           H  
ATOM   1270  CB  GLN    94      34.650  76.484  27.059  1.00  0.00           C  
ATOM   1271  HB2 GLN    94      34.604  75.396  27.103  1.00  0.00           H  
ATOM   1272  HB3 GLN    94      34.703  76.984  28.026  1.00  0.00           H  
ATOM   1273  CG  GLN    94      33.434  76.941  26.288  1.00  0.00           C  
ATOM   1274  HG2 GLN    94      33.420  78.008  26.066  1.00  0.00           H  
ATOM   1275  HG3 GLN    94      33.417  76.387  25.349  1.00  0.00           H  
ATOM   1276  CD  GLN    94      32.046  76.607  26.886  1.00  0.00           C  
ATOM   1277  OE1 GLN    94      31.775  76.679  28.086  1.00  0.00           O  
ATOM   1278  NE2 GLN    94      31.046  76.481  26.088  1.00  0.00           N  
ATOM   1279 HE21 GLN    94      31.147  76.657  25.098  1.00  0.00           H  
ATOM   1280 HE22 GLN    94      30.158  76.724  26.503  1.00  0.00           H  
ATOM   1281  C   GLN    94      36.003  76.086  24.827  1.00  0.00           C  
ATOM   1282  O   GLN    94      35.629  76.779  23.804  1.00  0.00           O  
ATOM   1283  N   SER    95      36.497  74.852  24.648  1.00  0.00           N  
ATOM   1284  H   SER    95      36.952  74.449  25.455  1.00  0.00           H  
ATOM   1285  CA  SER    95      36.076  73.957  23.606  1.00  0.00           C  
ATOM   1286  HA  SER    95      36.579  74.180  22.665  1.00  0.00           H  
ATOM   1287  CB  SER    95      36.538  72.531  23.859  1.00  0.00           C  
ATOM   1288  HB2 SER    95      37.596  72.563  24.118  1.00  0.00           H  
ATOM   1289  HB3 SER    95      35.969  71.999  24.621  1.00  0.00           H  
ATOM   1290  OG  SER    95      36.344  71.753  22.669  1.00  0.00           O  
ATOM   1291  HG  SER    95      37.092  71.904  22.088  1.00  0.00           H  
ATOM   1292  C   SER    95      34.609  73.836  23.467  1.00  0.00           C  
ATOM   1293  O   SER    95      33.873  73.828  24.438  1.00  0.00           O  
ATOM   1294  N   SER    96      34.086  73.899  22.224  1.00  0.00           N  
ATOM   1295  H   SER    96      34.698  74.033  21.432  1.00  0.00           H  
ATOM   1296  CA  SER    96      32.686  73.577  21.919  1.00  0.00           C  
ATOM   1297  HA  SER    96      32.029  74.241  22.481  1.00  0.00           H  
ATOM   1298  CB  SER    96      32.234  73.863  20.491  1.00  0.00           C  
ATOM   1299  HB2 SER    96      31.188  73.692  20.238  1.00  0.00           H  
ATOM   1300  HB3 SER    96      32.407  74.897  20.192  1.00  0.00           H  
ATOM   1301  OG  SER    96      33.178  73.144  19.605  1.00  0.00           O  
ATOM   1302  HG  SER    96      33.953  73.694  19.473  1.00  0.00           H  
ATOM   1303  C   SER    96      32.337  72.213  22.425  1.00  0.00           C  
ATOM   1304  O   SER    96      33.168  71.310  22.465  1.00  0.00           O  
ATOM   1305  N   TYR    97      31.107  71.869  22.722  1.00  0.00           N  
ATOM   1306  H   TYR    97      31.060  70.914  23.048  1.00  0.00           H  
ATOM   1307  CA  TYR    97      29.906  72.602  23.292  1.00  0.00           C  
ATOM   1308  HA  TYR    97      29.272  71.767  23.592  1.00  0.00           H  
ATOM   1309  CB  TYR    97      30.148  73.508  24.558  1.00  0.00           C  
ATOM   1310  HB2 TYR    97      30.784  72.995  25.279  1.00  0.00           H  
ATOM   1311  HB3 TYR    97      30.705  74.409  24.300  1.00  0.00           H  
ATOM   1312  CG  TYR    97      28.897  73.838  25.353  1.00  0.00           C  
ATOM   1313  CD1 TYR    97      28.089  74.928  24.960  1.00  0.00           C  
ATOM   1314  HD1 TYR    97      28.256  75.453  24.030  1.00  0.00           H  
ATOM   1315  CE1 TYR    97      26.910  75.257  25.682  1.00  0.00           C  
ATOM   1316  HE1 TYR    97      26.308  76.102  25.381  1.00  0.00           H  
ATOM   1317  CZ  TYR    97      26.571  74.519  26.830  1.00  0.00           C  
ATOM   1318  OH  TYR    97      25.559  74.988  27.639  1.00  0.00           O  
ATOM   1319  HH  TYR    97      25.171  74.329  28.220  1.00  0.00           H  
ATOM   1320  CE2 TYR    97      27.425  73.433  27.299  1.00  0.00           C  
ATOM   1321  HE2 TYR    97      27.241  72.986  28.265  1.00  0.00           H  
ATOM   1322  CD2 TYR    97      28.532  73.095  26.510  1.00  0.00           C  
ATOM   1323  HD2 TYR    97      29.116  72.239  26.814  1.00  0.00           H  
ATOM   1324  C   TYR    97      29.152  73.334  22.195  1.00  0.00           C  
ATOM   1325  O   TYR    97      29.547  74.414  21.892  1.00  0.00           O  
ATOM   1326  N   PRO    98      27.964  72.976  21.654  1.00  0.00           N  
ATOM   1327  CD  PRO    98      27.149  73.715  20.617  1.00  0.00           C  
ATOM   1328  HD2 PRO    98      27.548  73.529  19.620  1.00  0.00           H  
ATOM   1329  HD3 PRO    98      27.184  74.789  20.797  1.00  0.00           H  
ATOM   1330  CG  PRO    98      25.764  73.059  20.666  1.00  0.00           C  
ATOM   1331  HG2 PRO    98      25.786  72.324  19.861  1.00  0.00           H  
ATOM   1332  HG3 PRO    98      24.931  73.756  20.569  1.00  0.00           H  
ATOM   1333  CB  PRO    98      25.690  72.237  22.000  1.00  0.00           C  
ATOM   1334  HB2 PRO    98      25.065  71.350  21.901  1.00  0.00           H  
ATOM   1335  HB3 PRO    98      25.401  72.823  22.872  1.00  0.00           H  
ATOM   1336  CA  PRO    98      27.156  71.886  22.178  1.00  0.00           C  
ATOM   1337  HA  PRO    98      27.360  71.924  23.248  1.00  0.00           H  
ATOM   1338  C   PRO    98      27.565  70.502  21.579  1.00  0.00           C  
ATOM   1339  O   PRO    98      28.282  70.361  20.585  1.00  0.00           O  
ATOM   1340  N   GLY    99      27.155  69.401  22.173  1.00  0.00           N  
ATOM   1341  H   GLY    99      26.540  69.514  22.966  1.00  0.00           H  
ATOM   1342  CA  GLY    99      27.373  68.034  21.757  1.00  0.00           C  
ATOM   1343  HA2 GLY    99      28.327  67.912  21.245  1.00  0.00           H  
ATOM   1344  HA3 GLY    99      27.313  67.452  22.676  1.00  0.00           H  
ATOM   1345  C   GLY    99      26.350  67.578  20.689  1.00  0.00           C  
ATOM   1346  O   GLY    99      25.201  67.999  20.715  1.00  0.00           O  
ATOM   1347  N   TYR   100      26.861  66.612  19.880  1.00  0.00           N  
ATOM   1348  H   TYR   100      27.787  66.301  20.135  1.00  0.00           H  
ATOM   1349  CA  TYR   100      26.268  66.038  18.634  1.00  0.00           C  
ATOM   1350  HA  TYR   100      25.207  65.859  18.804  1.00  0.00           H  
ATOM   1351  CB  TYR   100      26.569  66.992  17.440  1.00  0.00           C  
ATOM   1352  HB2 TYR   100      27.645  67.129  17.333  1.00  0.00           H  
ATOM   1353  HB3 TYR   100      26.134  66.497  16.572  1.00  0.00           H  
ATOM   1354  CG  TYR   100      26.123  68.469  17.446  1.00  0.00           C  
ATOM   1355  CD1 TYR   100      24.757  68.822  17.393  1.00  0.00           C  
ATOM   1356  HD1 TYR   100      24.036  68.018  17.416  1.00  0.00           H  
ATOM   1357  CE1 TYR   100      24.350  70.127  17.336  1.00  0.00           C  
ATOM   1358  HE1 TYR   100      23.304  70.381  17.249  1.00  0.00           H  
ATOM   1359  CZ  TYR   100      25.307  71.139  17.344  1.00  0.00           C  
ATOM   1360  OH  TYR   100      24.945  72.441  17.139  1.00  0.00           O  
ATOM   1361  HH  TYR   100      25.733  72.980  17.038  1.00  0.00           H  
ATOM   1362  CE2 TYR   100      26.719  70.843  17.396  1.00  0.00           C  
ATOM   1363  HE2 TYR   100      27.466  71.599  17.210  1.00  0.00           H  
ATOM   1364  CD2 TYR   100      27.109  69.469  17.457  1.00  0.00           C  
ATOM   1365  HD2 TYR   100      28.116  69.111  17.620  1.00  0.00           H  
ATOM   1366  C   TYR   100      26.714  64.541  18.535  1.00  0.00           C  
ATOM   1367  O   TYR   100      27.461  64.163  17.619  1.00  0.00           O  
ATOM   1368  N   GLY   101      26.434  63.622  19.474  1.00  0.00           N  
ATOM   1369  H   GLY   101      25.827  63.873  20.241  1.00  0.00           H  
ATOM   1370  CA  GLY   101      27.126  62.379  19.691  1.00  0.00           C  
ATOM   1371  HA2 GLY   101      27.138  61.837  18.746  1.00  0.00           H  
ATOM   1372  HA3 GLY   101      28.171  62.501  19.978  1.00  0.00           H  
ATOM   1373  C   GLY   101      26.380  61.605  20.727  1.00  0.00           C  
ATOM   1374  O   GLY   101      25.774  62.026  21.699  1.00  0.00           O  
ATOM   1375  N   GLN   102      26.414  60.258  20.628  1.00  0.00           N  
ATOM   1376  H   GLN   102      27.279  59.905  20.243  1.00  0.00           H  
ATOM   1377  CA  GLN   102      25.635  59.298  21.408  1.00  0.00           C  
ATOM   1378  HA  GLN   102      24.660  59.764  21.546  1.00  0.00           H  
ATOM   1379  CB  GLN   102      25.527  57.943  20.622  1.00  0.00           C  
ATOM   1380  HB2 GLN   102      26.435  57.410  20.340  1.00  0.00           H  
ATOM   1381  HB3 GLN   102      25.029  57.227  21.275  1.00  0.00           H  
ATOM   1382  CG  GLN   102      24.720  58.276  19.336  1.00  0.00           C  
ATOM   1383  HG2 GLN   102      23.880  58.890  19.664  1.00  0.00           H  
ATOM   1384  HG3 GLN   102      25.402  58.868  18.726  1.00  0.00           H  
ATOM   1385  CD  GLN   102      24.186  57.012  18.600  1.00  0.00           C  
ATOM   1386  OE1 GLN   102      24.323  55.855  18.995  1.00  0.00           O  
ATOM   1387  NE2 GLN   102      23.492  57.125  17.517  1.00  0.00           N  
ATOM   1388 HE21 GLN   102      23.430  58.018  17.048  1.00  0.00           H  
ATOM   1389 HE22 GLN   102      23.171  56.253  17.120  1.00  0.00           H  
ATOM   1390  C   GLN   102      26.152  59.098  22.786  1.00  0.00           C  
ATOM   1391  O   GLN   102      25.474  59.264  23.827  1.00  0.00           O  
ATOM   1392  N   GLN   103      27.519  58.883  22.817  1.00  0.00           N  
ATOM   1393  H   GLN   103      27.985  58.748  21.932  1.00  0.00           H  
ATOM   1394  CA  GLN   103      28.226  58.801  24.075  1.00  0.00           C  
ATOM   1395  HA  GLN   103      29.157  58.260  23.904  1.00  0.00           H  
ATOM   1396  CB  GLN   103      28.380  60.189  24.724  1.00  0.00           C  
ATOM   1397  HB2 GLN   103      27.471  60.780  24.618  1.00  0.00           H  
ATOM   1398  HB3 GLN   103      28.596  60.193  25.793  1.00  0.00           H  
ATOM   1399  CG  GLN   103      29.524  61.079  24.205  1.00  0.00           C  
ATOM   1400  HG2 GLN   103      29.405  62.083  24.610  1.00  0.00           H  
ATOM   1401  HG3 GLN   103      30.416  60.502  24.451  1.00  0.00           H  
ATOM   1402  CD  GLN   103      29.477  61.310  22.694  1.00  0.00           C  
ATOM   1403  OE1 GLN   103      28.906  62.226  22.152  1.00  0.00           O  
ATOM   1404  NE2 GLN   103      30.098  60.439  21.987  1.00  0.00           N  
ATOM   1405 HE21 GLN   103      30.186  60.713  21.019  1.00  0.00           H  
ATOM   1406 HE22 GLN   103      30.725  59.774  22.418  1.00  0.00           H  
ATOM   1407  C   GLN   103      27.620  57.779  25.070  1.00  0.00           C  
ATOM   1408  O   GLN   103      27.237  58.091  26.180  1.00  0.00           O  
ATOM   1409  N   PRO   104      27.426  56.489  24.704  1.00  0.00           N  
ATOM   1410  CD  PRO   104      27.718  55.867  23.391  1.00  0.00           C  
ATOM   1411  HD2 PRO   104      28.642  56.173  22.900  1.00  0.00           H  
ATOM   1412  HD3 PRO   104      26.931  56.049  22.660  1.00  0.00           H  
ATOM   1413  CG  PRO   104      27.745  54.412  23.718  1.00  0.00           C  
ATOM   1414  HG2 PRO   104      28.774  54.180  23.993  1.00  0.00           H  
ATOM   1415  HG3 PRO   104      27.313  53.846  22.893  1.00  0.00           H  
ATOM   1416  CB  PRO   104      26.845  54.217  24.964  1.00  0.00           C  
ATOM   1417  HB2 PRO   104      27.084  53.353  25.584  1.00  0.00           H  
ATOM   1418  HB3 PRO   104      25.795  54.327  24.691  1.00  0.00           H  
ATOM   1419  CA  PRO   104      27.088  55.517  25.658  1.00  0.00           C  
ATOM   1420  HA  PRO   104      26.134  55.799  26.102  1.00  0.00           H  
ATOM   1421  C   PRO   104      28.146  55.337  26.787  1.00  0.00           C  
ATOM   1422  O   PRO   104      29.185  55.978  26.781  1.00  0.00           O  
ATOM   1423  N   ALA   105      27.690  54.637  27.827  1.00  0.00           N  
ATOM   1424  H   ALA   105      26.718  54.365  27.786  1.00  0.00           H  
ATOM   1425  CA  ALA   105      28.372  54.370  29.098  1.00  0.00           C  
ATOM   1426  HA  ALA   105      28.843  55.316  29.363  1.00  0.00           H  
ATOM   1427  CB  ALA   105      27.384  53.981  30.292  1.00  0.00           C  
ATOM   1428  HB1 ALA   105      26.827  53.064  30.095  1.00  0.00           H  
ATOM   1429  HB2 ALA   105      28.003  53.809  31.172  1.00  0.00           H  
ATOM   1430  HB3 ALA   105      26.584  54.716  30.376  1.00  0.00           H  
ATOM   1431  C   ALA   105      29.403  53.304  29.081  1.00  0.00           C  
ATOM   1432  O   ALA   105      29.014  52.096  29.020  1.00  0.00           O  
ATOM   1433  N   PRO   106      30.679  53.495  29.066  1.00  0.00           N  
ATOM   1434  CD  PRO   106      31.334  54.782  29.141  1.00  0.00           C  
ATOM   1435  HD2 PRO   106      31.294  55.156  30.164  1.00  0.00           H  
ATOM   1436  HD3 PRO   106      30.750  55.353  28.419  1.00  0.00           H  
ATOM   1437  CG  PRO   106      32.770  54.486  28.652  1.00  0.00           C  
ATOM   1438  HG2 PRO   106      33.418  55.290  29.001  1.00  0.00           H  
ATOM   1439  HG3 PRO   106      32.799  54.352  27.571  1.00  0.00           H  
ATOM   1440  CB  PRO   106      32.976  53.193  29.412  1.00  0.00           C  
ATOM   1441  HB2 PRO   106      33.075  53.406  30.476  1.00  0.00           H  
ATOM   1442  HB3 PRO   106      33.802  52.564  29.079  1.00  0.00           H  
ATOM   1443  CA  PRO   106      31.682  52.443  29.151  1.00  0.00           C  
ATOM   1444  HA  PRO   106      31.716  52.028  28.144  1.00  0.00           H  
ATOM   1445  C   PRO   106      31.553  51.391  30.271  1.00  0.00           C  
ATOM   1446  O   PRO   106      30.754  51.588  31.184  1.00  0.00           O  
ATOM   1447  N   SER   107      32.327  50.291  30.154  1.00  0.00           N  
ATOM   1448  H   SER   107      32.895  50.224  29.321  1.00  0.00           H  
ATOM   1449  CA  SER   107      32.229  49.097  30.976  1.00  0.00           C  
ATOM   1450  HA  SER   107      32.137  49.331  32.036  1.00  0.00           H  
ATOM   1451  CB  SER   107      31.014  48.323  30.569  1.00  0.00           C  
ATOM   1452  HB2 SER   107      30.082  48.882  30.648  1.00  0.00           H  
ATOM   1453  HB3 SER   107      31.246  48.210  29.510  1.00  0.00           H  
ATOM   1454  OG  SER   107      30.924  47.176  31.240  1.00  0.00           O  
ATOM   1455  HG  SER   107      30.123  46.770  30.900  1.00  0.00           H  
ATOM   1456  C   SER   107      33.470  48.137  30.766  1.00  0.00           C  
ATOM   1457  O   SER   107      34.021  48.073  29.658  1.00  0.00           O  
ATOM   1458  N   SER   108      33.938  47.384  31.809  1.00  0.00           N  
ATOM   1459  H   SER   108      33.328  47.260  32.604  1.00  0.00           H  
ATOM   1460  CA  SER   108      35.199  46.595  31.835  1.00  0.00           C  
ATOM   1461  HA  SER   108      35.850  46.991  31.055  1.00  0.00           H  
ATOM   1462  CB  SER   108      35.939  46.658  33.171  1.00  0.00           C  
ATOM   1463  HB2 SER   108      35.513  45.992  33.921  1.00  0.00           H  
ATOM   1464  HB3 SER   108      36.999  46.423  33.072  1.00  0.00           H  
ATOM   1465  OG  SER   108      35.847  47.991  33.610  1.00  0.00           O  
ATOM   1466  HG  SER   108      36.470  48.520  33.107  1.00  0.00           H  
ATOM   1467  C   SER   108      34.928  45.090  31.429  1.00  0.00           C  
ATOM   1468  O   SER   108      35.802  44.256  31.679  1.00  0.00           O  
ATOM   1469  N   THR   109      33.762  44.702  30.918  1.00  0.00           N  
ATOM   1470  H   THR   109      33.043  45.383  30.717  1.00  0.00           H  
ATOM   1471  CA  THR   109      33.456  43.359  30.317  1.00  0.00           C  
ATOM   1472  HA  THR   109      33.586  42.564  31.051  1.00  0.00           H  
ATOM   1473  CB  THR   109      31.940  43.203  29.881  1.00  0.00           C  
ATOM   1474  HB  THR   109      31.775  43.974  29.128  1.00  0.00           H  
ATOM   1475  CG2 THR   109      31.491  41.871  29.302  1.00  0.00           C  
ATOM   1476 HG21 THR   109      31.636  41.125  30.082  1.00  0.00           H  
ATOM   1477 HG22 THR   109      30.481  41.864  28.890  1.00  0.00           H  
ATOM   1478 HG23 THR   109      32.105  41.515  28.474  1.00  0.00           H  
ATOM   1479  OG1 THR   109      31.045  43.542  30.965  1.00  0.00           O  
ATOM   1480  HG1 THR   109      30.742  44.439  30.803  1.00  0.00           H  
ATOM   1481  C   THR   109      34.436  43.034  29.183  1.00  0.00           C  
ATOM   1482  O   THR   109      34.929  43.969  28.533  1.00  0.00           O  
ATOM   1483  N   SER   110      34.733  41.810  28.893  1.00  0.00           N  
ATOM   1484  H   SER   110      34.422  41.123  29.564  1.00  0.00           H  
ATOM   1485  CA  SER   110      35.484  41.237  27.717  1.00  0.00           C  
ATOM   1486  HA  SER   110      35.184  41.716  26.785  1.00  0.00           H  
ATOM   1487  CB  SER   110      36.989  41.621  27.923  1.00  0.00           C  
ATOM   1488  HB2 SER   110      37.577  41.029  27.221  1.00  0.00           H  
ATOM   1489  HB3 SER   110      37.167  42.691  28.031  1.00  0.00           H  
ATOM   1490  OG  SER   110      37.424  41.136  29.252  1.00  0.00           O  
ATOM   1491  HG  SER   110      36.935  41.520  29.983  1.00  0.00           H  
ATOM   1492  C   SER   110      35.345  39.695  27.524  1.00  0.00           C  
ATOM   1493  O   SER   110      34.487  39.124  28.186  1.00  0.00           O  
ATOM   1494  N   GLY   111      36.206  39.079  26.703  1.00  0.00           N  
ATOM   1495  H   GLY   111      37.061  39.498  26.366  1.00  0.00           H  
ATOM   1496  CA  GLY   111      36.398  37.619  26.786  1.00  0.00           C  
ATOM   1497  HA2 GLY   111      35.410  37.177  26.658  1.00  0.00           H  
ATOM   1498  HA3 GLY   111      37.075  37.429  25.953  1.00  0.00           H  
ATOM   1499  C   GLY   111      37.006  37.069  28.088  1.00  0.00           C  
ATOM   1500  O   GLY   111      37.728  37.880  28.697  1.00  0.00           O  
ATOM   1501  N   SER   112      36.810  35.794  28.598  1.00  0.00           N  
ATOM   1502  H   SER   112      37.264  35.672  29.492  1.00  0.00           H  
ATOM   1503  CA  SER   112      35.932  34.739  28.202  1.00  0.00           C  
ATOM   1504  HA  SER   112      36.104  33.910  28.889  1.00  0.00           H  
ATOM   1505  CB  SER   112      34.478  35.143  28.405  1.00  0.00           C  
ATOM   1506  HB2 SER   112      34.257  36.160  28.081  1.00  0.00           H  
ATOM   1507  HB3 SER   112      33.776  34.539  27.830  1.00  0.00           H  
ATOM   1508  OG  SER   112      34.120  35.067  29.755  1.00  0.00           O  
ATOM   1509  HG  SER   112      34.639  35.784  30.127  1.00  0.00           H  
ATOM   1510  C   SER   112      36.157  34.174  26.846  1.00  0.00           C  
ATOM   1511  O   SER   112      36.445  34.901  25.893  1.00  0.00           O  
ATOM   1512  N   TYR   113      36.138  32.846  26.619  1.00  0.00           N  
ATOM   1513  H   TYR   113      36.215  32.594  25.644  1.00  0.00           H  
ATOM   1514  CA  TYR   113      35.799  31.724  27.518  1.00  0.00           C  
ATOM   1515  HA  TYR   113      36.367  31.825  28.442  1.00  0.00           H  
ATOM   1516  CB  TYR   113      34.294  31.626  27.902  1.00  0.00           C  
ATOM   1517  HB2 TYR   113      34.187  32.476  28.577  1.00  0.00           H  
ATOM   1518  HB3 TYR   113      33.655  31.883  27.057  1.00  0.00           H  
ATOM   1519  CG  TYR   113      33.808  30.310  28.541  1.00  0.00           C  
ATOM   1520  CD1 TYR   113      33.276  29.286  27.715  1.00  0.00           C  
ATOM   1521  HD1 TYR   113      33.222  29.380  26.640  1.00  0.00           H  
ATOM   1522  CE1 TYR   113      32.653  28.088  28.311  1.00  0.00           C  
ATOM   1523  HE1 TYR   113      32.221  27.311  27.698  1.00  0.00           H  
ATOM   1524  CZ  TYR   113      32.648  27.898  29.699  1.00  0.00           C  
ATOM   1525  OH  TYR   113      32.101  26.833  30.384  1.00  0.00           O  
ATOM   1526  HH  TYR   113      31.741  26.142  29.824  1.00  0.00           H  
ATOM   1527  CE2 TYR   113      33.232  28.915  30.446  1.00  0.00           C  
ATOM   1528  HE2 TYR   113      33.279  28.803  31.519  1.00  0.00           H  
ATOM   1529  CD2 TYR   113      33.878  30.060  29.888  1.00  0.00           C  
ATOM   1530  HD2 TYR   113      34.239  30.860  30.517  1.00  0.00           H  
ATOM   1531  C   TYR   113      36.259  30.382  26.941  1.00  0.00           C  
ATOM   1532  O   TYR   113      35.949  30.007  25.813  1.00  0.00           O  
ATOM   1533  N   GLY   114      37.000  29.700  27.830  1.00  0.00           N  
ATOM   1534  H   GLY   114      37.442  30.043  28.670  1.00  0.00           H  
ATOM   1535  CA  GLY   114      37.230  28.297  27.537  1.00  0.00           C  
ATOM   1536  HA2 GLY   114      36.370  27.763  27.939  1.00  0.00           H  
ATOM   1537  HA3 GLY   114      37.375  28.174  26.463  1.00  0.00           H  
ATOM   1538  C   GLY   114      38.365  27.649  28.388  1.00  0.00           C  
ATOM   1539  O   GLY   114      39.354  28.345  28.771  1.00  0.00           O  
ATOM   1540  N   SER   115      38.376  26.379  28.593  1.00  0.00           N  
ATOM   1541  H   SER   115      39.219  25.969  28.970  1.00  0.00           H  
ATOM   1542  CA  SER   115      37.457  25.283  28.154  1.00  0.00           C  
ATOM   1543  HA  SER   115      36.679  25.662  27.492  1.00  0.00           H  
ATOM   1544  CB  SER   115      38.120  24.309  27.120  1.00  0.00           C  
ATOM   1545  HB2 SER   115      38.905  23.677  27.536  1.00  0.00           H  
ATOM   1546  HB3 SER   115      37.294  23.657  26.837  1.00  0.00           H  
ATOM   1547  OG  SER   115      38.562  25.030  25.934  1.00  0.00           O  
ATOM   1548  HG  SER   115      39.081  24.470  25.352  1.00  0.00           H  
ATOM   1549  C   SER   115      36.918  24.514  29.388  1.00  0.00           C  
ATOM   1550  O   SER   115      36.350  23.383  29.304  1.00  0.00           O  
ATOM   1551  N   SER   116      37.083  25.090  30.563  1.00  0.00           N  
ATOM   1552  H   SER   116      37.439  26.031  30.652  1.00  0.00           H  
ATOM   1553  CA  SER   116      36.538  24.578  31.818  1.00  0.00           C  
ATOM   1554  HA  SER   116      35.841  23.799  31.507  1.00  0.00           H  
ATOM   1555  CB  SER   116      37.626  23.940  32.670  1.00  0.00           C  
ATOM   1556  HB2 SER   116      37.118  23.552  33.553  1.00  0.00           H  
ATOM   1557  HB3 SER   116      38.063  23.093  32.141  1.00  0.00           H  
ATOM   1558  OG  SER   116      38.550  24.994  32.983  1.00  0.00           O  
ATOM   1559  HG  SER   116      38.205  25.481  33.735  1.00  0.00           H  
ATOM   1560  C   SER   116      35.801  25.689  32.546  1.00  0.00           C  
ATOM   1561  O   SER   116      35.829  26.869  32.152  1.00  0.00           O  
ATOM   1562  N   SER   117      35.033  25.384  33.551  1.00  0.00           N  
ATOM   1563  H   SER   117      34.798  24.419  33.733  1.00  0.00           H  
ATOM   1564  CA  SER   117      34.316  26.306  34.519  1.00  0.00           C  
ATOM   1565  HA  SER   117      34.959  27.187  34.507  1.00  0.00           H  
ATOM   1566  CB  SER   117      32.928  26.701  33.928  1.00  0.00           C  
ATOM   1567  HB2 SER   117      33.042  26.996  32.885  1.00  0.00           H  
ATOM   1568  HB3 SER   117      32.293  25.816  33.948  1.00  0.00           H  
ATOM   1569  OG  SER   117      32.227  27.714  34.560  1.00  0.00           O  
ATOM   1570  HG  SER   117      32.761  28.464  34.290  1.00  0.00           H  
ATOM   1571  C   SER   117      34.177  25.808  35.956  1.00  0.00           C  
ATOM   1572  O   SER   117      33.231  25.918  36.677  1.00  0.00           O  
ATOM   1573  N   GLN   118      35.283  25.194  36.406  1.00  0.00           N  
ATOM   1574  H   GLN   118      36.014  25.103  35.714  1.00  0.00           H  
ATOM   1575  CA  GLN   118      35.674  24.788  37.748  1.00  0.00           C  
ATOM   1576  HA  GLN   118      36.764  24.788  37.752  1.00  0.00           H  
ATOM   1577  CB  GLN   118      35.264  25.789  38.843  1.00  0.00           C  
ATOM   1578  HB2 GLN   118      34.199  25.986  38.964  1.00  0.00           H  
ATOM   1579  HB3 GLN   118      35.645  25.398  39.787  1.00  0.00           H  
ATOM   1580  CG  GLN   118      36.048  27.066  38.741  1.00  0.00           C  
ATOM   1581  HG2 GLN   118      35.843  27.513  37.768  1.00  0.00           H  
ATOM   1582  HG3 GLN   118      35.559  27.656  39.515  1.00  0.00           H  
ATOM   1583  CD  GLN   118      37.539  26.946  39.074  1.00  0.00           C  
ATOM   1584  OE1 GLN   118      38.012  25.966  39.655  1.00  0.00           O  
ATOM   1585  NE2 GLN   118      38.327  27.902  38.827  1.00  0.00           N  
ATOM   1586 HE21 GLN   118      37.952  28.603  38.204  1.00  0.00           H  
ATOM   1587 HE22 GLN   118      39.323  27.734  38.815  1.00  0.00           H  
ATOM   1588  C   GLN   118      35.085  23.384  38.078  1.00  0.00           C  
ATOM   1589  O   GLN   118      33.908  23.096  37.788  1.00  0.00           O  
ATOM   1590  N   SER   119      35.945  22.421  38.603  1.00  0.00           N  
ATOM   1591  H   SER   119      35.551  21.526  38.853  1.00  0.00           H  
ATOM   1592  CA  SER   119      37.401  22.422  38.922  1.00  0.00           C  
ATOM   1593  HA  SER   119      37.562  23.278  39.578  1.00  0.00           H  
ATOM   1594  CB  SER   119      37.911  21.139  39.611  1.00  0.00           C  
ATOM   1595  HB2 SER   119      37.727  20.327  38.907  1.00  0.00           H  
ATOM   1596  HB3 SER   119      38.994  21.197  39.723  1.00  0.00           H  
ATOM   1597  OG  SER   119      37.218  20.933  40.836  1.00  0.00           O  
ATOM   1598  HG  SER   119      37.660  20.311  41.420  1.00  0.00           H  
ATOM   1599  C   SER   119      38.331  22.743  37.762  1.00  0.00           C  
ATOM   1600  O   SER   119      37.820  22.915  36.665  1.00  0.00           O  
ATOM   1601  N   SER   120      39.553  23.124  38.043  1.00  0.00           N  
ATOM   1602  H   SER   120      39.861  23.078  39.004  1.00  0.00           H  
ATOM   1603  CA  SER   120      40.581  23.670  37.165  1.00  0.00           C  
ATOM   1604  HA  SER   120      41.474  23.189  37.564  1.00  0.00           H  
ATOM   1605  CB  SER   120      40.523  23.123  35.641  1.00  0.00           C  
ATOM   1606  HB2 SER   120      40.311  22.054  35.619  1.00  0.00           H  
ATOM   1607  HB3 SER   120      39.704  23.718  35.236  1.00  0.00           H  
ATOM   1608  OG  SER   120      41.712  23.389  34.890  1.00  0.00           O  
ATOM   1609  HG  SER   120      42.454  22.953  35.315  1.00  0.00           H  
ATOM   1610  C   SER   120      40.691  25.164  37.115  1.00  0.00           C  
ATOM   1611  O   SER   120      39.680  25.809  36.692  1.00  0.00           O  
ATOM   1612  N   SER   121      41.781  25.800  37.350  1.00  0.00           N  
ATOM   1613  H   SER   121      41.654  26.795  37.475  1.00  0.00           H  
ATOM   1614  CA  SER   121      43.003  25.130  37.937  1.00  0.00           C  
ATOM   1615  HA  SER   121      43.397  24.388  37.242  1.00  0.00           H  
ATOM   1616  CB  SER   121      44.042  26.201  38.169  1.00  0.00           C  
ATOM   1617  HB2 SER   121      44.902  25.637  38.530  1.00  0.00           H  
ATOM   1618  HB3 SER   121      44.392  26.738  37.288  1.00  0.00           H  
ATOM   1619  OG  SER   121      43.609  27.221  39.014  1.00  0.00           O  
ATOM   1620  HG  SER   121      44.359  27.765  39.266  1.00  0.00           H  
ATOM   1621  C   SER   121      42.755  24.500  39.309  1.00  0.00           C  
ATOM   1622  O   SER   121      41.657  24.532  39.880  1.00  0.00           O  
ATOM   1623  N   TYR   122      43.776  23.822  39.873  1.00  0.00           N  
ATOM   1624  H   TYR   122      44.463  23.627  39.160  1.00  0.00           H  
ATOM   1625  CA  TYR   122      43.873  23.157  41.219  1.00  0.00           C  
ATOM   1626  HA  TYR   122      44.948  23.008  41.317  1.00  0.00           H  
ATOM   1627  CB  TYR   122      43.537  24.207  42.370  1.00  0.00           C  
ATOM   1628  HB2 TYR   122      42.590  24.738  42.270  1.00  0.00           H  
ATOM   1629  HB3 TYR   122      43.487  23.619  43.285  1.00  0.00           H  
ATOM   1630  CG  TYR   122      44.633  25.291  42.646  1.00  0.00           C  
ATOM   1631  CD1 TYR   122      45.889  24.951  43.155  1.00  0.00           C  
ATOM   1632  HD1 TYR   122      46.005  23.883  43.267  1.00  0.00           H  
ATOM   1633  CE1 TYR   122      46.857  25.881  43.395  1.00  0.00           C  
ATOM   1634  HE1 TYR   122      47.853  25.625  43.728  1.00  0.00           H  
ATOM   1635  CZ  TYR   122      46.630  27.269  43.108  1.00  0.00           C  
ATOM   1636  OH  TYR   122      47.635  28.167  43.325  1.00  0.00           O  
ATOM   1637  HH  TYR   122      47.314  29.067  43.235  1.00  0.00           H  
ATOM   1638  CE2 TYR   122      45.411  27.653  42.497  1.00  0.00           C  
ATOM   1639  HE2 TYR   122      45.323  28.672  42.151  1.00  0.00           H  
ATOM   1640  CD2 TYR   122      44.394  26.659  42.215  1.00  0.00           C  
ATOM   1641  HD2 TYR   122      43.440  26.877  41.759  1.00  0.00           H  
ATOM   1642  C   TYR   122      43.207  21.696  41.329  1.00  0.00           C  
ATOM   1643  O   TYR   122      42.245  21.359  40.697  1.00  0.00           O  
ATOM   1644  N   GLY   123      43.640  20.819  42.246  1.00  0.00           N  
ATOM   1645  H   GLY   123      43.184  19.922  42.335  1.00  0.00           H  
ATOM   1646  CA  GLY   123      44.785  20.741  43.065  1.00  0.00           C  
ATOM   1647  HA2 GLY   123      45.206  19.750  42.897  1.00  0.00           H  
ATOM   1648  HA3 GLY   123      45.415  21.593  42.808  1.00  0.00           H  
ATOM   1649  C   GLY   123      44.642  20.948  44.606  1.00  0.00           C  
ATOM   1650  O   GLY   123      45.411  21.737  45.111  1.00  0.00           O  
ATOM   1651  N   GLN   124      43.680  20.291  45.258  1.00  0.00           N  
ATOM   1652  H   GLN   124      43.184  19.641  44.664  1.00  0.00           H  
ATOM   1653  CA  GLN   124      43.151  20.515  46.616  1.00  0.00           C  
ATOM   1654  HA  GLN   124      44.032  20.776  47.203  1.00  0.00           H  
ATOM   1655  CB  GLN   124      42.059  21.626  46.629  1.00  0.00           C  
ATOM   1656  HB2 GLN   124      41.489  21.359  45.739  1.00  0.00           H  
ATOM   1657  HB3 GLN   124      41.364  21.661  47.468  1.00  0.00           H  
ATOM   1658  CG  GLN   124      42.609  23.043  46.408  1.00  0.00           C  
ATOM   1659  HG2 GLN   124      43.051  23.120  45.415  1.00  0.00           H  
ATOM   1660  HG3 GLN   124      41.700  23.645  46.415  1.00  0.00           H  
ATOM   1661  CD  GLN   124      43.546  23.570  47.461  1.00  0.00           C  
ATOM   1662  OE1 GLN   124      43.579  23.068  48.565  1.00  0.00           O  
ATOM   1663  NE2 GLN   124      44.395  24.516  47.105  1.00  0.00           N  
ATOM   1664 HE21 GLN   124      44.306  25.004  46.225  1.00  0.00           H  
ATOM   1665 HE22 GLN   124      44.994  24.902  47.821  1.00  0.00           H  
ATOM   1666  C   GLN   124      42.572  19.193  47.111  1.00  0.00           C  
ATOM   1667  O   GLN   124      42.039  18.475  46.332  1.00  0.00           O  
ATOM   1668  N   PRO   125      42.489  18.850  48.401  1.00  0.00           N  
ATOM   1669  CD  PRO   125      41.789  17.568  48.801  1.00  0.00           C  
ATOM   1670  HD2 PRO   125      42.405  16.801  48.332  1.00  0.00           H  
ATOM   1671  HD3 PRO   125      40.778  17.413  48.423  1.00  0.00           H  
ATOM   1672  CG  PRO   125      41.955  17.525  50.318  1.00  0.00           C  
ATOM   1673  HG2 PRO   125      42.843  16.977  50.632  1.00  0.00           H  
ATOM   1674  HG3 PRO   125      41.027  17.076  50.670  1.00  0.00           H  
ATOM   1675  CB  PRO   125      42.079  18.969  50.778  1.00  0.00           C  
ATOM   1676  HB2 PRO   125      42.533  19.144  51.753  1.00  0.00           H  
ATOM   1677  HB3 PRO   125      41.111  19.468  50.740  1.00  0.00           H  
ATOM   1678  CA  PRO   125      42.946  19.588  49.619  1.00  0.00           C  
ATOM   1679  HA  PRO   125      42.624  20.622  49.506  1.00  0.00           H  
ATOM   1680  C   PRO   125      44.478  19.445  49.897  1.00  0.00           C  
ATOM   1681  O   PRO   125      44.981  18.268  49.925  1.00  0.00           O  
ATOM   1682  N   GLN   126      45.124  20.578  50.181  1.00  0.00           N  
ATOM   1683  H   GLN   126      44.694  21.491  50.204  1.00  0.00           H  
ATOM   1684  CA  GLN   126      46.327  20.575  50.910  1.00  0.00           C  
ATOM   1685  HA  GLN   126      46.955  19.728  50.637  1.00  0.00           H  
ATOM   1686  CB  GLN   126      47.331  21.741  50.598  1.00  0.00           C  
ATOM   1687  HB2 GLN   126      46.853  22.720  50.584  1.00  0.00           H  
ATOM   1688  HB3 GLN   126      48.147  21.809  51.318  1.00  0.00           H  
ATOM   1689  CG  GLN   126      48.069  21.554  49.306  1.00  0.00           C  
ATOM   1690  HG2 GLN   126      48.719  22.411  49.129  1.00  0.00           H  
ATOM   1691  HG3 GLN   126      48.562  20.583  49.354  1.00  0.00           H  
ATOM   1692  CD  GLN   126      47.173  21.504  48.131  1.00  0.00           C  
ATOM   1693  OE1 GLN   126      46.746  20.497  47.633  1.00  0.00           O  
ATOM   1694  NE2 GLN   126      46.809  22.652  47.637  1.00  0.00           N  
ATOM   1695 HE21 GLN   126      46.907  23.534  48.120  1.00  0.00           H  
ATOM   1696 HE22 GLN   126      46.327  22.547  46.756  1.00  0.00           H  
ATOM   1697  C   GLN   126      46.065  20.505  52.391  1.00  0.00           C  
ATOM   1698  O   GLN   126      45.341  21.327  52.889  1.00  0.00           O  
ATOM   1699  N   SER   127      46.787  19.723  53.190  1.00  0.00           N  
ATOM   1700  H   SER   127      47.514  19.134  52.810  1.00  0.00           H  
ATOM   1701  CA  SER   127      46.590  19.642  54.629  1.00  0.00           C  
ATOM   1702  HA  SER   127      46.956  20.612  54.965  1.00  0.00           H  
ATOM   1703  CB  SER   127      45.203  19.182  55.083  1.00  0.00           C  
ATOM   1704  HB2 SER   127      44.475  19.961  54.856  1.00  0.00           H  
ATOM   1705  HB3 SER   127      44.950  18.299  54.496  1.00  0.00           H  
ATOM   1706  OG  SER   127      45.144  18.994  56.502  1.00  0.00           O  
ATOM   1707  HG  SER   127      45.105  19.850  56.936  1.00  0.00           H  
ATOM   1708  C   SER   127      47.619  18.675  55.199  1.00  0.00           C  
ATOM   1709  O   SER   127      47.839  17.635  54.540  1.00  0.00           O  
ATOM   1710  N   GLY   128      48.241  18.988  56.336  1.00  0.00           N  
ATOM   1711  H   GLY   128      48.008  19.807  56.880  1.00  0.00           H  
ATOM   1712  CA  GLY   128      49.171  18.059  56.961  1.00  0.00           C  
ATOM   1713  HA2 GLY   128      49.926  17.796  56.220  1.00  0.00           H  
ATOM   1714  HA3 GLY   128      49.618  18.695  57.725  1.00  0.00           H  
ATOM   1715  C   GLY   128      48.491  16.818  57.725  1.00  0.00           C  
ATOM   1716  O   GLY   128      47.281  16.724  57.791  1.00  0.00           O  
ATOM   1717  N   SER   129      49.170  15.939  58.508  1.00  0.00           N  
ATOM   1718  H   SER   129      48.613  15.220  58.948  1.00  0.00           H  
ATOM   1719  CA  SER   129      50.553  15.891  58.938  1.00  0.00           C  
ATOM   1720  HA  SER   129      50.640  15.090  59.673  1.00  0.00           H  
ATOM   1721  CB  SER   129      51.374  15.335  57.794  1.00  0.00           C  
ATOM   1722  HB2 SER   129      50.884  14.463  57.360  1.00  0.00           H  
ATOM   1723  HB3 SER   129      51.454  16.073  56.996  1.00  0.00           H  
ATOM   1724  OG  SER   129      52.699  14.948  58.083  1.00  0.00           O  
ATOM   1725  HG  SER   129      53.017  14.434  57.338  1.00  0.00           H  
ATOM   1726  C   SER   129      51.049  17.145  59.643  1.00  0.00           C  
ATOM   1727  O   SER   129      50.315  17.601  60.525  1.00  0.00           O  
ATOM   1728  N   TYR   130      52.383  17.522  59.533  1.00  0.00           N  
ATOM   1729  H   TYR   130      52.827  17.127  58.716  1.00  0.00           H  
ATOM   1730  CA  TYR   130      53.032  18.565  60.332  1.00  0.00           C  
ATOM   1731  HA  TYR   130      54.008  18.697  59.866  1.00  0.00           H  
ATOM   1732  CB  TYR   130      52.344  19.948  60.285  1.00  0.00           C  
ATOM   1733  HB2 TYR   130      52.269  20.145  59.216  1.00  0.00           H  
ATOM   1734  HB3 TYR   130      51.310  19.944  60.630  1.00  0.00           H  
ATOM   1735  CG  TYR   130      53.197  21.095  60.922  1.00  0.00           C  
ATOM   1736  CD1 TYR   130      53.309  21.211  62.304  1.00  0.00           C  
ATOM   1737  HD1 TYR   130      52.578  20.715  62.926  1.00  0.00           H  
ATOM   1738  CE1 TYR   130      54.206  22.091  62.952  1.00  0.00           C  
ATOM   1739  HE1 TYR   130      54.287  22.188  64.025  1.00  0.00           H  
ATOM   1740  CZ  TYR   130      55.121  22.820  62.101  1.00  0.00           C  
ATOM   1741  OH  TYR   130      55.991  23.592  62.776  1.00  0.00           O  
ATOM   1742  HH  TYR   130      56.184  23.215  63.637  1.00  0.00           H  
ATOM   1743  CE2 TYR   130      55.044  22.678  60.709  1.00  0.00           C  
ATOM   1744  HE2 TYR   130      55.748  23.213  60.088  1.00  0.00           H  
ATOM   1745  CD2 TYR   130      54.049  21.844  60.126  1.00  0.00           C  
ATOM   1746  HD2 TYR   130      53.980  21.713  59.056  1.00  0.00           H  
ATOM   1747  C   TYR   130      53.288  18.076  61.825  1.00  0.00           C  
ATOM   1748  O   TYR   130      52.418  18.162  62.695  1.00  0.00           O  
ATOM   1749  N   SER   131      54.511  17.613  62.206  1.00  0.00           N  
ATOM   1750  H   SER   131      54.585  17.407  63.192  1.00  0.00           H  
ATOM   1751  CA  SER   131      55.801  17.654  61.473  1.00  0.00           C  
ATOM   1752  HA  SER   131      56.453  17.161  62.193  1.00  0.00           H  
ATOM   1753  CB  SER   131      55.723  16.735  60.223  1.00  0.00           C  
ATOM   1754  HB2 SER   131      55.093  15.871  60.431  1.00  0.00           H  
ATOM   1755  HB3 SER   131      55.330  17.335  59.402  1.00  0.00           H  
ATOM   1756  OG  SER   131      57.001  16.193  59.866  1.00  0.00           O  
ATOM   1757  HG  SER   131      56.871  15.348  59.427  1.00  0.00           H  
ATOM   1758  C   SER   131      56.394  19.069  61.264  1.00  0.00           C  
ATOM   1759  O   SER   131      56.551  19.492  60.131  1.00  0.00           O  
ATOM   1760  N   GLN   132      56.599  19.789  62.359  1.00  0.00           N  
ATOM   1761  H   GLN   132      56.902  20.736  62.184  1.00  0.00           H  
ATOM   1762  CA  GLN   132      56.725  19.438  63.769  1.00  0.00           C  
ATOM   1763  HA  GLN   132      55.821  18.964  64.152  1.00  0.00           H  
ATOM   1764  CB  GLN   132      57.957  18.515  64.086  1.00  0.00           C  
ATOM   1765  HB2 GLN   132      57.853  18.264  65.142  1.00  0.00           H  
ATOM   1766  HB3 GLN   132      57.815  17.587  63.531  1.00  0.00           H  
ATOM   1767  CG  GLN   132      59.334  19.019  63.594  1.00  0.00           C  
ATOM   1768  HG2 GLN   132      59.347  18.951  62.506  1.00  0.00           H  
ATOM   1769  HG3 GLN   132      59.582  19.962  64.082  1.00  0.00           H  
ATOM   1770  CD  GLN   132      60.344  18.012  64.113  1.00  0.00           C  
ATOM   1771  OE1 GLN   132      60.060  16.950  64.652  1.00  0.00           O  
ATOM   1772  NE2 GLN   132      61.580  18.361  63.937  1.00  0.00           N  
ATOM   1773 HE21 GLN   132      61.665  19.297  63.569  1.00  0.00           H  
ATOM   1774 HE22 GLN   132      62.250  17.873  64.515  1.00  0.00           H  
ATOM   1775  C   GLN   132      56.881  20.672  64.690  1.00  0.00           C  
ATOM   1776  O   GLN   132      57.686  21.554  64.342  1.00  0.00           O  
ATOM   1777  N   GLN   133      56.141  20.876  65.793  1.00  0.00           N  
ATOM   1778  H   GLN   133      55.491  20.122  65.960  1.00  0.00           H  
ATOM   1779  CA  GLN   133      56.527  21.696  66.934  1.00  0.00           C  
ATOM   1780  HA  GLN   133      56.068  21.232  67.807  1.00  0.00           H  
ATOM   1781  CB  GLN   133      58.079  21.659  67.244  1.00  0.00           C  
ATOM   1782  HB2 GLN   133      58.717  22.090  66.473  1.00  0.00           H  
ATOM   1783  HB3 GLN   133      58.208  22.241  68.157  1.00  0.00           H  
ATOM   1784  CG  GLN   133      58.717  20.264  67.554  1.00  0.00           C  
ATOM   1785  HG2 GLN   133      58.089  19.809  68.320  1.00  0.00           H  
ATOM   1786  HG3 GLN   133      58.758  19.765  66.586  1.00  0.00           H  
ATOM   1787  CD  GLN   133      60.127  20.270  68.148  1.00  0.00           C  
ATOM   1788  OE1 GLN   133      60.927  21.212  68.032  1.00  0.00           O  
ATOM   1789  NE2 GLN   133      60.520  19.195  68.831  1.00  0.00           N  
ATOM   1790 HE21 GLN   133      59.942  18.369  68.888  1.00  0.00           H  
ATOM   1791 HE22 GLN   133      61.460  19.231  69.199  1.00  0.00           H  
ATOM   1792  C   GLN   133      56.106  23.169  66.740  1.00  0.00           C  
ATOM   1793  O   GLN   133      56.446  23.837  65.753  1.00  0.00           O  
ATOM   1794  N   PRO   134      55.428  23.731  67.779  1.00  0.00           N  
ATOM   1795  CD  PRO   134      55.268  25.144  67.866  1.00  0.00           C  
ATOM   1796  HD2 PRO   134      54.920  25.469  66.886  1.00  0.00           H  
ATOM   1797  HD3 PRO   134      56.231  25.598  68.099  1.00  0.00           H  
ATOM   1798  CG  PRO   134      54.264  25.416  68.957  1.00  0.00           C  
ATOM   1799  HG2 PRO   134      53.262  25.361  68.534  1.00  0.00           H  
ATOM   1800  HG3 PRO   134      54.471  26.393  69.395  1.00  0.00           H  
ATOM   1801  CB  PRO   134      54.440  24.222  69.877  1.00  0.00           C  
ATOM   1802  HB2 PRO   134      53.432  23.979  70.215  1.00  0.00           H  
ATOM   1803  HB3 PRO   134      55.125  24.459  70.691  1.00  0.00           H  
ATOM   1804  CA  PRO   134      55.084  23.100  69.069  1.00  0.00           C  
ATOM   1805  HA  PRO   134      55.955  22.734  69.614  1.00  0.00           H  
ATOM   1806  C   PRO   134      54.026  21.972  68.911  1.00  0.00           C  
ATOM   1807  O   PRO   134      53.355  21.841  67.889  1.00  0.00           O  
ATOM   1808  N   SER   135      53.870  21.159  69.920  1.00  0.00           N  
ATOM   1809  H   SER   135      53.165  20.455  69.756  1.00  0.00           H  
ATOM   1810  CA  SER   135      54.492  21.183  71.241  1.00  0.00           C  
ATOM   1811  HA  SER   135      54.430  22.150  71.740  1.00  0.00           H  
ATOM   1812  CB  SER   135      53.601  20.202  72.119  1.00  0.00           C  
ATOM   1813  HB2 SER   135      52.596  20.602  72.253  1.00  0.00           H  
ATOM   1814  HB3 SER   135      53.585  19.254  71.581  1.00  0.00           H  
ATOM   1815  OG  SER   135      54.048  20.078  73.463  1.00  0.00           O  
ATOM   1816  HG  SER   135      53.498  19.389  73.843  1.00  0.00           H  
ATOM   1817  C   SER   135      56.034  20.791  71.271  1.00  0.00           C  
ATOM   1818  O   SER   135      56.591  20.437  70.268  1.00  0.00           O  
ATOM   1819  N   TYR   136      56.700  20.924  72.435  1.00  0.00           N  
ATOM   1820  H   TYR   136      56.100  21.188  73.204  1.00  0.00           H  
ATOM   1821  CA  TYR   136      58.082  20.727  72.621  1.00  0.00           C  
ATOM   1822  HA  TYR   136      58.465  20.181  71.759  1.00  0.00           H  
ATOM   1823  CB  TYR   136      58.819  22.147  72.750  1.00  0.00           C  
ATOM   1824  HB2 TYR   136      58.394  22.553  73.668  1.00  0.00           H  
ATOM   1825  HB3 TYR   136      59.883  21.957  72.890  1.00  0.00           H  
ATOM   1826  CG  TYR   136      58.712  23.204  71.693  1.00  0.00           C  
ATOM   1827  CD1 TYR   136      59.492  23.162  70.493  1.00  0.00           C  
ATOM   1828  HD1 TYR   136      60.162  22.339  70.291  1.00  0.00           H  
ATOM   1829  CE1 TYR   136      59.467  24.292  69.585  1.00  0.00           C  
ATOM   1830  HE1 TYR   136      60.025  24.253  68.661  1.00  0.00           H  
ATOM   1831  CZ  TYR   136      58.520  25.371  69.865  1.00  0.00           C  
ATOM   1832  OH  TYR   136      58.422  26.454  69.085  1.00  0.00           O  
ATOM   1833  HH  TYR   136      58.903  26.222  68.288  1.00  0.00           H  
ATOM   1834  CE2 TYR   136      57.648  25.308  70.923  1.00  0.00           C  
ATOM   1835  HE2 TYR   136      56.922  26.099  71.033  1.00  0.00           H  
ATOM   1836  CD2 TYR   136      57.811  24.265  71.883  1.00  0.00           C  
ATOM   1837  HD2 TYR   136      57.090  24.257  72.688  1.00  0.00           H  
ATOM   1838  C   TYR   136      58.287  19.970  73.895  1.00  0.00           C  
ATOM   1839  O   TYR   136      57.675  20.271  74.887  1.00  0.00           O  
ATOM   1840  N   GLY   137      59.145  18.953  73.962  1.00  0.00           N  
ATOM   1841  H   GLY   137      59.093  18.524  74.875  1.00  0.00           H  
ATOM   1842  CA  GLY   137      60.363  18.798  73.196  1.00  0.00           C  
ATOM   1843  HA2 GLY   137      60.636  17.746  73.272  1.00  0.00           H  
ATOM   1844  HA3 GLY   137      60.332  18.960  72.118  1.00  0.00           H  
ATOM   1845  C   GLY   137      61.472  19.668  73.758  1.00  0.00           C  
ATOM   1846  O   GLY   137      61.322  20.203  74.846  1.00  0.00           O  
ATOM   1847  N   GLY   138      62.544  19.764  72.990  1.00  0.00           N  
ATOM   1848  H   GLY   138      62.539  19.250  72.120  1.00  0.00           H  
ATOM   1849  CA  GLY   138      63.715  20.540  73.295  1.00  0.00           C  
ATOM   1850  HA2 GLY   138      64.081  20.235  74.276  1.00  0.00           H  
ATOM   1851  HA3 GLY   138      64.468  20.227  72.572  1.00  0.00           H  
ATOM   1852  C   GLY   138      63.493  22.064  73.155  1.00  0.00           C  
ATOM   1853  O   GLY   138      62.466  22.579  72.665  1.00  0.00           O  
ATOM   1854  N   GLN   139      64.509  22.833  73.514  1.00  0.00           N  
ATOM   1855  H   GLN   139      64.310  23.812  73.662  1.00  0.00           H  
ATOM   1856  CA  GLN   139      65.971  22.543  73.535  1.00  0.00           C  
ATOM   1857  HA  GLN   139      66.071  21.487  73.784  1.00  0.00           H  
ATOM   1858  CB  GLN   139      66.570  22.622  72.114  1.00  0.00           C  
ATOM   1859  HB2 GLN   139      67.647  22.456  72.128  1.00  0.00           H  
ATOM   1860  HB3 GLN   139      66.186  21.767  71.558  1.00  0.00           H  
ATOM   1861  CG  GLN   139      66.222  23.909  71.392  1.00  0.00           C  
ATOM   1862  HG2 GLN   139      65.137  24.005  71.340  1.00  0.00           H  
ATOM   1863  HG3 GLN   139      66.563  24.812  71.898  1.00  0.00           H  
ATOM   1864  CD  GLN   139      66.762  23.952  69.997  1.00  0.00           C  
ATOM   1865  OE1 GLN   139      67.131  22.947  69.426  1.00  0.00           O  
ATOM   1866  NE2 GLN   139      66.639  25.031  69.281  1.00  0.00           N  
ATOM   1867 HE21 GLN   139      66.375  25.871  69.776  1.00  0.00           H  
ATOM   1868 HE22 GLN   139      67.125  25.108  68.399  1.00  0.00           H  
ATOM   1869  C   GLN   139      66.671  23.314  74.653  1.00  0.00           C  
ATOM   1870  O   GLN   139      67.872  23.692  74.539  1.00  0.00           O  
ATOM   1871  N   GLN   140      66.040  23.474  75.786  1.00  0.00           N  
ATOM   1872  H   GLN   140      65.086  23.143  75.783  1.00  0.00           H  
ATOM   1873  CA  GLN   140      66.490  23.899  77.075  1.00  0.00           C  
ATOM   1874  HA  GLN   140      65.553  23.913  77.633  1.00  0.00           H  
ATOM   1875  CB  GLN   140      67.480  22.905  77.633  1.00  0.00           C  
ATOM   1876  HB2 GLN   140      68.327  22.871  76.948  1.00  0.00           H  
ATOM   1877  HB3 GLN   140      67.874  23.228  78.597  1.00  0.00           H  
ATOM   1878  CG  GLN   140      67.061  21.466  77.836  1.00  0.00           C  
ATOM   1879  HG2 GLN   140      66.760  20.901  76.954  1.00  0.00           H  
ATOM   1880  HG3 GLN   140      67.912  20.829  78.076  1.00  0.00           H  
ATOM   1881  CD  GLN   140      66.063  21.244  78.971  1.00  0.00           C  
ATOM   1882  OE1 GLN   140      65.412  22.135  79.455  1.00  0.00           O  
ATOM   1883  NE2 GLN   140      65.980  20.011  79.452  1.00  0.00           N  
ATOM   1884 HE21 GLN   140      66.622  19.309  79.113  1.00  0.00           H  
ATOM   1885 HE22 GLN   140      65.432  19.871  80.289  1.00  0.00           H  
ATOM   1886  C   GLN   140      66.960  25.310  77.123  1.00  0.00           C  
ATOM   1887  O   GLN   140      67.133  26.024  76.136  1.00  0.00           O  
ATOM   1888  N   GLN   141      67.285  25.830  78.345  1.00  0.00           N  
ATOM   1889  H   GLN   141      67.231  25.162  79.100  1.00  0.00           H  
ATOM   1890  CA  GLN   141      67.387  27.230  78.698  1.00  0.00           C  
ATOM   1891  HA  GLN   141      66.381  27.646  78.654  1.00  0.00           H  
ATOM   1892  CB  GLN   141      67.711  27.431  80.223  1.00  0.00           C  
ATOM   1893  HB2 GLN   141      68.697  27.069  80.513  1.00  0.00           H  
ATOM   1894  HB3 GLN   141      67.753  28.505  80.400  1.00  0.00           H  
ATOM   1895  CG  GLN   141      66.828  26.650  81.149  1.00  0.00           C  
ATOM   1896  HG2 GLN   141      66.821  27.096  82.144  1.00  0.00           H  
ATOM   1897  HG3 GLN   141      65.799  26.792  80.818  1.00  0.00           H  
ATOM   1898  CD  GLN   141      67.091  25.075  81.205  1.00  0.00           C  
ATOM   1899  OE1 GLN   141      68.130  24.558  80.786  1.00  0.00           O  
ATOM   1900  NE2 GLN   141      66.219  24.276  81.760  1.00  0.00           N  
ATOM   1901 HE21 GLN   141      65.316  24.669  81.985  1.00  0.00           H  
ATOM   1902 HE22 GLN   141      66.528  23.316  81.811  1.00  0.00           H  
ATOM   1903  C   GLN   141      68.389  28.045  77.787  1.00  0.00           C  
ATOM   1904  O   GLN   141      69.486  27.533  77.653  1.00  0.00           O  
ATOM   1905  N   SER   142      68.111  29.179  77.150  1.00  0.00           N  
ATOM   1906  H   SER   142      68.809  29.389  76.451  1.00  0.00           H  
ATOM   1907  CA  SER   142      66.902  30.013  77.204  1.00  0.00           C  
ATOM   1908  HA  SER   142      67.243  30.835  76.575  1.00  0.00           H  
ATOM   1909  CB  SER   142      65.714  29.248  76.483  1.00  0.00           C  
ATOM   1910  HB2 SER   142      66.103  28.682  75.636  1.00  0.00           H  
ATOM   1911  HB3 SER   142      65.200  28.558  77.152  1.00  0.00           H  
ATOM   1912  OG  SER   142      64.774  30.174  76.026  1.00  0.00           O  
ATOM   1913  HG  SER   142      65.203  30.444  75.211  1.00  0.00           H  
ATOM   1914  C   SER   142      66.485  30.505  78.625  1.00  0.00           C  
ATOM   1915  O   SER   142      65.383  30.227  79.140  1.00  0.00           O  
ATOM   1916  N   TYR   143      67.476  31.089  79.352  1.00  0.00           N  
ATOM   1917  H   TYR   143      68.320  31.195  78.807  1.00  0.00           H  
ATOM   1918  CA  TYR   143      67.341  31.684  80.692  1.00  0.00           C  
ATOM   1919  HA  TYR   143      66.777  30.851  81.111  1.00  0.00           H  
ATOM   1920  CB  TYR   143      68.686  31.885  81.480  1.00  0.00           C  
ATOM   1921  HB2 TYR   143      69.324  32.649  81.035  1.00  0.00           H  
ATOM   1922  HB3 TYR   143      68.385  32.207  82.477  1.00  0.00           H  
ATOM   1923  CG  TYR   143      69.491  30.552  81.567  1.00  0.00           C  
ATOM   1924  CD1 TYR   143      69.653  29.858  82.828  1.00  0.00           C  
ATOM   1925  HD1 TYR   143      69.203  30.302  83.704  1.00  0.00           H  
ATOM   1926  CE1 TYR   143      70.368  28.629  82.959  1.00  0.00           C  
ATOM   1927  HE1 TYR   143      70.400  27.981  83.822  1.00  0.00           H  
ATOM   1928  CZ  TYR   143      70.997  28.133  81.784  1.00  0.00           C  
ATOM   1929  OH  TYR   143      71.715  26.930  81.770  1.00  0.00           O  
ATOM   1930  HH  TYR   143      72.056  26.832  80.878  1.00  0.00           H  
ATOM   1931  CE2 TYR   143      70.778  28.724  80.502  1.00  0.00           C  
ATOM   1932  HE2 TYR   143      71.258  28.319  79.623  1.00  0.00           H  
ATOM   1933  CD2 TYR   143      70.049  29.962  80.404  1.00  0.00           C  
ATOM   1934  HD2 TYR   143      69.997  30.524  79.484  1.00  0.00           H  
ATOM   1935  C   TYR   143      66.342  32.937  80.710  1.00  0.00           C  
ATOM   1936  O   TYR   143      66.228  33.523  79.653  1.00  0.00           O  
ATOM   1937  N   GLY   144      65.650  33.225  81.842  1.00  0.00           N  
ATOM   1938  H   GLY   144      65.710  32.528  82.570  1.00  0.00           H  
ATOM   1939  CA  GLY   144      64.863  34.453  82.017  1.00  0.00           C  
ATOM   1940  HA2 GLY   144      64.288  34.687  81.121  1.00  0.00           H  
ATOM   1941  HA3 GLY   144      64.194  34.270  82.858  1.00  0.00           H  
ATOM   1942  C   GLY   144      65.680  35.773  82.297  1.00  0.00           C  
ATOM   1943  O   GLY   144      66.902  35.722  82.509  1.00  0.00           O  
ATOM   1944  N   GLN   145      64.991  36.885  82.334  1.00  0.00           N  
ATOM   1945  H   GLN   145      64.024  36.786  82.059  1.00  0.00           H  
ATOM   1946  CA  GLN   145      65.581  38.270  82.499  1.00  0.00           C  
ATOM   1947  HA  GLN   145      66.419  38.149  83.185  1.00  0.00           H  
ATOM   1948  CB  GLN   145      66.176  38.758  81.203  1.00  0.00           C  
ATOM   1949  HB2 GLN   145      66.722  39.652  81.504  1.00  0.00           H  
ATOM   1950  HB3 GLN   145      66.947  38.121  80.770  1.00  0.00           H  
ATOM   1951  CG  GLN   145      65.086  39.225  80.196  1.00  0.00           C  
ATOM   1952  HG2 GLN   145      64.632  38.359  79.713  1.00  0.00           H  
ATOM   1953  HG3 GLN   145      64.254  39.755  80.660  1.00  0.00           H  
ATOM   1954  CD  GLN   145      65.557  40.120  79.044  1.00  0.00           C  
ATOM   1955  OE1 GLN   145      66.742  40.121  78.681  1.00  0.00           O  
ATOM   1956  NE2 GLN   145      64.697  40.930  78.383  1.00  0.00           N  
ATOM   1957 HE21 GLN   145      65.030  41.654  77.761  1.00  0.00           H  
ATOM   1958 HE22 GLN   145      63.713  40.840  78.588  1.00  0.00           H  
ATOM   1959  C   GLN   145      64.609  39.279  83.090  1.00  0.00           C  
ATOM   1960  O   GLN   145      64.876  40.527  83.140  1.00  0.00           O  
ATOM   1961  N   GLN   146      63.636  38.684  83.794  1.00  0.00           N  
ATOM   1962  H   GLN   146      63.515  37.687  83.680  1.00  0.00           H  
ATOM   1963  CA  GLN   146      62.669  39.385  84.592  1.00  0.00           C  
ATOM   1964  HA  GLN   146      62.046  40.086  84.038  1.00  0.00           H  
ATOM   1965  CB  GLN   146      61.649  38.434  85.231  1.00  0.00           C  
ATOM   1966  HB2 GLN   146      60.784  38.987  85.599  1.00  0.00           H  
ATOM   1967  HB3 GLN   146      61.220  37.656  84.600  1.00  0.00           H  
ATOM   1968  CG  GLN   146      62.334  37.511  86.405  1.00  0.00           C  
ATOM   1969  HG2 GLN   146      62.613  38.133  87.255  1.00  0.00           H  
ATOM   1970  HG3 GLN   146      61.617  36.795  86.806  1.00  0.00           H  
ATOM   1971  CD  GLN   146      63.496  36.694  85.997  1.00  0.00           C  
ATOM   1972  OE1 GLN   146      63.444  35.830  85.102  1.00  0.00           O  
ATOM   1973  NE2 GLN   146      64.622  37.035  86.510  1.00  0.00           N  
ATOM   1974 HE21 GLN   146      64.735  37.786  87.175  1.00  0.00           H  
ATOM   1975 HE22 GLN   146      65.424  36.461  86.292  1.00  0.00           H  
ATOM   1976  C   GLN   146      63.337  40.341  85.657  1.00  0.00           C  
ATOM   1977  O   GLN   146      64.283  39.895  86.272  1.00  0.00           O  
ATOM   1978  N   GLN   147      62.905  41.526  85.858  1.00  0.00           N  
ATOM   1979  H   GLN   147      62.100  41.777  85.302  1.00  0.00           H  
ATOM   1980  CA  GLN   147      63.198  42.394  87.037  1.00  0.00           C  
ATOM   1981  HA  GLN   147      63.332  41.733  87.893  1.00  0.00           H  
ATOM   1982  CB  GLN   147      64.424  43.282  86.814  1.00  0.00           C  
ATOM   1983  HB2 GLN   147      65.274  42.719  86.428  1.00  0.00           H  
ATOM   1984  HB3 GLN   147      64.242  43.985  86.001  1.00  0.00           H  
ATOM   1985  CG  GLN   147      64.921  44.154  88.008  1.00  0.00           C  
ATOM   1986  HG2 GLN   147      65.735  44.744  87.588  1.00  0.00           H  
ATOM   1987  HG3 GLN   147      64.190  44.906  88.305  1.00  0.00           H  
ATOM   1988  CD  GLN   147      65.558  43.354  89.169  1.00  0.00           C  
ATOM   1989  OE1 GLN   147      64.992  42.345  89.592  1.00  0.00           O  
ATOM   1990  NE2 GLN   147      66.639  43.790  89.732  1.00  0.00           N  
ATOM   1991 HE21 GLN   147      67.111  44.601  89.359  1.00  0.00           H  
ATOM   1992 HE22 GLN   147      67.057  43.164  90.406  1.00  0.00           H  
ATOM   1993  C   GLN   147      61.982  43.297  87.354  1.00  0.00           C  
ATOM   1994  O   GLN   147      61.514  44.055  86.484  1.00  0.00           O  
ATOM   1995  N   SER   148      61.433  43.165  88.539  1.00  0.00           N  
ATOM   1996  H   SER   148      61.676  42.401  89.153  1.00  0.00           H  
ATOM   1997  CA  SER   148      60.314  43.909  89.129  1.00  0.00           C  
ATOM   1998  HA  SER   148      59.878  44.613  88.421  1.00  0.00           H  
ATOM   1999  CB  SER   148      59.257  42.997  89.600  1.00  0.00           C  
ATOM   2000  HB2 SER   148      58.830  42.544  88.705  1.00  0.00           H  
ATOM   2001  HB3 SER   148      59.683  42.360  90.375  1.00  0.00           H  
ATOM   2002  OG  SER   148      58.139  43.650  90.216  1.00  0.00           O  
ATOM   2003  HG  SER   148      57.366  43.194  89.874  1.00  0.00           H  
ATOM   2004  C   SER   148      60.855  44.776  90.295  1.00  0.00           C  
ATOM   2005  O   SER   148      61.952  44.513  90.831  1.00  0.00           O  
ATOM   2006  N   TYR   149      60.311  45.924  90.573  1.00  0.00           N  
ATOM   2007  H   TYR   149      59.402  46.152  90.197  1.00  0.00           H  
ATOM   2008  CA  TYR   149      60.959  46.996  91.341  1.00  0.00           C  
ATOM   2009  HA  TYR   149      61.678  46.660  92.088  1.00  0.00           H  
ATOM   2010  CB  TYR   149      61.747  47.849  90.311  1.00  0.00           C  
ATOM   2011  HB2 TYR   149      62.554  47.180  90.013  1.00  0.00           H  
ATOM   2012  HB3 TYR   149      61.077  48.139  89.502  1.00  0.00           H  
ATOM   2013  CG  TYR   149      62.249  49.156  90.808  1.00  0.00           C  
ATOM   2014  CD1 TYR   149      62.103  50.300  89.987  1.00  0.00           C  
ATOM   2015  HD1 TYR   149      61.719  50.268  88.978  1.00  0.00           H  
ATOM   2016  CE1 TYR   149      62.676  51.510  90.378  1.00  0.00           C  
ATOM   2017  HE1 TYR   149      62.575  52.395  89.767  1.00  0.00           H  
ATOM   2018  CZ  TYR   149      63.449  51.634  91.593  1.00  0.00           C  
ATOM   2019  OH  TYR   149      63.754  52.873  92.059  1.00  0.00           O  
ATOM   2020  HH  TYR   149      63.820  53.597  91.433  1.00  0.00           H  
ATOM   2021  CE2 TYR   149      63.475  50.466  92.378  1.00  0.00           C  
ATOM   2022  HE2 TYR   149      64.045  50.615  93.283  1.00  0.00           H  
ATOM   2023  CD2 TYR   149      62.897  49.251  92.034  1.00  0.00           C  
ATOM   2024  HD2 TYR   149      63.008  48.405  92.695  1.00  0.00           H  
ATOM   2025  C   TYR   149      59.859  47.758  92.012  1.00  0.00           C  
ATOM   2026  O   TYR   149      58.876  48.176  91.360  1.00  0.00           O  
ATOM   2027  N   ASN   150      60.024  48.080  93.280  1.00  0.00           N  
ATOM   2028  H   ASN   150      60.799  47.614  93.731  1.00  0.00           H  
ATOM   2029  CA  ASN   150      59.367  49.162  94.067  1.00  0.00           C  
ATOM   2030  HA  ASN   150      58.510  49.436  93.453  1.00  0.00           H  
ATOM   2031  CB  ASN   150      58.822  48.604  95.360  1.00  0.00           C  
ATOM   2032  HB2 ASN   150      58.142  47.832  95.000  1.00  0.00           H  
ATOM   2033  HB3 ASN   150      59.573  48.015  95.886  1.00  0.00           H  
ATOM   2034  CG  ASN   150      58.015  49.558  96.194  1.00  0.00           C  
ATOM   2035  OD1 ASN   150      57.033  50.166  95.741  1.00  0.00           O  
ATOM   2036  ND2 ASN   150      58.347  49.621  97.442  1.00  0.00           N  
ATOM   2037 HD21 ASN   150      57.856  50.305  97.999  1.00  0.00           H  
ATOM   2038 HD22 ASN   150      59.108  49.065  97.806  1.00  0.00           H  
ATOM   2039  C   ASN   150      60.318  50.317  94.269  1.00  0.00           C  
ATOM   2040  O   ASN   150      61.367  50.124  94.930  1.00  0.00           O  
ATOM   2041  N   PRO   151      60.125  51.490  93.664  1.00  0.00           N  
ATOM   2042  CD  PRO   151      59.141  51.832  92.661  1.00  0.00           C  
ATOM   2043  HD2 PRO   151      58.193  51.353  92.906  1.00  0.00           H  
ATOM   2044  HD3 PRO   151      59.485  51.517  91.677  1.00  0.00           H  
ATOM   2045  CG  PRO   151      58.951  53.335  92.585  1.00  0.00           C  
ATOM   2046  HG2 PRO   151      58.118  53.600  93.235  1.00  0.00           H  
ATOM   2047  HG3 PRO   151      58.740  53.779  91.612  1.00  0.00           H  
ATOM   2048  CB  PRO   151      60.303  53.798  93.170  1.00  0.00           C  
ATOM   2049  HB2 PRO   151      60.227  54.658  93.836  1.00  0.00           H  
ATOM   2050  HB3 PRO   151      61.086  54.066  92.461  1.00  0.00           H  
ATOM   2051  CA  PRO   151      60.852  52.750  94.085  1.00  0.00           C  
ATOM   2052  HA  PRO   151      61.893  52.534  93.844  1.00  0.00           H  
ATOM   2053  C   PRO   151      60.562  53.065  95.641  1.00  0.00           C  
ATOM   2054  O   PRO   151      59.436  52.750  96.106  1.00  0.00           O  
ATOM   2055  N   PRO   152      61.518  53.620  96.348  1.00  0.00           N  
ATOM   2056  CD  PRO   152      62.808  53.813  95.901  1.00  0.00           C  
ATOM   2057  HD2 PRO   152      62.838  54.596  95.144  1.00  0.00           H  
ATOM   2058  HD3 PRO   152      63.297  52.911  95.532  1.00  0.00           H  
ATOM   2059  CG  PRO   152      63.601  54.457  97.018  1.00  0.00           C  
ATOM   2060  HG2 PRO   152      63.599  55.536  96.865  1.00  0.00           H  
ATOM   2061  HG3 PRO   152      64.609  54.043  97.005  1.00  0.00           H  
ATOM   2062  CB  PRO   152      62.851  54.022  98.221  1.00  0.00           C  
ATOM   2063  HB2 PRO   152      62.996  54.800  98.971  1.00  0.00           H  
ATOM   2064  HB3 PRO   152      63.278  53.117  98.654  1.00  0.00           H  
ATOM   2065  CA  PRO   152      61.429  53.921  97.774  1.00  0.00           C  
ATOM   2066  HA  PRO   152      61.057  53.036  98.291  1.00  0.00           H  
ATOM   2067  C   PRO   152      60.528  55.168  97.982  1.00  0.00           C  
ATOM   2068  O   PRO   152      60.237  55.931  97.052  1.00  0.00           O  
ATOM   2069  N   GLN   153      60.024  55.375  99.235  1.00  0.00           N  
ATOM   2070  H   GLN   153      60.395  54.767  99.952  1.00  0.00           H  
ATOM   2071  CA  GLN   153      59.033  56.400  99.582  1.00  0.00           C  
ATOM   2072  HA  GLN   153      58.247  56.415  98.827  1.00  0.00           H  
ATOM   2073  CB  GLN   153      58.434  56.069 100.967  1.00  0.00           C  
ATOM   2074  HB2 GLN   153      58.149  55.018 100.924  1.00  0.00           H  
ATOM   2075  HB3 GLN   153      59.264  56.130 101.670  1.00  0.00           H  
ATOM   2076  CG  GLN   153      57.256  56.820 101.604  1.00  0.00           C  
ATOM   2077  HG2 GLN   153      57.078  56.416 102.601  1.00  0.00           H  
ATOM   2078  HG3 GLN   153      57.467  57.886 101.688  1.00  0.00           H  
ATOM   2079  CD  GLN   153      55.947  56.633 100.829  1.00  0.00           C  
ATOM   2080  OE1 GLN   153      55.846  55.959  99.814  1.00  0.00           O  
ATOM   2081  NE2 GLN   153      54.865  57.244 101.257  1.00  0.00           N  
ATOM   2082 HE21 GLN   153      54.841  57.576 102.210  1.00  0.00           H  
ATOM   2083 HE22 GLN   153      53.986  57.022 100.812  1.00  0.00           H  
ATOM   2084  C   GLN   153      59.634  57.868  99.580  1.00  0.00           C  
ATOM   2085  O   GLN   153      60.782  58.157 100.039  1.00  0.00           O  
ATOM   2086  N   GLY   154      58.896  58.804  98.985  1.00  0.00           N  
ATOM   2087  H   GLY   154      58.022  58.467  98.606  1.00  0.00           H  
ATOM   2088  CA  GLY   154      59.196  60.225  98.979  1.00  0.00           C  
ATOM   2089  HA2 GLY   154      60.216  60.414  98.644  1.00  0.00           H  
ATOM   2090  HA3 GLY   154      58.672  60.755  98.183  1.00  0.00           H  
ATOM   2091  C   GLY   154      58.891  60.879 100.303  1.00  0.00           C  
ATOM   2092  O   GLY   154      57.763  61.078 100.645  1.00  0.00           O  
ATOM   2093  N   TYR   155      59.896  61.429 101.008  1.00  0.00           N  
ATOM   2094  H   TYR   155      60.830  61.295 100.648  1.00  0.00           H  
ATOM   2095  CA  TYR   155      59.648  62.336 102.131  1.00  0.00           C  
ATOM   2096  HA  TYR   155      58.580  62.541 102.211  1.00  0.00           H  
ATOM   2097  CB  TYR   155      60.190  61.638 103.392  1.00  0.00           C  
ATOM   2098  HB2 TYR   155      61.255  61.541 103.182  1.00  0.00           H  
ATOM   2099  HB3 TYR   155      60.115  62.185 104.332  1.00  0.00           H  
ATOM   2100  CG  TYR   155      59.712  60.214 103.582  1.00  0.00           C  
ATOM   2101  CD1 TYR   155      60.637  59.155 103.471  1.00  0.00           C  
ATOM   2102  HD1 TYR   155      61.644  59.390 103.159  1.00  0.00           H  
ATOM   2103  CE1 TYR   155      60.252  57.791 103.824  1.00  0.00           C  
ATOM   2104  HE1 TYR   155      60.942  56.977 103.655  1.00  0.00           H  
ATOM   2105  CZ  TYR   155      58.953  57.559 104.325  1.00  0.00           C  
ATOM   2106  OH  TYR   155      58.598  56.286 104.724  1.00  0.00           O  
ATOM   2107  HH  TYR   155      59.265  55.614 104.563  1.00  0.00           H  
ATOM   2108  CE2 TYR   155      57.944  58.620 104.291  1.00  0.00           C  
ATOM   2109  HE2 TYR   155      57.002  58.355 104.750  1.00  0.00           H  
ATOM   2110  CD2 TYR   155      58.395  59.936 104.021  1.00  0.00           C  
ATOM   2111  HD2 TYR   155      57.669  60.735 103.990  1.00  0.00           H  
ATOM   2112  C   TYR   155      60.188  63.752 101.990  1.00  0.00           C  
ATOM   2113  O   TYR   155      61.235  63.931 101.494  1.00  0.00           O  
ATOM   2114  N   GLY   156      59.418  64.824 102.267  1.00  0.00           N  
ATOM   2115  H   GLY   156      59.766  65.766 102.161  1.00  0.00           H  
ATOM   2116  CA  GLY   156      58.013  64.828 102.770  1.00  0.00           C  
ATOM   2117  HA2 GLY   156      57.507  65.784 102.633  1.00  0.00           H  
ATOM   2118  HA3 GLY   156      57.471  64.064 102.213  1.00  0.00           H  
ATOM   2119  C   GLY   156      57.811  64.410 104.263  1.00  0.00           C  
ATOM   2120  O   GLY   156      56.682  63.942 104.629  1.00  0.00           O  
ATOM   2121  N   GLN   157      58.824  64.549 105.136  1.00  0.00           N  
ATOM   2122  H   GLN   157      59.692  64.954 104.816  1.00  0.00           H  
ATOM   2123  CA  GLN   157      58.635  64.317 106.600  1.00  0.00           C  
ATOM   2124  HA  GLN   157      57.565  64.283 106.804  1.00  0.00           H  
ATOM   2125  CB  GLN   157      59.256  63.006 107.004  1.00  0.00           C  
ATOM   2126  HB2 GLN   157      58.878  62.696 107.979  1.00  0.00           H  
ATOM   2127  HB3 GLN   157      58.904  62.328 106.226  1.00  0.00           H  
ATOM   2128  CG  GLN   157      60.794  62.827 107.000  1.00  0.00           C  
ATOM   2129  HG2 GLN   157      61.300  63.308 106.163  1.00  0.00           H  
ATOM   2130  HG3 GLN   157      61.269  63.274 107.874  1.00  0.00           H  
ATOM   2131  CD  GLN   157      61.240  61.430 107.070  1.00  0.00           C  
ATOM   2132  OE1 GLN   157      60.779  60.649 107.889  1.00  0.00           O  
ATOM   2133  NE2 GLN   157      62.117  61.021 106.206  1.00  0.00           N  
ATOM   2134 HE21 GLN   157      62.767  61.606 105.701  1.00  0.00           H  
ATOM   2135 HE22 GLN   157      62.396  60.060 106.069  1.00  0.00           H  
ATOM   2136  C   GLN   157      59.317  65.546 107.264  1.00  0.00           C  
ATOM   2137  O   GLN   157      60.278  66.055 106.791  1.00  0.00           O  
ATOM   2138  N   GLN   158      58.833  66.153 108.345  1.00  0.00           N  
ATOM   2139  H   GLN   158      59.341  66.954 108.690  1.00  0.00           H  
ATOM   2140  CA  GLN   158      57.536  65.880 108.998  1.00  0.00           C  
ATOM   2141  HA  GLN   158      56.874  65.440 108.251  1.00  0.00           H  
ATOM   2142  CB  GLN   158      57.692  64.899 110.111  1.00  0.00           C  
ATOM   2143  HB2 GLN   158      58.437  64.135 109.886  1.00  0.00           H  
ATOM   2144  HB3 GLN   158      58.088  65.532 110.905  1.00  0.00           H  
ATOM   2145  CG  GLN   158      56.434  64.236 110.645  1.00  0.00           C  
ATOM   2146  HG2 GLN   158      55.636  64.967 110.777  1.00  0.00           H  
ATOM   2147  HG3 GLN   158      56.113  63.461 109.948  1.00  0.00           H  
ATOM   2148  CD  GLN   158      56.588  63.593 112.049  1.00  0.00           C  
ATOM   2149  OE1 GLN   158      57.669  63.255 112.453  1.00  0.00           O  
ATOM   2150  NE2 GLN   158      55.613  63.388 112.851  1.00  0.00           N  
ATOM   2151 HE21 GLN   158      54.641  63.432 112.580  1.00  0.00           H  
ATOM   2152 HE22 GLN   158      55.799  62.927 113.730  1.00  0.00           H  
ATOM   2153  C   GLN   158      56.908  67.167 109.550  1.00  0.00           C  
ATOM   2154  O   GLN   158      57.615  67.901 110.252  1.00  0.00           O  
ATOM   2155  N   ASN   159      55.587  67.376 109.253  1.00  0.00           N  
ATOM   2156  H   ASN   159      55.118  66.813 108.558  1.00  0.00           H  
ATOM   2157  CA  ASN   159      54.747  68.532 109.616  1.00  0.00           C  
ATOM   2158  HA  ASN   159      53.705  68.334 109.368  1.00  0.00           H  
ATOM   2159  CB  ASN   159      54.834  68.712 111.158  1.00  0.00           C  
ATOM   2160  HB2 ASN   159      55.839  68.872 111.548  1.00  0.00           H  
ATOM   2161  HB3 ASN   159      54.342  69.649 111.420  1.00  0.00           H  
ATOM   2162  CG  ASN   159      54.195  67.714 112.088  1.00  0.00           C  
ATOM   2163  OD1 ASN   159      52.938  67.700 112.194  1.00  0.00           O  
ATOM   2164  ND2 ASN   159      54.879  66.931 112.938  1.00  0.00           N  
ATOM   2165 HD21 ASN   159      55.876  67.041 113.058  1.00  0.00           H  
ATOM   2166 HD22 ASN   159      54.362  66.528 113.706  1.00  0.00           H  
ATOM   2167  C   ASN   159      55.108  69.766 108.744  1.00  0.00           C  
ATOM   2168  O   ASN   159      56.197  69.829 108.213  1.00  0.00           O  
ATOM   2169  N   GLN   160      54.292  70.842 108.630  1.00  0.00           N  
ATOM   2170  H   GLN   160      54.712  71.465 107.955  1.00  0.00           H  
ATOM   2171  CA  GLN   160      52.892  71.114 109.020  1.00  0.00           C  
ATOM   2172  HA  GLN   160      52.817  70.754 110.046  1.00  0.00           H  
ATOM   2173  CB  GLN   160      52.376  72.527 109.112  1.00  0.00           C  
ATOM   2174  HB2 GLN   160      51.356  72.527 109.496  1.00  0.00           H  
ATOM   2175  HB3 GLN   160      53.002  73.033 109.846  1.00  0.00           H  
ATOM   2176  CG  GLN   160      52.483  73.427 107.895  1.00  0.00           C  
ATOM   2177  HG2 GLN   160      52.153  74.443 108.111  1.00  0.00           H  
ATOM   2178  HG3 GLN   160      53.547  73.438 107.657  1.00  0.00           H  
ATOM   2179  CD  GLN   160      51.710  72.967 106.609  1.00  0.00           C  
ATOM   2180  OE1 GLN   160      50.560  72.574 106.706  1.00  0.00           O  
ATOM   2181  NE2 GLN   160      52.372  72.957 105.446  1.00  0.00           N  
ATOM   2182 HE21 GLN   160      53.304  73.346 105.426  1.00  0.00           H  
ATOM   2183 HE22 GLN   160      51.992  72.513 104.622  1.00  0.00           H  
ATOM   2184  C   GLN   160      51.864  70.366 108.155  1.00  0.00           C  
ATOM   2185  O   GLN   160      52.215  69.972 107.065  1.00  0.00           O  
ATOM   2186  N   TYR   161      50.685  70.016 108.693  1.00  0.00           N  
ATOM   2187  H   TYR   161      50.373  70.343 109.596  1.00  0.00           H  
ATOM   2188  CA  TYR   161      49.567  69.356 108.029  1.00  0.00           C  
ATOM   2189  HA  TYR   161      49.798  69.418 106.965  1.00  0.00           H  
ATOM   2190  CB  TYR   161      49.313  67.904 108.539  1.00  0.00           C  
ATOM   2191  HB2 TYR   161      48.927  67.967 109.556  1.00  0.00           H  
ATOM   2192  HB3 TYR   161      48.577  67.375 107.933  1.00  0.00           H  
ATOM   2193  CG  TYR   161      50.573  67.062 108.484  1.00  0.00           C  
ATOM   2194  CD1 TYR   161      51.144  66.689 107.202  1.00  0.00           C  
ATOM   2195  HD1 TYR   161      50.695  67.086 106.303  1.00  0.00           H  
ATOM   2196  CE1 TYR   161      52.273  65.821 107.123  1.00  0.00           C  
ATOM   2197  HE1 TYR   161      52.741  65.626 106.170  1.00  0.00           H  
ATOM   2198  CZ  TYR   161      52.829  65.352 108.320  1.00  0.00           C  
ATOM   2199  OH  TYR   161      53.827  64.508 108.341  1.00  0.00           O  
ATOM   2200  HH  TYR   161      54.110  64.342 107.439  1.00  0.00           H  
ATOM   2201  CE2 TYR   161      52.315  65.725 109.608  1.00  0.00           C  
ATOM   2202  HE2 TYR   161      52.910  65.420 110.456  1.00  0.00           H  
ATOM   2203  CD2 TYR   161      51.204  66.610 109.659  1.00  0.00           C  
ATOM   2204  HD2 TYR   161      50.848  66.966 110.615  1.00  0.00           H  
ATOM   2205  C   TYR   161      48.302  70.204 108.153  1.00  0.00           C  
ATOM   2206  O   TYR   161      47.213  69.682 108.252  1.00  0.00           O  
ATOM   2207  N   ASN   162      48.458  71.507 108.214  1.00  0.00           N  
ATOM   2208  H   ASN   162      49.408  71.797 108.028  1.00  0.00           H  
ATOM   2209  CA  ASN   162      47.385  72.490 108.459  1.00  0.00           C  
ATOM   2210  HA  ASN   162      46.483  72.127 107.967  1.00  0.00           H  
ATOM   2211  CB  ASN   162      47.031  72.376 109.895  1.00  0.00           C  
ATOM   2212  HB2 ASN   162      47.024  71.357 110.281  1.00  0.00           H  
ATOM   2213  HB3 ASN   162      47.786  72.885 110.494  1.00  0.00           H  
ATOM   2214  CG  ASN   162      45.700  72.990 110.271  1.00  0.00           C  
ATOM   2215  OD1 ASN   162      44.928  73.409 109.390  1.00  0.00           O  
ATOM   2216  ND2 ASN   162      45.338  73.120 111.507  1.00  0.00           N  
ATOM   2217 HD21 ASN   162      44.558  73.726 111.716  1.00  0.00           H  
ATOM   2218 HD22 ASN   162      46.004  72.965 112.250  1.00  0.00           H  
ATOM   2219  C   ASN   162      47.786  73.908 108.016  1.00  0.00           C  
ATOM   2220  O   ASN   162      48.031  74.771 108.847  1.00  0.00           O  
ATOM   2221  N   SER   163      47.854  74.172 106.730  1.00  0.00           N  
ATOM   2222  H   SER   163      47.736  73.415 106.072  1.00  0.00           H  
ATOM   2223  CA  SER   163      48.538  75.357 106.219  1.00  0.00           C  
ATOM   2224  HA  SER   163      49.546  75.398 106.632  1.00  0.00           H  
ATOM   2225  CB  SER   163      48.786  75.221 104.679  1.00  0.00           C  
ATOM   2226  HB2 SER   163      49.059  74.168 104.611  1.00  0.00           H  
ATOM   2227  HB3 SER   163      47.871  75.592 104.218  1.00  0.00           H  
ATOM   2228  OG  SER   163      49.862  76.024 104.259  1.00  0.00           O  
ATOM   2229  HG  SER   163      50.425  75.700 103.553  1.00  0.00           H  
ATOM   2230  C   SER   163      47.872  76.666 106.640  1.00  0.00           C  
ATOM   2231  O   SER   163      46.793  76.676 107.165  1.00  0.00           O  
ATOM   2232  N   SER   164      48.500  77.782 106.213  1.00  0.00           N  
ATOM   2233  H   SER   164      49.316  77.601 105.645  1.00  0.00           H  
ATOM   2234  CA  SER   164      47.949  79.144 106.162  1.00  0.00           C  
ATOM   2235  HA  SER   164      48.822  79.774 105.989  1.00  0.00           H  
ATOM   2236  CB  SER   164      47.553  79.718 107.549  1.00  0.00           C  
ATOM   2237  HB2 SER   164      46.673  79.159 107.867  1.00  0.00           H  
ATOM   2238  HB3 SER   164      48.338  79.430 108.248  1.00  0.00           H  
ATOM   2239  OG  SER   164      47.264  81.070 107.646  1.00  0.00           O  
ATOM   2240  HG  SER   164      46.726  81.114 108.440  1.00  0.00           H  
ATOM   2241  C   SER   164      46.859  79.372 105.058  1.00  0.00           C  
ATOM   2242  O   SER   164      46.507  78.432 104.294  1.00  0.00           O  
ATOM   2243  N   SER   165      46.520  80.709 104.891  1.00  0.00           N  
ATOM   2244  H   SER   165      46.829  81.335 105.621  1.00  0.00           H  
ATOM   2245  CA  SER   165      45.759  81.281 103.810  1.00  0.00           C  
ATOM   2246  HA  SER   165      45.958  80.760 102.873  1.00  0.00           H  
ATOM   2247  CB  SER   165      44.297  81.239 104.206  1.00  0.00           C  
ATOM   2248  HB2 SER   165      43.663  81.724 103.463  1.00  0.00           H  
ATOM   2249  HB3 SER   165      43.935  80.215 104.304  1.00  0.00           H  
ATOM   2250  OG  SER   165      44.153  81.977 105.338  1.00  0.00           O  
ATOM   2251  HG  SER   165      44.170  82.892 105.047  1.00  0.00           H  
ATOM   2252  C   SER   165      46.294  82.683 103.408  1.00  0.00           C  
ATOM   2253  O   SER   165      47.259  83.201 104.084  1.00  0.00           O  
ATOM   2254  N   GLY   166      45.763  83.362 102.375  1.00  0.00           N  
ATOM   2255  H   GLY   166      45.194  82.732 101.829  1.00  0.00           H  
ATOM   2256  CA  GLY   166      46.285  84.515 101.633  1.00  0.00           C  
ATOM   2257  HA2 GLY   166      47.242  84.280 101.167  1.00  0.00           H  
ATOM   2258  HA3 GLY   166      45.617  84.747 100.804  1.00  0.00           H  
ATOM   2259  C   GLY   166      46.434  85.770 102.499  1.00  0.00           C  
ATOM   2260  O   GLY   166      47.231  86.562 102.144  1.00  0.00           O  
ATOM   2261  N   GLY   167      45.719  85.897 103.625  1.00  0.00           N  
ATOM   2262  H   GLY   167      45.163  85.088 103.861  1.00  0.00           H  
ATOM   2263  CA  GLY   167      45.634  87.146 104.397  1.00  0.00           C  
ATOM   2264  HA2 GLY   167      45.491  86.904 105.450  1.00  0.00           H  
ATOM   2265  HA3 GLY   167      46.625  87.579 104.267  1.00  0.00           H  
ATOM   2266  C   GLY   167      44.528  88.197 103.879  1.00  0.00           C  
ATOM   2267  O   GLY   167      44.384  89.257 104.506  1.00  0.00           O  
ATOM   2268  N   GLY   168      43.722  87.794 102.855  1.00  0.00           N  
ATOM   2269  H   GLY   168      43.831  86.848 102.517  1.00  0.00           H  
ATOM   2270  CA  GLY   168      42.895  88.742 102.104  1.00  0.00           C  
ATOM   2271  HA2 GLY   168      42.047  88.217 101.665  1.00  0.00           H  
ATOM   2272  HA3 GLY   168      42.472  89.440 102.827  1.00  0.00           H  
ATOM   2273  C   GLY   168      43.612  89.435 100.886  1.00  0.00           C  
ATOM   2274  O   GLY   168      44.865  89.487 100.777  1.00  0.00           O  
ATOM   2275  N   GLY   169      42.900  90.068  99.950  1.00  0.00           N  
ATOM   2276  H   GLY   169      43.430  90.494  99.203  1.00  0.00           H  
ATOM   2277  CA  GLY   169      41.387  90.033  99.847  1.00  0.00           C  
ATOM   2278  HA2 GLY   169      41.080  88.990  99.774  1.00  0.00           H  
ATOM   2279  HA3 GLY   169      40.913  90.402 100.757  1.00  0.00           H  
ATOM   2280  C   GLY   169      40.891  90.841  98.646  1.00  0.00           C  
ATOM   2281  O   GLY   169      41.666  91.182  97.736  1.00  0.00           O  
ATOM   2282  N   GLY   170      39.551  91.054  98.635  1.00  0.00           N  
ATOM   2283  H   GLY   170      39.063  90.648  99.421  1.00  0.00           H  
ATOM   2284  CA  GLY   170      38.769  91.857  97.688  1.00  0.00           C  
ATOM   2285  HA2 GLY   170      38.924  92.927  97.828  1.00  0.00           H  
ATOM   2286  HA3 GLY   170      39.100  91.664  96.667  1.00  0.00           H  
ATOM   2287  C   GLY   170      37.237  91.535  97.963  1.00  0.00           C  
ATOM   2288  O   GLY   170      36.853  90.892  98.904  1.00  0.00           O  
ATOM   2289  N   GLY   171      36.312  91.809  97.056  1.00  0.00           N  
ATOM   2290  H   GLY   171      35.410  91.365  97.153  1.00  0.00           H  
ATOM   2291  CA  GLY   171      36.359  92.734  95.916  1.00  0.00           C  
ATOM   2292  HA2 GLY   171      37.170  92.473  95.237  1.00  0.00           H  
ATOM   2293  HA3 GLY   171      35.405  92.731  95.389  1.00  0.00           H  
ATOM   2294  C   GLY   171      36.579  94.223  96.353  1.00  0.00           C  
ATOM   2295  O   GLY   171      36.809  94.538  97.533  1.00  0.00           O  
ATOM   2296  N   GLY   172      36.436  95.126  95.402  1.00  0.00           N  
ATOM   2297  H   GLY   172      36.713  96.074  95.610  1.00  0.00           H  
ATOM   2298  CA  GLY   172      36.121  94.901  93.968  1.00  0.00           C  
ATOM   2299  HA2 GLY   172      36.429  93.936  93.565  1.00  0.00           H  
ATOM   2300  HA3 GLY   172      35.033  94.834  93.984  1.00  0.00           H  
ATOM   2301  C   GLY   172      36.671  95.985  93.042  1.00  0.00           C  
ATOM   2302  O   GLY   172      37.661  96.662  93.393  1.00  0.00           O  
ATOM   2303  N   GLY   173      35.893  96.281  91.974  1.00  0.00           N  
ATOM   2304  H   GLY   173      35.039  95.742  91.968  1.00  0.00           H  
ATOM   2305  CA  GLY   173      36.219  97.272  91.066  1.00  0.00           C  
ATOM   2306  HA2 GLY   173      35.369  97.443  90.406  1.00  0.00           H  
ATOM   2307  HA3 GLY   173      36.342  98.267  91.495  1.00  0.00           H  
ATOM   2308  C   GLY   173      37.462  96.937  90.211  1.00  0.00           C  
ATOM   2309  O   GLY   173      38.043  95.869  90.300  1.00  0.00           O  
ATOM   2310  N   GLY   174      37.854  97.823  89.314  1.00  0.00           N  
ATOM   2311  H   GLY   174      38.520  97.567  88.599  1.00  0.00           H  
ATOM   2312  CA  GLY   174      37.159  99.073  88.982  1.00  0.00           C  
ATOM   2313  HA2 GLY   174      36.808  99.583  89.879  1.00  0.00           H  
ATOM   2314  HA3 GLY   174      37.959  99.642  88.510  1.00  0.00           H  
ATOM   2315  C   GLY   174      35.911  98.863  88.125  1.00  0.00           C  
ATOM   2316  O   GLY   174      35.354  97.742  87.958  1.00  0.00           O  
ATOM   2317  N   GLY   175      35.555  99.951  87.490  1.00  0.00           N  
ATOM   2318  H   GLY   175      36.207 100.723  87.495  1.00  0.00           H  
ATOM   2319  CA  GLY   175      34.267 100.011  86.718  1.00  0.00           C  
ATOM   2320  HA2 GLY   175      33.452  99.532  87.262  1.00  0.00           H  
ATOM   2321  HA3 GLY   175      33.845 101.011  86.615  1.00  0.00           H  
ATOM   2322  C   GLY   175      34.433  99.250  85.412  1.00  0.00           C  
ATOM   2323  O   GLY   175      35.528  98.849  85.035  1.00  0.00           O  
ATOM   2324  N   ASN   176      33.391  98.946  84.626  1.00  0.00           N  
ATOM   2325  H   ASN   176      32.475  99.204  84.965  1.00  0.00           H  
ATOM   2326  CA  ASN   176      33.519  98.158  83.349  1.00  0.00           C  
ATOM   2327  HA  ASN   176      34.262  97.374  83.497  1.00  0.00           H  
ATOM   2328  CB  ASN   176      32.171  97.480  83.171  1.00  0.00           C  
ATOM   2329  HB2 ASN   176      31.570  98.329  82.845  1.00  0.00           H  
ATOM   2330  HB3 ASN   176      32.267  96.806  82.320  1.00  0.00           H  
ATOM   2331  CG  ASN   176      31.573  96.829  84.381  1.00  0.00           C  
ATOM   2332  OD1 ASN   176      32.212  96.164  85.136  1.00  0.00           O  
ATOM   2333  ND2 ASN   176      30.317  97.048  84.667  1.00  0.00           N  
ATOM   2334 HD21 ASN   176      29.880  96.494  85.390  1.00  0.00           H  
ATOM   2335 HD22 ASN   176      29.764  97.766  84.222  1.00  0.00           H  
ATOM   2336  C   ASN   176      33.920  99.163  82.267  1.00  0.00           C  
ATOM   2337  O   ASN   176      33.124  99.653  81.405  1.00  0.00           O  
ATOM   2338  N   TYR   177      35.242  99.460  82.223  1.00  0.00           N  
ATOM   2339  H   TYR   177      35.850  99.105  82.947  1.00  0.00           H  
ATOM   2340  CA  TYR   177      35.858 100.468  81.283  1.00  0.00           C  
ATOM   2341  HA  TYR   177      35.099 100.933  80.654  1.00  0.00           H  
ATOM   2342  CB  TYR   177      36.514 101.603  82.057  1.00  0.00           C  
ATOM   2343  HB2 TYR   177      37.464 101.206  82.415  1.00  0.00           H  
ATOM   2344  HB3 TYR   177      36.728 102.431  81.381  1.00  0.00           H  
ATOM   2345  CG  TYR   177      35.862 102.274  83.259  1.00  0.00           C  
ATOM   2346  CD1 TYR   177      34.510 102.559  83.122  1.00  0.00           C  
ATOM   2347  HD1 TYR   177      34.010 102.396  82.178  1.00  0.00           H  
ATOM   2348  CE1 TYR   177      33.799 103.095  84.236  1.00  0.00           C  
ATOM   2349  HE1 TYR   177      32.736 103.243  84.114  1.00  0.00           H  
ATOM   2350  CZ  TYR   177      34.390 103.289  85.530  1.00  0.00           C  
ATOM   2351  OH  TYR   177      33.680 103.472  86.689  1.00  0.00           O  
ATOM   2352  HH  TYR   177      32.746 103.282  86.572  1.00  0.00           H  
ATOM   2353  CE2 TYR   177      35.776 103.115  85.593  1.00  0.00           C  
ATOM   2354  HE2 TYR   177      36.165 103.238  86.593  1.00  0.00           H  
ATOM   2355  CD2 TYR   177      36.537 102.514  84.527  1.00  0.00           C  
ATOM   2356  HD2 TYR   177      37.557 102.240  84.754  1.00  0.00           H  
ATOM   2357  C   TYR   177      36.945  99.834  80.328  1.00  0.00           C  
ATOM   2358  O   TYR   177      37.638  98.896  80.702  1.00  0.00           O  
ATOM   2359  N   GLY   178      37.012 100.344  79.055  1.00  0.00           N  
ATOM   2360  H   GLY   178      37.782 100.023  78.486  1.00  0.00           H  
ATOM   2361  CA  GLY   178      36.040 101.183  78.371  1.00  0.00           C  
ATOM   2362  HA2 GLY   178      35.016 100.884  78.592  1.00  0.00           H  
ATOM   2363  HA3 GLY   178      36.167 102.210  78.714  1.00  0.00           H  
ATOM   2364  C   GLY   178      36.220 101.006  76.830  1.00  0.00           C  
ATOM   2365  O   GLY   178      37.277 100.710  76.294  1.00  0.00           O  
ATOM   2366  N   GLN   179      35.126 101.295  76.141  1.00  0.00           N  
ATOM   2367  H   GLN   179      34.309 101.652  76.616  1.00  0.00           H  
ATOM   2368  CA  GLN   179      34.994 101.315  74.738  1.00  0.00           C  
ATOM   2369  HA  GLN   179      35.983 101.544  74.340  1.00  0.00           H  
ATOM   2370  CB  GLN   179      34.559  99.895  74.260  1.00  0.00           C  
ATOM   2371  HB2 GLN   179      34.496  99.954  73.174  1.00  0.00           H  
ATOM   2372  HB3 GLN   179      35.245  99.126  74.614  1.00  0.00           H  
ATOM   2373  CG  GLN   179      33.154  99.459  74.785  1.00  0.00           C  
ATOM   2374  HG2 GLN   179      32.988  99.728  75.829  1.00  0.00           H  
ATOM   2375  HG3 GLN   179      32.358  99.928  74.207  1.00  0.00           H  
ATOM   2376  CD  GLN   179      32.794  97.963  74.725  1.00  0.00           C  
ATOM   2377  OE1 GLN   179      33.439  97.139  74.143  1.00  0.00           O  
ATOM   2378  NE2 GLN   179      31.630  97.719  75.380  1.00  0.00           N  
ATOM   2379 HE21 GLN   179      31.251  98.444  75.973  1.00  0.00           H  
ATOM   2380 HE22 GLN   179      31.374  96.745  75.452  1.00  0.00           H  
ATOM   2381  C   GLN   179      34.007 102.414  74.297  1.00  0.00           C  
ATOM   2382  O   GLN   179      32.853 102.390  74.674  1.00  0.00           O  
ATOM   2383  N   ASP   180      34.407 103.252  73.379  1.00  0.00           N  
ATOM   2384  H   ASP   180      33.635 103.826  73.072  1.00  0.00           H  
ATOM   2385  CA  ASP   180      35.651 103.506  72.618  1.00  0.00           C  
ATOM   2386  HA  ASP   180      36.430 103.289  73.349  1.00  0.00           H  
ATOM   2387  CB  ASP   180      35.606 102.481  71.451  1.00  0.00           C  
ATOM   2388  HB2 ASP   180      36.616 102.611  71.061  1.00  0.00           H  
ATOM   2389  HB3 ASP   180      35.485 101.469  71.836  1.00  0.00           H  
ATOM   2390  CG  ASP   180      34.653 102.862  70.350  1.00  0.00           C  
ATOM   2391  OD1 ASP   180      33.852 102.007  69.902  1.00  0.00           O  
ATOM   2392  OD2 ASP   180      34.680 104.025  69.948  1.00  0.00           O  
ATOM   2393  C   ASP   180      35.903 104.941  72.165  1.00  0.00           C  
ATOM   2394  O   ASP   180      35.009 105.782  72.381  1.00  0.00           O  
ATOM   2395  N   GLN   181      37.091 105.290  71.659  1.00  0.00           N  
ATOM   2396  H   GLN   181      37.610 104.510  71.283  1.00  0.00           H  
ATOM   2397  CA  GLN   181      37.615 106.618  71.222  1.00  0.00           C  
ATOM   2398  HA  GLN   181      36.978 107.431  71.571  1.00  0.00           H  
ATOM   2399  CB  GLN   181      39.033 106.948  71.850  1.00  0.00           C  
ATOM   2400  HB2 GLN   181      39.743 106.185  71.529  1.00  0.00           H  
ATOM   2401  HB3 GLN   181      39.364 107.910  71.459  1.00  0.00           H  
ATOM   2402  CG  GLN   181      38.965 106.917  73.384  1.00  0.00           C  
ATOM   2403  HG2 GLN   181      38.034 107.383  73.707  1.00  0.00           H  
ATOM   2404  HG3 GLN   181      38.949 105.867  73.675  1.00  0.00           H  
ATOM   2405  CD  GLN   181      40.144 107.704  73.949  1.00  0.00           C  
ATOM   2406  OE1 GLN   181      41.300 107.512  73.524  1.00  0.00           O  
ATOM   2407  NE2 GLN   181      39.984 108.486  75.036  1.00  0.00           N  
ATOM   2408 HE21 GLN   181      39.034 108.532  75.375  1.00  0.00           H  
ATOM   2409 HE22 GLN   181      40.814 108.931  75.400  1.00  0.00           H  
ATOM   2410  C   GLN   181      37.637 106.806  69.664  1.00  0.00           C  
ATOM   2411  O   GLN   181      38.129 107.761  69.097  1.00  0.00           O  
ATOM   2412  N   SER   182      37.080 105.866  68.908  1.00  0.00           N  
ATOM   2413  H   SER   182      36.744 105.081  69.447  1.00  0.00           H  
ATOM   2414  CA  SER   182      37.022 105.766  67.439  1.00  0.00           C  
ATOM   2415  HA  SER   182      38.079 105.774  67.171  1.00  0.00           H  
ATOM   2416  CB  SER   182      36.297 104.568  66.974  1.00  0.00           C  
ATOM   2417  HB2 SER   182      36.505 104.526  65.905  1.00  0.00           H  
ATOM   2418  HB3 SER   182      36.663 103.707  67.535  1.00  0.00           H  
ATOM   2419  OG  SER   182      34.902 104.564  67.144  1.00  0.00           O  
ATOM   2420  HG  SER   182      34.628 104.330  68.034  1.00  0.00           H  
ATOM   2421  C   SER   182      36.367 106.981  66.889  1.00  0.00           C  
ATOM   2422  O   SER   182      35.395 107.382  67.478  1.00  0.00           O  
ATOM   2423  N   SER   183      36.733 107.608  65.721  1.00  0.00           N  
ATOM   2424  H   SER   183      36.186 108.446  65.582  1.00  0.00           H  
ATOM   2425  CA  SER   183      37.954 107.383  64.895  1.00  0.00           C  
ATOM   2426  HA  SER   183      38.761 107.213  65.607  1.00  0.00           H  
ATOM   2427  CB  SER   183      37.845 106.254  63.821  1.00  0.00           C  
ATOM   2428  HB2 SER   183      38.807 106.068  63.344  1.00  0.00           H  
ATOM   2429  HB3 SER   183      37.574 105.352  64.370  1.00  0.00           H  
ATOM   2430  OG  SER   183      36.903 106.532  62.781  1.00  0.00           O  
ATOM   2431  HG  SER   183      36.092 106.062  62.988  1.00  0.00           H  
ATOM   2432  C   SER   183      38.399 108.716  64.165  1.00  0.00           C  
ATOM   2433  O   SER   183      37.629 109.733  64.081  1.00  0.00           O  
ATOM   2434  N   MET   184      39.607 108.707  63.570  1.00  0.00           N  
ATOM   2435  H   MET   184      40.228 107.990  63.917  1.00  0.00           H  
ATOM   2436  CA  MET   184      40.151 109.769  62.697  1.00  0.00           C  
ATOM   2437  HA  MET   184      39.278 110.271  62.280  1.00  0.00           H  
ATOM   2438  CB  MET   184      40.912 110.844  63.516  1.00  0.00           C  
ATOM   2439  HB2 MET   184      41.255 111.663  62.884  1.00  0.00           H  
ATOM   2440  HB3 MET   184      40.183 111.328  64.166  1.00  0.00           H  
ATOM   2441  CG  MET   184      42.013 110.264  64.422  1.00  0.00           C  
ATOM   2442  HG2 MET   184      41.512 109.509  65.026  1.00  0.00           H  
ATOM   2443  HG3 MET   184      42.726 109.709  63.812  1.00  0.00           H  
ATOM   2444  SD  MET   184      42.883 111.424  65.576  1.00  0.00           S  
ATOM   2445  CE  MET   184      44.344 112.087  64.615  1.00  0.00           C  
ATOM   2446  HE1 MET   184      44.969 111.211  64.442  1.00  0.00           H  
ATOM   2447  HE2 MET   184      44.010 112.364  63.616  1.00  0.00           H  
ATOM   2448  HE3 MET   184      44.852 112.798  65.267  1.00  0.00           H  
ATOM   2449  C   MET   184      41.049 109.220  61.606  1.00  0.00           C  
ATOM   2450  O   MET   184      41.976 108.482  61.877  1.00  0.00           O  
ATOM   2451  N   SER   185      41.064 109.922  60.434  1.00  0.00           N  
ATOM   2452  H   SER   185      40.350 110.634  60.389  1.00  0.00           H  
ATOM   2453  CA  SER   185      41.852 109.714  59.269  1.00  0.00           C  
ATOM   2454  HA  SER   185      42.817 109.252  59.477  1.00  0.00           H  
ATOM   2455  CB  SER   185      41.135 108.851  58.255  1.00  0.00           C  
ATOM   2456  HB2 SER   185      40.740 107.998  58.808  1.00  0.00           H  
ATOM   2457  HB3 SER   185      40.337 109.427  57.787  1.00  0.00           H  
ATOM   2458  OG  SER   185      42.079 108.321  57.273  1.00  0.00           O  
ATOM   2459  HG  SER   185      41.665 107.494  57.016  1.00  0.00           H  
ATOM   2460  C   SER   185      42.215 111.082  58.598  1.00  0.00           C  
ATOM   2461  O   SER   185      41.916 112.149  59.164  1.00  0.00           O  
ATOM   2462  N   SER   186      42.845 111.027  57.431  1.00  0.00           N  
ATOM   2463  H   SER   186      43.008 110.089  57.094  1.00  0.00           H  
ATOM   2464  CA  SER   186      43.423 112.196  56.622  1.00  0.00           C  
ATOM   2465  HA  SER   186      43.613 111.733  55.654  1.00  0.00           H  
ATOM   2466  CB  SER   186      42.348 113.281  56.284  1.00  0.00           C  
ATOM   2467  HB2 SER   186      41.478 112.882  55.763  1.00  0.00           H  
ATOM   2468  HB3 SER   186      42.171 113.777  57.239  1.00  0.00           H  
ATOM   2469  OG  SER   186      42.804 114.405  55.478  1.00  0.00           O  
ATOM   2470  HG  SER   186      42.391 114.256  54.624  1.00  0.00           H  
ATOM   2471  C   SER   186      44.666 112.865  57.151  1.00  0.00           C  
ATOM   2472  O   SER   186      44.990 112.674  58.331  1.00  0.00           O  
ATOM   2473  N   GLY   187      45.555 113.569  56.374  1.00  0.00           N  
ATOM   2474  H   GLY   187      46.341 113.987  56.851  1.00  0.00           H  
ATOM   2475  CA  GLY   187      45.610 113.785  54.929  1.00  0.00           C  
ATOM   2476  HA2 GLY   187      44.830 113.169  54.482  1.00  0.00           H  
ATOM   2477  HA3 GLY   187      45.394 114.795  54.581  1.00  0.00           H  
ATOM   2478  C   GLY   187      46.981 113.223  54.518  1.00  0.00           C  
ATOM   2479  O   GLY   187      47.471 112.172  55.021  1.00  0.00           O  
ATOM   2480  N   GLY   188      47.650 113.899  53.620  1.00  0.00           N  
ATOM   2481  H   GLY   188      47.135 114.700  53.282  1.00  0.00           H  
ATOM   2482  CA  GLY   188      49.015 113.659  53.005  1.00  0.00           C  
ATOM   2483  HA2 GLY   188      49.608 114.532  53.276  1.00  0.00           H  
ATOM   2484  HA3 GLY   188      49.538 112.809  53.443  1.00  0.00           H  
ATOM   2485  C   GLY   188      49.098 113.589  51.475  1.00  0.00           C  
ATOM   2486  O   GLY   188      48.024 113.579  50.774  1.00  0.00           O  
ATOM   2487  N   GLY   189      50.368 113.600  50.941  1.00  0.00           N  
ATOM   2488  H   GLY   189      50.542 113.906  49.994  1.00  0.00           H  
ATOM   2489  CA  GLY   189      51.565 113.333  51.698  1.00  0.00           C  
ATOM   2490  HA2 GLY   189      51.344 113.678  52.708  1.00  0.00           H  
ATOM   2491  HA3 GLY   189      51.788 112.267  51.749  1.00  0.00           H  
ATOM   2492  C   GLY   189      52.832 114.000  51.200  1.00  0.00           C  
ATOM   2493  O   GLY   189      52.779 114.954  50.458  1.00  0.00           O  
ATOM   2494  N   SER   190      54.003 113.517  51.612  1.00  0.00           N  
ATOM   2495  H   SER   190      53.949 112.646  52.120  1.00  0.00           H  
ATOM   2496  CA  SER   190      55.363 113.956  51.268  1.00  0.00           C  
ATOM   2497  HA  SER   190      55.486 115.025  51.442  1.00  0.00           H  
ATOM   2498  CB  SER   190      56.378 113.298  52.212  1.00  0.00           C  
ATOM   2499  HB2 SER   190      55.818 113.155  53.136  1.00  0.00           H  
ATOM   2500  HB3 SER   190      56.616 112.304  51.832  1.00  0.00           H  
ATOM   2501  OG  SER   190      57.541 114.125  52.349  1.00  0.00           O  
ATOM   2502  HG  SER   190      57.176 114.925  52.733  1.00  0.00           H  
ATOM   2503  C   SER   190      55.672 113.656  49.787  1.00  0.00           C  
ATOM   2504  O   SER   190      55.459 112.559  49.356  1.00  0.00           O  
ATOM   2505  N   GLY   191      56.162 114.599  49.020  1.00  0.00           N  
ATOM   2506  H   GLY   191      56.548 114.234  48.161  1.00  0.00           H  
ATOM   2507  CA  GLY   191      56.445 115.967  49.315  1.00  0.00           C  
ATOM   2508  HA2 GLY   191      56.316 116.448  48.346  1.00  0.00           H  
ATOM   2509  HA3 GLY   191      55.707 116.329  50.031  1.00  0.00           H  
ATOM   2510  C   GLY   191      57.883 116.186  49.744  1.00  0.00           C  
ATOM   2511  O   GLY   191      58.641 115.277  49.659  1.00  0.00           O  
ATOM   2512  N   GLY   192      58.242 117.405  50.246  1.00  0.00           N  
ATOM   2513  H   GLY   192      57.496 118.086  50.248  1.00  0.00           H  
ATOM   2514  CA  GLY   192      59.559 117.832  50.707  1.00  0.00           C  
ATOM   2515  HA2 GLY   192      59.490 118.631  51.446  1.00  0.00           H  
ATOM   2516  HA3 GLY   192      59.982 116.976  51.232  1.00  0.00           H  
ATOM   2517  C   GLY   192      60.512 118.203  49.634  1.00  0.00           C  
ATOM   2518  O   GLY   192      60.252 118.054  48.469  1.00  0.00           O  
ATOM   2519  N   GLY   193      61.637 118.869  50.012  1.00  0.00           N  
ATOM   2520  H   GLY   193      61.822 118.850  51.005  1.00  0.00           H  
ATOM   2521  CA  GLY   193      62.821 119.157  49.163  1.00  0.00           C  
ATOM   2522  HA2 GLY   193      63.601 119.539  49.822  1.00  0.00           H  
ATOM   2523  HA3 GLY   193      63.040 118.146  48.822  1.00  0.00           H  
ATOM   2524  C   GLY   193      62.571 120.186  48.016  1.00  0.00           C  
ATOM   2525  O   GLY   193      61.556 120.931  47.933  1.00  0.00           O  
ATOM   2526  N   TYR   194      63.610 120.261  47.243  1.00  0.00           N  
ATOM   2527  H   TYR   194      64.386 119.628  47.374  1.00  0.00           H  
ATOM   2528  CA  TYR   194      63.592 121.219  46.096  1.00  0.00           C  
ATOM   2529  HA  TYR   194      63.484 122.210  46.536  1.00  0.00           H  
ATOM   2530  CB  TYR   194      64.903 121.177  45.330  1.00  0.00           C  
ATOM   2531  HB2 TYR   194      64.798 120.183  44.894  1.00  0.00           H  
ATOM   2532  HB3 TYR   194      64.912 121.971  44.583  1.00  0.00           H  
ATOM   2533  CG  TYR   194      66.165 121.213  46.175  1.00  0.00           C  
ATOM   2534  CD1 TYR   194      66.697 122.444  46.473  1.00  0.00           C  
ATOM   2535  HD1 TYR   194      66.188 123.323  46.108  1.00  0.00           H  
ATOM   2536  CE1 TYR   194      67.887 122.637  47.247  1.00  0.00           C  
ATOM   2537  HE1 TYR   194      68.170 123.643  47.517  1.00  0.00           H  
ATOM   2538  CZ  TYR   194      68.633 121.535  47.630  1.00  0.00           C  
ATOM   2539  OH  TYR   194      69.761 121.732  48.314  1.00  0.00           O  
ATOM   2540  HH  TYR   194      70.252 120.933  48.524  1.00  0.00           H  
ATOM   2541  CE2 TYR   194      68.134 120.255  47.207  1.00  0.00           C  
ATOM   2542  HE2 TYR   194      68.695 119.369  47.467  1.00  0.00           H  
ATOM   2543  CD2 TYR   194      66.922 120.090  46.504  1.00  0.00           C  
ATOM   2544  HD2 TYR   194      66.617 119.156  46.056  1.00  0.00           H  
ATOM   2545  C   TYR   194      62.364 121.086  45.204  1.00  0.00           C  
ATOM   2546  O   TYR   194      61.995 119.963  45.043  1.00  0.00           O  
ATOM   2547  N   GLY   195      61.796 122.124  44.578  1.00  0.00           N  
ATOM   2548  H   GLY   195      61.061 121.881  43.929  1.00  0.00           H  
ATOM   2549  CA  GLY   195      62.153 123.548  44.741  1.00  0.00           C  
ATOM   2550  HA2 GLY   195      61.197 124.052  44.884  1.00  0.00           H  
ATOM   2551  HA3 GLY   195      62.912 123.795  45.484  1.00  0.00           H  
ATOM   2552  C   GLY   195      62.840 124.032  43.480  1.00  0.00           C  
ATOM   2553  O   GLY   195      63.519 123.201  42.846  1.00  0.00           O  
ATOM   2554  N   ASN   196      62.542 125.282  43.086  1.00  0.00           N  
ATOM   2555  H   ASN   196      61.886 125.898  43.545  1.00  0.00           H  
ATOM   2556  CA  ASN   196      63.053 125.810  41.832  1.00  0.00           C  
ATOM   2557  HA  ASN   196      63.810 125.104  41.489  1.00  0.00           H  
ATOM   2558  CB  ASN   196      61.912 125.992  40.853  1.00  0.00           C  
ATOM   2559  HB2 ASN   196      61.308 125.088  40.768  1.00  0.00           H  
ATOM   2560  HB3 ASN   196      61.357 126.817  41.300  1.00  0.00           H  
ATOM   2561  CG  ASN   196      62.272 126.487  39.485  1.00  0.00           C  
ATOM   2562  OD1 ASN   196      61.594 127.301  38.894  1.00  0.00           O  
ATOM   2563  ND2 ASN   196      63.488 126.176  38.955  1.00  0.00           N  
ATOM   2564 HD21 ASN   196      63.758 126.644  38.103  1.00  0.00           H  
ATOM   2565 HD22 ASN   196      64.073 125.405  39.243  1.00  0.00           H  
ATOM   2566  C   ASN   196      63.835 127.151  42.079  1.00  0.00           C  
ATOM   2567  O   ASN   196      63.402 128.115  42.732  1.00  0.00           O  
ATOM   2568  N   GLN   197      65.066 127.182  41.586  1.00  0.00           N  
ATOM   2569  H   GLN   197      65.366 126.299  41.197  1.00  0.00           H  
ATOM   2570  CA  GLN   197      65.834 128.372  41.420  1.00  0.00           C  
ATOM   2571  HA  GLN   197      65.239 129.283  41.343  1.00  0.00           H  
ATOM   2572  CB  GLN   197      66.919 128.695  42.526  1.00  0.00           C  
ATOM   2573  HB2 GLN   197      66.573 128.689  43.559  1.00  0.00           H  
ATOM   2574  HB3 GLN   197      67.515 127.817  42.277  1.00  0.00           H  
ATOM   2575  CG  GLN   197      67.806 129.935  42.302  1.00  0.00           C  
ATOM   2576  HG2 GLN   197      68.353 130.194  43.209  1.00  0.00           H  
ATOM   2577  HG3 GLN   197      68.378 129.717  41.400  1.00  0.00           H  
ATOM   2578  CD  GLN   197      66.968 131.162  41.941  1.00  0.00           C  
ATOM   2579  OE1 GLN   197      65.927 131.415  42.562  1.00  0.00           O  
ATOM   2580  NE2 GLN   197      67.420 132.076  41.158  1.00  0.00           N  
ATOM   2581 HE21 GLN   197      68.290 131.961  40.659  1.00  0.00           H  
ATOM   2582 HE22 GLN   197      67.066 133.013  41.287  1.00  0.00           H  
ATOM   2583  C   GLN   197      66.569 128.164  40.084  1.00  0.00           C  
ATOM   2584  O   GLN   197      66.993 127.051  39.698  1.00  0.00           O  
ATOM   2585  N   ASP   198      66.609 129.220  39.282  1.00  0.00           N  
ATOM   2586  H   ASP   198      65.843 129.871  39.376  1.00  0.00           H  
ATOM   2587  CA  ASP   198      67.378 129.148  37.982  1.00  0.00           C  
ATOM   2588  HA  ASP   198      66.823 128.513  37.291  1.00  0.00           H  
ATOM   2589  CB  ASP   198      67.403 130.515  37.309  1.00  0.00           C  
ATOM   2590  HB2 ASP   198      67.868 131.199  38.019  1.00  0.00           H  
ATOM   2591  HB3 ASP   198      67.953 130.526  36.368  1.00  0.00           H  
ATOM   2592  CG  ASP   198      66.035 131.109  36.917  1.00  0.00           C  
ATOM   2593  OD1 ASP   198      64.946 130.592  37.217  1.00  0.00           O  
ATOM   2594  OD2 ASP   198      66.040 132.136  36.209  1.00  0.00           O  
ATOM   2595  C   ASP   198      68.813 128.636  38.086  1.00  0.00           C  
ATOM   2596  O   ASP   198      69.589 129.233  38.858  1.00  0.00           O  
ATOM   2597  N   GLN   199      69.169 127.546  37.332  1.00  0.00           N  
ATOM   2598  H   GLN   199      68.424 127.040  36.876  1.00  0.00           H  
ATOM   2599  CA  GLN   199      70.508 127.084  37.127  1.00  0.00           C  
ATOM   2600  HA  GLN   199      71.196 127.929  37.138  1.00  0.00           H  
ATOM   2601  CB  GLN   199      70.991 126.145  38.238  1.00  0.00           C  
ATOM   2602  HB2 GLN   199      72.022 125.809  38.124  1.00  0.00           H  
ATOM   2603  HB3 GLN   199      70.947 126.679  39.188  1.00  0.00           H  
ATOM   2604  CG  GLN   199      70.109 124.859  38.349  1.00  0.00           C  
ATOM   2605  HG2 GLN   199      69.260 124.872  37.666  1.00  0.00           H  
ATOM   2606  HG3 GLN   199      70.667 124.035  37.904  1.00  0.00           H  
ATOM   2607  CD  GLN   199      69.819 124.518  39.777  1.00  0.00           C  
ATOM   2608  OE1 GLN   199      70.036 123.339  40.095  1.00  0.00           O  
ATOM   2609  NE2 GLN   199      69.181 125.330  40.577  1.00  0.00           N  
ATOM   2610 HE21 GLN   199      68.869 126.239  40.265  1.00  0.00           H  
ATOM   2611 HE22 GLN   199      68.986 124.940  41.488  1.00  0.00           H  
ATOM   2612  C   GLN   199      70.599 126.291  35.826  1.00  0.00           C  
ATOM   2613  O   GLN   199      69.582 125.840  35.330  1.00  0.00           O  
ATOM   2614  N   SER   200      71.799 126.081  35.256  1.00  0.00           N  
ATOM   2615  H   SER   200      71.704 125.489  34.444  1.00  0.00           H  
ATOM   2616  CA  SER   200      72.975 126.991  35.351  1.00  0.00           C  
ATOM   2617  HA  SER   200      73.364 127.184  36.351  1.00  0.00           H  
ATOM   2618  CB  SER   200      74.014 126.373  34.355  1.00  0.00           C  
ATOM   2619  HB2 SER   200      74.238 125.377  34.738  1.00  0.00           H  
ATOM   2620  HB3 SER   200      73.590 126.387  33.351  1.00  0.00           H  
ATOM   2621  OG  SER   200      75.220 127.083  34.237  1.00  0.00           O  
ATOM   2622  HG  SER   200      75.653 126.766  33.441  1.00  0.00           H  
ATOM   2623  C   SER   200      72.697 128.431  34.863  1.00  0.00           C  
ATOM   2624  O   SER   200      71.770 128.691  34.156  1.00  0.00           O  
ATOM   2625  N   GLY   201      73.642 129.307  35.175  1.00  0.00           N  
ATOM   2626  H   GLY   201      74.498 128.990  35.607  1.00  0.00           H  
ATOM   2627  CA  GLY   201      73.484 130.726  34.865  1.00  0.00           C  
ATOM   2628  HA2 GLY   201      74.508 131.075  34.731  1.00  0.00           H  
ATOM   2629  HA3 GLY   201      73.026 130.644  33.879  1.00  0.00           H  
ATOM   2630  C   GLY   201      72.645 131.549  35.857  1.00  0.00           C  
ATOM   2631  O   GLY   201      72.134 130.902  36.840  1.00  0.00           O  
ATOM   2632  N   GLY   202      72.431 132.847  35.693  1.00  0.00           N  
ATOM   2633  H   GLY   202      71.746 133.297  36.282  1.00  0.00           H  
ATOM   2634  CA  GLY   202      72.968 133.695  34.608  1.00  0.00           C  
ATOM   2635  HA2 GLY   202      73.015 134.710  35.003  1.00  0.00           H  
ATOM   2636  HA3 GLY   202      74.008 133.444  34.399  1.00  0.00           H  
ATOM   2637  C   GLY   202      72.173 133.699  33.332  1.00  0.00           C  
ATOM   2638  O   GLY   202      71.432 132.779  33.045  1.00  0.00           O  
ATOM   2639  N   GLY   203      72.413 134.699  32.475  1.00  0.00           N  
ATOM   2640  H   GLY   203      72.022 134.666  31.544  1.00  0.00           H  
ATOM   2641  CA  GLY   203      73.094 135.941  32.910  1.00  0.00           C  
ATOM   2642  HA2 GLY   203      72.799 136.776  32.274  1.00  0.00           H  
ATOM   2643  HA3 GLY   203      72.657 136.417  33.788  1.00  0.00           H  
ATOM   2644  C   GLY   203      74.602 135.843  33.105  1.00  0.00           C  
ATOM   2645  O   GLY   203      75.241 134.848  32.787  1.00  0.00           O  
ATOM   2646  N   GLY   204      75.204 136.840  33.692  1.00  0.00           N  
ATOM   2647  H   GLY   204      74.666 137.678  33.858  1.00  0.00           H  
ATOM   2648  CA  GLY   204      76.667 137.008  33.749  1.00  0.00           C  
ATOM   2649  HA2 GLY   204      76.926 137.890  34.335  1.00  0.00           H  
ATOM   2650  HA3 GLY   204      77.217 136.264  34.325  1.00  0.00           H  
ATOM   2651  C   GLY   204      77.294 137.071  32.375  1.00  0.00           C  
ATOM   2652  O   GLY   204      76.737 137.604  31.445  1.00  0.00           O  
ATOM   2653  N   SER   205      78.411 136.432  31.978  1.00  0.00           N  
ATOM   2654  H   SER   205      78.636 136.446  30.994  1.00  0.00           H  
ATOM   2655  CA  SER   205      79.386 135.788  32.855  1.00  0.00           C  
ATOM   2656  HA  SER   205      79.409 136.247  33.844  1.00  0.00           H  
ATOM   2657  CB  SER   205      78.967 134.414  33.119  1.00  0.00           C  
ATOM   2658  HB2 SER   205      77.882 134.386  33.219  1.00  0.00           H  
ATOM   2659  HB3 SER   205      79.124 133.638  32.370  1.00  0.00           H  
ATOM   2660  OG  SER   205      79.460 133.920  34.328  1.00  0.00           O  
ATOM   2661  HG  SER   205      78.704 133.595  34.821  1.00  0.00           H  
ATOM   2662  C   SER   205      80.787 135.825  32.260  1.00  0.00           C  
ATOM   2663  O   SER   205      80.998 135.733  31.041  1.00  0.00           O  
ATOM   2664  N   GLY   206      81.803 136.011  33.173  1.00  0.00           N  
ATOM   2665  H   GLY   206      81.514 136.203  34.121  1.00  0.00           H  
ATOM   2666  CA  GLY   206      83.195 135.774  32.938  1.00  0.00           C  
ATOM   2667  HA2 GLY   206      83.389 136.454  32.108  1.00  0.00           H  
ATOM   2668  HA3 GLY   206      83.723 136.158  33.811  1.00  0.00           H  
ATOM   2669  C   GLY   206      83.750 134.382  32.617  1.00  0.00           C  
ATOM   2670  O   GLY   206      83.011 133.447  32.374  1.00  0.00           O  
ATOM   2671  N   GLY   207      85.069 134.246  32.516  1.00  0.00           N  
ATOM   2672  H   GLY   207      85.372 133.341  32.185  1.00  0.00           H  
ATOM   2673  CA  GLY   207      86.032 135.315  32.682  1.00  0.00           C  
ATOM   2674  HA2 GLY   207      85.589 136.310  32.647  1.00  0.00           H  
ATOM   2675  HA3 GLY   207      86.333 135.143  33.715  1.00  0.00           H  
ATOM   2676  C   GLY   207      87.238 135.193  31.745  1.00  0.00           C  
ATOM   2677  O   GLY   207      87.333 134.365  30.839  1.00  0.00           O  
ATOM   2678  N   TYR   208      88.166 136.148  31.842  1.00  0.00           N  
ATOM   2679  H   TYR   208      88.140 136.795  32.617  1.00  0.00           H  
ATOM   2680  CA  TYR   208      89.350 136.281  30.936  1.00  0.00           C  
ATOM   2681  HA  TYR   208      89.752 135.324  30.606  1.00  0.00           H  
ATOM   2682  CB  TYR   208      89.105 137.149  29.725  1.00  0.00           C  
ATOM   2683  HB2 TYR   208      88.156 136.959  29.224  1.00  0.00           H  
ATOM   2684  HB3 TYR   208      89.115 138.175  30.092  1.00  0.00           H  
ATOM   2685  CG  TYR   208      90.091 137.142  28.655  1.00  0.00           C  
ATOM   2686  CD1 TYR   208      90.381 135.887  28.035  1.00  0.00           C  
ATOM   2687  HD1 TYR   208      89.980 134.973  28.449  1.00  0.00           H  
ATOM   2688  CE1 TYR   208      91.317 135.827  26.967  1.00  0.00           C  
ATOM   2689  HE1 TYR   208      91.623 134.869  26.572  1.00  0.00           H  
ATOM   2690  CZ  TYR   208      91.932 137.031  26.457  1.00  0.00           C  
ATOM   2691  OH  TYR   208      92.620 137.086  25.309  1.00  0.00           O  
ATOM   2692  HH  TYR   208      93.078 137.923  25.208  1.00  0.00           H  
ATOM   2693  CE2 TYR   208      91.669 138.212  27.124  1.00  0.00           C  
ATOM   2694  HE2 TYR   208      92.140 139.081  26.690  1.00  0.00           H  
ATOM   2695  CD2 TYR   208      90.801 138.311  28.194  1.00  0.00           C  
ATOM   2696  HD2 TYR   208      90.536 139.281  28.589  1.00  0.00           H  
ATOM   2697  C   TYR   208      90.522 136.870  31.744  1.00  0.00           C  
ATOM   2698  O   TYR   208      90.419 137.991  32.286  1.00  0.00           O  
ATOM   2699  N   GLY   209      91.677 136.166  31.765  1.00  0.00           N  
ATOM   2700  H   GLY   209      91.723 135.278  31.286  1.00  0.00           H  
ATOM   2701  CA  GLY   209      92.872 136.525  32.392  1.00  0.00           C  
ATOM   2702  HA2 GLY   209      93.366 137.435  32.054  1.00  0.00           H  
ATOM   2703  HA3 GLY   209      92.639 136.745  33.434  1.00  0.00           H  
ATOM   2704  C   GLY   209      93.978 135.417  32.374  1.00  0.00           C  
ATOM   2705  O   GLY   209      93.709 134.271  32.650  1.00  0.00           O  
ATOM   2706  N   GLN   210      95.229 135.714  32.180  1.00  0.00           N  
ATOM   2707  H   GLN   210      95.731 134.839  32.224  1.00  0.00           H  
ATOM   2708  CA  GLN   210      95.968 136.843  31.597  1.00  0.00           C  
ATOM   2709  HA  GLN   210      96.934 136.480  31.248  1.00  0.00           H  
ATOM   2710  CB  GLN   210      95.395 137.439  30.242  1.00  0.00           C  
ATOM   2711  HB2 GLN   210      94.417 137.915  30.304  1.00  0.00           H  
ATOM   2712  HB3 GLN   210      96.061 138.195  29.826  1.00  0.00           H  
ATOM   2713  CG  GLN   210      95.373 136.268  29.228  1.00  0.00           C  
ATOM   2714  HG2 GLN   210      94.763 135.422  29.544  1.00  0.00           H  
ATOM   2715  HG3 GLN   210      94.920 136.646  28.312  1.00  0.00           H  
ATOM   2716  CD  GLN   210      96.833 135.836  28.858  1.00  0.00           C  
ATOM   2717  OE1 GLN   210      97.724 136.626  28.529  1.00  0.00           O  
ATOM   2718  NE2 GLN   210      97.162 134.566  29.120  1.00  0.00           N  
ATOM   2719 HE21 GLN   210      98.119 134.417  28.835  1.00  0.00           H  
ATOM   2720 HE22 GLN   210      96.503 133.840  29.362  1.00  0.00           H  
ATOM   2721  C   GLN   210      96.326 137.870  32.664  1.00  0.00           C  
ATOM   2722  O   GLN   210      96.488 137.508  33.773  1.00  0.00           O  
ATOM   2723  N   GLN   211      96.354 139.121  32.258  1.00  0.00           N  
ATOM   2724  H   GLN   211      96.329 139.370  31.279  1.00  0.00           H  
ATOM   2725  CA  GLN   211      96.533 140.263  33.234  1.00  0.00           C  
ATOM   2726  HA  GLN   211      96.421 141.208  32.703  1.00  0.00           H  
ATOM   2727  CB  GLN   211      95.419 140.376  34.330  1.00  0.00           C  
ATOM   2728  HB2 GLN   211      95.517 139.486  34.951  1.00  0.00           H  
ATOM   2729  HB3 GLN   211      95.696 141.205  34.982  1.00  0.00           H  
ATOM   2730  CG  GLN   211      93.948 140.591  33.898  1.00  0.00           C  
ATOM   2731  HG2 GLN   211      93.672 139.881  33.118  1.00  0.00           H  
ATOM   2732  HG3 GLN   211      93.334 140.284  34.744  1.00  0.00           H  
ATOM   2733  CD  GLN   211      93.668 142.062  33.474  1.00  0.00           C  
ATOM   2734  OE1 GLN   211      94.086 142.477  32.369  1.00  0.00           O  
ATOM   2735  NE2 GLN   211      93.420 142.937  34.388  1.00  0.00           N  
ATOM   2736 HE21 GLN   211      93.245 142.593  35.322  1.00  0.00           H  
ATOM   2737 HE22 GLN   211      93.258 143.885  34.082  1.00  0.00           H  
ATOM   2738  C   GLN   211      97.973 140.464  33.789  1.00  0.00           C  
ATOM   2739  O   GLN   211      98.430 141.591  33.877  1.00  0.00           O  
ATOM   2740  N   ASP   212      98.571 139.418  34.228  1.00  0.00           N  
ATOM   2741  H   ASP   212      98.154 138.505  34.113  1.00  0.00           H  
ATOM   2742  CA  ASP   212      99.876 139.319  34.866  1.00  0.00           C  
ATOM   2743  HA  ASP   212      99.966 140.011  35.703  1.00  0.00           H  
ATOM   2744  CB  ASP   212     100.146 137.913  35.400  1.00  0.00           C  
ATOM   2745  HB2 ASP   212     100.214 137.254  34.534  1.00  0.00           H  
ATOM   2746  HB3 ASP   212     101.095 137.945  35.935  1.00  0.00           H  
ATOM   2747  CG  ASP   212      99.002 137.321  36.322  1.00  0.00           C  
ATOM   2748  OD1 ASP   212      98.684 136.128  36.157  1.00  0.00           O  
ATOM   2749  OD2 ASP   212      98.490 137.987  37.249  1.00  0.00           O  
ATOM   2750  C   ASP   212     101.055 139.673  33.894  1.00  0.00           C  
ATOM   2751  O   ASP   212     100.964 139.473  32.644  1.00  0.00           O  
ATOM   2752  N   ARG   213     102.198 140.034  34.520  1.00  0.00           N  
ATOM   2753  H   ARG   213     102.096 140.348  35.475  1.00  0.00           H  
ATOM   2754  CA  ARG   213     103.580 140.281  34.004  1.00  0.00           C  
ATOM   2755  HA  ARG   213     103.420 141.128  33.337  1.00  0.00           H  
ATOM   2756  CB  ARG   213     104.617 140.754  35.053  1.00  0.00           C  
ATOM   2757  HB2 ARG   213     105.547 141.147  34.641  1.00  0.00           H  
ATOM   2758  HB3 ARG   213     104.076 141.508  35.624  1.00  0.00           H  
ATOM   2759  CG  ARG   213     104.931 139.462  35.934  1.00  0.00           C  
ATOM   2760  HG2 ARG   213     104.070 138.890  36.278  1.00  0.00           H  
ATOM   2761  HG3 ARG   213     105.572 138.891  35.262  1.00  0.00           H  
ATOM   2762  CD  ARG   213     105.693 140.021  37.069  1.00  0.00           C  
ATOM   2763  HD2 ARG   213     106.399 140.788  36.752  1.00  0.00           H  
ATOM   2764  HD3 ARG   213     105.060 140.464  37.838  1.00  0.00           H  
ATOM   2765  NE  ARG   213     106.253 138.929  37.861  1.00  0.00           N  
ATOM   2766  HE  ARG   213     105.544 138.298  38.206  1.00  0.00           H  
ATOM   2767  CZ  ARG   213     107.483 138.620  38.126  1.00  0.00           C  
ATOM   2768  NH1 ARG   213     108.477 139.356  37.784  1.00  0.00           N  
ATOM   2769 HH11 ARG   213     109.391 139.076  38.111  1.00  0.00           H  
ATOM   2770 HH12 ARG   213     108.246 140.238  37.349  1.00  0.00           H  
ATOM   2771  NH2 ARG   213     107.786 137.451  38.751  1.00  0.00           N  
ATOM   2772 HH21 ARG   213     108.668 137.198  39.174  1.00  0.00           H  
ATOM   2773 HH22 ARG   213     107.023 136.795  38.839  1.00  0.00           H  
ATOM   2774  C   ARG   213     104.100 139.119  33.106  1.00  0.00           C  
ATOM   2775  O   ARG   213     103.711 137.998  33.372  1.00  0.00           O  
ATOM   2776  N   GLY   214     104.938 139.326  32.063  1.00  0.00           N  
ATOM   2777  H   GLY   214     105.166 138.444  31.629  1.00  0.00           H  
ATOM   2778  CA  GLY   214     105.649 140.593  31.709  1.00  0.00           C  
ATOM   2779  HA2 GLY   214     105.727 140.665  30.625  1.00  0.00           H  
ATOM   2780  HA3 GLY   214     105.065 141.458  32.023  1.00  0.00           H  
ATOM   2781  C   GLY   214     107.023 140.430  32.316  1.00  0.00           C  
ATOM   2782  O   GLY   214     108.000 141.018  31.910  1.00  0.00           O  
ATOM   2783  OXT GLY   214     107.213 139.600  33.223  1.00  0.00           O  
TER    2784      GLY   214 
END   
