# Supplementary material for: Visualization of oligomerization, clustering, and density transition of intrinsically disordered proteins
Source: Natl Sci Rev. 2026 Feb 14;13(7):nwag107. doi: 10.1093/nsr/nwag107 (PMC13114874; doi:10.1093/nsr/nwag107)
Supplement: nwag107_Supplemental_Files [file nwag107_supplemental_files.zip › SI-MD-Structures/MD-Sturctures/frame10.pdb]

CRYST1  135.065  149.224  136.828  90.00  90.00  90.00               1
ATOM      1  N   MET     1      18.469  52.595  97.073  1.00  0.00           N  
ATOM      2  H1  MET     1      17.506  52.877  97.194  1.00  0.00           H  
ATOM      3  H2  MET     1      18.765  52.873  96.149  1.00  0.00           H  
ATOM      4  H3  MET     1      18.632  51.601  97.137  1.00  0.00           H  
ATOM      5  CA  MET     1      19.408  53.187  98.128  1.00  0.00           C  
ATOM      6  HA  MET     1      19.242  52.613  99.039  1.00  0.00           H  
ATOM      7  CB  MET     1      20.911  53.165  97.688  1.00  0.00           C  
ATOM      8  HB2 MET     1      21.005  53.420  96.632  1.00  0.00           H  
ATOM      9  HB3 MET     1      21.528  53.903  98.202  1.00  0.00           H  
ATOM     10  CG  MET     1      21.509  51.805  98.118  1.00  0.00           C  
ATOM     11  HG2 MET     1      22.507  51.804  97.681  1.00  0.00           H  
ATOM     12  HG3 MET     1      21.613  51.863  99.202  1.00  0.00           H  
ATOM     13  SD  MET     1      20.665  50.228  97.604  1.00  0.00           S  
ATOM     14  CE  MET     1      21.823  49.148  98.534  1.00  0.00           C  
ATOM     15  HE1 MET     1      21.539  48.098  98.476  1.00  0.00           H  
ATOM     16  HE2 MET     1      22.795  49.198  98.043  1.00  0.00           H  
ATOM     17  HE3 MET     1      22.064  49.542  99.522  1.00  0.00           H  
ATOM     18  C   MET     1      19.027  54.699  98.368  1.00  0.00           C  
ATOM     19  O   MET     1      18.459  55.202  97.437  1.00  0.00           O  
ATOM     20  N   ALA     2      19.066  55.338  99.585  1.00  0.00           N  
ATOM     21  H   ALA     2      18.654  56.256  99.499  1.00  0.00           H  
ATOM     22  CA  ALA     2      19.539  54.816 100.884  1.00  0.00           C  
ATOM     23  HA  ALA     2      19.670  55.690 101.522  1.00  0.00           H  
ATOM     24  CB  ALA     2      18.450  53.885 101.514  1.00  0.00           C  
ATOM     25  HB1 ALA     2      18.667  53.550 102.528  1.00  0.00           H  
ATOM     26  HB2 ALA     2      17.508  54.432 101.483  1.00  0.00           H  
ATOM     27  HB3 ALA     2      18.353  52.989 100.901  1.00  0.00           H  
ATOM     28  C   ALA     2      21.050  54.234 100.958  1.00  0.00           C  
ATOM     29  O   ALA     2      21.262  53.017 101.086  1.00  0.00           O  
ATOM     30  N   SER     3      22.172  54.974 100.810  1.00  0.00           N  
ATOM     31  H   SER     3      23.048  54.484 100.693  1.00  0.00           H  
ATOM     32  CA  SER     3      22.272  56.420 100.533  1.00  0.00           C  
ATOM     33  HA  SER     3      21.393  56.924 100.935  1.00  0.00           H  
ATOM     34  CB  SER     3      23.334  56.975 101.413  1.00  0.00           C  
ATOM     35  HB2 SER     3      23.438  58.057 101.328  1.00  0.00           H  
ATOM     36  HB3 SER     3      23.120  56.675 102.439  1.00  0.00           H  
ATOM     37  OG  SER     3      24.471  56.330 101.021  1.00  0.00           O  
ATOM     38  HG  SER     3      25.029  56.225 101.795  1.00  0.00           H  
ATOM     39  C   SER     3      22.355  56.753  98.937  1.00  0.00           C  
ATOM     40  O   SER     3      21.474  56.401  98.105  1.00  0.00           O  
ATOM     41  N   ASN     4      23.347  57.547  98.647  1.00  0.00           N  
ATOM     42  H   ASN     4      24.031  57.608  99.388  1.00  0.00           H  
ATOM     43  CA  ASN     4      23.665  58.023  97.330  1.00  0.00           C  
ATOM     44  HA  ASN     4      24.569  58.568  97.600  1.00  0.00           H  
ATOM     45  CB  ASN     4      24.211  56.849  96.452  1.00  0.00           C  
ATOM     46  HB2 ASN     4      24.610  56.059  97.088  1.00  0.00           H  
ATOM     47  HB3 ASN     4      23.301  56.511  95.956  1.00  0.00           H  
ATOM     48  CG  ASN     4      25.273  57.325  95.432  1.00  0.00           C  
ATOM     49  OD1 ASN     4      25.006  58.131  94.532  1.00  0.00           O  
ATOM     50  ND2 ASN     4      26.530  56.909  95.536  1.00  0.00           N  
ATOM     51 HD21 ASN     4      27.121  57.023  94.725  1.00  0.00           H  
ATOM     52 HD22 ASN     4      26.706  56.163  96.193  1.00  0.00           H  
ATOM     53  C   ASN     4      22.642  59.006  96.666  1.00  0.00           C  
ATOM     54  O   ASN     4      21.946  58.651  95.740  1.00  0.00           O  
ATOM     55  N   ASP     5      22.523  60.266  97.071  1.00  0.00           N  
ATOM     56  H   ASP     5      21.867  60.759  96.482  1.00  0.00           H  
ATOM     57  CA  ASP     5      23.175  61.146  98.086  1.00  0.00           C  
ATOM     58  HA  ASP     5      22.713  62.130  98.005  1.00  0.00           H  
ATOM     59  CB  ASP     5      22.831  60.790  99.566  1.00  0.00           C  
ATOM     60  HB2 ASP     5      23.277  59.887  99.981  1.00  0.00           H  
ATOM     61  HB3 ASP     5      22.896  61.692 100.174  1.00  0.00           H  
ATOM     62  CG  ASP     5      21.343  60.605  99.750  1.00  0.00           C  
ATOM     63  OD1 ASP     5      20.612  61.634  99.702  1.00  0.00           O  
ATOM     64  OD2 ASP     5      20.898  59.480 100.095  1.00  0.00           O  
ATOM     65  C   ASP     5      24.677  61.395  97.878  1.00  0.00           C  
ATOM     66  O   ASP     5      25.478  61.174  98.855  1.00  0.00           O  
ATOM     67  N   TYR     6      25.137  61.825  96.657  1.00  0.00           N  
ATOM     68  H   TYR     6      24.469  61.716  95.908  1.00  0.00           H  
ATOM     69  CA  TYR     6      26.531  61.913  96.298  1.00  0.00           C  
ATOM     70  HA  TYR     6      27.128  62.132  97.184  1.00  0.00           H  
ATOM     71  CB  TYR     6      27.015  60.573  95.684  1.00  0.00           C  
ATOM     72  HB2 TYR     6      26.916  59.718  96.353  1.00  0.00           H  
ATOM     73  HB3 TYR     6      26.343  60.424  94.839  1.00  0.00           H  
ATOM     74  CG  TYR     6      28.400  60.546  94.963  1.00  0.00           C  
ATOM     75  CD1 TYR     6      28.526  60.679  93.547  1.00  0.00           C  
ATOM     76  HD1 TYR     6      27.640  60.851  92.955  1.00  0.00           H  
ATOM     77  CE1 TYR     6      29.784  60.876  92.960  1.00  0.00           C  
ATOM     78  HE1 TYR     6      29.901  61.213  91.941  1.00  0.00           H  
ATOM     79  CZ  TYR     6      30.931  60.850  93.802  1.00  0.00           C  
ATOM     80  OH  TYR     6      32.144  61.111  93.222  1.00  0.00           O  
ATOM     81  HH  TYR     6      32.628  61.902  93.471  1.00  0.00           H  
ATOM     82  CE2 TYR     6      30.815  60.765  95.189  1.00  0.00           C  
ATOM     83  HE2 TYR     6      31.693  60.806  95.818  1.00  0.00           H  
ATOM     84  CD2 TYR     6      29.566  60.570  95.753  1.00  0.00           C  
ATOM     85  HD2 TYR     6      29.411  60.470  96.817  1.00  0.00           H  
ATOM     86  C   TYR     6      26.717  63.069  95.296  1.00  0.00           C  
ATOM     87  O   TYR     6      25.965  63.261  94.379  1.00  0.00           O  
ATOM     88  N   THR     7      27.776  63.878  95.395  1.00  0.00           N  
ATOM     89  H   THR     7      28.448  63.815  96.147  1.00  0.00           H  
ATOM     90  CA  THR     7      28.301  64.768  94.350  1.00  0.00           C  
ATOM     91  HA  THR     7      28.064  64.295  93.398  1.00  0.00           H  
ATOM     92  CB  THR     7      27.584  66.150  94.419  1.00  0.00           C  
ATOM     93  HB  THR     7      26.499  66.038  94.418  1.00  0.00           H  
ATOM     94  CG2 THR     7      27.948  66.979  95.671  1.00  0.00           C  
ATOM     95 HG21 THR     7      27.610  66.480  96.580  1.00  0.00           H  
ATOM     96 HG22 THR     7      29.013  67.213  95.640  1.00  0.00           H  
ATOM     97 HG23 THR     7      27.449  67.948  95.671  1.00  0.00           H  
ATOM     98  OG1 THR     7      28.036  66.964  93.380  1.00  0.00           O  
ATOM     99  HG1 THR     7      27.779  66.626  92.519  1.00  0.00           H  
ATOM    100  C   THR     7      29.886  64.992  94.369  1.00  0.00           C  
ATOM    101  O   THR     7      30.565  64.592  95.325  1.00  0.00           O  
ATOM    102  N   GLN     8      30.438  65.560  93.282  1.00  0.00           N  
ATOM    103  H   GLN     8      29.774  65.944  92.624  1.00  0.00           H  
ATOM    104  CA  GLN     8      31.941  65.805  93.111  1.00  0.00           C  
ATOM    105  HA  GLN     8      32.494  64.869  93.027  1.00  0.00           H  
ATOM    106  CB  GLN     8      32.115  66.656  91.827  1.00  0.00           C  
ATOM    107  HB2 GLN     8      31.486  67.543  91.901  1.00  0.00           H  
ATOM    108  HB3 GLN     8      33.166  66.942  91.866  1.00  0.00           H  
ATOM    109  CG  GLN     8      31.924  65.777  90.567  1.00  0.00           C  
ATOM    110  HG2 GLN     8      32.477  66.269  89.766  1.00  0.00           H  
ATOM    111  HG3 GLN     8      32.325  64.770  90.685  1.00  0.00           H  
ATOM    112  CD  GLN     8      30.453  65.652  90.157  1.00  0.00           C  
ATOM    113  OE1 GLN     8      29.520  66.431  90.518  1.00  0.00           O  
ATOM    114  NE2 GLN     8      30.097  64.664  89.417  1.00  0.00           N  
ATOM    115 HE21 GLN     8      30.748  63.983  89.052  1.00  0.00           H  
ATOM    116 HE22 GLN     8      29.106  64.555  89.254  1.00  0.00           H  
ATOM    117  C   GLN     8      32.484  66.426  94.482  1.00  0.00           C  
ATOM    118  O   GLN     8      31.923  67.455  94.955  1.00  0.00           O  
ATOM    119  N   GLN     9      33.692  66.004  94.990  1.00  0.00           N  
ATOM    120  H   GLN     9      34.061  66.629  95.692  1.00  0.00           H  
ATOM    121  CA  GLN     9      34.639  64.875  94.561  1.00  0.00           C  
ATOM    122  HA  GLN     9      35.612  64.795  95.047  1.00  0.00           H  
ATOM    123  CB  GLN     9      33.955  63.483  94.786  1.00  0.00           C  
ATOM    124  HB2 GLN     9      32.996  63.450  94.268  1.00  0.00           H  
ATOM    125  HB3 GLN     9      34.576  62.721  94.314  1.00  0.00           H  
ATOM    126  CG  GLN     9      33.683  63.163  96.323  1.00  0.00           C  
ATOM    127  HG2 GLN     9      33.009  63.961  96.635  1.00  0.00           H  
ATOM    128  HG3 GLN     9      33.181  62.195  96.327  1.00  0.00           H  
ATOM    129  CD  GLN     9      34.959  63.057  97.197  1.00  0.00           C  
ATOM    130  OE1 GLN     9      36.050  63.257  96.686  1.00  0.00           O  
ATOM    131  NE2 GLN     9      34.821  62.777  98.458  1.00  0.00           N  
ATOM    132 HE21 GLN     9      33.876  62.702  98.807  1.00  0.00           H  
ATOM    133 HE22 GLN     9      35.618  62.470  98.996  1.00  0.00           H  
ATOM    134  C   GLN     9      34.988  65.057  93.064  1.00  0.00           C  
ATOM    135  O   GLN     9      34.608  64.290  92.237  1.00  0.00           O  
ATOM    136  N   ALA    10      35.711  66.075  92.625  1.00  0.00           N  
ATOM    137  H   ALA    10      35.793  66.097  91.618  1.00  0.00           H  
ATOM    138  CA  ALA    10      36.342  67.247  93.270  1.00  0.00           C  
ATOM    139  HA  ALA    10      35.627  67.642  93.991  1.00  0.00           H  
ATOM    140  CB  ALA    10      37.658  66.873  93.901  1.00  0.00           C  
ATOM    141  HB1 ALA    10      38.327  66.587  93.089  1.00  0.00           H  
ATOM    142  HB2 ALA    10      37.983  67.766  94.433  1.00  0.00           H  
ATOM    143  HB3 ALA    10      37.574  65.978  94.518  1.00  0.00           H  
ATOM    144  C   ALA    10      36.557  68.350  92.304  1.00  0.00           C  
ATOM    145  O   ALA    10      37.174  68.151  91.284  1.00  0.00           O  
ATOM    146  N   THR    11      36.306  69.599  92.634  1.00  0.00           N  
ATOM    147  H   THR    11      36.049  69.743  93.601  1.00  0.00           H  
ATOM    148  CA  THR    11      35.877  70.568  91.619  1.00  0.00           C  
ATOM    149  HA  THR    11      36.361  70.446  90.650  1.00  0.00           H  
ATOM    150  CB  THR    11      34.352  70.416  91.277  1.00  0.00           C  
ATOM    151  HB  THR    11      33.955  71.295  90.769  1.00  0.00           H  
ATOM    152  CG2 THR    11      34.084  69.242  90.367  1.00  0.00           C  
ATOM    153 HG21 THR    11      34.544  69.350  89.384  1.00  0.00           H  
ATOM    154 HG22 THR    11      34.616  68.391  90.793  1.00  0.00           H  
ATOM    155 HG23 THR    11      33.006  69.120  90.270  1.00  0.00           H  
ATOM    156  OG1 THR    11      33.595  70.136  92.414  1.00  0.00           O  
ATOM    157  HG1 THR    11      33.669  70.797  93.107  1.00  0.00           H  
ATOM    158  C   THR    11      36.173  71.952  92.229  1.00  0.00           C  
ATOM    159  O   THR    11      35.326  72.503  92.936  1.00  0.00           O  
ATOM    160  N   GLN    12      37.255  72.643  92.011  1.00  0.00           N  
ATOM    161  H   GLN    12      37.383  73.452  92.601  1.00  0.00           H  
ATOM    162  CA  GLN    12      38.515  72.119  91.410  1.00  0.00           C  
ATOM    163  HA  GLN    12      38.337  71.108  91.044  1.00  0.00           H  
ATOM    164  CB  GLN    12      38.926  72.988  90.216  1.00  0.00           C  
ATOM    165  HB2 GLN    12      38.954  73.991  90.643  1.00  0.00           H  
ATOM    166  HB3 GLN    12      39.904  72.688  89.840  1.00  0.00           H  
ATOM    167  CG  GLN    12      37.952  73.031  89.057  1.00  0.00           C  
ATOM    168  HG2 GLN    12      38.455  73.271  88.120  1.00  0.00           H  
ATOM    169  HG3 GLN    12      37.643  72.001  88.883  1.00  0.00           H  
ATOM    170  CD  GLN    12      36.655  73.783  89.380  1.00  0.00           C  
ATOM    171  OE1 GLN    12      35.537  73.281  89.471  1.00  0.00           O  
ATOM    172  NE2 GLN    12      36.828  74.994  89.700  1.00  0.00           N  
ATOM    173 HE21 GLN    12      36.064  75.650  89.786  1.00  0.00           H  
ATOM    174 HE22 GLN    12      37.727  75.439  89.581  1.00  0.00           H  
ATOM    175  C   GLN    12      39.628  72.210  92.366  1.00  0.00           C  
ATOM    176  O   GLN    12      39.614  72.945  93.292  1.00  0.00           O  
ATOM    177  N   SER    13      40.716  71.483  92.023  1.00  0.00           N  
ATOM    178  H   SER    13      40.658  70.882  91.212  1.00  0.00           H  
ATOM    179  CA  SER    13      42.068  71.575  92.560  1.00  0.00           C  
ATOM    180  HA  SER    13      41.947  71.647  93.641  1.00  0.00           H  
ATOM    181  CB  SER    13      42.915  70.352  92.186  1.00  0.00           C  
ATOM    182  HB2 SER    13      42.373  69.406  92.194  1.00  0.00           H  
ATOM    183  HB3 SER    13      43.230  70.553  91.163  1.00  0.00           H  
ATOM    184  OG  SER    13      44.074  70.223  92.975  1.00  0.00           O  
ATOM    185  HG  SER    13      43.767  70.216  93.884  1.00  0.00           H  
ATOM    186  C   SER    13      42.754  72.882  92.125  1.00  0.00           C  
ATOM    187  O   SER    13      43.178  73.104  90.967  1.00  0.00           O  
ATOM    188  N   TYR    14      43.046  73.800  93.087  1.00  0.00           N  
ATOM    189  H   TYR    14      42.664  73.510  93.975  1.00  0.00           H  
ATOM    190  CA  TYR    14      43.791  75.024  92.985  1.00  0.00           C  
ATOM    191  HA  TYR    14      43.756  75.580  93.922  1.00  0.00           H  
ATOM    192  CB  TYR    14      45.286  74.632  92.957  1.00  0.00           C  
ATOM    193  HB2 TYR    14      45.585  74.298  91.963  1.00  0.00           H  
ATOM    194  HB3 TYR    14      45.819  75.563  93.147  1.00  0.00           H  
ATOM    195  CG  TYR    14      45.795  73.549  93.927  1.00  0.00           C  
ATOM    196  CD1 TYR    14      46.604  72.521  93.496  1.00  0.00           C  
ATOM    197  HD1 TYR    14      46.656  72.431  92.421  1.00  0.00           H  
ATOM    198  CE1 TYR    14      47.223  71.631  94.352  1.00  0.00           C  
ATOM    199  HE1 TYR    14      47.954  70.911  94.012  1.00  0.00           H  
ATOM    200  CZ  TYR    14      46.847  71.676  95.741  1.00  0.00           C  
ATOM    201  OH  TYR    14      47.312  70.728  96.629  1.00  0.00           O  
ATOM    202  HH  TYR    14      48.234  70.495  96.499  1.00  0.00           H  
ATOM    203  CE2 TYR    14      45.877  72.602  96.194  1.00  0.00           C  
ATOM    204  HE2 TYR    14      45.543  72.614  97.221  1.00  0.00           H  
ATOM    205  CD2 TYR    14      45.359  73.558  95.261  1.00  0.00           C  
ATOM    206  HD2 TYR    14      44.595  74.261  95.558  1.00  0.00           H  
ATOM    207  C   TYR    14      43.382  76.049  91.892  1.00  0.00           C  
ATOM    208  O   TYR    14      44.253  76.536  91.121  1.00  0.00           O  
ATOM    209  N   GLY    15      42.135  76.393  91.719  1.00  0.00           N  
ATOM    210  H   GLY    15      42.010  76.830  90.817  1.00  0.00           H  
ATOM    211  CA  GLY    15      40.982  76.262  92.572  1.00  0.00           C  
ATOM    212  HA2 GLY    15      40.038  76.279  92.029  1.00  0.00           H  
ATOM    213  HA3 GLY    15      40.938  75.271  93.023  1.00  0.00           H  
ATOM    214  C   GLY    15      40.853  77.200  93.774  1.00  0.00           C  
ATOM    215  O   GLY    15      41.649  78.148  93.846  1.00  0.00           O  
ATOM    216  N   ALA    16      39.842  76.983  94.616  1.00  0.00           N  
ATOM    217  H   ALA    16      39.350  76.116  94.457  1.00  0.00           H  
ATOM    218  CA  ALA    16      39.427  77.870  95.760  1.00  0.00           C  
ATOM    219  HA  ALA    16      39.044  78.824  95.397  1.00  0.00           H  
ATOM    220  CB  ALA    16      38.302  77.121  96.460  1.00  0.00           C  
ATOM    221  HB1 ALA    16      38.700  76.241  96.965  1.00  0.00           H  
ATOM    222  HB2 ALA    16      37.865  77.696  97.277  1.00  0.00           H  
ATOM    223  HB3 ALA    16      37.595  76.708  95.741  1.00  0.00           H  
ATOM    224  C   ALA    16      40.492  78.200  96.756  1.00  0.00           C  
ATOM    225  O   ALA    16      40.488  79.298  97.392  1.00  0.00           O  
ATOM    226  N   TYR    17      41.456  77.284  96.909  1.00  0.00           N  
ATOM    227  H   TYR    17      41.605  76.553  96.228  1.00  0.00           H  
ATOM    228  CA  TYR    17      42.637  77.412  97.839  1.00  0.00           C  
ATOM    229  HA  TYR    17      42.764  78.476  98.039  1.00  0.00           H  
ATOM    230  CB  TYR    17      42.192  76.614  99.122  1.00  0.00           C  
ATOM    231  HB2 TYR    17      41.912  75.617  98.780  1.00  0.00           H  
ATOM    232  HB3 TYR    17      42.988  76.556  99.864  1.00  0.00           H  
ATOM    233  CG  TYR    17      40.976  77.161  99.880  1.00  0.00           C  
ATOM    234  CD1 TYR    17      41.128  78.412 100.564  1.00  0.00           C  
ATOM    235  HD1 TYR    17      42.029  79.006 100.592  1.00  0.00           H  
ATOM    236  CE1 TYR    17      40.039  79.024 101.120  1.00  0.00           C  
ATOM    237  HE1 TYR    17      40.134  80.013 101.543  1.00  0.00           H  
ATOM    238  CZ  TYR    17      38.761  78.375 101.179  1.00  0.00           C  
ATOM    239  OH  TYR    17      37.683  78.925 101.705  1.00  0.00           O  
ATOM    240  HH  TYR    17      37.645  79.882 101.647  1.00  0.00           H  
ATOM    241  CE2 TYR    17      38.633  77.086 100.591  1.00  0.00           C  
ATOM    242  HE2 TYR    17      37.681  76.581 100.513  1.00  0.00           H  
ATOM    243  CD2 TYR    17      39.713  76.480  99.950  1.00  0.00           C  
ATOM    244  HD2 TYR    17      39.583  75.559  99.403  1.00  0.00           H  
ATOM    245  C   TYR    17      43.885  76.806  97.293  1.00  0.00           C  
ATOM    246  O   TYR    17      44.212  75.631  97.527  1.00  0.00           O  
ATOM    247  N   PRO    18      44.695  77.606  96.517  1.00  0.00           N  
ATOM    248  CD  PRO    18      44.391  78.955  96.173  1.00  0.00           C  
ATOM    249  HD2 PRO    18      44.085  79.609  96.989  1.00  0.00           H  
ATOM    250  HD3 PRO    18      43.535  78.883  95.501  1.00  0.00           H  
ATOM    251  CG  PRO    18      45.648  79.554  95.552  1.00  0.00           C  
ATOM    252  HG2 PRO    18      46.162  80.096  96.346  1.00  0.00           H  
ATOM    253  HG3 PRO    18      45.330  80.205  94.738  1.00  0.00           H  
ATOM    254  CB  PRO    18      46.326  78.228  95.057  1.00  0.00           C  
ATOM    255  HB2 PRO    18      47.397  78.295  94.866  1.00  0.00           H  
ATOM    256  HB3 PRO    18      45.836  78.056  94.098  1.00  0.00           H  
ATOM    257  CA  PRO    18      46.059  77.158  96.143  1.00  0.00           C  
ATOM    258  HA  PRO    18      46.048  76.234  95.564  1.00  0.00           H  
ATOM    259  C   PRO    18      47.067  77.165  97.268  1.00  0.00           C  
ATOM    260  O   PRO    18      47.013  77.939  98.220  1.00  0.00           O  
ATOM    261  N   THR    19      48.074  76.267  97.240  1.00  0.00           N  
ATOM    262  H   THR    19      48.154  76.007  96.267  1.00  0.00           H  
ATOM    263  CA  THR    19      49.122  75.962  98.255  1.00  0.00           C  
ATOM    264  HA  THR    19      48.514  75.748  99.134  1.00  0.00           H  
ATOM    265  CB  THR    19      49.970  74.751  98.001  1.00  0.00           C  
ATOM    266  HB  THR    19      50.287  74.709  96.959  1.00  0.00           H  
ATOM    267  CG2 THR    19      51.239  74.667  98.711  1.00  0.00           C  
ATOM    268 HG21 THR    19      51.895  75.494  98.439  1.00  0.00           H  
ATOM    269 HG22 THR    19      50.976  74.666  99.769  1.00  0.00           H  
ATOM    270 HG23 THR    19      51.677  73.703  98.450  1.00  0.00           H  
ATOM    271  OG1 THR    19      49.266  73.557  98.200  1.00  0.00           O  
ATOM    272  HG1 THR    19      48.523  73.750  97.624  1.00  0.00           H  
ATOM    273  C   THR    19      49.904  77.236  98.545  1.00  0.00           C  
ATOM    274  O   THR    19      50.575  77.774  97.618  1.00  0.00           O  
ATOM    275  N   GLN    20      50.006  77.616  99.838  1.00  0.00           N  
ATOM    276  H   GLN    20      49.383  77.316 100.575  1.00  0.00           H  
ATOM    277  CA  GLN    20      50.964  78.643 100.243  1.00  0.00           C  
ATOM    278  HA  GLN    20      50.849  79.507  99.588  1.00  0.00           H  
ATOM    279  CB  GLN    20      50.603  79.053 101.692  1.00  0.00           C  
ATOM    280  HB2 GLN    20      49.599  79.475 101.726  1.00  0.00           H  
ATOM    281  HB3 GLN    20      50.625  78.174 102.336  1.00  0.00           H  
ATOM    282  CG  GLN    20      51.624  80.037 102.254  1.00  0.00           C  
ATOM    283  HG2 GLN    20      51.506  80.191 103.326  1.00  0.00           H  
ATOM    284  HG3 GLN    20      52.601  79.566 102.152  1.00  0.00           H  
ATOM    285  CD  GLN    20      51.541  81.432 101.614  1.00  0.00           C  
ATOM    286  OE1 GLN    20      51.534  81.727 100.385  1.00  0.00           O  
ATOM    287  NE2 GLN    20      51.672  82.454 102.466  1.00  0.00           N  
ATOM    288 HE21 GLN    20      51.563  82.381 103.468  1.00  0.00           H  
ATOM    289 HE22 GLN    20      51.918  83.343 102.055  1.00  0.00           H  
ATOM    290  C   GLN    20      52.411  78.038 100.272  1.00  0.00           C  
ATOM    291  O   GLN    20      52.655  77.105 100.995  1.00  0.00           O  
ATOM    292  N   PRO    21      53.459  78.571  99.610  1.00  0.00           N  
ATOM    293  CD  PRO    21      53.300  79.656  98.598  1.00  0.00           C  
ATOM    294  HD2 PRO    21      53.048  80.624  99.033  1.00  0.00           H  
ATOM    295  HD3 PRO    21      52.574  79.373  97.836  1.00  0.00           H  
ATOM    296  CG  PRO    21      54.678  79.768  97.964  1.00  0.00           C  
ATOM    297  HG2 PRO    21      55.197  80.379  98.701  1.00  0.00           H  
ATOM    298  HG3 PRO    21      54.698  80.092  96.923  1.00  0.00           H  
ATOM    299  CB  PRO    21      55.225  78.378  97.986  1.00  0.00           C  
ATOM    300  HB2 PRO    21      56.313  78.346  97.939  1.00  0.00           H  
ATOM    301  HB3 PRO    21      54.765  77.707  97.260  1.00  0.00           H  
ATOM    302  CA  PRO    21      54.787  77.936  99.335  1.00  0.00           C  
ATOM    303  HA  PRO    21      54.643  76.856  99.309  1.00  0.00           H  
ATOM    304  C   PRO    21      55.670  78.320 100.537  1.00  0.00           C  
ATOM    305  O   PRO    21      56.538  79.184 100.441  1.00  0.00           O  
ATOM    306  N   GLY    22      55.456  77.640 101.703  1.00  0.00           N  
ATOM    307  H   GLY    22      54.851  76.833 101.743  1.00  0.00           H  
ATOM    308  CA  GLY    22      55.932  77.976 103.055  1.00  0.00           C  
ATOM    309  HA2 GLY    22      55.387  77.387 103.792  1.00  0.00           H  
ATOM    310  HA3 GLY    22      56.980  77.740 103.241  1.00  0.00           H  
ATOM    311  C   GLY    22      55.581  79.452 103.328  1.00  0.00           C  
ATOM    312  O   GLY    22      54.462  79.688 103.790  1.00  0.00           O  
ATOM    313  N   GLN    23      56.460  80.450 103.223  1.00  0.00           N  
ATOM    314  H   GLN    23      57.396  80.162 102.978  1.00  0.00           H  
ATOM    315  CA  GLN    23      56.298  81.850 103.557  1.00  0.00           C  
ATOM    316  HA  GLN    23      57.178  82.347 103.150  1.00  0.00           H  
ATOM    317  CB  GLN    23      55.107  82.467 102.826  1.00  0.00           C  
ATOM    318  HB2 GLN    23      54.125  82.356 103.285  1.00  0.00           H  
ATOM    319  HB3 GLN    23      55.172  83.553 102.887  1.00  0.00           H  
ATOM    320  CG  GLN    23      54.976  82.263 101.346  1.00  0.00           C  
ATOM    321  HG2 GLN    23      54.820  81.195 101.191  1.00  0.00           H  
ATOM    322  HG3 GLN    23      54.119  82.861 101.035  1.00  0.00           H  
ATOM    323  CD  GLN    23      56.244  82.753 100.639  1.00  0.00           C  
ATOM    324  OE1 GLN    23      56.404  83.929 100.528  1.00  0.00           O  
ATOM    325  NE2 GLN    23      57.056  81.893 100.053  1.00  0.00           N  
ATOM    326 HE21 GLN    23      56.730  80.943  99.944  1.00  0.00           H  
ATOM    327 HE22 GLN    23      57.735  82.205  99.374  1.00  0.00           H  
ATOM    328  C   GLN    23      56.259  82.077 105.067  1.00  0.00           C  
ATOM    329  O   GLN    23      56.386  81.120 105.811  1.00  0.00           O  
ATOM    330  N   GLY    24      56.209  83.338 105.517  1.00  0.00           N  
ATOM    331  H   GLY    24      56.065  84.103 104.874  1.00  0.00           H  
ATOM    332  CA  GLY    24      56.000  83.718 106.893  1.00  0.00           C  
ATOM    333  HA2 GLY    24      55.474  84.673 106.892  1.00  0.00           H  
ATOM    334  HA3 GLY    24      55.309  83.038 107.391  1.00  0.00           H  
ATOM    335  C   GLY    24      57.214  83.698 107.725  1.00  0.00           C  
ATOM    336  O   GLY    24      57.110  83.833 108.960  1.00  0.00           O  
ATOM    337  N   TYR    25      58.396  83.569 107.146  1.00  0.00           N  
ATOM    338  H   TYR    25      58.315  83.567 106.139  1.00  0.00           H  
ATOM    339  CA  TYR    25      59.655  83.337 107.853  1.00  0.00           C  
ATOM    340  HA  TYR    25      59.647  82.472 108.517  1.00  0.00           H  
ATOM    341  CB  TYR    25      60.699  83.072 106.800  1.00  0.00           C  
ATOM    342  HB2 TYR    25      61.112  84.016 106.444  1.00  0.00           H  
ATOM    343  HB3 TYR    25      61.504  82.577 107.344  1.00  0.00           H  
ATOM    344  CG  TYR    25      60.369  82.208 105.583  1.00  0.00           C  
ATOM    345  CD1 TYR    25      60.221  80.846 105.871  1.00  0.00           C  
ATOM    346  HD1 TYR    25      60.491  80.429 106.830  1.00  0.00           H  
ATOM    347  CE1 TYR    25      59.932  80.032 104.712  1.00  0.00           C  
ATOM    348  HE1 TYR    25      59.886  78.975 104.929  1.00  0.00           H  
ATOM    349  CZ  TYR    25      59.718  80.528 103.432  1.00  0.00           C  
ATOM    350  OH  TYR    25      59.350  79.681 102.452  1.00  0.00           O  
ATOM    351  HH  TYR    25      59.952  78.934 102.485  1.00  0.00           H  
ATOM    352  CE2 TYR    25      59.790  81.910 103.273  1.00  0.00           C  
ATOM    353  HE2 TYR    25      59.445  82.345 102.346  1.00  0.00           H  
ATOM    354  CD2 TYR    25      60.126  82.749 104.311  1.00  0.00           C  
ATOM    355  HD2 TYR    25      60.073  83.824 104.216  1.00  0.00           H  
ATOM    356  C   TYR    25      59.999  84.447 108.783  1.00  0.00           C  
ATOM    357  O   TYR    25      60.026  85.640 108.411  1.00  0.00           O  
ATOM    358  N   SER    26      60.481  84.074 109.987  1.00  0.00           N  
ATOM    359  H   SER    26      60.611  83.095 110.199  1.00  0.00           H  
ATOM    360  CA  SER    26      61.115  84.996 110.894  1.00  0.00           C  
ATOM    361  HA  SER    26      60.371  85.772 111.077  1.00  0.00           H  
ATOM    362  CB  SER    26      61.440  84.281 112.201  1.00  0.00           C  
ATOM    363  HB2 SER    26      62.052  84.907 112.851  1.00  0.00           H  
ATOM    364  HB3 SER    26      60.582  83.883 112.743  1.00  0.00           H  
ATOM    365  OG  SER    26      62.138  83.110 111.814  1.00  0.00           O  
ATOM    366  HG  SER    26      62.863  83.047 112.440  1.00  0.00           H  
ATOM    367  C   SER    26      62.400  85.614 110.364  1.00  0.00           C  
ATOM    368  O   SER    26      63.137  85.032 109.559  1.00  0.00           O  
ATOM    369  N   GLN    27      62.827  86.649 111.076  1.00  0.00           N  
ATOM    370  H   GLN    27      62.247  87.077 111.783  1.00  0.00           H  
ATOM    371  CA  GLN    27      63.974  87.441 110.560  1.00  0.00           C  
ATOM    372  HA  GLN    27      64.663  86.704 110.147  1.00  0.00           H  
ATOM    373  CB  GLN    27      63.508  88.346 109.479  1.00  0.00           C  
ATOM    374  HB2 GLN    27      62.873  87.782 108.795  1.00  0.00           H  
ATOM    375  HB3 GLN    27      62.859  89.089 109.942  1.00  0.00           H  
ATOM    376  CG  GLN    27      64.737  88.913 108.723  1.00  0.00           C  
ATOM    377  HG2 GLN    27      65.580  89.061 109.397  1.00  0.00           H  
ATOM    378  HG3 GLN    27      65.030  88.274 107.890  1.00  0.00           H  
ATOM    379  CD  GLN    27      64.379  90.179 107.903  1.00  0.00           C  
ATOM    380  OE1 GLN    27      63.261  90.662 107.765  1.00  0.00           O  
ATOM    381  NE2 GLN    27      65.341  90.705 107.225  1.00  0.00           N  
ATOM    382 HE21 GLN    27      66.253  90.272 107.257  1.00  0.00           H  
ATOM    383 HE22 GLN    27      65.103  91.547 106.720  1.00  0.00           H  
ATOM    384  C   GLN    27      64.678  88.193 111.749  1.00  0.00           C  
ATOM    385  O   GLN    27      64.079  88.961 112.493  1.00  0.00           O  
ATOM    386  N   GLN    28      65.994  87.924 111.969  1.00  0.00           N  
ATOM    387  H   GLN    28      66.504  87.330 111.331  1.00  0.00           H  
ATOM    388  CA  GLN    28      66.872  88.724 112.819  1.00  0.00           C  
ATOM    389  HA  GLN    28      66.538  88.737 113.856  1.00  0.00           H  
ATOM    390  CB  GLN    28      68.235  88.094 112.674  1.00  0.00           C  
ATOM    391  HB2 GLN    28      68.201  87.200 113.296  1.00  0.00           H  
ATOM    392  HB3 GLN    28      68.456  87.758 111.662  1.00  0.00           H  
ATOM    393  CG  GLN    28      69.410  88.992 113.242  1.00  0.00           C  
ATOM    394  HG2 GLN    28      69.389  89.969 112.758  1.00  0.00           H  
ATOM    395  HG3 GLN    28      69.266  89.177 114.306  1.00  0.00           H  
ATOM    396  CD  GLN    28      70.797  88.520 112.902  1.00  0.00           C  
ATOM    397  OE1 GLN    28      71.175  88.217 111.810  1.00  0.00           O  
ATOM    398  NE2 GLN    28      71.680  88.347 113.858  1.00  0.00           N  
ATOM    399 HE21 GLN    28      72.583  87.943 113.652  1.00  0.00           H  
ATOM    400 HE22 GLN    28      71.396  88.653 114.778  1.00  0.00           H  
ATOM    401  C   GLN    28      66.850  90.195 112.353  1.00  0.00           C  
ATOM    402  O   GLN    28      66.648  90.526 111.184  1.00  0.00           O  
ATOM    403  N   SER    29      67.010  91.103 113.301  1.00  0.00           N  
ATOM    404  H   SER    29      67.138  90.774 114.247  1.00  0.00           H  
ATOM    405  CA  SER    29      67.050  92.581 113.134  1.00  0.00           C  
ATOM    406  HA  SER    29      67.326  92.914 112.133  1.00  0.00           H  
ATOM    407  CB  SER    29      65.603  93.076 113.314  1.00  0.00           C  
ATOM    408  HB2 SER    29      65.160  92.632 112.422  1.00  0.00           H  
ATOM    409  HB3 SER    29      65.134  92.723 114.232  1.00  0.00           H  
ATOM    410  OG  SER    29      65.596  94.514 113.275  1.00  0.00           O  
ATOM    411  HG  SER    29      64.726  94.752 113.603  1.00  0.00           H  
ATOM    412  C   SER    29      67.920  93.174 114.191  1.00  0.00           C  
ATOM    413  O   SER    29      67.610  93.128 115.407  1.00  0.00           O  
ATOM    414  N   SER    30      69.085  93.594 113.755  1.00  0.00           N  
ATOM    415  H   SER    30      69.397  93.315 112.835  1.00  0.00           H  
ATOM    416  CA  SER    30      70.254  94.028 114.608  1.00  0.00           C  
ATOM    417  HA  SER    30      69.981  94.836 115.286  1.00  0.00           H  
ATOM    418  CB  SER    30      70.592  92.811 115.400  1.00  0.00           C  
ATOM    419  HB2 SER    30      69.810  92.893 116.155  1.00  0.00           H  
ATOM    420  HB3 SER    30      70.605  91.921 114.772  1.00  0.00           H  
ATOM    421  OG  SER    30      71.752  93.179 116.012  1.00  0.00           O  
ATOM    422  HG  SER    30      71.830  92.589 116.764  1.00  0.00           H  
ATOM    423  C   SER    30      71.328  94.450 113.631  1.00  0.00           C  
ATOM    424  O   SER    30      71.643  93.825 112.617  1.00  0.00           O  
ATOM    425  N   GLN    31      71.980  95.631 113.760  1.00  0.00           N  
ATOM    426  H   GLN    31      72.657  95.722 113.015  1.00  0.00           H  
ATOM    427  CA  GLN    31      71.662  96.770 114.587  1.00  0.00           C  
ATOM    428  HA  GLN    31      70.578  96.866 114.637  1.00  0.00           H  
ATOM    429  CB  GLN    31      72.326  96.550 115.909  1.00  0.00           C  
ATOM    430  HB2 GLN    31      71.800  95.852 116.560  1.00  0.00           H  
ATOM    431  HB3 GLN    31      73.336  96.191 115.712  1.00  0.00           H  
ATOM    432  CG  GLN    31      72.421  97.800 116.772  1.00  0.00           C  
ATOM    433  HG2 GLN    31      73.044  98.549 116.282  1.00  0.00           H  
ATOM    434  HG3 GLN    31      71.420  98.214 116.888  1.00  0.00           H  
ATOM    435  CD  GLN    31      73.112  97.606 118.130  1.00  0.00           C  
ATOM    436  OE1 GLN    31      73.321  96.495 118.521  1.00  0.00           O  
ATOM    437  NE2 GLN    31      73.606  98.691 118.762  1.00  0.00           N  
ATOM    438 HE21 GLN    31      74.081  98.505 119.634  1.00  0.00           H  
ATOM    439 HE22 GLN    31      73.386  99.655 118.556  1.00  0.00           H  
ATOM    440  C   GLN    31      72.206  97.966 113.838  1.00  0.00           C  
ATOM    441  O   GLN    31      73.289  97.875 113.261  1.00  0.00           O  
ATOM    442  N   PRO    32      71.589  99.172 113.971  1.00  0.00           N  
ATOM    443  CD  PRO    32      70.174  99.438 114.285  1.00  0.00           C  
ATOM    444  HD2 PRO    32      70.084  99.013 115.285  1.00  0.00           H  
ATOM    445  HD3 PRO    32      69.459  99.038 113.566  1.00  0.00           H  
ATOM    446  CG  PRO    32      69.957 100.948 114.271  1.00  0.00           C  
ATOM    447  HG2 PRO    32      70.009 101.412 115.256  1.00  0.00           H  
ATOM    448  HG3 PRO    32      68.978 101.216 113.875  1.00  0.00           H  
ATOM    449  CB  PRO    32      71.057 101.374 113.253  1.00  0.00           C  
ATOM    450  HB2 PRO    32      71.449 102.388 113.337  1.00  0.00           H  
ATOM    451  HB3 PRO    32      70.800 101.233 112.203  1.00  0.00           H  
ATOM    452  CA  PRO    32      72.189 100.363 113.467  1.00  0.00           C  
ATOM    453  HA  PRO    32      72.684 100.203 112.509  1.00  0.00           H  
ATOM    454  C   PRO    32      73.245 100.922 114.394  1.00  0.00           C  
ATOM    455  O   PRO    32      72.921 101.095 115.581  1.00  0.00           O  
ATOM    456  N   TYR    33      74.480 101.183 114.007  1.00  0.00           N  
ATOM    457  H   TYR    33      74.748 101.028 113.046  1.00  0.00           H  
ATOM    458  CA  TYR    33      75.543 101.586 114.904  1.00  0.00           C  
ATOM    459  HA  TYR    33      75.331 101.571 115.973  1.00  0.00           H  
ATOM    460  CB  TYR    33      76.784 100.761 114.620  1.00  0.00           C  
ATOM    461  HB2 TYR    33      77.255 101.019 113.671  1.00  0.00           H  
ATOM    462  HB3 TYR    33      77.515 100.977 115.399  1.00  0.00           H  
ATOM    463  CG  TYR    33      76.613  99.290 114.566  1.00  0.00           C  
ATOM    464  CD1 TYR    33      76.220  98.606 115.758  1.00  0.00           C  
ATOM    465  HD1 TYR    33      75.967  99.103 116.683  1.00  0.00           H  
ATOM    466  CE1 TYR    33      76.036  97.170 115.696  1.00  0.00           C  
ATOM    467  HE1 TYR    33      75.797  96.513 116.519  1.00  0.00           H  
ATOM    468  CZ  TYR    33      76.212  96.477 114.495  1.00  0.00           C  
ATOM    469  OH  TYR    33      76.035  95.173 114.506  1.00  0.00           O  
ATOM    470  HH  TYR    33      76.063  94.768 115.376  1.00  0.00           H  
ATOM    471  CE2 TYR    33      76.521  97.183 113.300  1.00  0.00           C  
ATOM    472  HE2 TYR    33      76.364  96.693 112.350  1.00  0.00           H  
ATOM    473  CD2 TYR    33      76.878  98.523 113.379  1.00  0.00           C  
ATOM    474  HD2 TYR    33      77.224  99.072 112.515  1.00  0.00           H  
ATOM    475  C   TYR    33      75.914 103.068 114.564  1.00  0.00           C  
ATOM    476  O   TYR    33      75.864 103.951 115.409  1.00  0.00           O  
ATOM    477  N   GLY    34      76.039 103.435 113.293  1.00  0.00           N  
ATOM    478  H   GLY    34      75.946 102.672 112.638  1.00  0.00           H  
ATOM    479  CA  GLY    34      76.248 104.789 112.825  1.00  0.00           C  
ATOM    480  HA2 GLY    34      76.369 104.808 111.742  1.00  0.00           H  
ATOM    481  HA3 GLY    34      75.411 105.432 113.094  1.00  0.00           H  
ATOM    482  C   GLY    34      77.441 105.508 113.478  1.00  0.00           C  
ATOM    483  O   GLY    34      78.307 104.843 114.102  1.00  0.00           O  
ATOM    484  N   GLN    35      77.526 106.832 113.336  1.00  0.00           N  
ATOM    485  H   GLN    35      76.878 107.236 112.675  1.00  0.00           H  
ATOM    486  CA  GLN    35      78.703 107.634 113.714  1.00  0.00           C  
ATOM    487  HA  GLN    35      78.432 108.607 113.305  1.00  0.00           H  
ATOM    488  CB  GLN    35      78.729 107.894 115.258  1.00  0.00           C  
ATOM    489  HB2 GLN    35      78.796 106.853 115.576  1.00  0.00           H  
ATOM    490  HB3 GLN    35      79.706 108.247 115.588  1.00  0.00           H  
ATOM    491  CG  GLN    35      77.637 108.746 115.821  1.00  0.00           C  
ATOM    492  HG2 GLN    35      77.459 109.566 115.125  1.00  0.00           H  
ATOM    493  HG3 GLN    35      76.775 108.081 115.879  1.00  0.00           H  
ATOM    494  CD  GLN    35      77.915 109.323 117.181  1.00  0.00           C  
ATOM    495  OE1 GLN    35      77.903 110.487 117.474  1.00  0.00           O  
ATOM    496  NE2 GLN    35      78.160 108.407 118.105  1.00  0.00           N  
ATOM    497 HE21 GLN    35      77.985 107.458 117.808  1.00  0.00           H  
ATOM    498 HE22 GLN    35      78.174 108.822 119.026  1.00  0.00           H  
ATOM    499  C   GLN    35      80.102 107.265 113.138  1.00  0.00           C  
ATOM    500  O   GLN    35      81.210 107.434 113.669  1.00  0.00           O  
ATOM    501  N   GLN    36      80.176 106.700 111.915  1.00  0.00           N  
ATOM    502  H   GLN    36      81.081 106.256 111.846  1.00  0.00           H  
ATOM    503  CA  GLN    36      79.331 106.906 110.716  1.00  0.00           C  
ATOM    504  HA  GLN    36      78.311 106.940 111.099  1.00  0.00           H  
ATOM    505  CB  GLN    36      79.333 108.307 110.030  1.00  0.00           C  
ATOM    506  HB2 GLN    36      78.418 108.478 109.461  1.00  0.00           H  
ATOM    507  HB3 GLN    36      79.280 109.030 110.844  1.00  0.00           H  
ATOM    508  CG  GLN    36      80.615 108.618 109.211  1.00  0.00           C  
ATOM    509  HG2 GLN    36      81.550 108.314 109.682  1.00  0.00           H  
ATOM    510  HG3 GLN    36      80.411 108.125 108.261  1.00  0.00           H  
ATOM    511  CD  GLN    36      80.667 110.103 108.885  1.00  0.00           C  
ATOM    512  OE1 GLN    36      80.820 110.993 109.786  1.00  0.00           O  
ATOM    513  NE2 GLN    36      80.671 110.442 107.629  1.00  0.00           N  
ATOM    514 HE21 GLN    36      80.603 109.734 106.912  1.00  0.00           H  
ATOM    515 HE22 GLN    36      80.574 111.437 107.483  1.00  0.00           H  
ATOM    516  C   GLN    36      79.464 105.713 109.754  1.00  0.00           C  
ATOM    517  O   GLN    36      80.496 105.088 109.606  1.00  0.00           O  
ATOM    518  N   SER    37      78.429 105.470 108.991  1.00  0.00           N  
ATOM    519  H   SER    37      77.580 105.951 109.252  1.00  0.00           H  
ATOM    520  CA  SER    37      78.346 104.438 107.870  1.00  0.00           C  
ATOM    521  HA  SER    37      78.433 103.453 108.330  1.00  0.00           H  
ATOM    522  CB  SER    37      76.897 104.490 107.361  1.00  0.00           C  
ATOM    523  HB2 SER    37      76.280 104.444 108.258  1.00  0.00           H  
ATOM    524  HB3 SER    37      76.691 105.451 106.889  1.00  0.00           H  
ATOM    525  OG  SER    37      76.691 103.449 106.473  1.00  0.00           O  
ATOM    526  HG  SER    37      75.761 103.474 106.235  1.00  0.00           H  
ATOM    527  C   SER    37      79.438 104.702 106.827  1.00  0.00           C  
ATOM    528  O   SER    37      79.979 105.822 106.731  1.00  0.00           O  
ATOM    529  N   TYR    38      79.807 103.713 105.983  1.00  0.00           N  
ATOM    530  H   TYR    38      79.296 102.845 106.052  1.00  0.00           H  
ATOM    531  CA  TYR    38      80.842 103.824 104.989  1.00  0.00           C  
ATOM    532  HA  TYR    38      81.756 104.254 105.399  1.00  0.00           H  
ATOM    533  CB  TYR    38      81.281 102.397 104.637  1.00  0.00           C  
ATOM    534  HB2 TYR    38      81.658 101.898 105.529  1.00  0.00           H  
ATOM    535  HB3 TYR    38      80.477 101.803 104.203  1.00  0.00           H  
ATOM    536  CG  TYR    38      82.398 102.335 103.636  1.00  0.00           C  
ATOM    537  CD1 TYR    38      82.079 102.120 102.287  1.00  0.00           C  
ATOM    538  HD1 TYR    38      81.040 102.044 102.001  1.00  0.00           H  
ATOM    539  CE1 TYR    38      83.098 102.092 101.283  1.00  0.00           C  
ATOM    540  HE1 TYR    38      82.785 102.035 100.251  1.00  0.00           H  
ATOM    541  CZ  TYR    38      84.443 102.057 101.739  1.00  0.00           C  
ATOM    542  OH  TYR    38      85.470 102.159 100.855  1.00  0.00           O  
ATOM    543  HH  TYR    38      85.078 101.880 100.024  1.00  0.00           H  
ATOM    544  CE2 TYR    38      84.742 102.155 103.119  1.00  0.00           C  
ATOM    545  HE2 TYR    38      85.772 102.132 103.444  1.00  0.00           H  
ATOM    546  CD2 TYR    38      83.764 102.334 104.096  1.00  0.00           C  
ATOM    547  HD2 TYR    38      84.037 102.495 105.129  1.00  0.00           H  
ATOM    548  C   TYR    38      80.454 104.560 103.738  1.00  0.00           C  
ATOM    549  O   TYR    38      79.470 104.193 103.095  1.00  0.00           O  
ATOM    550  N   SER    39      81.408 105.461 103.347  1.00  0.00           N  
ATOM    551  H   SER    39      81.980 105.786 104.113  1.00  0.00           H  
ATOM    552  CA  SER    39      81.434 106.240 102.140  1.00  0.00           C  
ATOM    553  HA  SER    39      80.941 105.664 101.357  1.00  0.00           H  
ATOM    554  CB  SER    39      80.706 107.516 102.319  1.00  0.00           C  
ATOM    555  HB2 SER    39      80.744 108.075 101.384  1.00  0.00           H  
ATOM    556  HB3 SER    39      79.643 107.381 102.515  1.00  0.00           H  
ATOM    557  OG  SER    39      81.360 108.409 103.274  1.00  0.00           O  
ATOM    558  HG  SER    39      80.994 108.105 104.108  1.00  0.00           H  
ATOM    559  C   SER    39      82.849 106.489 101.570  1.00  0.00           C  
ATOM    560  O   SER    39      82.938 107.131 100.471  1.00  0.00           O  
ATOM    561  N   GLY    40      83.916 105.839 102.071  1.00  0.00           N  
ATOM    562  H   GLY    40      83.706 105.324 102.914  1.00  0.00           H  
ATOM    563  CA  GLY    40      85.275 105.830 101.493  1.00  0.00           C  
ATOM    564  HA2 GLY    40      85.900 106.696 101.712  1.00  0.00           H  
ATOM    565  HA3 GLY    40      85.779 104.897 101.748  1.00  0.00           H  
ATOM    566  C   GLY    40      85.291 105.633  99.898  1.00  0.00           C  
ATOM    567  O   GLY    40      84.432 104.815  99.350  1.00  0.00           O  
ATOM    568  N   TYR    41      86.229 106.249  99.134  1.00  0.00           N  
ATOM    569  H   TYR    41      86.232 106.094  98.136  1.00  0.00           H  
ATOM    570  CA  TYR    41      87.360 107.143  99.528  1.00  0.00           C  
ATOM    571  HA  TYR    41      87.277 107.643 100.493  1.00  0.00           H  
ATOM    572  CB  TYR    41      88.622 106.273  99.589  1.00  0.00           C  
ATOM    573  HB2 TYR    41      88.766 105.589  98.753  1.00  0.00           H  
ATOM    574  HB3 TYR    41      89.500 106.917  99.551  1.00  0.00           H  
ATOM    575  CG  TYR    41      88.672 105.531 100.920  1.00  0.00           C  
ATOM    576  CD1 TYR    41      88.375 104.134 101.103  1.00  0.00           C  
ATOM    577  HD1 TYR    41      88.229 103.485 100.252  1.00  0.00           H  
ATOM    578  CE1 TYR    41      88.228 103.613 102.414  1.00  0.00           C  
ATOM    579  HE1 TYR    41      88.155 102.554 102.610  1.00  0.00           H  
ATOM    580  CZ  TYR    41      88.440 104.436 103.570  1.00  0.00           C  
ATOM    581  OH  TYR    41      88.479 104.000 104.829  1.00  0.00           O  
ATOM    582  HH  TYR    41      87.810 103.337 105.013  1.00  0.00           H  
ATOM    583  CE2 TYR    41      88.683 105.780 103.367  1.00  0.00           C  
ATOM    584  HE2 TYR    41      88.636 106.412 104.242  1.00  0.00           H  
ATOM    585  CD2 TYR    41      88.856 106.331 102.070  1.00  0.00           C  
ATOM    586  HD2 TYR    41      88.977 107.386 101.872  1.00  0.00           H  
ATOM    587  C   TYR    41      87.451 108.273  98.477  1.00  0.00           C  
ATOM    588  O   TYR    41      87.518 107.989  97.299  1.00  0.00           O  
ATOM    589  N   SER    42      87.633 109.555  98.898  1.00  0.00           N  
ATOM    590  H   SER    42      87.594 109.648  99.903  1.00  0.00           H  
ATOM    591  CA  SER    42      87.801 110.771  98.097  1.00  0.00           C  
ATOM    592  HA  SER    42      87.036 110.686  97.324  1.00  0.00           H  
ATOM    593  CB  SER    42      87.454 112.050  98.849  1.00  0.00           C  
ATOM    594  HB2 SER    42      86.407 112.073  99.151  1.00  0.00           H  
ATOM    595  HB3 SER    42      88.085 112.170  99.730  1.00  0.00           H  
ATOM    596  OG  SER    42      87.656 113.185  98.005  1.00  0.00           O  
ATOM    597  HG  SER    42      86.806 113.197  97.558  1.00  0.00           H  
ATOM    598  C   SER    42      89.197 110.839  97.505  1.00  0.00           C  
ATOM    599  O   SER    42      90.115 111.279  98.219  1.00  0.00           O  
ATOM    600  N   GLN    43      89.323 110.447  96.222  1.00  0.00           N  
ATOM    601  H   GLN    43      88.539 110.001  95.768  1.00  0.00           H  
ATOM    602  CA  GLN    43      90.612 110.355  95.525  1.00  0.00           C  
ATOM    603  HA  GLN    43      91.421 110.899  96.011  1.00  0.00           H  
ATOM    604  CB  GLN    43      91.026 108.919  95.540  1.00  0.00           C  
ATOM    605  HB2 GLN    43      90.174 108.348  95.171  1.00  0.00           H  
ATOM    606  HB3 GLN    43      91.958 108.786  94.990  1.00  0.00           H  
ATOM    607  CG  GLN    43      91.341 108.478  96.947  1.00  0.00           C  
ATOM    608  HG2 GLN    43      91.815 109.266  97.531  1.00  0.00           H  
ATOM    609  HG3 GLN    43      90.455 108.160  97.497  1.00  0.00           H  
ATOM    610  CD  GLN    43      92.254 107.306  97.062  1.00  0.00           C  
ATOM    611  OE1 GLN    43      91.976 106.146  96.638  1.00  0.00           O  
ATOM    612  NE2 GLN    43      93.464 107.509  97.607  1.00  0.00           N  
ATOM    613 HE21 GLN    43      93.708 108.396  98.024  1.00  0.00           H  
ATOM    614 HE22 GLN    43      93.990 106.713  97.938  1.00  0.00           H  
ATOM    615  C   GLN    43      90.626 110.778  94.074  1.00  0.00           C  
ATOM    616  O   GLN    43      91.693 110.982  93.535  1.00  0.00           O  
ATOM    617  N   SER    44      89.388 111.008  93.432  1.00  0.00           N  
ATOM    618  H   SER    44      88.505 110.856  93.898  1.00  0.00           H  
ATOM    619  CA  SER    44      89.335 111.472  92.057  1.00  0.00           C  
ATOM    620  HA  SER    44      90.069 110.890  91.499  1.00  0.00           H  
ATOM    621  CB  SER    44      88.036 111.129  91.483  1.00  0.00           C  
ATOM    622  HB2 SER    44      87.272 111.886  91.660  1.00  0.00           H  
ATOM    623  HB3 SER    44      88.136 111.106  90.398  1.00  0.00           H  
ATOM    624  OG  SER    44      87.664 109.872  91.855  1.00  0.00           O  
ATOM    625  HG  SER    44      87.148 109.949  92.661  1.00  0.00           H  
ATOM    626  C   SER    44      89.763 112.935  91.757  1.00  0.00           C  
ATOM    627  O   SER    44      89.821 113.820  92.626  1.00  0.00           O  
ATOM    628  N   THR    45      89.982 113.268  90.508  1.00  0.00           N  
ATOM    629  H   THR    45      89.723 112.694  89.718  1.00  0.00           H  
ATOM    630  CA  THR    45      90.343 114.656  90.139  1.00  0.00           C  
ATOM    631  HA  THR    45      91.050 115.051  90.869  1.00  0.00           H  
ATOM    632  CB  THR    45      91.155 114.679  88.766  1.00  0.00           C  
ATOM    633  HB  THR    45      90.582 114.324  87.909  1.00  0.00           H  
ATOM    634  CG2 THR    45      91.628 116.104  88.467  1.00  0.00           C  
ATOM    635 HG21 THR    45      90.731 116.705  88.320  1.00  0.00           H  
ATOM    636 HG22 THR    45      92.130 116.568  89.317  1.00  0.00           H  
ATOM    637 HG23 THR    45      92.290 116.111  87.601  1.00  0.00           H  
ATOM    638  OG1 THR    45      92.337 113.949  88.987  1.00  0.00           O  
ATOM    639  HG1 THR    45      91.993 113.055  88.928  1.00  0.00           H  
ATOM    640  C   THR    45      89.052 115.412  90.040  1.00  0.00           C  
ATOM    641  O   THR    45      88.353 115.269  89.053  1.00  0.00           O  
ATOM    642  N   ASP    46      88.763 116.421  90.925  1.00  0.00           N  
ATOM    643  H   ASP    46      89.336 116.366  91.755  1.00  0.00           H  
ATOM    644  CA  ASP    46      87.502 117.083  90.959  1.00  0.00           C  
ATOM    645  HA  ASP    46      86.796 116.363  90.544  1.00  0.00           H  
ATOM    646  CB  ASP    46      87.056 117.467  92.392  1.00  0.00           C  
ATOM    647  HB2 ASP    46      86.068 117.928  92.383  1.00  0.00           H  
ATOM    648  HB3 ASP    46      87.028 116.468  92.827  1.00  0.00           H  
ATOM    649  CG  ASP    46      87.979 118.313  93.247  1.00  0.00           C  
ATOM    650  OD1 ASP    46      88.727 117.779  94.080  1.00  0.00           O  
ATOM    651  OD2 ASP    46      88.073 119.547  93.039  1.00  0.00           O  
ATOM    652  C   ASP    46      87.227 118.231  89.939  1.00  0.00           C  
ATOM    653  O   ASP    46      86.045 118.518  89.571  1.00  0.00           O  
ATOM    654  N   THR    47      88.325 118.818  89.514  1.00  0.00           N  
ATOM    655  H   THR    47      89.255 118.471  89.703  1.00  0.00           H  
ATOM    656  CA  THR    47      88.294 119.900  88.517  1.00  0.00           C  
ATOM    657  HA  THR    47      87.564 120.649  88.822  1.00  0.00           H  
ATOM    658  CB  THR    47      89.672 120.702  88.374  1.00  0.00           C  
ATOM    659  HB  THR    47      89.908 120.915  89.417  1.00  0.00           H  
ATOM    660  CG2 THR    47      90.697 119.938  87.608  1.00  0.00           C  
ATOM    661 HG21 THR    47      90.370 119.678  86.601  1.00  0.00           H  
ATOM    662 HG22 THR    47      91.647 120.465  87.519  1.00  0.00           H  
ATOM    663 HG23 THR    47      90.981 119.000  88.083  1.00  0.00           H  
ATOM    664  OG1 THR    47      89.399 121.947  87.809  1.00  0.00           O  
ATOM    665  HG1 THR    47      89.282 122.514  88.575  1.00  0.00           H  
ATOM    666  C   THR    47      87.725 119.471  87.083  1.00  0.00           C  
ATOM    667  O   THR    47      87.749 118.358  86.588  1.00  0.00           O  
ATOM    668  N   SER    48      87.276 120.491  86.339  1.00  0.00           N  
ATOM    669  H   SER    48      87.305 121.412  86.754  1.00  0.00           H  
ATOM    670  CA  SER    48      86.622 120.378  85.042  1.00  0.00           C  
ATOM    671  HA  SER    48      87.170 119.564  84.566  1.00  0.00           H  
ATOM    672  CB  SER    48      85.140 119.871  85.223  1.00  0.00           C  
ATOM    673  HB2 SER    48      84.804 119.580  84.228  1.00  0.00           H  
ATOM    674  HB3 SER    48      85.146 119.088  85.981  1.00  0.00           H  
ATOM    675  OG  SER    48      84.309 120.913  85.752  1.00  0.00           O  
ATOM    676  HG  SER    48      84.622 121.093  86.642  1.00  0.00           H  
ATOM    677  C   SER    48      86.774 121.663  84.188  1.00  0.00           C  
ATOM    678  O   SER    48      87.293 122.670  84.734  1.00  0.00           O  
ATOM    679  N   GLY    49      86.244 121.682  82.941  1.00  0.00           N  
ATOM    680  H   GLY    49      85.862 120.806  82.617  1.00  0.00           H  
ATOM    681  CA  GLY    49      86.282 122.770  82.066  1.00  0.00           C  
ATOM    682  HA2 GLY    49      85.682 123.566  82.507  1.00  0.00           H  
ATOM    683  HA3 GLY    49      87.341 123.000  81.954  1.00  0.00           H  
ATOM    684  C   GLY    49      85.734 122.350  80.746  1.00  0.00           C  
ATOM    685  O   GLY    49      84.673 121.681  80.715  1.00  0.00           O  
ATOM    686  N   TYR    50      86.482 122.584  79.609  1.00  0.00           N  
ATOM    687  H   TYR    50      86.039 122.203  78.785  1.00  0.00           H  
ATOM    688  CA  TYR    50      87.882 123.074  79.345  1.00  0.00           C  
ATOM    689  HA  TYR    50      88.208 123.725  80.156  1.00  0.00           H  
ATOM    690  CB  TYR    50      88.813 121.857  79.216  1.00  0.00           C  
ATOM    691  HB2 TYR    50      88.721 121.067  79.961  1.00  0.00           H  
ATOM    692  HB3 TYR    50      88.611 121.423  78.237  1.00  0.00           H  
ATOM    693  CG  TYR    50      90.291 122.297  79.105  1.00  0.00           C  
ATOM    694  CD1 TYR    50      90.822 122.305  77.788  1.00  0.00           C  
ATOM    695  HD1 TYR    50      90.156 122.277  76.938  1.00  0.00           H  
ATOM    696  CE1 TYR    50      92.193 122.632  77.569  1.00  0.00           C  
ATOM    697  HE1 TYR    50      92.741 122.578  76.640  1.00  0.00           H  
ATOM    698  CZ  TYR    50      92.990 123.018  78.677  1.00  0.00           C  
ATOM    699  OH  TYR    50      94.354 123.188  78.598  1.00  0.00           O  
ATOM    700  HH  TYR    50      94.698 123.011  77.720  1.00  0.00           H  
ATOM    701  CE2 TYR    50      92.412 123.047  79.953  1.00  0.00           C  
ATOM    702  HE2 TYR    50      93.102 123.392  80.709  1.00  0.00           H  
ATOM    703  CD2 TYR    50      91.111 122.654  80.221  1.00  0.00           C  
ATOM    704  HD2 TYR    50      90.770 122.670  81.245  1.00  0.00           H  
ATOM    705  C   TYR    50      87.920 123.917  78.047  1.00  0.00           C  
ATOM    706  O   TYR    50      87.546 123.517  76.956  1.00  0.00           O  
ATOM    707  N   GLY    51      88.401 125.153  78.067  1.00  0.00           N  
ATOM    708  H   GLY    51      88.650 125.438  77.130  1.00  0.00           H  
ATOM    709  CA  GLY    51      89.125 125.842  79.155  1.00  0.00           C  
ATOM    710  HA2 GLY    51      88.502 126.468  79.793  1.00  0.00           H  
ATOM    711  HA3 GLY    51      89.481 125.147  79.916  1.00  0.00           H  
ATOM    712  C   GLY    51      90.427 126.627  78.628  1.00  0.00           C  
ATOM    713  O   GLY    51      90.837 126.532  77.459  1.00  0.00           O  
ATOM    714  N   GLN    52      91.047 127.338  79.550  1.00  0.00           N  
ATOM    715  H   GLN    52      90.675 127.254  80.486  1.00  0.00           H  
ATOM    716  CA  GLN    52      92.231 128.206  79.335  1.00  0.00           C  
ATOM    717  HA  GLN    52      92.408 128.729  80.275  1.00  0.00           H  
ATOM    718  CB  GLN    52      93.383 127.283  79.350  1.00  0.00           C  
ATOM    719  HB2 GLN    52      93.478 126.634  78.480  1.00  0.00           H  
ATOM    720  HB3 GLN    52      94.245 127.940  79.237  1.00  0.00           H  
ATOM    721  CG  GLN    52      93.669 126.544  80.641  1.00  0.00           C  
ATOM    722  HG2 GLN    52      93.322 127.090  81.518  1.00  0.00           H  
ATOM    723  HG3 GLN    52      93.052 125.650  80.732  1.00  0.00           H  
ATOM    724  CD  GLN    52      95.126 126.100  80.800  1.00  0.00           C  
ATOM    725  OE1 GLN    52      95.892 125.853  79.820  1.00  0.00           O  
ATOM    726  NE2 GLN    52      95.500 125.741  81.963  1.00  0.00           N  
ATOM    727 HE21 GLN    52      94.839 125.921  82.705  1.00  0.00           H  
ATOM    728 HE22 GLN    52      96.271 125.103  82.102  1.00  0.00           H  
ATOM    729  C   GLN    52      92.235 129.251  78.174  1.00  0.00           C  
ATOM    730  O   GLN    52      93.151 129.404  77.383  1.00  0.00           O  
ATOM    731  N   SER    53      91.209 130.094  78.025  1.00  0.00           N  
ATOM    732  H   SER    53      91.226 130.753  77.260  1.00  0.00           H  
ATOM    733  CA  SER    53      90.191 130.373  79.013  1.00  0.00           C  
ATOM    734  HA  SER    53      90.065 129.704  79.864  1.00  0.00           H  
ATOM    735  CB  SER    53      90.509 131.665  79.721  1.00  0.00           C  
ATOM    736  HB2 SER    53      90.779 132.479  79.049  1.00  0.00           H  
ATOM    737  HB3 SER    53      89.636 131.951  80.307  1.00  0.00           H  
ATOM    738  OG  SER    53      91.679 131.322  80.477  1.00  0.00           O  
ATOM    739  HG  SER    53      92.492 131.483  79.992  1.00  0.00           H  
ATOM    740  C   SER    53      88.915 130.515  78.271  1.00  0.00           C  
ATOM    741  O   SER    53      88.813 131.368  77.340  1.00  0.00           O  
ATOM    742  N   SER    54      87.832 129.873  78.694  1.00  0.00           N  
ATOM    743  H   SER    54      87.833 129.519  79.640  1.00  0.00           H  
ATOM    744  CA  SER    54      86.536 129.767  78.017  1.00  0.00           C  
ATOM    745  HA  SER    54      86.463 130.345  77.096  1.00  0.00           H  
ATOM    746  CB  SER    54      86.347 128.260  77.733  1.00  0.00           C  
ATOM    747  HB2 SER    54      87.247 127.867  77.259  1.00  0.00           H  
ATOM    748  HB3 SER    54      86.274 127.716  78.675  1.00  0.00           H  
ATOM    749  OG  SER    54      85.239 127.994  76.914  1.00  0.00           O  
ATOM    750  HG  SER    54      84.799 127.209  77.248  1.00  0.00           H  
ATOM    751  C   SER    54      85.385 130.159  78.960  1.00  0.00           C  
ATOM    752  O   SER    54      85.299 129.730  80.088  1.00  0.00           O  
ATOM    753  N   TYR    55      84.521 131.051  78.417  1.00  0.00           N  
ATOM    754  H   TYR    55      84.483 130.965  77.411  1.00  0.00           H  
ATOM    755  CA  TYR    55      83.382 131.687  79.037  1.00  0.00           C  
ATOM    756  HA  TYR    55      83.179 131.176  79.978  1.00  0.00           H  
ATOM    757  CB  TYR    55      83.862 133.091  79.386  1.00  0.00           C  
ATOM    758  HB2 TYR    55      84.008 133.477  78.377  1.00  0.00           H  
ATOM    759  HB3 TYR    55      83.051 133.606  79.900  1.00  0.00           H  
ATOM    760  CG  TYR    55      85.141 133.235  80.140  1.00  0.00           C  
ATOM    761  CD1 TYR    55      85.202 133.118  81.501  1.00  0.00           C  
ATOM    762  HD1 TYR    55      84.361 133.054  82.175  1.00  0.00           H  
ATOM    763  CE1 TYR    55      86.447 133.413  82.102  1.00  0.00           C  
ATOM    764  HE1 TYR    55      86.464 133.372  83.181  1.00  0.00           H  
ATOM    765  CZ  TYR    55      87.594 133.735  81.376  1.00  0.00           C  
ATOM    766  OH  TYR    55      88.787 134.049  81.990  1.00  0.00           O  
ATOM    767  HH  TYR    55      88.824 133.762  82.905  1.00  0.00           H  
ATOM    768  CE2 TYR    55      87.523 133.941  80.041  1.00  0.00           C  
ATOM    769  HE2 TYR    55      88.289 134.356  79.404  1.00  0.00           H  
ATOM    770  CD2 TYR    55      86.254 133.623  79.438  1.00  0.00           C  
ATOM    771  HD2 TYR    55      86.166 133.781  78.374  1.00  0.00           H  
ATOM    772  C   TYR    55      82.127 131.734  78.087  1.00  0.00           C  
ATOM    773  O   TYR    55      82.054 132.581  77.224  1.00  0.00           O  
ATOM    774  N   SER    56      81.139 130.875  78.221  1.00  0.00           N  
ATOM    775  H   SER    56      80.344 131.037  77.619  1.00  0.00           H  
ATOM    776  CA  SER    56      80.993 129.637  79.032  1.00  0.00           C  
ATOM    777  HA  SER    56      80.108 129.102  78.687  1.00  0.00           H  
ATOM    778  CB  SER    56      82.077 128.528  78.752  1.00  0.00           C  
ATOM    779  HB2 SER    56      82.217 128.595  77.673  1.00  0.00           H  
ATOM    780  HB3 SER    56      83.012 128.711  79.282  1.00  0.00           H  
ATOM    781  OG  SER    56      81.573 127.233  79.107  1.00  0.00           O  
ATOM    782  HG  SER    56      80.764 127.051  78.622  1.00  0.00           H  
ATOM    783  C   SER    56      80.727 129.744  80.556  1.00  0.00           C  
ATOM    784  O   SER    56      81.418 130.520  81.278  1.00  0.00           O  
ATOM    785  N   SER    57      79.778 129.054  81.160  1.00  0.00           N  
ATOM    786  H   SER    57      79.834 129.071  82.168  1.00  0.00           H  
ATOM    787  CA  SER    57      78.868 128.082  80.546  1.00  0.00           C  
ATOM    788  HA  SER    57      79.366 127.279  80.002  1.00  0.00           H  
ATOM    789  CB  SER    57      78.260 127.199  81.655  1.00  0.00           C  
ATOM    790  HB2 SER    57      77.620 126.439  81.207  1.00  0.00           H  
ATOM    791  HB3 SER    57      79.105 126.740  82.169  1.00  0.00           H  
ATOM    792  OG  SER    57      77.480 127.944  82.588  1.00  0.00           O  
ATOM    793  HG  SER    57      77.386 127.402  83.375  1.00  0.00           H  
ATOM    794  C   SER    57      77.764 128.660  79.708  1.00  0.00           C  
ATOM    795  O   SER    57      77.231 127.971  78.862  1.00  0.00           O  
ATOM    796  N   TYR    58      77.578 129.996  79.907  1.00  0.00           N  
ATOM    797  H   TYR    58      78.047 130.474  80.664  1.00  0.00           H  
ATOM    798  CA  TYR    58      76.686 130.816  79.024  1.00  0.00           C  
ATOM    799  HA  TYR    58      75.702 130.368  79.163  1.00  0.00           H  
ATOM    800  CB  TYR    58      76.624 132.265  79.639  1.00  0.00           C  
ATOM    801  HB2 TYR    58      75.870 132.919  79.200  1.00  0.00           H  
ATOM    802  HB3 TYR    58      76.374 132.157  80.695  1.00  0.00           H  
ATOM    803  CG  TYR    58      77.931 133.102  79.549  1.00  0.00           C  
ATOM    804  CD1 TYR    58      78.844 133.077  80.584  1.00  0.00           C  
ATOM    805  HD1 TYR    58      78.756 132.569  81.533  1.00  0.00           H  
ATOM    806  CE1 TYR    58      80.052 133.806  80.483  1.00  0.00           C  
ATOM    807  HE1 TYR    58      80.827 133.738  81.232  1.00  0.00           H  
ATOM    808  CZ  TYR    58      80.378 134.471  79.304  1.00  0.00           C  
ATOM    809  OH  TYR    58      81.488 135.189  79.221  1.00  0.00           O  
ATOM    810  HH  TYR    58      81.526 136.015  79.709  1.00  0.00           H  
ATOM    811  CE2 TYR    58      79.550 134.426  78.180  1.00  0.00           C  
ATOM    812  HE2 TYR    58      79.800 134.997  77.299  1.00  0.00           H  
ATOM    813  CD2 TYR    58      78.309 133.721  78.335  1.00  0.00           C  
ATOM    814  HD2 TYR    58      77.586 133.726  77.533  1.00  0.00           H  
ATOM    815  C   TYR    58      77.177 130.846  77.536  1.00  0.00           C  
ATOM    816  O   TYR    58      78.290 130.653  77.192  1.00  0.00           O  
ATOM    817  N   GLY    59      76.273 130.960  76.563  1.00  0.00           N  
ATOM    818  H   GLY    59      76.654 130.958  75.628  1.00  0.00           H  
ATOM    819  CA  GLY    59      74.909 131.387  76.787  1.00  0.00           C  
ATOM    820  HA2 GLY    59      74.426 130.817  77.581  1.00  0.00           H  
ATOM    821  HA3 GLY    59      74.908 132.440  77.068  1.00  0.00           H  
ATOM    822  C   GLY    59      74.047 131.306  75.613  1.00  0.00           C  
ATOM    823  O   GLY    59      74.513 131.441  74.534  1.00  0.00           O  
ATOM    824  N   GLN    60      72.752 131.146  75.679  1.00  0.00           N  
ATOM    825  H   GLN    60      72.269 131.166  74.792  1.00  0.00           H  
ATOM    826  CA  GLN    60      71.940 131.141  76.865  1.00  0.00           C  
ATOM    827  HA  GLN    60      72.526 130.939  77.761  1.00  0.00           H  
ATOM    828  CB  GLN    60      71.293 132.496  77.087  1.00  0.00           C  
ATOM    829  HB2 GLN    60      70.629 132.354  77.939  1.00  0.00           H  
ATOM    830  HB3 GLN    60      72.028 133.224  77.431  1.00  0.00           H  
ATOM    831  CG  GLN    60      70.575 133.074  75.868  1.00  0.00           C  
ATOM    832  HG2 GLN    60      71.346 133.238  75.114  1.00  0.00           H  
ATOM    833  HG3 GLN    60      69.887 132.312  75.504  1.00  0.00           H  
ATOM    834  CD  GLN    60      69.777 134.372  76.100  1.00  0.00           C  
ATOM    835  OE1 GLN    60      69.426 135.090  75.108  1.00  0.00           O  
ATOM    836  NE2 GLN    60      69.488 134.949  77.249  1.00  0.00           N  
ATOM    837 HE21 GLN    60      69.769 134.730  78.194  1.00  0.00           H  
ATOM    838 HE22 GLN    60      68.958 135.797  77.113  1.00  0.00           H  
ATOM    839  C   GLN    60      70.800 130.062  76.795  1.00  0.00           C  
ATOM    840  O   GLN    60      69.835 130.104  75.990  1.00  0.00           O  
ATOM    841  N   SER    61      70.839 129.120  77.741  1.00  0.00           N  
ATOM    842  H   SER    61      71.557 129.184  78.448  1.00  0.00           H  
ATOM    843  CA  SER    61      69.876 127.945  77.859  1.00  0.00           C  
ATOM    844  HA  SER    61      70.039 127.379  76.942  1.00  0.00           H  
ATOM    845  CB  SER    61      70.156 127.168  79.130  1.00  0.00           C  
ATOM    846  HB2 SER    61      69.957 127.708  80.056  1.00  0.00           H  
ATOM    847  HB3 SER    61      69.559 126.257  79.137  1.00  0.00           H  
ATOM    848  OG  SER    61      71.530 126.865  79.214  1.00  0.00           O  
ATOM    849  HG  SER    61      71.696 126.289  79.963  1.00  0.00           H  
ATOM    850  C   SER    61      68.409 128.352  77.958  1.00  0.00           C  
ATOM    851  O   SER    61      67.976 129.313  78.682  1.00  0.00           O  
ATOM    852  N   GLN    62      67.588 127.684  77.172  1.00  0.00           N  
ATOM    853  H   GLN    62      67.920 126.764  76.919  1.00  0.00           H  
ATOM    854  CA  GLN    62      66.162 127.923  76.985  1.00  0.00           C  
ATOM    855  HA  GLN    62      65.750 128.023  77.990  1.00  0.00           H  
ATOM    856  CB  GLN    62      65.990 129.207  76.174  1.00  0.00           C  
ATOM    857  HB2 GLN    62      66.305 130.038  76.805  1.00  0.00           H  
ATOM    858  HB3 GLN    62      66.647 129.126  75.308  1.00  0.00           H  
ATOM    859  CG  GLN    62      64.511 129.608  75.751  1.00  0.00           C  
ATOM    860  HG2 GLN    62      64.603 130.602  75.313  1.00  0.00           H  
ATOM    861  HG3 GLN    62      64.155 129.004  74.916  1.00  0.00           H  
ATOM    862  CD  GLN    62      63.426 129.837  76.817  1.00  0.00           C  
ATOM    863  OE1 GLN    62      62.893 128.981  77.567  1.00  0.00           O  
ATOM    864  NE2 GLN    62      62.902 131.035  76.997  1.00  0.00           N  
ATOM    865 HE21 GLN    62      62.122 131.129  77.632  1.00  0.00           H  
ATOM    866 HE22 GLN    62      63.046 131.793  76.346  1.00  0.00           H  
ATOM    867  C   GLN    62      65.488 126.698  76.312  1.00  0.00           C  
ATOM    868  O   GLN    62      65.815 126.421  75.147  1.00  0.00           O  
ATOM    869  N   ASN    63      64.788 125.800  77.018  1.00  0.00           N  
ATOM    870  H   ASN    63      64.454 126.102  77.922  1.00  0.00           H  
ATOM    871  CA  ASN    63      64.173 124.625  76.424  1.00  0.00           C  
ATOM    872  HA  ASN    63      65.040 124.220  75.901  1.00  0.00           H  
ATOM    873  CB  ASN    63      63.753 123.741  77.587  1.00  0.00           C  
ATOM    874  HB2 ASN    63      63.300 124.395  78.332  1.00  0.00           H  
ATOM    875  HB3 ASN    63      63.116 122.956  77.178  1.00  0.00           H  
ATOM    876  CG  ASN    63      65.052 123.140  78.153  1.00  0.00           C  
ATOM    877  OD1 ASN    63      65.923 122.626  77.445  1.00  0.00           O  
ATOM    878  ND2 ASN    63      65.195 123.171  79.449  1.00  0.00           N  
ATOM    879 HD21 ASN    63      66.072 122.812  79.798  1.00  0.00           H  
ATOM    880 HD22 ASN    63      64.494 123.650  79.995  1.00  0.00           H  
ATOM    881  C   ASN    63      62.972 124.931  75.518  1.00  0.00           C  
ATOM    882  O   ASN    63      62.221 125.824  75.844  1.00  0.00           O  
ATOM    883  N   THR    64      62.787 124.160  74.495  1.00  0.00           N  
ATOM    884  H   THR    64      63.357 123.327  74.513  1.00  0.00           H  
ATOM    885  CA  THR    64      61.684 124.241  73.480  1.00  0.00           C  
ATOM    886  HA  THR    64      60.778 124.674  73.904  1.00  0.00           H  
ATOM    887  CB  THR    64      62.070 125.342  72.410  1.00  0.00           C  
ATOM    888  HB  THR    64      62.274 126.287  72.914  1.00  0.00           H  
ATOM    889  CG2 THR    64      63.298 125.014  71.597  1.00  0.00           C  
ATOM    890 HG21 THR    64      64.129 125.283  72.250  1.00  0.00           H  
ATOM    891 HG22 THR    64      63.272 123.967  71.295  1.00  0.00           H  
ATOM    892 HG23 THR    64      63.304 125.691  70.743  1.00  0.00           H  
ATOM    893  OG1 THR    64      61.054 125.649  71.426  1.00  0.00           O  
ATOM    894  HG1 THR    64      60.408 126.243  71.815  1.00  0.00           H  
ATOM    895  C   THR    64      61.468 122.891  72.813  1.00  0.00           C  
ATOM    896  O   THR    64      62.329 122.020  72.798  1.00  0.00           O  
ATOM    897  N   GLY    65      60.269 122.559  72.308  1.00  0.00           N  
ATOM    898  H   GLY    65      60.247 121.694  71.787  1.00  0.00           H  
ATOM    899  CA  GLY    65      58.967 123.106  72.705  1.00  0.00           C  
ATOM    900  HA2 GLY    65      59.116 124.185  72.720  1.00  0.00           H  
ATOM    901  HA3 GLY    65      58.245 122.928  71.907  1.00  0.00           H  
ATOM    902  C   GLY    65      58.514 122.565  74.084  1.00  0.00           C  
ATOM    903  O   GLY    65      59.334 122.299  74.972  1.00  0.00           O  
ATOM    904  N   TYR    66      57.236 122.696  74.314  1.00  0.00           N  
ATOM    905  H   TYR    66      56.603 123.033  73.602  1.00  0.00           H  
ATOM    906  CA  TYR    66      56.639 122.218  75.567  1.00  0.00           C  
ATOM    907  HA  TYR    66      57.376 122.287  76.367  1.00  0.00           H  
ATOM    908  CB  TYR    66      55.348 123.043  75.832  1.00  0.00           C  
ATOM    909  HB2 TYR    66      55.650 124.080  75.977  1.00  0.00           H  
ATOM    910  HB3 TYR    66      54.757 123.100  74.917  1.00  0.00           H  
ATOM    911  CG  TYR    66      54.493 122.448  76.966  1.00  0.00           C  
ATOM    912  CD1 TYR    66      53.201 122.074  76.691  1.00  0.00           C  
ATOM    913  HD1 TYR    66      52.725 122.208  75.732  1.00  0.00           H  
ATOM    914  CE1 TYR    66      52.431 121.427  77.762  1.00  0.00           C  
ATOM    915  HE1 TYR    66      51.411 121.149  77.542  1.00  0.00           H  
ATOM    916  CZ  TYR    66      53.143 121.095  78.951  1.00  0.00           C  
ATOM    917  OH  TYR    66      52.519 120.419  79.956  1.00  0.00           O  
ATOM    918  HH  TYR    66      52.982 120.454  80.796  1.00  0.00           H  
ATOM    919  CE2 TYR    66      54.438 121.621  79.246  1.00  0.00           C  
ATOM    920  HE2 TYR    66      54.785 121.551  80.266  1.00  0.00           H  
ATOM    921  CD2 TYR    66      55.108 122.303  78.248  1.00  0.00           C  
ATOM    922  HD2 TYR    66      56.078 122.728  78.460  1.00  0.00           H  
ATOM    923  C   TYR    66      56.299 120.706  75.417  1.00  0.00           C  
ATOM    924  O   TYR    66      55.520 120.349  74.585  1.00  0.00           O  
ATOM    925  N   GLY    67      56.753 119.800  76.270  1.00  0.00           N  
ATOM    926  H   GLY    67      57.383 120.019  77.029  1.00  0.00           H  
ATOM    927  CA  GLY    67      56.508 118.361  75.940  1.00  0.00           C  
ATOM    928  HA2 GLY    67      56.776 117.798  76.834  1.00  0.00           H  
ATOM    929  HA3 GLY    67      55.428 118.264  75.829  1.00  0.00           H  
ATOM    930  C   GLY    67      57.291 117.840  74.669  1.00  0.00           C  
ATOM    931  O   GLY    67      57.966 118.576  73.940  1.00  0.00           O  
ATOM    932  N   THR    68      57.216 116.549  74.359  1.00  0.00           N  
ATOM    933  H   THR    68      56.698 115.973  75.007  1.00  0.00           H  
ATOM    934  CA  THR    68      57.524 116.016  73.042  1.00  0.00           C  
ATOM    935  HA  THR    68      58.525 116.288  72.707  1.00  0.00           H  
ATOM    936  CB  THR    68      57.540 114.459  73.121  1.00  0.00           C  
ATOM    937  HB  THR    68      57.687 114.069  72.114  1.00  0.00           H  
ATOM    938  CG2 THR    68      58.641 113.920  74.057  1.00  0.00           C  
ATOM    939 HG21 THR    68      59.634 114.257  73.760  1.00  0.00           H  
ATOM    940 HG22 THR    68      58.491 114.398  75.025  1.00  0.00           H  
ATOM    941 HG23 THR    68      58.597 112.841  74.204  1.00  0.00           H  
ATOM    942  OG1 THR    68      56.299 114.042  73.584  1.00  0.00           O  
ATOM    943  HG1 THR    68      55.690 114.733  73.313  1.00  0.00           H  
ATOM    944  C   THR    68      56.481 116.432  72.003  1.00  0.00           C  
ATOM    945  O   THR    68      55.265 116.350  72.235  1.00  0.00           O  
ATOM    946  N   GLN    69      56.981 116.775  70.813  1.00  0.00           N  
ATOM    947  H   GLN    69      57.969 116.913  70.657  1.00  0.00           H  
ATOM    948  CA  GLN    69      56.134 116.730  69.562  1.00  0.00           C  
ATOM    949  HA  GLN    69      55.426 117.555  69.639  1.00  0.00           H  
ATOM    950  CB  GLN    69      57.122 117.105  68.442  1.00  0.00           C  
ATOM    951  HB2 GLN    69      57.398 118.155  68.546  1.00  0.00           H  
ATOM    952  HB3 GLN    69      57.987 116.441  68.459  1.00  0.00           H  
ATOM    953  CG  GLN    69      56.451 117.004  67.045  1.00  0.00           C  
ATOM    954  HG2 GLN    69      56.319 115.940  66.850  1.00  0.00           H  
ATOM    955  HG3 GLN    69      55.473 117.485  67.064  1.00  0.00           H  
ATOM    956  CD  GLN    69      57.028 117.573  65.785  1.00  0.00           C  
ATOM    957  OE1 GLN    69      57.402 116.845  64.894  1.00  0.00           O  
ATOM    958  NE2 GLN    69      57.124 118.881  65.659  1.00  0.00           N  
ATOM    959 HE21 GLN    69      56.696 119.481  66.349  1.00  0.00           H  
ATOM    960 HE22 GLN    69      57.645 119.152  64.836  1.00  0.00           H  
ATOM    961  C   GLN    69      55.399 115.352  69.394  1.00  0.00           C  
ATOM    962  O   GLN    69      56.090 114.330  69.329  1.00  0.00           O  
ATOM    963  N   SER    70      54.062 115.366  69.315  1.00  0.00           N  
ATOM    964  H   SER    70      53.525 116.189  69.545  1.00  0.00           H  
ATOM    965  CA  SER    70      53.258 114.262  68.810  1.00  0.00           C  
ATOM    966  HA  SER    70      53.481 113.375  69.402  1.00  0.00           H  
ATOM    967  CB  SER    70      51.763 114.567  69.044  1.00  0.00           C  
ATOM    968  HB2 SER    70      51.431 114.475  70.078  1.00  0.00           H  
ATOM    969  HB3 SER    70      51.529 115.576  68.705  1.00  0.00           H  
ATOM    970  OG  SER    70      50.913 113.714  68.311  1.00  0.00           O  
ATOM    971  HG  SER    70      50.005 113.711  68.624  1.00  0.00           H  
ATOM    972  C   SER    70      53.386 113.924  67.323  1.00  0.00           C  
ATOM    973  O   SER    70      53.305 114.808  66.410  1.00  0.00           O  
ATOM    974  N   THR    71      53.638 112.625  67.074  1.00  0.00           N  
ATOM    975  H   THR    71      53.559 111.997  67.862  1.00  0.00           H  
ATOM    976  CA  THR    71      53.996 111.966  65.805  1.00  0.00           C  
ATOM    977  HA  THR    71      54.837 112.463  65.321  1.00  0.00           H  
ATOM    978  CB  THR    71      54.507 110.541  66.033  1.00  0.00           C  
ATOM    979  HB  THR    71      54.865 110.136  65.087  1.00  0.00           H  
ATOM    980  CG2 THR    71      55.694 110.613  66.947  1.00  0.00           C  
ATOM    981 HG21 THR    71      56.415 111.294  66.494  1.00  0.00           H  
ATOM    982 HG22 THR    71      55.313 111.105  67.842  1.00  0.00           H  
ATOM    983 HG23 THR    71      56.111 109.665  67.287  1.00  0.00           H  
ATOM    984  OG1 THR    71      53.513 109.753  66.676  1.00  0.00           O  
ATOM    985  HG1 THR    71      53.428 110.018  67.594  1.00  0.00           H  
ATOM    986  C   THR    71      52.797 111.889  64.887  1.00  0.00           C  
ATOM    987  O   THR    71      51.656 112.024  65.325  1.00  0.00           O  
ATOM    988  N   PRO    72      53.030 111.628  63.614  1.00  0.00           N  
ATOM    989  CD  PRO    72      54.289 111.634  62.944  1.00  0.00           C  
ATOM    990  HD2 PRO    72      54.689 110.620  62.937  1.00  0.00           H  
ATOM    991  HD3 PRO    72      54.896 112.452  63.333  1.00  0.00           H  
ATOM    992  CG  PRO    72      53.951 111.951  61.479  1.00  0.00           C  
ATOM    993  HG2 PRO    72      54.655 111.430  60.831  1.00  0.00           H  
ATOM    994  HG3 PRO    72      54.045 113.036  61.527  1.00  0.00           H  
ATOM    995  CB  PRO    72      52.495 111.524  61.280  1.00  0.00           C  
ATOM    996  HB2 PRO    72      52.359 110.598  60.720  1.00  0.00           H  
ATOM    997  HB3 PRO    72      52.092 112.389  60.753  1.00  0.00           H  
ATOM    998  CA  PRO    72      51.899 111.366  62.720  1.00  0.00           C  
ATOM    999  HA  PRO    72      51.143 112.146  62.817  1.00  0.00           H  
ATOM   1000  C   PRO    72      51.342 109.950  62.851  1.00  0.00           C  
ATOM   1001  O   PRO    72      52.058 108.973  63.160  1.00  0.00           O  
ATOM   1002  N   GLN    73      50.055 109.861  62.625  1.00  0.00           N  
ATOM   1003  H   GLN    73      49.585 110.738  62.449  1.00  0.00           H  
ATOM   1004  CA  GLN    73      49.401 108.600  62.233  1.00  0.00           C  
ATOM   1005  HA  GLN    73      49.569 107.855  63.011  1.00  0.00           H  
ATOM   1006  CB  GLN    73      47.874 108.728  62.158  1.00  0.00           C  
ATOM   1007  HB2 GLN    73      47.534 109.332  61.316  1.00  0.00           H  
ATOM   1008  HB3 GLN    73      47.461 107.730  62.012  1.00  0.00           H  
ATOM   1009  CG  GLN    73      47.235 109.310  63.399  1.00  0.00           C  
ATOM   1010  HG2 GLN    73      47.735 110.164  63.856  1.00  0.00           H  
ATOM   1011  HG3 GLN    73      46.246 109.681  63.128  1.00  0.00           H  
ATOM   1012  CD  GLN    73      47.050 108.301  64.542  1.00  0.00           C  
ATOM   1013  OE1 GLN    73      47.953 108.248  65.376  1.00  0.00           O  
ATOM   1014  NE2 GLN    73      45.990 107.538  64.638  1.00  0.00           N  
ATOM   1015 HE21 GLN    73      45.271 107.623  63.934  1.00  0.00           H  
ATOM   1016 HE22 GLN    73      45.985 106.926  65.441  1.00  0.00           H  
ATOM   1017  C   GLN    73      49.943 108.020  60.853  1.00  0.00           C  
ATOM   1018  O   GLN    73      50.128 108.735  59.875  1.00  0.00           O  
ATOM   1019  N   GLY    74      50.005 106.697  60.730  1.00  0.00           N  
ATOM   1020  H   GLY    74      50.189 106.150  61.559  1.00  0.00           H  
ATOM   1021  CA  GLY    74      50.159 106.074  59.408  1.00  0.00           C  
ATOM   1022  HA2 GLY    74      50.998 106.535  58.887  1.00  0.00           H  
ATOM   1023  HA3 GLY    74      50.369 105.009  59.514  1.00  0.00           H  
ATOM   1024  C   GLY    74      49.071 106.250  58.400  1.00  0.00           C  
ATOM   1025  O   GLY    74      47.872 106.394  58.767  1.00  0.00           O  
ATOM   1026  N   TYR    75      49.420 106.217  57.096  1.00  0.00           N  
ATOM   1027  H   TYR    75      50.395 106.137  56.847  1.00  0.00           H  
ATOM   1028  CA  TYR    75      48.392 106.115  56.011  1.00  0.00           C  
ATOM   1029  HA  TYR    75      47.510 105.589  56.377  1.00  0.00           H  
ATOM   1030  CB  TYR    75      47.967 107.480  55.473  1.00  0.00           C  
ATOM   1031  HB2 TYR    75      48.847 107.963  55.049  1.00  0.00           H  
ATOM   1032  HB3 TYR    75      47.400 107.263  54.568  1.00  0.00           H  
ATOM   1033  CG  TYR    75      47.139 108.389  56.368  1.00  0.00           C  
ATOM   1034  CD1 TYR    75      47.875 109.210  57.300  1.00  0.00           C  
ATOM   1035  HD1 TYR    75      48.948 109.256  57.188  1.00  0.00           H  
ATOM   1036  CE1 TYR    75      47.215 109.881  58.353  1.00  0.00           C  
ATOM   1037  HE1 TYR    75      47.764 110.341  59.162  1.00  0.00           H  
ATOM   1038  CZ  TYR    75      45.819 109.792  58.418  1.00  0.00           C  
ATOM   1039  OH  TYR    75      45.178 110.343  59.485  1.00  0.00           O  
ATOM   1040  HH  TYR    75      45.627 111.157  59.726  1.00  0.00           H  
ATOM   1041  CE2 TYR    75      45.050 109.085  57.491  1.00  0.00           C  
ATOM   1042  HE2 TYR    75      43.984 108.964  57.617  1.00  0.00           H  
ATOM   1043  CD2 TYR    75      45.707 108.375  56.511  1.00  0.00           C  
ATOM   1044  HD2 TYR    75      45.152 107.774  55.806  1.00  0.00           H  
ATOM   1045  C   TYR    75      49.033 105.399  54.786  1.00  0.00           C  
ATOM   1046  O   TYR    75      50.242 105.533  54.479  1.00  0.00           O  
ATOM   1047  N   GLY    76      48.151 104.725  54.021  1.00  0.00           N  
ATOM   1048  H   GLY    76      47.175 104.939  54.169  1.00  0.00           H  
ATOM   1049  CA  GLY    76      48.447 104.059  52.787  1.00  0.00           C  
ATOM   1050  HA2 GLY    76      49.380 103.506  52.890  1.00  0.00           H  
ATOM   1051  HA3 GLY    76      47.668 103.315  52.622  1.00  0.00           H  
ATOM   1052  C   GLY    76      48.473 104.984  51.538  1.00  0.00           C  
ATOM   1053  O   GLY    76      48.636 104.394  50.478  1.00  0.00           O  
ATOM   1054  N   SER    77      48.064 106.215  51.729  1.00  0.00           N  
ATOM   1055  H   SER    77      47.894 106.456  52.695  1.00  0.00           H  
ATOM   1056  CA  SER    77      48.085 107.295  50.700  1.00  0.00           C  
ATOM   1057  HA  SER    77      47.173 107.070  50.147  1.00  0.00           H  
ATOM   1058  CB  SER    77      47.922 108.587  51.494  1.00  0.00           C  
ATOM   1059  HB2 SER    77      48.821 108.924  52.010  1.00  0.00           H  
ATOM   1060  HB3 SER    77      47.836 109.325  50.696  1.00  0.00           H  
ATOM   1061  OG  SER    77      46.840 108.606  52.400  1.00  0.00           O  
ATOM   1062  HG  SER    77      46.069 108.479  51.841  1.00  0.00           H  
ATOM   1063  C   SER    77      49.332 107.287  49.787  1.00  0.00           C  
ATOM   1064  O   SER    77      50.378 107.048  50.292  1.00  0.00           O  
ATOM   1065  N   THR    78      49.205 107.677  48.525  1.00  0.00           N  
ATOM   1066  H   THR    78      50.071 107.636  48.007  1.00  0.00           H  
ATOM   1067  CA  THR    78      48.068 108.299  47.753  1.00  0.00           C  
ATOM   1068  HA  THR    78      47.085 108.025  48.136  1.00  0.00           H  
ATOM   1069  CB  THR    78      48.184 109.868  47.766  1.00  0.00           C  
ATOM   1070  HB  THR    78      48.317 110.291  48.761  1.00  0.00           H  
ATOM   1071  CG2 THR    78      49.341 110.421  46.872  1.00  0.00           C  
ATOM   1072 HG21 THR    78      49.512 111.449  47.192  1.00  0.00           H  
ATOM   1073 HG22 THR    78      50.234 109.881  47.184  1.00  0.00           H  
ATOM   1074 HG23 THR    78      49.262 110.266  45.796  1.00  0.00           H  
ATOM   1075  OG1 THR    78      47.058 110.420  47.272  1.00  0.00           O  
ATOM   1076  HG1 THR    78      47.172 111.373  47.270  1.00  0.00           H  
ATOM   1077  C   THR    78      48.117 107.718  46.263  1.00  0.00           C  
ATOM   1078  O   THR    78      49.169 107.098  45.977  1.00  0.00           O  
ATOM   1079  N   GLY    79      47.199 108.027  45.345  1.00  0.00           N  
ATOM   1080  H   GLY    79      46.415 108.523  45.744  1.00  0.00           H  
ATOM   1081  CA  GLY    79      47.140 107.444  44.073  1.00  0.00           C  
ATOM   1082  HA2 GLY    79      46.425 107.974  43.444  1.00  0.00           H  
ATOM   1083  HA3 GLY    79      48.097 107.709  43.623  1.00  0.00           H  
ATOM   1084  C   GLY    79      46.991 105.924  44.019  1.00  0.00           C  
ATOM   1085  O   GLY    79      46.661 105.252  45.042  1.00  0.00           O  
ATOM   1086  N   GLY    80      47.442 105.239  42.951  1.00  0.00           N  
ATOM   1087  H   GLY    80      47.122 104.282  42.994  1.00  0.00           H  
ATOM   1088  CA  GLY    80      48.070 105.822  41.728  1.00  0.00           C  
ATOM   1089  HA2 GLY    80      48.698 106.644  42.071  1.00  0.00           H  
ATOM   1090  HA3 GLY    80      48.608 105.084  41.132  1.00  0.00           H  
ATOM   1091  C   GLY    80      47.071 106.569  40.829  1.00  0.00           C  
ATOM   1092  O   GLY    80      45.927 106.792  41.262  1.00  0.00           O  
ATOM   1093  N   TYR    81      47.490 106.891  39.635  1.00  0.00           N  
ATOM   1094  H   TYR    81      48.396 106.508  39.404  1.00  0.00           H  
ATOM   1095  CA  TYR    81      46.855 107.766  38.673  1.00  0.00           C  
ATOM   1096  HA  TYR    81      45.787 107.710  38.884  1.00  0.00           H  
ATOM   1097  CB  TYR    81      47.243 109.283  38.891  1.00  0.00           C  
ATOM   1098  HB2 TYR    81      48.204 109.434  38.398  1.00  0.00           H  
ATOM   1099  HB3 TYR    81      46.597 109.861  38.230  1.00  0.00           H  
ATOM   1100  CG  TYR    81      47.295 109.794  40.351  1.00  0.00           C  
ATOM   1101  CD1 TYR    81      46.166 110.503  40.859  1.00  0.00           C  
ATOM   1102  HD1 TYR    81      45.282 110.614  40.248  1.00  0.00           H  
ATOM   1103  CE1 TYR    81      46.139 111.053  42.162  1.00  0.00           C  
ATOM   1104  HE1 TYR    81      45.290 111.578  42.574  1.00  0.00           H  
ATOM   1105  CZ  TYR    81      47.217 110.854  42.971  1.00  0.00           C  
ATOM   1106  OH  TYR    81      47.222 111.328  44.239  1.00  0.00           O  
ATOM   1107  HH  TYR    81      46.326 111.203  44.561  1.00  0.00           H  
ATOM   1108  CE2 TYR    81      48.353 110.143  42.481  1.00  0.00           C  
ATOM   1109  HE2 TYR    81      49.161 109.958  43.174  1.00  0.00           H  
ATOM   1110  CD2 TYR    81      48.454 109.658  41.161  1.00  0.00           C  
ATOM   1111  HD2 TYR    81      49.342 109.120  40.862  1.00  0.00           H  
ATOM   1112  C   TYR    81      46.945 107.500  37.093  1.00  0.00           C  
ATOM   1113  O   TYR    81      47.457 108.271  36.266  1.00  0.00           O  
ATOM   1114  N   GLY    82      46.538 106.331  36.595  1.00  0.00           N  
ATOM   1115  H   GLY    82      46.557 106.304  35.585  1.00  0.00           H  
ATOM   1116  CA  GLY    82      46.068 105.153  37.305  1.00  0.00           C  
ATOM   1117  HA2 GLY    82      45.843 104.356  36.597  1.00  0.00           H  
ATOM   1118  HA3 GLY    82      46.838 104.858  38.018  1.00  0.00           H  
ATOM   1119  C   GLY    82      44.776 105.283  38.168  1.00  0.00           C  
ATOM   1120  O   GLY    82      43.942 106.183  38.071  1.00  0.00           O  
ATOM   1121  N   SER    83      44.504 104.127  38.756  1.00  0.00           N  
ATOM   1122  H   SER    83      45.230 103.426  38.719  1.00  0.00           H  
ATOM   1123  CA  SER    83      43.289 103.771  39.523  1.00  0.00           C  
ATOM   1124  HA  SER    83      43.589 102.847  40.018  1.00  0.00           H  
ATOM   1125  CB  SER    83      42.765 104.904  40.477  1.00  0.00           C  
ATOM   1126  HB2 SER    83      43.623 105.290  41.026  1.00  0.00           H  
ATOM   1127  HB3 SER    83      42.323 105.754  39.956  1.00  0.00           H  
ATOM   1128  OG  SER    83      41.795 104.461  41.471  1.00  0.00           O  
ATOM   1129  HG  SER    83      42.020 104.868  42.311  1.00  0.00           H  
ATOM   1130  C   SER    83      42.158 103.300  38.608  1.00  0.00           C  
ATOM   1131  O   SER    83      41.900 103.989  37.647  1.00  0.00           O  
ATOM   1132  N   SER    84      41.338 102.344  38.869  1.00  0.00           N  
ATOM   1133  H   SER    84      40.537 102.189  38.274  1.00  0.00           H  
ATOM   1134  CA  SER    84      41.236 101.555  40.128  1.00  0.00           C  
ATOM   1135  HA  SER    84      41.686 101.984  41.024  1.00  0.00           H  
ATOM   1136  CB  SER    84      39.712 101.347  40.375  1.00  0.00           C  
ATOM   1137  HB2 SER    84      39.468 100.673  41.197  1.00  0.00           H  
ATOM   1138  HB3 SER    84      39.100 102.227  40.573  1.00  0.00           H  
ATOM   1139  OG  SER    84      39.087 100.810  39.202  1.00  0.00           O  
ATOM   1140  HG  SER    84      38.157 100.634  39.361  1.00  0.00           H  
ATOM   1141  C   SER    84      41.987 100.183  39.849  1.00  0.00           C  
ATOM   1142  O   SER    84      41.843  99.297  40.668  1.00  0.00           O  
ATOM   1143  N   GLN    85      42.981 100.184  38.971  1.00  0.00           N  
ATOM   1144  H   GLN    85      43.110 101.024  38.426  1.00  0.00           H  
ATOM   1145  CA  GLN    85      43.968  99.109  38.833  1.00  0.00           C  
ATOM   1146  HA  GLN    85      44.309  99.274  37.811  1.00  0.00           H  
ATOM   1147  CB  GLN    85      45.165  99.287  39.861  1.00  0.00           C  
ATOM   1148  HB2 GLN    85      45.379 100.356  39.874  1.00  0.00           H  
ATOM   1149  HB3 GLN    85      44.941  98.919  40.862  1.00  0.00           H  
ATOM   1150  CG  GLN    85      46.488  98.527  39.602  1.00  0.00           C  
ATOM   1151  HG2 GLN    85      46.431  97.458  39.803  1.00  0.00           H  
ATOM   1152  HG3 GLN    85      46.711  98.602  38.537  1.00  0.00           H  
ATOM   1153  CD  GLN    85      47.661  98.995  40.393  1.00  0.00           C  
ATOM   1154  OE1 GLN    85      47.710  98.686  41.561  1.00  0.00           O  
ATOM   1155  NE2 GLN    85      48.657  99.619  39.873  1.00  0.00           N  
ATOM   1156 HE21 GLN    85      49.525  99.615  40.389  1.00  0.00           H  
ATOM   1157 HE22 GLN    85      48.670  99.754  38.872  1.00  0.00           H  
ATOM   1158  C   GLN    85      43.447  97.724  38.850  1.00  0.00           C  
ATOM   1159  O   GLN    85      43.844  96.799  39.587  1.00  0.00           O  
ATOM   1160  N   SER    86      42.349  97.604  38.075  1.00  0.00           N  
ATOM   1161  H   SER    86      42.086  98.451  37.592  1.00  0.00           H  
ATOM   1162  CA  SER    86      41.384  96.476  38.211  1.00  0.00           C  
ATOM   1163  HA  SER    86      41.203  96.225  39.256  1.00  0.00           H  
ATOM   1164  CB  SER    86      40.063  97.040  37.669  1.00  0.00           C  
ATOM   1165  HB2 SER    86      40.250  97.415  36.663  1.00  0.00           H  
ATOM   1166  HB3 SER    86      39.296  96.266  37.640  1.00  0.00           H  
ATOM   1167  OG  SER    86      39.742  98.128  38.441  1.00  0.00           O  
ATOM   1168  HG  SER    86      39.727  97.853  39.360  1.00  0.00           H  
ATOM   1169  C   SER    86      41.781  95.211  37.467  1.00  0.00           C  
ATOM   1170  O   SER    86      41.002  94.285  37.281  1.00  0.00           O  
ATOM   1171  N   SER    87      43.085  95.125  37.127  1.00  0.00           N  
ATOM   1172  H   SER    87      43.645  95.860  37.533  1.00  0.00           H  
ATOM   1173  CA  SER    87      43.722  94.073  36.216  1.00  0.00           C  
ATOM   1174  HA  SER    87      44.477  94.514  35.566  1.00  0.00           H  
ATOM   1175  CB  SER    87      44.408  93.101  37.134  1.00  0.00           C  
ATOM   1176  HB2 SER    87      43.603  92.730  37.769  1.00  0.00           H  
ATOM   1177  HB3 SER    87      44.701  92.238  36.537  1.00  0.00           H  
ATOM   1178  OG  SER    87      45.397  93.756  37.967  1.00  0.00           O  
ATOM   1179  HG  SER    87      46.286  93.629  37.627  1.00  0.00           H  
ATOM   1180  C   SER    87      42.809  93.488  35.102  1.00  0.00           C  
ATOM   1181  O   SER    87      42.249  94.307  34.292  1.00  0.00           O  
ATOM   1182  N   GLN    88      42.631  92.126  35.090  1.00  0.00           N  
ATOM   1183  H   GLN    88      43.014  91.524  35.805  1.00  0.00           H  
ATOM   1184  CA  GLN    88      41.779  91.515  34.060  1.00  0.00           C  
ATOM   1185  HA  GLN    88      40.870  92.089  33.880  1.00  0.00           H  
ATOM   1186  CB  GLN    88      42.500  91.422  32.649  1.00  0.00           C  
ATOM   1187  HB2 GLN    88      42.853  92.415  32.371  1.00  0.00           H  
ATOM   1188  HB3 GLN    88      43.403  90.819  32.747  1.00  0.00           H  
ATOM   1189  CG  GLN    88      41.708  90.816  31.401  1.00  0.00           C  
ATOM   1190  HG2 GLN    88      42.202  91.232  30.523  1.00  0.00           H  
ATOM   1191  HG3 GLN    88      41.771  89.729  31.337  1.00  0.00           H  
ATOM   1192  CD  GLN    88      40.317  91.449  31.381  1.00  0.00           C  
ATOM   1193  OE1 GLN    88      39.385  90.944  31.973  1.00  0.00           O  
ATOM   1194  NE2 GLN    88      40.205  92.588  30.807  1.00  0.00           N  
ATOM   1195 HE21 GLN    88      41.031  93.010  30.407  1.00  0.00           H  
ATOM   1196 HE22 GLN    88      39.295  93.004  30.673  1.00  0.00           H  
ATOM   1197  C   GLN    88      41.192  90.142  34.419  1.00  0.00           C  
ATOM   1198  O   GLN    88      41.918  89.173  34.280  1.00  0.00           O  
ATOM   1199  N   SER    89      39.915  89.985  34.684  1.00  0.00           N  
ATOM   1200  H   SER    89      39.321  90.797  34.769  1.00  0.00           H  
ATOM   1201  CA  SER    89      39.373  88.656  35.173  1.00  0.00           C  
ATOM   1202  HA  SER    89      40.158  88.071  35.652  1.00  0.00           H  
ATOM   1203  CB  SER    89      38.261  88.789  36.247  1.00  0.00           C  
ATOM   1204  HB2 SER    89      38.669  89.487  36.978  1.00  0.00           H  
ATOM   1205  HB3 SER    89      37.345  89.139  35.772  1.00  0.00           H  
ATOM   1206  OG  SER    89      38.076  87.538  36.822  1.00  0.00           O  
ATOM   1207  HG  SER    89      37.133  87.378  36.900  1.00  0.00           H  
ATOM   1208  C   SER    89      39.091  87.668  34.028  1.00  0.00           C  
ATOM   1209  O   SER    89      38.939  86.501  34.179  1.00  0.00           O  
ATOM   1210  N   SER    90      38.938  88.213  32.810  1.00  0.00           N  
ATOM   1211  H   SER    90      38.920  89.222  32.756  1.00  0.00           H  
ATOM   1212  CA  SER    90      38.653  87.478  31.565  1.00  0.00           C  
ATOM   1213  HA  SER    90      37.929  86.715  31.852  1.00  0.00           H  
ATOM   1214  CB  SER    90      38.103  88.441  30.571  1.00  0.00           C  
ATOM   1215  HB2 SER    90      38.873  89.145  30.256  1.00  0.00           H  
ATOM   1216  HB3 SER    90      37.676  87.931  29.707  1.00  0.00           H  
ATOM   1217  OG  SER    90      36.998  89.148  31.048  1.00  0.00           O  
ATOM   1218  HG  SER    90      37.331  89.875  31.579  1.00  0.00           H  
ATOM   1219  C   SER    90      39.845  86.673  31.009  1.00  0.00           C  
ATOM   1220  O   SER    90      40.696  87.309  30.337  1.00  0.00           O  
ATOM   1221  N   TYR    91      39.891  85.307  31.261  1.00  0.00           N  
ATOM   1222  H   TYR    91      39.179  84.817  31.784  1.00  0.00           H  
ATOM   1223  CA  TYR    91      40.875  84.404  30.608  1.00  0.00           C  
ATOM   1224  HA  TYR    91      40.372  83.449  30.452  1.00  0.00           H  
ATOM   1225  CB  TYR    91      41.172  84.792  29.190  1.00  0.00           C  
ATOM   1226  HB2 TYR    91      40.405  85.358  28.662  1.00  0.00           H  
ATOM   1227  HB3 TYR    91      42.013  85.486  29.206  1.00  0.00           H  
ATOM   1228  CG  TYR    91      41.599  83.719  28.284  1.00  0.00           C  
ATOM   1229  CD1 TYR    91      40.645  82.937  27.675  1.00  0.00           C  
ATOM   1230  HD1 TYR    91      39.621  83.078  27.985  1.00  0.00           H  
ATOM   1231  CE1 TYR    91      40.966  81.947  26.667  1.00  0.00           C  
ATOM   1232  HE1 TYR    91      40.207  81.469  26.066  1.00  0.00           H  
ATOM   1233  CZ  TYR    91      42.270  81.765  26.318  1.00  0.00           C  
ATOM   1234  OH  TYR    91      42.569  80.763  25.464  1.00  0.00           O  
ATOM   1235  HH  TYR    91      43.460  80.724  25.110  1.00  0.00           H  
ATOM   1236  CE2 TYR    91      43.274  82.466  26.951  1.00  0.00           C  
ATOM   1237  HE2 TYR    91      44.338  82.318  26.841  1.00  0.00           H  
ATOM   1238  CD2 TYR    91      42.922  83.410  27.946  1.00  0.00           C  
ATOM   1239  HD2 TYR    91      43.690  83.990  28.436  1.00  0.00           H  
ATOM   1240  C   TYR    91      42.110  84.128  31.439  1.00  0.00           C  
ATOM   1241  O   TYR    91      42.956  85.006  31.705  1.00  0.00           O  
ATOM   1242  N   GLY    92      42.447  82.932  31.948  1.00  0.00           N  
ATOM   1243  H   GLY    92      43.328  83.030  32.431  1.00  0.00           H  
ATOM   1244  CA  GLY    92      41.929  81.586  31.556  1.00  0.00           C  
ATOM   1245  HA2 GLY    92      42.063  81.485  30.479  1.00  0.00           H  
ATOM   1246  HA3 GLY    92      42.611  80.840  31.966  1.00  0.00           H  
ATOM   1247  C   GLY    92      40.508  81.265  32.041  1.00  0.00           C  
ATOM   1248  O   GLY    92      39.844  82.009  32.771  1.00  0.00           O  
ATOM   1249  N   GLN    93      40.159  80.046  31.664  1.00  0.00           N  
ATOM   1250  H   GLN    93      40.897  79.500  31.243  1.00  0.00           H  
ATOM   1251  CA  GLN    93      38.855  79.489  31.764  1.00  0.00           C  
ATOM   1252  HA  GLN    93      38.454  79.500  32.777  1.00  0.00           H  
ATOM   1253  CB  GLN    93      37.849  80.185  30.770  1.00  0.00           C  
ATOM   1254  HB2 GLN    93      37.863  81.253  30.986  1.00  0.00           H  
ATOM   1255  HB3 GLN    93      38.254  80.184  29.758  1.00  0.00           H  
ATOM   1256  CG  GLN    93      36.424  79.597  30.903  1.00  0.00           C  
ATOM   1257  HG2 GLN    93      36.325  78.534  31.120  1.00  0.00           H  
ATOM   1258  HG3 GLN    93      35.984  80.096  31.767  1.00  0.00           H  
ATOM   1259  CD  GLN    93      35.551  80.054  29.742  1.00  0.00           C  
ATOM   1260  OE1 GLN    93      35.372  81.231  29.548  1.00  0.00           O  
ATOM   1261  NE2 GLN    93      35.068  79.217  28.878  1.00  0.00           N  
ATOM   1262 HE21 GLN    93      34.577  79.492  28.039  1.00  0.00           H  
ATOM   1263 HE22 GLN    93      35.023  78.244  29.144  1.00  0.00           H  
ATOM   1264  C   GLN    93      38.865  77.979  31.408  1.00  0.00           C  
ATOM   1265  O   GLN    93      39.117  77.634  30.223  1.00  0.00           O  
ATOM   1266  N   GLN    94      38.720  77.076  32.331  1.00  0.00           N  
ATOM   1267  H   GLN    94      38.659  77.375  33.294  1.00  0.00           H  
ATOM   1268  CA  GLN    94      38.839  75.644  31.985  1.00  0.00           C  
ATOM   1269  HA  GLN    94      39.219  75.636  30.964  1.00  0.00           H  
ATOM   1270  CB  GLN    94      39.836  74.939  32.876  1.00  0.00           C  
ATOM   1271  HB2 GLN    94      40.254  74.090  32.335  1.00  0.00           H  
ATOM   1272  HB3 GLN    94      40.682  75.625  32.915  1.00  0.00           H  
ATOM   1273  CG  GLN    94      39.470  74.525  34.282  1.00  0.00           C  
ATOM   1274  HG2 GLN    94      38.703  73.753  34.226  1.00  0.00           H  
ATOM   1275  HG3 GLN    94      40.370  74.004  34.611  1.00  0.00           H  
ATOM   1276  CD  GLN    94      39.164  75.609  35.287  1.00  0.00           C  
ATOM   1277  OE1 GLN    94      39.516  76.780  35.232  1.00  0.00           O  
ATOM   1278  NE2 GLN    94      38.398  75.297  36.302  1.00  0.00           N  
ATOM   1279 HE21 GLN    94      38.129  74.323  36.297  1.00  0.00           H  
ATOM   1280 HE22 GLN    94      38.014  75.998  36.920  1.00  0.00           H  
ATOM   1281  C   GLN    94      37.486  74.821  31.847  1.00  0.00           C  
ATOM   1282  O   GLN    94      36.450  75.352  32.222  1.00  0.00           O  
ATOM   1283  N   SER    95      37.437  73.531  31.345  1.00  0.00           N  
ATOM   1284  H   SER    95      38.337  73.178  31.052  1.00  0.00           H  
ATOM   1285  CA  SER    95      36.202  72.875  30.804  1.00  0.00           C  
ATOM   1286  HA  SER    95      35.742  73.712  30.278  1.00  0.00           H  
ATOM   1287  CB  SER    95      36.622  71.837  29.679  1.00  0.00           C  
ATOM   1288  HB2 SER    95      37.213  72.476  29.023  1.00  0.00           H  
ATOM   1289  HB3 SER    95      37.321  71.141  30.143  1.00  0.00           H  
ATOM   1290  OG  SER    95      35.516  71.422  28.987  1.00  0.00           O  
ATOM   1291  HG  SER    95      35.793  70.619  28.540  1.00  0.00           H  
ATOM   1292  C   SER    95      35.375  72.237  31.869  1.00  0.00           C  
ATOM   1293  O   SER    95      35.870  71.784  32.911  1.00  0.00           O  
ATOM   1294  N   SER    96      34.063  72.133  31.654  1.00  0.00           N  
ATOM   1295  H   SER    96      33.782  72.299  30.698  1.00  0.00           H  
ATOM   1296  CA  SER    96      33.043  71.543  32.534  1.00  0.00           C  
ATOM   1297  HA  SER    96      32.991  72.296  33.320  1.00  0.00           H  
ATOM   1298  CB  SER    96      31.699  71.565  31.767  1.00  0.00           C  
ATOM   1299  HB2 SER    96      31.723  71.038  30.813  1.00  0.00           H  
ATOM   1300  HB3 SER    96      31.016  71.031  32.429  1.00  0.00           H  
ATOM   1301  OG  SER    96      31.189  72.868  31.503  1.00  0.00           O  
ATOM   1302  HG  SER    96      31.678  73.250  30.771  1.00  0.00           H  
ATOM   1303  C   SER    96      33.573  70.111  32.961  1.00  0.00           C  
ATOM   1304  O   SER    96      34.123  69.450  32.105  1.00  0.00           O  
ATOM   1305  N   TYR    97      33.550  69.672  34.206  1.00  0.00           N  
ATOM   1306  H   TYR    97      33.680  68.677  34.320  1.00  0.00           H  
ATOM   1307  CA  TYR    97      32.942  70.322  35.405  1.00  0.00           C  
ATOM   1308  HA  TYR    97      32.885  69.553  36.175  1.00  0.00           H  
ATOM   1309  CB  TYR    97      33.786  71.463  35.980  1.00  0.00           C  
ATOM   1310  HB2 TYR    97      34.807  71.094  36.076  1.00  0.00           H  
ATOM   1311  HB3 TYR    97      33.852  72.222  35.201  1.00  0.00           H  
ATOM   1312  CG  TYR    97      33.324  71.934  37.323  1.00  0.00           C  
ATOM   1313  CD1 TYR    97      32.801  73.233  37.452  1.00  0.00           C  
ATOM   1314  HD1 TYR    97      32.655  73.832  36.565  1.00  0.00           H  
ATOM   1315  CE1 TYR    97      32.457  73.637  38.760  1.00  0.00           C  
ATOM   1316  HE1 TYR    97      32.100  74.636  38.959  1.00  0.00           H  
ATOM   1317  CZ  TYR    97      32.488  72.779  39.902  1.00  0.00           C  
ATOM   1318  OH  TYR    97      32.332  73.283  41.151  1.00  0.00           O  
ATOM   1319  HH  TYR    97      32.311  72.542  41.761  1.00  0.00           H  
ATOM   1320  CE2 TYR    97      32.907  71.475  39.687  1.00  0.00           C  
ATOM   1321  HE2 TYR    97      32.953  70.775  40.507  1.00  0.00           H  
ATOM   1322  CD2 TYR    97      33.454  71.101  38.466  1.00  0.00           C  
ATOM   1323  HD2 TYR    97      33.816  70.090  38.355  1.00  0.00           H  
ATOM   1324  C   TYR    97      31.473  70.730  35.153  1.00  0.00           C  
ATOM   1325  O   TYR    97      31.055  71.880  35.006  1.00  0.00           O  
ATOM   1326  N   PRO    98      30.544  69.785  35.037  1.00  0.00           N  
ATOM   1327  CD  PRO    98      29.176  70.113  34.806  1.00  0.00           C  
ATOM   1328  HD2 PRO    98      28.959  70.838  34.021  1.00  0.00           H  
ATOM   1329  HD3 PRO    98      28.764  70.583  35.699  1.00  0.00           H  
ATOM   1330  CG  PRO    98      28.435  68.818  34.506  1.00  0.00           C  
ATOM   1331  HG2 PRO    98      28.502  68.641  33.433  1.00  0.00           H  
ATOM   1332  HG3 PRO    98      27.414  68.990  34.848  1.00  0.00           H  
ATOM   1333  CB  PRO    98      29.298  67.684  35.148  1.00  0.00           C  
ATOM   1334  HB2 PRO    98      29.143  66.707  34.690  1.00  0.00           H  
ATOM   1335  HB3 PRO    98      28.978  67.692  36.190  1.00  0.00           H  
ATOM   1336  CA  PRO    98      30.692  68.329  35.032  1.00  0.00           C  
ATOM   1337  HA  PRO    98      31.299  67.997  35.874  1.00  0.00           H  
ATOM   1338  C   PRO    98      31.230  67.841  33.736  1.00  0.00           C  
ATOM   1339  O   PRO    98      31.031  68.500  32.686  1.00  0.00           O  
ATOM   1340  N   GLY    99      31.842  66.668  33.698  1.00  0.00           N  
ATOM   1341  H   GLY    99      31.882  66.093  34.527  1.00  0.00           H  
ATOM   1342  CA  GLY    99      32.309  66.064  32.473  1.00  0.00           C  
ATOM   1343  HA2 GLY    99      32.979  66.722  31.920  1.00  0.00           H  
ATOM   1344  HA3 GLY    99      32.852  65.156  32.735  1.00  0.00           H  
ATOM   1345  C   GLY    99      31.234  65.521  31.468  1.00  0.00           C  
ATOM   1346  O   GLY    99      30.047  65.373  31.840  1.00  0.00           O  
ATOM   1347  N   TYR   100      31.688  64.961  30.284  1.00  0.00           N  
ATOM   1348  H   TYR   100      32.692  64.849  30.272  1.00  0.00           H  
ATOM   1349  CA  TYR   100      30.872  64.628  29.171  1.00  0.00           C  
ATOM   1350  HA  TYR   100      29.918  65.126  29.348  1.00  0.00           H  
ATOM   1351  CB  TYR   100      31.363  65.142  27.851  1.00  0.00           C  
ATOM   1352  HB2 TYR   100      32.344  64.689  27.710  1.00  0.00           H  
ATOM   1353  HB3 TYR   100      30.648  64.676  27.173  1.00  0.00           H  
ATOM   1354  CG  TYR   100      31.301  66.667  27.660  1.00  0.00           C  
ATOM   1355  CD1 TYR   100      30.195  67.405  27.177  1.00  0.00           C  
ATOM   1356  HD1 TYR   100      29.291  66.860  26.950  1.00  0.00           H  
ATOM   1357  CE1 TYR   100      30.225  68.781  27.066  1.00  0.00           C  
ATOM   1358  HE1 TYR   100      29.391  69.338  26.666  1.00  0.00           H  
ATOM   1359  CZ  TYR   100      31.324  69.510  27.563  1.00  0.00           C  
ATOM   1360  OH  TYR   100      31.418  70.853  27.467  1.00  0.00           O  
ATOM   1361  HH  TYR   100      30.663  71.226  27.005  1.00  0.00           H  
ATOM   1362  CE2 TYR   100      32.451  68.844  28.069  1.00  0.00           C  
ATOM   1363  HE2 TYR   100      33.220  69.455  28.519  1.00  0.00           H  
ATOM   1364  CD2 TYR   100      32.390  67.448  28.095  1.00  0.00           C  
ATOM   1365  HD2 TYR   100      33.216  66.909  28.535  1.00  0.00           H  
ATOM   1366  C   TYR   100      30.785  63.078  29.027  1.00  0.00           C  
ATOM   1367  O   TYR   100      31.685  62.373  29.588  1.00  0.00           O  
ATOM   1368  N   GLY   101      29.676  62.568  28.511  1.00  0.00           N  
ATOM   1369  H   GLY   101      28.945  63.240  28.329  1.00  0.00           H  
ATOM   1370  CA  GLY   101      29.448  61.163  28.183  1.00  0.00           C  
ATOM   1371  HA2 GLY   101      28.881  60.948  27.278  1.00  0.00           H  
ATOM   1372  HA3 GLY   101      30.471  60.798  28.088  1.00  0.00           H  
ATOM   1373  C   GLY   101      28.815  60.370  29.301  1.00  0.00           C  
ATOM   1374  O   GLY   101      28.939  60.702  30.504  1.00  0.00           O  
ATOM   1375  N   GLN   102      28.270  59.225  28.950  1.00  0.00           N  
ATOM   1376  H   GLN   102      28.293  59.046  27.956  1.00  0.00           H  
ATOM   1377  CA  GLN   102      27.512  58.382  29.860  1.00  0.00           C  
ATOM   1378  HA  GLN   102      26.921  59.022  30.516  1.00  0.00           H  
ATOM   1379  CB  GLN   102      26.553  57.481  29.106  1.00  0.00           C  
ATOM   1380  HB2 GLN   102      25.910  58.213  28.617  1.00  0.00           H  
ATOM   1381  HB3 GLN   102      27.209  56.963  28.407  1.00  0.00           H  
ATOM   1382  CG  GLN   102      25.799  56.352  29.899  1.00  0.00           C  
ATOM   1383  HG2 GLN   102      25.240  55.681  29.247  1.00  0.00           H  
ATOM   1384  HG3 GLN   102      26.556  55.770  30.425  1.00  0.00           H  
ATOM   1385  CD  GLN   102      24.830  56.844  30.998  1.00  0.00           C  
ATOM   1386  OE1 GLN   102      24.965  57.978  31.378  1.00  0.00           O  
ATOM   1387  NE2 GLN   102      24.104  56.013  31.655  1.00  0.00           N  
ATOM   1388 HE21 GLN   102      23.999  55.063  31.329  1.00  0.00           H  
ATOM   1389 HE22 GLN   102      23.440  56.356  32.333  1.00  0.00           H  
ATOM   1390  C   GLN   102      28.382  57.657  30.829  1.00  0.00           C  
ATOM   1391  O   GLN   102      27.955  57.519  32.001  1.00  0.00           O  
ATOM   1392  N   GLN   103      29.650  57.354  30.539  1.00  0.00           N  
ATOM   1393  H   GLN   103      29.947  57.380  29.574  1.00  0.00           H  
ATOM   1394  CA  GLN   103      30.619  56.727  31.473  1.00  0.00           C  
ATOM   1395  HA  GLN   103      31.387  56.363  30.790  1.00  0.00           H  
ATOM   1396  CB  GLN   103      31.171  57.791  32.342  1.00  0.00           C  
ATOM   1397  HB2 GLN   103      30.435  58.219  33.023  1.00  0.00           H  
ATOM   1398  HB3 GLN   103      31.882  57.298  33.005  1.00  0.00           H  
ATOM   1399  CG  GLN   103      31.858  58.945  31.585  1.00  0.00           C  
ATOM   1400  HG2 GLN   103      31.214  59.498  30.901  1.00  0.00           H  
ATOM   1401  HG3 GLN   103      32.127  59.642  32.378  1.00  0.00           H  
ATOM   1402  CD  GLN   103      33.109  58.569  30.790  1.00  0.00           C  
ATOM   1403  OE1 GLN   103      33.181  58.697  29.550  1.00  0.00           O  
ATOM   1404  NE2 GLN   103      34.128  58.074  31.465  1.00  0.00           N  
ATOM   1405 HE21 GLN   103      34.900  57.842  30.855  1.00  0.00           H  
ATOM   1406 HE22 GLN   103      34.270  58.113  32.464  1.00  0.00           H  
ATOM   1407  C   GLN   103      30.088  55.460  32.277  1.00  0.00           C  
ATOM   1408  O   GLN   103      30.189  55.395  33.518  1.00  0.00           O  
ATOM   1409  N   PRO   104      29.382  54.485  31.633  1.00  0.00           N  
ATOM   1410  CD  PRO   104      29.390  54.293  30.207  1.00  0.00           C  
ATOM   1411  HD2 PRO   104      30.361  54.536  29.775  1.00  0.00           H  
ATOM   1412  HD3 PRO   104      28.571  54.898  29.819  1.00  0.00           H  
ATOM   1413  CG  PRO   104      29.177  52.803  29.945  1.00  0.00           C  
ATOM   1414  HG2 PRO   104      30.146  52.312  30.035  1.00  0.00           H  
ATOM   1415  HG3 PRO   104      28.735  52.585  28.973  1.00  0.00           H  
ATOM   1416  CB  PRO   104      28.314  52.347  31.158  1.00  0.00           C  
ATOM   1417  HB2 PRO   104      28.645  51.362  31.487  1.00  0.00           H  
ATOM   1418  HB3 PRO   104      27.244  52.503  31.020  1.00  0.00           H  
ATOM   1419  CA  PRO   104      28.825  53.227  32.285  1.00  0.00           C  
ATOM   1420  HA  PRO   104      28.034  53.573  32.950  1.00  0.00           H  
ATOM   1421  C   PRO   104      29.924  52.582  33.156  1.00  0.00           C  
ATOM   1422  O   PRO   104      31.068  52.297  32.684  1.00  0.00           O  
ATOM   1423  N   ALA   105      29.540  52.324  34.432  1.00  0.00           N  
ATOM   1424  H   ALA   105      28.582  52.440  34.732  1.00  0.00           H  
ATOM   1425  CA  ALA   105      30.291  51.491  35.303  1.00  0.00           C  
ATOM   1426  HA  ALA   105      31.367  51.484  35.126  1.00  0.00           H  
ATOM   1427  CB  ALA   105      30.138  51.951  36.743  1.00  0.00           C  
ATOM   1428  HB1 ALA   105      30.571  52.951  36.726  1.00  0.00           H  
ATOM   1429  HB2 ALA   105      29.079  52.045  36.984  1.00  0.00           H  
ATOM   1430  HB3 ALA   105      30.551  51.161  37.369  1.00  0.00           H  
ATOM   1431  C   ALA   105      29.800  50.029  35.202  1.00  0.00           C  
ATOM   1432  O   ALA   105      28.660  49.716  35.000  1.00  0.00           O  
ATOM   1433  N   PRO   106      30.670  49.031  35.323  1.00  0.00           N  
ATOM   1434  CD  PRO   106      32.045  48.988  35.733  1.00  0.00           C  
ATOM   1435  HD2 PRO   106      32.291  49.708  36.513  1.00  0.00           H  
ATOM   1436  HD3 PRO   106      32.703  49.418  34.978  1.00  0.00           H  
ATOM   1437  CG  PRO   106      32.476  47.489  35.874  1.00  0.00           C  
ATOM   1438  HG2 PRO   106      32.164  47.079  36.834  1.00  0.00           H  
ATOM   1439  HG3 PRO   106      33.537  47.493  35.621  1.00  0.00           H  
ATOM   1440  CB  PRO   106      31.559  46.809  34.856  1.00  0.00           C  
ATOM   1441  HB2 PRO   106      31.399  45.735  34.952  1.00  0.00           H  
ATOM   1442  HB3 PRO   106      31.988  46.989  33.870  1.00  0.00           H  
ATOM   1443  CA  PRO   106      30.289  47.622  35.012  1.00  0.00           C  
ATOM   1444  HA  PRO   106      29.727  47.543  34.081  1.00  0.00           H  
ATOM   1445  C   PRO   106      29.434  46.893  36.109  1.00  0.00           C  
ATOM   1446  O   PRO   106      29.469  47.124  37.307  1.00  0.00           O  
ATOM   1447  N   SER   107      28.581  45.956  35.651  1.00  0.00           N  
ATOM   1448  H   SER   107      28.600  45.879  34.644  1.00  0.00           H  
ATOM   1449  CA  SER   107      28.064  44.851  36.478  1.00  0.00           C  
ATOM   1450  HA  SER   107      27.557  45.260  37.352  1.00  0.00           H  
ATOM   1451  CB  SER   107      26.987  44.167  35.718  1.00  0.00           C  
ATOM   1452  HB2 SER   107      26.184  44.825  35.385  1.00  0.00           H  
ATOM   1453  HB3 SER   107      27.411  43.852  34.764  1.00  0.00           H  
ATOM   1454  OG  SER   107      26.393  43.077  36.451  1.00  0.00           O  
ATOM   1455  HG  SER   107      26.002  42.516  35.778  1.00  0.00           H  
ATOM   1456  C   SER   107      29.169  43.878  37.032  1.00  0.00           C  
ATOM   1457  O   SER   107      30.056  43.471  36.293  1.00  0.00           O  
ATOM   1458  N   SER   108      28.990  43.528  38.295  1.00  0.00           N  
ATOM   1459  H   SER   108      28.195  43.820  38.845  1.00  0.00           H  
ATOM   1460  CA  SER   108      29.908  42.459  38.866  1.00  0.00           C  
ATOM   1461  HA  SER   108      30.725  42.287  38.166  1.00  0.00           H  
ATOM   1462  CB  SER   108      30.550  42.895  40.219  1.00  0.00           C  
ATOM   1463  HB2 SER   108      31.022  42.072  40.755  1.00  0.00           H  
ATOM   1464  HB3 SER   108      31.329  43.598  39.924  1.00  0.00           H  
ATOM   1465  OG  SER   108      29.691  43.579  41.096  1.00  0.00           O  
ATOM   1466  HG  SER   108      29.842  44.510  40.915  1.00  0.00           H  
ATOM   1467  C   SER   108      29.351  40.992  38.864  1.00  0.00           C  
ATOM   1468  O   SER   108      29.938  40.126  39.396  1.00  0.00           O  
ATOM   1469  N   THR   109      28.206  40.778  38.194  1.00  0.00           N  
ATOM   1470  H   THR   109      27.833  41.614  37.768  1.00  0.00           H  
ATOM   1471  CA  THR   109      27.474  39.517  37.871  1.00  0.00           C  
ATOM   1472  HA  THR   109      27.588  38.913  38.771  1.00  0.00           H  
ATOM   1473  CB  THR   109      25.922  39.663  37.711  1.00  0.00           C  
ATOM   1474  HB  THR   109      25.744  40.288  36.836  1.00  0.00           H  
ATOM   1475  CG2 THR   109      25.105  38.373  37.593  1.00  0.00           C  
ATOM   1476 HG21 THR   109      25.574  37.609  38.214  1.00  0.00           H  
ATOM   1477 HG22 THR   109      24.060  38.497  37.876  1.00  0.00           H  
ATOM   1478 HG23 THR   109      25.278  38.051  36.567  1.00  0.00           H  
ATOM   1479  OG1 THR   109      25.445  40.345  38.825  1.00  0.00           O  
ATOM   1480  HG1 THR   109      25.971  41.132  38.987  1.00  0.00           H  
ATOM   1481  C   THR   109      28.153  38.900  36.637  1.00  0.00           C  
ATOM   1482  O   THR   109      27.607  38.996  35.520  1.00  0.00           O  
ATOM   1483  N   SER   110      29.258  38.136  36.793  1.00  0.00           N  
ATOM   1484  H   SER   110      29.516  37.884  37.736  1.00  0.00           H  
ATOM   1485  CA  SER   110      29.882  37.352  35.719  1.00  0.00           C  
ATOM   1486  HA  SER   110      30.077  38.046  34.902  1.00  0.00           H  
ATOM   1487  CB  SER   110      31.213  36.713  36.123  1.00  0.00           C  
ATOM   1488  HB2 SER   110      31.670  36.261  35.243  1.00  0.00           H  
ATOM   1489  HB3 SER   110      31.926  37.472  36.447  1.00  0.00           H  
ATOM   1490  OG  SER   110      31.019  35.767  37.209  1.00  0.00           O  
ATOM   1491  HG  SER   110      30.659  36.239  37.963  1.00  0.00           H  
ATOM   1492  C   SER   110      28.911  36.266  35.175  1.00  0.00           C  
ATOM   1493  O   SER   110      27.819  36.093  35.763  1.00  0.00           O  
ATOM   1494  N   GLY   111      29.397  35.396  34.298  1.00  0.00           N  
ATOM   1495  H   GLY   111      30.329  35.526  33.930  1.00  0.00           H  
ATOM   1496  CA  GLY   111      28.683  34.223  33.741  1.00  0.00           C  
ATOM   1497  HA2 GLY   111      27.837  34.661  33.213  1.00  0.00           H  
ATOM   1498  HA3 GLY   111      29.259  33.780  32.928  1.00  0.00           H  
ATOM   1499  C   GLY   111      28.335  33.155  34.725  1.00  0.00           C  
ATOM   1500  O   GLY   111      28.883  33.046  35.810  1.00  0.00           O  
ATOM   1501  N   SER   112      27.388  32.273  34.443  1.00  0.00           N  
ATOM   1502  H   SER   112      27.201  31.593  35.167  1.00  0.00           H  
ATOM   1503  CA  SER   112      26.474  32.110  33.291  1.00  0.00           C  
ATOM   1504  HA  SER   112      26.033  31.114  33.329  1.00  0.00           H  
ATOM   1505  CB  SER   112      25.293  33.035  33.531  1.00  0.00           C  
ATOM   1506  HB2 SER   112      25.068  32.996  34.597  1.00  0.00           H  
ATOM   1507  HB3 SER   112      25.532  34.054  33.229  1.00  0.00           H  
ATOM   1508  OG  SER   112      24.278  32.555  32.731  1.00  0.00           O  
ATOM   1509  HG  SER   112      23.493  32.709  33.263  1.00  0.00           H  
ATOM   1510  C   SER   112      27.015  32.250  31.822  1.00  0.00           C  
ATOM   1511  O   SER   112      26.623  33.121  31.091  1.00  0.00           O  
ATOM   1512  N   TYR   113      28.045  31.528  31.362  1.00  0.00           N  
ATOM   1513  H   TYR   113      28.296  31.525  30.383  1.00  0.00           H  
ATOM   1514  CA  TYR   113      28.726  30.445  32.081  1.00  0.00           C  
ATOM   1515  HA  TYR   113      28.946  30.720  33.112  1.00  0.00           H  
ATOM   1516  CB  TYR   113      27.871  29.172  32.197  1.00  0.00           C  
ATOM   1517  HB2 TYR   113      28.542  28.314  32.151  1.00  0.00           H  
ATOM   1518  HB3 TYR   113      27.434  29.157  33.196  1.00  0.00           H  
ATOM   1519  CG  TYR   113      26.812  28.827  31.169  1.00  0.00           C  
ATOM   1520  CD1 TYR   113      25.479  28.754  31.592  1.00  0.00           C  
ATOM   1521  HD1 TYR   113      25.159  28.832  32.620  1.00  0.00           H  
ATOM   1522  CE1 TYR   113      24.558  28.422  30.633  1.00  0.00           C  
ATOM   1523  HE1 TYR   113      23.522  28.291  30.909  1.00  0.00           H  
ATOM   1524  CZ  TYR   113      24.983  28.235  29.276  1.00  0.00           C  
ATOM   1525  OH  TYR   113      24.015  27.863  28.365  1.00  0.00           O  
ATOM   1526  HH  TYR   113      24.415  27.339  27.666  1.00  0.00           H  
ATOM   1527  CE2 TYR   113      26.311  28.429  28.857  1.00  0.00           C  
ATOM   1528  HE2 TYR   113      26.607  28.184  27.847  1.00  0.00           H  
ATOM   1529  CD2 TYR   113      27.210  28.669  29.835  1.00  0.00           C  
ATOM   1530  HD2 TYR   113      28.243  28.703  29.520  1.00  0.00           H  
ATOM   1531  C   TYR   113      30.026  30.151  31.302  1.00  0.00           C  
ATOM   1532  O   TYR   113      30.058  30.120  30.073  1.00  0.00           O  
ATOM   1533  N   GLY   114      31.110  29.800  32.054  1.00  0.00           N  
ATOM   1534  H   GLY   114      30.937  29.696  33.043  1.00  0.00           H  
ATOM   1535  CA  GLY   114      32.310  29.128  31.532  1.00  0.00           C  
ATOM   1536  HA2 GLY   114      33.083  29.062  32.298  1.00  0.00           H  
ATOM   1537  HA3 GLY   114      32.066  28.176  31.061  1.00  0.00           H  
ATOM   1538  C   GLY   114      32.958  29.980  30.447  1.00  0.00           C  
ATOM   1539  O   GLY   114      32.764  31.162  30.371  1.00  0.00           O  
ATOM   1540  N   SER   115      33.807  29.499  29.639  1.00  0.00           N  
ATOM   1541  H   SER   115      34.318  30.218  29.147  1.00  0.00           H  
ATOM   1542  CA  SER   115      34.065  28.098  29.344  1.00  0.00           C  
ATOM   1543  HA  SER   115      33.191  27.474  29.528  1.00  0.00           H  
ATOM   1544  CB  SER   115      34.412  28.052  27.788  1.00  0.00           C  
ATOM   1545  HB2 SER   115      35.321  28.578  27.498  1.00  0.00           H  
ATOM   1546  HB3 SER   115      34.480  27.029  27.417  1.00  0.00           H  
ATOM   1547  OG  SER   115      33.369  28.673  27.049  1.00  0.00           O  
ATOM   1548  HG  SER   115      33.345  28.257  26.184  1.00  0.00           H  
ATOM   1549  C   SER   115      35.282  27.583  30.201  1.00  0.00           C  
ATOM   1550  O   SER   115      35.566  26.360  30.265  1.00  0.00           O  
ATOM   1551  N   SER   116      36.026  28.432  30.917  1.00  0.00           N  
ATOM   1552  H   SER   116      35.937  29.406  30.667  1.00  0.00           H  
ATOM   1553  CA  SER   116      37.384  27.968  31.444  1.00  0.00           C  
ATOM   1554  HA  SER   116      37.809  27.274  30.719  1.00  0.00           H  
ATOM   1555  CB  SER   116      38.360  29.133  31.503  1.00  0.00           C  
ATOM   1556  HB2 SER   116      39.274  28.739  31.948  1.00  0.00           H  
ATOM   1557  HB3 SER   116      38.632  29.489  30.509  1.00  0.00           H  
ATOM   1558  OG  SER   116      37.927  30.276  32.160  1.00  0.00           O  
ATOM   1559  HG  SER   116      37.596  30.903  31.513  1.00  0.00           H  
ATOM   1560  C   SER   116      37.295  27.347  32.794  1.00  0.00           C  
ATOM   1561  O   SER   116      36.873  28.047  33.721  1.00  0.00           O  
ATOM   1562  N   SER   117      37.904  26.170  32.988  1.00  0.00           N  
ATOM   1563  H   SER   117      38.211  25.710  32.143  1.00  0.00           H  
ATOM   1564  CA  SER   117      38.142  25.489  34.301  1.00  0.00           C  
ATOM   1565  HA  SER   117      38.624  26.252  34.912  1.00  0.00           H  
ATOM   1566  CB  SER   117      36.823  25.121  34.981  1.00  0.00           C  
ATOM   1567  HB2 SER   117      36.201  26.013  35.055  1.00  0.00           H  
ATOM   1568  HB3 SER   117      36.422  24.319  34.361  1.00  0.00           H  
ATOM   1569  OG  SER   117      37.038  24.689  36.273  1.00  0.00           O  
ATOM   1570  HG  SER   117      36.202  24.419  36.660  1.00  0.00           H  
ATOM   1571  C   SER   117      39.121  24.353  34.242  1.00  0.00           C  
ATOM   1572  O   SER   117      38.903  23.422  33.581  1.00  0.00           O  
ATOM   1573  N   GLN   118      40.252  24.540  34.958  1.00  0.00           N  
ATOM   1574  H   GLN   118      40.268  25.367  35.537  1.00  0.00           H  
ATOM   1575  CA  GLN   118      41.571  23.825  35.035  1.00  0.00           C  
ATOM   1576  HA  GLN   118      42.077  24.407  35.806  1.00  0.00           H  
ATOM   1577  CB  GLN   118      41.474  22.431  35.664  1.00  0.00           C  
ATOM   1578  HB2 GLN   118      40.896  21.890  34.915  1.00  0.00           H  
ATOM   1579  HB3 GLN   118      42.437  21.924  35.722  1.00  0.00           H  
ATOM   1580  CG  GLN   118      40.973  22.301  37.084  1.00  0.00           C  
ATOM   1581  HG2 GLN   118      40.007  22.789  37.212  1.00  0.00           H  
ATOM   1582  HG3 GLN   118      40.829  21.274  37.417  1.00  0.00           H  
ATOM   1583  CD  GLN   118      41.999  22.794  38.157  1.00  0.00           C  
ATOM   1584  OE1 GLN   118      43.074  22.205  38.368  1.00  0.00           O  
ATOM   1585  NE2 GLN   118      41.721  23.828  38.979  1.00  0.00           N  
ATOM   1586 HE21 GLN   118      40.878  24.343  38.766  1.00  0.00           H  
ATOM   1587 HE22 GLN   118      42.394  24.299  39.567  1.00  0.00           H  
ATOM   1588  C   GLN   118      42.285  23.829  33.695  1.00  0.00           C  
ATOM   1589  O   GLN   118      41.892  23.312  32.633  1.00  0.00           O  
ATOM   1590  N   SER   119      43.488  24.337  33.612  1.00  0.00           N  
ATOM   1591  H   SER   119      43.706  24.600  32.662  1.00  0.00           H  
ATOM   1592  CA  SER   119      44.305  24.964  34.714  1.00  0.00           C  
ATOM   1593  HA  SER   119      44.399  24.290  35.565  1.00  0.00           H  
ATOM   1594  CB  SER   119      45.701  25.294  34.124  1.00  0.00           C  
ATOM   1595  HB2 SER   119      46.259  24.379  33.929  1.00  0.00           H  
ATOM   1596  HB3 SER   119      45.669  25.738  33.129  1.00  0.00           H  
ATOM   1597  OG  SER   119      46.338  26.261  34.961  1.00  0.00           O  
ATOM   1598  HG  SER   119      47.183  26.258  34.505  1.00  0.00           H  
ATOM   1599  C   SER   119      43.622  26.268  35.166  1.00  0.00           C  
ATOM   1600  O   SER   119      42.868  26.927  34.417  1.00  0.00           O  
ATOM   1601  N   SER   120      43.737  26.582  36.468  1.00  0.00           N  
ATOM   1602  H   SER   120      44.301  25.938  37.004  1.00  0.00           H  
ATOM   1603  CA  SER   120      43.081  27.709  37.188  1.00  0.00           C  
ATOM   1604  HA  SER   120      43.574  27.765  38.158  1.00  0.00           H  
ATOM   1605  CB  SER   120      43.258  29.049  36.431  1.00  0.00           C  
ATOM   1606  HB2 SER   120      44.260  29.221  36.038  1.00  0.00           H  
ATOM   1607  HB3 SER   120      42.613  29.128  35.556  1.00  0.00           H  
ATOM   1608  OG  SER   120      42.970  30.170  37.263  1.00  0.00           O  
ATOM   1609  HG  SER   120      43.692  30.337  37.874  1.00  0.00           H  
ATOM   1610  C   SER   120      41.581  27.476  37.489  1.00  0.00           C  
ATOM   1611  O   SER   120      40.875  26.915  36.640  1.00  0.00           O  
ATOM   1612  N   SER   121      40.997  27.734  38.683  1.00  0.00           N  
ATOM   1613  H   SER   121      40.012  27.537  38.785  1.00  0.00           H  
ATOM   1614  CA  SER   121      41.630  28.326  39.798  1.00  0.00           C  
ATOM   1615  HA  SER   121      42.496  28.970  39.647  1.00  0.00           H  
ATOM   1616  CB  SER   121      40.586  29.089  40.587  1.00  0.00           C  
ATOM   1617  HB2 SER   121      40.164  29.859  39.941  1.00  0.00           H  
ATOM   1618  HB3 SER   121      39.783  28.362  40.709  1.00  0.00           H  
ATOM   1619  OG  SER   121      41.009  29.590  41.839  1.00  0.00           O  
ATOM   1620  HG  SER   121      41.781  30.161  41.833  1.00  0.00           H  
ATOM   1621  C   SER   121      42.134  27.270  40.798  1.00  0.00           C  
ATOM   1622  O   SER   121      41.344  26.351  41.041  1.00  0.00           O  
ATOM   1623  N   TYR   122      43.404  27.362  41.275  1.00  0.00           N  
ATOM   1624  H   TYR   122      44.053  27.960  40.785  1.00  0.00           H  
ATOM   1625  CA  TYR   122      44.008  26.365  42.138  1.00  0.00           C  
ATOM   1626  HA  TYR   122      44.981  26.720  42.478  1.00  0.00           H  
ATOM   1627  CB  TYR   122      43.209  25.993  43.392  1.00  0.00           C  
ATOM   1628  HB2 TYR   122      42.363  25.449  42.971  1.00  0.00           H  
ATOM   1629  HB3 TYR   122      43.632  25.248  44.065  1.00  0.00           H  
ATOM   1630  CG  TYR   122      42.771  27.214  44.237  1.00  0.00           C  
ATOM   1631  CD1 TYR   122      43.580  28.408  44.265  1.00  0.00           C  
ATOM   1632  HD1 TYR   122      44.448  28.502  43.630  1.00  0.00           H  
ATOM   1633  CE1 TYR   122      43.261  29.478  45.069  1.00  0.00           C  
ATOM   1634  HE1 TYR   122      43.974  30.290  45.065  1.00  0.00           H  
ATOM   1635  CZ  TYR   122      42.122  29.479  45.915  1.00  0.00           C  
ATOM   1636  OH  TYR   122      41.615  30.484  46.652  1.00  0.00           O  
ATOM   1637  HH  TYR   122      41.051  30.077  47.313  1.00  0.00           H  
ATOM   1638  CE2 TYR   122      41.399  28.317  45.873  1.00  0.00           C  
ATOM   1639  HE2 TYR   122      40.533  28.244  46.514  1.00  0.00           H  
ATOM   1640  CD2 TYR   122      41.640  27.191  45.017  1.00  0.00           C  
ATOM   1641  HD2 TYR   122      40.970  26.356  44.881  1.00  0.00           H  
ATOM   1642  C   TYR   122      44.309  25.063  41.354  1.00  0.00           C  
ATOM   1643  O   TYR   122      43.933  24.866  40.147  1.00  0.00           O  
ATOM   1644  N   GLY   123      45.160  24.169  41.793  1.00  0.00           N  
ATOM   1645  H   GLY   123      45.257  23.323  41.250  1.00  0.00           H  
ATOM   1646  CA  GLY   123      45.856  24.256  43.065  1.00  0.00           C  
ATOM   1647  HA2 GLY   123      46.911  24.016  42.938  1.00  0.00           H  
ATOM   1648  HA3 GLY   123      45.883  25.246  43.521  1.00  0.00           H  
ATOM   1649  C   GLY   123      45.387  23.301  44.175  1.00  0.00           C  
ATOM   1650  O   GLY   123      46.115  23.185  45.135  1.00  0.00           O  
ATOM   1651  N   GLN   124      44.369  22.454  43.904  1.00  0.00           N  
ATOM   1652  H   GLN   124      43.962  22.451  42.980  1.00  0.00           H  
ATOM   1653  CA  GLN   124      43.973  21.492  44.985  1.00  0.00           C  
ATOM   1654  HA  GLN   124      43.878  22.123  45.869  1.00  0.00           H  
ATOM   1655  CB  GLN   124      42.607  20.856  44.632  1.00  0.00           C  
ATOM   1656  HB2 GLN   124      42.893  20.270  43.759  1.00  0.00           H  
ATOM   1657  HB3 GLN   124      42.225  20.216  45.428  1.00  0.00           H  
ATOM   1658  CG  GLN   124      41.454  21.828  44.288  1.00  0.00           C  
ATOM   1659  HG2 GLN   124      41.916  22.575  43.642  1.00  0.00           H  
ATOM   1660  HG3 GLN   124      40.741  21.245  43.706  1.00  0.00           H  
ATOM   1661  CD  GLN   124      40.875  22.496  45.532  1.00  0.00           C  
ATOM   1662  OE1 GLN   124      41.286  22.223  46.619  1.00  0.00           O  
ATOM   1663  NE2 GLN   124      39.992  23.490  45.383  1.00  0.00           N  
ATOM   1664 HE21 GLN   124      39.750  23.745  44.437  1.00  0.00           H  
ATOM   1665 HE22 GLN   124      39.578  24.025  46.134  1.00  0.00           H  
ATOM   1666  C   GLN   124      45.004  20.353  45.295  1.00  0.00           C  
ATOM   1667  O   GLN   124      45.555  19.762  44.359  1.00  0.00           O  
ATOM   1668  N   PRO   125      45.059  19.904  46.568  1.00  0.00           N  
ATOM   1669  CD  PRO   125      45.870  18.707  46.935  1.00  0.00           C  
ATOM   1670  HD2 PRO   125      46.807  19.069  47.357  1.00  0.00           H  
ATOM   1671  HD3 PRO   125      45.992  18.066  46.061  1.00  0.00           H  
ATOM   1672  CG  PRO   125      45.044  17.991  47.972  1.00  0.00           C  
ATOM   1673  HG2 PRO   125      45.690  17.320  48.538  1.00  0.00           H  
ATOM   1674  HG3 PRO   125      44.197  17.517  47.475  1.00  0.00           H  
ATOM   1675  CB  PRO   125      44.468  19.135  48.761  1.00  0.00           C  
ATOM   1676  HB2 PRO   125      45.109  19.437  49.590  1.00  0.00           H  
ATOM   1677  HB3 PRO   125      43.512  18.806  49.170  1.00  0.00           H  
ATOM   1678  CA  PRO   125      44.315  20.267  47.736  1.00  0.00           C  
ATOM   1679  HA  PRO   125      43.254  20.312  47.490  1.00  0.00           H  
ATOM   1680  C   PRO   125      44.823  21.580  48.201  1.00  0.00           C  
ATOM   1681  O   PRO   125      46.012  21.801  48.526  1.00  0.00           O  
ATOM   1682  N   GLN   126      43.886  22.529  48.308  1.00  0.00           N  
ATOM   1683  H   GLN   126      42.957  22.354  47.955  1.00  0.00           H  
ATOM   1684  CA  GLN   126      44.120  23.657  49.165  1.00  0.00           C  
ATOM   1685  HA  GLN   126      45.040  24.221  49.012  1.00  0.00           H  
ATOM   1686  CB  GLN   126      42.940  24.672  48.906  1.00  0.00           C  
ATOM   1687  HB2 GLN   126      42.019  24.098  49.014  1.00  0.00           H  
ATOM   1688  HB3 GLN   126      42.950  25.417  49.701  1.00  0.00           H  
ATOM   1689  CG  GLN   126      42.912  25.351  47.560  1.00  0.00           C  
ATOM   1690  HG2 GLN   126      42.729  24.576  46.816  1.00  0.00           H  
ATOM   1691  HG3 GLN   126      42.063  26.023  47.435  1.00  0.00           H  
ATOM   1692  CD  GLN   126      44.198  26.111  47.303  1.00  0.00           C  
ATOM   1693  OE1 GLN   126      44.891  25.905  46.301  1.00  0.00           O  
ATOM   1694  NE2 GLN   126      44.638  27.005  48.119  1.00  0.00           N  
ATOM   1695 HE21 GLN   126      44.164  27.340  48.946  1.00  0.00           H  
ATOM   1696 HE22 GLN   126      45.568  27.383  48.008  1.00  0.00           H  
ATOM   1697  C   GLN   126      44.122  23.181  50.639  1.00  0.00           C  
ATOM   1698  O   GLN   126      44.932  23.581  51.490  1.00  0.00           O  
ATOM   1699  N   SER   127      43.269  22.227  51.020  1.00  0.00           N  
ATOM   1700  H   SER   127      42.550  21.961  50.362  1.00  0.00           H  
ATOM   1701  CA  SER   127      43.141  21.557  52.319  1.00  0.00           C  
ATOM   1702  HA  SER   127      42.747  22.192  53.113  1.00  0.00           H  
ATOM   1703  CB  SER   127      42.224  20.364  52.110  1.00  0.00           C  
ATOM   1704  HB2 SER   127      42.747  19.505  51.689  1.00  0.00           H  
ATOM   1705  HB3 SER   127      41.861  20.107  53.105  1.00  0.00           H  
ATOM   1706  OG  SER   127      41.152  20.738  51.300  1.00  0.00           O  
ATOM   1707  HG  SER   127      40.456  20.083  51.212  1.00  0.00           H  
ATOM   1708  C   SER   127      44.458  21.027  52.854  1.00  0.00           C  
ATOM   1709  O   SER   127      45.230  20.392  52.095  1.00  0.00           O  
ATOM   1710  N   GLY   128      44.785  21.277  54.124  1.00  0.00           N  
ATOM   1711  H   GLY   128      44.199  21.789  54.769  1.00  0.00           H  
ATOM   1712  CA  GLY   128      46.051  20.743  54.751  1.00  0.00           C  
ATOM   1713  HA2 GLY   128      46.939  21.017  54.181  1.00  0.00           H  
ATOM   1714  HA3 GLY   128      46.181  21.273  55.694  1.00  0.00           H  
ATOM   1715  C   GLY   128      46.158  19.276  55.076  1.00  0.00           C  
ATOM   1716  O   GLY   128      45.109  18.691  54.962  1.00  0.00           O  
ATOM   1717  N   SER   129      47.213  18.658  55.582  1.00  0.00           N  
ATOM   1718  H   SER   129      47.134  17.729  55.970  1.00  0.00           H  
ATOM   1719  CA  SER   129      48.648  18.877  55.219  1.00  0.00           C  
ATOM   1720  HA  SER   129      49.122  17.905  55.359  1.00  0.00           H  
ATOM   1721  CB  SER   129      48.950  19.288  53.783  1.00  0.00           C  
ATOM   1722  HB2 SER   129      48.514  18.462  53.221  1.00  0.00           H  
ATOM   1723  HB3 SER   129      48.518  20.219  53.416  1.00  0.00           H  
ATOM   1724  OG  SER   129      50.317  19.335  53.643  1.00  0.00           O  
ATOM   1725  HG  SER   129      50.557  20.242  53.438  1.00  0.00           H  
ATOM   1726  C   SER   129      49.401  19.876  56.131  1.00  0.00           C  
ATOM   1727  O   SER   129      48.992  21.058  56.185  1.00  0.00           O  
ATOM   1728  N   TYR   130      50.345  19.425  56.908  1.00  0.00           N  
ATOM   1729  H   TYR   130      50.410  18.421  56.990  1.00  0.00           H  
ATOM   1730  CA  TYR   130      51.357  20.150  57.631  1.00  0.00           C  
ATOM   1731  HA  TYR   130      52.312  19.623  57.637  1.00  0.00           H  
ATOM   1732  CB  TYR   130      51.777  21.565  56.968  1.00  0.00           C  
ATOM   1733  HB2 TYR   130      51.948  21.361  55.911  1.00  0.00           H  
ATOM   1734  HB3 TYR   130      50.957  22.282  57.027  1.00  0.00           H  
ATOM   1735  CG  TYR   130      53.086  22.117  57.540  1.00  0.00           C  
ATOM   1736  CD1 TYR   130      53.104  22.984  58.676  1.00  0.00           C  
ATOM   1737  HD1 TYR   130      52.191  23.228  59.199  1.00  0.00           H  
ATOM   1738  CE1 TYR   130      54.321  23.626  59.106  1.00  0.00           C  
ATOM   1739  HE1 TYR   130      54.334  24.222  60.007  1.00  0.00           H  
ATOM   1740  CZ  TYR   130      55.534  23.231  58.506  1.00  0.00           C  
ATOM   1741  OH  TYR   130      56.721  23.862  58.901  1.00  0.00           O  
ATOM   1742  HH  TYR   130      56.688  24.217  59.792  1.00  0.00           H  
ATOM   1743  CE2 TYR   130      55.534  22.439  57.358  1.00  0.00           C  
ATOM   1744  HE2 TYR   130      56.491  22.097  56.994  1.00  0.00           H  
ATOM   1745  CD2 TYR   130      54.342  21.842  56.913  1.00  0.00           C  
ATOM   1746  HD2 TYR   130      54.199  21.193  56.062  1.00  0.00           H  
ATOM   1747  C   TYR   130      50.873  20.376  59.072  1.00  0.00           C  
ATOM   1748  O   TYR   130      50.120  21.312  59.304  1.00  0.00           O  
ATOM   1749  N   SER   131      51.241  19.583  60.077  1.00  0.00           N  
ATOM   1750  H   SER   131      50.880  19.887  60.969  1.00  0.00           H  
ATOM   1751  CA  SER   131      52.351  18.626  60.170  1.00  0.00           C  
ATOM   1752  HA  SER   131      52.298  18.248  61.191  1.00  0.00           H  
ATOM   1753  CB  SER   131      51.971  17.393  59.355  1.00  0.00           C  
ATOM   1754  HB2 SER   131      51.994  17.679  58.303  1.00  0.00           H  
ATOM   1755  HB3 SER   131      52.721  16.620  59.521  1.00  0.00           H  
ATOM   1756  OG  SER   131      50.758  16.799  59.804  1.00  0.00           O  
ATOM   1757  HG  SER   131      50.847  16.497  60.711  1.00  0.00           H  
ATOM   1758  C   SER   131      53.736  19.120  59.899  1.00  0.00           C  
ATOM   1759  O   SER   131      54.263  18.913  58.820  1.00  0.00           O  
ATOM   1760  N   GLN   132      54.372  19.900  60.748  1.00  0.00           N  
ATOM   1761  H   GLN   132      55.224  20.380  60.495  1.00  0.00           H  
ATOM   1762  CA  GLN   132      54.002  20.414  62.148  1.00  0.00           C  
ATOM   1763  HA  GLN   132      52.936  20.621  62.054  1.00  0.00           H  
ATOM   1764  CB  GLN   132      54.115  19.321  63.220  1.00  0.00           C  
ATOM   1765  HB2 GLN   132      54.041  19.865  64.162  1.00  0.00           H  
ATOM   1766  HB3 GLN   132      53.245  18.665  63.237  1.00  0.00           H  
ATOM   1767  CG  GLN   132      55.476  18.599  63.195  1.00  0.00           C  
ATOM   1768  HG2 GLN   132      56.139  19.150  62.528  1.00  0.00           H  
ATOM   1769  HG3 GLN   132      56.000  18.623  64.150  1.00  0.00           H  
ATOM   1770  CD  GLN   132      55.338  17.207  62.631  1.00  0.00           C  
ATOM   1771  OE1 GLN   132      54.494  16.905  61.776  1.00  0.00           O  
ATOM   1772  NE2 GLN   132      56.198  16.277  62.980  1.00  0.00           N  
ATOM   1773 HE21 GLN   132      56.837  16.397  63.753  1.00  0.00           H  
ATOM   1774 HE22 GLN   132      56.136  15.354  62.575  1.00  0.00           H  
ATOM   1775  C   GLN   132      54.658  21.761  62.482  1.00  0.00           C  
ATOM   1776  O   GLN   132      55.839  22.012  62.206  1.00  0.00           O  
ATOM   1777  N   GLN   133      53.935  22.580  63.195  1.00  0.00           N  
ATOM   1778  H   GLN   133      53.072  22.173  63.527  1.00  0.00           H  
ATOM   1779  CA  GLN   133      54.399  23.848  63.724  1.00  0.00           C  
ATOM   1780  HA  GLN   133      53.558  24.145  64.351  1.00  0.00           H  
ATOM   1781  CB  GLN   133      55.613  23.716  64.674  1.00  0.00           C  
ATOM   1782  HB2 GLN   133      56.530  23.419  64.165  1.00  0.00           H  
ATOM   1783  HB3 GLN   133      55.891  24.722  64.988  1.00  0.00           H  
ATOM   1784  CG  GLN   133      55.303  22.839  65.892  1.00  0.00           C  
ATOM   1785  HG2 GLN   133      54.386  23.184  66.370  1.00  0.00           H  
ATOM   1786  HG3 GLN   133      55.112  21.834  65.515  1.00  0.00           H  
ATOM   1787  CD  GLN   133      56.340  22.797  67.017  1.00  0.00           C  
ATOM   1788  OE1 GLN   133      57.511  23.233  66.870  1.00  0.00           O  
ATOM   1789  NE2 GLN   133      55.949  22.311  68.212  1.00  0.00           N  
ATOM   1790 HE21 GLN   133      55.100  21.788  68.370  1.00  0.00           H  
ATOM   1791 HE22 GLN   133      56.447  22.536  69.061  1.00  0.00           H  
ATOM   1792  C   GLN   133      54.606  25.035  62.733  1.00  0.00           C  
ATOM   1793  O   GLN   133      55.673  25.047  62.144  1.00  0.00           O  
ATOM   1794  N   PRO   134      53.707  26.018  62.540  1.00  0.00           N  
ATOM   1795  CD  PRO   134      53.789  27.042  61.546  1.00  0.00           C  
ATOM   1796  HD2 PRO   134      54.104  26.624  60.590  1.00  0.00           H  
ATOM   1797  HD3 PRO   134      54.400  27.881  61.877  1.00  0.00           H  
ATOM   1798  CG  PRO   134      52.400  27.636  61.457  1.00  0.00           C  
ATOM   1799  HG2 PRO   134      51.819  26.955  60.835  1.00  0.00           H  
ATOM   1800  HG3 PRO   134      52.456  28.646  61.051  1.00  0.00           H  
ATOM   1801  CB  PRO   134      52.040  27.582  62.996  1.00  0.00           C  
ATOM   1802  HB2 PRO   134      51.034  27.956  63.183  1.00  0.00           H  
ATOM   1803  HB3 PRO   134      52.763  28.218  63.507  1.00  0.00           H  
ATOM   1804  CA  PRO   134      52.440  26.136  63.291  1.00  0.00           C  
ATOM   1805  HA  PRO   134      52.614  26.126  64.367  1.00  0.00           H  
ATOM   1806  C   PRO   134      51.429  25.003  62.956  1.00  0.00           C  
ATOM   1807  O   PRO   134      51.671  24.205  62.070  1.00  0.00           O  
ATOM   1808  N   SER   135      50.228  24.870  63.640  1.00  0.00           N  
ATOM   1809  H   SER   135      49.614  24.136  63.316  1.00  0.00           H  
ATOM   1810  CA  SER   135      49.870  25.442  64.966  1.00  0.00           C  
ATOM   1811  HA  SER   135      49.802  26.528  64.896  1.00  0.00           H  
ATOM   1812  CB  SER   135      48.420  24.959  65.320  1.00  0.00           C  
ATOM   1813  HB2 SER   135      48.374  23.871  65.365  1.00  0.00           H  
ATOM   1814  HB3 SER   135      48.104  25.338  66.292  1.00  0.00           H  
ATOM   1815  OG  SER   135      47.514  25.500  64.339  1.00  0.00           O  
ATOM   1816  HG  SER   135      46.598  25.432  64.618  1.00  0.00           H  
ATOM   1817  C   SER   135      50.863  25.118  66.012  1.00  0.00           C  
ATOM   1818  O   SER   135      51.542  24.094  65.958  1.00  0.00           O  
ATOM   1819  N   TYR   136      51.193  26.119  66.881  1.00  0.00           N  
ATOM   1820  H   TYR   136      50.699  26.998  66.827  1.00  0.00           H  
ATOM   1821  CA  TYR   136      52.198  26.005  67.933  1.00  0.00           C  
ATOM   1822  HA  TYR   136      52.957  25.296  67.604  1.00  0.00           H  
ATOM   1823  CB  TYR   136      52.907  27.307  68.145  1.00  0.00           C  
ATOM   1824  HB2 TYR   136      52.107  28.039  68.253  1.00  0.00           H  
ATOM   1825  HB3 TYR   136      53.580  27.337  69.002  1.00  0.00           H  
ATOM   1826  CG  TYR   136      53.779  27.643  66.956  1.00  0.00           C  
ATOM   1827  CD1 TYR   136      54.867  26.846  66.569  1.00  0.00           C  
ATOM   1828  HD1 TYR   136      55.167  26.021  67.198  1.00  0.00           H  
ATOM   1829  CE1 TYR   136      55.747  27.182  65.522  1.00  0.00           C  
ATOM   1830  HE1 TYR   136      56.648  26.616  65.335  1.00  0.00           H  
ATOM   1831  CZ  TYR   136      55.548  28.401  64.812  1.00  0.00           C  
ATOM   1832  OH  TYR   136      56.308  28.782  63.688  1.00  0.00           O  
ATOM   1833  HH  TYR   136      56.929  28.096  63.430  1.00  0.00           H  
ATOM   1834  CE2 TYR   136      54.466  29.231  65.211  1.00  0.00           C  
ATOM   1835  HE2 TYR   136      54.233  30.110  64.629  1.00  0.00           H  
ATOM   1836  CD2 TYR   136      53.586  28.896  66.279  1.00  0.00           C  
ATOM   1837  HD2 TYR   136      52.748  29.513  66.568  1.00  0.00           H  
ATOM   1838  C   TYR   136      51.566  25.376  69.152  1.00  0.00           C  
ATOM   1839  O   TYR   136      50.365  25.231  69.378  1.00  0.00           O  
ATOM   1840  N   GLY   137      52.414  24.801  70.058  1.00  0.00           N  
ATOM   1841  H   GLY   137      51.887  24.267  70.735  1.00  0.00           H  
ATOM   1842  CA  GLY   137      53.919  24.910  70.214  1.00  0.00           C  
ATOM   1843  HA2 GLY   137      54.370  23.924  70.330  1.00  0.00           H  
ATOM   1844  HA3 GLY   137      54.241  25.313  69.254  1.00  0.00           H  
ATOM   1845  C   GLY   137      54.328  25.749  71.375  1.00  0.00           C  
ATOM   1846  O   GLY   137      53.929  26.925  71.535  1.00  0.00           O  
ATOM   1847  N   GLY   138      55.332  25.211  72.056  1.00  0.00           N  
ATOM   1848  H   GLY   138      55.785  24.374  71.717  1.00  0.00           H  
ATOM   1849  CA  GLY   138      55.970  25.958  73.199  1.00  0.00           C  
ATOM   1850  HA2 GLY   138      56.933  25.530  73.476  1.00  0.00           H  
ATOM   1851  HA3 GLY   138      56.143  26.976  72.850  1.00  0.00           H  
ATOM   1852  C   GLY   138      55.137  26.079  74.433  1.00  0.00           C  
ATOM   1853  O   GLY   138      54.010  25.565  74.433  1.00  0.00           O  
ATOM   1854  N   GLN   139      55.628  26.841  75.409  1.00  0.00           N  
ATOM   1855  H   GLN   139      55.091  26.786  76.263  1.00  0.00           H  
ATOM   1856  CA  GLN   139      56.864  27.654  75.412  1.00  0.00           C  
ATOM   1857  HA  GLN   139      57.640  27.144  74.842  1.00  0.00           H  
ATOM   1858  CB  GLN   139      56.748  29.073  74.762  1.00  0.00           C  
ATOM   1859  HB2 GLN   139      57.743  29.287  74.373  1.00  0.00           H  
ATOM   1860  HB3 GLN   139      56.140  29.005  73.860  1.00  0.00           H  
ATOM   1861  CG  GLN   139      56.047  30.153  75.627  1.00  0.00           C  
ATOM   1862  HG2 GLN   139      55.176  30.419  75.029  1.00  0.00           H  
ATOM   1863  HG3 GLN   139      55.594  29.744  76.531  1.00  0.00           H  
ATOM   1864  CD  GLN   139      56.813  31.410  76.042  1.00  0.00           C  
ATOM   1865  OE1 GLN   139      57.007  32.324  75.208  1.00  0.00           O  
ATOM   1866  NE2 GLN   139      57.313  31.514  77.299  1.00  0.00           N  
ATOM   1867 HE21 GLN   139      57.163  30.808  78.005  1.00  0.00           H  
ATOM   1868 HE22 GLN   139      57.590  32.450  77.558  1.00  0.00           H  
ATOM   1869  C   GLN   139      57.453  27.802  76.793  1.00  0.00           C  
ATOM   1870  O   GLN   139      58.337  28.663  76.934  1.00  0.00           O  
ATOM   1871  N   GLN   140      57.046  27.107  77.784  1.00  0.00           N  
ATOM   1872  H   GLN   140      56.279  26.469  77.624  1.00  0.00           H  
ATOM   1873  CA  GLN   140      57.738  26.947  79.084  1.00  0.00           C  
ATOM   1874  HA  GLN   140      57.067  26.456  79.789  1.00  0.00           H  
ATOM   1875  CB  GLN   140      58.975  26.054  78.836  1.00  0.00           C  
ATOM   1876  HB2 GLN   140      59.729  26.564  78.236  1.00  0.00           H  
ATOM   1877  HB3 GLN   140      59.308  25.900  79.862  1.00  0.00           H  
ATOM   1878  CG  GLN   140      58.722  24.661  78.252  1.00  0.00           C  
ATOM   1879  HG2 GLN   140      59.616  24.042  78.331  1.00  0.00           H  
ATOM   1880  HG3 GLN   140      57.954  24.207  78.879  1.00  0.00           H  
ATOM   1881  CD  GLN   140      58.306  24.550  76.803  1.00  0.00           C  
ATOM   1882  OE1 GLN   140      58.900  25.105  75.893  1.00  0.00           O  
ATOM   1883  NE2 GLN   140      57.264  23.809  76.499  1.00  0.00           N  
ATOM   1884 HE21 GLN   140      56.952  23.182  77.227  1.00  0.00           H  
ATOM   1885 HE22 GLN   140      57.283  23.366  75.591  1.00  0.00           H  
ATOM   1886  C   GLN   140      58.105  28.302  79.795  1.00  0.00           C  
ATOM   1887  O   GLN   140      57.518  29.340  79.565  1.00  0.00           O  
ATOM   1888  N   GLN   141      58.963  28.324  80.806  1.00  0.00           N  
ATOM   1889  H   GLN   141      59.496  27.474  80.928  1.00  0.00           H  
ATOM   1890  CA  GLN   141      59.553  29.560  81.323  1.00  0.00           C  
ATOM   1891  HA  GLN   141      58.775  29.834  82.035  1.00  0.00           H  
ATOM   1892  CB  GLN   141      60.819  29.222  82.104  1.00  0.00           C  
ATOM   1893  HB2 GLN   141      61.527  28.803  81.388  1.00  0.00           H  
ATOM   1894  HB3 GLN   141      61.227  30.208  82.327  1.00  0.00           H  
ATOM   1895  CG  GLN   141      60.649  28.390  83.344  1.00  0.00           C  
ATOM   1896  HG2 GLN   141      61.278  28.827  84.119  1.00  0.00           H  
ATOM   1897  HG3 GLN   141      59.595  28.388  83.624  1.00  0.00           H  
ATOM   1898  CD  GLN   141      61.080  26.927  83.077  1.00  0.00           C  
ATOM   1899  OE1 GLN   141      60.744  26.371  82.029  1.00  0.00           O  
ATOM   1900  NE2 GLN   141      61.854  26.304  83.923  1.00  0.00           N  
ATOM   1901 HE21 GLN   141      62.102  26.705  84.816  1.00  0.00           H  
ATOM   1902 HE22 GLN   141      62.240  25.429  83.597  1.00  0.00           H  
ATOM   1903  C   GLN   141      59.745  30.797  80.398  1.00  0.00           C  
ATOM   1904  O   GLN   141      60.446  30.546  79.388  1.00  0.00           O  
ATOM   1905  N   SER   142      59.089  31.972  80.491  1.00  0.00           N  
ATOM   1906  H   SER   142      59.065  32.510  79.636  1.00  0.00           H  
ATOM   1907  CA  SER   142      58.274  32.622  81.564  1.00  0.00           C  
ATOM   1908  HA  SER   142      58.174  33.688  81.360  1.00  0.00           H  
ATOM   1909  CB  SER   142      56.892  32.000  81.501  1.00  0.00           C  
ATOM   1910  HB2 SER   142      56.619  31.847  80.457  1.00  0.00           H  
ATOM   1911  HB3 SER   142      56.932  31.000  81.933  1.00  0.00           H  
ATOM   1912  OG  SER   142      56.004  32.914  82.115  1.00  0.00           O  
ATOM   1913  HG  SER   142      56.082  33.756  81.660  1.00  0.00           H  
ATOM   1914  C   SER   142      58.790  32.608  82.978  1.00  0.00           C  
ATOM   1915  O   SER   142      58.499  31.708  83.773  1.00  0.00           O  
ATOM   1916  N   TYR   143      59.776  33.450  83.274  1.00  0.00           N  
ATOM   1917  H   TYR   143      59.956  34.203  82.626  1.00  0.00           H  
ATOM   1918  CA  TYR   143      60.383  33.489  84.583  1.00  0.00           C  
ATOM   1919  HA  TYR   143      60.104  32.584  85.122  1.00  0.00           H  
ATOM   1920  CB  TYR   143      61.908  33.613  84.465  1.00  0.00           C  
ATOM   1921  HB2 TYR   143      61.999  34.364  83.681  1.00  0.00           H  
ATOM   1922  HB3 TYR   143      62.352  33.979  85.391  1.00  0.00           H  
ATOM   1923  CG  TYR   143      62.612  32.297  84.042  1.00  0.00           C  
ATOM   1924  CD1 TYR   143      62.887  31.217  84.908  1.00  0.00           C  
ATOM   1925  HD1 TYR   143      62.494  31.036  85.898  1.00  0.00           H  
ATOM   1926  CE1 TYR   143      63.603  30.107  84.484  1.00  0.00           C  
ATOM   1927  HE1 TYR   143      63.764  29.272  85.149  1.00  0.00           H  
ATOM   1928  CZ  TYR   143      64.127  30.045  83.145  1.00  0.00           C  
ATOM   1929  OH  TYR   143      64.658  28.851  82.749  1.00  0.00           O  
ATOM   1930  HH  TYR   143      64.933  28.330  83.508  1.00  0.00           H  
ATOM   1931  CE2 TYR   143      63.753  31.094  82.276  1.00  0.00           C  
ATOM   1932  HE2 TYR   143      64.167  31.135  81.280  1.00  0.00           H  
ATOM   1933  CD2 TYR   143      63.135  32.263  82.769  1.00  0.00           C  
ATOM   1934  HD2 TYR   143      62.984  33.108  82.113  1.00  0.00           H  
ATOM   1935  C   TYR   143      59.772  34.758  85.298  1.00  0.00           C  
ATOM   1936  O   TYR   143      59.891  35.861  84.781  1.00  0.00           O  
ATOM   1937  N   GLY   144      59.326  34.502  86.530  1.00  0.00           N  
ATOM   1938  H   GLY   144      59.300  33.574  86.928  1.00  0.00           H  
ATOM   1939  CA  GLY   144      58.716  35.522  87.495  1.00  0.00           C  
ATOM   1940  HA2 GLY   144      57.827  35.957  87.039  1.00  0.00           H  
ATOM   1941  HA3 GLY   144      58.245  34.979  88.314  1.00  0.00           H  
ATOM   1942  C   GLY   144      59.524  36.624  88.115  1.00  0.00           C  
ATOM   1943  O   GLY   144      59.032  37.604  88.690  1.00  0.00           O  
ATOM   1944  N   GLN   145      60.896  36.450  87.995  1.00  0.00           N  
ATOM   1945  H   GLN   145      61.266  35.600  87.594  1.00  0.00           H  
ATOM   1946  CA  GLN   145      61.803  37.569  88.395  1.00  0.00           C  
ATOM   1947  HA  GLN   145      61.634  37.713  89.462  1.00  0.00           H  
ATOM   1948  CB  GLN   145      63.239  36.981  88.202  1.00  0.00           C  
ATOM   1949  HB2 GLN   145      63.893  37.560  88.854  1.00  0.00           H  
ATOM   1950  HB3 GLN   145      63.319  35.959  88.570  1.00  0.00           H  
ATOM   1951  CG  GLN   145      63.704  36.959  86.768  1.00  0.00           C  
ATOM   1952  HG2 GLN   145      63.138  36.140  86.324  1.00  0.00           H  
ATOM   1953  HG3 GLN   145      63.311  37.823  86.231  1.00  0.00           H  
ATOM   1954  CD  GLN   145      65.147  36.667  86.519  1.00  0.00           C  
ATOM   1955  OE1 GLN   145      65.975  36.735  87.374  1.00  0.00           O  
ATOM   1956  NE2 GLN   145      65.510  36.217  85.360  1.00  0.00           N  
ATOM   1957 HE21 GLN   145      66.443  35.832  85.328  1.00  0.00           H  
ATOM   1958 HE22 GLN   145      64.916  36.227  84.543  1.00  0.00           H  
ATOM   1959  C   GLN   145      61.571  38.919  87.666  1.00  0.00           C  
ATOM   1960  O   GLN   145      61.013  38.885  86.568  1.00  0.00           O  
ATOM   1961  N   GLN   146      61.971  40.028  88.385  1.00  0.00           N  
ATOM   1962  H   GLN   146      62.437  39.987  89.280  1.00  0.00           H  
ATOM   1963  CA  GLN   146      61.868  41.383  87.710  1.00  0.00           C  
ATOM   1964  HA  GLN   146      62.228  41.350  86.682  1.00  0.00           H  
ATOM   1965  CB  GLN   146      60.373  41.888  87.528  1.00  0.00           C  
ATOM   1966  HB2 GLN   146      60.367  42.928  87.203  1.00  0.00           H  
ATOM   1967  HB3 GLN   146      59.883  41.310  86.744  1.00  0.00           H  
ATOM   1968  CG  GLN   146      59.546  41.817  88.798  1.00  0.00           C  
ATOM   1969  HG2 GLN   146      59.442  40.777  89.107  1.00  0.00           H  
ATOM   1970  HG3 GLN   146      60.090  42.284  89.619  1.00  0.00           H  
ATOM   1971  CD  GLN   146      58.170  42.400  88.629  1.00  0.00           C  
ATOM   1972  OE1 GLN   146      57.623  42.712  87.565  1.00  0.00           O  
ATOM   1973  NE2 GLN   146      57.488  42.610  89.737  1.00  0.00           N  
ATOM   1974 HE21 GLN   146      57.824  42.241  90.615  1.00  0.00           H  
ATOM   1975 HE22 GLN   146      56.650  43.170  89.661  1.00  0.00           H  
ATOM   1976  C   GLN   146      62.664  42.464  88.413  1.00  0.00           C  
ATOM   1977  O   GLN   146      62.941  42.272  89.576  1.00  0.00           O  
ATOM   1978  N   GLN   147      63.077  43.614  87.848  1.00  0.00           N  
ATOM   1979  H   GLN   147      62.798  43.906  86.922  1.00  0.00           H  
ATOM   1980  CA  GLN   147      64.298  44.372  88.325  1.00  0.00           C  
ATOM   1981  HA  GLN   147      64.066  44.484  89.384  1.00  0.00           H  
ATOM   1982  CB  GLN   147      65.614  43.642  88.182  1.00  0.00           C  
ATOM   1983  HB2 GLN   147      66.386  44.251  88.652  1.00  0.00           H  
ATOM   1984  HB3 GLN   147      65.632  42.675  88.685  1.00  0.00           H  
ATOM   1985  CG  GLN   147      66.022  43.560  86.665  1.00  0.00           C  
ATOM   1986  HG2 GLN   147      65.136  43.304  86.084  1.00  0.00           H  
ATOM   1987  HG3 GLN   147      66.212  44.559  86.272  1.00  0.00           H  
ATOM   1988  CD  GLN   147      67.334  42.795  86.318  1.00  0.00           C  
ATOM   1989  OE1 GLN   147      68.170  42.571  87.106  1.00  0.00           O  
ATOM   1990  NE2 GLN   147      67.562  42.350  85.081  1.00  0.00           N  
ATOM   1991 HE21 GLN   147      66.995  42.622  84.290  1.00  0.00           H  
ATOM   1992 HE22 GLN   147      68.444  41.945  84.802  1.00  0.00           H  
ATOM   1993  C   GLN   147      64.380  45.762  87.702  1.00  0.00           C  
ATOM   1994  O   GLN   147      64.331  45.928  86.472  1.00  0.00           O  
ATOM   1995  N   SER   148      64.502  46.844  88.505  1.00  0.00           N  
ATOM   1996  H   SER   148      64.691  46.763  89.494  1.00  0.00           H  
ATOM   1997  CA  SER   148      64.323  48.231  88.062  1.00  0.00           C  
ATOM   1998  HA  SER   148      64.840  48.378  87.114  1.00  0.00           H  
ATOM   1999  CB  SER   148      62.840  48.521  87.932  1.00  0.00           C  
ATOM   2000  HB2 SER   148      62.620  49.441  87.391  1.00  0.00           H  
ATOM   2001  HB3 SER   148      62.502  47.658  87.358  1.00  0.00           H  
ATOM   2002  OG  SER   148      62.211  48.516  89.199  1.00  0.00           O  
ATOM   2003  HG  SER   148      61.931  47.633  89.453  1.00  0.00           H  
ATOM   2004  C   SER   148      64.857  49.162  89.111  1.00  0.00           C  
ATOM   2005  O   SER   148      64.983  48.731  90.271  1.00  0.00           O  
ATOM   2006  N   TYR   149      64.949  50.525  88.922  1.00  0.00           N  
ATOM   2007  H   TYR   149      64.692  50.895  88.017  1.00  0.00           H  
ATOM   2008  CA  TYR   149      65.562  51.429  89.961  1.00  0.00           C  
ATOM   2009  HA  TYR   149      66.374  50.821  90.359  1.00  0.00           H  
ATOM   2010  CB  TYR   149      65.969  52.734  89.266  1.00  0.00           C  
ATOM   2011  HB2 TYR   149      66.698  52.447  88.508  1.00  0.00           H  
ATOM   2012  HB3 TYR   149      65.110  53.172  88.757  1.00  0.00           H  
ATOM   2013  CG  TYR   149      66.660  53.647  90.152  1.00  0.00           C  
ATOM   2014  CD1 TYR   149      65.853  54.724  90.649  1.00  0.00           C  
ATOM   2015  HD1 TYR   149      64.812  54.829  90.379  1.00  0.00           H  
ATOM   2016  CE1 TYR   149      66.513  55.679  91.430  1.00  0.00           C  
ATOM   2017  HE1 TYR   149      65.997  56.578  91.737  1.00  0.00           H  
ATOM   2018  CZ  TYR   149      67.824  55.502  91.901  1.00  0.00           C  
ATOM   2019  OH  TYR   149      68.311  56.413  92.752  1.00  0.00           O  
ATOM   2020  HH  TYR   149      69.080  56.138  93.256  1.00  0.00           H  
ATOM   2021  CE2 TYR   149      68.583  54.369  91.404  1.00  0.00           C  
ATOM   2022  HE2 TYR   149      69.645  54.230  91.542  1.00  0.00           H  
ATOM   2023  CD2 TYR   149      68.007  53.448  90.576  1.00  0.00           C  
ATOM   2024  HD2 TYR   149      68.635  52.682  90.147  1.00  0.00           H  
ATOM   2025  C   TYR   149      64.603  51.695  91.191  1.00  0.00           C  
ATOM   2026  O   TYR   149      63.459  51.938  91.006  1.00  0.00           O  
ATOM   2027  N   ASN   150      65.029  51.682  92.410  1.00  0.00           N  
ATOM   2028  H   ASN   150      66.023  51.580  92.555  1.00  0.00           H  
ATOM   2029  CA  ASN   150      64.230  52.054  93.591  1.00  0.00           C  
ATOM   2030  HA  ASN   150      63.173  51.953  93.344  1.00  0.00           H  
ATOM   2031  CB  ASN   150      64.648  51.097  94.734  1.00  0.00           C  
ATOM   2032  HB2 ASN   150      64.533  50.052  94.449  1.00  0.00           H  
ATOM   2033  HB3 ASN   150      65.663  51.326  95.061  1.00  0.00           H  
ATOM   2034  CG  ASN   150      63.785  51.238  96.013  1.00  0.00           C  
ATOM   2035  OD1 ASN   150      62.589  51.619  96.045  1.00  0.00           O  
ATOM   2036  ND2 ASN   150      64.345  50.951  97.147  1.00  0.00           N  
ATOM   2037 HD21 ASN   150      63.677  51.100  97.890  1.00  0.00           H  
ATOM   2038 HD22 ASN   150      65.331  50.734  97.156  1.00  0.00           H  
ATOM   2039  C   ASN   150      64.475  53.498  93.978  1.00  0.00           C  
ATOM   2040  O   ASN   150      65.660  53.721  94.192  1.00  0.00           O  
ATOM   2041  N   PRO   151      63.479  54.388  93.970  1.00  0.00           N  
ATOM   2042  CD  PRO   151      62.086  54.178  93.590  1.00  0.00           C  
ATOM   2043  HD2 PRO   151      61.508  53.717  94.391  1.00  0.00           H  
ATOM   2044  HD3 PRO   151      62.010  53.573  92.687  1.00  0.00           H  
ATOM   2045  CG  PRO   151      61.621  55.598  93.269  1.00  0.00           C  
ATOM   2046  HG2 PRO   151      60.569  55.786  93.488  1.00  0.00           H  
ATOM   2047  HG3 PRO   151      61.804  55.863  92.228  1.00  0.00           H  
ATOM   2048  CB  PRO   151      62.445  56.518  94.205  1.00  0.00           C  
ATOM   2049  HB2 PRO   151      61.872  56.675  95.119  1.00  0.00           H  
ATOM   2050  HB3 PRO   151      62.638  57.461  93.694  1.00  0.00           H  
ATOM   2051  CA  PRO   151      63.833  55.834  94.384  1.00  0.00           C  
ATOM   2052  HA  PRO   151      64.485  56.238  93.610  1.00  0.00           H  
ATOM   2053  C   PRO   151      64.298  55.884  95.798  1.00  0.00           C  
ATOM   2054  O   PRO   151      63.672  55.302  96.752  1.00  0.00           O  
ATOM   2055  N   PRO   152      65.424  56.560  96.107  1.00  0.00           N  
ATOM   2056  CD  PRO   152      66.292  57.262  95.170  1.00  0.00           C  
ATOM   2057  HD2 PRO   152      65.994  58.307  95.088  1.00  0.00           H  
ATOM   2058  HD3 PRO   152      66.561  56.745  94.249  1.00  0.00           H  
ATOM   2059  CG  PRO   152      67.625  57.324  95.830  1.00  0.00           C  
ATOM   2060  HG2 PRO   152      68.278  58.048  95.343  1.00  0.00           H  
ATOM   2061  HG3 PRO   152      68.025  56.311  95.847  1.00  0.00           H  
ATOM   2062  CB  PRO   152      67.180  57.687  97.319  1.00  0.00           C  
ATOM   2063  HB2 PRO   152      66.908  58.734  97.451  1.00  0.00           H  
ATOM   2064  HB3 PRO   152      67.950  57.276  97.972  1.00  0.00           H  
ATOM   2065  CA  PRO   152      65.872  56.857  97.522  1.00  0.00           C  
ATOM   2066  HA  PRO   152      66.132  55.878  97.924  1.00  0.00           H  
ATOM   2067  C   PRO   152      64.738  57.555  98.396  1.00  0.00           C  
ATOM   2068  O   PRO   152      64.030  58.387  97.872  1.00  0.00           O  
ATOM   2069  N   GLN   153      64.641  57.249  99.721  1.00  0.00           N  
ATOM   2070  H   GLN   153      65.258  56.539 100.089  1.00  0.00           H  
ATOM   2071  CA  GLN   153      64.086  58.219 100.692  1.00  0.00           C  
ATOM   2072  HA  GLN   153      63.052  58.402 100.401  1.00  0.00           H  
ATOM   2073  CB  GLN   153      64.283  57.681 102.096  1.00  0.00           C  
ATOM   2074  HB2 GLN   153      63.799  56.708 102.176  1.00  0.00           H  
ATOM   2075  HB3 GLN   153      65.293  57.374 102.364  1.00  0.00           H  
ATOM   2076  CG  GLN   153      63.814  58.601 103.222  1.00  0.00           C  
ATOM   2077  HG2 GLN   153      64.079  58.076 104.140  1.00  0.00           H  
ATOM   2078  HG3 GLN   153      64.351  59.547 103.164  1.00  0.00           H  
ATOM   2079  CD  GLN   153      62.273  58.790 103.182  1.00  0.00           C  
ATOM   2080  OE1 GLN   153      61.750  59.337 102.212  1.00  0.00           O  
ATOM   2081  NE2 GLN   153      61.512  58.397 104.185  1.00  0.00           N  
ATOM   2082 HE21 GLN   153      61.951  58.002 105.005  1.00  0.00           H  
ATOM   2083 HE22 GLN   153      60.530  58.607 104.075  1.00  0.00           H  
ATOM   2084  C   GLN   153      64.848  59.599 100.568  1.00  0.00           C  
ATOM   2085  O   GLN   153      66.059  59.753 100.436  1.00  0.00           O  
ATOM   2086  N   GLY   154      64.075  60.671 100.773  1.00  0.00           N  
ATOM   2087  H   GLY   154      63.088  60.460 100.735  1.00  0.00           H  
ATOM   2088  CA  GLY   154      64.549  62.056 101.075  1.00  0.00           C  
ATOM   2089  HA2 GLY   154      65.636  62.121 101.125  1.00  0.00           H  
ATOM   2090  HA3 GLY   154      64.320  62.697 100.224  1.00  0.00           H  
ATOM   2091  C   GLY   154      63.991  62.831 102.209  1.00  0.00           C  
ATOM   2092  O   GLY   154      64.489  63.853 102.579  1.00  0.00           O  
ATOM   2093  N   TYR   155      62.938  62.255 102.904  1.00  0.00           N  
ATOM   2094  H   TYR   155      62.489  61.423 102.550  1.00  0.00           H  
ATOM   2095  CA  TYR   155      62.563  62.890 104.180  1.00  0.00           C  
ATOM   2096  HA  TYR   155      62.472  63.974 104.114  1.00  0.00           H  
ATOM   2097  CB  TYR   155      61.137  62.370 104.439  1.00  0.00           C  
ATOM   2098  HB2 TYR   155      61.128  61.283 104.363  1.00  0.00           H  
ATOM   2099  HB3 TYR   155      60.842  62.762 105.413  1.00  0.00           H  
ATOM   2100  CG  TYR   155      60.058  62.938 103.510  1.00  0.00           C  
ATOM   2101  CD1 TYR   155      59.925  64.334 103.410  1.00  0.00           C  
ATOM   2102  HD1 TYR   155      60.565  65.053 103.899  1.00  0.00           H  
ATOM   2103  CE1 TYR   155      58.898  64.924 102.555  1.00  0.00           C  
ATOM   2104  HE1 TYR   155      58.540  65.943 102.558  1.00  0.00           H  
ATOM   2105  CZ  TYR   155      58.176  64.009 101.719  1.00  0.00           C  
ATOM   2106  OH  TYR   155      57.184  64.463 100.869  1.00  0.00           O  
ATOM   2107  HH  TYR   155      56.603  63.750 100.595  1.00  0.00           H  
ATOM   2108  CE2 TYR   155      58.368  62.610 101.751  1.00  0.00           C  
ATOM   2109  HE2 TYR   155      57.793  61.886 101.193  1.00  0.00           H  
ATOM   2110  CD2 TYR   155      59.316  62.111 102.652  1.00  0.00           C  
ATOM   2111  HD2 TYR   155      59.476  61.044 102.703  1.00  0.00           H  
ATOM   2112  C   TYR   155      63.616  62.529 105.304  1.00  0.00           C  
ATOM   2113  O   TYR   155      63.730  61.385 105.701  1.00  0.00           O  
ATOM   2114  N   GLY   156      64.089  63.431 106.108  1.00  0.00           N  
ATOM   2115  H   GLY   156      64.772  63.069 106.758  1.00  0.00           H  
ATOM   2116  CA  GLY   156      63.645  64.799 106.184  1.00  0.00           C  
ATOM   2117  HA2 GLY   156      64.393  65.424 106.670  1.00  0.00           H  
ATOM   2118  HA3 GLY   156      63.652  65.248 105.191  1.00  0.00           H  
ATOM   2119  C   GLY   156      62.267  64.830 106.927  1.00  0.00           C  
ATOM   2120  O   GLY   156      61.258  65.273 106.398  1.00  0.00           O  
ATOM   2121  N   GLN   157      62.253  64.257 108.160  1.00  0.00           N  
ATOM   2122  H   GLN   157      63.158  64.093 108.579  1.00  0.00           H  
ATOM   2123  CA  GLN   157      61.064  64.083 108.965  1.00  0.00           C  
ATOM   2124  HA  GLN   157      60.278  64.793 108.706  1.00  0.00           H  
ATOM   2125  CB  GLN   157      60.489  62.697 108.619  1.00  0.00           C  
ATOM   2126  HB2 GLN   157      59.786  62.487 109.424  1.00  0.00           H  
ATOM   2127  HB3 GLN   157      59.890  62.751 107.709  1.00  0.00           H  
ATOM   2128  CG  GLN   157      61.463  61.544 108.440  1.00  0.00           C  
ATOM   2129  HG2 GLN   157      61.795  61.552 107.402  1.00  0.00           H  
ATOM   2130  HG3 GLN   157      62.360  61.665 109.047  1.00  0.00           H  
ATOM   2131  CD  GLN   157      60.803  60.186 108.687  1.00  0.00           C  
ATOM   2132  OE1 GLN   157      59.636  60.051 108.936  1.00  0.00           O  
ATOM   2133  NE2 GLN   157      61.587  59.154 108.541  1.00  0.00           N  
ATOM   2134 HE21 GLN   157      62.543  59.268 108.235  1.00  0.00           H  
ATOM   2135 HE22 GLN   157      61.123  58.257 108.539  1.00  0.00           H  
ATOM   2136  C   GLN   157      61.296  64.081 110.474  1.00  0.00           C  
ATOM   2137  O   GLN   157      62.288  63.522 110.931  1.00  0.00           O  
ATOM   2138  N   GLN   158      60.522  64.689 111.342  1.00  0.00           N  
ATOM   2139  H   GLN   158      60.879  64.606 112.283  1.00  0.00           H  
ATOM   2140  CA  GLN   158      59.505  65.752 111.025  1.00  0.00           C  
ATOM   2141  HA  GLN   158      58.870  65.411 110.207  1.00  0.00           H  
ATOM   2142  CB  GLN   158      58.690  66.075 112.289  1.00  0.00           C  
ATOM   2143  HB2 GLN   158      59.391  66.575 112.957  1.00  0.00           H  
ATOM   2144  HB3 GLN   158      57.923  66.811 112.046  1.00  0.00           H  
ATOM   2145  CG  GLN   158      57.952  64.855 112.955  1.00  0.00           C  
ATOM   2146  HG2 GLN   158      58.674  64.155 113.377  1.00  0.00           H  
ATOM   2147  HG3 GLN   158      57.441  65.194 113.856  1.00  0.00           H  
ATOM   2148  CD  GLN   158      56.995  64.080 112.098  1.00  0.00           C  
ATOM   2149  OE1 GLN   158      56.505  64.560 111.066  1.00  0.00           O  
ATOM   2150  NE2 GLN   158      56.751  62.821 112.348  1.00  0.00           N  
ATOM   2151 HE21 GLN   158      57.219  62.373 113.123  1.00  0.00           H  
ATOM   2152 HE22 GLN   158      56.118  62.220 111.840  1.00  0.00           H  
ATOM   2153  C   GLN   158      60.143  67.069 110.483  1.00  0.00           C  
ATOM   2154  O   GLN   158      61.360  67.111 110.396  1.00  0.00           O  
ATOM   2155  N   ASN   159      59.324  68.045 110.152  1.00  0.00           N  
ATOM   2156  H   ASN   159      58.346  67.850 110.310  1.00  0.00           H  
ATOM   2157  CA  ASN   159      59.560  69.464 109.807  1.00  0.00           C  
ATOM   2158  HA  ASN   159      58.599  69.944 109.993  1.00  0.00           H  
ATOM   2159  CB  ASN   159      60.530  70.023 110.909  1.00  0.00           C  
ATOM   2160  HB2 ASN   159      61.506  69.587 110.698  1.00  0.00           H  
ATOM   2161  HB3 ASN   159      60.463  71.105 110.795  1.00  0.00           H  
ATOM   2162  CG  ASN   159      60.189  69.743 112.339  1.00  0.00           C  
ATOM   2163  OD1 ASN   159      59.028  69.856 112.748  1.00  0.00           O  
ATOM   2164  ND2 ASN   159      61.192  69.419 113.169  1.00  0.00           N  
ATOM   2165 HD21 ASN   159      62.154  69.602 112.925  1.00  0.00           H  
ATOM   2166 HD22 ASN   159      60.861  69.563 114.112  1.00  0.00           H  
ATOM   2167  C   ASN   159      60.079  69.646 108.307  1.00  0.00           C  
ATOM   2168  O   ASN   159      61.054  69.025 107.858  1.00  0.00           O  
ATOM   2169  N   GLN   160      59.396  70.355 107.381  1.00  0.00           N  
ATOM   2170  H   GLN   160      60.013  70.547 106.605  1.00  0.00           H  
ATOM   2171  CA  GLN   160      58.115  71.114 107.532  1.00  0.00           C  
ATOM   2172  HA  GLN   160      57.482  70.583 108.242  1.00  0.00           H  
ATOM   2173  CB  GLN   160      58.554  72.474 108.071  1.00  0.00           C  
ATOM   2174  HB2 GLN   160      59.266  72.344 108.885  1.00  0.00           H  
ATOM   2175  HB3 GLN   160      59.234  72.986 107.389  1.00  0.00           H  
ATOM   2176  CG  GLN   160      57.325  73.352 108.423  1.00  0.00           C  
ATOM   2177  HG2 GLN   160      57.678  74.319 108.783  1.00  0.00           H  
ATOM   2178  HG3 GLN   160      56.742  73.524 107.518  1.00  0.00           H  
ATOM   2179  CD  GLN   160      56.442  72.726 109.509  1.00  0.00           C  
ATOM   2180  OE1 GLN   160      55.276  72.381 109.196  1.00  0.00           O  
ATOM   2181  NE2 GLN   160      56.904  72.339 110.638  1.00  0.00           N  
ATOM   2182 HE21 GLN   160      57.820  72.557 111.004  1.00  0.00           H  
ATOM   2183 HE22 GLN   160      56.316  71.762 111.222  1.00  0.00           H  
ATOM   2184  C   GLN   160      57.372  71.471 106.209  1.00  0.00           C  
ATOM   2185  O   GLN   160      57.782  72.136 105.288  1.00  0.00           O  
ATOM   2186  N   TYR   161      56.153  70.883 106.173  1.00  0.00           N  
ATOM   2187  H   TYR   161      55.896  70.399 107.021  1.00  0.00           H  
ATOM   2188  CA  TYR   161      55.320  70.756 104.973  1.00  0.00           C  
ATOM   2189  HA  TYR   161      55.645  71.430 104.180  1.00  0.00           H  
ATOM   2190  CB  TYR   161      55.309  69.320 104.303  1.00  0.00           C  
ATOM   2191  HB2 TYR   161      54.316  68.915 104.113  1.00  0.00           H  
ATOM   2192  HB3 TYR   161      55.835  69.473 103.361  1.00  0.00           H  
ATOM   2193  CG  TYR   161      56.234  68.274 104.968  1.00  0.00           C  
ATOM   2194  CD1 TYR   161      57.613  68.253 104.655  1.00  0.00           C  
ATOM   2195  HD1 TYR   161      57.974  68.893 103.864  1.00  0.00           H  
ATOM   2196  CE1 TYR   161      58.480  67.300 105.278  1.00  0.00           C  
ATOM   2197  HE1 TYR   161      59.541  67.175 105.125  1.00  0.00           H  
ATOM   2198  CZ  TYR   161      57.946  66.316 106.135  1.00  0.00           C  
ATOM   2199  OH  TYR   161      58.668  65.335 106.759  1.00  0.00           O  
ATOM   2200  HH  TYR   161      59.580  65.387 106.462  1.00  0.00           H  
ATOM   2201  CE2 TYR   161      56.523  66.341 106.352  1.00  0.00           C  
ATOM   2202  HE2 TYR   161      56.028  65.670 107.039  1.00  0.00           H  
ATOM   2203  CD2 TYR   161      55.669  67.303 105.810  1.00  0.00           C  
ATOM   2204  HD2 TYR   161      54.601  67.222 105.945  1.00  0.00           H  
ATOM   2205  C   TYR   161      53.880  71.205 105.073  1.00  0.00           C  
ATOM   2206  O   TYR   161      53.188  71.456 104.048  1.00  0.00           O  
ATOM   2207  N   ASN   162      53.308  71.253 106.274  1.00  0.00           N  
ATOM   2208  H   ASN   162      53.753  70.704 106.995  1.00  0.00           H  
ATOM   2209  CA  ASN   162      52.041  71.969 106.522  1.00  0.00           C  
ATOM   2210  HA  ASN   162      51.357  71.578 105.769  1.00  0.00           H  
ATOM   2211  CB  ASN   162      51.573  71.634 107.923  1.00  0.00           C  
ATOM   2212  HB2 ASN   162      51.719  70.557 107.996  1.00  0.00           H  
ATOM   2213  HB3 ASN   162      52.177  72.098 108.703  1.00  0.00           H  
ATOM   2214  CG  ASN   162      50.130  72.025 108.202  1.00  0.00           C  
ATOM   2215  OD1 ASN   162      49.403  72.694 107.517  1.00  0.00           O  
ATOM   2216  ND2 ASN   162      49.634  71.430 109.277  1.00  0.00           N  
ATOM   2217 HD21 ASN   162      48.703  71.701 109.558  1.00  0.00           H  
ATOM   2218 HD22 ASN   162      50.239  70.771 109.745  1.00  0.00           H  
ATOM   2219  C   ASN   162      52.166  73.503 106.359  1.00  0.00           C  
ATOM   2220  O   ASN   162      53.087  74.071 106.936  1.00  0.00           O  
ATOM   2221  N   SER   163      51.338  74.075 105.454  1.00  0.00           N  
ATOM   2222  H   SER   163      50.754  73.469 104.896  1.00  0.00           H  
ATOM   2223  CA  SER   163      51.309  75.516 105.102  1.00  0.00           C  
ATOM   2224  HA  SER   163      51.593  75.877 106.090  1.00  0.00           H  
ATOM   2225  CB  SER   163      52.367  75.793 103.992  1.00  0.00           C  
ATOM   2226  HB2 SER   163      52.417  76.868 103.819  1.00  0.00           H  
ATOM   2227  HB3 SER   163      53.328  75.458 104.383  1.00  0.00           H  
ATOM   2228  OG  SER   163      52.070  75.185 102.713  1.00  0.00           O  
ATOM   2229  HG  SER   163      52.379  75.785 102.029  1.00  0.00           H  
ATOM   2230  C   SER   163      49.826  75.927 104.767  1.00  0.00           C  
ATOM   2231  O   SER   163      48.968  75.051 104.630  1.00  0.00           O  
ATOM   2232  N   SER   164      49.566  77.231 104.844  1.00  0.00           N  
ATOM   2233  H   SER   164      50.324  77.810 105.178  1.00  0.00           H  
ATOM   2234  CA  SER   164      48.252  77.918 104.469  1.00  0.00           C  
ATOM   2235  HA  SER   164      48.363  78.963 104.761  1.00  0.00           H  
ATOM   2236  CB  SER   164      47.084  77.476 105.444  1.00  0.00           C  
ATOM   2237  HB2 SER   164      47.298  77.547 106.510  1.00  0.00           H  
ATOM   2238  HB3 SER   164      46.243  78.158 105.319  1.00  0.00           H  
ATOM   2239  OG  SER   164      46.599  76.143 105.184  1.00  0.00           O  
ATOM   2240  HG  SER   164      47.401  75.692 104.910  1.00  0.00           H  
ATOM   2241  C   SER   164      47.855  77.767 103.027  1.00  0.00           C  
ATOM   2242  O   SER   164      48.273  76.928 102.216  1.00  0.00           O  
ATOM   2243  N   SER   165      46.948  78.669 102.668  1.00  0.00           N  
ATOM   2244  H   SER   165      46.847  79.428 103.326  1.00  0.00           H  
ATOM   2245  CA  SER   165      46.596  79.024 101.231  1.00  0.00           C  
ATOM   2246  HA  SER   165      46.764  78.251 100.481  1.00  0.00           H  
ATOM   2247  CB  SER   165      45.115  79.410 101.035  1.00  0.00           C  
ATOM   2248  HB2 SER   165      44.575  78.464 101.012  1.00  0.00           H  
ATOM   2249  HB3 SER   165      44.772  80.057 101.843  1.00  0.00           H  
ATOM   2250  OG  SER   165      44.912  80.042  99.782  1.00  0.00           O  
ATOM   2251  HG  SER   165      44.052  80.468  99.796  1.00  0.00           H  
ATOM   2252  C   SER   165      47.453  80.217 100.796  1.00  0.00           C  
ATOM   2253  O   SER   165      47.585  81.035 101.685  1.00  0.00           O  
ATOM   2254  N   GLY   166      47.990  80.235  99.580  1.00  0.00           N  
ATOM   2255  H   GLY   166      47.720  79.470  98.978  1.00  0.00           H  
ATOM   2256  CA  GLY   166      48.792  81.330  99.015  1.00  0.00           C  
ATOM   2257  HA2 GLY   166      49.122  81.948  99.850  1.00  0.00           H  
ATOM   2258  HA3 GLY   166      49.536  80.977  98.302  1.00  0.00           H  
ATOM   2259  C   GLY   166      47.918  82.405  98.283  1.00  0.00           C  
ATOM   2260  O   GLY   166      48.360  83.441  97.925  1.00  0.00           O  
ATOM   2261  N   GLY   167      46.597  82.122  98.113  1.00  0.00           N  
ATOM   2262  H   GLY   167      46.354  81.337  98.700  1.00  0.00           H  
ATOM   2263  CA  GLY   167      45.579  83.112  97.742  1.00  0.00           C  
ATOM   2264  HA2 GLY   167      44.605  82.637  97.622  1.00  0.00           H  
ATOM   2265  HA3 GLY   167      45.582  83.830  98.562  1.00  0.00           H  
ATOM   2266  C   GLY   167      45.944  83.835  96.405  1.00  0.00           C  
ATOM   2267  O   GLY   167      46.599  83.242  95.536  1.00  0.00           O  
ATOM   2268  N   GLY   168      45.393  85.059  96.252  1.00  0.00           N  
ATOM   2269  H   GLY   168      44.834  85.440  97.002  1.00  0.00           H  
ATOM   2270  CA  GLY   168      45.323  85.789  94.985  1.00  0.00           C  
ATOM   2271  HA2 GLY   168      45.100  86.789  95.357  1.00  0.00           H  
ATOM   2272  HA3 GLY   168      46.240  85.697  94.402  1.00  0.00           H  
ATOM   2273  C   GLY   168      44.101  85.391  94.097  1.00  0.00           C  
ATOM   2274  O   GLY   168      43.386  84.475  94.403  1.00  0.00           O  
ATOM   2275  N   GLY   169      43.862  86.080  92.994  1.00  0.00           N  
ATOM   2276  H   GLY   169      42.946  86.064  92.569  1.00  0.00           H  
ATOM   2277  CA  GLY   169      44.867  86.950  92.319  1.00  0.00           C  
ATOM   2278  HA2 GLY   169      45.271  87.635  93.064  1.00  0.00           H  
ATOM   2279  HA3 GLY   169      45.644  86.363  91.828  1.00  0.00           H  
ATOM   2280  C   GLY   169      44.076  87.811  91.244  1.00  0.00           C  
ATOM   2281  O   GLY   169      42.881  88.068  91.335  1.00  0.00           O  
ATOM   2282  N   GLY   170      44.864  88.348  90.350  1.00  0.00           N  
ATOM   2283  H   GLY   170      45.850  88.219  90.531  1.00  0.00           H  
ATOM   2284  CA  GLY   170      44.443  89.043  89.096  1.00  0.00           C  
ATOM   2285  HA2 GLY   170      44.173  88.309  88.337  1.00  0.00           H  
ATOM   2286  HA3 GLY   170      43.574  89.675  89.280  1.00  0.00           H  
ATOM   2287  C   GLY   170      45.496  90.070  88.484  1.00  0.00           C  
ATOM   2288  O   GLY   170      46.326  90.725  89.123  1.00  0.00           O  
ATOM   2289  N   GLY   171      45.208  90.436  87.256  1.00  0.00           N  
ATOM   2290  H   GLY   171      45.902  91.001  86.788  1.00  0.00           H  
ATOM   2291  CA  GLY   171      44.074  90.068  86.364  1.00  0.00           C  
ATOM   2292  HA2 GLY   171      43.305  89.510  86.899  1.00  0.00           H  
ATOM   2293  HA3 GLY   171      43.804  91.065  86.013  1.00  0.00           H  
ATOM   2294  C   GLY   171      44.579  89.285  85.162  1.00  0.00           C  
ATOM   2295  O   GLY   171      45.506  88.485  85.227  1.00  0.00           O  
ATOM   2296  N   GLY   172      44.008  89.428  83.979  1.00  0.00           N  
ATOM   2297  H   GLY   172      44.602  89.060  83.250  1.00  0.00           H  
ATOM   2298  CA  GLY   172      42.826  90.287  83.665  1.00  0.00           C  
ATOM   2299  HA2 GLY   172      42.366  89.886  82.762  1.00  0.00           H  
ATOM   2300  HA3 GLY   172      42.090  90.181  84.462  1.00  0.00           H  
ATOM   2301  C   GLY   172      43.151  91.775  83.482  1.00  0.00           C  
ATOM   2302  O   GLY   172      44.264  92.276  83.800  1.00  0.00           O  
ATOM   2303  N   GLY   173      42.292  92.529  82.783  1.00  0.00           N  
ATOM   2304  H   GLY   173      41.412  92.140  82.478  1.00  0.00           H  
ATOM   2305  CA  GLY   173      42.534  93.878  82.415  1.00  0.00           C  
ATOM   2306  HA2 GLY   173      43.458  93.845  81.838  1.00  0.00           H  
ATOM   2307  HA3 GLY   173      41.695  94.255  81.829  1.00  0.00           H  
ATOM   2308  C   GLY   173      42.664  94.817  83.727  1.00  0.00           C  
ATOM   2309  O   GLY   173      42.087  94.522  84.742  1.00  0.00           O  
ATOM   2310  N   GLY   174      43.454  95.856  83.632  1.00  0.00           N  
ATOM   2311  H   GLY   174      43.501  96.436  84.458  1.00  0.00           H  
ATOM   2312  CA  GLY   174      43.919  96.494  82.388  1.00  0.00           C  
ATOM   2313  HA2 GLY   174      44.701  97.187  82.700  1.00  0.00           H  
ATOM   2314  HA3 GLY   174      44.318  95.723  81.729  1.00  0.00           H  
ATOM   2315  C   GLY   174      42.884  97.287  81.621  1.00  0.00           C  
ATOM   2316  O   GLY   174      41.784  96.669  81.564  1.00  0.00           O  
ATOM   2317  N   GLY   175      43.037  98.535  81.163  1.00  0.00           N  
ATOM   2318  H   GLY   175      43.925  98.999  81.290  1.00  0.00           H  
ATOM   2319  CA  GLY   175      41.878  99.243  80.707  1.00  0.00           C  
ATOM   2320  HA2 GLY   175      40.932  98.982  81.183  1.00  0.00           H  
ATOM   2321  HA3 GLY   175      42.097 100.276  80.977  1.00  0.00           H  
ATOM   2322  C   GLY   175      41.704  99.084  79.247  1.00  0.00           C  
ATOM   2323  O   GLY   175      42.044  98.034  78.751  1.00  0.00           O  
ATOM   2324  N   ASN   176      41.189 100.016  78.543  1.00  0.00           N  
ATOM   2325  H   ASN   176      40.776 100.787  79.048  1.00  0.00           H  
ATOM   2326  CA  ASN   176      40.865  99.900  77.097  1.00  0.00           C  
ATOM   2327  HA  ASN   176      41.519  99.114  76.720  1.00  0.00           H  
ATOM   2328  CB  ASN   176      39.413  99.381  77.039  1.00  0.00           C  
ATOM   2329  HB2 ASN   176      38.671 100.146  77.265  1.00  0.00           H  
ATOM   2330  HB3 ASN   176      39.158  99.012  76.045  1.00  0.00           H  
ATOM   2331  CG  ASN   176      39.073  98.187  77.876  1.00  0.00           C  
ATOM   2332  OD1 ASN   176      39.635  97.115  77.648  1.00  0.00           O  
ATOM   2333  ND2 ASN   176      38.302  98.252  78.966  1.00  0.00           N  
ATOM   2334 HD21 ASN   176      38.230  97.393  79.492  1.00  0.00           H  
ATOM   2335 HD22 ASN   176      37.939  99.104  79.368  1.00  0.00           H  
ATOM   2336  C   ASN   176      41.042 101.237  76.293  1.00  0.00           C  
ATOM   2337  O   ASN   176      40.490 102.306  76.524  1.00  0.00           O  
ATOM   2338  N   TYR   177      41.896 101.142  75.276  1.00  0.00           N  
ATOM   2339  H   TYR   177      42.151 100.197  75.028  1.00  0.00           H  
ATOM   2340  CA  TYR   177      42.616 102.321  74.804  1.00  0.00           C  
ATOM   2341  HA  TYR   177      42.033 103.162  75.178  1.00  0.00           H  
ATOM   2342  CB  TYR   177      44.030 102.440  75.377  1.00  0.00           C  
ATOM   2343  HB2 TYR   177      44.695 101.696  74.939  1.00  0.00           H  
ATOM   2344  HB3 TYR   177      44.424 103.324  74.877  1.00  0.00           H  
ATOM   2345  CG  TYR   177      44.166 102.609  76.870  1.00  0.00           C  
ATOM   2346  CD1 TYR   177      44.007 103.873  77.579  1.00  0.00           C  
ATOM   2347  HD1 TYR   177      43.722 104.776  77.060  1.00  0.00           H  
ATOM   2348  CE1 TYR   177      44.265 104.013  78.968  1.00  0.00           C  
ATOM   2349  HE1 TYR   177      44.134 104.957  79.476  1.00  0.00           H  
ATOM   2350  CZ  TYR   177      44.650 102.878  79.694  1.00  0.00           C  
ATOM   2351  OH  TYR   177      44.918 102.904  81.021  1.00  0.00           O  
ATOM   2352  HH  TYR   177      44.849 103.788  81.389  1.00  0.00           H  
ATOM   2353  CE2 TYR   177      44.761 101.597  78.982  1.00  0.00           C  
ATOM   2354  HE2 TYR   177      45.124 100.753  79.551  1.00  0.00           H  
ATOM   2355  CD2 TYR   177      44.525 101.499  77.621  1.00  0.00           C  
ATOM   2356  HD2 TYR   177      44.658 100.551  77.120  1.00  0.00           H  
ATOM   2357  C   TYR   177      42.588 102.500  73.327  1.00  0.00           C  
ATOM   2358  O   TYR   177      43.562 102.075  72.655  1.00  0.00           O  
ATOM   2359  N   GLY   178      41.590 103.188  72.722  1.00  0.00           N  
ATOM   2360  H   GLY   178      41.676 103.344  71.728  1.00  0.00           H  
ATOM   2361  CA  GLY   178      40.346 103.563  73.260  1.00  0.00           C  
ATOM   2362  HA2 GLY   178      39.906 102.764  73.857  1.00  0.00           H  
ATOM   2363  HA3 GLY   178      40.471 104.422  73.920  1.00  0.00           H  
ATOM   2364  C   GLY   178      39.333 104.012  72.182  1.00  0.00           C  
ATOM   2365  O   GLY   178      39.570 103.748  71.011  1.00  0.00           O  
ATOM   2366  N   GLN   179      38.253 104.745  72.529  1.00  0.00           N  
ATOM   2367  H   GLN   179      38.134 105.106  73.465  1.00  0.00           H  
ATOM   2368  CA  GLN   179      37.250 104.986  71.496  1.00  0.00           C  
ATOM   2369  HA  GLN   179      37.565 104.637  70.513  1.00  0.00           H  
ATOM   2370  CB  GLN   179      35.982 104.174  71.823  1.00  0.00           C  
ATOM   2371  HB2 GLN   179      36.257 103.120  71.771  1.00  0.00           H  
ATOM   2372  HB3 GLN   179      35.713 104.442  72.845  1.00  0.00           H  
ATOM   2373  CG  GLN   179      34.793 104.342  70.810  1.00  0.00           C  
ATOM   2374  HG2 GLN   179      35.245 104.610  69.855  1.00  0.00           H  
ATOM   2375  HG3 GLN   179      34.157 103.461  70.726  1.00  0.00           H  
ATOM   2376  CD  GLN   179      33.952 105.600  71.208  1.00  0.00           C  
ATOM   2377  OE1 GLN   179      33.664 105.848  72.410  1.00  0.00           O  
ATOM   2378  NE2 GLN   179      33.608 106.397  70.244  1.00  0.00           N  
ATOM   2379 HE21 GLN   179      33.854 106.167  69.292  1.00  0.00           H  
ATOM   2380 HE22 GLN   179      33.149 107.259  70.501  1.00  0.00           H  
ATOM   2381  C   GLN   179      36.990 106.493  71.278  1.00  0.00           C  
ATOM   2382  O   GLN   179      36.439 107.101  72.244  1.00  0.00           O  
ATOM   2383  N   ASP   180      37.489 107.166  70.265  1.00  0.00           N  
ATOM   2384  H   ASP   180      37.390 108.160  70.416  1.00  0.00           H  
ATOM   2385  CA  ASP   180      38.490 106.795  69.208  1.00  0.00           C  
ATOM   2386  HA  ASP   180      39.208 106.139  69.699  1.00  0.00           H  
ATOM   2387  CB  ASP   180      37.768 106.086  68.039  1.00  0.00           C  
ATOM   2388  HB2 ASP   180      38.542 105.758  67.345  1.00  0.00           H  
ATOM   2389  HB3 ASP   180      37.239 105.199  68.388  1.00  0.00           H  
ATOM   2390  CG  ASP   180      36.952 107.078  67.251  1.00  0.00           C  
ATOM   2391  OD1 ASP   180      35.753 107.263  67.541  1.00  0.00           O  
ATOM   2392  OD2 ASP   180      37.446 107.639  66.230  1.00  0.00           O  
ATOM   2393  C   ASP   180      39.279 108.089  68.718  1.00  0.00           C  
ATOM   2394  O   ASP   180      39.010 109.267  68.993  1.00  0.00           O  
ATOM   2395  N   GLN   181      40.217 107.805  67.825  1.00  0.00           N  
ATOM   2396  H   GLN   181      40.504 106.841  67.735  1.00  0.00           H  
ATOM   2397  CA  GLN   181      41.166 108.831  67.216  1.00  0.00           C  
ATOM   2398  HA  GLN   181      41.927 109.112  67.943  1.00  0.00           H  
ATOM   2399  CB  GLN   181      41.887 107.914  66.141  1.00  0.00           C  
ATOM   2400  HB2 GLN   181      42.214 107.024  66.679  1.00  0.00           H  
ATOM   2401  HB3 GLN   181      41.237 107.630  65.314  1.00  0.00           H  
ATOM   2402  CG  GLN   181      43.159 108.636  65.574  1.00  0.00           C  
ATOM   2403  HG2 GLN   181      43.591 107.785  65.047  1.00  0.00           H  
ATOM   2404  HG3 GLN   181      42.910 109.341  64.781  1.00  0.00           H  
ATOM   2405  CD  GLN   181      44.183 109.135  66.627  1.00  0.00           C  
ATOM   2406  OE1 GLN   181      44.269 108.660  67.747  1.00  0.00           O  
ATOM   2407  NE2 GLN   181      45.000 110.124  66.230  1.00  0.00           N  
ATOM   2408 HE21 GLN   181      44.852 110.518  65.312  1.00  0.00           H  
ATOM   2409 HE22 GLN   181      45.660 110.526  66.881  1.00  0.00           H  
ATOM   2410  C   GLN   181      40.581 110.014  66.468  1.00  0.00           C  
ATOM   2411  O   GLN   181      41.262 111.040  66.384  1.00  0.00           O  
ATOM   2412  N   SER   182      39.397 109.836  65.879  1.00  0.00           N  
ATOM   2413  H   SER   182      38.948 108.946  66.040  1.00  0.00           H  
ATOM   2414  CA  SER   182      38.743 110.754  64.909  1.00  0.00           C  
ATOM   2415  HA  SER   182      39.487 110.820  64.116  1.00  0.00           H  
ATOM   2416  CB  SER   182      37.500 110.152  64.410  1.00  0.00           C  
ATOM   2417  HB2 SER   182      37.099 110.924  63.753  1.00  0.00           H  
ATOM   2418  HB3 SER   182      37.778 109.173  64.019  1.00  0.00           H  
ATOM   2419  OG  SER   182      36.642 109.999  65.480  1.00  0.00           O  
ATOM   2420  HG  SER   182      36.865 109.121  65.798  1.00  0.00           H  
ATOM   2421  C   SER   182      38.553 112.142  65.462  1.00  0.00           C  
ATOM   2422  O   SER   182      38.605 112.433  66.638  1.00  0.00           O  
ATOM   2423  N   SER   183      38.375 113.183  64.556  1.00  0.00           N  
ATOM   2424  H   SER   183      38.326 114.132  64.898  1.00  0.00           H  
ATOM   2425  CA  SER   183      38.607 113.258  63.114  1.00  0.00           C  
ATOM   2426  HA  SER   183      38.672 112.231  62.754  1.00  0.00           H  
ATOM   2427  CB  SER   183      37.360 113.896  62.468  1.00  0.00           C  
ATOM   2428  HB2 SER   183      36.436 113.453  62.840  1.00  0.00           H  
ATOM   2429  HB3 SER   183      37.433 114.961  62.689  1.00  0.00           H  
ATOM   2430  OG  SER   183      37.402 113.708  61.094  1.00  0.00           O  
ATOM   2431  HG  SER   183      37.231 112.767  61.002  1.00  0.00           H  
ATOM   2432  C   SER   183      39.868 113.865  62.668  1.00  0.00           C  
ATOM   2433  O   SER   183      40.151 114.927  63.198  1.00  0.00           O  
ATOM   2434  N   MET   184      40.542 113.265  61.600  1.00  0.00           N  
ATOM   2435  H   MET   184      40.051 112.452  61.257  1.00  0.00           H  
ATOM   2436  CA  MET   184      41.661 113.771  60.854  1.00  0.00           C  
ATOM   2437  HA  MET   184      41.409 114.802  60.605  1.00  0.00           H  
ATOM   2438  CB  MET   184      42.846 113.799  61.828  1.00  0.00           C  
ATOM   2439  HB2 MET   184      43.690 114.296  61.348  1.00  0.00           H  
ATOM   2440  HB3 MET   184      42.611 114.362  62.731  1.00  0.00           H  
ATOM   2441  CG  MET   184      43.375 112.457  62.431  1.00  0.00           C  
ATOM   2442  HG2 MET   184      42.556 112.009  62.994  1.00  0.00           H  
ATOM   2443  HG3 MET   184      43.572 111.828  61.563  1.00  0.00           H  
ATOM   2444  SD  MET   184      44.833 112.458  63.510  1.00  0.00           S  
ATOM   2445  CE  MET   184      44.096 113.131  65.054  1.00  0.00           C  
ATOM   2446  HE1 MET   184      44.936 113.447  65.672  1.00  0.00           H  
ATOM   2447  HE2 MET   184      43.509 114.036  64.899  1.00  0.00           H  
ATOM   2448  HE3 MET   184      43.583 112.343  65.604  1.00  0.00           H  
ATOM   2449  C   MET   184      41.919 113.169  59.425  1.00  0.00           C  
ATOM   2450  O   MET   184      41.250 112.229  59.011  1.00  0.00           O  
ATOM   2451  N   SER   185      42.872 113.787  58.727  1.00  0.00           N  
ATOM   2452  H   SER   185      43.232 114.685  59.014  1.00  0.00           H  
ATOM   2453  CA  SER   185      43.422 113.274  57.518  1.00  0.00           C  
ATOM   2454  HA  SER   185      43.464 112.202  57.711  1.00  0.00           H  
ATOM   2455  CB  SER   185      42.469 113.698  56.413  1.00  0.00           C  
ATOM   2456  HB2 SER   185      42.752 113.229  55.471  1.00  0.00           H  
ATOM   2457  HB3 SER   185      41.462 113.349  56.641  1.00  0.00           H  
ATOM   2458  OG  SER   185      42.432 115.107  56.211  1.00  0.00           O  
ATOM   2459  HG  SER   185      41.531 115.430  56.276  1.00  0.00           H  
ATOM   2460  C   SER   185      44.841 113.718  57.239  1.00  0.00           C  
ATOM   2461  O   SER   185      45.272 114.658  57.867  1.00  0.00           O  
ATOM   2462  N   SER   186      45.572 113.008  56.367  1.00  0.00           N  
ATOM   2463  H   SER   186      45.127 112.158  56.052  1.00  0.00           H  
ATOM   2464  CA  SER   186      46.838 113.314  55.793  1.00  0.00           C  
ATOM   2465  HA  SER   186      46.729 112.859  54.809  1.00  0.00           H  
ATOM   2466  CB  SER   186      47.023 114.825  55.549  1.00  0.00           C  
ATOM   2467  HB2 SER   186      46.150 115.285  55.087  1.00  0.00           H  
ATOM   2468  HB3 SER   186      47.064 115.277  56.540  1.00  0.00           H  
ATOM   2469  OG  SER   186      48.209 115.036  54.872  1.00  0.00           O  
ATOM   2470  HG  SER   186      48.293 115.989  54.949  1.00  0.00           H  
ATOM   2471  C   SER   186      48.021 112.553  56.363  1.00  0.00           C  
ATOM   2472  O   SER   186      48.284 112.633  57.562  1.00  0.00           O  
ATOM   2473  N   GLY   187      48.787 111.770  55.632  1.00  0.00           N  
ATOM   2474  H   GLY   187      49.558 111.262  56.040  1.00  0.00           H  
ATOM   2475  CA  GLY   187      48.797 111.648  54.157  1.00  0.00           C  
ATOM   2476  HA2 GLY   187      47.919 111.038  53.942  1.00  0.00           H  
ATOM   2477  HA3 GLY   187      48.684 112.666  53.785  1.00  0.00           H  
ATOM   2478  C   GLY   187      50.029 110.950  53.609  1.00  0.00           C  
ATOM   2479  O   GLY   187      50.221 109.760  53.849  1.00  0.00           O  
ATOM   2480  N   GLY   188      50.716 111.651  52.737  1.00  0.00           N  
ATOM   2481  H   GLY   188      50.404 112.605  52.630  1.00  0.00           H  
ATOM   2482  CA  GLY   188      51.906 111.155  51.977  1.00  0.00           C  
ATOM   2483  HA2 GLY   188      52.362 111.980  51.429  1.00  0.00           H  
ATOM   2484  HA3 GLY   188      52.688 110.704  52.587  1.00  0.00           H  
ATOM   2485  C   GLY   188      51.465 110.090  50.964  1.00  0.00           C  
ATOM   2486  O   GLY   188      50.453 110.256  50.341  1.00  0.00           O  
ATOM   2487  N   GLY   189      52.281 109.067  50.614  1.00  0.00           N  
ATOM   2488  H   GLY   189      51.817 108.501  49.918  1.00  0.00           H  
ATOM   2489  CA  GLY   189      53.664 108.807  51.115  1.00  0.00           C  
ATOM   2490  HA2 GLY   189      53.673 108.604  52.186  1.00  0.00           H  
ATOM   2491  HA3 GLY   189      53.952 107.826  50.737  1.00  0.00           H  
ATOM   2492  C   GLY   189      54.776 109.933  50.794  1.00  0.00           C  
ATOM   2493  O   GLY   189      54.504 110.799  49.920  1.00  0.00           O  
ATOM   2494  N   SER   190      55.974 109.916  51.435  1.00  0.00           N  
ATOM   2495  H   SER   190      56.082 109.202  52.141  1.00  0.00           H  
ATOM   2496  CA  SER   190      57.218 110.649  51.028  1.00  0.00           C  
ATOM   2497  HA  SER   190      57.066 111.294  50.163  1.00  0.00           H  
ATOM   2498  CB  SER   190      57.575 111.424  52.348  1.00  0.00           C  
ATOM   2499  HB2 SER   190      56.777 111.487  53.088  1.00  0.00           H  
ATOM   2500  HB3 SER   190      58.334 110.894  52.922  1.00  0.00           H  
ATOM   2501  OG  SER   190      58.004 112.698  52.045  1.00  0.00           O  
ATOM   2502  HG  SER   190      57.322 113.142  51.537  1.00  0.00           H  
ATOM   2503  C   SER   190      58.259 109.636  50.670  1.00  0.00           C  
ATOM   2504  O   SER   190      58.377 108.621  51.222  1.00  0.00           O  
ATOM   2505  N   GLY   191      59.146 109.844  49.737  1.00  0.00           N  
ATOM   2506  H   GLY   191      59.834 109.131  49.538  1.00  0.00           H  
ATOM   2507  CA  GLY   191      59.499 111.064  48.934  1.00  0.00           C  
ATOM   2508  HA2 GLY   191      59.667 110.816  47.886  1.00  0.00           H  
ATOM   2509  HA3 GLY   191      58.627 111.707  48.816  1.00  0.00           H  
ATOM   2510  C   GLY   191      60.675 111.868  49.404  1.00  0.00           C  
ATOM   2511  O   GLY   191      61.196 111.520  50.444  1.00  0.00           O  
ATOM   2512  N   GLY   192      60.921 113.040  48.690  1.00  0.00           N  
ATOM   2513  H   GLY   192      60.340 113.155  47.872  1.00  0.00           H  
ATOM   2514  CA  GLY   192      61.954 114.103  48.918  1.00  0.00           C  
ATOM   2515  HA2 GLY   192      61.829 114.970  48.269  1.00  0.00           H  
ATOM   2516  HA3 GLY   192      61.824 114.481  49.932  1.00  0.00           H  
ATOM   2517  C   GLY   192      63.393 113.613  48.721  1.00  0.00           C  
ATOM   2518  O   GLY   192      63.625 112.679  47.941  1.00  0.00           O  
ATOM   2519  N   GLY   193      64.387 114.249  49.325  1.00  0.00           N  
ATOM   2520  H   GLY   193      64.210 114.929  50.050  1.00  0.00           H  
ATOM   2521  CA  GLY   193      65.825 113.798  49.245  1.00  0.00           C  
ATOM   2522  HA2 GLY   193      66.223 114.039  50.231  1.00  0.00           H  
ATOM   2523  HA3 GLY   193      65.934 112.721  49.119  1.00  0.00           H  
ATOM   2524  C   GLY   193      66.611 114.588  48.168  1.00  0.00           C  
ATOM   2525  O   GLY   193      66.064 115.255  47.281  1.00  0.00           O  
ATOM   2526  N   TYR   194      67.952 114.417  48.237  1.00  0.00           N  
ATOM   2527  H   TYR   194      68.325 113.759  48.906  1.00  0.00           H  
ATOM   2528  CA  TYR   194      68.833 114.966  47.196  1.00  0.00           C  
ATOM   2529  HA  TYR   194      68.711 116.048  47.132  1.00  0.00           H  
ATOM   2530  CB  TYR   194      70.270 114.573  47.646  1.00  0.00           C  
ATOM   2531  HB2 TYR   194      70.269 113.491  47.782  1.00  0.00           H  
ATOM   2532  HB3 TYR   194      70.960 114.776  46.827  1.00  0.00           H  
ATOM   2533  CG  TYR   194      70.701 115.279  48.932  1.00  0.00           C  
ATOM   2534  CD1 TYR   194      70.794 116.725  49.080  1.00  0.00           C  
ATOM   2535  HD1 TYR   194      70.589 117.381  48.247  1.00  0.00           H  
ATOM   2536  CE1 TYR   194      71.088 117.404  50.320  1.00  0.00           C  
ATOM   2537  HE1 TYR   194      71.095 118.483  50.362  1.00  0.00           H  
ATOM   2538  CZ  TYR   194      71.315 116.603  51.412  1.00  0.00           C  
ATOM   2539  OH  TYR   194      71.604 117.266  52.593  1.00  0.00           O  
ATOM   2540  HH  TYR   194      71.444 118.207  52.497  1.00  0.00           H  
ATOM   2541  CE2 TYR   194      71.352 115.193  51.311  1.00  0.00           C  
ATOM   2542  HE2 TYR   194      71.493 114.588  52.194  1.00  0.00           H  
ATOM   2543  CD2 TYR   194      70.956 114.514  50.104  1.00  0.00           C  
ATOM   2544  HD2 TYR   194      70.820 113.442  50.085  1.00  0.00           H  
ATOM   2545  C   TYR   194      68.475 114.407  45.826  1.00  0.00           C  
ATOM   2546  O   TYR   194      68.521 113.153  45.639  1.00  0.00           O  
ATOM   2547  N   GLY   195      68.033 115.238  44.805  1.00  0.00           N  
ATOM   2548  H   GLY   195      67.920 114.856  43.877  1.00  0.00           H  
ATOM   2549  CA  GLY   195      67.888 116.705  44.854  1.00  0.00           C  
ATOM   2550  HA2 GLY   195      67.079 116.969  45.536  1.00  0.00           H  
ATOM   2551  HA3 GLY   195      68.779 117.191  45.251  1.00  0.00           H  
ATOM   2552  C   GLY   195      67.612 117.292  43.485  1.00  0.00           C  
ATOM   2553  O   GLY   195      68.217 116.794  42.526  1.00  0.00           O  
ATOM   2554  N   ASN   196      66.806 118.312  43.349  1.00  0.00           N  
ATOM   2555  H   ASN   196      66.299 118.662  44.149  1.00  0.00           H  
ATOM   2556  CA  ASN   196      66.699 119.047  42.102  1.00  0.00           C  
ATOM   2557  HA  ASN   196      67.468 118.753  41.388  1.00  0.00           H  
ATOM   2558  CB  ASN   196      65.344 118.796  41.339  1.00  0.00           C  
ATOM   2559  HB2 ASN   196      65.289 117.717  41.199  1.00  0.00           H  
ATOM   2560  HB3 ASN   196      64.543 119.116  42.005  1.00  0.00           H  
ATOM   2561  CG  ASN   196      65.203 119.445  39.980  1.00  0.00           C  
ATOM   2562  OD1 ASN   196      66.012 120.287  39.575  1.00  0.00           O  
ATOM   2563  ND2 ASN   196      64.315 119.061  39.085  1.00  0.00           N  
ATOM   2564 HD21 ASN   196      64.114 119.574  38.239  1.00  0.00           H  
ATOM   2565 HD22 ASN   196      63.665 118.383  39.457  1.00  0.00           H  
ATOM   2566  C   ASN   196      66.902 120.531  42.412  1.00  0.00           C  
ATOM   2567  O   ASN   196      66.003 121.137  42.998  1.00  0.00           O  
ATOM   2568  N   GLN   197      68.021 121.067  42.028  1.00  0.00           N  
ATOM   2569  H   GLN   197      68.621 120.481  41.466  1.00  0.00           H  
ATOM   2570  CA  GLN   197      68.399 122.486  42.172  1.00  0.00           C  
ATOM   2571  HA  GLN   197      67.484 123.079  42.147  1.00  0.00           H  
ATOM   2572  CB  GLN   197      69.143 122.662  43.463  1.00  0.00           C  
ATOM   2573  HB2 GLN   197      69.463 123.703  43.406  1.00  0.00           H  
ATOM   2574  HB3 GLN   197      68.419 122.485  44.258  1.00  0.00           H  
ATOM   2575  CG  GLN   197      70.445 121.796  43.683  1.00  0.00           C  
ATOM   2576  HG2 GLN   197      70.943 121.779  42.713  1.00  0.00           H  
ATOM   2577  HG3 GLN   197      71.069 122.382  44.357  1.00  0.00           H  
ATOM   2578  CD  GLN   197      70.340 120.419  44.322  1.00  0.00           C  
ATOM   2579  OE1 GLN   197      70.882 119.433  43.925  1.00  0.00           O  
ATOM   2580  NE2 GLN   197      69.558 120.222  45.302  1.00  0.00           N  
ATOM   2581 HE21 GLN   197      69.138 121.029  45.741  1.00  0.00           H  
ATOM   2582 HE22 GLN   197      69.784 119.392  45.831  1.00  0.00           H  
ATOM   2583  C   GLN   197      69.196 122.983  40.989  1.00  0.00           C  
ATOM   2584  O   GLN   197      69.783 122.130  40.303  1.00  0.00           O  
ATOM   2585  N   ASP   198      68.998 124.307  40.626  1.00  0.00           N  
ATOM   2586  H   ASP   198      68.531 124.975  41.223  1.00  0.00           H  
ATOM   2587  CA  ASP   198      69.467 124.855  39.343  1.00  0.00           C  
ATOM   2588  HA  ASP   198      68.757 124.404  38.649  1.00  0.00           H  
ATOM   2589  CB  ASP   198      69.169 126.374  39.288  1.00  0.00           C  
ATOM   2590  HB2 ASP   198      69.702 126.817  40.129  1.00  0.00           H  
ATOM   2591  HB3 ASP   198      69.690 126.759  38.411  1.00  0.00           H  
ATOM   2592  CG  ASP   198      67.640 126.725  39.337  1.00  0.00           C  
ATOM   2593  OD1 ASP   198      66.785 125.821  39.564  1.00  0.00           O  
ATOM   2594  OD2 ASP   198      67.260 127.814  38.881  1.00  0.00           O  
ATOM   2595  C   ASP   198      70.939 124.628  38.861  1.00  0.00           C  
ATOM   2596  O   ASP   198      71.897 124.649  39.616  1.00  0.00           O  
ATOM   2597  N   GLN   199      71.156 124.266  37.586  1.00  0.00           N  
ATOM   2598  H   GLN   199      70.384 124.241  36.935  1.00  0.00           H  
ATOM   2599  CA  GLN   199      72.426 123.673  37.143  1.00  0.00           C  
ATOM   2600  HA  GLN   199      72.721 122.837  37.777  1.00  0.00           H  
ATOM   2601  CB  GLN   199      72.330 123.230  35.640  1.00  0.00           C  
ATOM   2602  HB2 GLN   199      72.089 124.021  34.930  1.00  0.00           H  
ATOM   2603  HB3 GLN   199      73.336 122.919  35.360  1.00  0.00           H  
ATOM   2604  CG  GLN   199      71.277 122.188  35.446  1.00  0.00           C  
ATOM   2605  HG2 GLN   199      70.294 122.393  35.869  1.00  0.00           H  
ATOM   2606  HG3 GLN   199      71.163 122.150  34.362  1.00  0.00           H  
ATOM   2607  CD  GLN   199      71.760 120.766  35.809  1.00  0.00           C  
ATOM   2608  OE1 GLN   199      72.362 120.543  36.827  1.00  0.00           O  
ATOM   2609  NE2 GLN   199      71.542 119.710  34.985  1.00  0.00           N  
ATOM   2610 HE21 GLN   199      70.929 119.793  34.187  1.00  0.00           H  
ATOM   2611 HE22 GLN   199      72.055 118.870  35.211  1.00  0.00           H  
ATOM   2612  C   GLN   199      73.573 124.708  37.287  1.00  0.00           C  
ATOM   2613  O   GLN   199      73.327 125.920  36.958  1.00  0.00           O  
ATOM   2614  N   SER   200      74.835 124.391  37.699  1.00  0.00           N  
ATOM   2615  H   SER   200      75.536 125.116  37.661  1.00  0.00           H  
ATOM   2616  CA  SER   200      75.343 123.000  37.852  1.00  0.00           C  
ATOM   2617  HA  SER   200      74.623 122.196  37.704  1.00  0.00           H  
ATOM   2618  CB  SER   200      76.463 122.765  36.854  1.00  0.00           C  
ATOM   2619  HB2 SER   200      76.228 123.189  35.878  1.00  0.00           H  
ATOM   2620  HB3 SER   200      77.335 123.321  37.199  1.00  0.00           H  
ATOM   2621  OG  SER   200      76.928 121.416  36.687  1.00  0.00           O  
ATOM   2622  HG  SER   200      77.392 121.119  37.473  1.00  0.00           H  
ATOM   2623  C   SER   200      75.837 122.733  39.359  1.00  0.00           C  
ATOM   2624  O   SER   200      75.946 121.553  39.747  1.00  0.00           O  
ATOM   2625  N   GLY   201      76.108 123.764  40.137  1.00  0.00           N  
ATOM   2626  H   GLY   201      75.833 124.621  39.679  1.00  0.00           H  
ATOM   2627  CA  GLY   201      76.824 123.687  41.487  1.00  0.00           C  
ATOM   2628  HA2 GLY   201      77.496 122.831  41.429  1.00  0.00           H  
ATOM   2629  HA3 GLY   201      77.458 124.569  41.584  1.00  0.00           H  
ATOM   2630  C   GLY   201      75.880 123.534  42.693  1.00  0.00           C  
ATOM   2631  O   GLY   201      74.883 122.866  42.627  1.00  0.00           O  
ATOM   2632  N   GLY   202      76.147 124.119  43.864  1.00  0.00           N  
ATOM   2633  H   GLY   202      75.550 123.826  44.623  1.00  0.00           H  
ATOM   2634  CA  GLY   202      77.341 125.012  44.108  1.00  0.00           C  
ATOM   2635  HA2 GLY   202      77.619 124.869  45.152  1.00  0.00           H  
ATOM   2636  HA3 GLY   202      78.271 124.883  43.553  1.00  0.00           H  
ATOM   2637  C   GLY   202      76.866 126.462  43.781  1.00  0.00           C  
ATOM   2638  O   GLY   202      75.708 126.715  43.420  1.00  0.00           O  
ATOM   2639  N   GLY   203      77.746 127.460  43.787  1.00  0.00           N  
ATOM   2640  H   GLY   203      77.525 128.344  43.353  1.00  0.00           H  
ATOM   2641  CA  GLY   203      79.173 127.322  44.023  1.00  0.00           C  
ATOM   2642  HA2 GLY   203      79.594 128.313  44.192  1.00  0.00           H  
ATOM   2643  HA3 GLY   203      79.324 126.651  44.869  1.00  0.00           H  
ATOM   2644  C   GLY   203      79.864 126.651  42.829  1.00  0.00           C  
ATOM   2645  O   GLY   203      79.251 126.311  41.830  1.00  0.00           O  
ATOM   2646  N   GLY   204      81.216 126.497  43.032  1.00  0.00           N  
ATOM   2647  H   GLY   204      81.564 126.783  43.935  1.00  0.00           H  
ATOM   2648  CA  GLY   204      82.119 125.819  42.124  1.00  0.00           C  
ATOM   2649  HA2 GLY   204      83.098 125.647  42.571  1.00  0.00           H  
ATOM   2650  HA3 GLY   204      81.649 124.842  42.015  1.00  0.00           H  
ATOM   2651  C   GLY   204      82.304 126.598  40.814  1.00  0.00           C  
ATOM   2652  O   GLY   204      81.696 127.664  40.627  1.00  0.00           O  
ATOM   2653  N   SER   205      83.138 126.134  39.855  1.00  0.00           N  
ATOM   2654  H   SER   205      83.345 126.816  39.140  1.00  0.00           H  
ATOM   2655  CA  SER   205      83.964 124.910  39.919  1.00  0.00           C  
ATOM   2656  HA  SER   205      84.046 124.503  40.927  1.00  0.00           H  
ATOM   2657  CB  SER   205      83.205 123.717  39.198  1.00  0.00           C  
ATOM   2658  HB2 SER   205      83.304 123.705  38.113  1.00  0.00           H  
ATOM   2659  HB3 SER   205      83.618 122.829  39.676  1.00  0.00           H  
ATOM   2660  OG  SER   205      81.869 123.708  39.583  1.00  0.00           O  
ATOM   2661  HG  SER   205      81.407 124.451  39.187  1.00  0.00           H  
ATOM   2662  C   SER   205      85.389 125.033  39.544  1.00  0.00           C  
ATOM   2663  O   SER   205      86.017 124.125  38.984  1.00  0.00           O  
ATOM   2664  N   GLY   206      85.981 126.189  39.748  1.00  0.00           N  
ATOM   2665  H   GLY   206      85.457 126.937  40.181  1.00  0.00           H  
ATOM   2666  CA  GLY   206      87.373 126.518  39.360  1.00  0.00           C  
ATOM   2667  HA2 GLY   206      87.334 126.554  38.271  1.00  0.00           H  
ATOM   2668  HA3 GLY   206      87.633 127.511  39.727  1.00  0.00           H  
ATOM   2669  C   GLY   206      88.445 125.609  39.961  1.00  0.00           C  
ATOM   2670  O   GLY   206      88.260 125.089  41.014  1.00  0.00           O  
ATOM   2671  N   GLY   207      89.572 125.435  39.295  1.00  0.00           N  
ATOM   2672  H   GLY   207      90.077 124.635  39.648  1.00  0.00           H  
ATOM   2673  CA  GLY   207      90.050 126.112  38.127  1.00  0.00           C  
ATOM   2674  HA2 GLY   207      89.560 127.084  38.084  1.00  0.00           H  
ATOM   2675  HA3 GLY   207      91.138 126.051  38.130  1.00  0.00           H  
ATOM   2676  C   GLY   207      89.558 125.418  36.880  1.00  0.00           C  
ATOM   2677  O   GLY   207      88.484 124.841  36.878  1.00  0.00           O  
ATOM   2678  N   TYR   208      90.238 125.679  35.831  1.00  0.00           N  
ATOM   2679  H   TYR   208      91.035 126.295  35.900  1.00  0.00           H  
ATOM   2680  CA  TYR   208      89.965 125.227  34.475  1.00  0.00           C  
ATOM   2681  HA  TYR   208      89.433 124.278  34.541  1.00  0.00           H  
ATOM   2682  CB  TYR   208      89.040 126.264  33.842  1.00  0.00           C  
ATOM   2683  HB2 TYR   208      88.111 126.343  34.406  1.00  0.00           H  
ATOM   2684  HB3 TYR   208      89.553 127.225  33.877  1.00  0.00           H  
ATOM   2685  CG  TYR   208      88.599 126.013  32.356  1.00  0.00           C  
ATOM   2686  CD1 TYR   208      87.442 125.183  32.166  1.00  0.00           C  
ATOM   2687  HD1 TYR   208      87.023 124.700  33.037  1.00  0.00           H  
ATOM   2688  CE1 TYR   208      86.992 124.930  30.827  1.00  0.00           C  
ATOM   2689  HE1 TYR   208      86.260 124.153  30.660  1.00  0.00           H  
ATOM   2690  CZ  TYR   208      87.580 125.557  29.726  1.00  0.00           C  
ATOM   2691  OH  TYR   208      87.270 125.418  28.385  1.00  0.00           O  
ATOM   2692  HH  TYR   208      87.988 125.637  27.786  1.00  0.00           H  
ATOM   2693  CE2 TYR   208      88.656 126.478  29.912  1.00  0.00           C  
ATOM   2694  HE2 TYR   208      89.196 126.964  29.112  1.00  0.00           H  
ATOM   2695  CD2 TYR   208      89.124 126.695  31.261  1.00  0.00           C  
ATOM   2696  HD2 TYR   208      90.011 127.302  31.362  1.00  0.00           H  
ATOM   2697  C   TYR   208      91.267 124.969  33.781  1.00  0.00           C  
ATOM   2698  O   TYR   208      92.185 125.765  33.725  1.00  0.00           O  
ATOM   2699  N   GLY   209      91.278 123.843  32.998  1.00  0.00           N  
ATOM   2700  H   GLY   209      90.408 123.338  32.906  1.00  0.00           H  
ATOM   2701  CA  GLY   209      92.361 123.438  32.135  1.00  0.00           C  
ATOM   2702  HA2 GLY   209      92.067 122.541  31.590  1.00  0.00           H  
ATOM   2703  HA3 GLY   209      92.585 124.220  31.409  1.00  0.00           H  
ATOM   2704  C   GLY   209      93.664 123.058  32.914  1.00  0.00           C  
ATOM   2705  O   GLY   209      93.716 123.159  34.199  1.00  0.00           O  
ATOM   2706  N   GLN   210      94.684 122.566  32.188  1.00  0.00           N  
ATOM   2707  H   GLN   210      95.490 122.311  32.740  1.00  0.00           H  
ATOM   2708  CA  GLN   210      94.818 122.349  30.683  1.00  0.00           C  
ATOM   2709  HA  GLN   210      95.852 122.023  30.569  1.00  0.00           H  
ATOM   2710  CB  GLN   210      94.052 121.104  30.186  1.00  0.00           C  
ATOM   2711  HB2 GLN   210      93.047 121.416  29.902  1.00  0.00           H  
ATOM   2712  HB3 GLN   210      94.486 120.866  29.214  1.00  0.00           H  
ATOM   2713  CG  GLN   210      94.183 119.812  31.116  1.00  0.00           C  
ATOM   2714  HG2 GLN   210      95.200 119.815  31.509  1.00  0.00           H  
ATOM   2715  HG3 GLN   210      93.464 119.835  31.935  1.00  0.00           H  
ATOM   2716  CD  GLN   210      93.899 118.582  30.339  1.00  0.00           C  
ATOM   2717  OE1 GLN   210      94.308 118.340  29.251  1.00  0.00           O  
ATOM   2718  NE2 GLN   210      92.908 117.819  30.734  1.00  0.00           N  
ATOM   2719 HE21 GLN   210      92.720 116.988  30.193  1.00  0.00           H  
ATOM   2720 HE22 GLN   210      92.334 118.044  31.534  1.00  0.00           H  
ATOM   2721  C   GLN   210      94.689 123.591  29.815  1.00  0.00           C  
ATOM   2722  O   GLN   210      94.907 124.691  30.311  1.00  0.00           O  
ATOM   2723  N   GLN   211      94.338 123.505  28.544  1.00  0.00           N  
ATOM   2724  H   GLN   211      94.369 122.558  28.192  1.00  0.00           H  
ATOM   2725  CA  GLN   211      94.043 124.626  27.585  1.00  0.00           C  
ATOM   2726  HA  GLN   211      93.861 124.117  26.639  1.00  0.00           H  
ATOM   2727  CB  GLN   211      92.759 125.379  28.015  1.00  0.00           C  
ATOM   2728  HB2 GLN   211      92.895 125.732  29.037  1.00  0.00           H  
ATOM   2729  HB3 GLN   211      92.541 126.131  27.257  1.00  0.00           H  
ATOM   2730  CG  GLN   211      91.602 124.387  28.149  1.00  0.00           C  
ATOM   2731  HG2 GLN   211      91.735 123.607  28.898  1.00  0.00           H  
ATOM   2732  HG3 GLN   211      90.707 124.955  28.404  1.00  0.00           H  
ATOM   2733  CD  GLN   211      91.163 123.693  26.854  1.00  0.00           C  
ATOM   2734  OE1 GLN   211      91.478 124.123  25.735  1.00  0.00           O  
ATOM   2735  NE2 GLN   211      90.542 122.628  26.940  1.00  0.00           N  
ATOM   2736 HE21 GLN   211      90.127 122.405  27.833  1.00  0.00           H  
ATOM   2737 HE22 GLN   211      90.128 122.337  26.066  1.00  0.00           H  
ATOM   2738  C   GLN   211      95.296 125.559  27.482  1.00  0.00           C  
ATOM   2739  O   GLN   211      95.250 126.787  27.859  1.00  0.00           O  
ATOM   2740  N   ASP   212      96.442 124.944  27.200  1.00  0.00           N  
ATOM   2741  H   ASP   212      96.483 123.935  27.233  1.00  0.00           H  
ATOM   2742  CA  ASP   212      97.815 125.574  27.192  1.00  0.00           C  
ATOM   2743  HA  ASP   212      97.970 125.721  28.261  1.00  0.00           H  
ATOM   2744  CB  ASP   212      98.876 124.596  26.664  1.00  0.00           C  
ATOM   2745  HB2 ASP   212      98.792 124.417  25.592  1.00  0.00           H  
ATOM   2746  HB3 ASP   212      99.878 125.015  26.750  1.00  0.00           H  
ATOM   2747  CG  ASP   212      98.953 123.313  27.496  1.00  0.00           C  
ATOM   2748  OD1 ASP   212      98.205 123.130  28.507  1.00  0.00           O  
ATOM   2749  OD2 ASP   212      99.764 122.434  27.133  1.00  0.00           O  
ATOM   2750  C   ASP   212      98.024 126.944  26.461  1.00  0.00           C  
ATOM   2751  O   ASP   212      97.445 127.268  25.402  1.00  0.00           O  
ATOM   2752  N   ARG   213      98.752 127.862  27.096  1.00  0.00           N  
ATOM   2753  H   ARG   213      98.869 127.657  28.078  1.00  0.00           H  
ATOM   2754  CA  ARG   213      99.040 129.225  26.534  1.00  0.00           C  
ATOM   2755  HA  ARG   213      98.094 129.714  26.302  1.00  0.00           H  
ATOM   2756  CB  ARG   213      99.825 130.058  27.554  1.00  0.00           C  
ATOM   2757  HB2 ARG   213     100.185 130.924  26.998  1.00  0.00           H  
ATOM   2758  HB3 ARG   213      99.063 130.430  28.239  1.00  0.00           H  
ATOM   2759  CG  ARG   213     100.955 129.302  28.289  1.00  0.00           C  
ATOM   2760  HG2 ARG   213     100.524 128.482  28.863  1.00  0.00           H  
ATOM   2761  HG3 ARG   213     101.702 128.950  27.577  1.00  0.00           H  
ATOM   2762  CD  ARG   213     101.641 130.335  29.246  1.00  0.00           C  
ATOM   2763  HD2 ARG   213     101.709 131.300  28.744  1.00  0.00           H  
ATOM   2764  HD3 ARG   213     100.885 130.530  30.006  1.00  0.00           H  
ATOM   2765  NE  ARG   213     102.971 129.925  29.732  1.00  0.00           N  
ATOM   2766  HE  ARG   213     103.686 129.840  29.024  1.00  0.00           H  
ATOM   2767  CZ  ARG   213     103.308 129.594  30.974  1.00  0.00           C  
ATOM   2768  NH1 ARG   213     102.411 129.493  31.887  1.00  0.00           N  
ATOM   2769 HH11 ARG   213     102.665 129.254  32.835  1.00  0.00           H  
ATOM   2770 HH12 ARG   213     101.476 129.837  31.721  1.00  0.00           H  
ATOM   2771  NH2 ARG   213     104.529 129.214  31.328  1.00  0.00           N  
ATOM   2772 HH21 ARG   213     104.691 128.935  32.286  1.00  0.00           H  
ATOM   2773 HH22 ARG   213     105.310 129.333  30.700  1.00  0.00           H  
ATOM   2774  C   ARG   213      99.794 129.142  25.201  1.00  0.00           C  
ATOM   2775  O   ARG   213     100.620 128.208  24.930  1.00  0.00           O  
ATOM   2776  N   GLY   214      99.630 130.064  24.237  1.00  0.00           N  
ATOM   2777  H   GLY   214     100.140 129.846  23.393  1.00  0.00           H  
ATOM   2778  CA  GLY   214      98.727 131.173  24.249  1.00  0.00           C  
ATOM   2779  HA2 GLY   214      98.628 131.614  25.241  1.00  0.00           H  
ATOM   2780  HA3 GLY   214      99.091 131.968  23.600  1.00  0.00           H  
ATOM   2781  C   GLY   214      97.364 130.756  23.744  1.00  0.00           C  
ATOM   2782  O   GLY   214      96.370 131.125  24.379  1.00  0.00           O  
ATOM   2783  OXT GLY   214      97.211 130.256  22.606  1.00  0.00           O  
TER    2784      GLY   214 
END   
