# Supplementary material for: Visualization of oligomerization, clustering, and density transition of intrinsically disordered proteins
Source: Natl Sci Rev. 2026 Feb 14;13(7):nwag107. doi: 10.1093/nsr/nwag107 (PMC13114874; doi:10.1093/nsr/nwag107)
Supplement: nwag107_Supplemental_Files [file nwag107_supplemental_files.zip › SI-MD-Structures/MD-Sturctures/frame100.pdb]

CRYST1  135.054  149.212  136.817  90.00  90.00  90.00               1
ATOM      1  N   MET     1      38.279  63.184  77.094  1.00  0.00           N  
ATOM      2  H1  MET     1      38.457  63.163  76.100  1.00  0.00           H  
ATOM      3  H2  MET     1      39.092  63.562  77.559  1.00  0.00           H  
ATOM      4  H3  MET     1      38.038  62.296  77.509  1.00  0.00           H  
ATOM      5  CA  MET     1      37.154  64.107  77.352  1.00  0.00           C  
ATOM      6  HA  MET     1      36.212  63.565  77.441  1.00  0.00           H  
ATOM      7  CB  MET     1      37.355  64.781  78.755  1.00  0.00           C  
ATOM      8  HB2 MET     1      38.378  65.115  78.924  1.00  0.00           H  
ATOM      9  HB3 MET     1      36.699  65.646  78.855  1.00  0.00           H  
ATOM     10  CG  MET     1      37.071  63.882  79.932  1.00  0.00           C  
ATOM     11  HG2 MET     1      36.568  64.525  80.654  1.00  0.00           H  
ATOM     12  HG3 MET     1      36.387  63.103  79.596  1.00  0.00           H  
ATOM     13  SD  MET     1      38.583  63.034  80.471  1.00  0.00           S  
ATOM     14  CE  MET     1      39.440  64.302  81.425  1.00  0.00           C  
ATOM     15  HE1 MET     1      39.483  65.285  80.957  1.00  0.00           H  
ATOM     16  HE2 MET     1      38.861  64.462  82.334  1.00  0.00           H  
ATOM     17  HE3 MET     1      40.442  63.915  81.612  1.00  0.00           H  
ATOM     18  C   MET     1      37.021  65.314  76.370  1.00  0.00           C  
ATOM     19  O   MET     1      38.066  65.950  76.222  1.00  0.00           O  
ATOM     20  N   ALA     2      35.870  65.654  75.808  1.00  0.00           N  
ATOM     21  H   ALA     2      35.920  66.410  75.141  1.00  0.00           H  
ATOM     22  CA  ALA     2      34.537  65.066  75.953  1.00  0.00           C  
ATOM     23  HA  ALA     2      33.896  65.591  75.245  1.00  0.00           H  
ATOM     24  CB  ALA     2      34.359  63.622  75.437  1.00  0.00           C  
ATOM     25  HB1 ALA     2      34.954  62.966  76.073  1.00  0.00           H  
ATOM     26  HB2 ALA     2      33.339  63.240  75.413  1.00  0.00           H  
ATOM     27  HB3 ALA     2      34.735  63.577  74.415  1.00  0.00           H  
ATOM     28  C   ALA     2      33.954  65.235  77.329  1.00  0.00           C  
ATOM     29  O   ALA     2      34.089  64.330  78.166  1.00  0.00           O  
ATOM     30  N   SER     3      33.291  66.342  77.748  1.00  0.00           N  
ATOM     31  H   SER     3      32.726  66.201  78.573  1.00  0.00           H  
ATOM     32  CA  SER     3      33.367  67.690  77.085  1.00  0.00           C  
ATOM     33  HA  SER     3      33.272  67.501  76.016  1.00  0.00           H  
ATOM     34  CB  SER     3      32.246  68.655  77.565  1.00  0.00           C  
ATOM     35  HB2 SER     3      32.401  69.078  78.558  1.00  0.00           H  
ATOM     36  HB3 SER     3      32.188  69.484  76.860  1.00  0.00           H  
ATOM     37  OG  SER     3      30.992  67.969  77.496  1.00  0.00           O  
ATOM     38  HG  SER     3      30.769  67.702  76.601  1.00  0.00           H  
ATOM     39  C   SER     3      34.742  68.449  77.162  1.00  0.00           C  
ATOM     40  O   SER     3      35.531  68.310  78.035  1.00  0.00           O  
ATOM     41  N   ASN     4      34.902  69.379  76.236  1.00  0.00           N  
ATOM     42  H   ASN     4      34.100  69.632  75.677  1.00  0.00           H  
ATOM     43  CA  ASN     4      36.088  70.215  75.954  1.00  0.00           C  
ATOM     44  HA  ASN     4      36.943  69.877  76.539  1.00  0.00           H  
ATOM     45  CB  ASN     4      36.500  70.060  74.502  1.00  0.00           C  
ATOM     46  HB2 ASN     4      35.738  70.309  73.763  1.00  0.00           H  
ATOM     47  HB3 ASN     4      37.370  70.711  74.429  1.00  0.00           H  
ATOM     48  CG  ASN     4      36.889  68.703  74.089  1.00  0.00           C  
ATOM     49  OD1 ASN     4      36.171  67.925  73.581  1.00  0.00           O  
ATOM     50  ND2 ASN     4      38.138  68.481  74.467  1.00  0.00           N  
ATOM     51 HD21 ASN     4      38.544  67.576  74.276  1.00  0.00           H  
ATOM     52 HD22 ASN     4      38.603  69.194  75.010  1.00  0.00           H  
ATOM     53  C   ASN     4      35.905  71.683  76.330  1.00  0.00           C  
ATOM     54  O   ASN     4      35.767  72.480  75.411  1.00  0.00           O  
ATOM     55  N   ASP     5      36.047  72.200  77.554  1.00  0.00           N  
ATOM     56  H   ASP     5      35.658  73.121  77.698  1.00  0.00           H  
ATOM     57  CA  ASP     5      36.501  71.508  78.803  1.00  0.00           C  
ATOM     58  HA  ASP     5      36.426  70.449  78.553  1.00  0.00           H  
ATOM     59  CB  ASP     5      37.898  71.943  79.103  1.00  0.00           C  
ATOM     60  HB2 ASP     5      37.973  73.030  79.125  1.00  0.00           H  
ATOM     61  HB3 ASP     5      38.112  71.541  80.093  1.00  0.00           H  
ATOM     62  CG  ASP     5      38.906  71.465  78.051  1.00  0.00           C  
ATOM     63  OD1 ASP     5      39.610  72.246  77.434  1.00  0.00           O  
ATOM     64  OD2 ASP     5      39.281  70.277  78.193  1.00  0.00           O  
ATOM     65  C   ASP     5      35.507  71.801  79.987  1.00  0.00           C  
ATOM     66  O   ASP     5      34.852  72.828  80.020  1.00  0.00           O  
ATOM     67  N   TYR     6      35.608  70.959  80.965  1.00  0.00           N  
ATOM     68  H   TYR     6      36.164  70.151  80.727  1.00  0.00           H  
ATOM     69  CA  TYR     6      35.204  71.241  82.352  1.00  0.00           C  
ATOM     70  HA  TYR     6      34.218  71.671  82.527  1.00  0.00           H  
ATOM     71  CB  TYR     6      35.100  69.903  83.105  1.00  0.00           C  
ATOM     72  HB2 TYR     6      36.084  69.538  83.396  1.00  0.00           H  
ATOM     73  HB3 TYR     6      34.516  70.132  83.997  1.00  0.00           H  
ATOM     74  CG  TYR     6      34.419  68.810  82.406  1.00  0.00           C  
ATOM     75  CD1 TYR     6      35.051  67.522  82.329  1.00  0.00           C  
ATOM     76  HD1 TYR     6      35.956  67.291  82.872  1.00  0.00           H  
ATOM     77  CE1 TYR     6      34.298  66.481  81.854  1.00  0.00           C  
ATOM     78  HE1 TYR     6      34.664  65.465  81.865  1.00  0.00           H  
ATOM     79  CZ  TYR     6      32.983  66.686  81.425  1.00  0.00           C  
ATOM     80  OH  TYR     6      32.254  65.660  80.852  1.00  0.00           O  
ATOM     81  HH  TYR     6      32.774  64.869  81.009  1.00  0.00           H  
ATOM     82  CE2 TYR     6      32.401  67.954  81.343  1.00  0.00           C  
ATOM     83  HE2 TYR     6      31.471  68.120  80.818  1.00  0.00           H  
ATOM     84  CD2 TYR     6      33.108  69.044  81.915  1.00  0.00           C  
ATOM     85  HD2 TYR     6      32.646  70.009  82.064  1.00  0.00           H  
ATOM     86  C   TYR     6      36.138  72.277  83.012  1.00  0.00           C  
ATOM     87  O   TYR     6      37.132  72.707  82.442  1.00  0.00           O  
ATOM     88  N   THR     7      36.044  72.506  84.292  1.00  0.00           N  
ATOM     89  H   THR     7      35.275  72.059  84.771  1.00  0.00           H  
ATOM     90  CA  THR     7      36.983  73.359  85.037  1.00  0.00           C  
ATOM     91  HA  THR     7      38.012  73.351  84.678  1.00  0.00           H  
ATOM     92  CB  THR     7      36.611  74.798  84.887  1.00  0.00           C  
ATOM     93  HB  THR     7      36.486  75.095  83.846  1.00  0.00           H  
ATOM     94  CG2 THR     7      35.258  75.068  85.551  1.00  0.00           C  
ATOM     95 HG21 THR     7      34.987  76.069  85.215  1.00  0.00           H  
ATOM     96 HG22 THR     7      34.478  74.357  85.279  1.00  0.00           H  
ATOM     97 HG23 THR     7      35.398  75.048  86.631  1.00  0.00           H  
ATOM     98  OG1 THR     7      37.503  75.743  85.430  1.00  0.00           O  
ATOM     99  HG1 THR     7      38.358  75.649  85.002  1.00  0.00           H  
ATOM    100  C   THR     7      37.099  72.980  86.510  1.00  0.00           C  
ATOM    101  O   THR     7      36.317  72.206  87.046  1.00  0.00           O  
ATOM    102  N   GLN     8      38.179  73.342  87.222  1.00  0.00           N  
ATOM    103  H   GLN     8      38.875  73.886  86.733  1.00  0.00           H  
ATOM    104  CA  GLN     8      38.293  73.329  88.677  1.00  0.00           C  
ATOM    105  HA  GLN     8      38.152  72.351  89.136  1.00  0.00           H  
ATOM    106  CB  GLN     8      39.752  73.823  88.947  1.00  0.00           C  
ATOM    107  HB2 GLN     8      39.885  74.856  88.628  1.00  0.00           H  
ATOM    108  HB3 GLN     8      39.821  73.829  90.035  1.00  0.00           H  
ATOM    109  CG  GLN     8      40.940  73.008  88.535  1.00  0.00           C  
ATOM    110  HG2 GLN     8      40.738  71.987  88.857  1.00  0.00           H  
ATOM    111  HG3 GLN     8      41.107  72.941  87.460  1.00  0.00           H  
ATOM    112  CD  GLN     8      42.256  73.434  89.143  1.00  0.00           C  
ATOM    113  OE1 GLN     8      42.416  74.428  89.875  1.00  0.00           O  
ATOM    114  NE2 GLN     8      43.329  72.745  88.838  1.00  0.00           N  
ATOM    115 HE21 GLN     8      43.271  71.942  88.228  1.00  0.00           H  
ATOM    116 HE22 GLN     8      44.227  72.960  89.247  1.00  0.00           H  
ATOM    117  C   GLN     8      37.290  74.342  89.305  1.00  0.00           C  
ATOM    118  O   GLN     8      36.989  75.404  88.692  1.00  0.00           O  
ATOM    119  N   GLN     9      36.610  74.116  90.447  1.00  0.00           N  
ATOM    120  H   GLN     9      35.915  74.818  90.657  1.00  0.00           H  
ATOM    121  CA  GLN     9      36.717  72.973  91.469  1.00  0.00           C  
ATOM    122  HA  GLN     9      36.281  73.319  92.406  1.00  0.00           H  
ATOM    123  CB  GLN     9      35.949  71.723  91.180  1.00  0.00           C  
ATOM    124  HB2 GLN     9      36.449  71.270  90.325  1.00  0.00           H  
ATOM    125  HB3 GLN     9      35.990  70.964  91.961  1.00  0.00           H  
ATOM    126  CG  GLN     9      34.494  72.177  90.876  1.00  0.00           C  
ATOM    127  HG2 GLN     9      34.234  72.940  91.609  1.00  0.00           H  
ATOM    128  HG3 GLN     9      34.564  72.603  89.875  1.00  0.00           H  
ATOM    129  CD  GLN     9      33.404  71.158  90.851  1.00  0.00           C  
ATOM    130  OE1 GLN     9      33.622  69.968  91.041  1.00  0.00           O  
ATOM    131  NE2 GLN     9      32.231  71.503  90.537  1.00  0.00           N  
ATOM    132 HE21 GLN     9      32.207  72.512  90.495  1.00  0.00           H  
ATOM    133 HE22 GLN     9      31.686  70.719  90.210  1.00  0.00           H  
ATOM    134  C   GLN     9      38.186  72.725  91.899  1.00  0.00           C  
ATOM    135  O   GLN     9      38.754  71.689  91.670  1.00  0.00           O  
ATOM    136  N   ALA    10      38.886  73.707  92.393  1.00  0.00           N  
ATOM    137  H   ALA    10      39.859  73.434  92.404  1.00  0.00           H  
ATOM    138  CA  ALA    10      38.374  74.955  93.004  1.00  0.00           C  
ATOM    139  HA  ALA    10      37.348  74.946  93.371  1.00  0.00           H  
ATOM    140  CB  ALA    10      39.225  75.352  94.131  1.00  0.00           C  
ATOM    141  HB1 ALA    10      39.016  76.407  94.309  1.00  0.00           H  
ATOM    142  HB2 ALA    10      39.159  74.811  95.074  1.00  0.00           H  
ATOM    143  HB3 ALA    10      40.288  75.333  93.893  1.00  0.00           H  
ATOM    144  C   ALA    10      38.530  76.181  92.017  1.00  0.00           C  
ATOM    145  O   ALA    10      39.606  76.520  91.613  1.00  0.00           O  
ATOM    146  N   THR    11      37.417  76.932  91.820  1.00  0.00           N  
ATOM    147  H   THR    11      36.590  76.665  92.335  1.00  0.00           H  
ATOM    148  CA  THR    11      37.228  78.125  90.962  1.00  0.00           C  
ATOM    149  HA  THR    11      37.762  77.910  90.036  1.00  0.00           H  
ATOM    150  CB  THR    11      35.666  78.377  90.641  1.00  0.00           C  
ATOM    151  HB  THR    11      35.107  78.383  91.576  1.00  0.00           H  
ATOM    152  CG2 THR    11      35.319  79.624  89.928  1.00  0.00           C  
ATOM    153 HG21 THR    11      34.300  79.642  89.540  1.00  0.00           H  
ATOM    154 HG22 THR    11      35.464  80.513  90.542  1.00  0.00           H  
ATOM    155 HG23 THR    11      35.923  79.779  89.034  1.00  0.00           H  
ATOM    156  OG1 THR    11      35.178  77.420  89.743  1.00  0.00           O  
ATOM    157  HG1 THR    11      35.729  77.398  88.958  1.00  0.00           H  
ATOM    158  C   THR    11      37.710  79.458  91.646  1.00  0.00           C  
ATOM    159  O   THR    11      37.412  79.728  92.781  1.00  0.00           O  
ATOM    160  N   GLN    12      38.541  80.262  91.015  1.00  0.00           N  
ATOM    161  H   GLN    12      38.808  81.091  91.528  1.00  0.00           H  
ATOM    162  CA  GLN    12      39.067  80.230  89.644  1.00  0.00           C  
ATOM    163  HA  GLN    12      38.300  79.933  88.929  1.00  0.00           H  
ATOM    164  CB  GLN    12      39.344  81.679  89.271  1.00  0.00           C  
ATOM    165  HB2 GLN    12      39.929  82.179  90.043  1.00  0.00           H  
ATOM    166  HB3 GLN    12      39.985  81.851  88.406  1.00  0.00           H  
ATOM    167  CG  GLN    12      37.965  82.379  89.070  1.00  0.00           C  
ATOM    168  HG2 GLN    12      37.373  82.154  89.958  1.00  0.00           H  
ATOM    169  HG3 GLN    12      38.181  83.441  89.190  1.00  0.00           H  
ATOM    170  CD  GLN    12      37.165  82.087  87.786  1.00  0.00           C  
ATOM    171  OE1 GLN    12      37.759  81.834  86.764  1.00  0.00           O  
ATOM    172  NE2 GLN    12      35.858  82.061  87.782  1.00  0.00           N  
ATOM    173 HE21 GLN    12      35.344  81.839  86.942  1.00  0.00           H  
ATOM    174 HE22 GLN    12      35.355  82.309  88.623  1.00  0.00           H  
ATOM    175  C   GLN    12      40.277  79.262  89.452  1.00  0.00           C  
ATOM    176  O   GLN    12      41.110  79.230  90.366  1.00  0.00           O  
ATOM    177  N   SER    13      40.318  78.658  88.244  1.00  0.00           N  
ATOM    178  H   SER    13      39.711  78.866  87.465  1.00  0.00           H  
ATOM    179  CA  SER    13      41.172  77.552  88.069  1.00  0.00           C  
ATOM    180  HA  SER    13      40.929  76.930  88.930  1.00  0.00           H  
ATOM    181  CB  SER    13      40.661  76.879  86.780  1.00  0.00           C  
ATOM    182  HB2 SER    13      39.582  76.736  86.722  1.00  0.00           H  
ATOM    183  HB3 SER    13      40.942  77.550  85.969  1.00  0.00           H  
ATOM    184  OG  SER    13      41.189  75.621  86.595  1.00  0.00           O  
ATOM    185  HG  SER    13      40.833  75.122  85.857  1.00  0.00           H  
ATOM    186  C   SER    13      42.683  77.810  87.922  1.00  0.00           C  
ATOM    187  O   SER    13      43.031  78.950  87.594  1.00  0.00           O  
ATOM    188  N   TYR    14      43.603  76.847  88.269  1.00  0.00           N  
ATOM    189  H   TYR    14      43.222  75.942  88.503  1.00  0.00           H  
ATOM    190  CA  TYR    14      45.019  77.088  88.327  1.00  0.00           C  
ATOM    191  HA  TYR    14      45.233  77.870  89.056  1.00  0.00           H  
ATOM    192  CB  TYR    14      45.585  75.746  88.816  1.00  0.00           C  
ATOM    193  HB2 TYR    14      45.138  75.556  89.791  1.00  0.00           H  
ATOM    194  HB3 TYR    14      45.085  74.987  88.215  1.00  0.00           H  
ATOM    195  CG  TYR    14      47.090  75.518  88.822  1.00  0.00           C  
ATOM    196  CD1 TYR    14      47.850  75.808  89.984  1.00  0.00           C  
ATOM    197  HD1 TYR    14      47.288  76.139  90.845  1.00  0.00           H  
ATOM    198  CE1 TYR    14      49.190  75.423  89.927  1.00  0.00           C  
ATOM    199  HE1 TYR    14      49.770  75.476  90.836  1.00  0.00           H  
ATOM    200  CZ  TYR    14      49.833  74.846  88.777  1.00  0.00           C  
ATOM    201  OH  TYR    14      51.082  74.376  88.905  1.00  0.00           O  
ATOM    202  HH  TYR    14      51.665  74.878  89.480  1.00  0.00           H  
ATOM    203  CE2 TYR    14      49.015  74.507  87.731  1.00  0.00           C  
ATOM    204  HE2 TYR    14      49.453  73.947  86.918  1.00  0.00           H  
ATOM    205  CD2 TYR    14      47.684  74.848  87.741  1.00  0.00           C  
ATOM    206  HD2 TYR    14      47.046  74.595  86.907  1.00  0.00           H  
ATOM    207  C   TYR    14      45.583  77.510  86.956  1.00  0.00           C  
ATOM    208  O   TYR    14      45.207  76.942  85.921  1.00  0.00           O  
ATOM    209  N   GLY    15      46.546  78.445  86.898  1.00  0.00           N  
ATOM    210  H   GLY    15      46.889  78.721  85.988  1.00  0.00           H  
ATOM    211  CA  GLY    15      47.270  79.029  88.053  1.00  0.00           C  
ATOM    212  HA2 GLY    15      46.641  79.666  88.675  1.00  0.00           H  
ATOM    213  HA3 GLY    15      47.613  78.219  88.697  1.00  0.00           H  
ATOM    214  C   GLY    15      48.516  79.827  87.591  1.00  0.00           C  
ATOM    215  O   GLY    15      48.870  79.753  86.430  1.00  0.00           O  
ATOM    216  N   ALA    16      49.266  80.351  88.592  1.00  0.00           N  
ATOM    217  H   ALA    16      48.919  80.303  89.539  1.00  0.00           H  
ATOM    218  CA  ALA    16      50.663  80.795  88.401  1.00  0.00           C  
ATOM    219  HA  ALA    16      50.625  81.626  87.697  1.00  0.00           H  
ATOM    220  CB  ALA    16      51.255  81.356  89.700  1.00  0.00           C  
ATOM    221  HB1 ALA    16      50.649  82.121  90.185  1.00  0.00           H  
ATOM    222  HB2 ALA    16      51.378  80.506  90.371  1.00  0.00           H  
ATOM    223  HB3 ALA    16      52.215  81.818  89.468  1.00  0.00           H  
ATOM    224  C   ALA    16      51.597  79.757  87.692  1.00  0.00           C  
ATOM    225  O   ALA    16      51.496  78.547  87.867  1.00  0.00           O  
ATOM    226  N   TYR    17      52.667  80.256  87.035  1.00  0.00           N  
ATOM    227  H   TYR    17      52.659  81.259  86.922  1.00  0.00           H  
ATOM    228  CA  TYR    17      53.846  79.521  86.633  1.00  0.00           C  
ATOM    229  HA  TYR    17      53.581  78.889  85.785  1.00  0.00           H  
ATOM    230  CB  TYR    17      54.858  80.536  86.077  1.00  0.00           C  
ATOM    231  HB2 TYR    17      55.157  81.233  86.859  1.00  0.00           H  
ATOM    232  HB3 TYR    17      55.688  79.924  85.722  1.00  0.00           H  
ATOM    233  CG  TYR    17      54.472  81.366  84.915  1.00  0.00           C  
ATOM    234  CD1 TYR    17      55.061  82.653  84.709  1.00  0.00           C  
ATOM    235  HD1 TYR    17      55.725  83.065  85.455  1.00  0.00           H  
ATOM    236  CE1 TYR    17      54.771  83.324  83.544  1.00  0.00           C  
ATOM    237  HE1 TYR    17      55.244  84.237  83.217  1.00  0.00           H  
ATOM    238  CZ  TYR    17      53.871  82.804  82.596  1.00  0.00           C  
ATOM    239  OH  TYR    17      53.596  83.465  81.470  1.00  0.00           O  
ATOM    240  HH  TYR    17      53.949  84.358  81.474  1.00  0.00           H  
ATOM    241  CE2 TYR    17      53.197  81.636  82.864  1.00  0.00           C  
ATOM    242  HE2 TYR    17      52.422  81.306  82.189  1.00  0.00           H  
ATOM    243  CD2 TYR    17      53.531  80.891  83.994  1.00  0.00           C  
ATOM    244  HD2 TYR    17      52.934  80.007  84.164  1.00  0.00           H  
ATOM    245  C   TYR    17      54.460  78.600  87.733  1.00  0.00           C  
ATOM    246  O   TYR    17      54.733  79.173  88.778  1.00  0.00           O  
ATOM    247  N   PRO    18      54.762  77.331  87.502  1.00  0.00           N  
ATOM    248  CD  PRO    18      54.608  76.668  86.188  1.00  0.00           C  
ATOM    249  HD2 PRO    18      54.955  77.220  85.314  1.00  0.00           H  
ATOM    250  HD3 PRO    18      53.581  76.338  86.029  1.00  0.00           H  
ATOM    251  CG  PRO    18      55.383  75.356  86.384  1.00  0.00           C  
ATOM    252  HG2 PRO    18      56.444  75.372  86.134  1.00  0.00           H  
ATOM    253  HG3 PRO    18      54.877  74.590  85.796  1.00  0.00           H  
ATOM    254  CB  PRO    18      55.262  75.031  87.826  1.00  0.00           C  
ATOM    255  HB2 PRO    18      56.025  74.313  88.125  1.00  0.00           H  
ATOM    256  HB3 PRO    18      54.298  74.556  88.011  1.00  0.00           H  
ATOM    257  CA  PRO    18      55.312  76.441  88.490  1.00  0.00           C  
ATOM    258  HA  PRO    18      54.815  76.396  89.459  1.00  0.00           H  
ATOM    259  C   PRO    18      56.800  76.795  88.793  1.00  0.00           C  
ATOM    260  O   PRO    18      57.566  77.158  87.899  1.00  0.00           O  
ATOM    261  N   THR    19      57.282  76.412  89.936  1.00  0.00           N  
ATOM    262  H   THR    19      56.686  75.870  90.546  1.00  0.00           H  
ATOM    263  CA  THR    19      58.578  76.867  90.484  1.00  0.00           C  
ATOM    264  HA  THR    19      59.124  77.316  89.655  1.00  0.00           H  
ATOM    265  CB  THR    19      58.475  78.013  91.513  1.00  0.00           C  
ATOM    266  HB  THR    19      59.499  78.201  91.839  1.00  0.00           H  
ATOM    267  CG2 THR    19      57.875  79.265  91.075  1.00  0.00           C  
ATOM    268 HG21 THR    19      57.954  79.916  91.946  1.00  0.00           H  
ATOM    269 HG22 THR    19      58.310  79.676  90.163  1.00  0.00           H  
ATOM    270 HG23 THR    19      56.828  79.228  90.772  1.00  0.00           H  
ATOM    271  OG1 THR    19      57.695  77.623  92.619  1.00  0.00           O  
ATOM    272  HG1 THR    19      58.217  77.805  93.404  1.00  0.00           H  
ATOM    273  C   THR    19      59.445  75.719  90.984  1.00  0.00           C  
ATOM    274  O   THR    19      58.936  74.604  91.176  1.00  0.00           O  
ATOM    275  N   GLN    20      60.762  75.977  91.129  1.00  0.00           N  
ATOM    276  H   GLN    20      61.084  76.877  90.800  1.00  0.00           H  
ATOM    277  CA  GLN    20      61.686  74.937  91.506  1.00  0.00           C  
ATOM    278  HA  GLN    20      61.401  74.039  90.957  1.00  0.00           H  
ATOM    279  CB  GLN    20      63.121  75.343  91.236  1.00  0.00           C  
ATOM    280  HB2 GLN    20      63.315  76.280  91.759  1.00  0.00           H  
ATOM    281  HB3 GLN    20      63.750  74.595  91.719  1.00  0.00           H  
ATOM    282  CG  GLN    20      63.459  75.500  89.768  1.00  0.00           C  
ATOM    283  HG2 GLN    20      63.368  74.447  89.501  1.00  0.00           H  
ATOM    284  HG3 GLN    20      62.732  76.222  89.396  1.00  0.00           H  
ATOM    285  CD  GLN    20      64.786  76.114  89.513  1.00  0.00           C  
ATOM    286  OE1 GLN    20      65.546  76.460  90.388  1.00  0.00           O  
ATOM    287  NE2 GLN    20      65.096  76.414  88.278  1.00  0.00           N  
ATOM    288 HE21 GLN    20      64.700  75.971  87.461  1.00  0.00           H  
ATOM    289 HE22 GLN    20      65.995  76.860  88.162  1.00  0.00           H  
ATOM    290  C   GLN    20      61.533  74.574  93.013  1.00  0.00           C  
ATOM    291  O   GLN    20      61.534  75.480  93.852  1.00  0.00           O  
ATOM    292  N   PRO    21      61.498  73.345  93.439  1.00  0.00           N  
ATOM    293  CD  PRO    21      61.268  72.161  92.724  1.00  0.00           C  
ATOM    294  HD2 PRO    21      62.277  71.791  92.539  1.00  0.00           H  
ATOM    295  HD3 PRO    21      60.681  72.310  91.818  1.00  0.00           H  
ATOM    296  CG  PRO    21      60.482  71.296  93.690  1.00  0.00           C  
ATOM    297  HG2 PRO    21      60.363  70.284  93.305  1.00  0.00           H  
ATOM    298  HG3 PRO    21      59.504  71.750  93.850  1.00  0.00           H  
ATOM    299  CB  PRO    21      61.204  71.463  94.992  1.00  0.00           C  
ATOM    300  HB2 PRO    21      62.081  70.825  95.101  1.00  0.00           H  
ATOM    301  HB3 PRO    21      60.537  71.376  95.850  1.00  0.00           H  
ATOM    302  CA  PRO    21      61.556  72.884  94.891  1.00  0.00           C  
ATOM    303  HA  PRO    21      60.743  73.438  95.360  1.00  0.00           H  
ATOM    304  C   PRO    21      62.930  73.255  95.544  1.00  0.00           C  
ATOM    305  O   PRO    21      64.009  73.096  94.990  1.00  0.00           O  
ATOM    306  N   GLY    22      62.826  73.634  96.833  1.00  0.00           N  
ATOM    307  H   GLY    22      61.948  73.736  97.323  1.00  0.00           H  
ATOM    308  CA  GLY    22      64.000  74.232  97.525  1.00  0.00           C  
ATOM    309  HA2 GLY    22      64.950  73.715  97.387  1.00  0.00           H  
ATOM    310  HA3 GLY    22      64.154  75.215  97.081  1.00  0.00           H  
ATOM    311  C   GLY    22      63.648  74.482  98.982  1.00  0.00           C  
ATOM    312  O   GLY    22      62.466  74.556  99.402  1.00  0.00           O  
ATOM    313  N   GLN    23      64.648  74.496  99.823  1.00  0.00           N  
ATOM    314  H   GLN    23      65.602  74.586  99.503  1.00  0.00           H  
ATOM    315  CA  GLN    23      64.411  74.800 101.255  1.00  0.00           C  
ATOM    316  HA  GLN    23      63.445  74.463 101.632  1.00  0.00           H  
ATOM    317  CB  GLN    23      65.476  74.090 102.087  1.00  0.00           C  
ATOM    318  HB2 GLN    23      65.227  73.041 101.923  1.00  0.00           H  
ATOM    319  HB3 GLN    23      66.461  74.386 101.725  1.00  0.00           H  
ATOM    320  CG  GLN    23      65.281  74.430 103.605  1.00  0.00           C  
ATOM    321  HG2 GLN    23      65.524  75.446 103.914  1.00  0.00           H  
ATOM    322  HG3 GLN    23      64.221  74.447 103.859  1.00  0.00           H  
ATOM    323  CD  GLN    23      65.788  73.334 104.625  1.00  0.00           C  
ATOM    324  OE1 GLN    23      65.007  72.809 105.444  1.00  0.00           O  
ATOM    325  NE2 GLN    23      67.021  73.067 104.644  1.00  0.00           N  
ATOM    326 HE21 GLN    23      67.621  73.318 103.872  1.00  0.00           H  
ATOM    327 HE22 GLN    23      67.291  72.498 105.434  1.00  0.00           H  
ATOM    328  C   GLN    23      64.500  76.309 101.488  1.00  0.00           C  
ATOM    329  O   GLN    23      65.543  76.867 101.662  1.00  0.00           O  
ATOM    330  N   GLY    24      63.359  76.941 101.317  1.00  0.00           N  
ATOM    331  H   GLY    24      62.573  76.306 101.317  1.00  0.00           H  
ATOM    332  CA  GLY    24      63.222  78.428 101.221  1.00  0.00           C  
ATOM    333  HA2 GLY    24      62.169  78.708 101.266  1.00  0.00           H  
ATOM    334  HA3 GLY    24      63.663  78.756 102.162  1.00  0.00           H  
ATOM    335  C   GLY    24      63.831  79.112 100.022  1.00  0.00           C  
ATOM    336  O   GLY    24      64.300  78.538  99.000  1.00  0.00           O  
ATOM    337  N   TYR    25      63.765  80.465 100.066  1.00  0.00           N  
ATOM    338  H   TYR    25      63.715  80.868 100.991  1.00  0.00           H  
ATOM    339  CA  TYR    25      64.102  81.423  99.040  1.00  0.00           C  
ATOM    340  HA  TYR    25      64.619  80.824  98.290  1.00  0.00           H  
ATOM    341  CB  TYR    25      62.865  82.020  98.370  1.00  0.00           C  
ATOM    342  HB2 TYR    25      62.291  81.312  97.772  1.00  0.00           H  
ATOM    343  HB3 TYR    25      62.186  82.223  99.199  1.00  0.00           H  
ATOM    344  CG  TYR    25      63.114  83.307  97.565  1.00  0.00           C  
ATOM    345  CD1 TYR    25      63.689  83.252  96.185  1.00  0.00           C  
ATOM    346  HD1 TYR    25      63.940  82.304  95.731  1.00  0.00           H  
ATOM    347  CE1 TYR    25      63.959  84.466  95.576  1.00  0.00           C  
ATOM    348  HE1 TYR    25      64.467  84.409  94.625  1.00  0.00           H  
ATOM    349  CZ  TYR    25      63.518  85.748  96.134  1.00  0.00           C  
ATOM    350  OH  TYR    25      63.777  86.916  95.467  1.00  0.00           O  
ATOM    351  HH  TYR    25      64.696  86.970  95.193  1.00  0.00           H  
ATOM    352  CE2 TYR    25      63.006  85.789  97.397  1.00  0.00           C  
ATOM    353  HE2 TYR    25      62.652  86.728  97.796  1.00  0.00           H  
ATOM    354  CD2 TYR    25      62.789  84.577  98.106  1.00  0.00           C  
ATOM    355  HD2 TYR    25      62.319  84.668  99.074  1.00  0.00           H  
ATOM    356  C   TYR    25      65.051  82.549  99.497  1.00  0.00           C  
ATOM    357  O   TYR    25      64.657  83.312 100.409  1.00  0.00           O  
ATOM    358  N   SER    26      66.311  82.559  99.075  1.00  0.00           N  
ATOM    359  H   SER    26      66.509  81.974  98.275  1.00  0.00           H  
ATOM    360  CA  SER    26      67.235  83.659  99.448  1.00  0.00           C  
ATOM    361  HA  SER    26      67.221  83.791 100.530  1.00  0.00           H  
ATOM    362  CB  SER    26      68.622  83.236  99.039  1.00  0.00           C  
ATOM    363  HB2 SER    26      68.779  82.288  99.554  1.00  0.00           H  
ATOM    364  HB3 SER    26      68.720  82.978  97.984  1.00  0.00           H  
ATOM    365  OG  SER    26      69.638  84.164  99.353  1.00  0.00           O  
ATOM    366  HG  SER    26      70.428  83.681  99.099  1.00  0.00           H  
ATOM    367  C   SER    26      66.916  85.006  98.810  1.00  0.00           C  
ATOM    368  O   SER    26      66.503  84.997  97.678  1.00  0.00           O  
ATOM    369  N   GLN    27      67.107  86.118  99.540  1.00  0.00           N  
ATOM    370  H   GLN    27      67.566  85.993 100.431  1.00  0.00           H  
ATOM    371  CA  GLN    27      67.010  87.522  99.023  1.00  0.00           C  
ATOM    372  HA  GLN    27      66.581  87.421  98.026  1.00  0.00           H  
ATOM    373  CB  GLN    27      65.928  88.307  99.800  1.00  0.00           C  
ATOM    374  HB2 GLN    27      66.074  89.309  99.396  1.00  0.00           H  
ATOM    375  HB3 GLN    27      64.936  87.883  99.647  1.00  0.00           H  
ATOM    376  CG  GLN    27      66.149  88.288 101.320  1.00  0.00           C  
ATOM    377  HG2 GLN    27      66.028  87.283 101.725  1.00  0.00           H  
ATOM    378  HG3 GLN    27      67.099  88.683 101.680  1.00  0.00           H  
ATOM    379  CD  GLN    27      64.917  89.061 101.988  1.00  0.00           C  
ATOM    380  OE1 GLN    27      64.973  90.271 102.249  1.00  0.00           O  
ATOM    381  NE2 GLN    27      63.816  88.419 102.333  1.00  0.00           N  
ATOM    382 HE21 GLN    27      63.737  87.448 102.065  1.00  0.00           H  
ATOM    383 HE22 GLN    27      63.052  88.923 102.760  1.00  0.00           H  
ATOM    384  C   GLN    27      68.393  88.180  98.897  1.00  0.00           C  
ATOM    385  O   GLN    27      68.553  89.413  98.831  1.00  0.00           O  
ATOM    386  N   GLN    28      69.510  87.427  98.984  1.00  0.00           N  
ATOM    387  H   GLN    28      69.376  86.443  99.168  1.00  0.00           H  
ATOM    388  CA  GLN    28      70.897  87.748  98.733  1.00  0.00           C  
ATOM    389  HA  GLN    28      70.999  88.730  98.273  1.00  0.00           H  
ATOM    390  CB  GLN    28      71.672  87.599 100.039  1.00  0.00           C  
ATOM    391  HB2 GLN    28      71.621  86.574 100.406  1.00  0.00           H  
ATOM    392  HB3 GLN    28      72.715  87.811  99.803  1.00  0.00           H  
ATOM    393  CG  GLN    28      71.192  88.518 101.137  1.00  0.00           C  
ATOM    394  HG2 GLN    28      71.167  89.540 100.758  1.00  0.00           H  
ATOM    395  HG3 GLN    28      70.161  88.287 101.404  1.00  0.00           H  
ATOM    396  CD  GLN    28      72.049  88.521 102.430  1.00  0.00           C  
ATOM    397  OE1 GLN    28      72.825  87.608 102.698  1.00  0.00           O  
ATOM    398  NE2 GLN    28      72.018  89.569 103.160  1.00  0.00           N  
ATOM    399 HE21 GLN    28      72.165  89.432 104.150  1.00  0.00           H  
ATOM    400 HE22 GLN    28      71.533  90.402 102.860  1.00  0.00           H  
ATOM    401  C   GLN    28      71.473  86.815  97.673  1.00  0.00           C  
ATOM    402  O   GLN    28      72.684  86.754  97.470  1.00  0.00           O  
ATOM    403  N   SER    29      70.580  86.143  96.962  1.00  0.00           N  
ATOM    404  H   SER    29      69.595  86.280  97.136  1.00  0.00           H  
ATOM    405  CA  SER    29      70.876  85.203  95.883  1.00  0.00           C  
ATOM    406  HA  SER    29      69.955  84.779  95.483  1.00  0.00           H  
ATOM    407  CB  SER    29      71.274  85.926  94.620  1.00  0.00           C  
ATOM    408  HB2 SER    29      70.571  86.690  94.288  1.00  0.00           H  
ATOM    409  HB3 SER    29      72.138  86.541  94.876  1.00  0.00           H  
ATOM    410  OG  SER    29      71.601  85.139  93.553  1.00  0.00           O  
ATOM    411  HG  SER    29      71.491  85.589  92.713  1.00  0.00           H  
ATOM    412  C   SER    29      71.810  84.173  96.364  1.00  0.00           C  
ATOM    413  O   SER    29      71.580  83.614  97.414  1.00  0.00           O  
ATOM    414  N   SER    30      72.866  83.884  95.641  1.00  0.00           N  
ATOM    415  H   SER    30      72.891  84.421  94.786  1.00  0.00           H  
ATOM    416  CA  SER    30      73.895  82.835  95.940  1.00  0.00           C  
ATOM    417  HA  SER    30      73.779  82.524  96.978  1.00  0.00           H  
ATOM    418  CB  SER    30      73.745  81.628  95.055  1.00  0.00           C  
ATOM    419  HB2 SER    30      72.775  81.146  95.178  1.00  0.00           H  
ATOM    420  HB3 SER    30      73.844  82.017  94.042  1.00  0.00           H  
ATOM    421  OG  SER    30      74.740  80.578  95.282  1.00  0.00           O  
ATOM    422  HG  SER    30      75.380  80.618  94.567  1.00  0.00           H  
ATOM    423  C   SER    30      75.328  83.425  95.671  1.00  0.00           C  
ATOM    424  O   SER    30      75.584  83.952  94.616  1.00  0.00           O  
ATOM    425  N   GLN    31      76.313  83.332  96.573  1.00  0.00           N  
ATOM    426  H   GLN    31      77.212  83.678  96.271  1.00  0.00           H  
ATOM    427  CA  GLN    31      76.288  83.127  98.017  1.00  0.00           C  
ATOM    428  HA  GLN    31      75.606  82.301  98.215  1.00  0.00           H  
ATOM    429  CB  GLN    31      77.685  82.615  98.484  1.00  0.00           C  
ATOM    430  HB2 GLN    31      77.562  82.405  99.547  1.00  0.00           H  
ATOM    431  HB3 GLN    31      77.895  81.702  97.927  1.00  0.00           H  
ATOM    432  CG  GLN    31      78.878  83.548  98.385  1.00  0.00           C  
ATOM    433  HG2 GLN    31      79.801  82.968  98.368  1.00  0.00           H  
ATOM    434  HG3 GLN    31      78.936  84.086  97.439  1.00  0.00           H  
ATOM    435  CD  GLN    31      79.025  84.606  99.493  1.00  0.00           C  
ATOM    436  OE1 GLN    31      79.165  84.269 100.647  1.00  0.00           O  
ATOM    437  NE2 GLN    31      79.002  85.874  99.136  1.00  0.00           N  
ATOM    438 HE21 GLN    31      79.372  86.591  99.744  1.00  0.00           H  
ATOM    439 HE22 GLN    31      78.739  86.058  98.178  1.00  0.00           H  
ATOM    440  C   GLN    31      75.857  84.284  98.978  1.00  0.00           C  
ATOM    441  O   GLN    31      75.929  85.461  98.550  1.00  0.00           O  
ATOM    442  N   PRO    32      75.334  84.091 100.209  1.00  0.00           N  
ATOM    443  CD  PRO    32      75.130  82.820 100.807  1.00  0.00           C  
ATOM    444  HD2 PRO    32      76.041  82.270 101.044  1.00  0.00           H  
ATOM    445  HD3 PRO    32      74.511  82.184 100.174  1.00  0.00           H  
ATOM    446  CG  PRO    32      74.351  83.122 102.026  1.00  0.00           C  
ATOM    447  HG2 PRO    32      75.056  83.321 102.833  1.00  0.00           H  
ATOM    448  HG3 PRO    32      73.592  82.380 102.272  1.00  0.00           H  
ATOM    449  CB  PRO    32      73.616  84.448 101.785  1.00  0.00           C  
ATOM    450  HB2 PRO    32      73.358  84.998 102.690  1.00  0.00           H  
ATOM    451  HB3 PRO    32      72.691  84.365 101.215  1.00  0.00           H  
ATOM    452  CA  PRO    32      74.694  85.193 100.913  1.00  0.00           C  
ATOM    453  HA  PRO    32      74.216  85.885 100.221  1.00  0.00           H  
ATOM    454  C   PRO    32      75.660  86.055 101.771  1.00  0.00           C  
ATOM    455  O   PRO    32      76.563  85.582 102.407  1.00  0.00           O  
ATOM    456  N   TYR    33      75.400  87.373 102.009  1.00  0.00           N  
ATOM    457  H   TYR    33      74.522  87.700 101.634  1.00  0.00           H  
ATOM    458  CA  TYR    33      76.230  88.379 102.721  1.00  0.00           C  
ATOM    459  HA  TYR    33      77.261  88.043 102.615  1.00  0.00           H  
ATOM    460  CB  TYR    33      76.177  89.734 102.033  1.00  0.00           C  
ATOM    461  HB2 TYR    33      75.145  90.074 101.947  1.00  0.00           H  
ATOM    462  HB3 TYR    33      76.748  90.403 102.677  1.00  0.00           H  
ATOM    463  CG  TYR    33      76.943  89.587 100.714  1.00  0.00           C  
ATOM    464  CD1 TYR    33      78.359  89.563 100.755  1.00  0.00           C  
ATOM    465  HD1 TYR    33      78.808  89.670 101.731  1.00  0.00           H  
ATOM    466  CE1 TYR    33      79.050  89.441  99.507  1.00  0.00           C  
ATOM    467  HE1 TYR    33      80.126  89.502  99.428  1.00  0.00           H  
ATOM    468  CZ  TYR    33      78.259  89.400  98.271  1.00  0.00           C  
ATOM    469  OH  TYR    33      78.953  89.433  97.067  1.00  0.00           O  
ATOM    470  HH  TYR    33      79.877  89.223  97.219  1.00  0.00           H  
ATOM    471  CE2 TYR    33      76.887  89.480  98.258  1.00  0.00           C  
ATOM    472  HE2 TYR    33      76.300  89.394  97.355  1.00  0.00           H  
ATOM    473  CD2 TYR    33      76.191  89.603  99.504  1.00  0.00           C  
ATOM    474  HD2 TYR    33      75.117  89.698  99.439  1.00  0.00           H  
ATOM    475  C   TYR    33      76.087  88.436 104.279  1.00  0.00           C  
ATOM    476  O   TYR    33      77.049  88.883 104.945  1.00  0.00           O  
ATOM    477  N   GLY    34      75.066  87.801 104.802  1.00  0.00           N  
ATOM    478  H   GLY    34      74.365  87.498 104.141  1.00  0.00           H  
ATOM    479  CA  GLY    34      74.707  87.632 106.171  1.00  0.00           C  
ATOM    480  HA2 GLY    34      74.534  86.584 106.417  1.00  0.00           H  
ATOM    481  HA3 GLY    34      75.560  87.862 106.810  1.00  0.00           H  
ATOM    482  C   GLY    34      73.464  88.433 106.667  1.00  0.00           C  
ATOM    483  O   GLY    34      72.761  89.279 106.006  1.00  0.00           O  
ATOM    484  N   GLN    35      73.205  88.222 107.966  1.00  0.00           N  
ATOM    485  H   GLN    35      73.769  87.518 108.420  1.00  0.00           H  
ATOM    486  CA  GLN    35      72.289  89.066 108.756  1.00  0.00           C  
ATOM    487  HA  GLN    35      72.279  90.011 108.213  1.00  0.00           H  
ATOM    488  CB  GLN    35      70.894  88.460 108.649  1.00  0.00           C  
ATOM    489  HB2 GLN    35      70.564  88.400 107.612  1.00  0.00           H  
ATOM    490  HB3 GLN    35      70.863  87.420 108.974  1.00  0.00           H  
ATOM    491  CG  GLN    35      69.775  89.103 109.489  1.00  0.00           C  
ATOM    492  HG2 GLN    35      68.937  88.406 109.495  1.00  0.00           H  
ATOM    493  HG3 GLN    35      70.078  89.178 110.534  1.00  0.00           H  
ATOM    494  CD  GLN    35      69.398  90.506 108.972  1.00  0.00           C  
ATOM    495  OE1 GLN    35      70.169  91.390 108.657  1.00  0.00           O  
ATOM    496  NE2 GLN    35      68.131  90.804 108.906  1.00  0.00           N  
ATOM    497 HE21 GLN    35      67.372  90.177 109.136  1.00  0.00           H  
ATOM    498 HE22 GLN    35      67.916  91.640 108.382  1.00  0.00           H  
ATOM    499  C   GLN    35      72.728  89.254 110.278  1.00  0.00           C  
ATOM    500  O   GLN    35      72.592  88.316 111.044  1.00  0.00           O  
ATOM    501  N   GLN    36      73.223  90.395 110.720  1.00  0.00           N  
ATOM    502  H   GLN    36      73.483  90.468 111.694  1.00  0.00           H  
ATOM    503  CA  GLN    36      73.519  91.606 109.949  1.00  0.00           C  
ATOM    504  HA  GLN    36      72.594  91.823 109.415  1.00  0.00           H  
ATOM    505  CB  GLN    36      74.039  92.759 110.879  1.00  0.00           C  
ATOM    506  HB2 GLN    36      74.730  92.409 111.646  1.00  0.00           H  
ATOM    507  HB3 GLN    36      74.531  93.501 110.251  1.00  0.00           H  
ATOM    508  CG  GLN    36      72.905  93.383 111.747  1.00  0.00           C  
ATOM    509  HG2 GLN    36      72.450  92.575 112.321  1.00  0.00           H  
ATOM    510  HG3 GLN    36      73.370  94.068 112.455  1.00  0.00           H  
ATOM    511  CD  GLN    36      71.792  94.183 110.959  1.00  0.00           C  
ATOM    512  OE1 GLN    36      71.932  94.829 109.961  1.00  0.00           O  
ATOM    513  NE2 GLN    36      70.563  94.000 111.431  1.00  0.00           N  
ATOM    514 HE21 GLN    36      70.470  93.485 112.295  1.00  0.00           H  
ATOM    515 HE22 GLN    36      69.814  94.442 110.918  1.00  0.00           H  
ATOM    516  C   GLN    36      74.623  91.393 108.859  1.00  0.00           C  
ATOM    517  O   GLN    36      75.593  90.610 108.991  1.00  0.00           O  
ATOM    518  N   SER    37      74.325  92.030 107.712  1.00  0.00           N  
ATOM    519  H   SER    37      73.446  92.514 107.591  1.00  0.00           H  
ATOM    520  CA  SER    37      75.024  91.780 106.472  1.00  0.00           C  
ATOM    521  HA  SER    37      75.169  90.700 106.434  1.00  0.00           H  
ATOM    522  CB  SER    37      74.106  92.180 105.329  1.00  0.00           C  
ATOM    523  HB2 SER    37      73.104  91.762 105.425  1.00  0.00           H  
ATOM    524  HB3 SER    37      73.967  93.261 105.323  1.00  0.00           H  
ATOM    525  OG  SER    37      74.627  91.812 104.110  1.00  0.00           O  
ATOM    526  HG  SER    37      74.228  92.282 103.375  1.00  0.00           H  
ATOM    527  C   SER    37      76.379  92.416 106.424  1.00  0.00           C  
ATOM    528  O   SER    37      76.778  93.174 107.318  1.00  0.00           O  
ATOM    529  N   TYR    38      77.176  92.222 105.344  1.00  0.00           N  
ATOM    530  H   TYR    38      76.764  91.586 104.676  1.00  0.00           H  
ATOM    531  CA  TYR    38      78.469  92.840 105.091  1.00  0.00           C  
ATOM    532  HA  TYR    38      79.065  92.657 105.985  1.00  0.00           H  
ATOM    533  CB  TYR    38      79.191  92.130 103.904  1.00  0.00           C  
ATOM    534  HB2 TYR    38      79.308  91.088 104.202  1.00  0.00           H  
ATOM    535  HB3 TYR    38      78.457  92.231 103.104  1.00  0.00           H  
ATOM    536  CG  TYR    38      80.499  92.797 103.617  1.00  0.00           C  
ATOM    537  CD1 TYR    38      80.519  93.737 102.632  1.00  0.00           C  
ATOM    538  HD1 TYR    38      79.572  93.971 102.167  1.00  0.00           H  
ATOM    539  CE1 TYR    38      81.702  94.390 102.309  1.00  0.00           C  
ATOM    540  HE1 TYR    38      81.651  95.051 101.457  1.00  0.00           H  
ATOM    541  CZ  TYR    38      82.906  94.152 103.022  1.00  0.00           C  
ATOM    542  OH  TYR    38      84.011  94.876 102.791  1.00  0.00           O  
ATOM    543  HH  TYR    38      84.149  94.932 101.842  1.00  0.00           H  
ATOM    544  CE2 TYR    38      82.875  93.268 104.122  1.00  0.00           C  
ATOM    545  HE2 TYR    38      83.828  93.058 104.587  1.00  0.00           H  
ATOM    546  CD2 TYR    38      81.671  92.503 104.363  1.00  0.00           C  
ATOM    547  HD2 TYR    38      81.463  91.864 105.208  1.00  0.00           H  
ATOM    548  C   TYR    38      78.262  94.417 104.949  1.00  0.00           C  
ATOM    549  O   TYR    38      77.250  94.908 104.411  1.00  0.00           O  
ATOM    550  N   SER    39      79.124  95.190 105.591  1.00  0.00           N  
ATOM    551  H   SER    39      79.655  94.698 106.295  1.00  0.00           H  
ATOM    552  CA  SER    39      79.143  96.689 105.647  1.00  0.00           C  
ATOM    553  HA  SER    39      78.188  97.080 105.996  1.00  0.00           H  
ATOM    554  CB  SER    39      80.054  97.102 106.761  1.00  0.00           C  
ATOM    555  HB2 SER    39      79.745  96.556 107.653  1.00  0.00           H  
ATOM    556  HB3 SER    39      81.078  96.825 106.512  1.00  0.00           H  
ATOM    557  OG  SER    39      80.076  98.493 107.044  1.00  0.00           O  
ATOM    558  HG  SER    39      80.818  98.818 106.530  1.00  0.00           H  
ATOM    559  C   SER    39      79.484  97.330 104.261  1.00  0.00           C  
ATOM    560  O   SER    39      80.511  97.998 104.070  1.00  0.00           O  
ATOM    561  N   GLY    40      78.666  97.025 103.310  1.00  0.00           N  
ATOM    562  H   GLY    40      77.859  96.472 103.563  1.00  0.00           H  
ATOM    563  CA  GLY    40      78.987  97.286 101.907  1.00  0.00           C  
ATOM    564  HA2 GLY    40      80.060  97.459 101.833  1.00  0.00           H  
ATOM    565  HA3 GLY    40      78.707  96.375 101.377  1.00  0.00           H  
ATOM    566  C   GLY    40      78.258  98.479 101.312  1.00  0.00           C  
ATOM    567  O   GLY    40      77.391  99.064 101.928  1.00  0.00           O  
ATOM    568  N   TYR    41      78.502  98.857 100.038  1.00  0.00           N  
ATOM    569  H   TYR    41      77.822  99.502  99.662  1.00  0.00           H  
ATOM    570  CA  TYR    41      79.308  98.216  98.975  1.00  0.00           C  
ATOM    571  HA  TYR    41      80.061  97.570  99.428  1.00  0.00           H  
ATOM    572  CB  TYR    41      78.424  97.257  98.090  1.00  0.00           C  
ATOM    573  HB2 TYR    41      77.598  97.810  97.643  1.00  0.00           H  
ATOM    574  HB3 TYR    41      79.048  96.861  97.289  1.00  0.00           H  
ATOM    575  CG  TYR    41      77.896  95.952  98.707  1.00  0.00           C  
ATOM    576  CD1 TYR    41      78.732  94.849  98.984  1.00  0.00           C  
ATOM    577  HD1 TYR    41      79.743  94.952  98.618  1.00  0.00           H  
ATOM    578  CE1 TYR    41      78.340  93.729  99.695  1.00  0.00           C  
ATOM    579  HE1 TYR    41      78.947  92.856  99.883  1.00  0.00           H  
ATOM    580  CZ  TYR    41      76.950  93.658  99.974  1.00  0.00           C  
ATOM    581  OH  TYR    41      76.497  92.598 100.710  1.00  0.00           O  
ATOM    582  HH  TYR    41      75.624  92.779 101.065  1.00  0.00           H  
ATOM    583  CE2 TYR    41      76.023  94.693  99.654  1.00  0.00           C  
ATOM    584  HE2 TYR    41      74.981  94.579  99.916  1.00  0.00           H  
ATOM    585  CD2 TYR    41      76.521  95.863  98.939  1.00  0.00           C  
ATOM    586  HD2 TYR    41      75.798  96.643  98.754  1.00  0.00           H  
ATOM    587  C   TYR    41      79.973  99.204  98.043  1.00  0.00           C  
ATOM    588  O   TYR    41      79.484 100.318  98.045  1.00  0.00           O  
ATOM    589  N   SER    42      81.033  98.842  97.331  1.00  0.00           N  
ATOM    590  H   SER    42      81.419  97.916  97.449  1.00  0.00           H  
ATOM    591  CA  SER    42      81.648  99.666  96.267  1.00  0.00           C  
ATOM    592  HA  SER    42      82.166 100.485  96.765  1.00  0.00           H  
ATOM    593  CB  SER    42      82.856  99.002  95.667  1.00  0.00           C  
ATOM    594  HB2 SER    42      83.607  98.785  96.427  1.00  0.00           H  
ATOM    595  HB3 SER    42      82.519  98.020  95.338  1.00  0.00           H  
ATOM    596  OG  SER    42      83.544  99.651  94.590  1.00  0.00           O  
ATOM    597  HG  SER    42      84.184 100.205  95.042  1.00  0.00           H  
ATOM    598  C   SER    42      80.733 100.184  95.111  1.00  0.00           C  
ATOM    599  O   SER    42      79.587  99.674  94.922  1.00  0.00           O  
ATOM    600  N   GLN    43      81.122 101.344  94.456  1.00  0.00           N  
ATOM    601  H   GLN    43      82.046 101.699  94.661  1.00  0.00           H  
ATOM    602  CA  GLN    43      80.236 102.110  93.592  1.00  0.00           C  
ATOM    603  HA  GLN    43      79.658 101.426  92.969  1.00  0.00           H  
ATOM    604  CB  GLN    43      79.128 102.622  94.509  1.00  0.00           C  
ATOM    605  HB2 GLN    43      78.552 103.350  93.937  1.00  0.00           H  
ATOM    606  HB3 GLN    43      78.391 101.873  94.798  1.00  0.00           H  
ATOM    607  CG  GLN    43      79.495 103.243  95.827  1.00  0.00           C  
ATOM    608  HG2 GLN    43      78.587 103.260  96.431  1.00  0.00           H  
ATOM    609  HG3 GLN    43      80.034 102.539  96.460  1.00  0.00           H  
ATOM    610  CD  GLN    43      80.078 104.685  95.831  1.00  0.00           C  
ATOM    611  OE1 GLN    43      80.369 105.308  94.865  1.00  0.00           O  
ATOM    612  NE2 GLN    43      80.192 105.226  97.011  1.00  0.00           N  
ATOM    613 HE21 GLN    43      79.975 104.584  97.760  1.00  0.00           H  
ATOM    614 HE22 GLN    43      80.511 106.175  97.145  1.00  0.00           H  
ATOM    615  C   GLN    43      80.985 103.209  92.836  1.00  0.00           C  
ATOM    616  O   GLN    43      82.212 103.385  93.026  1.00  0.00           O  
ATOM    617  N   SER    44      80.301 103.771  91.904  1.00  0.00           N  
ATOM    618  H   SER    44      79.357 103.446  91.754  1.00  0.00           H  
ATOM    619  CA  SER    44      80.830 104.571  90.773  1.00  0.00           C  
ATOM    620  HA  SER    44      81.884 104.823  90.891  1.00  0.00           H  
ATOM    621  CB  SER    44      80.626 103.758  89.518  1.00  0.00           C  
ATOM    622  HB2 SER    44      79.585 103.811  89.201  1.00  0.00           H  
ATOM    623  HB3 SER    44      81.221 104.249  88.748  1.00  0.00           H  
ATOM    624  OG  SER    44      81.192 102.479  89.593  1.00  0.00           O  
ATOM    625  HG  SER    44      82.101 102.484  89.283  1.00  0.00           H  
ATOM    626  C   SER    44      80.017 105.891  90.613  1.00  0.00           C  
ATOM    627  O   SER    44      79.697 106.376  89.522  1.00  0.00           O  
ATOM    628  N   THR    45      79.721 106.445  91.805  1.00  0.00           N  
ATOM    629  H   THR    45      80.055 105.966  92.629  1.00  0.00           H  
ATOM    630  CA  THR    45      78.784 107.557  91.873  1.00  0.00           C  
ATOM    631  HA  THR    45      77.974 107.463  91.150  1.00  0.00           H  
ATOM    632  CB  THR    45      78.095 107.537  93.289  1.00  0.00           C  
ATOM    633  HB  THR    45      77.500 108.449  93.312  1.00  0.00           H  
ATOM    634  CG2 THR    45      77.258 106.273  93.494  1.00  0.00           C  
ATOM    635 HG21 THR    45      76.746 105.981  92.576  1.00  0.00           H  
ATOM    636 HG22 THR    45      77.968 105.571  93.930  1.00  0.00           H  
ATOM    637 HG23 THR    45      76.495 106.376  94.265  1.00  0.00           H  
ATOM    638  OG1 THR    45      79.039 107.616  94.367  1.00  0.00           O  
ATOM    639  HG1 THR    45      78.602 107.308  95.163  1.00  0.00           H  
ATOM    640  C   THR    45      79.557 108.911  91.655  1.00  0.00           C  
ATOM    641  O   THR    45      79.007 110.021  91.737  1.00  0.00           O  
ATOM    642  N   ASP    46      80.838 108.887  91.391  1.00  0.00           N  
ATOM    643  H   ASP    46      81.166 107.932  91.361  1.00  0.00           H  
ATOM    644  CA  ASP    46      81.758 110.031  91.165  1.00  0.00           C  
ATOM    645  HA  ASP    46      81.179 110.837  90.715  1.00  0.00           H  
ATOM    646  CB  ASP    46      82.207 110.502  92.577  1.00  0.00           C  
ATOM    647  HB2 ASP    46      81.247 110.593  93.087  1.00  0.00           H  
ATOM    648  HB3 ASP    46      82.825 109.737  93.047  1.00  0.00           H  
ATOM    649  CG  ASP    46      82.960 111.850  92.532  1.00  0.00           C  
ATOM    650  OD1 ASP    46      83.528 112.192  93.620  1.00  0.00           O  
ATOM    651  OD2 ASP    46      83.157 112.447  91.469  1.00  0.00           O  
ATOM    652  C   ASP    46      82.918 109.808  90.212  1.00  0.00           C  
ATOM    653  O   ASP    46      83.781 108.950  90.444  1.00  0.00           O  
ATOM    654  N   THR    47      82.881 110.535  89.104  1.00  0.00           N  
ATOM    655  H   THR    47      82.192 111.272  89.073  1.00  0.00           H  
ATOM    656  CA  THR    47      83.865 110.437  88.037  1.00  0.00           C  
ATOM    657  HA  THR    47      84.167 109.390  88.016  1.00  0.00           H  
ATOM    658  CB  THR    47      83.404 111.016  86.674  1.00  0.00           C  
ATOM    659  HB  THR    47      84.202 111.088  85.935  1.00  0.00           H  
ATOM    660  CG2 THR    47      82.300 110.177  85.999  1.00  0.00           C  
ATOM    661 HG21 THR    47      81.345 110.207  86.524  1.00  0.00           H  
ATOM    662 HG22 THR    47      82.172 110.427  84.946  1.00  0.00           H  
ATOM    663 HG23 THR    47      82.611 109.133  85.982  1.00  0.00           H  
ATOM    664  OG1 THR    47      82.959 112.309  86.992  1.00  0.00           O  
ATOM    665  HG1 THR    47      82.099 112.143  87.385  1.00  0.00           H  
ATOM    666  C   THR    47      85.238 111.128  88.329  1.00  0.00           C  
ATOM    667  O   THR    47      86.111 110.873  87.589  1.00  0.00           O  
ATOM    668  N   SER    48      85.351 111.872  89.442  1.00  0.00           N  
ATOM    669  H   SER    48      84.650 111.768  90.162  1.00  0.00           H  
ATOM    670  CA  SER    48      86.571 112.697  89.818  1.00  0.00           C  
ATOM    671  HA  SER    48      86.550 113.589  89.192  1.00  0.00           H  
ATOM    672  CB  SER    48      86.321 113.219  91.171  1.00  0.00           C  
ATOM    673  HB2 SER    48      85.313 113.620  91.272  1.00  0.00           H  
ATOM    674  HB3 SER    48      86.466 112.462  91.941  1.00  0.00           H  
ATOM    675  OG  SER    48      87.247 114.256  91.548  1.00  0.00           O  
ATOM    676  HG  SER    48      87.130 114.583  92.443  1.00  0.00           H  
ATOM    677  C   SER    48      87.816 111.834  89.717  1.00  0.00           C  
ATOM    678  O   SER    48      87.829 110.791  90.371  1.00  0.00           O  
ATOM    679  N   GLY    49      88.790 112.326  89.073  1.00  0.00           N  
ATOM    680  H   GLY    49      88.699 113.184  88.548  1.00  0.00           H  
ATOM    681  CA  GLY    49      90.042 111.668  88.873  1.00  0.00           C  
ATOM    682  HA2 GLY    49      90.784 112.199  88.277  1.00  0.00           H  
ATOM    683  HA3 GLY    49      90.420 111.424  89.866  1.00  0.00           H  
ATOM    684  C   GLY    49      89.922 110.270  88.103  1.00  0.00           C  
ATOM    685  O   GLY    49      88.880 110.082  87.396  1.00  0.00           O  
ATOM    686  N   TYR    50      90.851 109.311  88.180  1.00  0.00           N  
ATOM    687  H   TYR    50      90.609 108.460  87.691  1.00  0.00           H  
ATOM    688  CA  TYR    50      92.119 109.264  88.885  1.00  0.00           C  
ATOM    689  HA  TYR    50      92.579 110.248  88.974  1.00  0.00           H  
ATOM    690  CB  TYR    50      91.891 108.637  90.252  1.00  0.00           C  
ATOM    691  HB2 TYR    50      91.002 109.012  90.758  1.00  0.00           H  
ATOM    692  HB3 TYR    50      91.843 107.548  90.230  1.00  0.00           H  
ATOM    693  CG  TYR    50      93.036 108.944  91.197  1.00  0.00           C  
ATOM    694  CD1 TYR    50      93.761 107.957  91.765  1.00  0.00           C  
ATOM    695  HD1 TYR    50      93.653 106.923  91.473  1.00  0.00           H  
ATOM    696  CE1 TYR    50      94.728 108.248  92.723  1.00  0.00           C  
ATOM    697  HE1 TYR    50      95.323 107.442  93.126  1.00  0.00           H  
ATOM    698  CZ  TYR    50      95.036 109.600  93.048  1.00  0.00           C  
ATOM    699  OH  TYR    50      95.921 109.980  93.981  1.00  0.00           O  
ATOM    700  HH  TYR    50      96.001 110.935  94.038  1.00  0.00           H  
ATOM    701  CE2 TYR    50      94.245 110.649  92.516  1.00  0.00           C  
ATOM    702  HE2 TYR    50      94.434 111.711  92.570  1.00  0.00           H  
ATOM    703  CD2 TYR    50      93.261 110.345  91.528  1.00  0.00           C  
ATOM    704  HD2 TYR    50      92.674 111.187  91.193  1.00  0.00           H  
ATOM    705  C   TYR    50      93.133 108.319  88.183  1.00  0.00           C  
ATOM    706  O   TYR    50      92.720 107.294  87.602  1.00  0.00           O  
ATOM    707  N   GLY    51      94.482 108.569  88.141  1.00  0.00           N  
ATOM    708  H   GLY    51      95.012 107.746  87.892  1.00  0.00           H  
ATOM    709  CA  GLY    51      95.199 109.826  88.525  1.00  0.00           C  
ATOM    710  HA2 GLY    51      95.206 110.512  87.678  1.00  0.00           H  
ATOM    711  HA3 GLY    51      94.682 110.413  89.284  1.00  0.00           H  
ATOM    712  C   GLY    51      96.622 109.619  89.173  1.00  0.00           C  
ATOM    713  O   GLY    51      97.146 108.546  89.466  1.00  0.00           O  
ATOM    714  N   GLN    52      97.304 110.794  89.320  1.00  0.00           N  
ATOM    715  H   GLN    52      96.789 111.627  89.073  1.00  0.00           H  
ATOM    716  CA  GLN    52      98.698 111.022  89.780  1.00  0.00           C  
ATOM    717  HA  GLN    52      98.814 112.101  89.686  1.00  0.00           H  
ATOM    718  CB  GLN    52      98.933 110.540  91.262  1.00  0.00           C  
ATOM    719  HB2 GLN    52      98.312 109.651  91.374  1.00  0.00           H  
ATOM    720  HB3 GLN    52      99.964 110.201  91.359  1.00  0.00           H  
ATOM    721  CG  GLN    52      98.582 111.594  92.222  1.00  0.00           C  
ATOM    722  HG2 GLN    52      97.612 112.038  91.994  1.00  0.00           H  
ATOM    723  HG3 GLN    52      98.481 111.145  93.211  1.00  0.00           H  
ATOM    724  CD  GLN    52      99.762 112.610  92.323  1.00  0.00           C  
ATOM    725  OE1 GLN    52     100.782 112.626  91.630  1.00  0.00           O  
ATOM    726  NE2 GLN    52      99.662 113.558  93.275  1.00  0.00           N  
ATOM    727 HE21 GLN    52      98.845 113.653  93.862  1.00  0.00           H  
ATOM    728 HE22 GLN    52     100.383 114.260  93.361  1.00  0.00           H  
ATOM    729  C   GLN    52      99.586 110.324  88.759  1.00  0.00           C  
ATOM    730  O   GLN    52     100.280 109.339  89.176  1.00  0.00           O  
ATOM    731  N   SER    53      99.670 110.673  87.444  1.00  0.00           N  
ATOM    732  H   SER    53     100.400 110.212  86.920  1.00  0.00           H  
ATOM    733  CA  SER    53      99.085 111.873  86.792  1.00  0.00           C  
ATOM    734  HA  SER    53      98.986 112.741  87.443  1.00  0.00           H  
ATOM    735  CB  SER    53      99.884 112.224  85.593  1.00  0.00           C  
ATOM    736  HB2 SER    53     100.929 112.276  85.898  1.00  0.00           H  
ATOM    737  HB3 SER    53      99.763 111.434  84.852  1.00  0.00           H  
ATOM    738  OG  SER    53      99.468 113.494  85.037  1.00  0.00           O  
ATOM    739  HG  SER    53     100.102 113.836  84.402  1.00  0.00           H  
ATOM    740  C   SER    53      97.718 111.472  86.261  1.00  0.00           C  
ATOM    741  O   SER    53      97.371 110.330  86.013  1.00  0.00           O  
ATOM    742  N   SER    54      96.838 112.486  86.051  1.00  0.00           N  
ATOM    743  H   SER    54      97.071 113.415  86.370  1.00  0.00           H  
ATOM    744  CA  SER    54      95.578 112.280  85.269  1.00  0.00           C  
ATOM    745  HA  SER    54      95.300 111.227  85.258  1.00  0.00           H  
ATOM    746  CB  SER    54      94.488 113.181  85.819  1.00  0.00           C  
ATOM    747  HB2 SER    54      94.815 114.203  85.630  1.00  0.00           H  
ATOM    748  HB3 SER    54      93.752 113.079  85.022  1.00  0.00           H  
ATOM    749  OG  SER    54      94.055 112.826  87.201  1.00  0.00           O  
ATOM    750  HG  SER    54      94.692 113.268  87.767  1.00  0.00           H  
ATOM    751  C   SER    54      95.776 112.344  83.705  1.00  0.00           C  
ATOM    752  O   SER    54      94.869 112.553  82.927  1.00  0.00           O  
ATOM    753  N   TYR    55      97.011 112.293  83.159  1.00  0.00           N  
ATOM    754  H   TYR    55      97.755 112.272  83.842  1.00  0.00           H  
ATOM    755  CA  TYR    55      97.364 112.379  81.742  1.00  0.00           C  
ATOM    756  HA  TYR    55      96.467 112.448  81.127  1.00  0.00           H  
ATOM    757  CB  TYR    55      97.880 113.783  81.256  1.00  0.00           C  
ATOM    758  HB2 TYR    55      98.910 114.002  81.537  1.00  0.00           H  
ATOM    759  HB3 TYR    55      98.068 113.640  80.192  1.00  0.00           H  
ATOM    760  CG  TYR    55      97.084 114.995  81.653  1.00  0.00           C  
ATOM    761  CD1 TYR    55      97.135 115.538  82.994  1.00  0.00           C  
ATOM    762  HD1 TYR    55      97.686 115.176  83.850  1.00  0.00           H  
ATOM    763  CE1 TYR    55      96.466 116.762  83.232  1.00  0.00           C  
ATOM    764  HE1 TYR    55      96.498 117.254  84.193  1.00  0.00           H  
ATOM    765  CZ  TYR    55      95.651 117.346  82.216  1.00  0.00           C  
ATOM    766  OH  TYR    55      95.032 118.566  82.551  1.00  0.00           O  
ATOM    767  HH  TYR    55      94.431 118.950  81.908  1.00  0.00           H  
ATOM    768  CE2 TYR    55      95.648 116.792  80.906  1.00  0.00           C  
ATOM    769  HE2 TYR    55      94.986 117.239  80.179  1.00  0.00           H  
ATOM    770  CD2 TYR    55      96.368 115.636  80.642  1.00  0.00           C  
ATOM    771  HD2 TYR    55      96.241 115.133  79.695  1.00  0.00           H  
ATOM    772  C   TYR    55      98.355 111.248  81.308  1.00  0.00           C  
ATOM    773  O   TYR    55      99.396 111.104  81.874  1.00  0.00           O  
ATOM    774  N   SER    56      98.085 110.367  80.343  1.00  0.00           N  
ATOM    775  H   SER    56      98.709 109.574  80.332  1.00  0.00           H  
ATOM    776  CA  SER    56      96.752 110.120  79.679  1.00  0.00           C  
ATOM    777  HA  SER    56      96.779 109.203  79.091  1.00  0.00           H  
ATOM    778  CB  SER    56      95.636 109.926  80.728  1.00  0.00           C  
ATOM    779  HB2 SER    56      95.828 108.969  81.213  1.00  0.00           H  
ATOM    780  HB3 SER    56      95.594 110.727  81.465  1.00  0.00           H  
ATOM    781  OG  SER    56      94.400 109.781  80.073  1.00  0.00           O  
ATOM    782  HG  SER    56      93.858 110.531  80.331  1.00  0.00           H  
ATOM    783  C   SER    56      96.480 111.268  78.616  1.00  0.00           C  
ATOM    784  O   SER    56      95.626 112.166  78.813  1.00  0.00           O  
ATOM    785  N   SER    57      97.135 111.209  77.490  1.00  0.00           N  
ATOM    786  H   SER    57      96.832 111.945  76.869  1.00  0.00           H  
ATOM    787  CA  SER    57      98.265 110.379  77.089  1.00  0.00           C  
ATOM    788  HA  SER    57      98.919 110.058  77.900  1.00  0.00           H  
ATOM    789  CB  SER    57      97.629 109.200  76.297  1.00  0.00           C  
ATOM    790  HB2 SER    57      98.444 108.610  75.876  1.00  0.00           H  
ATOM    791  HB3 SER    57      97.075 108.523  76.946  1.00  0.00           H  
ATOM    792  OG  SER    57      96.745 109.528  75.181  1.00  0.00           O  
ATOM    793  HG  SER    57      96.015 110.092  75.445  1.00  0.00           H  
ATOM    794  C   SER    57      99.217 111.115  76.092  1.00  0.00           C  
ATOM    795  O   SER    57      98.844 112.196  75.561  1.00  0.00           O  
ATOM    796  N   TYR    58     100.458 110.614  75.943  1.00  0.00           N  
ATOM    797  H   TYR    58     100.682 109.728  76.372  1.00  0.00           H  
ATOM    798  CA  TYR    58     101.619 111.194  75.251  1.00  0.00           C  
ATOM    799  HA  TYR    58     101.297 112.212  75.028  1.00  0.00           H  
ATOM    800  CB  TYR    58     102.675 111.503  76.274  1.00  0.00           C  
ATOM    801  HB2 TYR    58     102.849 110.561  76.795  1.00  0.00           H  
ATOM    802  HB3 TYR    58     103.480 112.023  75.755  1.00  0.00           H  
ATOM    803  CG  TYR    58     102.277 112.377  77.393  1.00  0.00           C  
ATOM    804  CD1 TYR    58     102.402 113.785  77.317  1.00  0.00           C  
ATOM    805  HD1 TYR    58     102.757 114.356  76.472  1.00  0.00           H  
ATOM    806  CE1 TYR    58     102.007 114.558  78.386  1.00  0.00           C  
ATOM    807  HE1 TYR    58     102.035 115.632  78.272  1.00  0.00           H  
ATOM    808  CZ  TYR    58     101.716 114.008  79.652  1.00  0.00           C  
ATOM    809  OH  TYR    58     101.407 114.779  80.698  1.00  0.00           O  
ATOM    810  HH  TYR    58     101.491 114.326  81.540  1.00  0.00           H  
ATOM    811  CE2 TYR    58     101.689 112.606  79.756  1.00  0.00           C  
ATOM    812  HE2 TYR    58     101.470 112.156  80.713  1.00  0.00           H  
ATOM    813  CD2 TYR    58     101.964 111.768  78.666  1.00  0.00           C  
ATOM    814  HD2 TYR    58     101.956 110.695  78.788  1.00  0.00           H  
ATOM    815  C   TYR    58     102.131 110.369  74.054  1.00  0.00           C  
ATOM    816  O   TYR    58     102.776 109.313  74.250  1.00  0.00           O  
ATOM    817  N   GLY    59     101.988 110.754  72.777  1.00  0.00           N  
ATOM    818  H   GLY    59     102.314 110.124  72.058  1.00  0.00           H  
ATOM    819  CA  GLY    59     101.212 111.884  72.224  1.00  0.00           C  
ATOM    820  HA2 GLY    59     100.954 111.686  71.184  1.00  0.00           H  
ATOM    821  HA3 GLY    59     100.316 112.098  72.807  1.00  0.00           H  
ATOM    822  C   GLY    59     102.056 113.135  72.309  1.00  0.00           C  
ATOM    823  O   GLY    59     102.998 113.240  73.093  1.00  0.00           O  
ATOM    824  N   GLN    60     101.724 114.126  71.486  1.00  0.00           N  
ATOM    825  H   GLN    60     102.378 114.892  71.553  1.00  0.00           H  
ATOM    826  CA  GLN    60     100.626 114.201  70.500  1.00  0.00           C  
ATOM    827  HA  GLN    60      99.662 113.880  70.895  1.00  0.00           H  
ATOM    828  CB  GLN    60     100.383 115.633  69.974  1.00  0.00           C  
ATOM    829  HB2 GLN    60     101.226 116.125  69.488  1.00  0.00           H  
ATOM    830  HB3 GLN    60      99.608 115.654  69.208  1.00  0.00           H  
ATOM    831  CG  GLN    60      99.877 116.531  71.087  1.00  0.00           C  
ATOM    832  HG2 GLN    60      99.003 116.035  71.512  1.00  0.00           H  
ATOM    833  HG3 GLN    60     100.588 116.474  71.911  1.00  0.00           H  
ATOM    834  CD  GLN    60      99.523 117.936  70.792  1.00  0.00           C  
ATOM    835  OE1 GLN    60      99.372 118.336  69.648  1.00  0.00           O  
ATOM    836  NE2 GLN    60      99.284 118.793  71.784  1.00  0.00           N  
ATOM    837 HE21 GLN    60      99.305 118.469  72.741  1.00  0.00           H  
ATOM    838 HE22 GLN    60      98.909 119.694  71.525  1.00  0.00           H  
ATOM    839  C   GLN    60     100.838 113.226  69.386  1.00  0.00           C  
ATOM    840  O   GLN    60     101.980 113.010  68.998  1.00  0.00           O  
ATOM    841  N   SER    61      99.749 112.813  68.745  1.00  0.00           N  
ATOM    842  H   SER    61      98.841 113.007  69.141  1.00  0.00           H  
ATOM    843  CA  SER    61      99.900 112.096  67.458  1.00  0.00           C  
ATOM    844  HA  SER    61     100.487 112.688  66.755  1.00  0.00           H  
ATOM    845  CB  SER    61     100.564 110.723  67.762  1.00  0.00           C  
ATOM    846  HB2 SER    61     101.499 110.879  68.300  1.00  0.00           H  
ATOM    847  HB3 SER    61      99.899 110.186  68.439  1.00  0.00           H  
ATOM    848  OG  SER    61     100.770 109.951  66.568  1.00  0.00           O  
ATOM    849  HG  SER    61     101.547 109.407  66.716  1.00  0.00           H  
ATOM    850  C   SER    61      98.536 112.055  66.804  1.00  0.00           C  
ATOM    851  O   SER    61      97.528 112.233  67.462  1.00  0.00           O  
ATOM    852  N   GLN    62      98.482 111.610  65.508  1.00  0.00           N  
ATOM    853  H   GLN    62      99.315 111.354  64.997  1.00  0.00           H  
ATOM    854  CA  GLN    62      97.299 111.237  64.789  1.00  0.00           C  
ATOM    855  HA  GLN    62      96.785 112.189  64.652  1.00  0.00           H  
ATOM    856  CB  GLN    62      97.689 110.820  63.393  1.00  0.00           C  
ATOM    857  HB2 GLN    62      96.769 110.693  62.822  1.00  0.00           H  
ATOM    858  HB3 GLN    62      98.224 111.614  62.872  1.00  0.00           H  
ATOM    859  CG  GLN    62      98.538 109.546  63.239  1.00  0.00           C  
ATOM    860  HG2 GLN    62      99.596 109.789  63.345  1.00  0.00           H  
ATOM    861  HG3 GLN    62      98.300 108.814  64.011  1.00  0.00           H  
ATOM    862  CD  GLN    62      98.390 108.623  61.965  1.00  0.00           C  
ATOM    863  OE1 GLN    62      97.298 108.175  61.635  1.00  0.00           O  
ATOM    864  NE2 GLN    62      99.454 108.253  61.283  1.00  0.00           N  
ATOM    865 HE21 GLN    62      99.324 107.630  60.499  1.00  0.00           H  
ATOM    866 HE22 GLN    62     100.406 108.484  61.530  1.00  0.00           H  
ATOM    867  C   GLN    62      96.460 110.210  65.573  1.00  0.00           C  
ATOM    868  O   GLN    62      95.242 110.117  65.291  1.00  0.00           O  
ATOM    869  N   ASN    63      96.928 109.392  66.470  1.00  0.00           N  
ATOM    870  H   ASN    63      97.871 109.477  66.821  1.00  0.00           H  
ATOM    871  CA  ASN    63      96.134 108.415  67.219  1.00  0.00           C  
ATOM    872  HA  ASN    63      95.076 108.650  67.101  1.00  0.00           H  
ATOM    873  CB  ASN    63      96.249 107.025  66.497  1.00  0.00           C  
ATOM    874  HB2 ASN    63      97.308 106.767  66.505  1.00  0.00           H  
ATOM    875  HB3 ASN    63      95.594 106.371  67.073  1.00  0.00           H  
ATOM    876  CG  ASN    63      95.792 106.890  65.055  1.00  0.00           C  
ATOM    877  OD1 ASN    63      96.583 106.531  64.212  1.00  0.00           O  
ATOM    878  ND2 ASN    63      94.579 107.307  64.693  1.00  0.00           N  
ATOM    879 HD21 ASN    63      94.433 107.453  63.704  1.00  0.00           H  
ATOM    880 HD22 ASN    63      93.871 107.411  65.406  1.00  0.00           H  
ATOM    881  C   ASN    63      96.501 108.280  68.720  1.00  0.00           C  
ATOM    882  O   ASN    63      96.361 107.175  69.286  1.00  0.00           O  
ATOM    883  N   THR    64      97.067 109.351  69.275  1.00  0.00           N  
ATOM    884  H   THR    64      97.272 110.128  68.662  1.00  0.00           H  
ATOM    885  CA  THR    64      97.336 109.506  70.705  1.00  0.00           C  
ATOM    886  HA  THR    64      96.557 108.853  71.100  1.00  0.00           H  
ATOM    887  CB  THR    64      98.795 109.015  71.059  1.00  0.00           C  
ATOM    888  HB  THR    64      99.535 109.614  70.527  1.00  0.00           H  
ATOM    889  CG2 THR    64      98.975 109.175  72.597  1.00  0.00           C  
ATOM    890 HG21 THR    64      98.070 108.968  73.168  1.00  0.00           H  
ATOM    891 HG22 THR    64      99.802 108.611  73.028  1.00  0.00           H  
ATOM    892 HG23 THR    64      99.165 110.236  72.759  1.00  0.00           H  
ATOM    893  OG1 THR    64      99.018 107.675  70.647  1.00  0.00           O  
ATOM    894  HG1 THR    64      99.207 107.730  69.707  1.00  0.00           H  
ATOM    895  C   THR    64      97.178 110.905  71.087  1.00  0.00           C  
ATOM    896  O   THR    64      97.976 111.725  70.585  1.00  0.00           O  
ATOM    897  N   GLY    65      96.150 111.356  71.772  1.00  0.00           N  
ATOM    898  H   GLY    65      96.151 112.329  72.045  1.00  0.00           H  
ATOM    899  CA  GLY    65      94.873 110.608  71.989  1.00  0.00           C  
ATOM    900  HA2 GLY    65      95.047 109.681  72.536  1.00  0.00           H  
ATOM    901  HA3 GLY    65      94.331 111.273  72.660  1.00  0.00           H  
ATOM    902  C   GLY    65      94.041 110.274  70.728  1.00  0.00           C  
ATOM    903  O   GLY    65      94.466 110.595  69.586  1.00  0.00           O  
ATOM    904  N   TYR    66      92.925 109.478  70.944  1.00  0.00           N  
ATOM    905  H   TYR    66      92.722 109.335  71.923  1.00  0.00           H  
ATOM    906  CA  TYR    66      92.138 108.901  69.824  1.00  0.00           C  
ATOM    907  HA  TYR    66      92.796 108.284  69.212  1.00  0.00           H  
ATOM    908  CB  TYR    66      91.267 107.930  70.607  1.00  0.00           C  
ATOM    909  HB2 TYR    66      91.845 107.251  71.234  1.00  0.00           H  
ATOM    910  HB3 TYR    66      90.597 108.448  71.293  1.00  0.00           H  
ATOM    911  CG  TYR    66      90.372 107.134  69.673  1.00  0.00           C  
ATOM    912  CD1 TYR    66      90.845 105.865  69.301  1.00  0.00           C  
ATOM    913  HD1 TYR    66      91.797 105.438  69.578  1.00  0.00           H  
ATOM    914  CE1 TYR    66      90.006 105.169  68.402  1.00  0.00           C  
ATOM    915  HE1 TYR    66      90.247 104.158  68.109  1.00  0.00           H  
ATOM    916  CZ  TYR    66      88.714 105.617  68.127  1.00  0.00           C  
ATOM    917  OH  TYR    66      87.835 104.810  67.516  1.00  0.00           O  
ATOM    918  HH  TYR    66      88.384 104.110  67.155  1.00  0.00           H  
ATOM    919  CE2 TYR    66      88.245 106.846  68.568  1.00  0.00           C  
ATOM    920  HE2 TYR    66      87.256 107.143  68.253  1.00  0.00           H  
ATOM    921  CD2 TYR    66      89.120 107.701  69.287  1.00  0.00           C  
ATOM    922  HD2 TYR    66      88.829 108.673  69.658  1.00  0.00           H  
ATOM    923  C   TYR    66      91.312 109.951  69.166  1.00  0.00           C  
ATOM    924  O   TYR    66      90.670 110.807  69.815  1.00  0.00           O  
ATOM    925  N   GLY    67      91.205 109.878  67.850  1.00  0.00           N  
ATOM    926  H   GLY    67      91.474 109.078  67.294  1.00  0.00           H  
ATOM    927  CA  GLY    67      90.507 110.911  67.066  1.00  0.00           C  
ATOM    928  HA2 GLY    67      90.541 111.872  67.578  1.00  0.00           H  
ATOM    929  HA3 GLY    67      90.913 111.165  66.087  1.00  0.00           H  
ATOM    930  C   GLY    67      89.009 110.558  66.822  1.00  0.00           C  
ATOM    931  O   GLY    67      88.735 109.652  66.045  1.00  0.00           O  
ATOM    932  N   THR    68      88.091 111.200  67.564  1.00  0.00           N  
ATOM    933  H   THR    68      88.373 112.010  68.097  1.00  0.00           H  
ATOM    934  CA  THR    68      86.677 110.827  67.639  1.00  0.00           C  
ATOM    935  HA  THR    68      86.497 109.752  67.666  1.00  0.00           H  
ATOM    936  CB  THR    68      86.122 111.410  68.943  1.00  0.00           C  
ATOM    937  HB  THR    68      85.038 111.299  68.943  1.00  0.00           H  
ATOM    938  CG2 THR    68      86.723 110.722  70.181  1.00  0.00           C  
ATOM    939 HG21 THR    68      86.188 110.974  71.096  1.00  0.00           H  
ATOM    940 HG22 THR    68      86.586 109.651  70.034  1.00  0.00           H  
ATOM    941 HG23 THR    68      87.756 110.938  70.456  1.00  0.00           H  
ATOM    942  OG1 THR    68      86.317 112.768  69.057  1.00  0.00           O  
ATOM    943  HG1 THR    68      85.786 113.038  69.809  1.00  0.00           H  
ATOM    944  C   THR    68      85.873 111.295  66.500  1.00  0.00           C  
ATOM    945  O   THR    68      86.014 112.424  66.006  1.00  0.00           O  
ATOM    946  N   GLN    69      84.799 110.532  66.325  1.00  0.00           N  
ATOM    947  H   GLN    69      84.800 109.694  66.888  1.00  0.00           H  
ATOM    948  CA  GLN    69      83.605 110.901  65.491  1.00  0.00           C  
ATOM    949  HA  GLN    69      83.586 111.987  65.401  1.00  0.00           H  
ATOM    950  CB  GLN    69      83.693 110.287  64.070  1.00  0.00           C  
ATOM    951  HB2 GLN    69      83.975 109.235  64.113  1.00  0.00           H  
ATOM    952  HB3 GLN    69      82.715 110.485  63.632  1.00  0.00           H  
ATOM    953  CG  GLN    69      84.863 111.033  63.284  1.00  0.00           C  
ATOM    954  HG2 GLN    69      84.999 112.094  63.494  1.00  0.00           H  
ATOM    955  HG3 GLN    69      85.742 110.604  63.765  1.00  0.00           H  
ATOM    956  CD  GLN    69      84.867 110.811  61.799  1.00  0.00           C  
ATOM    957  OE1 GLN    69      84.039 110.103  61.182  1.00  0.00           O  
ATOM    958  NE2 GLN    69      85.763 111.395  61.105  1.00  0.00           N  
ATOM    959 HE21 GLN    69      86.492 111.917  61.569  1.00  0.00           H  
ATOM    960 HE22 GLN    69      85.864 111.117  60.139  1.00  0.00           H  
ATOM    961  C   GLN    69      82.229 110.627  66.136  1.00  0.00           C  
ATOM    962  O   GLN    69      82.247 109.800  67.031  1.00  0.00           O  
ATOM    963  N   SER    70      81.187 111.453  65.941  1.00  0.00           N  
ATOM    964  H   SER    70      81.370 112.306  65.432  1.00  0.00           H  
ATOM    965  CA  SER    70      79.880 111.367  66.619  1.00  0.00           C  
ATOM    966  HA  SER    70      80.053 111.412  67.695  1.00  0.00           H  
ATOM    967  CB  SER    70      79.182 112.704  66.393  1.00  0.00           C  
ATOM    968  HB2 SER    70      79.834 113.531  66.675  1.00  0.00           H  
ATOM    969  HB3 SER    70      79.148 112.706  65.304  1.00  0.00           H  
ATOM    970  OG  SER    70      77.873 112.859  66.956  1.00  0.00           O  
ATOM    971  HG  SER    70      77.327 112.524  66.241  1.00  0.00           H  
ATOM    972  C   SER    70      79.158 110.075  66.357  1.00  0.00           C  
ATOM    973  O   SER    70      79.523 109.290  65.521  1.00  0.00           O  
ATOM    974  N   THR    71      77.970 109.936  67.011  1.00  0.00           N  
ATOM    975  H   THR    71      77.698 110.731  67.570  1.00  0.00           H  
ATOM    976  CA  THR    71      77.074 108.785  66.878  1.00  0.00           C  
ATOM    977  HA  THR    71      77.674 107.906  66.644  1.00  0.00           H  
ATOM    978  CB  THR    71      76.478 108.472  68.296  1.00  0.00           C  
ATOM    979  HB  THR    71      76.206 109.454  68.684  1.00  0.00           H  
ATOM    980  CG2 THR    71      75.246 107.567  68.296  1.00  0.00           C  
ATOM    981 HG21 THR    71      74.891 107.267  69.282  1.00  0.00           H  
ATOM    982 HG22 THR    71      74.473 107.971  67.643  1.00  0.00           H  
ATOM    983 HG23 THR    71      75.548 106.676  67.745  1.00  0.00           H  
ATOM    984  OG1 THR    71      77.525 107.949  69.144  1.00  0.00           O  
ATOM    985  HG1 THR    71      78.099 108.653  69.455  1.00  0.00           H  
ATOM    986  C   THR    71      75.855 108.985  65.893  1.00  0.00           C  
ATOM    987  O   THR    71      75.247 110.024  65.948  1.00  0.00           O  
ATOM    988  N   PRO    72      75.430 108.018  65.024  1.00  0.00           N  
ATOM    989  CD  PRO    72      76.122 106.756  64.747  1.00  0.00           C  
ATOM    990  HD2 PRO    72      76.202 106.087  65.603  1.00  0.00           H  
ATOM    991  HD3 PRO    72      77.087 107.008  64.306  1.00  0.00           H  
ATOM    992  CG  PRO    72      75.206 106.112  63.651  1.00  0.00           C  
ATOM    993  HG2 PRO    72      74.444 105.515  64.153  1.00  0.00           H  
ATOM    994  HG3 PRO    72      75.742 105.453  62.969  1.00  0.00           H  
ATOM    995  CB  PRO    72      74.532 107.285  62.951  1.00  0.00           C  
ATOM    996  HB2 PRO    72      73.647 107.007  62.379  1.00  0.00           H  
ATOM    997  HB3 PRO    72      75.262 107.644  62.225  1.00  0.00           H  
ATOM    998  CA  PRO    72      74.380 108.297  64.100  1.00  0.00           C  
ATOM    999  HA  PRO    72      74.464 109.318  63.728  1.00  0.00           H  
ATOM   1000  C   PRO    72      72.940 108.201  64.741  1.00  0.00           C  
ATOM   1001  O   PRO    72      72.726 107.507  65.750  1.00  0.00           O  
ATOM   1002  N   GLN    73      71.968 109.026  64.286  1.00  0.00           N  
ATOM   1003  H   GLN    73      72.103 109.609  63.472  1.00  0.00           H  
ATOM   1004  CA  GLN    73      70.567 109.041  64.779  1.00  0.00           C  
ATOM   1005  HA  GLN    73      70.656 109.282  65.838  1.00  0.00           H  
ATOM   1006  CB  GLN    73      69.863 110.186  64.171  1.00  0.00           C  
ATOM   1007  HB2 GLN    73      68.918 110.182  64.714  1.00  0.00           H  
ATOM   1008  HB3 GLN    73      70.396 111.129  64.292  1.00  0.00           H  
ATOM   1009  CG  GLN    73      69.568 110.020  62.655  1.00  0.00           C  
ATOM   1010  HG2 GLN    73      70.378 110.491  62.098  1.00  0.00           H  
ATOM   1011  HG3 GLN    73      69.436 108.965  62.413  1.00  0.00           H  
ATOM   1012  CD  GLN    73      68.335 110.825  62.250  1.00  0.00           C  
ATOM   1013  OE1 GLN    73      68.285 112.052  62.402  1.00  0.00           O  
ATOM   1014  NE2 GLN    73      67.224 110.282  61.739  1.00  0.00           N  
ATOM   1015 HE21 GLN    73      67.118 109.293  61.564  1.00  0.00           H  
ATOM   1016 HE22 GLN    73      66.399 110.837  61.565  1.00  0.00           H  
ATOM   1017  C   GLN    73      69.847 107.684  64.658  1.00  0.00           C  
ATOM   1018  O   GLN    73      70.100 106.855  63.754  1.00  0.00           O  
ATOM   1019  N   GLY    74      69.001 107.383  65.620  1.00  0.00           N  
ATOM   1020  H   GLY    74      69.038 108.013  66.408  1.00  0.00           H  
ATOM   1021  CA  GLY    74      68.216 106.095  65.616  1.00  0.00           C  
ATOM   1022  HA2 GLY    74      68.858 105.323  65.194  1.00  0.00           H  
ATOM   1023  HA3 GLY    74      68.035 105.815  66.654  1.00  0.00           H  
ATOM   1024  C   GLY    74      66.837 106.312  64.930  1.00  0.00           C  
ATOM   1025  O   GLY    74      66.722 106.933  63.904  1.00  0.00           O  
ATOM   1026  N   TYR    75      65.806 105.621  65.409  1.00  0.00           N  
ATOM   1027  H   TYR    75      65.929 104.911  66.117  1.00  0.00           H  
ATOM   1028  CA  TYR    75      64.489 105.586  64.678  1.00  0.00           C  
ATOM   1029  HA  TYR    75      64.444 106.168  63.758  1.00  0.00           H  
ATOM   1030  CB  TYR    75      64.183 104.162  64.301  1.00  0.00           C  
ATOM   1031  HB2 TYR    75      64.346 103.557  65.193  1.00  0.00           H  
ATOM   1032  HB3 TYR    75      63.172 103.921  63.974  1.00  0.00           H  
ATOM   1033  CG  TYR    75      65.085 103.591  63.196  1.00  0.00           C  
ATOM   1034  CD1 TYR    75      64.874 104.032  61.823  1.00  0.00           C  
ATOM   1035  HD1 TYR    75      64.091 104.722  61.544  1.00  0.00           H  
ATOM   1036  CE1 TYR    75      65.944 103.694  60.897  1.00  0.00           C  
ATOM   1037  HE1 TYR    75      65.834 104.050  59.883  1.00  0.00           H  
ATOM   1038  CZ  TYR    75      66.948 102.788  61.237  1.00  0.00           C  
ATOM   1039  OH  TYR    75      67.767 102.225  60.285  1.00  0.00           O  
ATOM   1040  HH  TYR    75      67.429 102.462  59.418  1.00  0.00           H  
ATOM   1041  CE2 TYR    75      66.985 102.234  62.523  1.00  0.00           C  
ATOM   1042  HE2 TYR    75      67.822 101.612  62.804  1.00  0.00           H  
ATOM   1043  CD2 TYR    75      66.061 102.642  63.485  1.00  0.00           C  
ATOM   1044  HD2 TYR    75      66.145 102.295  64.504  1.00  0.00           H  
ATOM   1045  C   TYR    75      63.283 106.220  65.493  1.00  0.00           C  
ATOM   1046  O   TYR    75      62.129 106.222  65.031  1.00  0.00           O  
ATOM   1047  N   GLY    76      63.488 106.574  66.741  1.00  0.00           N  
ATOM   1048  H   GLY    76      64.340 106.401  67.253  1.00  0.00           H  
ATOM   1049  CA  GLY    76      62.425 107.250  67.534  1.00  0.00           C  
ATOM   1050  HA2 GLY    76      62.790 108.167  67.996  1.00  0.00           H  
ATOM   1051  HA3 GLY    76      61.583 107.504  66.891  1.00  0.00           H  
ATOM   1052  C   GLY    76      61.639 106.244  68.465  1.00  0.00           C  
ATOM   1053  O   GLY    76      61.316 105.123  68.138  1.00  0.00           O  
ATOM   1054  N   SER    77      61.272 106.784  69.670  1.00  0.00           N  
ATOM   1055  H   SER    77      61.413 107.771  69.830  1.00  0.00           H  
ATOM   1056  CA  SER    77      60.668 106.113  70.751  1.00  0.00           C  
ATOM   1057  HA  SER    77      61.226 105.182  70.846  1.00  0.00           H  
ATOM   1058  CB  SER    77      60.771 106.717  72.055  1.00  0.00           C  
ATOM   1059  HB2 SER    77      61.783 107.120  72.102  1.00  0.00           H  
ATOM   1060  HB3 SER    77      60.055 107.529  72.182  1.00  0.00           H  
ATOM   1061  OG  SER    77      60.693 105.831  73.048  1.00  0.00           O  
ATOM   1062  HG  SER    77      61.580 105.657  73.372  1.00  0.00           H  
ATOM   1063  C   SER    77      59.180 105.818  70.445  1.00  0.00           C  
ATOM   1064  O   SER    77      58.381 106.758  70.343  1.00  0.00           O  
ATOM   1065  N   THR    78      58.795 104.592  70.287  1.00  0.00           N  
ATOM   1066  H   THR    78      57.822 104.513  70.028  1.00  0.00           H  
ATOM   1067  CA  THR    78      59.524 103.334  70.197  1.00  0.00           C  
ATOM   1068  HA  THR    78      60.536 103.638  69.929  1.00  0.00           H  
ATOM   1069  CB  THR    78      59.557 102.671  71.579  1.00  0.00           C  
ATOM   1070  HB  THR    78      59.793 103.419  72.335  1.00  0.00           H  
ATOM   1071  CG2 THR    78      58.256 102.001  72.011  1.00  0.00           C  
ATOM   1072 HG21 THR    78      57.419 102.697  71.954  1.00  0.00           H  
ATOM   1073 HG22 THR    78      58.104 101.128  71.376  1.00  0.00           H  
ATOM   1074 HG23 THR    78      58.343 101.690  73.053  1.00  0.00           H  
ATOM   1075  OG1 THR    78      60.601 101.702  71.563  1.00  0.00           O  
ATOM   1076  HG1 THR    78      61.465 102.067  71.360  1.00  0.00           H  
ATOM   1077  C   THR    78      59.128 102.458  68.999  1.00  0.00           C  
ATOM   1078  O   THR    78      58.141 102.737  68.287  1.00  0.00           O  
ATOM   1079  N   GLY    79      59.891 101.403  68.825  1.00  0.00           N  
ATOM   1080  H   GLY    79      60.635 101.240  69.488  1.00  0.00           H  
ATOM   1081  CA  GLY    79      59.741 100.519  67.648  1.00  0.00           C  
ATOM   1082  HA2 GLY    79      59.425 101.044  66.747  1.00  0.00           H  
ATOM   1083  HA3 GLY    79      60.716 100.081  67.433  1.00  0.00           H  
ATOM   1084  C   GLY    79      58.780  99.339  67.843  1.00  0.00           C  
ATOM   1085  O   GLY    79      58.395  98.952  68.961  1.00  0.00           O  
ATOM   1086  N   GLY    80      58.447  98.670  66.734  1.00  0.00           N  
ATOM   1087  H   GLY    80      57.793  97.941  66.981  1.00  0.00           H  
ATOM   1088  CA  GLY    80      58.733  98.850  65.292  1.00  0.00           C  
ATOM   1089  HA2 GLY    80      59.809  98.966  65.166  1.00  0.00           H  
ATOM   1090  HA3 GLY    80      58.432  97.944  64.765  1.00  0.00           H  
ATOM   1091  C   GLY    80      57.976  99.962  64.537  1.00  0.00           C  
ATOM   1092  O   GLY    80      57.162 100.617  65.175  1.00  0.00           O  
ATOM   1093  N   TYR    81      58.209 100.051  63.261  1.00  0.00           N  
ATOM   1094  H   TYR    81      58.875  99.350  62.967  1.00  0.00           H  
ATOM   1095  CA  TYR    81      57.729 101.011  62.331  1.00  0.00           C  
ATOM   1096  HA  TYR    81      56.833 101.521  62.684  1.00  0.00           H  
ATOM   1097  CB  TYR    81      58.751 102.044  62.026  1.00  0.00           C  
ATOM   1098  HB2 TYR    81      59.390 101.618  61.252  1.00  0.00           H  
ATOM   1099  HB3 TYR    81      58.378 102.941  61.532  1.00  0.00           H  
ATOM   1100  CG  TYR    81      59.721 102.494  63.192  1.00  0.00           C  
ATOM   1101  CD1 TYR    81      59.280 103.337  64.214  1.00  0.00           C  
ATOM   1102  HD1 TYR    81      58.422 103.970  64.040  1.00  0.00           H  
ATOM   1103  CE1 TYR    81      60.063 103.572  65.371  1.00  0.00           C  
ATOM   1104  HE1 TYR    81      59.777 104.385  66.022  1.00  0.00           H  
ATOM   1105  CZ  TYR    81      61.269 102.816  65.519  1.00  0.00           C  
ATOM   1106  OH  TYR    81      62.074 103.040  66.503  1.00  0.00           O  
ATOM   1107  HH  TYR    81      61.714 103.836  66.901  1.00  0.00           H  
ATOM   1108  CE2 TYR    81      61.696 101.886  64.498  1.00  0.00           C  
ATOM   1109  HE2 TYR    81      62.674 101.447  64.627  1.00  0.00           H  
ATOM   1110  CD2 TYR    81      60.894 101.709  63.384  1.00  0.00           C  
ATOM   1111  HD2 TYR    81      61.192 101.064  62.571  1.00  0.00           H  
ATOM   1112  C   TYR    81      57.237 100.402  60.982  1.00  0.00           C  
ATOM   1113  O   TYR    81      57.918  99.451  60.565  1.00  0.00           O  
ATOM   1114  N   GLY    82      56.132 100.823  60.282  1.00  0.00           N  
ATOM   1115  H   GLY    82      55.789 100.390  59.436  1.00  0.00           H  
ATOM   1116  CA  GLY    82      55.339 102.058  60.598  1.00  0.00           C  
ATOM   1117  HA2 GLY    82      56.025 102.802  61.002  1.00  0.00           H  
ATOM   1118  HA3 GLY    82      55.082 102.569  59.670  1.00  0.00           H  
ATOM   1119  C   GLY    82      54.122 101.925  61.496  1.00  0.00           C  
ATOM   1120  O   GLY    82      54.199 101.454  62.640  1.00  0.00           O  
ATOM   1121  N   SER    83      53.030 102.512  61.064  1.00  0.00           N  
ATOM   1122  H   SER    83      53.077 103.025  60.195  1.00  0.00           H  
ATOM   1123  CA  SER    83      51.659 102.393  61.620  1.00  0.00           C  
ATOM   1124  HA  SER    83      51.645 101.434  62.139  1.00  0.00           H  
ATOM   1125  CB  SER    83      51.323 103.463  62.647  1.00  0.00           C  
ATOM   1126  HB2 SER    83      52.110 103.399  63.398  1.00  0.00           H  
ATOM   1127  HB3 SER    83      51.279 104.467  62.226  1.00  0.00           H  
ATOM   1128  OG  SER    83      50.093 103.020  63.206  1.00  0.00           O  
ATOM   1129  HG  SER    83      50.301 102.870  64.131  1.00  0.00           H  
ATOM   1130  C   SER    83      50.653 102.395  60.551  1.00  0.00           C  
ATOM   1131  O   SER    83      50.480 103.444  59.853  1.00  0.00           O  
ATOM   1132  N   SER    84      49.708 101.443  60.438  1.00  0.00           N  
ATOM   1133  H   SER    84      48.981 101.595  59.752  1.00  0.00           H  
ATOM   1134  CA  SER    84      49.758 100.101  61.057  1.00  0.00           C  
ATOM   1135  HA  SER    84      49.874 100.275  62.127  1.00  0.00           H  
ATOM   1136  CB  SER    84      48.422  99.330  60.768  1.00  0.00           C  
ATOM   1137  HB2 SER    84      47.686  99.921  61.314  1.00  0.00           H  
ATOM   1138  HB3 SER    84      48.097  99.308  59.728  1.00  0.00           H  
ATOM   1139  OG  SER    84      48.476  98.069  61.244  1.00  0.00           O  
ATOM   1140  HG  SER    84      47.966  98.052  62.058  1.00  0.00           H  
ATOM   1141  C   SER    84      50.953  99.294  60.562  1.00  0.00           C  
ATOM   1142  O   SER    84      51.452  99.491  59.409  1.00  0.00           O  
ATOM   1143  N   GLN    85      51.351  98.300  61.366  1.00  0.00           N  
ATOM   1144  H   GLN    85      50.873  98.202  62.250  1.00  0.00           H  
ATOM   1145  CA  GLN    85      52.382  97.400  61.015  1.00  0.00           C  
ATOM   1146  HA  GLN    85      53.207  97.990  60.617  1.00  0.00           H  
ATOM   1147  CB  GLN    85      52.957  96.661  62.213  1.00  0.00           C  
ATOM   1148  HB2 GLN    85      52.416  95.755  62.486  1.00  0.00           H  
ATOM   1149  HB3 GLN    85      53.851  96.135  61.877  1.00  0.00           H  
ATOM   1150  CG  GLN    85      53.372  97.586  63.415  1.00  0.00           C  
ATOM   1151  HG2 GLN    85      54.314  98.084  63.184  1.00  0.00           H  
ATOM   1152  HG3 GLN    85      52.529  98.217  63.697  1.00  0.00           H  
ATOM   1153  CD  GLN    85      53.762  96.850  64.680  1.00  0.00           C  
ATOM   1154  OE1 GLN    85      53.484  95.651  64.877  1.00  0.00           O  
ATOM   1155  NE2 GLN    85      54.208  97.473  65.718  1.00  0.00           N  
ATOM   1156 HE21 GLN    85      54.511  96.894  66.488  1.00  0.00           H  
ATOM   1157 HE22 GLN    85      54.420  98.460  65.738  1.00  0.00           H  
ATOM   1158  C   GLN    85      51.926  96.469  59.892  1.00  0.00           C  
ATOM   1159  O   GLN    85      52.757  95.695  59.436  1.00  0.00           O  
ATOM   1160  N   SER    86      50.632  96.329  59.575  1.00  0.00           N  
ATOM   1161  H   SER    86      49.968  97.001  59.931  1.00  0.00           H  
ATOM   1162  CA  SER    86      50.019  95.481  58.514  1.00  0.00           C  
ATOM   1163  HA  SER    86      48.931  95.458  58.577  1.00  0.00           H  
ATOM   1164  CB  SER    86      50.240  96.008  57.060  1.00  0.00           C  
ATOM   1165  HB2 SER    86      51.286  95.792  56.843  1.00  0.00           H  
ATOM   1166  HB3 SER    86      49.762  95.455  56.251  1.00  0.00           H  
ATOM   1167  OG  SER    86      50.187  97.434  56.892  1.00  0.00           O  
ATOM   1168  HG  SER    86      49.274  97.673  57.066  1.00  0.00           H  
ATOM   1169  C   SER    86      50.396  93.969  58.734  1.00  0.00           C  
ATOM   1170  O   SER    86      50.508  93.229  57.807  1.00  0.00           O  
ATOM   1171  N   SER    87      50.465  93.476  59.920  1.00  0.00           N  
ATOM   1172  H   SER    87      50.538  94.076  60.729  1.00  0.00           H  
ATOM   1173  CA  SER    87      50.873  92.084  60.237  1.00  0.00           C  
ATOM   1174  HA  SER    87      51.686  91.785  59.575  1.00  0.00           H  
ATOM   1175  CB  SER    87      51.386  91.932  61.653  1.00  0.00           C  
ATOM   1176  HB2 SER    87      51.977  91.018  61.590  1.00  0.00           H  
ATOM   1177  HB3 SER    87      52.031  92.776  61.896  1.00  0.00           H  
ATOM   1178  OG  SER    87      50.326  91.872  62.560  1.00  0.00           O  
ATOM   1179  HG  SER    87      50.074  92.769  62.792  1.00  0.00           H  
ATOM   1180  C   SER    87      49.756  91.102  59.790  1.00  0.00           C  
ATOM   1181  O   SER    87      50.087  89.895  59.672  1.00  0.00           O  
ATOM   1182  N   GLN    88      48.539  91.536  59.468  1.00  0.00           N  
ATOM   1183  H   GLN    88      48.302  92.432  59.869  1.00  0.00           H  
ATOM   1184  CA  GLN    88      47.558  90.836  58.585  1.00  0.00           C  
ATOM   1185  HA  GLN    88      47.022  90.044  59.108  1.00  0.00           H  
ATOM   1186  CB  GLN    88      46.535  91.883  58.080  1.00  0.00           C  
ATOM   1187  HB2 GLN    88      47.009  92.861  58.168  1.00  0.00           H  
ATOM   1188  HB3 GLN    88      46.158  91.690  57.076  1.00  0.00           H  
ATOM   1189  CG  GLN    88      45.367  91.863  59.074  1.00  0.00           C  
ATOM   1190  HG2 GLN    88      44.809  90.961  58.821  1.00  0.00           H  
ATOM   1191  HG3 GLN    88      45.730  91.701  60.089  1.00  0.00           H  
ATOM   1192  CD  GLN    88      44.371  92.966  59.058  1.00  0.00           C  
ATOM   1193  OE1 GLN    88      44.498  93.827  58.189  1.00  0.00           O  
ATOM   1194  NE2 GLN    88      43.331  93.070  59.905  1.00  0.00           N  
ATOM   1195 HE21 GLN    88      43.182  92.321  60.566  1.00  0.00           H  
ATOM   1196 HE22 GLN    88      42.655  93.777  59.653  1.00  0.00           H  
ATOM   1197  C   GLN    88      48.185  90.238  57.350  1.00  0.00           C  
ATOM   1198  O   GLN    88      48.660  90.962  56.468  1.00  0.00           O  
ATOM   1199  N   SER    89      47.916  88.915  57.078  1.00  0.00           N  
ATOM   1200  H   SER    89      47.487  88.339  57.787  1.00  0.00           H  
ATOM   1201  CA  SER    89      48.292  88.272  55.817  1.00  0.00           C  
ATOM   1202  HA  SER    89      49.351  88.519  55.743  1.00  0.00           H  
ATOM   1203  CB  SER    89      48.226  86.743  55.940  1.00  0.00           C  
ATOM   1204  HB2 SER    89      48.747  86.370  56.822  1.00  0.00           H  
ATOM   1205  HB3 SER    89      47.185  86.465  56.106  1.00  0.00           H  
ATOM   1206  OG  SER    89      48.688  86.103  54.785  1.00  0.00           O  
ATOM   1207  HG  SER    89      49.635  86.243  54.706  1.00  0.00           H  
ATOM   1208  C   SER    89      47.602  88.775  54.517  1.00  0.00           C  
ATOM   1209  O   SER    89      46.451  89.195  54.572  1.00  0.00           O  
ATOM   1210  N   SER    90      48.202  88.829  53.326  1.00  0.00           N  
ATOM   1211  H   SER    90      49.196  88.648  53.306  1.00  0.00           H  
ATOM   1212  CA  SER    90      47.427  89.032  52.052  1.00  0.00           C  
ATOM   1213  HA  SER    90      46.851  89.951  52.156  1.00  0.00           H  
ATOM   1214  CB  SER    90      48.361  89.170  50.861  1.00  0.00           C  
ATOM   1215  HB2 SER    90      48.830  88.208  50.652  1.00  0.00           H  
ATOM   1216  HB3 SER    90      47.858  89.355  49.912  1.00  0.00           H  
ATOM   1217  OG  SER    90      49.369  90.182  51.181  1.00  0.00           O  
ATOM   1218  HG  SER    90      49.917  89.870  51.905  1.00  0.00           H  
ATOM   1219  C   SER    90      46.347  87.929  51.759  1.00  0.00           C  
ATOM   1220  O   SER    90      46.709  86.739  51.801  1.00  0.00           O  
ATOM   1221  N   TYR    91      45.198  88.260  51.211  1.00  0.00           N  
ATOM   1222  H   TYR    91      45.103  89.256  51.079  1.00  0.00           H  
ATOM   1223  CA  TYR    91      44.411  87.299  50.492  1.00  0.00           C  
ATOM   1224  HA  TYR    91      44.171  86.496  51.190  1.00  0.00           H  
ATOM   1225  CB  TYR    91      43.114  88.016  50.056  1.00  0.00           C  
ATOM   1226  HB2 TYR    91      42.632  88.532  50.886  1.00  0.00           H  
ATOM   1227  HB3 TYR    91      43.347  88.784  49.319  1.00  0.00           H  
ATOM   1228  CG  TYR    91      42.043  87.072  49.430  1.00  0.00           C  
ATOM   1229  CD1 TYR    91      41.963  86.944  48.015  1.00  0.00           C  
ATOM   1230  HD1 TYR    91      42.652  87.443  47.349  1.00  0.00           H  
ATOM   1231  CE1 TYR    91      41.070  85.999  47.495  1.00  0.00           C  
ATOM   1232  HE1 TYR    91      41.037  85.756  46.443  1.00  0.00           H  
ATOM   1233  CZ  TYR    91      40.169  85.320  48.391  1.00  0.00           C  
ATOM   1234  OH  TYR    91      39.433  84.362  47.838  1.00  0.00           O  
ATOM   1235  HH  TYR    91      39.118  83.822  48.568  1.00  0.00           H  
ATOM   1236  CE2 TYR    91      40.191  85.527  49.776  1.00  0.00           C  
ATOM   1237  HE2 TYR    91      39.659  84.925  50.498  1.00  0.00           H  
ATOM   1238  CD2 TYR    91      41.141  86.461  50.309  1.00  0.00           C  
ATOM   1239  HD2 TYR    91      41.067  86.722  51.355  1.00  0.00           H  
ATOM   1240  C   TYR    91      45.127  86.725  49.257  1.00  0.00           C  
ATOM   1241  O   TYR    91      45.848  87.491  48.602  1.00  0.00           O  
ATOM   1242  N   GLY    92      44.886  85.507  48.784  1.00  0.00           N  
ATOM   1243  H   GLY    92      45.374  85.293  47.926  1.00  0.00           H  
ATOM   1244  CA  GLY    92      44.137  84.456  49.481  1.00  0.00           C  
ATOM   1245  HA2 GLY    92      43.159  84.697  49.897  1.00  0.00           H  
ATOM   1246  HA3 GLY    92      43.919  83.633  48.800  1.00  0.00           H  
ATOM   1247  C   GLY    92      44.839  83.672  50.597  1.00  0.00           C  
ATOM   1248  O   GLY    92      45.651  84.188  51.365  1.00  0.00           O  
ATOM   1249  N   GLN    93      44.699  82.339  50.679  1.00  0.00           N  
ATOM   1250  H   GLN    93      43.972  81.976  50.079  1.00  0.00           H  
ATOM   1251  CA  GLN    93      45.318  81.434  51.642  1.00  0.00           C  
ATOM   1252  HA  GLN    93      46.325  81.749  51.913  1.00  0.00           H  
ATOM   1253  CB  GLN    93      44.550  81.390  52.981  1.00  0.00           C  
ATOM   1254  HB2 GLN    93      44.551  82.379  53.440  1.00  0.00           H  
ATOM   1255  HB3 GLN    93      43.538  81.048  52.765  1.00  0.00           H  
ATOM   1256  CG  GLN    93      45.087  80.356  54.015  1.00  0.00           C  
ATOM   1257  HG2 GLN    93      45.023  79.322  53.676  1.00  0.00           H  
ATOM   1258  HG3 GLN    93      46.147  80.578  54.137  1.00  0.00           H  
ATOM   1259  CD  GLN    93      44.330  80.378  55.374  1.00  0.00           C  
ATOM   1260  OE1 GLN    93      43.227  80.911  55.515  1.00  0.00           O  
ATOM   1261  NE2 GLN    93      44.967  79.768  56.390  1.00  0.00           N  
ATOM   1262 HE21 GLN    93      44.504  79.606  57.273  1.00  0.00           H  
ATOM   1263 HE22 GLN    93      45.847  79.312  56.195  1.00  0.00           H  
ATOM   1264  C   GLN    93      45.575  80.037  50.991  1.00  0.00           C  
ATOM   1265  O   GLN    93      44.629  79.471  50.460  1.00  0.00           O  
ATOM   1266  N   GLN    94      46.807  79.542  50.887  1.00  0.00           N  
ATOM   1267  H   GLN    94      47.516  80.166  51.245  1.00  0.00           H  
ATOM   1268  CA  GLN    94      47.200  78.350  50.080  1.00  0.00           C  
ATOM   1269  HA  GLN    94      46.748  78.564  49.111  1.00  0.00           H  
ATOM   1270  CB  GLN    94      48.738  78.289  49.858  1.00  0.00           C  
ATOM   1271  HB2 GLN    94      48.997  79.075  49.149  1.00  0.00           H  
ATOM   1272  HB3 GLN    94      49.332  78.560  50.731  1.00  0.00           H  
ATOM   1273  CG  GLN    94      49.333  76.958  49.313  1.00  0.00           C  
ATOM   1274  HG2 GLN    94      48.637  76.718  48.510  1.00  0.00           H  
ATOM   1275  HG3 GLN    94      50.315  77.097  48.859  1.00  0.00           H  
ATOM   1276  CD  GLN    94      49.604  75.845  50.261  1.00  0.00           C  
ATOM   1277  OE1 GLN    94      49.487  75.902  51.478  1.00  0.00           O  
ATOM   1278  NE2 GLN    94      49.919  74.649  49.769  1.00  0.00           N  
ATOM   1279 HE21 GLN    94      50.064  74.537  48.776  1.00  0.00           H  
ATOM   1280 HE22 GLN    94      50.141  73.864  50.365  1.00  0.00           H  
ATOM   1281  C   GLN    94      46.667  77.067  50.725  1.00  0.00           C  
ATOM   1282  O   GLN    94      46.703  77.027  51.935  1.00  0.00           O  
ATOM   1283  N   SER    95      46.344  76.091  49.895  1.00  0.00           N  
ATOM   1284  H   SER    95      46.328  76.380  48.928  1.00  0.00           H  
ATOM   1285  CA  SER    95      45.651  74.887  50.346  1.00  0.00           C  
ATOM   1286  HA  SER    95      45.582  74.936  51.433  1.00  0.00           H  
ATOM   1287  CB  SER    95      44.265  74.753  49.826  1.00  0.00           C  
ATOM   1288  HB2 SER    95      44.217  74.778  48.738  1.00  0.00           H  
ATOM   1289  HB3 SER    95      43.897  73.763  50.093  1.00  0.00           H  
ATOM   1290  OG  SER    95      43.404  75.689  50.402  1.00  0.00           O  
ATOM   1291  HG  SER    95      43.094  76.373  49.804  1.00  0.00           H  
ATOM   1292  C   SER    95      46.402  73.601  49.876  1.00  0.00           C  
ATOM   1293  O   SER    95      46.895  73.571  48.742  1.00  0.00           O  
ATOM   1294  N   SER    96      46.495  72.592  50.734  1.00  0.00           N  
ATOM   1295  H   SER    96      45.908  72.767  51.538  1.00  0.00           H  
ATOM   1296  CA  SER    96      47.270  71.353  50.514  1.00  0.00           C  
ATOM   1297  HA  SER    96      48.349  71.482  50.438  1.00  0.00           H  
ATOM   1298  CB  SER    96      47.024  70.470  51.735  1.00  0.00           C  
ATOM   1299  HB2 SER    96      45.946  70.473  51.895  1.00  0.00           H  
ATOM   1300  HB3 SER    96      47.401  69.470  51.524  1.00  0.00           H  
ATOM   1301  OG  SER    96      47.682  70.982  52.886  1.00  0.00           O  
ATOM   1302  HG  SER    96      47.079  70.979  53.633  1.00  0.00           H  
ATOM   1303  C   SER    96      46.808  70.761  49.141  1.00  0.00           C  
ATOM   1304  O   SER    96      45.649  70.852  48.697  1.00  0.00           O  
ATOM   1305  N   TYR    97      47.649  69.979  48.457  1.00  0.00           N  
ATOM   1306  H   TYR    97      47.212  69.508  47.678  1.00  0.00           H  
ATOM   1307  CA  TYR    97      49.087  69.650  48.585  1.00  0.00           C  
ATOM   1308  HA  TYR    97      49.237  68.910  47.798  1.00  0.00           H  
ATOM   1309  CB  TYR    97      49.844  70.943  48.172  1.00  0.00           C  
ATOM   1310  HB2 TYR    97      49.288  71.546  47.454  1.00  0.00           H  
ATOM   1311  HB3 TYR    97      49.844  71.650  49.002  1.00  0.00           H  
ATOM   1312  CG  TYR    97      51.282  70.843  47.776  1.00  0.00           C  
ATOM   1313  CD1 TYR    97      51.660  70.099  46.671  1.00  0.00           C  
ATOM   1314  HD1 TYR    97      50.890  69.493  46.217  1.00  0.00           H  
ATOM   1315  CE1 TYR    97      53.002  69.986  46.364  1.00  0.00           C  
ATOM   1316  HE1 TYR    97      53.345  69.367  45.548  1.00  0.00           H  
ATOM   1317  CZ  TYR    97      54.005  70.703  47.183  1.00  0.00           C  
ATOM   1318  OH  TYR    97      55.322  70.530  46.887  1.00  0.00           O  
ATOM   1319  HH  TYR    97      55.444  70.328  45.957  1.00  0.00           H  
ATOM   1320  CE2 TYR    97      53.595  71.505  48.261  1.00  0.00           C  
ATOM   1321  HE2 TYR    97      54.361  72.061  48.782  1.00  0.00           H  
ATOM   1322  CD2 TYR    97      52.230  71.400  48.654  1.00  0.00           C  
ATOM   1323  HD2 TYR    97      51.983  71.948  49.551  1.00  0.00           H  
ATOM   1324  C   TYR    97      49.505  69.072  49.935  1.00  0.00           C  
ATOM   1325  O   TYR    97      50.057  69.830  50.752  1.00  0.00           O  
ATOM   1326  N   PRO    98      49.018  67.899  50.306  1.00  0.00           N  
ATOM   1327  CD  PRO    98      49.436  67.407  51.599  1.00  0.00           C  
ATOM   1328  HD2 PRO    98      49.406  68.132  52.412  1.00  0.00           H  
ATOM   1329  HD3 PRO    98      50.499  67.191  51.490  1.00  0.00           H  
ATOM   1330  CG  PRO    98      48.714  66.171  51.883  1.00  0.00           C  
ATOM   1331  HG2 PRO    98      47.888  66.261  52.588  1.00  0.00           H  
ATOM   1332  HG3 PRO    98      49.353  65.341  52.183  1.00  0.00           H  
ATOM   1333  CB  PRO    98      48.269  65.693  50.488  1.00  0.00           C  
ATOM   1334  HB2 PRO    98      47.388  65.059  50.574  1.00  0.00           H  
ATOM   1335  HB3 PRO    98      49.032  65.041  50.063  1.00  0.00           H  
ATOM   1336  CA  PRO    98      48.232  66.931  49.571  1.00  0.00           C  
ATOM   1337  HA  PRO    98      48.809  66.675  48.682  1.00  0.00           H  
ATOM   1338  C   PRO    98      46.795  67.377  49.233  1.00  0.00           C  
ATOM   1339  O   PRO    98      46.106  67.961  50.084  1.00  0.00           O  
ATOM   1340  N   GLY    99      46.259  67.076  48.024  1.00  0.00           N  
ATOM   1341  H   GLY    99      46.859  66.470  47.483  1.00  0.00           H  
ATOM   1342  CA  GLY    99      44.894  67.439  47.655  1.00  0.00           C  
ATOM   1343  HA2 GLY    99      44.650  68.494  47.779  1.00  0.00           H  
ATOM   1344  HA3 GLY    99      44.783  67.248  46.588  1.00  0.00           H  
ATOM   1345  C   GLY    99      43.808  66.636  48.329  1.00  0.00           C  
ATOM   1346  O   GLY    99      44.094  65.494  48.811  1.00  0.00           O  
ATOM   1347  N   TYR   100      42.571  67.079  48.273  1.00  0.00           N  
ATOM   1348  H   TYR   100      42.432  68.053  48.044  1.00  0.00           H  
ATOM   1349  CA  TYR   100      41.579  66.464  49.235  1.00  0.00           C  
ATOM   1350  HA  TYR   100      41.835  65.424  49.441  1.00  0.00           H  
ATOM   1351  CB  TYR   100      41.746  67.238  50.617  1.00  0.00           C  
ATOM   1352  HB2 TYR   100      41.056  66.807  51.342  1.00  0.00           H  
ATOM   1353  HB3 TYR   100      42.722  67.036  51.059  1.00  0.00           H  
ATOM   1354  CG  TYR   100      41.507  68.757  50.561  1.00  0.00           C  
ATOM   1355  CD1 TYR   100      42.556  69.644  50.227  1.00  0.00           C  
ATOM   1356  HD1 TYR   100      43.560  69.379  49.927  1.00  0.00           H  
ATOM   1357  CE1 TYR   100      42.330  71.029  50.244  1.00  0.00           C  
ATOM   1358  HE1 TYR   100      43.118  71.767  50.223  1.00  0.00           H  
ATOM   1359  CZ  TYR   100      41.034  71.527  50.445  1.00  0.00           C  
ATOM   1360  OH  TYR   100      40.912  72.861  50.314  1.00  0.00           O  
ATOM   1361  HH  TYR   100      40.087  73.105  49.887  1.00  0.00           H  
ATOM   1362  CE2 TYR   100      39.982  70.629  50.642  1.00  0.00           C  
ATOM   1363  HE2 TYR   100      38.962  70.981  50.680  1.00  0.00           H  
ATOM   1364  CD2 TYR   100      40.232  69.313  50.754  1.00  0.00           C  
ATOM   1365  HD2 TYR   100      39.467  68.602  51.032  1.00  0.00           H  
ATOM   1366  C   TYR   100      40.080  66.456  48.806  1.00  0.00           C  
ATOM   1367  O   TYR   100      39.323  65.718  49.398  1.00  0.00           O  
ATOM   1368  N   GLY   101      39.790  67.026  47.648  1.00  0.00           N  
ATOM   1369  H   GLY   101      40.553  67.581  47.289  1.00  0.00           H  
ATOM   1370  CA  GLY   101      38.375  67.034  47.134  1.00  0.00           C  
ATOM   1371  HA2 GLY   101      37.670  67.498  47.823  1.00  0.00           H  
ATOM   1372  HA3 GLY   101      38.451  67.581  46.194  1.00  0.00           H  
ATOM   1373  C   GLY   101      37.924  65.592  46.752  1.00  0.00           C  
ATOM   1374  O   GLY   101      36.718  65.334  46.795  1.00  0.00           O  
ATOM   1375  N   GLN   102      38.854  64.744  46.251  1.00  0.00           N  
ATOM   1376  H   GLN   102      39.733  65.148  45.961  1.00  0.00           H  
ATOM   1377  CA  GLN   102      38.495  63.361  45.900  1.00  0.00           C  
ATOM   1378  HA  GLN   102      37.892  63.331  44.993  1.00  0.00           H  
ATOM   1379  CB  GLN   102      39.744  62.530  45.556  1.00  0.00           C  
ATOM   1380  HB2 GLN   102      39.398  61.608  45.089  1.00  0.00           H  
ATOM   1381  HB3 GLN   102      40.294  63.051  44.773  1.00  0.00           H  
ATOM   1382  CG  GLN   102      40.617  62.163  46.817  1.00  0.00           C  
ATOM   1383  HG2 GLN   102      40.092  62.119  47.772  1.00  0.00           H  
ATOM   1384  HG3 GLN   102      41.188  61.257  46.616  1.00  0.00           H  
ATOM   1385  CD  GLN   102      41.759  63.169  47.005  1.00  0.00           C  
ATOM   1386  OE1 GLN   102      42.317  63.822  46.122  1.00  0.00           O  
ATOM   1387  NE2 GLN   102      42.416  63.268  48.144  1.00  0.00           N  
ATOM   1388 HE21 GLN   102      42.059  62.798  48.963  1.00  0.00           H  
ATOM   1389 HE22 GLN   102      43.249  63.840  48.121  1.00  0.00           H  
ATOM   1390  C   GLN   102      37.683  62.653  47.025  1.00  0.00           C  
ATOM   1391  O   GLN   102      37.776  63.056  48.185  1.00  0.00           O  
ATOM   1392  N   GLN   103      36.876  61.685  46.610  1.00  0.00           N  
ATOM   1393  H   GLN   103      36.884  61.384  45.646  1.00  0.00           H  
ATOM   1394  CA  GLN   103      36.084  60.927  47.571  1.00  0.00           C  
ATOM   1395  HA  GLN   103      35.483  61.673  48.090  1.00  0.00           H  
ATOM   1396  CB  GLN   103      35.231  59.855  46.771  1.00  0.00           C  
ATOM   1397  HB2 GLN   103      34.759  60.351  45.922  1.00  0.00           H  
ATOM   1398  HB3 GLN   103      35.836  59.095  46.277  1.00  0.00           H  
ATOM   1399  CG  GLN   103      34.189  59.170  47.612  1.00  0.00           C  
ATOM   1400  HG2 GLN   103      34.729  58.566  48.341  1.00  0.00           H  
ATOM   1401  HG3 GLN   103      33.617  59.960  48.099  1.00  0.00           H  
ATOM   1402  CD  GLN   103      33.117  58.244  46.977  1.00  0.00           C  
ATOM   1403  OE1 GLN   103      33.345  57.045  46.851  1.00  0.00           O  
ATOM   1404  NE2 GLN   103      31.935  58.632  46.666  1.00  0.00           N  
ATOM   1405 HE21 GLN   103      31.248  57.991  46.296  1.00  0.00           H  
ATOM   1406 HE22 GLN   103      31.692  59.612  46.633  1.00  0.00           H  
ATOM   1407  C   GLN   103      37.049  60.298  48.618  1.00  0.00           C  
ATOM   1408  O   GLN   103      38.113  59.794  48.181  1.00  0.00           O  
ATOM   1409  N   PRO   104      36.623  60.220  49.893  1.00  0.00           N  
ATOM   1410  CD  PRO   104      35.441  60.830  50.528  1.00  0.00           C  
ATOM   1411  HD2 PRO   104      34.498  60.684  50.001  1.00  0.00           H  
ATOM   1412  HD3 PRO   104      35.722  61.877  50.642  1.00  0.00           H  
ATOM   1413  CG  PRO   104      35.154  60.142  51.881  1.00  0.00           C  
ATOM   1414  HG2 PRO   104      34.498  59.282  51.740  1.00  0.00           H  
ATOM   1415  HG3 PRO   104      34.713  60.833  52.599  1.00  0.00           H  
ATOM   1416  CB  PRO   104      36.580  59.641  52.259  1.00  0.00           C  
ATOM   1417  HB2 PRO   104      36.580  58.767  52.910  1.00  0.00           H  
ATOM   1418  HB3 PRO   104      37.146  60.471  52.683  1.00  0.00           H  
ATOM   1419  CA  PRO   104      37.250  59.296  50.861  1.00  0.00           C  
ATOM   1420  HA  PRO   104      38.304  59.495  51.059  1.00  0.00           H  
ATOM   1421  C   PRO   104      37.189  57.776  50.558  1.00  0.00           C  
ATOM   1422  O   PRO   104      36.205  57.260  50.081  1.00  0.00           O  
ATOM   1423  N   ALA   105      38.276  57.085  50.855  1.00  0.00           N  
ATOM   1424  H   ALA   105      39.003  57.642  51.281  1.00  0.00           H  
ATOM   1425  CA  ALA   105      38.534  55.685  50.535  1.00  0.00           C  
ATOM   1426  HA  ALA   105      37.582  55.187  50.721  1.00  0.00           H  
ATOM   1427  CB  ALA   105      38.863  55.740  49.045  1.00  0.00           C  
ATOM   1428  HB1 ALA   105      39.111  54.750  48.662  1.00  0.00           H  
ATOM   1429  HB2 ALA   105      38.070  56.188  48.447  1.00  0.00           H  
ATOM   1430  HB3 ALA   105      39.706  56.398  48.836  1.00  0.00           H  
ATOM   1431  C   ALA   105      39.720  55.158  51.374  1.00  0.00           C  
ATOM   1432  O   ALA   105      40.302  56.014  52.062  1.00  0.00           O  
ATOM   1433  N   PRO   106      39.942  53.842  51.355  1.00  0.00           N  
ATOM   1434  CD  PRO   106      39.168  52.845  50.651  1.00  0.00           C  
ATOM   1435  HD2 PRO   106      39.554  52.696  49.643  1.00  0.00           H  
ATOM   1436  HD3 PRO   106      38.146  53.220  50.604  1.00  0.00           H  
ATOM   1437  CG  PRO   106      39.401  51.495  51.336  1.00  0.00           C  
ATOM   1438  HG2 PRO   106      39.232  50.609  50.725  1.00  0.00           H  
ATOM   1439  HG3 PRO   106      38.821  51.522  52.259  1.00  0.00           H  
ATOM   1440  CB  PRO   106      40.844  51.631  51.755  1.00  0.00           C  
ATOM   1441  HB2 PRO   106      41.536  51.290  50.985  1.00  0.00           H  
ATOM   1442  HB3 PRO   106      40.963  51.049  52.670  1.00  0.00           H  
ATOM   1443  CA  PRO   106      40.987  53.129  52.148  1.00  0.00           C  
ATOM   1444  HA  PRO   106      40.690  53.277  53.187  1.00  0.00           H  
ATOM   1445  C   PRO   106      42.375  53.642  51.819  1.00  0.00           C  
ATOM   1446  O   PRO   106      42.554  54.039  50.653  1.00  0.00           O  
ATOM   1447  N   SER   107      43.307  53.565  52.757  1.00  0.00           N  
ATOM   1448  H   SER   107      42.903  53.256  53.630  1.00  0.00           H  
ATOM   1449  CA  SER   107      44.703  53.832  52.535  1.00  0.00           C  
ATOM   1450  HA  SER   107      44.747  54.884  52.252  1.00  0.00           H  
ATOM   1451  CB  SER   107      45.357  53.660  53.903  1.00  0.00           C  
ATOM   1452  HB2 SER   107      44.761  54.201  54.638  1.00  0.00           H  
ATOM   1453  HB3 SER   107      45.276  52.599  54.139  1.00  0.00           H  
ATOM   1454  OG  SER   107      46.675  53.976  53.850  1.00  0.00           O  
ATOM   1455  HG  SER   107      46.673  54.889  54.147  1.00  0.00           H  
ATOM   1456  C   SER   107      45.367  52.874  51.516  1.00  0.00           C  
ATOM   1457  O   SER   107      44.767  51.872  51.106  1.00  0.00           O  
ATOM   1458  N   SER   108      46.572  53.241  51.070  1.00  0.00           N  
ATOM   1459  H   SER   108      47.007  54.061  51.468  1.00  0.00           H  
ATOM   1460  CA  SER   108      47.537  52.372  50.298  1.00  0.00           C  
ATOM   1461  HA  SER   108      47.324  52.456  49.232  1.00  0.00           H  
ATOM   1462  CB  SER   108      49.000  52.881  50.425  1.00  0.00           C  
ATOM   1463  HB2 SER   108      49.376  52.679  51.428  1.00  0.00           H  
ATOM   1464  HB3 SER   108      49.593  52.388  49.654  1.00  0.00           H  
ATOM   1465  OG  SER   108      48.980  54.325  50.199  1.00  0.00           O  
ATOM   1466  HG  SER   108      48.659  54.444  49.302  1.00  0.00           H  
ATOM   1467  C   SER   108      47.578  50.892  50.704  1.00  0.00           C  
ATOM   1468  O   SER   108      47.334  50.617  51.888  1.00  0.00           O  
ATOM   1469  N   THR   109      48.132  50.044  49.839  1.00  0.00           N  
ATOM   1470  H   THR   109      48.325  50.292  48.879  1.00  0.00           H  
ATOM   1471  CA  THR   109      48.009  48.591  50.058  1.00  0.00           C  
ATOM   1472  HA  THR   109      46.970  48.453  49.758  1.00  0.00           H  
ATOM   1473  CB  THR   109      48.615  47.729  48.902  1.00  0.00           C  
ATOM   1474  HB  THR   109      49.699  47.725  49.015  1.00  0.00           H  
ATOM   1475  CG2 THR   109      48.157  46.312  48.757  1.00  0.00           C  
ATOM   1476 HG21 THR   109      48.530  45.856  47.840  1.00  0.00           H  
ATOM   1477 HG22 THR   109      48.468  45.673  49.584  1.00  0.00           H  
ATOM   1478 HG23 THR   109      47.068  46.313  48.800  1.00  0.00           H  
ATOM   1479  OG1 THR   109      48.393  48.300  47.620  1.00  0.00           O  
ATOM   1480  HG1 THR   109      47.489  48.156  47.333  1.00  0.00           H  
ATOM   1481  C   THR   109      48.155  47.992  51.494  1.00  0.00           C  
ATOM   1482  O   THR   109      49.285  48.137  51.995  1.00  0.00           O  
ATOM   1483  N   SER   110      47.204  47.221  51.985  1.00  0.00           N  
ATOM   1484  H   SER   110      46.411  46.996  51.401  1.00  0.00           H  
ATOM   1485  CA  SER   110      47.302  46.535  53.251  1.00  0.00           C  
ATOM   1486  HA  SER   110      47.042  47.166  54.100  1.00  0.00           H  
ATOM   1487  CB  SER   110      46.243  45.462  53.190  1.00  0.00           C  
ATOM   1488  HB2 SER   110      46.325  44.773  54.031  1.00  0.00           H  
ATOM   1489  HB3 SER   110      45.227  45.856  53.173  1.00  0.00           H  
ATOM   1490  OG  SER   110      46.406  44.727  52.004  1.00  0.00           O  
ATOM   1491  HG  SER   110      47.285  44.345  51.947  1.00  0.00           H  
ATOM   1492  C   SER   110      48.652  45.846  53.514  1.00  0.00           C  
ATOM   1493  O   SER   110      49.288  45.285  52.566  1.00  0.00           O  
ATOM   1494  N   GLY   111      49.082  45.940  54.793  1.00  0.00           N  
ATOM   1495  H   GLY   111      48.596  46.308  55.598  1.00  0.00           H  
ATOM   1496  CA  GLY   111      50.476  45.563  55.169  1.00  0.00           C  
ATOM   1497  HA2 GLY   111      51.222  46.274  54.816  1.00  0.00           H  
ATOM   1498  HA3 GLY   111      50.592  45.569  56.253  1.00  0.00           H  
ATOM   1499  C   GLY   111      50.931  44.138  54.782  1.00  0.00           C  
ATOM   1500  O   GLY   111      50.201  43.161  54.874  1.00  0.00           O  
ATOM   1501  N   SER   112      52.204  43.880  54.416  1.00  0.00           N  
ATOM   1502  H   SER   112      52.337  42.902  54.201  1.00  0.00           H  
ATOM   1503  CA  SER   112      53.449  44.748  54.513  1.00  0.00           C  
ATOM   1504  HA  SER   112      54.239  44.003  54.415  1.00  0.00           H  
ATOM   1505  CB  SER   112      53.683  45.613  53.262  1.00  0.00           C  
ATOM   1506  HB2 SER   112      53.044  46.495  53.294  1.00  0.00           H  
ATOM   1507  HB3 SER   112      54.710  45.973  53.211  1.00  0.00           H  
ATOM   1508  OG  SER   112      53.509  44.952  51.954  1.00  0.00           O  
ATOM   1509  HG  SER   112      54.334  44.492  51.780  1.00  0.00           H  
ATOM   1510  C   SER   112      53.668  45.566  55.783  1.00  0.00           C  
ATOM   1511  O   SER   112      53.901  46.793  55.773  1.00  0.00           O  
ATOM   1512  N   TYR   113      53.638  44.971  56.956  1.00  0.00           N  
ATOM   1513  H   TYR   113      53.830  45.555  57.757  1.00  0.00           H  
ATOM   1514  CA  TYR   113      53.607  43.506  57.256  1.00  0.00           C  
ATOM   1515  HA  TYR   113      53.033  42.938  56.524  1.00  0.00           H  
ATOM   1516  CB  TYR   113      54.992  42.903  57.437  1.00  0.00           C  
ATOM   1517  HB2 TYR   113      55.368  43.348  58.358  1.00  0.00           H  
ATOM   1518  HB3 TYR   113      54.939  41.822  57.566  1.00  0.00           H  
ATOM   1519  CG  TYR   113      55.995  43.082  56.344  1.00  0.00           C  
ATOM   1520  CD1 TYR   113      56.193  42.134  55.316  1.00  0.00           C  
ATOM   1521  HD1 TYR   113      55.637  41.208  55.295  1.00  0.00           H  
ATOM   1522  CE1 TYR   113      57.318  42.317  54.531  1.00  0.00           C  
ATOM   1523  HE1 TYR   113      57.687  41.543  53.874  1.00  0.00           H  
ATOM   1524  CZ  TYR   113      58.110  43.487  54.543  1.00  0.00           C  
ATOM   1525  OH  TYR   113      59.227  43.548  53.817  1.00  0.00           O  
ATOM   1526  HH  TYR   113      59.285  42.839  53.172  1.00  0.00           H  
ATOM   1527  CE2 TYR   113      57.780  44.472  55.448  1.00  0.00           C  
ATOM   1528  HE2 TYR   113      58.402  45.353  55.394  1.00  0.00           H  
ATOM   1529  CD2 TYR   113      56.762  44.235  56.392  1.00  0.00           C  
ATOM   1530  HD2 TYR   113      56.612  45.019  57.119  1.00  0.00           H  
ATOM   1531  C   TYR   113      52.847  43.375  58.600  1.00  0.00           C  
ATOM   1532  O   TYR   113      52.993  44.260  59.488  1.00  0.00           O  
ATOM   1533  N   GLY   114      51.957  42.362  58.751  1.00  0.00           N  
ATOM   1534  H   GLY   114      51.779  41.802  57.930  1.00  0.00           H  
ATOM   1535  CA  GLY   114      51.213  42.045  59.970  1.00  0.00           C  
ATOM   1536  HA2 GLY   114      52.000  42.197  60.709  1.00  0.00           H  
ATOM   1537  HA3 GLY   114      50.429  42.773  60.180  1.00  0.00           H  
ATOM   1538  C   GLY   114      50.481  40.692  60.005  1.00  0.00           C  
ATOM   1539  O   GLY   114      49.778  40.368  59.048  1.00  0.00           O  
ATOM   1540  N   SER   115      50.633  39.851  61.063  1.00  0.00           N  
ATOM   1541  H   SER   115      49.982  39.079  61.059  1.00  0.00           H  
ATOM   1542  CA  SER   115      51.394  40.081  62.326  1.00  0.00           C  
ATOM   1543  HA  SER   115      52.235  40.747  62.135  1.00  0.00           H  
ATOM   1544  CB  SER   115      50.490  40.929  63.372  1.00  0.00           C  
ATOM   1545  HB2 SER   115      50.954  40.943  64.359  1.00  0.00           H  
ATOM   1546  HB3 SER   115      50.304  41.913  62.941  1.00  0.00           H  
ATOM   1547  OG  SER   115      49.307  40.237  63.605  1.00  0.00           O  
ATOM   1548  HG  SER   115      49.498  39.309  63.760  1.00  0.00           H  
ATOM   1549  C   SER   115      52.100  38.857  62.934  1.00  0.00           C  
ATOM   1550  O   SER   115      52.371  38.858  64.125  1.00  0.00           O  
ATOM   1551  N   SER   116      52.417  37.831  62.177  1.00  0.00           N  
ATOM   1552  H   SER   116      52.031  37.753  61.247  1.00  0.00           H  
ATOM   1553  CA  SER   116      52.915  36.492  62.699  1.00  0.00           C  
ATOM   1554  HA  SER   116      52.140  35.895  63.179  1.00  0.00           H  
ATOM   1555  CB  SER   116      53.392  35.658  61.511  1.00  0.00           C  
ATOM   1556  HB2 SER   116      52.478  35.316  61.025  1.00  0.00           H  
ATOM   1557  HB3 SER   116      53.968  36.257  60.806  1.00  0.00           H  
ATOM   1558  OG  SER   116      54.233  34.603  61.925  1.00  0.00           O  
ATOM   1559  HG  SER   116      53.808  33.754  62.062  1.00  0.00           H  
ATOM   1560  C   SER   116      54.080  36.590  63.649  1.00  0.00           C  
ATOM   1561  O   SER   116      55.120  37.207  63.391  1.00  0.00           O  
ATOM   1562  N   SER   117      53.956  35.803  64.742  1.00  0.00           N  
ATOM   1563  H   SER   117      53.053  35.369  64.875  1.00  0.00           H  
ATOM   1564  CA  SER   117      54.978  35.658  65.756  1.00  0.00           C  
ATOM   1565  HA  SER   117      55.498  36.616  65.770  1.00  0.00           H  
ATOM   1566  CB  SER   117      54.300  35.328  67.042  1.00  0.00           C  
ATOM   1567  HB2 SER   117      55.011  35.268  67.866  1.00  0.00           H  
ATOM   1568  HB3 SER   117      53.547  36.089  67.250  1.00  0.00           H  
ATOM   1569  OG  SER   117      53.575  34.062  67.052  1.00  0.00           O  
ATOM   1570  HG  SER   117      52.873  34.113  67.705  1.00  0.00           H  
ATOM   1571  C   SER   117      56.060  34.565  65.412  1.00  0.00           C  
ATOM   1572  O   SER   117      55.876  33.758  64.513  1.00  0.00           O  
ATOM   1573  N   GLN   118      57.165  34.607  66.181  1.00  0.00           N  
ATOM   1574  H   GLN   118      57.131  35.287  66.927  1.00  0.00           H  
ATOM   1575  CA  GLN   118      58.274  33.664  66.324  1.00  0.00           C  
ATOM   1576  HA  GLN   118      58.902  34.058  67.123  1.00  0.00           H  
ATOM   1577  CB  GLN   118      57.802  32.323  66.725  1.00  0.00           C  
ATOM   1578  HB2 GLN   118      57.024  32.029  66.021  1.00  0.00           H  
ATOM   1579  HB3 GLN   118      58.657  31.647  66.722  1.00  0.00           H  
ATOM   1580  CG  GLN   118      57.262  32.315  68.170  1.00  0.00           C  
ATOM   1581  HG2 GLN   118      58.065  32.023  68.847  1.00  0.00           H  
ATOM   1582  HG3 GLN   118      57.027  33.355  68.396  1.00  0.00           H  
ATOM   1583  CD  GLN   118      56.002  31.448  68.416  1.00  0.00           C  
ATOM   1584  OE1 GLN   118      55.646  30.469  67.781  1.00  0.00           O  
ATOM   1585  NE2 GLN   118      55.203  31.771  69.361  1.00  0.00           N  
ATOM   1586 HE21 GLN   118      55.440  32.487  70.032  1.00  0.00           H  
ATOM   1587 HE22 GLN   118      54.389  31.176  69.435  1.00  0.00           H  
ATOM   1588  C   GLN   118      59.133  33.609  65.021  1.00  0.00           C  
ATOM   1589  O   GLN   118      58.704  33.284  63.943  1.00  0.00           O  
ATOM   1590  N   SER   119      60.425  33.915  65.051  1.00  0.00           N  
ATOM   1591  H   SER   119      60.903  33.833  64.165  1.00  0.00           H  
ATOM   1592  CA  SER   119      61.330  34.263  66.185  1.00  0.00           C  
ATOM   1593  HA  SER   119      60.830  35.030  66.776  1.00  0.00           H  
ATOM   1594  CB  SER   119      61.654  33.102  67.103  1.00  0.00           C  
ATOM   1595  HB2 SER   119      62.254  33.562  67.889  1.00  0.00           H  
ATOM   1596  HB3 SER   119      60.758  32.707  67.581  1.00  0.00           H  
ATOM   1597  OG  SER   119      62.469  32.230  66.421  1.00  0.00           O  
ATOM   1598  HG  SER   119      62.024  31.700  65.755  1.00  0.00           H  
ATOM   1599  C   SER   119      62.577  34.935  65.646  1.00  0.00           C  
ATOM   1600  O   SER   119      62.740  35.245  64.445  1.00  0.00           O  
ATOM   1601  N   SER   120      63.469  35.365  66.575  1.00  0.00           N  
ATOM   1602  H   SER   120      63.229  35.232  67.547  1.00  0.00           H  
ATOM   1603  CA  SER   120      64.715  36.037  66.270  1.00  0.00           C  
ATOM   1604  HA  SER   120      64.430  37.003  65.854  1.00  0.00           H  
ATOM   1605  CB  SER   120      65.536  36.284  67.543  1.00  0.00           C  
ATOM   1606  HB2 SER   120      64.835  36.851  68.156  1.00  0.00           H  
ATOM   1607  HB3 SER   120      65.685  35.273  67.922  1.00  0.00           H  
ATOM   1608  OG  SER   120      66.574  37.135  67.256  1.00  0.00           O  
ATOM   1609  HG  SER   120      66.306  38.055  67.325  1.00  0.00           H  
ATOM   1610  C   SER   120      65.564  35.195  65.217  1.00  0.00           C  
ATOM   1611  O   SER   120      65.854  34.033  65.485  1.00  0.00           O  
ATOM   1612  N   SER   121      66.262  35.768  64.214  1.00  0.00           N  
ATOM   1613  H   SER   121      66.667  35.129  63.544  1.00  0.00           H  
ATOM   1614  CA  SER   121      66.374  37.239  63.971  1.00  0.00           C  
ATOM   1615  HA  SER   121      66.599  37.676  64.944  1.00  0.00           H  
ATOM   1616  CB  SER   121      67.448  37.578  62.907  1.00  0.00           C  
ATOM   1617  HB2 SER   121      67.042  37.209  61.964  1.00  0.00           H  
ATOM   1618  HB3 SER   121      67.556  38.661  62.847  1.00  0.00           H  
ATOM   1619  OG  SER   121      68.721  37.026  63.108  1.00  0.00           O  
ATOM   1620  HG  SER   121      69.163  37.576  63.759  1.00  0.00           H  
ATOM   1621  C   SER   121      65.025  37.744  63.418  1.00  0.00           C  
ATOM   1622  O   SER   121      64.405  36.983  62.683  1.00  0.00           O  
ATOM   1623  N   TYR   122      64.627  38.999  63.745  1.00  0.00           N  
ATOM   1624  H   TYR   122      65.216  39.594  64.309  1.00  0.00           H  
ATOM   1625  CA  TYR   122      63.504  39.724  63.273  1.00  0.00           C  
ATOM   1626  HA  TYR   122      62.831  38.962  62.881  1.00  0.00           H  
ATOM   1627  CB  TYR   122      62.707  40.491  64.369  1.00  0.00           C  
ATOM   1628  HB2 TYR   122      63.257  41.298  64.853  1.00  0.00           H  
ATOM   1629  HB3 TYR   122      61.858  40.963  63.875  1.00  0.00           H  
ATOM   1630  CG  TYR   122      62.183  39.562  65.443  1.00  0.00           C  
ATOM   1631  CD1 TYR   122      62.970  39.165  66.566  1.00  0.00           C  
ATOM   1632  HD1 TYR   122      64.033  39.355  66.564  1.00  0.00           H  
ATOM   1633  CE1 TYR   122      62.382  38.371  67.576  1.00  0.00           C  
ATOM   1634  HE1 TYR   122      62.961  38.071  68.437  1.00  0.00           H  
ATOM   1635  CZ  TYR   122      61.002  38.011  67.559  1.00  0.00           C  
ATOM   1636  OH  TYR   122      60.547  37.178  68.553  1.00  0.00           O  
ATOM   1637  HH  TYR   122      61.316  36.772  68.960  1.00  0.00           H  
ATOM   1638  CE2 TYR   122      60.206  38.444  66.533  1.00  0.00           C  
ATOM   1639  HE2 TYR   122      59.167  38.157  66.462  1.00  0.00           H  
ATOM   1640  CD2 TYR   122      60.780  39.220  65.472  1.00  0.00           C  
ATOM   1641  HD2 TYR   122      60.071  39.554  64.728  1.00  0.00           H  
ATOM   1642  C   TYR   122      63.951  40.566  62.125  1.00  0.00           C  
ATOM   1643  O   TYR   122      64.957  41.313  62.181  1.00  0.00           O  
ATOM   1644  N   GLY   123      63.215  40.487  60.995  1.00  0.00           N  
ATOM   1645  H   GLY   123      63.525  40.971  60.164  1.00  0.00           H  
ATOM   1646  CA  GLY   123      61.939  39.795  60.739  1.00  0.00           C  
ATOM   1647  HA2 GLY   123      62.260  38.760  60.623  1.00  0.00           H  
ATOM   1648  HA3 GLY   123      61.204  39.941  61.532  1.00  0.00           H  
ATOM   1649  C   GLY   123      61.299  40.412  59.473  1.00  0.00           C  
ATOM   1650  O   GLY   123      61.849  40.764  58.452  1.00  0.00           O  
ATOM   1651  N   GLN   124      59.957  40.606  59.544  1.00  0.00           N  
ATOM   1652  H   GLN   124      59.479  40.262  60.365  1.00  0.00           H  
ATOM   1653  CA  GLN   124      59.155  41.354  58.587  1.00  0.00           C  
ATOM   1654  HA  GLN   124      59.754  42.031  57.978  1.00  0.00           H  
ATOM   1655  CB  GLN   124      58.241  40.345  57.694  1.00  0.00           C  
ATOM   1656  HB2 GLN   124      57.751  39.629  58.354  1.00  0.00           H  
ATOM   1657  HB3 GLN   124      57.584  40.977  57.096  1.00  0.00           H  
ATOM   1658  CG  GLN   124      59.073  39.443  56.739  1.00  0.00           C  
ATOM   1659  HG2 GLN   124      59.629  40.091  56.061  1.00  0.00           H  
ATOM   1660  HG3 GLN   124      59.778  38.813  57.279  1.00  0.00           H  
ATOM   1661  CD  GLN   124      58.067  38.454  56.058  1.00  0.00           C  
ATOM   1662  OE1 GLN   124      56.880  38.492  56.280  1.00  0.00           O  
ATOM   1663  NE2 GLN   124      58.611  37.604  55.220  1.00  0.00           N  
ATOM   1664 HE21 GLN   124      59.614  37.523  55.300  1.00  0.00           H  
ATOM   1665 HE22 GLN   124      58.093  36.760  55.022  1.00  0.00           H  
ATOM   1666  C   GLN   124      58.109  42.258  59.387  1.00  0.00           C  
ATOM   1667  O   GLN   124      57.055  41.745  59.848  1.00  0.00           O  
ATOM   1668  N   PRO   125      58.304  43.564  59.602  1.00  0.00           N  
ATOM   1669  CD  PRO   125      57.507  44.332  60.403  1.00  0.00           C  
ATOM   1670  HD2 PRO   125      57.233  43.786  61.306  1.00  0.00           H  
ATOM   1671  HD3 PRO   125      56.580  44.590  59.890  1.00  0.00           H  
ATOM   1672  CG  PRO   125      58.225  45.651  60.613  1.00  0.00           C  
ATOM   1673  HG2 PRO   125      58.824  45.712  61.521  1.00  0.00           H  
ATOM   1674  HG3 PRO   125      57.583  46.531  60.598  1.00  0.00           H  
ATOM   1675  CB  PRO   125      59.262  45.732  59.465  1.00  0.00           C  
ATOM   1676  HB2 PRO   125      60.171  46.270  59.732  1.00  0.00           H  
ATOM   1677  HB3 PRO   125      58.795  46.326  58.679  1.00  0.00           H  
ATOM   1678  CA  PRO   125      59.502  44.261  59.101  1.00  0.00           C  
ATOM   1679  HA  PRO   125      59.627  44.220  58.019  1.00  0.00           H  
ATOM   1680  C   PRO   125      60.842  43.791  59.702  1.00  0.00           C  
ATOM   1681  O   PRO   125      60.996  43.473  60.906  1.00  0.00           O  
ATOM   1682  N   GLN   126      61.925  43.818  58.829  1.00  0.00           N  
ATOM   1683  H   GLN   126      61.732  44.175  57.904  1.00  0.00           H  
ATOM   1684  CA  GLN   126      63.305  43.683  59.180  1.00  0.00           C  
ATOM   1685  HA  GLN   126      63.395  42.682  59.602  1.00  0.00           H  
ATOM   1686  CB  GLN   126      64.004  43.731  57.806  1.00  0.00           C  
ATOM   1687  HB2 GLN   126      63.738  42.837  57.242  1.00  0.00           H  
ATOM   1688  HB3 GLN   126      63.653  44.592  57.238  1.00  0.00           H  
ATOM   1689  CG  GLN   126      65.560  43.751  57.950  1.00  0.00           C  
ATOM   1690  HG2 GLN   126      66.022  43.794  56.963  1.00  0.00           H  
ATOM   1691  HG3 GLN   126      65.837  44.719  58.367  1.00  0.00           H  
ATOM   1692  CD  GLN   126      66.088  42.519  58.686  1.00  0.00           C  
ATOM   1693  OE1 GLN   126      65.412  41.560  59.081  1.00  0.00           O  
ATOM   1694  NE2 GLN   126      67.341  42.486  58.884  1.00  0.00           N  
ATOM   1695 HE21 GLN   126      67.950  43.264  58.672  1.00  0.00           H  
ATOM   1696 HE22 GLN   126      67.633  41.782  59.546  1.00  0.00           H  
ATOM   1697  C   GLN   126      63.810  44.588  60.349  1.00  0.00           C  
ATOM   1698  O   GLN   126      63.458  45.781  60.425  1.00  0.00           O  
ATOM   1699  N   SER   127      64.689  44.030  61.102  1.00  0.00           N  
ATOM   1700  H   SER   127      64.908  43.086  60.818  1.00  0.00           H  
ATOM   1701  CA  SER   127      65.397  44.544  62.251  1.00  0.00           C  
ATOM   1702  HA  SER   127      66.230  43.845  62.329  1.00  0.00           H  
ATOM   1703  CB  SER   127      65.962  45.979  62.023  1.00  0.00           C  
ATOM   1704  HB2 SER   127      66.387  46.021  61.021  1.00  0.00           H  
ATOM   1705  HB3 SER   127      65.220  46.776  61.958  1.00  0.00           H  
ATOM   1706  OG  SER   127      66.828  46.382  63.052  1.00  0.00           O  
ATOM   1707  HG  SER   127      66.678  47.316  63.217  1.00  0.00           H  
ATOM   1708  C   SER   127      64.676  44.418  63.597  1.00  0.00           C  
ATOM   1709  O   SER   127      65.294  44.353  64.672  1.00  0.00           O  
ATOM   1710  N   GLY   128      63.315  44.516  63.607  1.00  0.00           N  
ATOM   1711  H   GLY   128      62.966  44.699  62.677  1.00  0.00           H  
ATOM   1712  CA  GLY   128      62.481  44.225  64.749  1.00  0.00           C  
ATOM   1713  HA2 GLY   128      62.082  43.222  64.597  1.00  0.00           H  
ATOM   1714  HA3 GLY   128      63.129  44.168  65.624  1.00  0.00           H  
ATOM   1715  C   GLY   128      61.341  45.156  64.880  1.00  0.00           C  
ATOM   1716  O   GLY   128      61.331  46.085  64.055  1.00  0.00           O  
ATOM   1717  N   SER   129      60.408  45.015  65.850  1.00  0.00           N  
ATOM   1718  H   SER   129      59.565  45.557  65.729  1.00  0.00           H  
ATOM   1719  CA  SER   129      60.279  44.084  67.023  1.00  0.00           C  
ATOM   1720  HA  SER   129      59.529  44.503  67.693  1.00  0.00           H  
ATOM   1721  CB  SER   129      59.834  42.707  66.527  1.00  0.00           C  
ATOM   1722  HB2 SER   129      60.699  42.360  65.960  1.00  0.00           H  
ATOM   1723  HB3 SER   129      59.629  42.073  67.389  1.00  0.00           H  
ATOM   1724  OG  SER   129      58.794  42.918  65.674  1.00  0.00           O  
ATOM   1725  HG  SER   129      59.143  43.089  64.796  1.00  0.00           H  
ATOM   1726  C   SER   129      61.444  44.075  67.966  1.00  0.00           C  
ATOM   1727  O   SER   129      61.900  43.015  68.282  1.00  0.00           O  
ATOM   1728  N   TYR   130      61.887  45.239  68.483  1.00  0.00           N  
ATOM   1729  H   TYR   130      61.512  46.105  68.122  1.00  0.00           H  
ATOM   1730  CA  TYR   130      62.952  45.381  69.407  1.00  0.00           C  
ATOM   1731  HA  TYR   130      62.840  44.438  69.943  1.00  0.00           H  
ATOM   1732  CB  TYR   130      64.259  45.347  68.695  1.00  0.00           C  
ATOM   1733  HB2 TYR   130      64.456  44.556  67.972  1.00  0.00           H  
ATOM   1734  HB3 TYR   130      64.310  46.269  68.116  1.00  0.00           H  
ATOM   1735  CG  TYR   130      65.498  45.283  69.555  1.00  0.00           C  
ATOM   1736  CD1 TYR   130      66.337  46.362  69.843  1.00  0.00           C  
ATOM   1737  HD1 TYR   130      66.262  47.267  69.258  1.00  0.00           H  
ATOM   1738  CE1 TYR   130      67.279  46.243  70.887  1.00  0.00           C  
ATOM   1739  HE1 TYR   130      67.858  47.135  71.081  1.00  0.00           H  
ATOM   1740  CZ  TYR   130      67.546  45.058  71.508  1.00  0.00           C  
ATOM   1741  OH  TYR   130      68.512  44.914  72.513  1.00  0.00           O  
ATOM   1742  HH  TYR   130      68.858  45.809  72.540  1.00  0.00           H  
ATOM   1743  CE2 TYR   130      66.819  43.900  71.120  1.00  0.00           C  
ATOM   1744  HE2 TYR   130      66.942  42.958  71.633  1.00  0.00           H  
ATOM   1745  CD2 TYR   130      65.760  44.000  70.146  1.00  0.00           C  
ATOM   1746  HD2 TYR   130      65.079  43.184  69.955  1.00  0.00           H  
ATOM   1747  C   TYR   130      62.781  46.605  70.306  1.00  0.00           C  
ATOM   1748  O   TYR   130      63.019  47.757  69.893  1.00  0.00           O  
ATOM   1749  N   SER   131      62.335  46.513  71.574  1.00  0.00           N  
ATOM   1750  H   SER   131      62.309  47.387  72.078  1.00  0.00           H  
ATOM   1751  CA  SER   131      61.779  45.351  72.386  1.00  0.00           C  
ATOM   1752  HA  SER   131      61.423  45.770  73.327  1.00  0.00           H  
ATOM   1753  CB  SER   131      60.623  44.663  71.602  1.00  0.00           C  
ATOM   1754  HB2 SER   131      59.933  45.384  71.164  1.00  0.00           H  
ATOM   1755  HB3 SER   131      60.915  43.853  70.934  1.00  0.00           H  
ATOM   1756  OG  SER   131      59.780  43.994  72.566  1.00  0.00           O  
ATOM   1757  HG  SER   131      58.933  43.692  72.229  1.00  0.00           H  
ATOM   1758  C   SER   131      62.825  44.320  72.868  1.00  0.00           C  
ATOM   1759  O   SER   131      63.254  43.424  72.117  1.00  0.00           O  
ATOM   1760  N   GLN   132      63.356  44.470  74.077  1.00  0.00           N  
ATOM   1761  H   GLN   132      64.050  43.768  74.290  1.00  0.00           H  
ATOM   1762  CA  GLN   132      62.963  45.281  75.267  1.00  0.00           C  
ATOM   1763  HA  GLN   132      62.912  46.353  75.081  1.00  0.00           H  
ATOM   1764  CB  GLN   132      61.569  44.723  75.803  1.00  0.00           C  
ATOM   1765  HB2 GLN   132      60.721  45.054  75.203  1.00  0.00           H  
ATOM   1766  HB3 GLN   132      61.567  43.633  75.834  1.00  0.00           H  
ATOM   1767  CG  GLN   132      61.096  45.225  77.180  1.00  0.00           C  
ATOM   1768  HG2 GLN   132      60.231  44.706  77.592  1.00  0.00           H  
ATOM   1769  HG3 GLN   132      61.827  45.128  77.982  1.00  0.00           H  
ATOM   1770  CD  GLN   132      60.609  46.636  76.991  1.00  0.00           C  
ATOM   1771  OE1 GLN   132      61.427  47.517  76.790  1.00  0.00           O  
ATOM   1772  NE2 GLN   132      59.339  46.954  77.105  1.00  0.00           N  
ATOM   1773 HE21 GLN   132      58.617  46.270  77.281  1.00  0.00           H  
ATOM   1774 HE22 GLN   132      59.106  47.874  76.759  1.00  0.00           H  
ATOM   1775  C   GLN   132      63.981  45.092  76.411  1.00  0.00           C  
ATOM   1776  O   GLN   132      64.275  43.938  76.813  1.00  0.00           O  
ATOM   1777  N   GLN   133      64.431  46.248  77.002  1.00  0.00           N  
ATOM   1778  H   GLN   133      63.973  47.093  76.693  1.00  0.00           H  
ATOM   1779  CA  GLN   133      65.531  46.311  77.970  1.00  0.00           C  
ATOM   1780  HA  GLN   133      65.919  47.330  77.973  1.00  0.00           H  
ATOM   1781  CB  GLN   133      64.914  46.033  79.354  1.00  0.00           C  
ATOM   1782  HB2 GLN   133      64.289  45.142  79.421  1.00  0.00           H  
ATOM   1783  HB3 GLN   133      65.689  45.923  80.113  1.00  0.00           H  
ATOM   1784  CG  GLN   133      63.942  47.228  79.823  1.00  0.00           C  
ATOM   1785  HG2 GLN   133      64.411  48.142  79.457  1.00  0.00           H  
ATOM   1786  HG3 GLN   133      62.994  46.991  79.340  1.00  0.00           H  
ATOM   1787  CD  GLN   133      63.844  47.263  81.352  1.00  0.00           C  
ATOM   1788  OE1 GLN   133      63.873  48.299  82.013  1.00  0.00           O  
ATOM   1789  NE2 GLN   133      63.620  46.143  82.036  1.00  0.00           N  
ATOM   1790 HE21 GLN   133      63.266  45.264  81.686  1.00  0.00           H  
ATOM   1791 HE22 GLN   133      63.282  46.220  82.985  1.00  0.00           H  
ATOM   1792  C   GLN   133      66.833  45.465  77.701  1.00  0.00           C  
ATOM   1793  O   GLN   133      66.878  44.374  78.284  1.00  0.00           O  
ATOM   1794  N   PRO   134      67.824  45.931  76.869  1.00  0.00           N  
ATOM   1795  CD  PRO   134      69.168  45.298  76.572  1.00  0.00           C  
ATOM   1796  HD2 PRO   134      69.191  44.316  76.100  1.00  0.00           H  
ATOM   1797  HD3 PRO   134      69.833  45.162  77.425  1.00  0.00           H  
ATOM   1798  CG  PRO   134      69.914  46.239  75.545  1.00  0.00           C  
ATOM   1799  HG2 PRO   134      69.987  45.776  74.561  1.00  0.00           H  
ATOM   1800  HG3 PRO   134      70.922  46.481  75.882  1.00  0.00           H  
ATOM   1801  CB  PRO   134      69.058  47.472  75.385  1.00  0.00           C  
ATOM   1802  HB2 PRO   134      69.071  47.788  74.342  1.00  0.00           H  
ATOM   1803  HB3 PRO   134      69.461  48.245  76.040  1.00  0.00           H  
ATOM   1804  CA  PRO   134      67.652  47.125  75.943  1.00  0.00           C  
ATOM   1805  HA  PRO   134      67.241  48.017  76.416  1.00  0.00           H  
ATOM   1806  C   PRO   134      66.713  46.786  74.754  1.00  0.00           C  
ATOM   1807  O   PRO   134      66.348  45.620  74.476  1.00  0.00           O  
ATOM   1808  N   SER   135      66.098  47.720  74.046  1.00  0.00           N  
ATOM   1809  H   SER   135      65.502  47.413  73.290  1.00  0.00           H  
ATOM   1810  CA  SER   135      66.007  49.139  74.260  1.00  0.00           C  
ATOM   1811  HA  SER   135      67.013  49.499  74.473  1.00  0.00           H  
ATOM   1812  CB  SER   135      65.618  49.907  72.996  1.00  0.00           C  
ATOM   1813  HB2 SER   135      64.547  49.736  72.888  1.00  0.00           H  
ATOM   1814  HB3 SER   135      65.646  50.996  72.944  1.00  0.00           H  
ATOM   1815  OG  SER   135      66.232  49.531  71.864  1.00  0.00           O  
ATOM   1816  HG  SER   135      67.179  49.538  72.024  1.00  0.00           H  
ATOM   1817  C   SER   135      65.187  49.484  75.549  1.00  0.00           C  
ATOM   1818  O   SER   135      64.240  48.799  75.791  1.00  0.00           O  
ATOM   1819  N   TYR   136      65.580  50.419  76.380  1.00  0.00           N  
ATOM   1820  H   TYR   136      66.432  50.909  76.148  1.00  0.00           H  
ATOM   1821  CA  TYR   136      64.862  50.921  77.549  1.00  0.00           C  
ATOM   1822  HA  TYR   136      64.351  50.095  78.044  1.00  0.00           H  
ATOM   1823  CB  TYR   136      65.970  51.419  78.465  1.00  0.00           C  
ATOM   1824  HB2 TYR   136      66.647  52.058  77.898  1.00  0.00           H  
ATOM   1825  HB3 TYR   136      65.460  51.948  79.270  1.00  0.00           H  
ATOM   1826  CG  TYR   136      66.800  50.285  79.150  1.00  0.00           C  
ATOM   1827  CD1 TYR   136      66.336  49.728  80.370  1.00  0.00           C  
ATOM   1828  HD1 TYR   136      65.561  50.206  80.950  1.00  0.00           H  
ATOM   1829  CE1 TYR   136      66.946  48.592  80.942  1.00  0.00           C  
ATOM   1830  HE1 TYR   136      66.484  48.065  81.764  1.00  0.00           H  
ATOM   1831  CZ  TYR   136      67.981  47.971  80.247  1.00  0.00           C  
ATOM   1832  OH  TYR   136      68.448  46.866  80.863  1.00  0.00           O  
ATOM   1833  HH  TYR   136      68.161  46.620  81.745  1.00  0.00           H  
ATOM   1834  CE2 TYR   136      68.550  48.593  79.095  1.00  0.00           C  
ATOM   1835  HE2 TYR   136      69.382  48.190  78.536  1.00  0.00           H  
ATOM   1836  CD2 TYR   136      67.962  49.702  78.520  1.00  0.00           C  
ATOM   1837  HD2 TYR   136      68.463  50.152  77.676  1.00  0.00           H  
ATOM   1838  C   TYR   136      63.783  51.970  77.274  1.00  0.00           C  
ATOM   1839  O   TYR   136      64.109  53.105  76.968  1.00  0.00           O  
ATOM   1840  N   GLY   137      62.504  51.654  77.253  1.00  0.00           N  
ATOM   1841  H   GLY   137      61.843  52.382  77.024  1.00  0.00           H  
ATOM   1842  CA  GLY   137      61.897  50.406  77.680  1.00  0.00           C  
ATOM   1843  HA2 GLY   137      60.858  50.536  77.377  1.00  0.00           H  
ATOM   1844  HA3 GLY   137      62.318  49.541  77.167  1.00  0.00           H  
ATOM   1845  C   GLY   137      61.888  50.172  79.110  1.00  0.00           C  
ATOM   1846  O   GLY   137      62.616  50.799  79.887  1.00  0.00           O  
ATOM   1847  N   GLY   138      60.920  49.343  79.532  1.00  0.00           N  
ATOM   1848  H   GLY   138      60.323  48.824  78.903  1.00  0.00           H  
ATOM   1849  CA  GLY   138      60.698  48.934  80.858  1.00  0.00           C  
ATOM   1850  HA2 GLY   138      60.487  47.873  80.725  1.00  0.00           H  
ATOM   1851  HA3 GLY   138      61.628  48.952  81.426  1.00  0.00           H  
ATOM   1852  C   GLY   138      59.514  49.586  81.686  1.00  0.00           C  
ATOM   1853  O   GLY   138      59.225  50.787  81.444  1.00  0.00           O  
ATOM   1854  N   GLN   139      58.884  48.968  82.701  1.00  0.00           N  
ATOM   1855  H   GLN   139      58.241  49.593  83.167  1.00  0.00           H  
ATOM   1856  CA  GLN   139      59.118  47.675  83.247  1.00  0.00           C  
ATOM   1857  HA  GLN   139      59.247  46.971  82.425  1.00  0.00           H  
ATOM   1858  CB  GLN   139      60.439  47.709  83.981  1.00  0.00           C  
ATOM   1859  HB2 GLN   139      60.799  46.683  83.906  1.00  0.00           H  
ATOM   1860  HB3 GLN   139      61.100  48.394  83.451  1.00  0.00           H  
ATOM   1861  CG  GLN   139      60.157  48.113  85.467  1.00  0.00           C  
ATOM   1862  HG2 GLN   139      59.193  47.801  85.871  1.00  0.00           H  
ATOM   1863  HG3 GLN   139      60.928  47.691  86.112  1.00  0.00           H  
ATOM   1864  CD  GLN   139      60.419  49.617  85.624  1.00  0.00           C  
ATOM   1865  OE1 GLN   139      60.988  50.351  84.775  1.00  0.00           O  
ATOM   1866  NE2 GLN   139      59.937  50.235  86.677  1.00  0.00           N  
ATOM   1867 HE21 GLN   139      59.314  49.689  87.256  1.00  0.00           H  
ATOM   1868 HE22 GLN   139      60.060  51.234  86.757  1.00  0.00           H  
ATOM   1869  C   GLN   139      58.015  46.880  83.931  1.00  0.00           C  
ATOM   1870  O   GLN   139      58.206  45.762  84.382  1.00  0.00           O  
ATOM   1871  N   GLN   140      56.801  47.400  84.066  1.00  0.00           N  
ATOM   1872  H   GLN   140      56.743  48.268  83.554  1.00  0.00           H  
ATOM   1873  CA  GLN   140      55.602  46.916  84.700  1.00  0.00           C  
ATOM   1874  HA  GLN   140      54.918  47.758  84.810  1.00  0.00           H  
ATOM   1875  CB  GLN   140      54.918  45.792  83.803  1.00  0.00           C  
ATOM   1876  HB2 GLN   140      55.050  46.120  82.772  1.00  0.00           H  
ATOM   1877  HB3 GLN   140      55.377  44.814  83.949  1.00  0.00           H  
ATOM   1878  CG  GLN   140      53.389  45.547  83.937  1.00  0.00           C  
ATOM   1879  HG2 GLN   140      53.184  44.816  83.155  1.00  0.00           H  
ATOM   1880  HG3 GLN   140      53.185  45.035  84.877  1.00  0.00           H  
ATOM   1881  CD  GLN   140      52.623  46.899  83.773  1.00  0.00           C  
ATOM   1882  OE1 GLN   140      52.948  47.909  83.114  1.00  0.00           O  
ATOM   1883  NE2 GLN   140      51.368  46.799  84.290  1.00  0.00           N  
ATOM   1884 HE21 GLN   140      51.071  45.840  84.395  1.00  0.00           H  
ATOM   1885 HE22 GLN   140      50.745  47.582  84.156  1.00  0.00           H  
ATOM   1886  C   GLN   140      55.832  46.367  86.166  1.00  0.00           C  
ATOM   1887  O   GLN   140      55.069  45.586  86.644  1.00  0.00           O  
ATOM   1888  N   GLN   141      56.760  47.008  86.866  1.00  0.00           N  
ATOM   1889  H   GLN   141      57.271  47.714  86.356  1.00  0.00           H  
ATOM   1890  CA  GLN   141      57.142  46.807  88.212  1.00  0.00           C  
ATOM   1891  HA  GLN   141      56.298  46.201  88.544  1.00  0.00           H  
ATOM   1892  CB  GLN   141      58.437  45.993  88.264  1.00  0.00           C  
ATOM   1893  HB2 GLN   141      59.267  46.589  87.885  1.00  0.00           H  
ATOM   1894  HB3 GLN   141      58.651  45.736  89.301  1.00  0.00           H  
ATOM   1895  CG  GLN   141      58.552  44.615  87.571  1.00  0.00           C  
ATOM   1896  HG2 GLN   141      58.225  43.797  88.213  1.00  0.00           H  
ATOM   1897  HG3 GLN   141      57.928  44.614  86.677  1.00  0.00           H  
ATOM   1898  CD  GLN   141      59.972  44.294  87.128  1.00  0.00           C  
ATOM   1899  OE1 GLN   141      60.551  44.908  86.203  1.00  0.00           O  
ATOM   1900  NE2 GLN   141      60.548  43.279  87.721  1.00  0.00           N  
ATOM   1901 HE21 GLN   141      60.082  42.825  88.493  1.00  0.00           H  
ATOM   1902 HE22 GLN   141      61.361  42.950  87.220  1.00  0.00           H  
ATOM   1903  C   GLN   141      57.275  48.109  88.973  1.00  0.00           C  
ATOM   1904  O   GLN   141      57.994  49.012  88.485  1.00  0.00           O  
ATOM   1905  N   SER   142      56.482  48.291  90.020  1.00  0.00           N  
ATOM   1906  H   SER   142      56.527  49.151  90.547  1.00  0.00           H  
ATOM   1907  CA  SER   142      55.480  47.344  90.666  1.00  0.00           C  
ATOM   1908  HA  SER   142      55.080  48.017  91.424  1.00  0.00           H  
ATOM   1909  CB  SER   142      54.238  47.039  89.827  1.00  0.00           C  
ATOM   1910  HB2 SER   142      54.420  46.091  89.322  1.00  0.00           H  
ATOM   1911  HB3 SER   142      53.424  46.920  90.543  1.00  0.00           H  
ATOM   1912  OG  SER   142      53.927  48.119  88.934  1.00  0.00           O  
ATOM   1913  HG  SER   142      53.230  47.749  88.387  1.00  0.00           H  
ATOM   1914  C   SER   142      56.055  46.180  91.412  1.00  0.00           C  
ATOM   1915  O   SER   142      55.476  45.063  91.531  1.00  0.00           O  
ATOM   1916  N   TYR   143      57.207  46.406  92.082  1.00  0.00           N  
ATOM   1917  H   TYR   143      57.494  47.373  92.141  1.00  0.00           H  
ATOM   1918  CA  TYR   143      57.818  45.330  92.766  1.00  0.00           C  
ATOM   1919  HA  TYR   143      57.777  44.414  92.175  1.00  0.00           H  
ATOM   1920  CB  TYR   143      59.301  45.706  93.075  1.00  0.00           C  
ATOM   1921  HB2 TYR   143      59.337  46.407  93.910  1.00  0.00           H  
ATOM   1922  HB3 TYR   143      59.859  44.937  93.609  1.00  0.00           H  
ATOM   1923  CG  TYR   143      60.157  46.147  91.926  1.00  0.00           C  
ATOM   1924  CD1 TYR   143      60.715  45.185  91.042  1.00  0.00           C  
ATOM   1925  HD1 TYR   143      60.471  44.138  91.144  1.00  0.00           H  
ATOM   1926  CE1 TYR   143      61.505  45.686  89.983  1.00  0.00           C  
ATOM   1927  HE1 TYR   143      62.087  45.143  89.253  1.00  0.00           H  
ATOM   1928  CZ  TYR   143      61.685  47.064  89.779  1.00  0.00           C  
ATOM   1929  OH  TYR   143      62.438  47.560  88.751  1.00  0.00           O  
ATOM   1930  HH  TYR   143      62.410  48.518  88.806  1.00  0.00           H  
ATOM   1931  CE2 TYR   143      60.999  47.980  90.598  1.00  0.00           C  
ATOM   1932  HE2 TYR   143      61.262  49.008  90.400  1.00  0.00           H  
ATOM   1933  CD2 TYR   143      60.244  47.534  91.701  1.00  0.00           C  
ATOM   1934  HD2 TYR   143      59.809  48.182  92.447  1.00  0.00           H  
ATOM   1935  C   TYR   143      57.080  45.033  94.166  1.00  0.00           C  
ATOM   1936  O   TYR   143      57.258  43.933  94.725  1.00  0.00           O  
ATOM   1937  N   GLY   144      56.298  46.025  94.674  1.00  0.00           N  
ATOM   1938  H   GLY   144      56.248  46.895  94.164  1.00  0.00           H  
ATOM   1939  CA  GLY   144      55.481  45.715  95.857  1.00  0.00           C  
ATOM   1940  HA2 GLY   144      56.186  45.254  96.549  1.00  0.00           H  
ATOM   1941  HA3 GLY   144      55.177  46.625  96.374  1.00  0.00           H  
ATOM   1942  C   GLY   144      54.316  44.811  95.686  1.00  0.00           C  
ATOM   1943  O   GLY   144      53.734  44.647  94.622  1.00  0.00           O  
ATOM   1944  N   GLN   145      53.878  44.151  96.714  1.00  0.00           N  
ATOM   1945  H   GLN   145      54.368  44.278  97.588  1.00  0.00           H  
ATOM   1946  CA  GLN   145      52.712  43.227  96.720  1.00  0.00           C  
ATOM   1947  HA  GLN   145      52.762  42.594  95.834  1.00  0.00           H  
ATOM   1948  CB  GLN   145      52.927  42.306  97.976  1.00  0.00           C  
ATOM   1949  HB2 GLN   145      53.214  42.921  98.829  1.00  0.00           H  
ATOM   1950  HB3 GLN   145      51.909  41.941  98.107  1.00  0.00           H  
ATOM   1951  CG  GLN   145      53.835  41.078  97.818  1.00  0.00           C  
ATOM   1952  HG2 GLN   145      53.810  40.684  98.834  1.00  0.00           H  
ATOM   1953  HG3 GLN   145      53.432  40.325  97.141  1.00  0.00           H  
ATOM   1954  CD  GLN   145      55.352  41.295  97.653  1.00  0.00           C  
ATOM   1955  OE1 GLN   145      55.966  42.233  98.143  1.00  0.00           O  
ATOM   1956  NE2 GLN   145      56.029  40.346  97.071  1.00  0.00           N  
ATOM   1957 HE21 GLN   145      57.010  40.565  96.969  1.00  0.00           H  
ATOM   1958 HE22 GLN   145      55.708  39.430  96.790  1.00  0.00           H  
ATOM   1959  C   GLN   145      51.297  43.931  96.698  1.00  0.00           C  
ATOM   1960  O   GLN   145      51.228  45.149  96.836  1.00  0.00           O  
ATOM   1961  N   GLN   146      50.157  43.244  96.800  1.00  0.00           N  
ATOM   1962  H   GLN   146      50.143  42.308  97.178  1.00  0.00           H  
ATOM   1963  CA  GLN   146      48.881  43.971  96.788  1.00  0.00           C  
ATOM   1964  HA  GLN   146      48.902  44.890  96.201  1.00  0.00           H  
ATOM   1965  CB  GLN   146      48.007  42.999  95.985  1.00  0.00           C  
ATOM   1966  HB2 GLN   146      48.016  42.064  96.545  1.00  0.00           H  
ATOM   1967  HB3 GLN   146      47.011  43.435  96.060  1.00  0.00           H  
ATOM   1968  CG  GLN   146      48.458  42.893  94.544  1.00  0.00           C  
ATOM   1969  HG2 GLN   146      49.454  42.484  94.374  1.00  0.00           H  
ATOM   1970  HG3 GLN   146      47.732  42.168  94.177  1.00  0.00           H  
ATOM   1971  CD  GLN   146      48.339  44.170  93.645  1.00  0.00           C  
ATOM   1972  OE1 GLN   146      47.419  44.982  93.890  1.00  0.00           O  
ATOM   1973  NE2 GLN   146      49.055  44.145  92.583  1.00  0.00           N  
ATOM   1974 HE21 GLN   146      49.833  43.505  92.511  1.00  0.00           H  
ATOM   1975 HE22 GLN   146      48.937  44.852  91.872  1.00  0.00           H  
ATOM   1976  C   GLN   146      48.230  44.249  98.137  1.00  0.00           C  
ATOM   1977  O   GLN   146      47.141  43.854  98.428  1.00  0.00           O  
ATOM   1978  N   GLN   147      48.958  44.999  98.967  1.00  0.00           N  
ATOM   1979  H   GLN   147      49.851  45.153  98.522  1.00  0.00           H  
ATOM   1980  CA  GLN   147      48.613  45.388 100.352  1.00  0.00           C  
ATOM   1981  HA  GLN   147      48.078  44.528 100.753  1.00  0.00           H  
ATOM   1982  CB  GLN   147      50.018  45.456 101.108  1.00  0.00           C  
ATOM   1983  HB2 GLN   147      50.551  46.321 100.714  1.00  0.00           H  
ATOM   1984  HB3 GLN   147      49.864  45.637 102.171  1.00  0.00           H  
ATOM   1985  CG  GLN   147      50.913  44.198 101.019  1.00  0.00           C  
ATOM   1986  HG2 GLN   147      50.330  43.318 101.290  1.00  0.00           H  
ATOM   1987  HG3 GLN   147      51.271  44.192  99.989  1.00  0.00           H  
ATOM   1988  CD  GLN   147      52.174  44.274 101.845  1.00  0.00           C  
ATOM   1989  OE1 GLN   147      52.311  45.115 102.701  1.00  0.00           O  
ATOM   1990  NE2 GLN   147      53.156  43.415 101.767  1.00  0.00           N  
ATOM   1991 HE21 GLN   147      53.034  42.546 101.268  1.00  0.00           H  
ATOM   1992 HE22 GLN   147      53.892  43.605 102.433  1.00  0.00           H  
ATOM   1993  C   GLN   147      47.788  46.679 100.467  1.00  0.00           C  
ATOM   1994  O   GLN   147      47.595  47.349  99.507  1.00  0.00           O  
ATOM   1995  N   SER   148      47.063  46.823 101.584  1.00  0.00           N  
ATOM   1996  H   SER   148      47.084  46.113 102.302  1.00  0.00           H  
ATOM   1997  CA  SER   148      45.975  47.768 101.616  1.00  0.00           C  
ATOM   1998  HA  SER   148      45.419  47.660 100.685  1.00  0.00           H  
ATOM   1999  CB  SER   148      45.040  47.453 102.736  1.00  0.00           C  
ATOM   2000  HB2 SER   148      45.614  47.339 103.655  1.00  0.00           H  
ATOM   2001  HB3 SER   148      44.297  48.250 102.779  1.00  0.00           H  
ATOM   2002  OG  SER   148      44.459  46.180 102.328  1.00  0.00           O  
ATOM   2003  HG  SER   148      44.969  45.443 102.672  1.00  0.00           H  
ATOM   2004  C   SER   148      46.327  49.306 101.753  1.00  0.00           C  
ATOM   2005  O   SER   148      47.523  49.629 101.862  1.00  0.00           O  
ATOM   2006  N   TYR   149      45.351  50.215 101.639  1.00  0.00           N  
ATOM   2007  H   TYR   149      44.387  49.924 101.559  1.00  0.00           H  
ATOM   2008  CA  TYR   149      45.659  51.601 101.421  1.00  0.00           C  
ATOM   2009  HA  TYR   149      46.094  51.655 100.423  1.00  0.00           H  
ATOM   2010  CB  TYR   149      44.325  52.453 101.390  1.00  0.00           C  
ATOM   2011  HB2 TYR   149      43.585  51.924 100.789  1.00  0.00           H  
ATOM   2012  HB3 TYR   149      44.006  52.374 102.429  1.00  0.00           H  
ATOM   2013  CG  TYR   149      44.473  53.912 101.149  1.00  0.00           C  
ATOM   2014  CD1 TYR   149      43.949  54.807 102.109  1.00  0.00           C  
ATOM   2015  HD1 TYR   149      43.433  54.514 103.012  1.00  0.00           H  
ATOM   2016  CE1 TYR   149      44.062  56.198 101.872  1.00  0.00           C  
ATOM   2017  HE1 TYR   149      43.724  56.983 102.532  1.00  0.00           H  
ATOM   2018  CZ  TYR   149      44.655  56.649 100.697  1.00  0.00           C  
ATOM   2019  OH  TYR   149      44.704  57.965 100.385  1.00  0.00           O  
ATOM   2020  HH  TYR   149      44.206  58.420 101.068  1.00  0.00           H  
ATOM   2021  CE2 TYR   149      45.104  55.789  99.683  1.00  0.00           C  
ATOM   2022  HE2 TYR   149      45.287  56.201  98.702  1.00  0.00           H  
ATOM   2023  CD2 TYR   149      45.017  54.348  99.942  1.00  0.00           C  
ATOM   2024  HD2 TYR   149      45.370  53.668  99.180  1.00  0.00           H  
ATOM   2025  C   TYR   149      46.645  52.288 102.357  1.00  0.00           C  
ATOM   2026  O   TYR   149      46.549  52.274 103.566  1.00  0.00           O  
ATOM   2027  N   ASN   150      47.574  53.082 101.820  1.00  0.00           N  
ATOM   2028  H   ASN   150      47.575  53.184 100.815  1.00  0.00           H  
ATOM   2029  CA  ASN   150      48.443  54.006 102.506  1.00  0.00           C  
ATOM   2030  HA  ASN   150      48.225  54.121 103.567  1.00  0.00           H  
ATOM   2031  CB  ASN   150      49.903  53.402 102.588  1.00  0.00           C  
ATOM   2032  HB2 ASN   150      50.210  52.978 101.633  1.00  0.00           H  
ATOM   2033  HB3 ASN   150      50.627  54.173 102.851  1.00  0.00           H  
ATOM   2034  CG  ASN   150      49.914  52.317 103.616  1.00  0.00           C  
ATOM   2035  OD1 ASN   150      49.979  52.545 104.846  1.00  0.00           O  
ATOM   2036  ND2 ASN   150      50.042  51.093 103.333  1.00  0.00           N  
ATOM   2037 HD21 ASN   150      49.922  50.384 104.043  1.00  0.00           H  
ATOM   2038 HD22 ASN   150      50.114  50.643 102.432  1.00  0.00           H  
ATOM   2039  C   ASN   150      48.290  55.381 101.787  1.00  0.00           C  
ATOM   2040  O   ASN   150      48.189  55.464 100.508  1.00  0.00           O  
ATOM   2041  N   PRO   151      48.316  56.518 102.579  1.00  0.00           N  
ATOM   2042  CD  PRO   151      48.286  56.629 104.048  1.00  0.00           C  
ATOM   2043  HD2 PRO   151      49.036  55.971 104.487  1.00  0.00           H  
ATOM   2044  HD3 PRO   151      47.295  56.335 104.394  1.00  0.00           H  
ATOM   2045  CG  PRO   151      48.517  58.098 104.418  1.00  0.00           C  
ATOM   2046  HG2 PRO   151      49.569  58.384 104.425  1.00  0.00           H  
ATOM   2047  HG3 PRO   151      48.024  58.372 105.350  1.00  0.00           H  
ATOM   2048  CB  PRO   151      47.818  58.788 103.205  1.00  0.00           C  
ATOM   2049  HB2 PRO   151      48.112  59.819 103.012  1.00  0.00           H  
ATOM   2050  HB3 PRO   151      46.771  58.737 103.504  1.00  0.00           H  
ATOM   2051  CA  PRO   151      48.186  57.855 102.002  1.00  0.00           C  
ATOM   2052  HA  PRO   151      47.462  57.873 101.188  1.00  0.00           H  
ATOM   2053  C   PRO   151      49.468  58.308 101.227  1.00  0.00           C  
ATOM   2054  O   PRO   151      50.580  57.796 101.513  1.00  0.00           O  
ATOM   2055  N   PRO   152      49.328  59.164 100.201  1.00  0.00           N  
ATOM   2056  CD  PRO   152      48.082  59.742  99.732  1.00  0.00           C  
ATOM   2057  HD2 PRO   152      47.896  60.684 100.246  1.00  0.00           H  
ATOM   2058  HD3 PRO   152      47.146  59.183  99.710  1.00  0.00           H  
ATOM   2059  CG  PRO   152      48.372  60.315  98.293  1.00  0.00           C  
ATOM   2060  HG2 PRO   152      47.641  61.086  98.048  1.00  0.00           H  
ATOM   2061  HG3 PRO   152      48.406  59.567  97.501  1.00  0.00           H  
ATOM   2062  CB  PRO   152      49.831  60.714  98.491  1.00  0.00           C  
ATOM   2063  HB2 PRO   152      49.818  61.673  99.009  1.00  0.00           H  
ATOM   2064  HB3 PRO   152      50.422  60.633  97.579  1.00  0.00           H  
ATOM   2065  CA  PRO   152      50.405  59.702  99.412  1.00  0.00           C  
ATOM   2066  HA  PRO   152      50.997  58.948  98.894  1.00  0.00           H  
ATOM   2067  C   PRO   152      51.444  60.436 100.273  1.00  0.00           C  
ATOM   2068  O   PRO   152      51.095  60.892 101.347  1.00  0.00           O  
ATOM   2069  N   GLN   153      52.739  60.379  99.898  1.00  0.00           N  
ATOM   2070  H   GLN   153      52.918  59.664  99.207  1.00  0.00           H  
ATOM   2071  CA  GLN   153      53.921  60.768 100.713  1.00  0.00           C  
ATOM   2072  HA  GLN   153      53.939  59.910 101.385  1.00  0.00           H  
ATOM   2073  CB  GLN   153      55.219  60.806  99.863  1.00  0.00           C  
ATOM   2074  HB2 GLN   153      55.315  59.819  99.412  1.00  0.00           H  
ATOM   2075  HB3 GLN   153      55.145  61.561  99.080  1.00  0.00           H  
ATOM   2076  CG  GLN   153      56.565  61.079 100.559  1.00  0.00           C  
ATOM   2077  HG2 GLN   153      57.268  61.270  99.748  1.00  0.00           H  
ATOM   2078  HG3 GLN   153      56.349  61.959 101.165  1.00  0.00           H  
ATOM   2079  CD  GLN   153      57.010  59.989 101.502  1.00  0.00           C  
ATOM   2080  OE1 GLN   153      56.262  59.574 102.327  1.00  0.00           O  
ATOM   2081  NE2 GLN   153      58.276  59.546 101.337  1.00  0.00           N  
ATOM   2082 HE21 GLN   153      58.931  59.991 100.710  1.00  0.00           H  
ATOM   2083 HE22 GLN   153      58.637  58.869 101.994  1.00  0.00           H  
ATOM   2084  C   GLN   153      53.679  62.108 101.457  1.00  0.00           C  
ATOM   2085  O   GLN   153      53.284  63.068 100.869  1.00  0.00           O  
ATOM   2086  N   GLY   154      54.188  62.215 102.677  1.00  0.00           N  
ATOM   2087  H   GLY   154      54.588  61.362 103.040  1.00  0.00           H  
ATOM   2088  CA  GLY   154      54.290  63.469 103.416  1.00  0.00           C  
ATOM   2089  HA2 GLY   154      54.595  63.219 104.433  1.00  0.00           H  
ATOM   2090  HA3 GLY   154      55.139  63.935 102.916  1.00  0.00           H  
ATOM   2091  C   GLY   154      53.178  64.589 103.552  1.00  0.00           C  
ATOM   2092  O   GLY   154      51.970  64.329 103.671  1.00  0.00           O  
ATOM   2093  N   TYR   155      53.672  65.813 103.708  1.00  0.00           N  
ATOM   2094  H   TYR   155      54.613  65.980 103.382  1.00  0.00           H  
ATOM   2095  CA  TYR   155      52.971  67.001 104.235  1.00  0.00           C  
ATOM   2096  HA  TYR   155      51.899  66.873 104.087  1.00  0.00           H  
ATOM   2097  CB  TYR   155      53.098  67.109 105.773  1.00  0.00           C  
ATOM   2098  HB2 TYR   155      54.132  67.303 106.060  1.00  0.00           H  
ATOM   2099  HB3 TYR   155      52.494  67.959 106.091  1.00  0.00           H  
ATOM   2100  CG  TYR   155      52.590  65.857 106.609  1.00  0.00           C  
ATOM   2101  CD1 TYR   155      51.287  65.440 106.399  1.00  0.00           C  
ATOM   2102  HD1 TYR   155      50.562  65.988 105.815  1.00  0.00           H  
ATOM   2103  CE1 TYR   155      50.803  64.195 106.918  1.00  0.00           C  
ATOM   2104  HE1 TYR   155      49.758  63.933 106.836  1.00  0.00           H  
ATOM   2105  CZ  TYR   155      51.675  63.420 107.757  1.00  0.00           C  
ATOM   2106  OH  TYR   155      51.245  62.293 108.375  1.00  0.00           O  
ATOM   2107  HH  TYR   155      50.334  62.393 108.660  1.00  0.00           H  
ATOM   2108  CE2 TYR   155      52.894  63.958 108.075  1.00  0.00           C  
ATOM   2109  HE2 TYR   155      53.417  63.553 108.928  1.00  0.00           H  
ATOM   2110  CD2 TYR   155      53.413  65.172 107.549  1.00  0.00           C  
ATOM   2111  HD2 TYR   155      54.375  65.611 107.769  1.00  0.00           H  
ATOM   2112  C   TYR   155      53.280  68.285 103.496  1.00  0.00           C  
ATOM   2113  O   TYR   155      54.372  68.451 102.963  1.00  0.00           O  
ATOM   2114  N   GLY   156      52.415  69.263 103.455  1.00  0.00           N  
ATOM   2115  H   GLY   156      52.689  70.121 102.997  1.00  0.00           H  
ATOM   2116  CA  GLY   156      51.046  69.273 103.938  1.00  0.00           C  
ATOM   2117  HA2 GLY   156      50.422  68.739 103.221  1.00  0.00           H  
ATOM   2118  HA3 GLY   156      50.939  68.812 104.920  1.00  0.00           H  
ATOM   2119  C   GLY   156      50.580  70.707 104.038  1.00  0.00           C  
ATOM   2120  O   GLY   156      51.342  71.587 104.443  1.00  0.00           O  
ATOM   2121  N   GLN   157      49.309  71.011 103.769  1.00  0.00           N  
ATOM   2122  H   GLN   157      48.713  70.251 103.474  1.00  0.00           H  
ATOM   2123  CA  GLN   157      48.716  72.308 103.973  1.00  0.00           C  
ATOM   2124  HA  GLN   157      49.339  72.972 103.374  1.00  0.00           H  
ATOM   2125  CB  GLN   157      47.322  72.390 103.307  1.00  0.00           C  
ATOM   2126  HB2 GLN   157      47.174  73.443 103.066  1.00  0.00           H  
ATOM   2127  HB3 GLN   157      47.415  71.780 102.409  1.00  0.00           H  
ATOM   2128  CG  GLN   157      46.057  72.062 104.111  1.00  0.00           C  
ATOM   2129  HG2 GLN   157      46.122  72.500 105.107  1.00  0.00           H  
ATOM   2130  HG3 GLN   157      45.165  72.488 103.652  1.00  0.00           H  
ATOM   2131  CD  GLN   157      45.775  70.562 104.327  1.00  0.00           C  
ATOM   2132  OE1 GLN   157      46.408  69.856 105.192  1.00  0.00           O  
ATOM   2133  NE2 GLN   157      44.841  69.960 103.598  1.00  0.00           N  
ATOM   2134 HE21 GLN   157      44.330  70.491 102.907  1.00  0.00           H  
ATOM   2135 HE22 GLN   157      44.815  68.956 103.705  1.00  0.00           H  
ATOM   2136  C   GLN   157      48.623  72.726 105.426  1.00  0.00           C  
ATOM   2137  O   GLN   157      48.536  71.935 106.352  1.00  0.00           O  
ATOM   2138  N   GLN   158      48.565  74.051 105.777  1.00  0.00           N  
ATOM   2139  H   GLN   158      48.418  74.216 106.763  1.00  0.00           H  
ATOM   2140  CA  GLN   158      48.731  75.256 104.947  1.00  0.00           C  
ATOM   2141  HA  GLN   158      48.487  75.086 103.898  1.00  0.00           H  
ATOM   2142  CB  GLN   158      47.823  76.437 105.394  1.00  0.00           C  
ATOM   2143  HB2 GLN   158      48.105  76.908 106.336  1.00  0.00           H  
ATOM   2144  HB3 GLN   158      47.868  77.164 104.583  1.00  0.00           H  
ATOM   2145  CG  GLN   158      46.354  75.901 105.565  1.00  0.00           C  
ATOM   2146  HG2 GLN   158      45.611  76.632 105.247  1.00  0.00           H  
ATOM   2147  HG3 GLN   158      46.215  75.149 104.788  1.00  0.00           H  
ATOM   2148  CD  GLN   158      45.971  75.468 106.970  1.00  0.00           C  
ATOM   2149  OE1 GLN   158      46.498  75.874 108.022  1.00  0.00           O  
ATOM   2150  NE2 GLN   158      45.025  74.626 107.092  1.00  0.00           N  
ATOM   2151 HE21 GLN   158      44.439  74.366 106.311  1.00  0.00           H  
ATOM   2152 HE22 GLN   158      44.857  74.232 108.006  1.00  0.00           H  
ATOM   2153  C   GLN   158      50.117  75.911 104.958  1.00  0.00           C  
ATOM   2154  O   GLN   158      50.469  76.739 104.089  1.00  0.00           O  
ATOM   2155  N   ASN   159      50.888  75.494 105.972  1.00  0.00           N  
ATOM   2156  H   ASN   159      50.469  74.859 106.636  1.00  0.00           H  
ATOM   2157  CA  ASN   159      52.283  75.921 106.282  1.00  0.00           C  
ATOM   2158  HA  ASN   159      52.809  76.010 105.332  1.00  0.00           H  
ATOM   2159  CB  ASN   159      52.245  77.296 106.885  1.00  0.00           C  
ATOM   2160  HB2 ASN   159      53.298  77.570 106.959  1.00  0.00           H  
ATOM   2161  HB3 ASN   159      51.688  78.021 106.291  1.00  0.00           H  
ATOM   2162  CG  ASN   159      51.550  77.249 108.343  1.00  0.00           C  
ATOM   2163  OD1 ASN   159      52.026  76.821 109.341  1.00  0.00           O  
ATOM   2164  ND2 ASN   159      50.280  77.543 108.405  1.00  0.00           N  
ATOM   2165 HD21 ASN   159      49.783  77.948 107.625  1.00  0.00           H  
ATOM   2166 HD22 ASN   159      49.885  77.556 109.335  1.00  0.00           H  
ATOM   2167  C   ASN   159      52.976  74.816 107.126  1.00  0.00           C  
ATOM   2168  O   ASN   159      52.266  73.926 107.642  1.00  0.00           O  
ATOM   2169  N   GLN   160      54.242  74.850 107.429  1.00  0.00           N  
ATOM   2170  H   GLN   160      54.584  74.129 108.049  1.00  0.00           H  
ATOM   2171  CA  GLN   160      55.357  75.730 106.804  1.00  0.00           C  
ATOM   2172  HA  GLN   160      54.937  76.444 106.096  1.00  0.00           H  
ATOM   2173  CB  GLN   160      56.070  76.457 107.932  1.00  0.00           C  
ATOM   2174  HB2 GLN   160      56.941  77.033 107.618  1.00  0.00           H  
ATOM   2175  HB3 GLN   160      55.430  77.239 108.340  1.00  0.00           H  
ATOM   2176  CG  GLN   160      56.458  75.652 109.165  1.00  0.00           C  
ATOM   2177  HG2 GLN   160      55.584  75.329 109.730  1.00  0.00           H  
ATOM   2178  HG3 GLN   160      57.054  74.793 108.856  1.00  0.00           H  
ATOM   2179  CD  GLN   160      57.409  76.454 110.131  1.00  0.00           C  
ATOM   2180  OE1 GLN   160      57.856  77.588 109.956  1.00  0.00           O  
ATOM   2181  NE2 GLN   160      57.676  75.874 111.289  1.00  0.00           N  
ATOM   2182 HE21 GLN   160      57.299  74.975 111.553  1.00  0.00           H  
ATOM   2183 HE22 GLN   160      58.385  76.357 111.822  1.00  0.00           H  
ATOM   2184  C   GLN   160      56.320  74.831 105.992  1.00  0.00           C  
ATOM   2185  O   GLN   160      57.472  75.197 105.679  1.00  0.00           O  
ATOM   2186  N   TYR   161      55.906  73.586 105.683  1.00  0.00           N  
ATOM   2187  H   TYR   161      54.972  73.340 105.978  1.00  0.00           H  
ATOM   2188  CA  TYR   161      56.711  72.517 105.097  1.00  0.00           C  
ATOM   2189  HA  TYR   161      57.606  72.352 105.697  1.00  0.00           H  
ATOM   2190  CB  TYR   161      56.046  71.137 105.127  1.00  0.00           C  
ATOM   2191  HB2 TYR   161      55.237  71.152 104.396  1.00  0.00           H  
ATOM   2192  HB3 TYR   161      56.675  70.361 104.690  1.00  0.00           H  
ATOM   2193  CG  TYR   161      55.568  70.493 106.430  1.00  0.00           C  
ATOM   2194  CD1 TYR   161      56.447  70.130 107.398  1.00  0.00           C  
ATOM   2195  HD1 TYR   161      57.485  70.247 107.126  1.00  0.00           H  
ATOM   2196  CE1 TYR   161      56.131  69.526 108.623  1.00  0.00           C  
ATOM   2197  HE1 TYR   161      56.904  69.185 109.296  1.00  0.00           H  
ATOM   2198  CZ  TYR   161      54.750  69.231 108.848  1.00  0.00           C  
ATOM   2199  OH  TYR   161      54.358  68.674 109.990  1.00  0.00           O  
ATOM   2200  HH  TYR   161      55.132  68.385 110.480  1.00  0.00           H  
ATOM   2201  CE2 TYR   161      53.748  69.687 107.935  1.00  0.00           C  
ATOM   2202  HE2 TYR   161      52.699  69.620 108.186  1.00  0.00           H  
ATOM   2203  CD2 TYR   161      54.222  70.285 106.735  1.00  0.00           C  
ATOM   2204  HD2 TYR   161      53.458  70.697 106.093  1.00  0.00           H  
ATOM   2205  C   TYR   161      57.215  72.723 103.680  1.00  0.00           C  
ATOM   2206  O   TYR   161      58.419  72.699 103.332  1.00  0.00           O  
ATOM   2207  N   ASN   162      56.224  73.115 102.849  1.00  0.00           N  
ATOM   2208  H   ASN   162      55.256  73.039 103.125  1.00  0.00           H  
ATOM   2209  CA  ASN   162      56.446  73.423 101.450  1.00  0.00           C  
ATOM   2210  HA  ASN   162      57.341  72.934 101.066  1.00  0.00           H  
ATOM   2211  CB  ASN   162      55.227  73.157 100.580  1.00  0.00           C  
ATOM   2212  HB2 ASN   162      54.489  73.842 100.998  1.00  0.00           H  
ATOM   2213  HB3 ASN   162      55.440  73.450  99.552  1.00  0.00           H  
ATOM   2214  CG  ASN   162      54.745  71.763 100.628  1.00  0.00           C  
ATOM   2215  OD1 ASN   162      55.449  70.796 100.309  1.00  0.00           O  
ATOM   2216  ND2 ASN   162      53.484  71.564 100.936  1.00  0.00           N  
ATOM   2217 HD21 ASN   162      53.159  70.608 100.901  1.00  0.00           H  
ATOM   2218 HD22 ASN   162      52.871  72.356 101.061  1.00  0.00           H  
ATOM   2219  C   ASN   162      56.834  74.926 101.494  1.00  0.00           C  
ATOM   2220  O   ASN   162      56.007  75.786 101.743  1.00  0.00           O  
ATOM   2221  N   SER   163      58.086  75.294 101.075  1.00  0.00           N  
ATOM   2222  H   SER   163      58.772  74.624 100.758  1.00  0.00           H  
ATOM   2223  CA  SER   163      58.507  76.692 100.893  1.00  0.00           C  
ATOM   2224  HA  SER   163      58.231  77.216 101.808  1.00  0.00           H  
ATOM   2225  CB  SER   163      59.999  76.838 100.813  1.00  0.00           C  
ATOM   2226  HB2 SER   163      60.273  76.259  99.931  1.00  0.00           H  
ATOM   2227  HB3 SER   163      60.226  77.903 100.772  1.00  0.00           H  
ATOM   2228  OG  SER   163      60.527  76.341 102.065  1.00  0.00           O  
ATOM   2229  HG  SER   163      60.717  75.402 102.008  1.00  0.00           H  
ATOM   2230  C   SER   163      57.787  77.449  99.720  1.00  0.00           C  
ATOM   2231  O   SER   163      57.444  76.792  98.768  1.00  0.00           O  
ATOM   2232  N   SER   164      57.629  78.765  99.917  1.00  0.00           N  
ATOM   2233  H   SER   164      58.110  79.212 100.684  1.00  0.00           H  
ATOM   2234  CA  SER   164      56.571  79.566  99.178  1.00  0.00           C  
ATOM   2235  HA  SER   164      56.499  80.564  99.611  1.00  0.00           H  
ATOM   2236  CB  SER   164      55.221  78.951  99.512  1.00  0.00           C  
ATOM   2237  HB2 SER   164      55.195  77.928  99.137  1.00  0.00           H  
ATOM   2238  HB3 SER   164      55.129  78.804 100.588  1.00  0.00           H  
ATOM   2239  OG  SER   164      54.194  79.763  99.016  1.00  0.00           O  
ATOM   2240  HG  SER   164      54.248  80.682  99.289  1.00  0.00           H  
ATOM   2241  C   SER   164      56.856  79.803  97.640  1.00  0.00           C  
ATOM   2242  O   SER   164      57.228  78.893  96.864  1.00  0.00           O  
ATOM   2243  N   SER   165      56.563  80.965  97.151  1.00  0.00           N  
ATOM   2244  H   SER   165      56.097  81.627  97.754  1.00  0.00           H  
ATOM   2245  CA  SER   165      57.101  81.482  95.909  1.00  0.00           C  
ATOM   2246  HA  SER   165      56.773  80.804  95.120  1.00  0.00           H  
ATOM   2247  CB  SER   165      56.564  82.859  95.678  1.00  0.00           C  
ATOM   2248  HB2 SER   165      56.712  83.500  96.547  1.00  0.00           H  
ATOM   2249  HB3 SER   165      57.010  83.360  94.819  1.00  0.00           H  
ATOM   2250  OG  SER   165      55.209  82.897  95.460  1.00  0.00           O  
ATOM   2251  HG  SER   165      55.012  82.478  94.619  1.00  0.00           H  
ATOM   2252  C   SER   165      58.664  81.553  95.903  1.00  0.00           C  
ATOM   2253  O   SER   165      59.325  81.628  96.936  1.00  0.00           O  
ATOM   2254  N   GLY   166      59.269  81.630  94.714  1.00  0.00           N  
ATOM   2255  H   GLY   166      58.665  81.583  93.906  1.00  0.00           H  
ATOM   2256  CA  GLY   166      60.641  82.290  94.638  1.00  0.00           C  
ATOM   2257  HA2 GLY   166      61.204  81.968  95.514  1.00  0.00           H  
ATOM   2258  HA3 GLY   166      61.152  82.049  93.706  1.00  0.00           H  
ATOM   2259  C   GLY   166      60.492  83.862  94.735  1.00  0.00           C  
ATOM   2260  O   GLY   166      59.710  84.376  95.526  1.00  0.00           O  
ATOM   2261  N   GLY   167      61.105  84.552  93.853  1.00  0.00           N  
ATOM   2262  H   GLY   167      61.738  84.023  93.271  1.00  0.00           H  
ATOM   2263  CA  GLY   167      60.863  85.974  93.572  1.00  0.00           C  
ATOM   2264  HA2 GLY   167      59.877  85.967  93.108  1.00  0.00           H  
ATOM   2265  HA3 GLY   167      60.837  86.467  94.544  1.00  0.00           H  
ATOM   2266  C   GLY   167      61.799  86.760  92.666  1.00  0.00           C  
ATOM   2267  O   GLY   167      62.203  86.213  91.642  1.00  0.00           O  
ATOM   2268  N   GLY   168      62.088  87.993  93.029  1.00  0.00           N  
ATOM   2269  H   GLY   168      61.815  88.284  93.957  1.00  0.00           H  
ATOM   2270  CA  GLY   168      63.038  88.852  92.324  1.00  0.00           C  
ATOM   2271  HA2 GLY   168      63.330  88.356  91.399  1.00  0.00           H  
ATOM   2272  HA3 GLY   168      62.601  89.846  92.236  1.00  0.00           H  
ATOM   2273  C   GLY   168      64.406  89.042  93.026  1.00  0.00           C  
ATOM   2274  O   GLY   168      65.295  88.223  92.825  1.00  0.00           O  
ATOM   2275  N   GLY   169      64.504  90.001  93.938  1.00  0.00           N  
ATOM   2276  H   GLY   169      65.367  90.022  94.463  1.00  0.00           H  
ATOM   2277  CA  GLY   169      63.491  91.014  94.259  1.00  0.00           C  
ATOM   2278  HA2 GLY   169      62.527  90.589  94.537  1.00  0.00           H  
ATOM   2279  HA3 GLY   169      63.879  91.397  95.203  1.00  0.00           H  
ATOM   2280  C   GLY   169      63.360  92.218  93.309  1.00  0.00           C  
ATOM   2281  O   GLY   169      63.575  92.122  92.087  1.00  0.00           O  
ATOM   2282  N   GLY   170      63.087  93.348  93.906  1.00  0.00           N  
ATOM   2283  H   GLY   170      62.834  93.226  94.876  1.00  0.00           H  
ATOM   2284  CA  GLY   170      62.905  94.629  93.252  1.00  0.00           C  
ATOM   2285  HA2 GLY   170      62.959  95.384  94.036  1.00  0.00           H  
ATOM   2286  HA3 GLY   170      63.801  94.749  92.644  1.00  0.00           H  
ATOM   2287  C   GLY   170      61.583  94.695  92.430  1.00  0.00           C  
ATOM   2288  O   GLY   170      60.580  94.031  92.664  1.00  0.00           O  
ATOM   2289  N   GLY   171      61.425  95.652  91.562  1.00  0.00           N  
ATOM   2290  H   GLY   171      60.490  95.795  91.207  1.00  0.00           H  
ATOM   2291  CA  GLY   171      62.479  96.584  91.122  1.00  0.00           C  
ATOM   2292  HA2 GLY   171      63.341  95.984  90.830  1.00  0.00           H  
ATOM   2293  HA3 GLY   171      62.109  97.136  90.257  1.00  0.00           H  
ATOM   2294  C   GLY   171      62.804  97.609  92.244  1.00  0.00           C  
ATOM   2295  O   GLY   171      62.072  97.777  93.186  1.00  0.00           O  
ATOM   2296  N   GLY   172      63.892  98.374  92.062  1.00  0.00           N  
ATOM   2297  H   GLY   172      63.979  99.226  92.598  1.00  0.00           H  
ATOM   2298  CA  GLY   172      64.858  98.380  90.880  1.00  0.00           C  
ATOM   2299  HA2 GLY   172      65.734  98.901  91.266  1.00  0.00           H  
ATOM   2300  HA3 GLY   172      65.024  97.356  90.546  1.00  0.00           H  
ATOM   2301  C   GLY   172      64.298  99.221  89.656  1.00  0.00           C  
ATOM   2302  O   GLY   172      63.078  99.573  89.652  1.00  0.00           O  
ATOM   2303  N   GLY   173      65.103  99.531  88.675  1.00  0.00           N  
ATOM   2304  H   GLY   173      66.074  99.264  88.759  1.00  0.00           H  
ATOM   2305  CA  GLY   173      64.687 100.196  87.481  1.00  0.00           C  
ATOM   2306  HA2 GLY   173      64.302 101.181  87.743  1.00  0.00           H  
ATOM   2307  HA3 GLY   173      65.535 100.328  86.809  1.00  0.00           H  
ATOM   2308  C   GLY   173      63.579  99.501  86.665  1.00  0.00           C  
ATOM   2309  O   GLY   173      63.770  98.328  86.327  1.00  0.00           O  
ATOM   2310  N   GLY   174      62.505 100.119  86.122  1.00  0.00           N  
ATOM   2311  H   GLY   174      61.893  99.577  85.529  1.00  0.00           H  
ATOM   2312  CA  GLY   174      62.271 101.591  86.147  1.00  0.00           C  
ATOM   2313  HA2 GLY   174      61.298 101.721  85.674  1.00  0.00           H  
ATOM   2314  HA3 GLY   174      62.037 101.843  87.182  1.00  0.00           H  
ATOM   2315  C   GLY   174      63.285 102.444  85.427  1.00  0.00           C  
ATOM   2316  O   GLY   174      64.010 101.926  84.581  1.00  0.00           O  
ATOM   2317  N   GLY   175      63.238 103.830  85.624  1.00  0.00           N  
ATOM   2318  H   GLY   175      62.443 104.226  86.103  1.00  0.00           H  
ATOM   2319  CA  GLY   175      64.112 104.677  84.830  1.00  0.00           C  
ATOM   2320  HA2 GLY   175      63.934 104.597  83.757  1.00  0.00           H  
ATOM   2321  HA3 GLY   175      63.902 105.736  84.985  1.00  0.00           H  
ATOM   2322  C   GLY   175      65.575 104.330  85.054  1.00  0.00           C  
ATOM   2323  O   GLY   175      66.022 104.044  86.161  1.00  0.00           O  
ATOM   2324  N   ASN   176      66.362 104.349  83.932  1.00  0.00           N  
ATOM   2325  H   ASN   176      65.924 104.688  83.087  1.00  0.00           H  
ATOM   2326  CA  ASN   176      67.699 103.639  83.766  1.00  0.00           C  
ATOM   2327  HA  ASN   176      68.369 103.875  84.592  1.00  0.00           H  
ATOM   2328  CB  ASN   176      67.637 102.048  83.803  1.00  0.00           C  
ATOM   2329  HB2 ASN   176      67.115 101.659  84.678  1.00  0.00           H  
ATOM   2330  HB3 ASN   176      67.156 101.651  82.909  1.00  0.00           H  
ATOM   2331  CG  ASN   176      69.054 101.397  83.903  1.00  0.00           C  
ATOM   2332  OD1 ASN   176      70.028 102.036  84.125  1.00  0.00           O  
ATOM   2333  ND2 ASN   176      69.145 100.093  83.633  1.00  0.00           N  
ATOM   2334 HD21 ASN   176      70.045  99.635  83.647  1.00  0.00           H  
ATOM   2335 HD22 ASN   176      68.291  99.603  83.408  1.00  0.00           H  
ATOM   2336  C   ASN   176      68.336 104.224  82.435  1.00  0.00           C  
ATOM   2337  O   ASN   176      68.942 105.334  82.496  1.00  0.00           O  
ATOM   2338  N   TYR   177      68.291 103.524  81.275  1.00  0.00           N  
ATOM   2339  H   TYR   177      67.637 102.800  81.016  1.00  0.00           H  
ATOM   2340  CA  TYR   177      69.019 104.043  80.126  1.00  0.00           C  
ATOM   2341  HA  TYR   177      69.958 104.428  80.523  1.00  0.00           H  
ATOM   2342  CB  TYR   177      69.418 102.935  79.112  1.00  0.00           C  
ATOM   2343  HB2 TYR   177      68.534 102.525  78.624  1.00  0.00           H  
ATOM   2344  HB3 TYR   177      70.067 103.331  78.331  1.00  0.00           H  
ATOM   2345  CG  TYR   177      70.354 101.831  79.512  1.00  0.00           C  
ATOM   2346  CD1 TYR   177      71.737 101.954  79.318  1.00  0.00           C  
ATOM   2347  HD1 TYR   177      72.158 102.814  78.817  1.00  0.00           H  
ATOM   2348  CE1 TYR   177      72.614 100.934  79.730  1.00  0.00           C  
ATOM   2349  HE1 TYR   177      73.677 101.074  79.602  1.00  0.00           H  
ATOM   2350  CZ  TYR   177      72.144  99.822  80.412  1.00  0.00           C  
ATOM   2351  OH  TYR   177      72.927  98.858  80.936  1.00  0.00           O  
ATOM   2352  HH  TYR   177      72.425  98.222  81.451  1.00  0.00           H  
ATOM   2353  CE2 TYR   177      70.763  99.686  80.627  1.00  0.00           C  
ATOM   2354  HE2 TYR   177      70.354  98.794  81.079  1.00  0.00           H  
ATOM   2355  CD2 TYR   177      69.835 100.684  80.143  1.00  0.00           C  
ATOM   2356  HD2 TYR   177      68.770 100.554  80.259  1.00  0.00           H  
ATOM   2357  C   TYR   177      68.311 105.170  79.380  1.00  0.00           C  
ATOM   2358  O   TYR   177      67.121 105.336  79.343  1.00  0.00           O  
ATOM   2359  N   GLY   178      69.020 106.094  78.717  1.00  0.00           N  
ATOM   2360  H   GLY   178      68.353 106.724  78.295  1.00  0.00           H  
ATOM   2361  CA  GLY   178      70.465 106.096  78.275  1.00  0.00           C  
ATOM   2362  HA2 GLY   178      71.077 105.940  79.163  1.00  0.00           H  
ATOM   2363  HA3 GLY   178      70.617 105.170  77.720  1.00  0.00           H  
ATOM   2364  C   GLY   178      70.894 107.397  77.574  1.00  0.00           C  
ATOM   2365  O   GLY   178      70.191 107.758  76.662  1.00  0.00           O  
ATOM   2366  N   GLN   179      71.938 108.036  78.042  1.00  0.00           N  
ATOM   2367  H   GLN   179      72.452 107.539  78.756  1.00  0.00           H  
ATOM   2368  CA  GLN   179      72.458 109.308  77.396  1.00  0.00           C  
ATOM   2369  HA  GLN   179      71.624 109.918  77.047  1.00  0.00           H  
ATOM   2370  CB  GLN   179      73.427 109.944  78.457  1.00  0.00           C  
ATOM   2371  HB2 GLN   179      74.236 109.251  78.687  1.00  0.00           H  
ATOM   2372  HB3 GLN   179      73.928 110.796  77.999  1.00  0.00           H  
ATOM   2373  CG  GLN   179      72.866 110.373  79.795  1.00  0.00           C  
ATOM   2374  HG2 GLN   179      72.965 111.457  79.867  1.00  0.00           H  
ATOM   2375  HG3 GLN   179      71.876 109.947  79.958  1.00  0.00           H  
ATOM   2376  CD  GLN   179      73.673 109.869  81.017  1.00  0.00           C  
ATOM   2377  OE1 GLN   179      73.177 109.241  81.958  1.00  0.00           O  
ATOM   2378  NE2 GLN   179      74.873 110.302  81.080  1.00  0.00           N  
ATOM   2379 HE21 GLN   179      75.261 110.830  80.311  1.00  0.00           H  
ATOM   2380 HE22 GLN   179      75.342 110.240  81.972  1.00  0.00           H  
ATOM   2381  C   GLN   179      73.190 108.986  76.090  1.00  0.00           C  
ATOM   2382  O   GLN   179      73.542 107.818  75.901  1.00  0.00           O  
ATOM   2383  N   ASP   180      73.559 109.923  75.209  1.00  0.00           N  
ATOM   2384  H   ASP   180      74.109 109.565  74.441  1.00  0.00           H  
ATOM   2385  CA  ASP   180      73.222 111.391  75.250  1.00  0.00           C  
ATOM   2386  HA  ASP   180      73.501 111.809  76.217  1.00  0.00           H  
ATOM   2387  CB  ASP   180      74.121 112.031  74.176  1.00  0.00           C  
ATOM   2388  HB2 ASP   180      74.038 111.430  73.270  1.00  0.00           H  
ATOM   2389  HB3 ASP   180      73.654 112.955  73.836  1.00  0.00           H  
ATOM   2390  CG  ASP   180      75.514 112.267  74.722  1.00  0.00           C  
ATOM   2391  OD1 ASP   180      75.838 113.348  75.250  1.00  0.00           O  
ATOM   2392  OD2 ASP   180      76.246 111.233  74.838  1.00  0.00           O  
ATOM   2393  C   ASP   180      71.780 111.789  74.808  1.00  0.00           C  
ATOM   2394  O   ASP   180      71.357 112.903  75.143  1.00  0.00           O  
ATOM   2395  N   GLN   181      71.014 110.898  74.253  1.00  0.00           N  
ATOM   2396  H   GLN   181      71.341 109.957  74.087  1.00  0.00           H  
ATOM   2397  CA  GLN   181      69.594 111.093  73.999  1.00  0.00           C  
ATOM   2398  HA  GLN   181      69.082 111.460  74.889  1.00  0.00           H  
ATOM   2399  CB  GLN   181      69.465 112.136  72.901  1.00  0.00           C  
ATOM   2400  HB2 GLN   181      70.054 113.000  73.209  1.00  0.00           H  
ATOM   2401  HB3 GLN   181      69.797 111.649  71.984  1.00  0.00           H  
ATOM   2402  CG  GLN   181      68.010 112.596  72.527  1.00  0.00           C  
ATOM   2403  HG2 GLN   181      68.089 112.805  71.460  1.00  0.00           H  
ATOM   2404  HG3 GLN   181      67.394 111.706  72.656  1.00  0.00           H  
ATOM   2405  CD  GLN   181      67.469 113.807  73.173  1.00  0.00           C  
ATOM   2406  OE1 GLN   181      68.161 114.489  73.938  1.00  0.00           O  
ATOM   2407  NE2 GLN   181      66.203 114.046  72.983  1.00  0.00           N  
ATOM   2408 HE21 GLN   181      65.579 113.470  72.436  1.00  0.00           H  
ATOM   2409 HE22 GLN   181      65.772 114.847  73.422  1.00  0.00           H  
ATOM   2410  C   GLN   181      68.964 109.708  73.685  1.00  0.00           C  
ATOM   2411  O   GLN   181      69.500 108.940  72.926  1.00  0.00           O  
ATOM   2412  N   SER   182      67.812 109.474  74.263  1.00  0.00           N  
ATOM   2413  H   SER   182      67.474 110.148  74.935  1.00  0.00           H  
ATOM   2414  CA  SER   182      66.938 108.306  73.997  1.00  0.00           C  
ATOM   2415  HA  SER   182      67.423 107.650  73.275  1.00  0.00           H  
ATOM   2416  CB  SER   182      66.638 107.544  75.343  1.00  0.00           C  
ATOM   2417  HB2 SER   182      66.522 108.231  76.181  1.00  0.00           H  
ATOM   2418  HB3 SER   182      65.764 106.956  75.065  1.00  0.00           H  
ATOM   2419  OG  SER   182      67.709 106.698  75.687  1.00  0.00           O  
ATOM   2420  HG  SER   182      68.504 107.100  76.045  1.00  0.00           H  
ATOM   2421  C   SER   182      65.613 108.835  73.354  1.00  0.00           C  
ATOM   2422  O   SER   182      64.773 109.340  74.143  1.00  0.00           O  
ATOM   2423  N   SER   183      65.216 108.442  72.160  1.00  0.00           N  
ATOM   2424  H   SER   183      64.326 108.820  71.870  1.00  0.00           H  
ATOM   2425  CA  SER   183      65.992 107.869  71.066  1.00  0.00           C  
ATOM   2426  HA  SER   183      66.362 106.858  71.239  1.00  0.00           H  
ATOM   2427  CB  SER   183      65.017 107.656  69.878  1.00  0.00           C  
ATOM   2428  HB2 SER   183      64.334 106.880  70.222  1.00  0.00           H  
ATOM   2429  HB3 SER   183      64.521 108.598  69.644  1.00  0.00           H  
ATOM   2430  OG  SER   183      65.640 107.214  68.685  1.00  0.00           O  
ATOM   2431  HG  SER   183      65.529 106.260  68.706  1.00  0.00           H  
ATOM   2432  C   SER   183      67.058 108.809  70.563  1.00  0.00           C  
ATOM   2433  O   SER   183      66.814 110.019  70.505  1.00  0.00           O  
ATOM   2434  N   MET   184      68.255 108.334  70.062  1.00  0.00           N  
ATOM   2435  H   MET   184      68.364 107.330  70.077  1.00  0.00           H  
ATOM   2436  CA  MET   184      69.383 109.150  69.649  1.00  0.00           C  
ATOM   2437  HA  MET   184      69.742 109.668  70.538  1.00  0.00           H  
ATOM   2438  CB  MET   184      70.598 108.228  69.247  1.00  0.00           C  
ATOM   2439  HB2 MET   184      70.743 107.437  69.983  1.00  0.00           H  
ATOM   2440  HB3 MET   184      70.325 107.708  68.329  1.00  0.00           H  
ATOM   2441  CG  MET   184      71.906 109.008  69.006  1.00  0.00           C  
ATOM   2442  HG2 MET   184      72.710 108.282  68.886  1.00  0.00           H  
ATOM   2443  HG3 MET   184      71.862 109.571  68.073  1.00  0.00           H  
ATOM   2444  SD  MET   184      72.372 110.186  70.360  1.00  0.00           S  
ATOM   2445  CE  MET   184      72.974 109.042  71.614  1.00  0.00           C  
ATOM   2446  HE1 MET   184      72.391 108.124  71.531  1.00  0.00           H  
ATOM   2447  HE2 MET   184      74.003 108.701  71.502  1.00  0.00           H  
ATOM   2448  HE3 MET   184      72.803 109.476  72.599  1.00  0.00           H  
ATOM   2449  C   MET   184      69.020 110.243  68.584  1.00  0.00           C  
ATOM   2450  O   MET   184      68.298 109.966  67.582  1.00  0.00           O  
ATOM   2451  N   SER   185      69.645 111.457  68.733  1.00  0.00           N  
ATOM   2452  H   SER   185      70.257 111.500  69.536  1.00  0.00           H  
ATOM   2453  CA  SER   185      69.506 112.603  67.769  1.00  0.00           C  
ATOM   2454  HA  SER   185      68.633 112.405  67.147  1.00  0.00           H  
ATOM   2455  CB  SER   185      69.182 113.799  68.668  1.00  0.00           C  
ATOM   2456  HB2 SER   185      69.261 114.710  68.074  1.00  0.00           H  
ATOM   2457  HB3 SER   185      68.149 113.731  69.010  1.00  0.00           H  
ATOM   2458  OG  SER   185      70.098 113.825  69.765  1.00  0.00           O  
ATOM   2459  HG  SER   185      70.506 114.687  69.657  1.00  0.00           H  
ATOM   2460  C   SER   185      70.814 112.783  66.976  1.00  0.00           C  
ATOM   2461  O   SER   185      71.924 112.349  67.389  1.00  0.00           O  
ATOM   2462  N   SER   186      70.674 113.399  65.782  1.00  0.00           N  
ATOM   2463  H   SER   186      69.772 113.725  65.463  1.00  0.00           H  
ATOM   2464  CA  SER   186      71.744 113.466  64.739  1.00  0.00           C  
ATOM   2465  HA  SER   186      71.977 112.523  64.244  1.00  0.00           H  
ATOM   2466  CB  SER   186      71.215 114.325  63.577  1.00  0.00           C  
ATOM   2467  HB2 SER   186      70.414 113.754  63.107  1.00  0.00           H  
ATOM   2468  HB3 SER   186      70.807 115.239  64.011  1.00  0.00           H  
ATOM   2469  OG  SER   186      72.127 114.647  62.495  1.00  0.00           O  
ATOM   2470  HG  SER   186      72.292 115.578  62.665  1.00  0.00           H  
ATOM   2471  C   SER   186      73.024 114.065  65.307  1.00  0.00           C  
ATOM   2472  O   SER   186      73.015 114.968  66.148  1.00  0.00           O  
ATOM   2473  N   GLY   187      74.151 113.604  64.910  1.00  0.00           N  
ATOM   2474  H   GLY   187      75.005 113.983  65.293  1.00  0.00           H  
ATOM   2475  CA  GLY   187      74.443 112.464  64.100  1.00  0.00           C  
ATOM   2476  HA2 GLY   187      74.067 111.668  64.743  1.00  0.00           H  
ATOM   2477  HA3 GLY   187      73.887 112.460  63.163  1.00  0.00           H  
ATOM   2478  C   GLY   187      75.902 112.301  63.670  1.00  0.00           C  
ATOM   2479  O   GLY   187      76.829 112.673  64.368  1.00  0.00           O  
ATOM   2480  N   GLY   188      76.179 111.914  62.413  1.00  0.00           N  
ATOM   2481  H   GLY   188      75.353 111.751  61.855  1.00  0.00           H  
ATOM   2482  CA  GLY   188      77.439 111.561  61.847  1.00  0.00           C  
ATOM   2483  HA2 GLY   188      77.135 111.423  60.809  1.00  0.00           H  
ATOM   2484  HA3 GLY   188      78.047 112.465  61.892  1.00  0.00           H  
ATOM   2485  C   GLY   188      77.980 110.224  62.406  1.00  0.00           C  
ATOM   2486  O   GLY   188      77.466 109.707  63.375  1.00  0.00           O  
ATOM   2487  N   GLY   189      78.988 109.668  61.732  1.00  0.00           N  
ATOM   2488  H   GLY   189      79.281 108.830  62.214  1.00  0.00           H  
ATOM   2489  CA  GLY   189      79.828 110.191  60.620  1.00  0.00           C  
ATOM   2490  HA2 GLY   189      80.485 109.355  60.379  1.00  0.00           H  
ATOM   2491  HA3 GLY   189      79.120 110.431  59.827  1.00  0.00           H  
ATOM   2492  C   GLY   189      80.585 111.520  60.936  1.00  0.00           C  
ATOM   2493  O   GLY   189      80.768 111.862  62.115  1.00  0.00           O  
ATOM   2494  N   SER   190      81.037 112.123  59.862  1.00  0.00           N  
ATOM   2495  H   SER   190      80.687 111.747  58.993  1.00  0.00           H  
ATOM   2496  CA  SER   190      81.884 113.301  59.835  1.00  0.00           C  
ATOM   2497  HA  SER   190      82.923 113.114  60.109  1.00  0.00           H  
ATOM   2498  CB  SER   190      81.957 113.691  58.363  1.00  0.00           C  
ATOM   2499  HB2 SER   190      82.569 112.928  57.882  1.00  0.00           H  
ATOM   2500  HB3 SER   190      80.993 113.654  57.855  1.00  0.00           H  
ATOM   2501  OG  SER   190      82.574 114.934  58.155  1.00  0.00           O  
ATOM   2502  HG  SER   190      81.915 115.625  58.049  1.00  0.00           H  
ATOM   2503  C   SER   190      81.259 114.474  60.641  1.00  0.00           C  
ATOM   2504  O   SER   190      80.011 114.726  60.663  1.00  0.00           O  
ATOM   2505  N   GLY   191      82.104 115.211  61.353  1.00  0.00           N  
ATOM   2506  H   GLY   191      81.658 115.852  61.993  1.00  0.00           H  
ATOM   2507  CA  GLY   191      83.451 114.986  61.672  1.00  0.00           C  
ATOM   2508  HA2 GLY   191      83.626 113.972  62.031  1.00  0.00           H  
ATOM   2509  HA3 GLY   191      84.168 115.075  60.856  1.00  0.00           H  
ATOM   2510  C   GLY   191      83.954 116.028  62.706  1.00  0.00           C  
ATOM   2511  O   GLY   191      83.141 116.689  63.427  1.00  0.00           O  
ATOM   2512  N   GLY   192      85.239 116.380  62.558  1.00  0.00           N  
ATOM   2513  H   GLY   192      85.788 116.038  61.783  1.00  0.00           H  
ATOM   2514  CA  GLY   192      85.816 117.588  63.164  1.00  0.00           C  
ATOM   2515  HA2 GLY   192      85.121 118.400  62.945  1.00  0.00           H  
ATOM   2516  HA3 GLY   192      85.902 117.433  64.239  1.00  0.00           H  
ATOM   2517  C   GLY   192      87.197 117.970  62.678  1.00  0.00           C  
ATOM   2518  O   GLY   192      87.715 117.229  61.884  1.00  0.00           O  
ATOM   2519  N   GLY   193      87.773 119.089  63.108  1.00  0.00           N  
ATOM   2520  H   GLY   193      87.376 119.504  63.939  1.00  0.00           H  
ATOM   2521  CA  GLY   193      89.100 119.486  62.592  1.00  0.00           C  
ATOM   2522  HA2 GLY   193      89.413 120.451  62.990  1.00  0.00           H  
ATOM   2523  HA3 GLY   193      89.820 118.750  62.948  1.00  0.00           H  
ATOM   2524  C   GLY   193      89.312 119.652  61.104  1.00  0.00           C  
ATOM   2525  O   GLY   193      88.362 119.856  60.334  1.00  0.00           O  
ATOM   2526  N   TYR   194      90.562 119.530  60.627  1.00  0.00           N  
ATOM   2527  H   TYR   194      91.325 119.107  61.136  1.00  0.00           H  
ATOM   2528  CA  TYR   194      90.892 119.692  59.203  1.00  0.00           C  
ATOM   2529  HA  TYR   194      90.314 120.467  58.700  1.00  0.00           H  
ATOM   2530  CB  TYR   194      92.396 120.041  59.053  1.00  0.00           C  
ATOM   2531  HB2 TYR   194      92.947 119.506  59.827  1.00  0.00           H  
ATOM   2532  HB3 TYR   194      92.770 119.685  58.093  1.00  0.00           H  
ATOM   2533  CG  TYR   194      92.806 121.465  59.226  1.00  0.00           C  
ATOM   2534  CD1 TYR   194      92.043 122.483  58.625  1.00  0.00           C  
ATOM   2535  HD1 TYR   194      91.200 122.281  57.980  1.00  0.00           H  
ATOM   2536  CE1 TYR   194      92.517 123.810  58.755  1.00  0.00           C  
ATOM   2537  HE1 TYR   194      91.971 124.616  58.287  1.00  0.00           H  
ATOM   2538  CZ  TYR   194      93.677 124.126  59.536  1.00  0.00           C  
ATOM   2539  OH  TYR   194      94.117 125.468  59.637  1.00  0.00           O  
ATOM   2540  HH  TYR   194      93.433 126.056  59.309  1.00  0.00           H  
ATOM   2541  CE2 TYR   194      94.349 123.111  60.185  1.00  0.00           C  
ATOM   2542  HE2 TYR   194      95.233 123.321  60.768  1.00  0.00           H  
ATOM   2543  CD2 TYR   194      93.894 121.811  60.007  1.00  0.00           C  
ATOM   2544  HD2 TYR   194      94.473 121.037  60.488  1.00  0.00           H  
ATOM   2545  C   TYR   194      90.546 118.340  58.538  1.00  0.00           C  
ATOM   2546  O   TYR   194      91.117 117.345  58.973  1.00  0.00           O  
ATOM   2547  N   GLY   195      89.669 118.283  57.468  1.00  0.00           N  
ATOM   2548  H   GLY   195      89.505 117.356  57.101  1.00  0.00           H  
ATOM   2549  CA  GLY   195      88.784 119.331  56.920  1.00  0.00           C  
ATOM   2550  HA2 GLY   195      88.213 119.768  57.739  1.00  0.00           H  
ATOM   2551  HA3 GLY   195      89.350 120.111  56.409  1.00  0.00           H  
ATOM   2552  C   GLY   195      87.735 118.696  55.955  1.00  0.00           C  
ATOM   2553  O   GLY   195      87.858 117.501  55.546  1.00  0.00           O  
ATOM   2554  N   ASN   196      86.623 119.425  55.723  1.00  0.00           N  
ATOM   2555  H   ASN   196      86.601 120.311  56.208  1.00  0.00           H  
ATOM   2556  CA  ASN   196      85.437 119.094  54.833  1.00  0.00           C  
ATOM   2557  HA  ASN   196      84.945 118.253  55.322  1.00  0.00           H  
ATOM   2558  CB  ASN   196      84.433 120.305  54.850  1.00  0.00           C  
ATOM   2559  HB2 ASN   196      84.199 120.553  55.885  1.00  0.00           H  
ATOM   2560  HB3 ASN   196      84.852 121.105  54.239  1.00  0.00           H  
ATOM   2561  CG  ASN   196      83.115 120.034  54.144  1.00  0.00           C  
ATOM   2562  OD1 ASN   196      83.060 120.016  52.927  1.00  0.00           O  
ATOM   2563  ND2 ASN   196      82.062 119.849  54.854  1.00  0.00           N  
ATOM   2564 HD21 ASN   196      81.223 119.463  54.446  1.00  0.00           H  
ATOM   2565 HD22 ASN   196      82.260 119.811  55.844  1.00  0.00           H  
ATOM   2566  C   ASN   196      85.791 118.736  53.433  1.00  0.00           C  
ATOM   2567  O   ASN   196      86.721 119.258  52.864  1.00  0.00           O  
ATOM   2568  N   GLN   197      85.009 117.727  52.910  1.00  0.00           N  
ATOM   2569  H   GLN   197      84.273 117.400  53.520  1.00  0.00           H  
ATOM   2570  CA  GLN   197      85.230 117.166  51.585  1.00  0.00           C  
ATOM   2571  HA  GLN   197      85.509 117.930  50.859  1.00  0.00           H  
ATOM   2572  CB  GLN   197      86.399 116.127  51.708  1.00  0.00           C  
ATOM   2573  HB2 GLN   197      87.135 116.600  52.359  1.00  0.00           H  
ATOM   2574  HB3 GLN   197      85.964 115.231  52.150  1.00  0.00           H  
ATOM   2575  CG  GLN   197      87.120 115.689  50.437  1.00  0.00           C  
ATOM   2576  HG2 GLN   197      87.780 114.925  50.848  1.00  0.00           H  
ATOM   2577  HG3 GLN   197      86.449 115.320  49.662  1.00  0.00           H  
ATOM   2578  CD  GLN   197      87.998 116.836  49.847  1.00  0.00           C  
ATOM   2579  OE1 GLN   197      87.492 117.782  49.232  1.00  0.00           O  
ATOM   2580  NE2 GLN   197      89.224 116.842  50.291  1.00  0.00           N  
ATOM   2581 HE21 GLN   197      89.683 116.059  50.734  1.00  0.00           H  
ATOM   2582 HE22 GLN   197      89.681 117.739  50.208  1.00  0.00           H  
ATOM   2583  C   GLN   197      83.872 116.509  51.124  1.00  0.00           C  
ATOM   2584  O   GLN   197      83.902 115.369  50.688  1.00  0.00           O  
ATOM   2585  N   ASP   198      82.751 117.227  51.282  1.00  0.00           N  
ATOM   2586  H   ASP   198      82.783 118.099  51.791  1.00  0.00           H  
ATOM   2587  CA  ASP   198      81.446 116.741  50.751  1.00  0.00           C  
ATOM   2588  HA  ASP   198      81.623 115.991  49.981  1.00  0.00           H  
ATOM   2589  CB  ASP   198      80.641 115.977  51.832  1.00  0.00           C  
ATOM   2590  HB2 ASP   198      81.241 115.154  52.218  1.00  0.00           H  
ATOM   2591  HB3 ASP   198      80.443 116.617  52.693  1.00  0.00           H  
ATOM   2592  CG  ASP   198      79.333 115.529  51.326  1.00  0.00           C  
ATOM   2593  OD1 ASP   198      78.323 115.765  52.091  1.00  0.00           O  
ATOM   2594  OD2 ASP   198      79.154 115.012  50.202  1.00  0.00           O  
ATOM   2595  C   ASP   198      80.671 118.016  50.267  1.00  0.00           C  
ATOM   2596  O   ASP   198      80.640 119.056  50.917  1.00  0.00           O  
ATOM   2597  N   GLN   199      79.913 117.865  49.095  1.00  0.00           N  
ATOM   2598  H   GLN   199      79.929 116.951  48.667  1.00  0.00           H  
ATOM   2599  CA  GLN   199      79.218 118.924  48.429  1.00  0.00           C  
ATOM   2600  HA  GLN   199      79.962 119.596  48.002  1.00  0.00           H  
ATOM   2601  CB  GLN   199      78.465 118.293  47.253  1.00  0.00           C  
ATOM   2602  HB2 GLN   199      78.063 119.136  46.690  1.00  0.00           H  
ATOM   2603  HB3 GLN   199      79.281 117.822  46.706  1.00  0.00           H  
ATOM   2604  CG  GLN   199      77.280 117.402  47.502  1.00  0.00           C  
ATOM   2605  HG2 GLN   199      77.648 116.566  48.097  1.00  0.00           H  
ATOM   2606  HG3 GLN   199      76.530 117.931  48.089  1.00  0.00           H  
ATOM   2607  CD  GLN   199      76.601 116.888  46.247  1.00  0.00           C  
ATOM   2608  OE1 GLN   199      77.146 116.938  45.153  1.00  0.00           O  
ATOM   2609  NE2 GLN   199      75.431 116.275  46.323  1.00  0.00           N  
ATOM   2610 HE21 GLN   199      74.980 116.406  47.216  1.00  0.00           H  
ATOM   2611 HE22 GLN   199      74.946 115.820  45.563  1.00  0.00           H  
ATOM   2612  C   GLN   199      78.182 119.735  49.255  1.00  0.00           C  
ATOM   2613  O   GLN   199      77.443 119.059  49.963  1.00  0.00           O  
ATOM   2614  N   SER   200      78.055 121.064  49.142  1.00  0.00           N  
ATOM   2615  H   SER   200      77.319 121.575  49.608  1.00  0.00           H  
ATOM   2616  CA  SER   200      78.754 121.988  48.209  1.00  0.00           C  
ATOM   2617  HA  SER   200      78.758 121.576  47.200  1.00  0.00           H  
ATOM   2618  CB  SER   200      77.954 123.258  48.055  1.00  0.00           C  
ATOM   2619  HB2 SER   200      78.416 123.795  47.227  1.00  0.00           H  
ATOM   2620  HB3 SER   200      76.939 122.939  47.820  1.00  0.00           H  
ATOM   2621  OG  SER   200      78.160 124.028  49.199  1.00  0.00           O  
ATOM   2622  HG  SER   200      77.713 124.877  49.179  1.00  0.00           H  
ATOM   2623  C   SER   200      80.284 122.199  48.386  1.00  0.00           C  
ATOM   2624  O   SER   200      80.990 122.688  47.510  1.00  0.00           O  
ATOM   2625  N   GLY   201      80.869 121.738  49.485  1.00  0.00           N  
ATOM   2626  H   GLY   201      80.298 121.277  50.179  1.00  0.00           H  
ATOM   2627  CA  GLY   201      82.322 121.778  49.812  1.00  0.00           C  
ATOM   2628  HA2 GLY   201      82.659 122.771  49.517  1.00  0.00           H  
ATOM   2629  HA3 GLY   201      82.457 121.616  50.882  1.00  0.00           H  
ATOM   2630  C   GLY   201      83.158 120.800  49.001  1.00  0.00           C  
ATOM   2631  O   GLY   201      82.630 120.130  48.052  1.00  0.00           O  
ATOM   2632  N   GLY   202      84.464 120.612  49.227  1.00  0.00           N  
ATOM   2633  H   GLY   202      84.864 119.834  48.722  1.00  0.00           H  
ATOM   2634  CA  GLY   202      85.276 121.164  50.319  1.00  0.00           C  
ATOM   2635  HA2 GLY   202      84.800 121.132  51.298  1.00  0.00           H  
ATOM   2636  HA3 GLY   202      86.136 120.494  50.299  1.00  0.00           H  
ATOM   2637  C   GLY   202      85.678 122.607  49.972  1.00  0.00           C  
ATOM   2638  O   GLY   202      84.995 123.355  49.267  1.00  0.00           O  
ATOM   2639  N   GLY   203      86.713 123.074  50.739  1.00  0.00           N  
ATOM   2640  H   GLY   203      86.810 124.056  50.523  1.00  0.00           H  
ATOM   2641  CA  GLY   203      87.685 122.397  51.625  1.00  0.00           C  
ATOM   2642  HA2 GLY   203      87.322 121.378  51.757  1.00  0.00           H  
ATOM   2643  HA3 GLY   203      88.684 122.353  51.190  1.00  0.00           H  
ATOM   2644  C   GLY   203      87.818 123.203  52.900  1.00  0.00           C  
ATOM   2645  O   GLY   203      86.893 123.578  53.683  1.00  0.00           O  
ATOM   2646  N   GLY   204      89.110 123.626  53.138  1.00  0.00           N  
ATOM   2647  H   GLY   204      89.856 123.142  52.659  1.00  0.00           H  
ATOM   2648  CA  GLY   204      89.467 124.580  54.205  1.00  0.00           C  
ATOM   2649  HA2 GLY   204      90.497 124.907  54.067  1.00  0.00           H  
ATOM   2650  HA3 GLY   204      88.712 125.364  54.147  1.00  0.00           H  
ATOM   2651  C   GLY   204      89.421 124.003  55.589  1.00  0.00           C  
ATOM   2652  O   GLY   204      89.660 122.820  55.850  1.00  0.00           O  
ATOM   2653  N   SER   205      89.143 124.840  56.619  1.00  0.00           N  
ATOM   2654  H   SER   205      89.262 124.386  57.513  1.00  0.00           H  
ATOM   2655  CA  SER   205      88.803 126.271  56.650  1.00  0.00           C  
ATOM   2656  HA  SER   205      87.867 126.389  56.105  1.00  0.00           H  
ATOM   2657  CB  SER   205      88.513 126.596  58.109  1.00  0.00           C  
ATOM   2658  HB2 SER   205      87.562 126.184  58.449  1.00  0.00           H  
ATOM   2659  HB3 SER   205      89.367 126.249  58.691  1.00  0.00           H  
ATOM   2660  OG  SER   205      88.475 127.983  58.292  1.00  0.00           O  
ATOM   2661  HG  SER   205      88.576 128.153  59.231  1.00  0.00           H  
ATOM   2662  C   SER   205      89.805 127.215  55.963  1.00  0.00           C  
ATOM   2663  O   SER   205      91.003 126.864  55.931  1.00  0.00           O  
ATOM   2664  N   GLY   206      89.403 128.341  55.446  1.00  0.00           N  
ATOM   2665  H   GLY   206      88.446 128.659  55.500  1.00  0.00           H  
ATOM   2666  CA  GLY   206      90.304 129.152  54.632  1.00  0.00           C  
ATOM   2667  HA2 GLY   206      89.831 130.087  54.334  1.00  0.00           H  
ATOM   2668  HA3 GLY   206      91.168 129.306  55.279  1.00  0.00           H  
ATOM   2669  C   GLY   206      90.689 128.359  53.366  1.00  0.00           C  
ATOM   2670  O   GLY   206      89.989 127.412  52.937  1.00  0.00           O  
ATOM   2671  N   GLY   207      91.943 128.596  52.822  1.00  0.00           N  
ATOM   2672  H   GLY   207      92.251 127.930  52.128  1.00  0.00           H  
ATOM   2673  CA  GLY   207      92.698 129.871  52.842  1.00  0.00           C  
ATOM   2674  HA2 GLY   207      92.963 130.160  53.859  1.00  0.00           H  
ATOM   2675  HA3 GLY   207      93.574 129.709  52.214  1.00  0.00           H  
ATOM   2676  C   GLY   207      91.908 131.072  52.254  1.00  0.00           C  
ATOM   2677  O   GLY   207      90.882 130.975  51.645  1.00  0.00           O  
ATOM   2678  N   TYR   208      92.417 132.223  52.514  1.00  0.00           N  
ATOM   2679  H   TYR   208      93.289 132.201  53.024  1.00  0.00           H  
ATOM   2680  CA  TYR   208      92.085 133.543  51.951  1.00  0.00           C  
ATOM   2681  HA  TYR   208      91.003 133.620  52.056  1.00  0.00           H  
ATOM   2682  CB  TYR   208      92.732 134.649  52.838  1.00  0.00           C  
ATOM   2683  HB2 TYR   208      92.509 134.517  53.897  1.00  0.00           H  
ATOM   2684  HB3 TYR   208      93.808 134.513  52.735  1.00  0.00           H  
ATOM   2685  CG  TYR   208      92.280 136.046  52.335  1.00  0.00           C  
ATOM   2686  CD1 TYR   208      91.019 136.624  52.725  1.00  0.00           C  
ATOM   2687  HD1 TYR   208      90.358 136.090  53.391  1.00  0.00           H  
ATOM   2688  CE1 TYR   208      90.481 137.776  52.106  1.00  0.00           C  
ATOM   2689  HE1 TYR   208      89.580 138.286  52.415  1.00  0.00           H  
ATOM   2690  CZ  TYR   208      91.262 138.310  51.087  1.00  0.00           C  
ATOM   2691  OH  TYR   208      90.813 139.461  50.480  1.00  0.00           O  
ATOM   2692  HH  TYR   208      91.302 140.282  50.571  1.00  0.00           H  
ATOM   2693  CE2 TYR   208      92.482 137.794  50.658  1.00  0.00           C  
ATOM   2694  HE2 TYR   208      92.984 138.371  49.895  1.00  0.00           H  
ATOM   2695  CD2 TYR   208      92.991 136.590  51.195  1.00  0.00           C  
ATOM   2696  HD2 TYR   208      93.897 136.186  50.767  1.00  0.00           H  
ATOM   2697  C   TYR   208      92.550 133.593  50.496  1.00  0.00           C  
ATOM   2698  O   TYR   208      93.561 132.946  50.175  1.00  0.00           O  
ATOM   2699  N   GLY   209      91.754 134.139  49.547  1.00  0.00           N  
ATOM   2700  H   GLY   209      90.923 134.667  49.773  1.00  0.00           H  
ATOM   2701  CA  GLY   209      92.118 133.899  48.150  1.00  0.00           C  
ATOM   2702  HA2 GLY   209      92.249 132.835  47.953  1.00  0.00           H  
ATOM   2703  HA3 GLY   209      91.313 134.207  47.483  1.00  0.00           H  
ATOM   2704  C   GLY   209      93.277 134.720  47.577  1.00  0.00           C  
ATOM   2705  O   GLY   209      93.855 135.455  48.340  1.00  0.00           O  
ATOM   2706  N   GLN   210      93.691 134.615  46.361  1.00  0.00           N  
ATOM   2707  H   GLN   210      94.513 135.177  46.194  1.00  0.00           H  
ATOM   2708  CA  GLN   210      93.292 133.806  45.136  1.00  0.00           C  
ATOM   2709  HA  GLN   210      94.160 133.757  44.479  1.00  0.00           H  
ATOM   2710  CB  GLN   210      92.747 132.418  45.418  1.00  0.00           C  
ATOM   2711  HB2 GLN   210      93.141 132.124  46.391  1.00  0.00           H  
ATOM   2712  HB3 GLN   210      91.660 132.470  45.463  1.00  0.00           H  
ATOM   2713  CG  GLN   210      93.179 131.376  44.299  1.00  0.00           C  
ATOM   2714  HG2 GLN   210      92.536 130.496  44.266  1.00  0.00           H  
ATOM   2715  HG3 GLN   210      93.044 131.791  43.300  1.00  0.00           H  
ATOM   2716  CD  GLN   210      94.604 130.943  44.592  1.00  0.00           C  
ATOM   2717  OE1 GLN   210      95.609 131.330  43.989  1.00  0.00           O  
ATOM   2718  NE2 GLN   210      94.799 130.029  45.539  1.00  0.00           N  
ATOM   2719 HE21 GLN   210      95.738 129.666  45.625  1.00  0.00           H  
ATOM   2720 HE22 GLN   210      94.007 129.755  46.103  1.00  0.00           H  
ATOM   2721  C   GLN   210      92.311 134.548  44.204  1.00  0.00           C  
ATOM   2722  O   GLN   210      91.864 133.943  43.204  1.00  0.00           O  
ATOM   2723  N   GLN   211      91.931 135.861  44.402  1.00  0.00           N  
ATOM   2724  H   GLN   211      92.327 136.381  45.172  1.00  0.00           H  
ATOM   2725  CA  GLN   211      90.973 136.597  43.466  1.00  0.00           C  
ATOM   2726  HA  GLN   211      90.021 136.084  43.325  1.00  0.00           H  
ATOM   2727  CB  GLN   211      90.611 138.010  44.089  1.00  0.00           C  
ATOM   2728  HB2 GLN   211      91.485 138.649  43.967  1.00  0.00           H  
ATOM   2729  HB3 GLN   211      89.833 138.331  43.397  1.00  0.00           H  
ATOM   2730  CG  GLN   211      89.964 138.065  45.511  1.00  0.00           C  
ATOM   2731  HG2 GLN   211      89.393 138.974  45.698  1.00  0.00           H  
ATOM   2732  HG3 GLN   211      89.167 137.324  45.566  1.00  0.00           H  
ATOM   2733  CD  GLN   211      90.938 137.800  46.651  1.00  0.00           C  
ATOM   2734  OE1 GLN   211      92.138 137.592  46.534  1.00  0.00           O  
ATOM   2735  NE2 GLN   211      90.481 137.797  47.888  1.00  0.00           N  
ATOM   2736 HE21 GLN   211      89.490 137.804  48.084  1.00  0.00           H  
ATOM   2737 HE22 GLN   211      91.109 137.558  48.643  1.00  0.00           H  
ATOM   2738  C   GLN   211      91.719 136.872  42.103  1.00  0.00           C  
ATOM   2739  O   GLN   211      92.947 137.180  42.055  1.00  0.00           O  
ATOM   2740  N   ASP   212      90.977 136.592  41.044  1.00  0.00           N  
ATOM   2741  H   ASP   212      90.054 136.286  41.318  1.00  0.00           H  
ATOM   2742  CA  ASP   212      91.292 136.836  39.574  1.00  0.00           C  
ATOM   2743  HA  ASP   212      92.079 136.119  39.342  1.00  0.00           H  
ATOM   2744  CB  ASP   212      90.166 136.632  38.553  1.00  0.00           C  
ATOM   2745  HB2 ASP   212      89.536 137.505  38.724  1.00  0.00           H  
ATOM   2746  HB3 ASP   212      90.595 136.713  37.554  1.00  0.00           H  
ATOM   2747  CG  ASP   212      89.317 135.398  38.647  1.00  0.00           C  
ATOM   2748  OD1 ASP   212      89.369 134.712  39.702  1.00  0.00           O  
ATOM   2749  OD2 ASP   212      88.620 135.046  37.649  1.00  0.00           O  
ATOM   2750  C   ASP   212      91.999 138.225  39.338  1.00  0.00           C  
ATOM   2751  O   ASP   212      91.704 139.167  40.057  1.00  0.00           O  
ATOM   2752  N   ARG   213      92.899 138.320  38.350  1.00  0.00           N  
ATOM   2753  H   ARG   213      93.158 137.425  37.959  1.00  0.00           H  
ATOM   2754  CA  ARG   213      93.536 139.581  37.901  1.00  0.00           C  
ATOM   2755  HA  ARG   213      94.292 139.812  38.651  1.00  0.00           H  
ATOM   2756  CB  ARG   213      94.181 139.400  36.559  1.00  0.00           C  
ATOM   2757  HB2 ARG   213      94.751 138.475  36.474  1.00  0.00           H  
ATOM   2758  HB3 ARG   213      93.421 139.381  35.778  1.00  0.00           H  
ATOM   2759  CG  ARG   213      95.114 140.557  36.249  1.00  0.00           C  
ATOM   2760  HG2 ARG   213      94.676 141.551  36.340  1.00  0.00           H  
ATOM   2761  HG3 ARG   213      95.854 140.459  37.043  1.00  0.00           H  
ATOM   2762  CD  ARG   213      95.845 140.399  34.920  1.00  0.00           C  
ATOM   2763  HD2 ARG   213      95.002 140.173  34.268  1.00  0.00           H  
ATOM   2764  HD3 ARG   213      96.337 141.347  34.704  1.00  0.00           H  
ATOM   2765  NE  ARG   213      96.897 139.332  34.756  1.00  0.00           N  
ATOM   2766  HE  ARG   213      96.927 138.600  35.451  1.00  0.00           H  
ATOM   2767  CZ  ARG   213      97.808 139.248  33.791  1.00  0.00           C  
ATOM   2768  NH1 ARG   213      97.872 140.149  32.816  1.00  0.00           N  
ATOM   2769 HH11 ARG   213      98.644 140.023  32.176  1.00  0.00           H  
ATOM   2770 HH12 ARG   213      97.160 140.854  32.690  1.00  0.00           H  
ATOM   2771  NH2 ARG   213      98.705 138.342  33.908  1.00  0.00           N  
ATOM   2772 HH21 ARG   213      99.406 138.292  33.183  1.00  0.00           H  
ATOM   2773 HH22 ARG   213      98.698 137.741  34.719  1.00  0.00           H  
ATOM   2774  C   ARG   213      92.449 140.733  37.857  1.00  0.00           C  
ATOM   2775  O   ARG   213      91.371 140.502  37.299  1.00  0.00           O  
ATOM   2776  N   GLY   214      92.699 141.935  38.440  1.00  0.00           N  
ATOM   2777  H   GLY   214      91.923 142.577  38.526  1.00  0.00           H  
ATOM   2778  CA  GLY   214      93.905 142.233  39.204  1.00  0.00           C  
ATOM   2779  HA2 GLY   214      93.973 141.564  40.062  1.00  0.00           H  
ATOM   2780  HA3 GLY   214      94.757 142.096  38.537  1.00  0.00           H  
ATOM   2781  C   GLY   214      93.989 143.635  39.868  1.00  0.00           C  
ATOM   2782  O   GLY   214      92.991 144.211  40.322  1.00  0.00           O  
ATOM   2783  OXT GLY   214      95.078 144.273  39.625  1.00  0.00           O  
TER    2784      GLY   214 
END   
