# Supplementary material for: Visualization of oligomerization, clustering, and density transition of intrinsically disordered proteins
Source: Natl Sci Rev. 2026 Feb 14;13(7):nwag107. doi: 10.1093/nsr/nwag107 (PMC13114874; doi:10.1093/nsr/nwag107)
Supplement: nwag107_Supplemental_Files [file nwag107_supplemental_files.zip › SI-MD-Structures/MD-Sturctures/frame1000.pdb]

CRYST1  135.070  149.230  136.833  90.00  90.00  90.00               1
ATOM      1  N   MET     1      86.820  47.283 108.940  1.00  0.00           N  
ATOM      2  H1  MET     1      87.136  47.270 109.900  1.00  0.00           H  
ATOM      3  H2  MET     1      87.013  46.340 108.636  1.00  0.00           H  
ATOM      4  H3  MET     1      87.494  47.888 108.492  1.00  0.00           H  
ATOM      5  CA  MET     1      85.463  47.595 108.700  1.00  0.00           C  
ATOM      6  HA  MET     1      85.374  47.568 107.614  1.00  0.00           H  
ATOM      7  CB  MET     1      84.485  46.648 109.403  1.00  0.00           C  
ATOM      8  HB2 MET     1      84.781  46.429 110.429  1.00  0.00           H  
ATOM      9  HB3 MET     1      83.573  47.243 109.458  1.00  0.00           H  
ATOM     10  CG  MET     1      84.363  45.390 108.497  1.00  0.00           C  
ATOM     11  HG2 MET     1      85.369  45.041 108.260  1.00  0.00           H  
ATOM     12  HG3 MET     1      83.724  44.617 108.924  1.00  0.00           H  
ATOM     13  SD  MET     1      83.563  45.747 106.900  1.00  0.00           S  
ATOM     14  CE  MET     1      81.863  45.998 107.540  1.00  0.00           C  
ATOM     15  HE1 MET     1      81.178  46.410 106.798  1.00  0.00           H  
ATOM     16  HE2 MET     1      81.572  45.050 107.992  1.00  0.00           H  
ATOM     17  HE3 MET     1      81.906  46.836 108.236  1.00  0.00           H  
ATOM     18  C   MET     1      85.203  49.088 109.040  1.00  0.00           C  
ATOM     19  O   MET     1      85.415  49.391 110.169  1.00  0.00           O  
ATOM     20  N   ALA     2      84.755  49.974 108.112  1.00  0.00           N  
ATOM     21  H   ALA     2      84.888  50.931 108.409  1.00  0.00           H  
ATOM     22  CA  ALA     2      84.125  49.770 106.779  1.00  0.00           C  
ATOM     23  HA  ALA     2      84.595  49.016 106.147  1.00  0.00           H  
ATOM     24  CB  ALA     2      82.583  49.532 107.041  1.00  0.00           C  
ATOM     25  HB1 ALA     2      82.435  48.692 107.720  1.00  0.00           H  
ATOM     26  HB2 ALA     2      82.244  50.444 107.533  1.00  0.00           H  
ATOM     27  HB3 ALA     2      81.992  49.381 106.138  1.00  0.00           H  
ATOM     28  C   ALA     2      84.311  51.038 105.859  1.00  0.00           C  
ATOM     29  O   ALA     2      84.321  52.139 106.422  1.00  0.00           O  
ATOM     30  N   SER     3      84.385  51.014 104.525  1.00  0.00           N  
ATOM     31  H   SER     3      84.529  51.906 104.074  1.00  0.00           H  
ATOM     32  CA  SER     3      84.091  49.889 103.652  1.00  0.00           C  
ATOM     33  HA  SER     3      83.656  49.054 104.201  1.00  0.00           H  
ATOM     34  CB  SER     3      82.972  50.189 102.661  1.00  0.00           C  
ATOM     35  HB2 SER     3      83.163  51.057 102.029  1.00  0.00           H  
ATOM     36  HB3 SER     3      82.845  49.257 102.111  1.00  0.00           H  
ATOM     37  OG  SER     3      81.795  50.443 103.251  1.00  0.00           O  
ATOM     38  HG  SER     3      81.956  51.352 103.514  1.00  0.00           H  
ATOM     39  C   SER     3      85.364  49.405 102.905  1.00  0.00           C  
ATOM     40  O   SER     3      85.211  48.457 102.106  1.00  0.00           O  
ATOM     41  N   ASN     4      86.527  50.088 102.970  1.00  0.00           N  
ATOM     42  H   ASN     4      86.474  50.927 103.529  1.00  0.00           H  
ATOM     43  CA  ASN     4      87.691  49.918 102.123  1.00  0.00           C  
ATOM     44  HA  ASN     4      87.741  48.938 101.650  1.00  0.00           H  
ATOM     45  CB  ASN     4      87.457  50.882 100.930  1.00  0.00           C  
ATOM     46  HB2 ASN     4      86.549  50.517 100.450  1.00  0.00           H  
ATOM     47  HB3 ASN     4      87.408  51.923 101.251  1.00  0.00           H  
ATOM     48  CG  ASN     4      88.534  50.876  99.869  1.00  0.00           C  
ATOM     49  OD1 ASN     4      89.402  50.009  99.809  1.00  0.00           O  
ATOM     50  ND2 ASN     4      88.450  51.815  98.969  1.00  0.00           N  
ATOM     51 HD21 ASN     4      89.293  51.900  98.420  1.00  0.00           H  
ATOM     52 HD22 ASN     4      87.990  52.690  99.177  1.00  0.00           H  
ATOM     53  C   ASN     4      88.891  50.290 102.900  1.00  0.00           C  
ATOM     54  O   ASN     4      88.971  51.426 103.357  1.00  0.00           O  
ATOM     55  N   ASP     5      89.926  49.431 103.176  1.00  0.00           N  
ATOM     56  H   ASP     5      90.675  49.836 103.720  1.00  0.00           H  
ATOM     57  CA  ASP     5      90.088  48.028 102.802  1.00  0.00           C  
ATOM     58  HA  ASP     5      90.267  48.048 101.727  1.00  0.00           H  
ATOM     59  CB  ASP     5      91.417  47.507 103.433  1.00  0.00           C  
ATOM     60  HB2 ASP     5      91.282  47.649 104.505  1.00  0.00           H  
ATOM     61  HB3 ASP     5      91.486  46.459 103.142  1.00  0.00           H  
ATOM     62  CG  ASP     5      92.789  48.257 103.125  1.00  0.00           C  
ATOM     63  OD1 ASP     5      92.852  48.892 102.058  1.00  0.00           O  
ATOM     64  OD2 ASP     5      93.735  48.138 103.919  1.00  0.00           O  
ATOM     65  C   ASP     5      88.900  47.090 102.976  1.00  0.00           C  
ATOM     66  O   ASP     5      88.227  47.115 103.988  1.00  0.00           O  
ATOM     67  N   TYR     6      88.734  46.175 102.047  1.00  0.00           N  
ATOM     68  H   TYR     6      89.521  45.958 101.453  1.00  0.00           H  
ATOM     69  CA  TYR     6      87.476  45.489 101.853  1.00  0.00           C  
ATOM     70  HA  TYR     6      86.626  46.055 102.235  1.00  0.00           H  
ATOM     71  CB  TYR     6      87.297  44.992 100.448  1.00  0.00           C  
ATOM     72  HB2 TYR     6      88.078  44.250 100.279  1.00  0.00           H  
ATOM     73  HB3 TYR     6      86.389  44.389 100.430  1.00  0.00           H  
ATOM     74  CG  TYR     6      87.406  46.103  99.480  1.00  0.00           C  
ATOM     75  CD1 TYR     6      88.492  46.113  98.545  1.00  0.00           C  
ATOM     76  HD1 TYR     6      89.201  45.298  98.578  1.00  0.00           H  
ATOM     77  CE1 TYR     6      88.773  47.257  97.799  1.00  0.00           C  
ATOM     78  HE1 TYR     6      89.699  47.336  97.249  1.00  0.00           H  
ATOM     79  CZ  TYR     6      87.873  48.304  97.669  1.00  0.00           C  
ATOM     80  OH  TYR     6      88.103  49.476  96.962  1.00  0.00           O  
ATOM     81  HH  TYR     6      88.916  49.487  96.451  1.00  0.00           H  
ATOM     82  CE2 TYR     6      86.725  48.263  98.519  1.00  0.00           C  
ATOM     83  HE2 TYR     6      86.038  49.094  98.566  1.00  0.00           H  
ATOM     84  CD2 TYR     6      86.498  47.171  99.406  1.00  0.00           C  
ATOM     85  HD2 TYR     6      85.642  47.146 100.064  1.00  0.00           H  
ATOM     86  C   TYR     6      87.579  44.220 102.754  1.00  0.00           C  
ATOM     87  O   TYR     6      88.659  43.551 102.831  1.00  0.00           O  
ATOM     88  N   THR     7      86.684  44.043 103.724  1.00  0.00           N  
ATOM     89  H   THR     7      85.913  44.696 103.726  1.00  0.00           H  
ATOM     90  CA  THR     7      86.799  43.376 104.983  1.00  0.00           C  
ATOM     91  HA  THR     7      87.486  42.545 104.829  1.00  0.00           H  
ATOM     92  CB  THR     7      87.416  44.351 106.008  1.00  0.00           C  
ATOM     93  HB  THR     7      87.316  43.786 106.935  1.00  0.00           H  
ATOM     94  CG2 THR     7      88.867  44.675 105.857  1.00  0.00           C  
ATOM     95 HG21 THR     7      89.032  45.093 104.864  1.00  0.00           H  
ATOM     96 HG22 THR     7      89.271  45.337 106.622  1.00  0.00           H  
ATOM     97 HG23 THR     7      89.355  43.702 105.920  1.00  0.00           H  
ATOM     98  OG1 THR     7      86.783  45.607 106.019  1.00  0.00           O  
ATOM     99  HG1 THR     7      87.153  46.098 105.282  1.00  0.00           H  
ATOM    100  C   THR     7      85.491  42.833 105.604  1.00  0.00           C  
ATOM    101  O   THR     7      85.476  42.363 106.696  1.00  0.00           O  
ATOM    102  N   GLN     8      84.389  42.905 104.743  1.00  0.00           N  
ATOM    103  H   GLN     8      84.594  43.316 103.844  1.00  0.00           H  
ATOM    104  CA  GLN     8      82.980  42.616 105.153  1.00  0.00           C  
ATOM    105  HA  GLN     8      82.730  43.141 106.075  1.00  0.00           H  
ATOM    106  CB  GLN     8      82.107  43.117 103.942  1.00  0.00           C  
ATOM    107  HB2 GLN     8      82.517  42.636 103.054  1.00  0.00           H  
ATOM    108  HB3 GLN     8      81.074  42.811 104.104  1.00  0.00           H  
ATOM    109  CG  GLN     8      81.962  44.619 103.624  1.00  0.00           C  
ATOM    110  HG2 GLN     8      81.083  44.775 102.999  1.00  0.00           H  
ATOM    111  HG3 GLN     8      81.693  45.080 104.575  1.00  0.00           H  
ATOM    112  CD  GLN     8      83.168  45.281 102.963  1.00  0.00           C  
ATOM    113  OE1 GLN     8      84.175  44.750 102.552  1.00  0.00           O  
ATOM    114  NE2 GLN     8      83.133  46.612 102.936  1.00  0.00           N  
ATOM    115 HE21 GLN     8      82.388  47.186 103.303  1.00  0.00           H  
ATOM    116 HE22 GLN     8      83.905  47.062 102.464  1.00  0.00           H  
ATOM    117  C   GLN     8      82.731  41.054 105.282  1.00  0.00           C  
ATOM    118  O   GLN     8      83.412  40.230 104.685  1.00  0.00           O  
ATOM    119  N   GLN     9      81.887  40.610 106.174  1.00  0.00           N  
ATOM    120  H   GLN     9      82.005  39.609 106.239  1.00  0.00           H  
ATOM    121  CA  GLN     9      80.861  41.326 106.970  1.00  0.00           C  
ATOM    122  HA  GLN     9      80.232  40.526 107.361  1.00  0.00           H  
ATOM    123  CB  GLN     9      81.404  41.980 108.265  1.00  0.00           C  
ATOM    124  HB2 GLN     9      81.753  42.985 108.030  1.00  0.00           H  
ATOM    125  HB3 GLN     9      80.588  42.121 108.973  1.00  0.00           H  
ATOM    126  CG  GLN     9      82.593  41.288 108.932  1.00  0.00           C  
ATOM    127  HG2 GLN     9      82.192  40.352 109.323  1.00  0.00           H  
ATOM    128  HG3 GLN     9      83.339  41.230 108.140  1.00  0.00           H  
ATOM    129  CD  GLN     9      83.195  42.142 110.123  1.00  0.00           C  
ATOM    130  OE1 GLN     9      82.679  43.088 110.688  1.00  0.00           O  
ATOM    131  NE2 GLN     9      84.453  41.798 110.473  1.00  0.00           N  
ATOM    132 HE21 GLN     9      84.983  41.096 109.978  1.00  0.00           H  
ATOM    133 HE22 GLN     9      84.752  42.330 111.278  1.00  0.00           H  
ATOM    134  C   GLN     9      79.798  42.189 106.213  1.00  0.00           C  
ATOM    135  O   GLN     9      79.911  43.435 106.260  1.00  0.00           O  
ATOM    136  N   ALA    10      78.845  41.692 105.463  1.00  0.00           N  
ATOM    137  H   ALA    10      78.237  42.373 105.033  1.00  0.00           H  
ATOM    138  CA  ALA    10      78.650  40.360 105.055  1.00  0.00           C  
ATOM    139  HA  ALA    10      79.037  39.827 105.924  1.00  0.00           H  
ATOM    140  CB  ALA    10      77.146  40.077 104.910  1.00  0.00           C  
ATOM    141  HB1 ALA    10      76.626  40.340 105.831  1.00  0.00           H  
ATOM    142  HB2 ALA    10      76.697  40.569 104.047  1.00  0.00           H  
ATOM    143  HB3 ALA    10      77.055  39.007 104.723  1.00  0.00           H  
ATOM    144  C   ALA    10      79.553  39.819 103.872  1.00  0.00           C  
ATOM    145  O   ALA    10      79.859  40.468 102.867  1.00  0.00           O  
ATOM    146  N   THR    11      79.873  38.487 103.948  1.00  0.00           N  
ATOM    147  H   THR    11      79.708  37.943 104.783  1.00  0.00           H  
ATOM    148  CA  THR    11      80.532  37.854 102.827  1.00  0.00           C  
ATOM    149  HA  THR    11      81.387  38.456 102.521  1.00  0.00           H  
ATOM    150  CB  THR    11      81.087  36.505 103.262  1.00  0.00           C  
ATOM    151  HB  THR    11      81.442  36.601 104.288  1.00  0.00           H  
ATOM    152  CG2 THR    11      80.100  35.377 103.182  1.00  0.00           C  
ATOM    153 HG21 THR    11      79.891  35.201 102.127  1.00  0.00           H  
ATOM    154 HG22 THR    11      80.491  34.466 103.637  1.00  0.00           H  
ATOM    155 HG23 THR    11      79.210  35.621 103.761  1.00  0.00           H  
ATOM    156  OG1 THR    11      82.216  36.181 102.448  1.00  0.00           O  
ATOM    157  HG1 THR    11      82.838  36.907 102.532  1.00  0.00           H  
ATOM    158  C   THR    11      79.561  37.787 101.608  1.00  0.00           C  
ATOM    159  O   THR    11      78.383  37.774 101.798  1.00  0.00           O  
ATOM    160  N   GLN    12      80.001  37.901 100.301  1.00  0.00           N  
ATOM    161  H   GLN    12      79.214  37.760  99.684  1.00  0.00           H  
ATOM    162  CA  GLN    12      81.277  37.943  99.754  1.00  0.00           C  
ATOM    163  HA  GLN    12      81.962  37.532 100.495  1.00  0.00           H  
ATOM    164  CB  GLN    12      81.245  37.057  98.538  1.00  0.00           C  
ATOM    165  HB2 GLN    12      80.736  37.459  97.662  1.00  0.00           H  
ATOM    166  HB3 GLN    12      82.324  37.087  98.382  1.00  0.00           H  
ATOM    167  CG  GLN    12      80.983  35.568  98.902  1.00  0.00           C  
ATOM    168  HG2 GLN    12      81.688  34.923  98.377  1.00  0.00           H  
ATOM    169  HG3 GLN    12      81.177  35.339  99.950  1.00  0.00           H  
ATOM    170  CD  GLN    12      79.485  35.159  98.701  1.00  0.00           C  
ATOM    171  OE1 GLN    12      78.678  35.761  98.099  1.00  0.00           O  
ATOM    172  NE2 GLN    12      79.192  33.990  99.230  1.00  0.00           N  
ATOM    173 HE21 GLN    12      78.214  33.740  99.198  1.00  0.00           H  
ATOM    174 HE22 GLN    12      79.897  33.465  99.727  1.00  0.00           H  
ATOM    175  C   GLN    12      81.827  39.414  99.533  1.00  0.00           C  
ATOM    176  O   GLN    12      81.295  40.199  98.722  1.00  0.00           O  
ATOM    177  N   SER    13      82.812  39.850 100.289  1.00  0.00           N  
ATOM    178  H   SER    13      83.206  39.264 101.012  1.00  0.00           H  
ATOM    179  CA  SER    13      83.330  41.194 100.207  1.00  0.00           C  
ATOM    180  HA  SER    13      82.527  41.890 100.451  1.00  0.00           H  
ATOM    181  CB  SER    13      84.442  41.374 101.265  1.00  0.00           C  
ATOM    182  HB2 SER    13      84.429  42.419 101.575  1.00  0.00           H  
ATOM    183  HB3 SER    13      84.233  40.847 102.196  1.00  0.00           H  
ATOM    184  OG  SER    13      85.779  40.979 100.787  1.00  0.00           O  
ATOM    185  HG  SER    13      86.315  41.041 101.581  1.00  0.00           H  
ATOM    186  C   SER    13      83.823  41.618  98.827  1.00  0.00           C  
ATOM    187  O   SER    13      84.350  40.796  98.047  1.00  0.00           O  
ATOM    188  N   TYR    14      83.705  42.925  98.516  1.00  0.00           N  
ATOM    189  H   TYR    14      83.320  43.568  99.192  1.00  0.00           H  
ATOM    190  CA  TYR    14      84.109  43.536  97.331  1.00  0.00           C  
ATOM    191  HA  TYR    14      84.964  43.035  96.876  1.00  0.00           H  
ATOM    192  CB  TYR    14      83.023  43.497  96.208  1.00  0.00           C  
ATOM    193  HB2 TYR    14      82.557  42.518  96.327  1.00  0.00           H  
ATOM    194  HB3 TYR    14      82.300  44.294  96.383  1.00  0.00           H  
ATOM    195  CG  TYR    14      83.454  43.509  94.781  1.00  0.00           C  
ATOM    196  CD1 TYR    14      84.224  42.434  94.204  1.00  0.00           C  
ATOM    197  HD1 TYR    14      84.486  41.660  94.910  1.00  0.00           H  
ATOM    198  CE1 TYR    14      84.760  42.471  92.886  1.00  0.00           C  
ATOM    199  HE1 TYR    14      85.335  41.658  92.467  1.00  0.00           H  
ATOM    200  CZ  TYR    14      84.319  43.482  92.043  1.00  0.00           C  
ATOM    201  OH  TYR    14      84.648  43.519  90.695  1.00  0.00           O  
ATOM    202  HH  TYR    14      85.172  42.755  90.444  1.00  0.00           H  
ATOM    203  CE2 TYR    14      83.493  44.525  92.597  1.00  0.00           C  
ATOM    204  HE2 TYR    14      83.120  45.212  91.852  1.00  0.00           H  
ATOM    205  CD2 TYR    14      83.093  44.568  93.963  1.00  0.00           C  
ATOM    206  HD2 TYR    14      82.527  45.371  94.411  1.00  0.00           H  
ATOM    207  C   TYR    14      84.497  44.999  97.633  1.00  0.00           C  
ATOM    208  O   TYR    14      83.799  45.540  98.458  1.00  0.00           O  
ATOM    209  N   GLY    15      85.488  45.725  97.051  1.00  0.00           N  
ATOM    210  H   GLY    15      85.746  46.599  97.487  1.00  0.00           H  
ATOM    211  CA  GLY    15      86.249  45.335  95.823  1.00  0.00           C  
ATOM    212  HA2 GLY    15      87.201  44.869  96.078  1.00  0.00           H  
ATOM    213  HA3 GLY    15      85.698  44.528  95.341  1.00  0.00           H  
ATOM    214  C   GLY    15      86.427  46.477  94.872  1.00  0.00           C  
ATOM    215  O   GLY    15      85.766  47.540  95.060  1.00  0.00           O  
ATOM    216  N   ALA    16      87.328  46.376  93.902  1.00  0.00           N  
ATOM    217  H   ALA    16      87.945  45.576  93.912  1.00  0.00           H  
ATOM    218  CA  ALA    16      87.348  47.368  92.818  1.00  0.00           C  
ATOM    219  HA  ALA    16      86.586  48.130  92.982  1.00  0.00           H  
ATOM    220  CB  ALA    16      88.779  47.934  92.987  1.00  0.00           C  
ATOM    221  HB1 ALA    16      89.522  47.318  92.480  1.00  0.00           H  
ATOM    222  HB2 ALA    16      88.906  48.879  92.459  1.00  0.00           H  
ATOM    223  HB3 ALA    16      88.965  48.123  94.045  1.00  0.00           H  
ATOM    224  C   ALA    16      87.210  46.700  91.488  1.00  0.00           C  
ATOM    225  O   ALA    16      87.995  45.809  91.194  1.00  0.00           O  
ATOM    226  N   TYR    17      86.434  47.242  90.591  1.00  0.00           N  
ATOM    227  H   TYR    17      85.960  48.102  90.828  1.00  0.00           H  
ATOM    228  CA  TYR    17      85.975  46.595  89.324  1.00  0.00           C  
ATOM    229  HA  TYR    17      85.752  45.571  89.626  1.00  0.00           H  
ATOM    230  CB  TYR    17      84.553  47.094  89.042  1.00  0.00           C  
ATOM    231  HB2 TYR    17      83.910  46.746  89.851  1.00  0.00           H  
ATOM    232  HB3 TYR    17      84.556  48.172  88.883  1.00  0.00           H  
ATOM    233  CG  TYR    17      83.849  46.521  87.812  1.00  0.00           C  
ATOM    234  CD1 TYR    17      84.258  47.002  86.552  1.00  0.00           C  
ATOM    235  HD1 TYR    17      85.046  47.729  86.425  1.00  0.00           H  
ATOM    236  CE1 TYR    17      83.773  46.418  85.366  1.00  0.00           C  
ATOM    237  HE1 TYR    17      84.101  46.718  84.382  1.00  0.00           H  
ATOM    238  CZ  TYR    17      82.848  45.367  85.463  1.00  0.00           C  
ATOM    239  OH  TYR    17      82.285  44.785  84.332  1.00  0.00           O  
ATOM    240  HH  TYR    17      82.335  45.346  83.555  1.00  0.00           H  
ATOM    241  CE2 TYR    17      82.377  44.984  86.704  1.00  0.00           C  
ATOM    242  HE2 TYR    17      81.625  44.208  86.710  1.00  0.00           H  
ATOM    243  CD2 TYR    17      82.790  45.530  87.920  1.00  0.00           C  
ATOM    244  HD2 TYR    17      82.458  45.084  88.846  1.00  0.00           H  
ATOM    245  C   TYR    17      87.062  46.620  88.191  1.00  0.00           C  
ATOM    246  O   TYR    17      87.752  47.586  88.083  1.00  0.00           O  
ATOM    247  N   PRO    18      87.305  45.507  87.457  1.00  0.00           N  
ATOM    248  CD  PRO    18      86.490  44.334  87.483  1.00  0.00           C  
ATOM    249  HD2 PRO    18      85.436  44.601  87.566  1.00  0.00           H  
ATOM    250  HD3 PRO    18      86.698  43.760  88.386  1.00  0.00           H  
ATOM    251  CG  PRO    18      86.734  43.523  86.237  1.00  0.00           C  
ATOM    252  HG2 PRO    18      86.063  43.815  85.428  1.00  0.00           H  
ATOM    253  HG3 PRO    18      86.661  42.442  86.362  1.00  0.00           H  
ATOM    254  CB  PRO    18      88.191  43.982  85.994  1.00  0.00           C  
ATOM    255  HB2 PRO    18      88.396  43.867  84.930  1.00  0.00           H  
ATOM    256  HB3 PRO    18      88.937  43.454  86.588  1.00  0.00           H  
ATOM    257  CA  PRO    18      88.313  45.429  86.410  1.00  0.00           C  
ATOM    258  HA  PRO    18      89.268  45.639  86.891  1.00  0.00           H  
ATOM    259  C   PRO    18      88.098  46.499  85.333  1.00  0.00           C  
ATOM    260  O   PRO    18      87.024  46.712  84.873  1.00  0.00           O  
ATOM    261  N   THR    19      89.155  47.138  84.844  1.00  0.00           N  
ATOM    262  H   THR    19      90.010  46.724  85.185  1.00  0.00           H  
ATOM    263  CA  THR    19      89.261  48.172  83.783  1.00  0.00           C  
ATOM    264  HA  THR    19      88.778  47.854  82.859  1.00  0.00           H  
ATOM    265  CB  THR    19      88.654  49.539  84.214  1.00  0.00           C  
ATOM    266  HB  THR    19      87.671  49.373  84.656  1.00  0.00           H  
ATOM    267  CG2 THR    19      89.470  50.279  85.331  1.00  0.00           C  
ATOM    268 HG21 THR    19      89.649  49.589  86.156  1.00  0.00           H  
ATOM    269 HG22 THR    19      90.352  50.722  84.869  1.00  0.00           H  
ATOM    270 HG23 THR    19      88.889  51.118  85.713  1.00  0.00           H  
ATOM    271  OG1 THR    19      88.422  50.425  83.186  1.00  0.00           O  
ATOM    272  HG1 THR    19      88.294  49.964  82.354  1.00  0.00           H  
ATOM    273  C   THR    19      90.738  48.330  83.432  1.00  0.00           C  
ATOM    274  O   THR    19      91.596  48.167  84.268  1.00  0.00           O  
ATOM    275  N   GLN    20      91.038  48.642  82.165  1.00  0.00           N  
ATOM    276  H   GLN    20      90.265  48.723  81.521  1.00  0.00           H  
ATOM    277  CA  GLN    20      92.416  48.899  81.692  1.00  0.00           C  
ATOM    278  HA  GLN    20      93.000  48.176  82.263  1.00  0.00           H  
ATOM    279  CB  GLN    20      92.655  48.637  80.141  1.00  0.00           C  
ATOM    280  HB2 GLN    20      93.722  48.671  79.922  1.00  0.00           H  
ATOM    281  HB3 GLN    20      92.380  47.601  79.944  1.00  0.00           H  
ATOM    282  CG  GLN    20      91.908  49.488  79.149  1.00  0.00           C  
ATOM    283  HG2 GLN    20      91.203  48.803  78.677  1.00  0.00           H  
ATOM    284  HG3 GLN    20      91.369  50.313  79.615  1.00  0.00           H  
ATOM    285  CD  GLN    20      92.942  50.016  78.149  1.00  0.00           C  
ATOM    286  OE1 GLN    20      93.209  49.442  77.109  1.00  0.00           O  
ATOM    287  NE2 GLN    20      93.389  51.220  78.413  1.00  0.00           N  
ATOM    288 HE21 GLN    20      93.207  51.550  79.351  1.00  0.00           H  
ATOM    289 HE22 GLN    20      94.026  51.647  77.757  1.00  0.00           H  
ATOM    290  C   GLN    20      92.854  50.379  82.122  1.00  0.00           C  
ATOM    291  O   GLN    20      92.041  51.278  81.888  1.00  0.00           O  
ATOM    292  N   PRO    21      93.986  50.494  82.840  1.00  0.00           N  
ATOM    293  CD  PRO    21      94.882  49.400  83.254  1.00  0.00           C  
ATOM    294  HD2 PRO    21      95.010  48.701  82.427  1.00  0.00           H  
ATOM    295  HD3 PRO    21      94.475  48.756  84.033  1.00  0.00           H  
ATOM    296  CG  PRO    21      96.260  49.993  83.726  1.00  0.00           C  
ATOM    297  HG2 PRO    21      96.878  50.266  82.870  1.00  0.00           H  
ATOM    298  HG3 PRO    21      96.597  49.353  84.541  1.00  0.00           H  
ATOM    299  CB  PRO    21      95.733  51.342  84.257  1.00  0.00           C  
ATOM    300  HB2 PRO    21      96.567  52.043  84.251  1.00  0.00           H  
ATOM    301  HB3 PRO    21      95.365  51.203  85.273  1.00  0.00           H  
ATOM    302  CA  PRO    21      94.544  51.722  83.355  1.00  0.00           C  
ATOM    303  HA  PRO    21      93.832  52.205  84.023  1.00  0.00           H  
ATOM    304  C   PRO    21      94.771  52.740  82.301  1.00  0.00           C  
ATOM    305  O   PRO    21      95.130  52.410  81.212  1.00  0.00           O  
ATOM    306  N   GLY    22      94.603  54.012  82.588  1.00  0.00           N  
ATOM    307  H   GLY    22      94.253  54.248  83.505  1.00  0.00           H  
ATOM    308  CA  GLY    22      94.858  55.170  81.744  1.00  0.00           C  
ATOM    309  HA2 GLY    22      94.693  56.092  82.301  1.00  0.00           H  
ATOM    310  HA3 GLY    22      95.882  55.146  81.372  1.00  0.00           H  
ATOM    311  C   GLY    22      93.989  55.243  80.429  1.00  0.00           C  
ATOM    312  O   GLY    22      94.434  55.797  79.462  1.00  0.00           O  
ATOM    313  N   GLN    23      92.767  54.622  80.405  1.00  0.00           N  
ATOM    314  H   GLN    23      92.555  53.983  81.158  1.00  0.00           H  
ATOM    315  CA  GLN    23      91.998  54.696  79.191  1.00  0.00           C  
ATOM    316  HA  GLN    23      92.707  54.583  78.371  1.00  0.00           H  
ATOM    317  CB  GLN    23      91.080  53.446  79.209  1.00  0.00           C  
ATOM    318  HB2 GLN    23      91.643  52.666  79.721  1.00  0.00           H  
ATOM    319  HB3 GLN    23      90.253  53.653  79.888  1.00  0.00           H  
ATOM    320  CG  GLN    23      90.587  53.001  77.793  1.00  0.00           C  
ATOM    321  HG2 GLN    23      89.927  53.731  77.325  1.00  0.00           H  
ATOM    322  HG3 GLN    23      91.443  52.823  77.142  1.00  0.00           H  
ATOM    323  CD  GLN    23      89.780  51.669  77.867  1.00  0.00           C  
ATOM    324  OE1 GLN    23      88.852  51.422  78.649  1.00  0.00           O  
ATOM    325  NE2 GLN    23      89.968  50.769  76.956  1.00  0.00           N  
ATOM    326 HE21 GLN    23      90.730  50.906  76.306  1.00  0.00           H  
ATOM    327 HE22 GLN    23      89.264  50.058  76.817  1.00  0.00           H  
ATOM    328  C   GLN    23      91.319  56.063  79.105  1.00  0.00           C  
ATOM    329  O   GLN    23      91.384  56.752  78.071  1.00  0.00           O  
ATOM    330  N   GLY    24      90.676  56.461  80.187  1.00  0.00           N  
ATOM    331  H   GLY    24      90.563  55.849  80.982  1.00  0.00           H  
ATOM    332  CA  GLY    24      89.794  57.590  80.322  1.00  0.00           C  
ATOM    333  HA2 GLY    24      89.763  57.903  81.366  1.00  0.00           H  
ATOM    334  HA3 GLY    24      90.257  58.456  79.849  1.00  0.00           H  
ATOM    335  C   GLY    24      88.372  57.353  79.831  1.00  0.00           C  
ATOM    336  O   GLY    24      88.035  56.261  79.396  1.00  0.00           O  
ATOM    337  N   TYR    25      87.438  58.287  80.103  1.00  0.00           N  
ATOM    338  H   TYR    25      87.727  59.179  80.478  1.00  0.00           H  
ATOM    339  CA  TYR    25      86.071  58.338  79.545  1.00  0.00           C  
ATOM    340  HA  TYR    25      86.062  58.073  78.488  1.00  0.00           H  
ATOM    341  CB  TYR    25      85.207  57.299  80.205  1.00  0.00           C  
ATOM    342  HB2 TYR    25      85.439  56.294  79.853  1.00  0.00           H  
ATOM    343  HB3 TYR    25      85.329  57.357  81.287  1.00  0.00           H  
ATOM    344  CG  TYR    25      83.704  57.390  79.884  1.00  0.00           C  
ATOM    345  CD1 TYR    25      83.242  57.295  78.524  1.00  0.00           C  
ATOM    346  HD1 TYR    25      83.897  57.050  77.701  1.00  0.00           H  
ATOM    347  CE1 TYR    25      81.880  57.530  78.214  1.00  0.00           C  
ATOM    348  HE1 TYR    25      81.478  57.441  77.215  1.00  0.00           H  
ATOM    349  CZ  TYR    25      80.959  57.645  79.169  1.00  0.00           C  
ATOM    350  OH  TYR    25      79.639  57.773  78.879  1.00  0.00           O  
ATOM    351  HH  TYR    25      79.177  57.551  79.691  1.00  0.00           H  
ATOM    352  CE2 TYR    25      81.356  57.563  80.603  1.00  0.00           C  
ATOM    353  HE2 TYR    25      80.626  57.476  81.394  1.00  0.00           H  
ATOM    354  CD2 TYR    25      82.736  57.376  80.931  1.00  0.00           C  
ATOM    355  HD2 TYR    25      82.995  57.161  81.958  1.00  0.00           H  
ATOM    356  C   TYR    25      85.471  59.679  79.764  1.00  0.00           C  
ATOM    357  O   TYR    25      85.685  60.285  80.863  1.00  0.00           O  
ATOM    358  N   SER    26      84.586  60.054  78.819  1.00  0.00           N  
ATOM    359  H   SER    26      84.601  59.573  77.931  1.00  0.00           H  
ATOM    360  CA  SER    26      83.825  61.309  78.883  1.00  0.00           C  
ATOM    361  HA  SER    26      83.699  61.556  79.937  1.00  0.00           H  
ATOM    362  CB  SER    26      84.610  62.483  78.306  1.00  0.00           C  
ATOM    363  HB2 SER    26      85.590  62.476  78.783  1.00  0.00           H  
ATOM    364  HB3 SER    26      84.706  62.406  77.223  1.00  0.00           H  
ATOM    365  OG  SER    26      83.960  63.668  78.590  1.00  0.00           O  
ATOM    366  HG  SER    26      83.203  63.849  78.027  1.00  0.00           H  
ATOM    367  C   SER    26      82.326  61.140  78.385  1.00  0.00           C  
ATOM    368  O   SER    26      82.090  61.077  77.162  1.00  0.00           O  
ATOM    369  N   GLN    27      81.377  61.067  79.321  1.00  0.00           N  
ATOM    370  H   GLN    27      81.539  61.279  80.296  1.00  0.00           H  
ATOM    371  CA  GLN    27      79.958  61.204  78.989  1.00  0.00           C  
ATOM    372  HA  GLN    27      79.826  60.362  78.309  1.00  0.00           H  
ATOM    373  CB  GLN    27      78.981  60.983  80.188  1.00  0.00           C  
ATOM    374  HB2 GLN    27      77.972  61.023  79.779  1.00  0.00           H  
ATOM    375  HB3 GLN    27      79.137  59.954  80.514  1.00  0.00           H  
ATOM    376  CG  GLN    27      79.147  62.053  81.251  1.00  0.00           C  
ATOM    377  HG2 GLN    27      78.918  61.650  82.237  1.00  0.00           H  
ATOM    378  HG3 GLN    27      80.191  62.350  81.345  1.00  0.00           H  
ATOM    379  CD  GLN    27      78.348  63.327  81.095  1.00  0.00           C  
ATOM    380  OE1 GLN    27      77.489  63.437  80.251  1.00  0.00           O  
ATOM    381  NE2 GLN    27      78.617  64.316  81.894  1.00  0.00           N  
ATOM    382 HE21 GLN    27      79.264  64.087  82.634  1.00  0.00           H  
ATOM    383 HE22 GLN    27      77.858  64.973  82.009  1.00  0.00           H  
ATOM    384  C   GLN    27      79.692  62.559  78.311  1.00  0.00           C  
ATOM    385  O   GLN    27      80.245  63.588  78.662  1.00  0.00           O  
ATOM    386  N   GLN    28      78.749  62.534  77.417  1.00  0.00           N  
ATOM    387  H   GLN    28      78.561  61.553  77.268  1.00  0.00           H  
ATOM    388  CA  GLN    28      78.164  63.638  76.570  1.00  0.00           C  
ATOM    389  HA  GLN    28      78.365  64.622  76.993  1.00  0.00           H  
ATOM    390  CB  GLN    28      78.938  63.627  75.216  1.00  0.00           C  
ATOM    391  HB2 GLN    28      80.000  63.415  75.342  1.00  0.00           H  
ATOM    392  HB3 GLN    28      78.632  62.753  74.640  1.00  0.00           H  
ATOM    393  CG  GLN    28      78.930  65.005  74.467  1.00  0.00           C  
ATOM    394  HG2 GLN    28      77.928  65.342  74.199  1.00  0.00           H  
ATOM    395  HG3 GLN    28      79.338  65.726  75.175  1.00  0.00           H  
ATOM    396  CD  GLN    28      79.726  65.143  73.180  1.00  0.00           C  
ATOM    397  OE1 GLN    28      80.315  64.245  72.541  1.00  0.00           O  
ATOM    398  NE2 GLN    28      79.867  66.323  72.587  1.00  0.00           N  
ATOM    399 HE21 GLN    28      80.368  66.378  71.712  1.00  0.00           H  
ATOM    400 HE22 GLN    28      79.490  67.170  72.987  1.00  0.00           H  
ATOM    401  C   GLN    28      76.606  63.481  76.375  1.00  0.00           C  
ATOM    402  O   GLN    28      75.935  64.336  75.771  1.00  0.00           O  
ATOM    403  N   SER    29      76.073  62.332  76.837  1.00  0.00           N  
ATOM    404  H   SER    29      76.715  61.616  77.144  1.00  0.00           H  
ATOM    405  CA  SER    29      74.649  61.966  76.935  1.00  0.00           C  
ATOM    406  HA  SER    29      74.239  62.270  75.972  1.00  0.00           H  
ATOM    407  CB  SER    29      74.406  60.474  77.039  1.00  0.00           C  
ATOM    408  HB2 SER    29      73.352  60.268  77.223  1.00  0.00           H  
ATOM    409  HB3 SER    29      74.642  59.966  76.104  1.00  0.00           H  
ATOM    410  OG  SER    29      75.115  59.992  78.082  1.00  0.00           O  
ATOM    411  HG  SER    29      74.848  59.081  78.223  1.00  0.00           H  
ATOM    412  C   SER    29      73.971  62.666  78.057  1.00  0.00           C  
ATOM    413  O   SER    29      72.944  63.314  77.800  1.00  0.00           O  
ATOM    414  N   SER    30      74.452  62.505  79.286  1.00  0.00           N  
ATOM    415  H   SER    30      75.344  62.032  79.247  1.00  0.00           H  
ATOM    416  CA  SER    30      73.916  62.954  80.595  1.00  0.00           C  
ATOM    417  HA  SER    30      73.759  64.026  80.477  1.00  0.00           H  
ATOM    418  CB  SER    30      72.521  62.321  80.772  1.00  0.00           C  
ATOM    419  HB2 SER    30      72.001  62.396  79.817  1.00  0.00           H  
ATOM    420  HB3 SER    30      72.704  61.254  80.901  1.00  0.00           H  
ATOM    421  OG  SER    30      71.611  62.898  81.666  1.00  0.00           O  
ATOM    422  HG  SER    30      70.969  62.247  81.957  1.00  0.00           H  
ATOM    423  C   SER    30      74.736  62.614  81.788  1.00  0.00           C  
ATOM    424  O   SER    30      75.366  61.566  81.775  1.00  0.00           O  
ATOM    425  N   GLN    31      74.671  63.307  82.952  1.00  0.00           N  
ATOM    426  H   GLN    31      75.244  62.905  83.681  1.00  0.00           H  
ATOM    427  CA  GLN    31      74.173  64.707  82.938  1.00  0.00           C  
ATOM    428  HA  GLN    31      73.213  64.634  82.427  1.00  0.00           H  
ATOM    429  CB  GLN    31      73.946  65.308  84.346  1.00  0.00           C  
ATOM    430  HB2 GLN    31      74.694  65.003  85.078  1.00  0.00           H  
ATOM    431  HB3 GLN    31      73.840  66.393  84.332  1.00  0.00           H  
ATOM    432  CG  GLN    31      72.580  64.783  84.778  1.00  0.00           C  
ATOM    433  HG2 GLN    31      71.745  65.167  84.192  1.00  0.00           H  
ATOM    434  HG3 GLN    31      72.539  63.716  84.562  1.00  0.00           H  
ATOM    435  CD  GLN    31      72.149  64.882  86.250  1.00  0.00           C  
ATOM    436  OE1 GLN    31      71.060  64.360  86.494  1.00  0.00           O  
ATOM    437  NE2 GLN    31      73.002  65.299  87.188  1.00  0.00           N  
ATOM    438 HE21 GLN    31      72.742  65.400  88.159  1.00  0.00           H  
ATOM    439 HE22 GLN    31      73.898  65.672  86.906  1.00  0.00           H  
ATOM    440  C   GLN    31      74.972  65.783  82.176  1.00  0.00           C  
ATOM    441  O   GLN    31      76.183  65.581  82.083  1.00  0.00           O  
ATOM    442  N   PRO    32      74.364  66.858  81.774  1.00  0.00           N  
ATOM    443  CD  PRO    32      72.967  66.948  81.464  1.00  0.00           C  
ATOM    444  HD2 PRO    32      72.231  66.917  82.267  1.00  0.00           H  
ATOM    445  HD3 PRO    32      72.732  66.170  80.737  1.00  0.00           H  
ATOM    446  CG  PRO    32      72.830  68.191  80.591  1.00  0.00           C  
ATOM    447  HG2 PRO    32      72.454  68.989  81.231  1.00  0.00           H  
ATOM    448  HG3 PRO    32      72.090  68.021  79.810  1.00  0.00           H  
ATOM    449  CB  PRO    32      74.163  68.467  79.925  1.00  0.00           C  
ATOM    450  HB2 PRO    32      74.163  69.551  79.809  1.00  0.00           H  
ATOM    451  HB3 PRO    32      74.389  67.915  79.013  1.00  0.00           H  
ATOM    452  CA  PRO    32      75.025  68.050  81.160  1.00  0.00           C  
ATOM    453  HA  PRO    32      75.995  67.699  80.806  1.00  0.00           H  
ATOM    454  C   PRO    32      75.185  69.189  82.148  1.00  0.00           C  
ATOM    455  O   PRO    32      74.410  69.471  83.085  1.00  0.00           O  
ATOM    456  N   TYR    33      76.252  69.948  81.855  1.00  0.00           N  
ATOM    457  H   TYR    33      76.760  69.565  81.071  1.00  0.00           H  
ATOM    458  CA  TYR    33      76.696  71.099  82.627  1.00  0.00           C  
ATOM    459  HA  TYR    33      75.903  71.439  83.293  1.00  0.00           H  
ATOM    460  CB  TYR    33      77.824  70.646  83.673  1.00  0.00           C  
ATOM    461  HB2 TYR    33      78.615  70.233  83.048  1.00  0.00           H  
ATOM    462  HB3 TYR    33      78.275  71.518  84.146  1.00  0.00           H  
ATOM    463  CG  TYR    33      77.350  69.626  84.667  1.00  0.00           C  
ATOM    464  CD1 TYR    33      76.509  69.987  85.713  1.00  0.00           C  
ATOM    465  HD1 TYR    33      76.225  71.028  85.755  1.00  0.00           H  
ATOM    466  CE1 TYR    33      76.011  69.082  86.655  1.00  0.00           C  
ATOM    467  HE1 TYR    33      75.341  69.402  87.440  1.00  0.00           H  
ATOM    468  CZ  TYR    33      76.237  67.691  86.380  1.00  0.00           C  
ATOM    469  OH  TYR    33      75.637  66.743  87.198  1.00  0.00           O  
ATOM    470  HH  TYR    33      75.432  67.194  88.021  1.00  0.00           H  
ATOM    471  CE2 TYR    33      77.040  67.322  85.339  1.00  0.00           C  
ATOM    472  HE2 TYR    33      77.118  66.264  85.134  1.00  0.00           H  
ATOM    473  CD2 TYR    33      77.622  68.222  84.461  1.00  0.00           C  
ATOM    474  HD2 TYR    33      78.165  67.853  83.604  1.00  0.00           H  
ATOM    475  C   TYR    33      77.056  72.345  81.803  1.00  0.00           C  
ATOM    476  O   TYR    33      77.944  72.283  80.972  1.00  0.00           O  
ATOM    477  N   GLY    34      76.398  73.468  82.066  1.00  0.00           N  
ATOM    478  H   GLY    34      75.767  73.387  82.851  1.00  0.00           H  
ATOM    479  CA  GLY    34      76.836  74.776  81.742  1.00  0.00           C  
ATOM    480  HA2 GLY    34      76.946  75.310  82.686  1.00  0.00           H  
ATOM    481  HA3 GLY    34      77.697  74.743  81.076  1.00  0.00           H  
ATOM    482  C   GLY    34      75.812  75.690  80.980  1.00  0.00           C  
ATOM    483  O   GLY    34      75.764  76.905  81.200  1.00  0.00           O  
ATOM    484  N   GLN    35      74.977  75.065  80.174  1.00  0.00           N  
ATOM    485  H   GLN    35      75.020  74.058  80.114  1.00  0.00           H  
ATOM    486  CA  GLN    35      73.937  75.713  79.356  1.00  0.00           C  
ATOM    487  HA  GLN    35      74.323  76.548  78.772  1.00  0.00           H  
ATOM    488  CB  GLN    35      73.312  74.670  78.352  1.00  0.00           C  
ATOM    489  HB2 GLN    35      73.100  73.689  78.779  1.00  0.00           H  
ATOM    490  HB3 GLN    35      72.366  75.069  77.989  1.00  0.00           H  
ATOM    491  CG  GLN    35      74.238  74.312  77.143  1.00  0.00           C  
ATOM    492  HG2 GLN    35      73.727  73.690  76.409  1.00  0.00           H  
ATOM    493  HG3 GLN    35      74.396  75.258  76.626  1.00  0.00           H  
ATOM    494  CD  GLN    35      75.572  73.650  77.471  1.00  0.00           C  
ATOM    495  OE1 GLN    35      76.623  73.915  76.905  1.00  0.00           O  
ATOM    496  NE2 GLN    35      75.666  72.734  78.424  1.00  0.00           N  
ATOM    497 HE21 GLN    35      74.842  72.402  78.904  1.00  0.00           H  
ATOM    498 HE22 GLN    35      76.525  72.206  78.365  1.00  0.00           H  
ATOM    499  C   GLN    35      72.790  76.176  80.310  1.00  0.00           C  
ATOM    500  O   GLN    35      72.136  75.408  80.964  1.00  0.00           O  
ATOM    501  N   GLN    36      72.473  77.486  80.389  1.00  0.00           N  
ATOM    502  H   GLN    36      71.702  77.722  80.998  1.00  0.00           H  
ATOM    503  CA  GLN    36      73.005  78.563  79.481  1.00  0.00           C  
ATOM    504  HA  GLN    36      73.997  78.388  79.064  1.00  0.00           H  
ATOM    505  CB  GLN    36      72.072  78.512  78.192  1.00  0.00           C  
ATOM    506  HB2 GLN    36      72.594  79.183  77.510  1.00  0.00           H  
ATOM    507  HB3 GLN    36      72.254  77.569  77.677  1.00  0.00           H  
ATOM    508  CG  GLN    36      70.602  78.919  78.383  1.00  0.00           C  
ATOM    509  HG2 GLN    36      70.177  78.135  79.010  1.00  0.00           H  
ATOM    510  HG3 GLN    36      70.497  79.794  79.023  1.00  0.00           H  
ATOM    511  CD  GLN    36      69.691  79.024  77.170  1.00  0.00           C  
ATOM    512  OE1 GLN    36      70.215  79.060  76.035  1.00  0.00           O  
ATOM    513  NE2 GLN    36      68.399  79.003  77.352  1.00  0.00           N  
ATOM    514 HE21 GLN    36      68.046  78.952  78.297  1.00  0.00           H  
ATOM    515 HE22 GLN    36      67.872  79.261  76.530  1.00  0.00           H  
ATOM    516  C   GLN    36      72.949  79.895  80.209  1.00  0.00           C  
ATOM    517  O   GLN    36      72.268  80.102  81.214  1.00  0.00           O  
ATOM    518  N   SER    37      73.666  80.878  79.673  1.00  0.00           N  
ATOM    519  H   SER    37      74.087  80.670  78.779  1.00  0.00           H  
ATOM    520  CA  SER    37      73.796  82.238  80.182  1.00  0.00           C  
ATOM    521  HA  SER    37      74.069  82.196  81.236  1.00  0.00           H  
ATOM    522  CB  SER    37      74.951  82.925  79.495  1.00  0.00           C  
ATOM    523  HB2 SER    37      75.804  82.247  79.546  1.00  0.00           H  
ATOM    524  HB3 SER    37      74.648  83.034  78.454  1.00  0.00           H  
ATOM    525  OG  SER    37      75.287  84.152  80.178  1.00  0.00           O  
ATOM    526  HG  SER    37      75.821  83.939  80.947  1.00  0.00           H  
ATOM    527  C   SER    37      72.509  82.997  79.880  1.00  0.00           C  
ATOM    528  O   SER    37      71.652  82.432  79.223  1.00  0.00           O  
ATOM    529  N   TYR    38      72.327  84.213  80.395  1.00  0.00           N  
ATOM    530  H   TYR    38      73.054  84.612  80.971  1.00  0.00           H  
ATOM    531  CA  TYR    38      71.217  85.067  80.220  1.00  0.00           C  
ATOM    532  HA  TYR    38      70.312  84.469  80.323  1.00  0.00           H  
ATOM    533  CB  TYR    38      71.342  86.103  81.358  1.00  0.00           C  
ATOM    534  HB2 TYR    38      72.375  86.450  81.328  1.00  0.00           H  
ATOM    535  HB3 TYR    38      70.715  86.970  81.149  1.00  0.00           H  
ATOM    536  CG  TYR    38      70.843  85.628  82.721  1.00  0.00           C  
ATOM    537  CD1 TYR    38      69.720  84.860  82.830  1.00  0.00           C  
ATOM    538  HD1 TYR    38      69.125  84.550  81.984  1.00  0.00           H  
ATOM    539  CE1 TYR    38      69.279  84.307  84.086  1.00  0.00           C  
ATOM    540  HE1 TYR    38      68.452  83.612  84.082  1.00  0.00           H  
ATOM    541  CZ  TYR    38      70.066  84.618  85.211  1.00  0.00           C  
ATOM    542  OH  TYR    38      69.724  84.005  86.364  1.00  0.00           O  
ATOM    543  HH  TYR    38      70.348  84.244  87.054  1.00  0.00           H  
ATOM    544  CE2 TYR    38      71.077  85.590  85.192  1.00  0.00           C  
ATOM    545  HE2 TYR    38      71.698  85.809  86.047  1.00  0.00           H  
ATOM    546  CD2 TYR    38      71.578  85.957  83.924  1.00  0.00           C  
ATOM    547  HD2 TYR    38      72.381  86.672  83.826  1.00  0.00           H  
ATOM    548  C   TYR    38      71.046  85.578  78.813  1.00  0.00           C  
ATOM    549  O   TYR    38      69.984  86.027  78.395  1.00  0.00           O  
ATOM    550  N   SER    39      72.159  85.489  78.025  1.00  0.00           N  
ATOM    551  H   SER    39      72.833  84.910  78.505  1.00  0.00           H  
ATOM    552  CA  SER    39      72.224  85.599  76.564  1.00  0.00           C  
ATOM    553  HA  SER    39      71.358  85.106  76.122  1.00  0.00           H  
ATOM    554  CB  SER    39      71.997  87.077  76.076  1.00  0.00           C  
ATOM    555  HB2 SER    39      70.949  87.314  76.254  1.00  0.00           H  
ATOM    556  HB3 SER    39      72.720  87.745  76.544  1.00  0.00           H  
ATOM    557  OG  SER    39      72.161  87.156  74.682  1.00  0.00           O  
ATOM    558  HG  SER    39      71.550  87.821  74.355  1.00  0.00           H  
ATOM    559  C   SER    39      73.469  84.808  76.038  1.00  0.00           C  
ATOM    560  O   SER    39      74.608  84.992  76.527  1.00  0.00           O  
ATOM    561  N   GLY    40      73.252  83.878  75.069  1.00  0.00           N  
ATOM    562  H   GLY    40      72.306  83.665  74.786  1.00  0.00           H  
ATOM    563  CA  GLY    40      74.347  83.142  74.370  1.00  0.00           C  
ATOM    564  HA2 GLY    40      75.029  82.738  75.118  1.00  0.00           H  
ATOM    565  HA3 GLY    40      73.751  82.313  73.988  1.00  0.00           H  
ATOM    566  C   GLY    40      75.113  83.917  73.354  1.00  0.00           C  
ATOM    567  O   GLY    40      75.676  84.993  73.656  1.00  0.00           O  
ATOM    568  N   TYR    41      75.326  83.472  72.141  1.00  0.00           N  
ATOM    569  H   TYR    41      76.014  83.969  71.594  1.00  0.00           H  
ATOM    570  CA  TYR    41      74.934  82.201  71.486  1.00  0.00           C  
ATOM    571  HA  TYR    41      74.766  81.482  72.287  1.00  0.00           H  
ATOM    572  CB  TYR    41      73.601  82.434  70.856  1.00  0.00           C  
ATOM    573  HB2 TYR    41      73.604  83.122  70.011  1.00  0.00           H  
ATOM    574  HB3 TYR    41      73.294  81.501  70.384  1.00  0.00           H  
ATOM    575  CG  TYR    41      72.430  82.794  71.712  1.00  0.00           C  
ATOM    576  CD1 TYR    41      71.759  81.778  72.435  1.00  0.00           C  
ATOM    577  HD1 TYR    41      71.917  80.719  72.297  1.00  0.00           H  
ATOM    578  CE1 TYR    41      70.769  82.129  73.389  1.00  0.00           C  
ATOM    579  HE1 TYR    41      70.436  81.428  74.140  1.00  0.00           H  
ATOM    580  CZ  TYR    41      70.296  83.443  73.505  1.00  0.00           C  
ATOM    581  OH  TYR    41      69.378  83.895  74.417  1.00  0.00           O  
ATOM    582  HH  TYR    41      69.243  84.845  74.393  1.00  0.00           H  
ATOM    583  CE2 TYR    41      70.899  84.448  72.730  1.00  0.00           C  
ATOM    584  HE2 TYR    41      70.636  85.492  72.654  1.00  0.00           H  
ATOM    585  CD2 TYR    41      71.961  84.105  71.799  1.00  0.00           C  
ATOM    586  HD2 TYR    41      72.529  84.879  71.305  1.00  0.00           H  
ATOM    587  C   TYR    41      75.858  81.558  70.441  1.00  0.00           C  
ATOM    588  O   TYR    41      75.690  80.481  69.958  1.00  0.00           O  
ATOM    589  N   SER    42      76.986  82.311  70.099  1.00  0.00           N  
ATOM    590  H   SER    42      77.212  83.131  70.644  1.00  0.00           H  
ATOM    591  CA  SER    42      77.912  81.935  69.032  1.00  0.00           C  
ATOM    592  HA  SER    42      78.728  82.647  68.905  1.00  0.00           H  
ATOM    593  CB  SER    42      78.602  80.666  69.435  1.00  0.00           C  
ATOM    594  HB2 SER    42      78.668  80.600  70.521  1.00  0.00           H  
ATOM    595  HB3 SER    42      77.933  79.875  69.098  1.00  0.00           H  
ATOM    596  OG  SER    42      79.819  80.662  68.782  1.00  0.00           O  
ATOM    597  HG  SER    42      79.611  80.239  67.946  1.00  0.00           H  
ATOM    598  C   SER    42      77.270  81.850  67.585  1.00  0.00           C  
ATOM    599  O   SER    42      77.567  80.909  66.887  1.00  0.00           O  
ATOM    600  N   GLN    43      76.408  82.773  67.167  1.00  0.00           N  
ATOM    601  H   GLN    43      76.105  83.376  67.919  1.00  0.00           H  
ATOM    602  CA  GLN    43      75.567  82.853  65.964  1.00  0.00           C  
ATOM    603  HA  GLN    43      76.001  82.269  65.152  1.00  0.00           H  
ATOM    604  CB  GLN    43      74.250  82.254  66.420  1.00  0.00           C  
ATOM    605  HB2 GLN    43      73.914  82.803  67.300  1.00  0.00           H  
ATOM    606  HB3 GLN    43      73.501  82.388  65.639  1.00  0.00           H  
ATOM    607  CG  GLN    43      74.294  80.736  66.834  1.00  0.00           C  
ATOM    608  HG2 GLN    43      75.119  80.453  67.488  1.00  0.00           H  
ATOM    609  HG3 GLN    43      73.349  80.536  67.338  1.00  0.00           H  
ATOM    610  CD  GLN    43      74.362  79.746  65.652  1.00  0.00           C  
ATOM    611  OE1 GLN    43      74.300  80.168  64.529  1.00  0.00           O  
ATOM    612  NE2 GLN    43      74.395  78.459  65.872  1.00  0.00           N  
ATOM    613 HE21 GLN    43      74.057  78.193  66.786  1.00  0.00           H  
ATOM    614 HE22 GLN    43      74.119  77.914  65.068  1.00  0.00           H  
ATOM    615  C   GLN    43      75.374  84.246  65.446  1.00  0.00           C  
ATOM    616  O   GLN    43      74.240  84.692  65.148  1.00  0.00           O  
ATOM    617  N   SER    44      76.386  85.097  65.549  1.00  0.00           N  
ATOM    618  H   SER    44      77.307  84.734  65.751  1.00  0.00           H  
ATOM    619  CA  SER    44      76.445  86.399  64.984  1.00  0.00           C  
ATOM    620  HA  SER    44      75.647  86.587  64.265  1.00  0.00           H  
ATOM    621  CB  SER    44      76.163  87.379  66.113  1.00  0.00           C  
ATOM    622  HB2 SER    44      75.248  87.119  66.645  1.00  0.00           H  
ATOM    623  HB3 SER    44      77.045  87.307  66.749  1.00  0.00           H  
ATOM    624  OG  SER    44      76.002  88.646  65.477  1.00  0.00           O  
ATOM    625  HG  SER    44      76.069  89.422  66.039  1.00  0.00           H  
ATOM    626  C   SER    44      77.852  86.624  64.332  1.00  0.00           C  
ATOM    627  O   SER    44      78.971  86.455  64.924  1.00  0.00           O  
ATOM    628  N   THR    45      77.740  87.080  63.030  1.00  0.00           N  
ATOM    629  H   THR    45      76.803  87.325  62.745  1.00  0.00           H  
ATOM    630  CA  THR    45      78.803  87.306  62.008  1.00  0.00           C  
ATOM    631  HA  THR    45      79.388  86.389  62.086  1.00  0.00           H  
ATOM    632  CB  THR    45      78.244  87.392  60.568  1.00  0.00           C  
ATOM    633  HB  THR    45      77.487  88.175  60.522  1.00  0.00           H  
ATOM    634  CG2 THR    45      79.271  87.681  59.486  1.00  0.00           C  
ATOM    635 HG21 THR    45      78.944  87.416  58.481  1.00  0.00           H  
ATOM    636 HG22 THR    45      79.428  88.752  59.365  1.00  0.00           H  
ATOM    637 HG23 THR    45      80.171  87.123  59.748  1.00  0.00           H  
ATOM    638  OG1 THR    45      77.662  86.140  60.233  1.00  0.00           O  
ATOM    639  HG1 THR    45      76.868  86.131  60.772  1.00  0.00           H  
ATOM    640  C   THR    45      79.729  88.515  62.392  1.00  0.00           C  
ATOM    641  O   THR    45      80.901  88.430  62.026  1.00  0.00           O  
ATOM    642  N   ASP    46      79.209  89.497  63.163  1.00  0.00           N  
ATOM    643  H   ASP    46      78.229  89.487  63.407  1.00  0.00           H  
ATOM    644  CA  ASP    46      79.931  90.655  63.704  1.00  0.00           C  
ATOM    645  HA  ASP    46      80.455  91.164  62.896  1.00  0.00           H  
ATOM    646  CB  ASP    46      78.925  91.675  64.207  1.00  0.00           C  
ATOM    647  HB2 ASP    46      78.342  91.308  65.053  1.00  0.00           H  
ATOM    648  HB3 ASP    46      79.533  92.506  64.565  1.00  0.00           H  
ATOM    649  CG  ASP    46      77.948  92.155  63.187  1.00  0.00           C  
ATOM    650  OD1 ASP    46      76.871  91.701  63.431  1.00  0.00           O  
ATOM    651  OD2 ASP    46      78.303  92.895  62.224  1.00  0.00           O  
ATOM    652  C   ASP    46      80.933  90.315  64.820  1.00  0.00           C  
ATOM    653  O   ASP    46      81.864  91.115  65.038  1.00  0.00           O  
ATOM    654  N   THR    47      80.705  89.234  65.547  1.00  0.00           N  
ATOM    655  H   THR    47      79.963  88.657  65.175  1.00  0.00           H  
ATOM    656  CA  THR    47      81.317  88.759  66.738  1.00  0.00           C  
ATOM    657  HA  THR    47      81.971  87.975  66.354  1.00  0.00           H  
ATOM    658  CB  THR    47      82.057  89.763  67.618  1.00  0.00           C  
ATOM    659  HB  THR    47      82.756  90.304  66.980  1.00  0.00           H  
ATOM    660  CG2 THR    47      81.144  90.781  68.130  1.00  0.00           C  
ATOM    661 HG21 THR    47      80.589  91.233  67.308  1.00  0.00           H  
ATOM    662 HG22 THR    47      80.383  90.317  68.757  1.00  0.00           H  
ATOM    663 HG23 THR    47      81.592  91.560  68.747  1.00  0.00           H  
ATOM    664  OG1 THR    47      82.724  89.206  68.747  1.00  0.00           O  
ATOM    665  HG1 THR    47      83.594  89.024  68.382  1.00  0.00           H  
ATOM    666  C   THR    47      80.313  87.962  67.529  1.00  0.00           C  
ATOM    667  O   THR    47      79.215  88.399  67.848  1.00  0.00           O  
ATOM    668  N   SER    48      80.706  86.748  67.899  1.00  0.00           N  
ATOM    669  H   SER    48      81.494  86.312  67.443  1.00  0.00           H  
ATOM    670  CA  SER    48      80.076  85.866  68.850  1.00  0.00           C  
ATOM    671  HA  SER    48      79.770  86.532  69.657  1.00  0.00           H  
ATOM    672  CB  SER    48      78.817  85.269  68.234  1.00  0.00           C  
ATOM    673  HB2 SER    48      78.387  84.589  68.970  1.00  0.00           H  
ATOM    674  HB3 SER    48      78.129  86.067  67.953  1.00  0.00           H  
ATOM    675  OG  SER    48      79.204  84.485  67.121  1.00  0.00           O  
ATOM    676  HG  SER    48      79.311  85.124  66.412  1.00  0.00           H  
ATOM    677  C   SER    48      80.910  84.758  69.475  1.00  0.00           C  
ATOM    678  O   SER    48      81.987  84.493  69.007  1.00  0.00           O  
ATOM    679  N   GLY    49      80.484  84.153  70.586  1.00  0.00           N  
ATOM    680  H   GLY    49      79.680  84.461  71.114  1.00  0.00           H  
ATOM    681  CA  GLY    49      81.040  82.931  71.205  1.00  0.00           C  
ATOM    682  HA2 GLY    49      80.248  82.411  71.745  1.00  0.00           H  
ATOM    683  HA3 GLY    49      81.431  82.277  70.426  1.00  0.00           H  
ATOM    684  C   GLY    49      82.240  83.251  72.139  1.00  0.00           C  
ATOM    685  O   GLY    49      82.470  84.388  72.651  1.00  0.00           O  
ATOM    686  N   TYR    50      83.066  82.263  72.493  1.00  0.00           N  
ATOM    687  H   TYR    50      83.731  82.571  73.187  1.00  0.00           H  
ATOM    688  CA  TYR    50      83.129  80.944  71.958  1.00  0.00           C  
ATOM    689  HA  TYR    50      82.177  80.678  71.500  1.00  0.00           H  
ATOM    690  CB  TYR    50      84.102  80.964  70.778  1.00  0.00           C  
ATOM    691  HB2 TYR    50      83.770  81.836  70.215  1.00  0.00           H  
ATOM    692  HB3 TYR    50      85.090  81.180  71.183  1.00  0.00           H  
ATOM    693  CG  TYR    50      84.220  79.653  69.903  1.00  0.00           C  
ATOM    694  CD1 TYR    50      85.207  78.690  70.061  1.00  0.00           C  
ATOM    695  HD1 TYR    50      85.981  79.016  70.740  1.00  0.00           H  
ATOM    696  CE1 TYR    50      85.231  77.525  69.377  1.00  0.00           C  
ATOM    697  HE1 TYR    50      85.987  76.769  69.527  1.00  0.00           H  
ATOM    698  CZ  TYR    50      84.188  77.164  68.539  1.00  0.00           C  
ATOM    699  OH  TYR    50      84.158  75.943  67.976  1.00  0.00           O  
ATOM    700  HH  TYR    50      83.242  75.946  67.688  1.00  0.00           H  
ATOM    701  CE2 TYR    50      83.237  78.194  68.204  1.00  0.00           C  
ATOM    702  HE2 TYR    50      82.429  78.008  67.512  1.00  0.00           H  
ATOM    703  CD2 TYR    50      83.290  79.411  68.897  1.00  0.00           C  
ATOM    704  HD2 TYR    50      82.527  80.155  68.719  1.00  0.00           H  
ATOM    705  C   TYR    50      83.472  79.991  73.076  1.00  0.00           C  
ATOM    706  O   TYR    50      84.273  80.292  74.008  1.00  0.00           O  
ATOM    707  N   GLY    51      82.732  78.869  73.157  1.00  0.00           N  
ATOM    708  H   GLY    51      82.974  78.224  73.895  1.00  0.00           H  
ATOM    709  CA  GLY    51      81.761  78.318  72.297  1.00  0.00           C  
ATOM    710  HA2 GLY    51      81.894  78.683  71.278  1.00  0.00           H  
ATOM    711  HA3 GLY    51      81.958  77.246  72.334  1.00  0.00           H  
ATOM    712  C   GLY    51      80.336  78.673  72.702  1.00  0.00           C  
ATOM    713  O   GLY    51      80.123  79.834  73.102  1.00  0.00           O  
ATOM    714  N   GLN    52      79.378  77.733  72.614  1.00  0.00           N  
ATOM    715  H   GLN    52      79.534  76.867  72.118  1.00  0.00           H  
ATOM    716  CA  GLN    52      78.069  77.884  73.408  1.00  0.00           C  
ATOM    717  HA  GLN    52      78.110  78.690  74.140  1.00  0.00           H  
ATOM    718  CB  GLN    52      76.929  78.341  72.455  1.00  0.00           C  
ATOM    719  HB2 GLN    52      77.096  79.346  72.068  1.00  0.00           H  
ATOM    720  HB3 GLN    52      76.900  77.644  71.617  1.00  0.00           H  
ATOM    721  CG  GLN    52      75.536  78.281  73.108  1.00  0.00           C  
ATOM    722  HG2 GLN    52      74.858  78.806  72.436  1.00  0.00           H  
ATOM    723  HG3 GLN    52      75.183  77.286  73.379  1.00  0.00           H  
ATOM    724  CD  GLN    52      75.465  79.200  74.358  1.00  0.00           C  
ATOM    725  OE1 GLN    52      76.072  80.275  74.489  1.00  0.00           O  
ATOM    726  NE2 GLN    52      74.631  78.951  75.313  1.00  0.00           N  
ATOM    727 HE21 GLN    52      74.003  78.160  75.300  1.00  0.00           H  
ATOM    728 HE22 GLN    52      74.830  79.368  76.211  1.00  0.00           H  
ATOM    729  C   GLN    52      77.692  76.536  74.079  1.00  0.00           C  
ATOM    730  O   GLN    52      77.331  75.546  73.440  1.00  0.00           O  
ATOM    731  N   SER    53      77.692  76.418  75.437  1.00  0.00           N  
ATOM    732  H   SER    53      77.554  75.482  75.791  1.00  0.00           H  
ATOM    733  CA  SER    53      78.169  77.392  76.434  1.00  0.00           C  
ATOM    734  HA  SER    53      77.556  78.292  76.378  1.00  0.00           H  
ATOM    735  CB  SER    53      77.990  76.974  77.854  1.00  0.00           C  
ATOM    736  HB2 SER    53      78.551  76.059  78.044  1.00  0.00           H  
ATOM    737  HB3 SER    53      78.270  77.763  78.553  1.00  0.00           H  
ATOM    738  OG  SER    53      76.683  76.640  78.198  1.00  0.00           O  
ATOM    739  HG  SER    53      76.553  75.690  78.142  1.00  0.00           H  
ATOM    740  C   SER    53      79.587  77.957  76.259  1.00  0.00           C  
ATOM    741  O   SER    53      80.391  77.181  75.751  1.00  0.00           O  
ATOM    742  N   SER    54      79.907  79.205  76.558  1.00  0.00           N  
ATOM    743  H   SER    54      79.179  79.804  76.922  1.00  0.00           H  
ATOM    744  CA  SER    54      81.204  79.764  76.215  1.00  0.00           C  
ATOM    745  HA  SER    54      81.414  79.336  75.235  1.00  0.00           H  
ATOM    746  CB  SER    54      81.060  81.304  76.124  1.00  0.00           C  
ATOM    747  HB2 SER    54      81.947  81.728  75.652  1.00  0.00           H  
ATOM    748  HB3 SER    54      80.200  81.599  75.523  1.00  0.00           H  
ATOM    749  OG  SER    54      80.840  81.897  77.414  1.00  0.00           O  
ATOM    750  HG  SER    54      81.493  82.572  77.618  1.00  0.00           H  
ATOM    751  C   SER    54      82.346  79.367  77.133  1.00  0.00           C  
ATOM    752  O   SER    54      82.067  79.047  78.274  1.00  0.00           O  
ATOM    753  N   TYR    55      83.568  79.168  76.655  1.00  0.00           N  
ATOM    754  H   TYR    55      83.845  79.455  75.728  1.00  0.00           H  
ATOM    755  CA  TYR    55      84.681  78.540  77.376  1.00  0.00           C  
ATOM    756  HA  TYR    55      84.298  77.734  78.002  1.00  0.00           H  
ATOM    757  CB  TYR    55      85.616  78.026  76.192  1.00  0.00           C  
ATOM    758  HB2 TYR    55      86.316  78.684  75.678  1.00  0.00           H  
ATOM    759  HB3 TYR    55      86.427  77.409  76.579  1.00  0.00           H  
ATOM    760  CG  TYR    55      84.895  77.179  75.222  1.00  0.00           C  
ATOM    761  CD1 TYR    55      85.324  77.264  73.867  1.00  0.00           C  
ATOM    762  HD1 TYR    55      86.160  77.880  73.569  1.00  0.00           H  
ATOM    763  CE1 TYR    55      84.727  76.326  72.959  1.00  0.00           C  
ATOM    764  HE1 TYR    55      85.098  76.437  71.950  1.00  0.00           H  
ATOM    765  CZ  TYR    55      83.862  75.388  73.352  1.00  0.00           C  
ATOM    766  OH  TYR    55      83.229  74.520  72.498  1.00  0.00           O  
ATOM    767  HH  TYR    55      83.820  74.410  71.750  1.00  0.00           H  
ATOM    768  CE2 TYR    55      83.444  75.298  74.701  1.00  0.00           C  
ATOM    769  HE2 TYR    55      82.648  74.663  75.060  1.00  0.00           H  
ATOM    770  CD2 TYR    55      83.995  76.181  75.656  1.00  0.00           C  
ATOM    771  HD2 TYR    55      83.658  76.106  76.680  1.00  0.00           H  
ATOM    772  C   TYR    55      85.329  79.480  78.401  1.00  0.00           C  
ATOM    773  O   TYR    55      85.736  80.583  78.007  1.00  0.00           O  
ATOM    774  N   SER    56      85.499  79.207  79.685  1.00  0.00           N  
ATOM    775  H   SER    56      85.860  79.920  80.303  1.00  0.00           H  
ATOM    776  CA  SER    56      85.379  77.895  80.431  1.00  0.00           C  
ATOM    777  HA  SER    56      86.072  78.022  81.263  1.00  0.00           H  
ATOM    778  CB  SER    56      83.933  77.755  80.983  1.00  0.00           C  
ATOM    779  HB2 SER    56      83.210  77.731  80.167  1.00  0.00           H  
ATOM    780  HB3 SER    56      83.812  76.911  81.662  1.00  0.00           H  
ATOM    781  OG  SER    56      83.520  78.938  81.617  1.00  0.00           O  
ATOM    782  HG  SER    56      83.483  78.914  82.576  1.00  0.00           H  
ATOM    783  C   SER    56      85.825  76.686  79.610  1.00  0.00           C  
ATOM    784  O   SER    56      85.009  75.839  79.279  1.00  0.00           O  
ATOM    785  N   SER    57      87.091  76.570  79.125  1.00  0.00           N  
ATOM    786  H   SER    57      87.294  75.703  78.647  1.00  0.00           H  
ATOM    787  CA  SER    57      88.258  77.371  79.577  1.00  0.00           C  
ATOM    788  HA  SER    57      88.079  78.413  79.845  1.00  0.00           H  
ATOM    789  CB  SER    57      88.847  76.695  80.833  1.00  0.00           C  
ATOM    790  HB2 SER    57      88.133  76.841  81.643  1.00  0.00           H  
ATOM    791  HB3 SER    57      89.051  75.651  80.593  1.00  0.00           H  
ATOM    792  OG  SER    57      90.081  77.213  81.221  1.00  0.00           O  
ATOM    793  HG  SER    57      89.960  77.744  82.012  1.00  0.00           H  
ATOM    794  C   SER    57      89.333  77.261  78.462  1.00  0.00           C  
ATOM    795  O   SER    57      89.752  76.211  78.063  1.00  0.00           O  
ATOM    796  N   TYR    58      89.763  78.378  77.908  1.00  0.00           N  
ATOM    797  H   TYR    58      89.389  79.252  78.248  1.00  0.00           H  
ATOM    798  CA  TYR    58      90.991  78.490  77.064  1.00  0.00           C  
ATOM    799  HA  TYR    58      90.829  77.856  76.192  1.00  0.00           H  
ATOM    800  CB  TYR    58      91.182  79.852  76.476  1.00  0.00           C  
ATOM    801  HB2 TYR    58      91.064  80.577  77.281  1.00  0.00           H  
ATOM    802  HB3 TYR    58      92.208  79.920  76.115  1.00  0.00           H  
ATOM    803  CG  TYR    58      90.270  80.133  75.360  1.00  0.00           C  
ATOM    804  CD1 TYR    58      88.883  80.507  75.561  1.00  0.00           C  
ATOM    805  HD1 TYR    58      88.542  80.583  76.583  1.00  0.00           H  
ATOM    806  CE1 TYR    58      88.105  80.841  74.449  1.00  0.00           C  
ATOM    807  HE1 TYR    58      87.112  81.240  74.592  1.00  0.00           H  
ATOM    808  CZ  TYR    58      88.638  80.815  73.153  1.00  0.00           C  
ATOM    809  OH  TYR    58      88.036  81.413  72.108  1.00  0.00           O  
ATOM    810  HH  TYR    58      88.541  81.233  71.312  1.00  0.00           H  
ATOM    811  CE2 TYR    58      89.925  80.300  72.907  1.00  0.00           C  
ATOM    812  HE2 TYR    58      90.457  80.456  71.980  1.00  0.00           H  
ATOM    813  CD2 TYR    58      90.694  79.965  74.052  1.00  0.00           C  
ATOM    814  HD2 TYR    58      91.721  79.657  73.925  1.00  0.00           H  
ATOM    815  C   TYR    58      92.386  78.130  77.716  1.00  0.00           C  
ATOM    816  O   TYR    58      92.733  78.519  78.781  1.00  0.00           O  
ATOM    817  N   GLY    59      93.215  77.296  77.046  1.00  0.00           N  
ATOM    818  H   GLY    59      94.017  76.935  77.541  1.00  0.00           H  
ATOM    819  CA  GLY    59      93.168  76.933  75.677  1.00  0.00           C  
ATOM    820  HA2 GLY    59      92.467  76.103  75.580  1.00  0.00           H  
ATOM    821  HA3 GLY    59      92.833  77.836  75.166  1.00  0.00           H  
ATOM    822  C   GLY    59      94.462  76.617  75.012  1.00  0.00           C  
ATOM    823  O   GLY    59      95.443  76.272  75.755  1.00  0.00           O  
ATOM    824  N   GLN    60      94.533  76.757  73.687  1.00  0.00           N  
ATOM    825  H   GLN    60      95.375  76.543  73.172  1.00  0.00           H  
ATOM    826  CA  GLN    60      93.397  77.013  72.741  1.00  0.00           C  
ATOM    827  HA  GLN    60      92.788  77.851  73.082  1.00  0.00           H  
ATOM    828  CB  GLN    60      93.971  77.466  71.418  1.00  0.00           C  
ATOM    829  HB2 GLN    60      94.851  78.077  71.620  1.00  0.00           H  
ATOM    830  HB3 GLN    60      94.313  76.618  70.825  1.00  0.00           H  
ATOM    831  CG  GLN    60      92.969  78.222  70.610  1.00  0.00           C  
ATOM    832  HG2 GLN    60      92.509  78.988  71.235  1.00  0.00           H  
ATOM    833  HG3 GLN    60      93.515  78.752  69.830  1.00  0.00           H  
ATOM    834  CD  GLN    60      91.859  77.384  69.948  1.00  0.00           C  
ATOM    835  OE1 GLN    60      92.052  76.254  69.534  1.00  0.00           O  
ATOM    836  NE2 GLN    60      90.639  77.902  69.761  1.00  0.00           N  
ATOM    837 HE21 GLN    60      90.429  78.868  69.971  1.00  0.00           H  
ATOM    838 HE22 GLN    60      90.037  77.446  69.092  1.00  0.00           H  
ATOM    839  C   GLN    60      92.512  75.764  72.618  1.00  0.00           C  
ATOM    840  O   GLN    60      91.332  75.892  72.507  1.00  0.00           O  
ATOM    841  N   SER    61      93.019  74.570  72.817  1.00  0.00           N  
ATOM    842  H   SER    61      94.025  74.480  72.796  1.00  0.00           H  
ATOM    843  CA  SER    61      92.205  73.414  72.949  1.00  0.00           C  
ATOM    844  HA  SER    61      91.586  73.364  72.053  1.00  0.00           H  
ATOM    845  CB  SER    61      93.160  72.277  72.817  1.00  0.00           C  
ATOM    846  HB2 SER    61      93.463  72.190  71.773  1.00  0.00           H  
ATOM    847  HB3 SER    61      94.023  72.500  73.445  1.00  0.00           H  
ATOM    848  OG  SER    61      92.713  71.042  73.211  1.00  0.00           O  
ATOM    849  HG  SER    61      93.424  70.481  73.529  1.00  0.00           H  
ATOM    850  C   SER    61      91.414  73.363  74.312  1.00  0.00           C  
ATOM    851  O   SER    61      91.957  73.616  75.391  1.00  0.00           O  
ATOM    852  N   GLN    62      90.180  72.887  74.278  1.00  0.00           N  
ATOM    853  H   GLN    62      89.688  72.768  73.403  1.00  0.00           H  
ATOM    854  CA  GLN    62      89.389  72.547  75.460  1.00  0.00           C  
ATOM    855  HA  GLN    62      89.509  73.315  76.224  1.00  0.00           H  
ATOM    856  CB  GLN    62      87.900  72.266  75.050  1.00  0.00           C  
ATOM    857  HB2 GLN    62      87.923  71.490  74.286  1.00  0.00           H  
ATOM    858  HB3 GLN    62      87.314  71.837  75.863  1.00  0.00           H  
ATOM    859  CG  GLN    62      87.228  73.565  74.585  1.00  0.00           C  
ATOM    860  HG2 GLN    62      87.598  73.761  73.579  1.00  0.00           H  
ATOM    861  HG3 GLN    62      86.164  73.397  74.418  1.00  0.00           H  
ATOM    862  CD  GLN    62      87.484  74.720  75.585  1.00  0.00           C  
ATOM    863  OE1 GLN    62      86.936  74.780  76.666  1.00  0.00           O  
ATOM    864  NE2 GLN    62      88.126  75.792  75.170  1.00  0.00           N  
ATOM    865 HE21 GLN    62      88.282  76.564  75.803  1.00  0.00           H  
ATOM    866 HE22 GLN    62      88.498  75.891  74.236  1.00  0.00           H  
ATOM    867  C   GLN    62      89.921  71.404  76.295  1.00  0.00           C  
ATOM    868  O   GLN    62      89.587  71.367  77.461  1.00  0.00           O  
ATOM    869  N   ASN    63      90.830  70.674  75.708  1.00  0.00           N  
ATOM    870  H   ASN    63      90.992  70.897  74.736  1.00  0.00           H  
ATOM    871  CA  ASN    63      91.512  69.545  76.406  1.00  0.00           C  
ATOM    872  HA  ASN    63      90.739  69.092  77.027  1.00  0.00           H  
ATOM    873  CB  ASN    63      91.739  68.442  75.385  1.00  0.00           C  
ATOM    874  HB2 ASN    63      92.362  68.927  74.634  1.00  0.00           H  
ATOM    875  HB3 ASN    63      92.276  67.562  75.739  1.00  0.00           H  
ATOM    876  CG  ASN    63      90.522  68.023  74.574  1.00  0.00           C  
ATOM    877  OD1 ASN    63      89.369  68.080  75.060  1.00  0.00           O  
ATOM    878  ND2 ASN    63      90.766  67.552  73.364  1.00  0.00           N  
ATOM    879 HD21 ASN    63      90.080  66.902  73.007  1.00  0.00           H  
ATOM    880 HD22 ASN    63      91.625  67.775  72.881  1.00  0.00           H  
ATOM    881  C   ASN    63      92.720  69.953  77.263  1.00  0.00           C  
ATOM    882  O   ASN    63      92.980  69.358  78.313  1.00  0.00           O  
ATOM    883  N   THR    64      93.363  71.059  76.939  1.00  0.00           N  
ATOM    884  H   THR    64      93.133  71.617  76.130  1.00  0.00           H  
ATOM    885  CA  THR    64      94.430  71.693  77.782  1.00  0.00           C  
ATOM    886  HA  THR    64      94.023  71.995  78.747  1.00  0.00           H  
ATOM    887  CB  THR    64      95.748  70.920  77.993  1.00  0.00           C  
ATOM    888  HB  THR    64      95.938  70.477  77.015  1.00  0.00           H  
ATOM    889  CG2 THR    64      97.010  71.621  78.553  1.00  0.00           C  
ATOM    890 HG21 THR    64      97.352  72.419  77.894  1.00  0.00           H  
ATOM    891 HG22 THR    64      96.892  72.084  79.533  1.00  0.00           H  
ATOM    892 HG23 THR    64      97.867  70.951  78.482  1.00  0.00           H  
ATOM    893  OG1 THR    64      95.558  69.965  79.040  1.00  0.00           O  
ATOM    894  HG1 THR    64      95.075  69.234  78.647  1.00  0.00           H  
ATOM    895  C   THR    64      94.765  73.025  77.069  1.00  0.00           C  
ATOM    896  O   THR    64      95.030  73.096  75.878  1.00  0.00           O  
ATOM    897  N   GLY    65      94.766  74.183  77.744  1.00  0.00           N  
ATOM    898  H   GLY    65      95.033  74.953  77.147  1.00  0.00           H  
ATOM    899  CA  GLY    65      94.683  74.295  79.240  1.00  0.00           C  
ATOM    900  HA2 GLY    65      93.659  74.063  79.532  1.00  0.00           H  
ATOM    901  HA3 GLY    65      95.411  73.642  79.721  1.00  0.00           H  
ATOM    902  C   GLY    65      95.032  75.657  79.764  1.00  0.00           C  
ATOM    903  O   GLY    65      95.675  76.462  79.066  1.00  0.00           O  
ATOM    904  N   TYR    66      94.570  76.070  80.964  1.00  0.00           N  
ATOM    905  H   TYR    66      94.123  75.316  81.465  1.00  0.00           H  
ATOM    906  CA  TYR    66      94.588  77.392  81.463  1.00  0.00           C  
ATOM    907  HA  TYR    66      94.182  78.088  80.729  1.00  0.00           H  
ATOM    908  CB  TYR    66      93.835  77.447  82.823  1.00  0.00           C  
ATOM    909  HB2 TYR    66      92.845  77.011  82.691  1.00  0.00           H  
ATOM    910  HB3 TYR    66      94.331  76.733  83.480  1.00  0.00           H  
ATOM    911  CG  TYR    66      93.779  78.862  83.393  1.00  0.00           C  
ATOM    912  CD1 TYR    66      94.852  79.343  84.059  1.00  0.00           C  
ATOM    913  HD1 TYR    66      95.720  78.714  84.192  1.00  0.00           H  
ATOM    914  CE1 TYR    66      94.840  80.679  84.617  1.00  0.00           C  
ATOM    915  HE1 TYR    66      95.745  81.155  84.963  1.00  0.00           H  
ATOM    916  CZ  TYR    66      93.673  81.453  84.466  1.00  0.00           C  
ATOM    917  OH  TYR    66      93.510  82.717  84.907  1.00  0.00           O  
ATOM    918  HH  TYR    66      92.587  82.972  84.837  1.00  0.00           H  
ATOM    919  CE2 TYR    66      92.526  80.877  83.849  1.00  0.00           C  
ATOM    920  HE2 TYR    66      91.576  81.388  83.790  1.00  0.00           H  
ATOM    921  CD2 TYR    66      92.624  79.646  83.254  1.00  0.00           C  
ATOM    922  HD2 TYR    66      91.805  79.214  82.699  1.00  0.00           H  
ATOM    923  C   TYR    66      96.112  77.689  81.634  1.00  0.00           C  
ATOM    924  O   TYR    66      96.875  76.883  82.129  1.00  0.00           O  
ATOM    925  N   GLY    67      96.526  78.879  81.227  1.00  0.00           N  
ATOM    926  H   GLY    67      95.831  79.493  80.827  1.00  0.00           H  
ATOM    927  CA  GLY    67      97.851  79.397  81.368  1.00  0.00           C  
ATOM    928  HA2 GLY    67      98.498  78.633  81.798  1.00  0.00           H  
ATOM    929  HA3 GLY    67      98.267  79.746  80.423  1.00  0.00           H  
ATOM    930  C   GLY    67      97.808  80.505  82.398  1.00  0.00           C  
ATOM    931  O   GLY    67      98.001  80.206  83.622  1.00  0.00           O  
ATOM    932  N   THR    68      97.836  81.760  81.946  1.00  0.00           N  
ATOM    933  H   THR    68      97.830  81.827  80.938  1.00  0.00           H  
ATOM    934  CA  THR    68      97.746  82.967  82.757  1.00  0.00           C  
ATOM    935  HA  THR    68      97.346  82.679  83.729  1.00  0.00           H  
ATOM    936  CB  THR    68      99.170  83.534  83.162  1.00  0.00           C  
ATOM    937  HB  THR    68      99.676  82.710  83.665  1.00  0.00           H  
ATOM    938  CG2 THR    68      99.997  84.017  81.980  1.00  0.00           C  
ATOM    939 HG21 THR    68     100.986  84.335  82.312  1.00  0.00           H  
ATOM    940 HG22 THR    68     100.076  83.184  81.282  1.00  0.00           H  
ATOM    941 HG23 THR    68      99.436  84.874  81.608  1.00  0.00           H  
ATOM    942  OG1 THR    68      99.208  84.583  84.139  1.00  0.00           O  
ATOM    943  HG1 THR    68      98.353  85.018  84.103  1.00  0.00           H  
ATOM    944  C   THR    68      96.830  84.067  82.156  1.00  0.00           C  
ATOM    945  O   THR    68      96.626  85.073  82.836  1.00  0.00           O  
ATOM    946  N   GLN    69      96.370  83.923  80.877  1.00  0.00           N  
ATOM    947  H   GLN    69      96.802  83.313  80.199  1.00  0.00           H  
ATOM    948  CA  GLN    69      95.301  84.825  80.384  1.00  0.00           C  
ATOM    949  HA  GLN    69      95.493  85.881  80.571  1.00  0.00           H  
ATOM    950  CB  GLN    69      95.206  84.587  78.807  1.00  0.00           C  
ATOM    951  HB2 GLN    69      96.222  84.787  78.465  1.00  0.00           H  
ATOM    952  HB3 GLN    69      95.059  83.524  78.614  1.00  0.00           H  
ATOM    953  CG  GLN    69      94.248  85.449  77.962  1.00  0.00           C  
ATOM    954  HG2 GLN    69      94.254  84.967  76.985  1.00  0.00           H  
ATOM    955  HG3 GLN    69      93.236  85.419  78.364  1.00  0.00           H  
ATOM    956  CD  GLN    69      94.682  86.924  77.860  1.00  0.00           C  
ATOM    957  OE1 GLN    69      95.544  87.326  78.624  1.00  0.00           O  
ATOM    958  NE2 GLN    69      93.988  87.711  77.118  1.00  0.00           N  
ATOM    959 HE21 GLN    69      93.247  87.266  76.596  1.00  0.00           H  
ATOM    960 HE22 GLN    69      94.207  88.693  77.030  1.00  0.00           H  
ATOM    961  C   GLN    69      93.925  84.465  81.051  1.00  0.00           C  
ATOM    962  O   GLN    69      93.396  83.300  81.032  1.00  0.00           O  
ATOM    963  N   SER    70      93.366  85.433  81.736  1.00  0.00           N  
ATOM    964  H   SER    70      93.912  86.277  81.837  1.00  0.00           H  
ATOM    965  CA  SER    70      92.160  85.275  82.565  1.00  0.00           C  
ATOM    966  HA  SER    70      92.347  84.595  83.397  1.00  0.00           H  
ATOM    967  CB  SER    70      91.757  86.594  83.358  1.00  0.00           C  
ATOM    968  HB2 SER    70      92.614  86.668  84.027  1.00  0.00           H  
ATOM    969  HB3 SER    70      91.766  87.515  82.776  1.00  0.00           H  
ATOM    970  OG  SER    70      90.610  86.501  84.143  1.00  0.00           O  
ATOM    971  HG  SER    70      90.511  87.346  84.588  1.00  0.00           H  
ATOM    972  C   SER    70      90.861  84.888  81.801  1.00  0.00           C  
ATOM    973  O   SER    70      90.684  85.257  80.634  1.00  0.00           O  
ATOM    974  N   THR    71      90.138  83.927  82.376  1.00  0.00           N  
ATOM    975  H   THR    71      90.423  83.499  83.245  1.00  0.00           H  
ATOM    976  CA  THR    71      89.039  83.249  81.747  1.00  0.00           C  
ATOM    977  HA  THR    71      88.478  84.078  81.314  1.00  0.00           H  
ATOM    978  CB  THR    71      89.484  82.244  80.671  1.00  0.00           C  
ATOM    979  HB  THR    71      89.858  82.824  79.828  1.00  0.00           H  
ATOM    980  CG2 THR    71      90.462  81.219  81.121  1.00  0.00           C  
ATOM    981 HG21 THR    71      91.347  81.703  81.533  1.00  0.00           H  
ATOM    982 HG22 THR    71      90.022  80.554  81.865  1.00  0.00           H  
ATOM    983 HG23 THR    71      90.840  80.663  80.264  1.00  0.00           H  
ATOM    984  OG1 THR    71      88.441  81.530  80.105  1.00  0.00           O  
ATOM    985  HG1 THR    71      87.970  82.110  79.502  1.00  0.00           H  
ATOM    986  C   THR    71      88.188  82.619  82.847  1.00  0.00           C  
ATOM    987  O   THR    71      88.680  82.159  83.831  1.00  0.00           O  
ATOM    988  N   PRO    72      86.816  82.657  82.713  1.00  0.00           N  
ATOM    989  CD  PRO    72      85.951  83.157  81.590  1.00  0.00           C  
ATOM    990  HD2 PRO    72      86.246  82.842  80.589  1.00  0.00           H  
ATOM    991  HD3 PRO    72      85.986  84.246  81.592  1.00  0.00           H  
ATOM    992  CG  PRO    72      84.512  82.601  81.834  1.00  0.00           C  
ATOM    993  HG2 PRO    72      84.547  81.586  81.437  1.00  0.00           H  
ATOM    994  HG3 PRO    72      83.737  83.267  81.453  1.00  0.00           H  
ATOM    995  CB  PRO    72      84.472  82.343  83.375  1.00  0.00           C  
ATOM    996  HB2 PRO    72      83.742  81.585  83.659  1.00  0.00           H  
ATOM    997  HB3 PRO    72      84.142  83.274  83.836  1.00  0.00           H  
ATOM    998  CA  PRO    72      86.001  82.061  83.758  1.00  0.00           C  
ATOM    999  HA  PRO    72      86.093  82.628  84.684  1.00  0.00           H  
ATOM   1000  C   PRO    72      86.167  80.526  83.884  1.00  0.00           C  
ATOM   1001  O   PRO    72      86.516  79.885  82.866  1.00  0.00           O  
ATOM   1002  N   GLN    73      85.903  79.969  85.050  1.00  0.00           N  
ATOM   1003  H   GLN    73      85.701  80.606  85.807  1.00  0.00           H  
ATOM   1004  CA  GLN    73      86.079  78.586  85.536  1.00  0.00           C  
ATOM   1005  HA  GLN    73      87.057  78.296  85.151  1.00  0.00           H  
ATOM   1006  CB  GLN    73      86.009  78.457  87.029  1.00  0.00           C  
ATOM   1007  HB2 GLN    73      85.037  78.867  87.302  1.00  0.00           H  
ATOM   1008  HB3 GLN    73      86.046  77.405  87.311  1.00  0.00           H  
ATOM   1009  CG  GLN    73      87.097  79.118  87.885  1.00  0.00           C  
ATOM   1010  HG2 GLN    73      87.263  78.554  88.803  1.00  0.00           H  
ATOM   1011  HG3 GLN    73      88.022  79.061  87.311  1.00  0.00           H  
ATOM   1012  CD  GLN    73      86.781  80.522  88.238  1.00  0.00           C  
ATOM   1013  OE1 GLN    73      86.628  81.390  87.393  1.00  0.00           O  
ATOM   1014  NE2 GLN    73      86.814  80.851  89.561  1.00  0.00           N  
ATOM   1015 HE21 GLN    73      86.798  80.113  90.250  1.00  0.00           H  
ATOM   1016 HE22 GLN    73      86.894  81.823  89.824  1.00  0.00           H  
ATOM   1017  C   GLN    73      85.131  77.638  84.840  1.00  0.00           C  
ATOM   1018  O   GLN    73      84.026  78.010  84.488  1.00  0.00           O  
ATOM   1019  N   GLY    74      85.553  76.342  84.676  1.00  0.00           N  
ATOM   1020  H   GLY    74      86.500  76.153  84.971  1.00  0.00           H  
ATOM   1021  CA  GLY    74      84.734  75.336  84.086  1.00  0.00           C  
ATOM   1022  HA2 GLY    74      84.477  75.651  83.075  1.00  0.00           H  
ATOM   1023  HA3 GLY    74      85.153  74.329  84.065  1.00  0.00           H  
ATOM   1024  C   GLY    74      83.393  75.135  84.812  1.00  0.00           C  
ATOM   1025  O   GLY    74      83.220  75.485  85.979  1.00  0.00           O  
ATOM   1026  N   TYR    75      82.381  74.609  84.116  1.00  0.00           N  
ATOM   1027  H   TYR    75      82.529  74.343  83.153  1.00  0.00           H  
ATOM   1028  CA  TYR    75      80.951  74.572  84.504  1.00  0.00           C  
ATOM   1029  HA  TYR    75      80.537  75.548  84.755  1.00  0.00           H  
ATOM   1030  CB  TYR    75      80.118  74.008  83.361  1.00  0.00           C  
ATOM   1031  HB2 TYR    75      80.098  72.926  83.233  1.00  0.00           H  
ATOM   1032  HB3 TYR    75      79.081  74.258  83.587  1.00  0.00           H  
ATOM   1033  CG  TYR    75      80.478  74.650  81.965  1.00  0.00           C  
ATOM   1034  CD1 TYR    75      80.156  75.963  81.734  1.00  0.00           C  
ATOM   1035  HD1 TYR    75      79.558  76.557  82.409  1.00  0.00           H  
ATOM   1036  CE1 TYR    75      80.564  76.561  80.559  1.00  0.00           C  
ATOM   1037  HE1 TYR    75      80.266  77.595  80.462  1.00  0.00           H  
ATOM   1038  CZ  TYR    75      81.192  75.793  79.552  1.00  0.00           C  
ATOM   1039  OH  TYR    75      81.694  76.416  78.487  1.00  0.00           O  
ATOM   1040  HH  TYR    75      81.828  77.359  78.606  1.00  0.00           H  
ATOM   1041  CE2 TYR    75      81.492  74.475  79.790  1.00  0.00           C  
ATOM   1042  HE2 TYR    75      81.948  73.891  79.005  1.00  0.00           H  
ATOM   1043  CD2 TYR    75      81.171  73.913  81.038  1.00  0.00           C  
ATOM   1044  HD2 TYR    75      81.420  72.873  81.188  1.00  0.00           H  
ATOM   1045  C   TYR    75      80.761  73.669  85.767  1.00  0.00           C  
ATOM   1046  O   TYR    75      81.524  72.651  86.021  1.00  0.00           O  
ATOM   1047  N   GLY    76      79.698  73.916  86.520  1.00  0.00           N  
ATOM   1048  H   GLY    76      79.049  74.630  86.223  1.00  0.00           H  
ATOM   1049  CA  GLY    76      79.358  73.216  87.750  1.00  0.00           C  
ATOM   1050  HA2 GLY    76      78.478  72.604  87.552  1.00  0.00           H  
ATOM   1051  HA3 GLY    76      80.143  72.526  88.060  1.00  0.00           H  
ATOM   1052  C   GLY    76      78.831  74.232  88.784  1.00  0.00           C  
ATOM   1053  O   GLY    76      78.114  75.129  88.305  1.00  0.00           O  
ATOM   1054  N   SER    77      79.247  74.127  90.079  1.00  0.00           N  
ATOM   1055  H   SER    77      79.641  73.210  90.238  1.00  0.00           H  
ATOM   1056  CA  SER    77      79.062  75.168  91.053  1.00  0.00           C  
ATOM   1057  HA  SER    77      79.221  76.126  90.558  1.00  0.00           H  
ATOM   1058  CB  SER    77      77.567  75.216  91.549  1.00  0.00           C  
ATOM   1059  HB2 SER    77      76.842  75.086  90.745  1.00  0.00           H  
ATOM   1060  HB3 SER    77      77.379  74.387  92.231  1.00  0.00           H  
ATOM   1061  OG  SER    77      77.308  76.463  92.095  1.00  0.00           O  
ATOM   1062  HG  SER    77      76.509  76.388  92.623  1.00  0.00           H  
ATOM   1063  C   SER    77      80.001  75.053  92.241  1.00  0.00           C  
ATOM   1064  O   SER    77      79.756  74.207  93.094  1.00  0.00           O  
ATOM   1065  N   THR    78      81.094  75.856  92.342  1.00  0.00           N  
ATOM   1066  H   THR    78      81.494  75.884  93.268  1.00  0.00           H  
ATOM   1067  CA  THR    78      81.669  76.804  91.334  1.00  0.00           C  
ATOM   1068  HA  THR    78      81.364  76.457  90.347  1.00  0.00           H  
ATOM   1069  CB  THR    78      81.157  78.218  91.557  1.00  0.00           C  
ATOM   1070  HB  THR    78      80.080  78.185  91.388  1.00  0.00           H  
ATOM   1071  CG2 THR    78      81.309  78.858  92.968  1.00  0.00           C  
ATOM   1072 HG21 THR    78      80.909  79.870  93.039  1.00  0.00           H  
ATOM   1073 HG22 THR    78      80.697  78.276  93.657  1.00  0.00           H  
ATOM   1074 HG23 THR    78      82.310  78.849  93.399  1.00  0.00           H  
ATOM   1075  OG1 THR    78      81.620  79.139  90.560  1.00  0.00           O  
ATOM   1076  HG1 THR    78      80.968  79.844  90.564  1.00  0.00           H  
ATOM   1077  C   THR    78      83.216  76.702  91.472  1.00  0.00           C  
ATOM   1078  O   THR    78      83.716  76.577  92.589  1.00  0.00           O  
ATOM   1079  N   GLY    79      83.932  76.673  90.335  1.00  0.00           N  
ATOM   1080  H   GLY    79      83.396  76.847  89.497  1.00  0.00           H  
ATOM   1081  CA  GLY    79      85.328  76.348  90.213  1.00  0.00           C  
ATOM   1082  HA2 GLY    79      85.461  75.491  90.873  1.00  0.00           H  
ATOM   1083  HA3 GLY    79      85.599  76.162  89.173  1.00  0.00           H  
ATOM   1084  C   GLY    79      86.209  77.387  90.868  1.00  0.00           C  
ATOM   1085  O   GLY    79      85.806  78.516  90.959  1.00  0.00           O  
ATOM   1086  N   GLY    80      87.313  77.089  91.550  1.00  0.00           N  
ATOM   1087  H   GLY    80      87.719  77.875  92.037  1.00  0.00           H  
ATOM   1088  CA  GLY    80      87.981  75.807  91.431  1.00  0.00           C  
ATOM   1089  HA2 GLY    80      88.157  75.514  90.396  1.00  0.00           H  
ATOM   1090  HA3 GLY    80      89.025  75.868  91.741  1.00  0.00           H  
ATOM   1091  C   GLY    80      87.407  74.665  92.269  1.00  0.00           C  
ATOM   1092  O   GLY    80      87.045  74.866  93.434  1.00  0.00           O  
ATOM   1093  N   TYR    81      87.425  73.395  91.809  1.00  0.00           N  
ATOM   1094  H   TYR    81      87.881  73.248  90.920  1.00  0.00           H  
ATOM   1095  CA  TYR    81      86.756  72.245  92.436  1.00  0.00           C  
ATOM   1096  HA  TYR    81      85.919  72.631  93.019  1.00  0.00           H  
ATOM   1097  CB  TYR    81      86.200  71.326  91.366  1.00  0.00           C  
ATOM   1098  HB2 TYR    81      87.039  71.026  90.738  1.00  0.00           H  
ATOM   1099  HB3 TYR    81      85.810  70.458  91.899  1.00  0.00           H  
ATOM   1100  CG  TYR    81      85.105  71.901  90.602  1.00  0.00           C  
ATOM   1101  CD1 TYR    81      85.215  71.938  89.172  1.00  0.00           C  
ATOM   1102  HD1 TYR    81      86.144  71.571  88.761  1.00  0.00           H  
ATOM   1103  CE1 TYR    81      84.132  72.515  88.465  1.00  0.00           C  
ATOM   1104  HE1 TYR    81      84.167  72.619  87.391  1.00  0.00           H  
ATOM   1105  CZ  TYR    81      83.103  73.151  89.210  1.00  0.00           C  
ATOM   1106  OH  TYR    81      82.154  73.816  88.558  1.00  0.00           O  
ATOM   1107  HH  TYR    81      82.007  73.576  87.640  1.00  0.00           H  
ATOM   1108  CE2 TYR    81      83.111  73.163  90.540  1.00  0.00           C  
ATOM   1109  HE2 TYR    81      82.349  73.688  91.097  1.00  0.00           H  
ATOM   1110  CD2 TYR    81      84.060  72.536  91.278  1.00  0.00           C  
ATOM   1111  HD2 TYR    81      83.844  72.556  92.336  1.00  0.00           H  
ATOM   1112  C   TYR    81      87.575  71.398  93.439  1.00  0.00           C  
ATOM   1113  O   TYR    81      88.482  70.737  92.925  1.00  0.00           O  
ATOM   1114  N   GLY    82      87.465  71.428  94.763  1.00  0.00           N  
ATOM   1115  H   GLY    82      88.240  71.002  95.250  1.00  0.00           H  
ATOM   1116  CA  GLY    82      86.478  72.094  95.543  1.00  0.00           C  
ATOM   1117  HA2 GLY    82      86.625  71.731  96.560  1.00  0.00           H  
ATOM   1118  HA3 GLY    82      86.716  73.158  95.561  1.00  0.00           H  
ATOM   1119  C   GLY    82      85.015  71.712  95.310  1.00  0.00           C  
ATOM   1120  O   GLY    82      84.728  70.880  94.485  1.00  0.00           O  
ATOM   1121  N   SER    83      84.086  72.353  96.015  1.00  0.00           N  
ATOM   1122  H   SER    83      84.487  73.129  96.521  1.00  0.00           H  
ATOM   1123  CA  SER    83      82.628  72.550  95.709  1.00  0.00           C  
ATOM   1124  HA  SER    83      82.149  72.806  96.654  1.00  0.00           H  
ATOM   1125  CB  SER    83      82.541  73.867  94.973  1.00  0.00           C  
ATOM   1126  HB2 SER    83      83.108  73.833  94.042  1.00  0.00           H  
ATOM   1127  HB3 SER    83      81.506  74.081  94.705  1.00  0.00           H  
ATOM   1128  OG  SER    83      83.073  74.995  95.693  1.00  0.00           O  
ATOM   1129  HG  SER    83      82.954  75.741  95.101  1.00  0.00           H  
ATOM   1130  C   SER    83      81.889  71.439  95.056  1.00  0.00           C  
ATOM   1131  O   SER    83      81.305  71.634  94.034  1.00  0.00           O  
ATOM   1132  N   SER    84      81.992  70.252  95.569  1.00  0.00           N  
ATOM   1133  H   SER    84      81.467  69.611  94.992  1.00  0.00           H  
ATOM   1134  CA  SER    84      82.514  69.739  96.942  1.00  0.00           C  
ATOM   1135  HA  SER    84      83.001  70.616  97.368  1.00  0.00           H  
ATOM   1136  CB  SER    84      81.372  69.359  97.806  1.00  0.00           C  
ATOM   1137  HB2 SER    84      81.734  69.149  98.813  1.00  0.00           H  
ATOM   1138  HB3 SER    84      80.697  70.213  97.868  1.00  0.00           H  
ATOM   1139  OG  SER    84      80.657  68.348  97.228  1.00  0.00           O  
ATOM   1140  HG  SER    84      79.959  68.777  96.727  1.00  0.00           H  
ATOM   1141  C   SER    84      83.553  68.600  96.801  1.00  0.00           C  
ATOM   1142  O   SER    84      84.744  68.880  96.773  1.00  0.00           O  
ATOM   1143  N   GLN    85      83.211  67.335  96.798  1.00  0.00           N  
ATOM   1144  H   GLN    85      82.212  67.189  96.830  1.00  0.00           H  
ATOM   1145  CA  GLN    85      84.020  66.214  97.007  1.00  0.00           C  
ATOM   1146  HA  GLN    85      84.852  66.628  97.576  1.00  0.00           H  
ATOM   1147  CB  GLN    85      83.337  65.294  97.979  1.00  0.00           C  
ATOM   1148  HB2 GLN    85      82.550  64.698  97.516  1.00  0.00           H  
ATOM   1149  HB3 GLN    85      83.998  64.643  98.552  1.00  0.00           H  
ATOM   1150  CG  GLN    85      82.806  66.033  99.226  1.00  0.00           C  
ATOM   1151  HG2 GLN    85      83.669  66.503  99.699  1.00  0.00           H  
ATOM   1152  HG3 GLN    85      82.061  66.706  98.802  1.00  0.00           H  
ATOM   1153  CD  GLN    85      81.784  65.266 100.129  1.00  0.00           C  
ATOM   1154  OE1 GLN    85      81.679  64.028 100.005  1.00  0.00           O  
ATOM   1155  NE2 GLN    85      81.041  65.905 101.001  1.00  0.00           N  
ATOM   1156 HE21 GLN    85      80.446  65.440 101.673  1.00  0.00           H  
ATOM   1157 HE22 GLN    85      81.281  66.876 101.145  1.00  0.00           H  
ATOM   1158  C   GLN    85      84.513  65.417  95.798  1.00  0.00           C  
ATOM   1159  O   GLN    85      85.270  64.490  95.968  1.00  0.00           O  
ATOM   1160  N   SER    86      83.996  65.755  94.616  1.00  0.00           N  
ATOM   1161  H   SER    86      83.217  66.397  94.569  1.00  0.00           H  
ATOM   1162  CA  SER    86      84.158  65.106  93.317  1.00  0.00           C  
ATOM   1163  HA  SER    86      83.491  65.525  92.563  1.00  0.00           H  
ATOM   1164  CB  SER    86      85.521  65.511  92.689  1.00  0.00           C  
ATOM   1165  HB2 SER    86      86.345  64.987  93.173  1.00  0.00           H  
ATOM   1166  HB3 SER    86      85.511  65.315  91.617  1.00  0.00           H  
ATOM   1167  OG  SER    86      85.655  66.901  92.714  1.00  0.00           O  
ATOM   1168  HG  SER    86      85.935  67.117  93.606  1.00  0.00           H  
ATOM   1169  C   SER    86      84.012  63.594  93.214  1.00  0.00           C  
ATOM   1170  O   SER    86      84.990  62.910  92.902  1.00  0.00           O  
ATOM   1171  N   SER    87      82.863  63.088  93.644  1.00  0.00           N  
ATOM   1172  H   SER    87      82.092  63.728  93.770  1.00  0.00           H  
ATOM   1173  CA  SER    87      82.557  61.634  93.556  1.00  0.00           C  
ATOM   1174  HA  SER    87      83.361  61.105  94.067  1.00  0.00           H  
ATOM   1175  CB  SER    87      81.182  61.281  94.181  1.00  0.00           C  
ATOM   1176  HB2 SER    87      81.132  61.751  95.163  1.00  0.00           H  
ATOM   1177  HB3 SER    87      80.459  61.619  93.439  1.00  0.00           H  
ATOM   1178  OG  SER    87      80.945  59.864  94.274  1.00  0.00           O  
ATOM   1179  HG  SER    87      81.019  59.657  95.209  1.00  0.00           H  
ATOM   1180  C   SER    87      82.558  61.124  92.103  1.00  0.00           C  
ATOM   1181  O   SER    87      82.487  61.965  91.165  1.00  0.00           O  
ATOM   1182  N   GLN    88      82.801  59.788  91.957  1.00  0.00           N  
ATOM   1183  H   GLN    88      82.648  59.183  92.751  1.00  0.00           H  
ATOM   1184  CA  GLN    88      82.950  59.142  90.714  1.00  0.00           C  
ATOM   1185  HA  GLN    88      83.047  59.882  89.919  1.00  0.00           H  
ATOM   1186  CB  GLN    88      84.317  58.389  90.865  1.00  0.00           C  
ATOM   1187  HB2 GLN    88      84.294  57.585  91.600  1.00  0.00           H  
ATOM   1188  HB3 GLN    88      84.484  57.827  89.946  1.00  0.00           H  
ATOM   1189  CG  GLN    88      85.440  59.369  91.040  1.00  0.00           C  
ATOM   1190  HG2 GLN    88      85.536  59.900  90.092  1.00  0.00           H  
ATOM   1191  HG3 GLN    88      85.256  60.093  91.834  1.00  0.00           H  
ATOM   1192  CD  GLN    88      86.792  58.754  91.290  1.00  0.00           C  
ATOM   1193  OE1 GLN    88      86.929  57.557  91.359  1.00  0.00           O  
ATOM   1194  NE2 GLN    88      87.816  59.471  91.658  1.00  0.00           N  
ATOM   1195 HE21 GLN    88      87.668  60.423  91.963  1.00  0.00           H  
ATOM   1196 HE22 GLN    88      88.726  59.042  91.744  1.00  0.00           H  
ATOM   1197  C   GLN    88      81.751  58.181  90.466  1.00  0.00           C  
ATOM   1198  O   GLN    88      81.335  57.476  91.383  1.00  0.00           O  
ATOM   1199  N   SER    89      81.205  58.264  89.208  1.00  0.00           N  
ATOM   1200  H   SER    89      81.531  58.975  88.569  1.00  0.00           H  
ATOM   1201  CA  SER    89      80.159  57.361  88.752  1.00  0.00           C  
ATOM   1202  HA  SER    89      79.244  57.600  89.295  1.00  0.00           H  
ATOM   1203  CB  SER    89      79.933  57.522  87.255  1.00  0.00           C  
ATOM   1204  HB2 SER    89      80.743  57.059  86.691  1.00  0.00           H  
ATOM   1205  HB3 SER    89      79.056  56.940  86.972  1.00  0.00           H  
ATOM   1206  OG  SER    89      79.731  58.872  86.878  1.00  0.00           O  
ATOM   1207  HG  SER    89      78.880  59.118  87.249  1.00  0.00           H  
ATOM   1208  C   SER    89      80.464  55.879  88.957  1.00  0.00           C  
ATOM   1209  O   SER    89      81.625  55.504  88.858  1.00  0.00           O  
ATOM   1210  N   SER    90      79.485  55.053  89.319  1.00  0.00           N  
ATOM   1211  H   SER    90      78.640  55.418  89.734  1.00  0.00           H  
ATOM   1212  CA  SER    90      79.618  53.539  89.192  1.00  0.00           C  
ATOM   1213  HA  SER    90      80.327  53.220  89.956  1.00  0.00           H  
ATOM   1214  CB  SER    90      78.300  52.919  89.555  1.00  0.00           C  
ATOM   1215  HB2 SER    90      78.553  51.860  89.598  1.00  0.00           H  
ATOM   1216  HB3 SER    90      78.054  53.074  90.605  1.00  0.00           H  
ATOM   1217  OG  SER    90      77.301  53.234  88.645  1.00  0.00           O  
ATOM   1218  HG  SER    90      76.783  53.863  89.153  1.00  0.00           H  
ATOM   1219  C   SER    90      79.984  53.043  87.820  1.00  0.00           C  
ATOM   1220  O   SER    90      79.704  53.624  86.797  1.00  0.00           O  
ATOM   1221  N   TYR    91      80.659  51.923  87.805  1.00  0.00           N  
ATOM   1222  H   TYR    91      80.911  51.551  88.710  1.00  0.00           H  
ATOM   1223  CA  TYR    91      81.090  51.059  86.626  1.00  0.00           C  
ATOM   1224  HA  TYR    91      80.216  50.908  85.993  1.00  0.00           H  
ATOM   1225  CB  TYR    91      82.243  51.804  85.930  1.00  0.00           C  
ATOM   1226  HB2 TYR    91      82.067  52.848  85.671  1.00  0.00           H  
ATOM   1227  HB3 TYR    91      83.001  51.806  86.713  1.00  0.00           H  
ATOM   1228  CG  TYR    91      82.884  51.112  84.766  1.00  0.00           C  
ATOM   1229  CD1 TYR    91      84.073  50.415  84.969  1.00  0.00           C  
ATOM   1230  HD1 TYR    91      84.576  50.271  85.914  1.00  0.00           H  
ATOM   1231  CE1 TYR    91      84.675  49.808  83.844  1.00  0.00           C  
ATOM   1232  HE1 TYR    91      85.656  49.357  83.868  1.00  0.00           H  
ATOM   1233  CZ  TYR    91      84.171  50.080  82.592  1.00  0.00           C  
ATOM   1234  OH  TYR    91      84.899  49.669  81.556  1.00  0.00           O  
ATOM   1235  HH  TYR    91      84.504  49.968  80.734  1.00  0.00           H  
ATOM   1236  CE2 TYR    91      82.903  50.652  82.410  1.00  0.00           C  
ATOM   1237  HE2 TYR    91      82.659  50.944  81.399  1.00  0.00           H  
ATOM   1238  CD2 TYR    91      82.302  51.246  83.510  1.00  0.00           C  
ATOM   1239  HD2 TYR    91      81.468  51.915  83.358  1.00  0.00           H  
ATOM   1240  C   TYR    91      81.525  49.678  87.261  1.00  0.00           C  
ATOM   1241  O   TYR    91      82.172  49.650  88.296  1.00  0.00           O  
ATOM   1242  N   GLY    92      81.177  48.549  86.713  1.00  0.00           N  
ATOM   1243  H   GLY    92      81.525  47.740  87.207  1.00  0.00           H  
ATOM   1244  CA  GLY    92      80.745  48.235  85.310  1.00  0.00           C  
ATOM   1245  HA2 GLY    92      80.217  49.105  84.920  1.00  0.00           H  
ATOM   1246  HA3 GLY    92      81.575  47.994  84.647  1.00  0.00           H  
ATOM   1247  C   GLY    92      79.766  47.024  85.296  1.00  0.00           C  
ATOM   1248  O   GLY    92      79.438  46.454  86.370  1.00  0.00           O  
ATOM   1249  N   GLN    93      79.366  46.606  84.102  1.00  0.00           N  
ATOM   1250  H   GLN    93      79.608  47.118  83.266  1.00  0.00           H  
ATOM   1251  CA  GLN    93      78.438  45.552  83.836  1.00  0.00           C  
ATOM   1252  HA  GLN    93      78.179  45.025  84.755  1.00  0.00           H  
ATOM   1253  CB  GLN    93      77.038  46.083  83.491  1.00  0.00           C  
ATOM   1254  HB2 GLN    93      77.146  46.646  82.563  1.00  0.00           H  
ATOM   1255  HB3 GLN    93      76.375  45.218  83.519  1.00  0.00           H  
ATOM   1256  CG  GLN    93      76.428  47.083  84.546  1.00  0.00           C  
ATOM   1257  HG2 GLN    93      76.527  46.564  85.500  1.00  0.00           H  
ATOM   1258  HG3 GLN    93      77.048  47.979  84.530  1.00  0.00           H  
ATOM   1259  CD  GLN    93      74.983  47.496  84.187  1.00  0.00           C  
ATOM   1260  OE1 GLN    93      74.096  47.339  85.027  1.00  0.00           O  
ATOM   1261  NE2 GLN    93      74.771  48.190  83.070  1.00  0.00           N  
ATOM   1262 HE21 GLN    93      73.867  48.626  82.958  1.00  0.00           H  
ATOM   1263 HE22 GLN    93      75.474  48.242  82.347  1.00  0.00           H  
ATOM   1264  C   GLN    93      79.022  44.621  82.805  1.00  0.00           C  
ATOM   1265  O   GLN    93      79.301  45.200  81.752  1.00  0.00           O  
ATOM   1266  N   GLN    94      79.389  43.440  83.257  1.00  0.00           N  
ATOM   1267  H   GLN    94      79.081  43.246  84.199  1.00  0.00           H  
ATOM   1268  CA  GLN    94      80.346  42.500  82.669  1.00  0.00           C  
ATOM   1269  HA  GLN    94      81.275  43.034  82.473  1.00  0.00           H  
ATOM   1270  CB  GLN    94      80.641  41.516  83.781  1.00  0.00           C  
ATOM   1271  HB2 GLN    94      81.206  42.105  84.503  1.00  0.00           H  
ATOM   1272  HB3 GLN    94      79.675  41.149  84.130  1.00  0.00           H  
ATOM   1273  CG  GLN    94      81.477  40.297  83.365  1.00  0.00           C  
ATOM   1274  HG2 GLN    94      80.873  39.730  82.656  1.00  0.00           H  
ATOM   1275  HG3 GLN    94      82.434  40.599  82.941  1.00  0.00           H  
ATOM   1276  CD  GLN    94      81.943  39.279  84.416  1.00  0.00           C  
ATOM   1277  OE1 GLN    94      82.007  39.518  85.621  1.00  0.00           O  
ATOM   1278  NE2 GLN    94      82.616  38.232  83.920  1.00  0.00           N  
ATOM   1279 HE21 GLN    94      82.428  37.970  82.963  1.00  0.00           H  
ATOM   1280 HE22 GLN    94      82.981  37.535  84.553  1.00  0.00           H  
ATOM   1281  C   GLN    94      79.923  41.736  81.422  1.00  0.00           C  
ATOM   1282  O   GLN    94      80.767  41.684  80.525  1.00  0.00           O  
ATOM   1283  N   SER    95      78.701  41.217  81.342  1.00  0.00           N  
ATOM   1284  H   SER    95      78.192  41.132  82.209  1.00  0.00           H  
ATOM   1285  CA  SER    95      78.113  40.551  80.207  1.00  0.00           C  
ATOM   1286  HA  SER    95      77.061  40.371  80.428  1.00  0.00           H  
ATOM   1287  CB  SER    95      78.180  41.461  78.933  1.00  0.00           C  
ATOM   1288  HB2 SER    95      79.144  41.366  78.434  1.00  0.00           H  
ATOM   1289  HB3 SER    95      77.484  41.208  78.133  1.00  0.00           H  
ATOM   1290  OG  SER    95      77.767  42.829  79.250  1.00  0.00           O  
ATOM   1291  HG  SER    95      77.283  42.888  80.077  1.00  0.00           H  
ATOM   1292  C   SER    95      78.812  39.166  79.932  1.00  0.00           C  
ATOM   1293  O   SER    95      79.745  38.736  80.621  1.00  0.00           O  
ATOM   1294  N   SER    96      78.216  38.478  78.955  1.00  0.00           N  
ATOM   1295  H   SER    96      77.411  38.913  78.528  1.00  0.00           H  
ATOM   1296  CA  SER    96      78.749  37.250  78.384  1.00  0.00           C  
ATOM   1297  HA  SER    96      78.488  36.386  78.996  1.00  0.00           H  
ATOM   1298  CB  SER    96      78.051  37.024  77.004  1.00  0.00           C  
ATOM   1299  HB2 SER    96      78.214  37.939  76.435  1.00  0.00           H  
ATOM   1300  HB3 SER    96      78.446  36.210  76.395  1.00  0.00           H  
ATOM   1301  OG  SER    96      76.676  36.823  77.191  1.00  0.00           O  
ATOM   1302  HG  SER    96      76.384  36.129  76.595  1.00  0.00           H  
ATOM   1303  C   SER    96      80.285  37.373  78.117  1.00  0.00           C  
ATOM   1304  O   SER    96      80.802  38.449  77.778  1.00  0.00           O  
ATOM   1305  N   TYR    97      81.121  36.314  78.169  1.00  0.00           N  
ATOM   1306  H   TYR    97      82.092  36.574  78.072  1.00  0.00           H  
ATOM   1307  CA  TYR    97      80.868  34.965  78.584  1.00  0.00           C  
ATOM   1308  HA  TYR    97      81.750  34.575  78.076  1.00  0.00           H  
ATOM   1309  CB  TYR    97      81.060  34.853  80.104  1.00  0.00           C  
ATOM   1310  HB2 TYR    97      81.907  35.477  80.389  1.00  0.00           H  
ATOM   1311  HB3 TYR    97      80.287  35.341  80.697  1.00  0.00           H  
ATOM   1312  CG  TYR    97      81.393  33.447  80.664  1.00  0.00           C  
ATOM   1313  CD1 TYR    97      82.744  32.928  80.581  1.00  0.00           C  
ATOM   1314  HD1 TYR    97      83.555  33.516  80.176  1.00  0.00           H  
ATOM   1315  CE1 TYR    97      82.940  31.573  80.758  1.00  0.00           C  
ATOM   1316  HE1 TYR    97      83.894  31.083  80.630  1.00  0.00           H  
ATOM   1317  CZ  TYR    97      81.930  30.733  81.298  1.00  0.00           C  
ATOM   1318  OH  TYR    97      82.200  29.506  81.668  1.00  0.00           O  
ATOM   1319  HH  TYR    97      83.145  29.359  81.585  1.00  0.00           H  
ATOM   1320  CE2 TYR    97      80.587  31.224  81.312  1.00  0.00           C  
ATOM   1321  HE2 TYR    97      79.771  30.538  81.485  1.00  0.00           H  
ATOM   1322  CD2 TYR    97      80.340  32.517  80.955  1.00  0.00           C  
ATOM   1323  HD2 TYR    97      79.310  32.818  80.834  1.00  0.00           H  
ATOM   1324  C   TYR    97      79.694  34.213  77.957  1.00  0.00           C  
ATOM   1325  O   TYR    97      78.642  34.098  78.603  1.00  0.00           O  
ATOM   1326  N   PRO    98      79.811  33.891  76.651  1.00  0.00           N  
ATOM   1327  CD  PRO    98      78.622  33.384  75.883  1.00  0.00           C  
ATOM   1328  HD2 PRO    98      77.764  34.041  76.027  1.00  0.00           H  
ATOM   1329  HD3 PRO    98      78.326  32.420  76.297  1.00  0.00           H  
ATOM   1330  CG  PRO    98      78.923  33.282  74.408  1.00  0.00           C  
ATOM   1331  HG2 PRO    98      78.588  34.170  73.872  1.00  0.00           H  
ATOM   1332  HG3 PRO    98      78.411  32.442  73.939  1.00  0.00           H  
ATOM   1333  CB  PRO    98      80.433  33.025  74.453  1.00  0.00           C  
ATOM   1334  HB2 PRO    98      80.924  33.260  73.509  1.00  0.00           H  
ATOM   1335  HB3 PRO    98      80.664  32.004  74.755  1.00  0.00           H  
ATOM   1336  CA  PRO    98      80.945  33.878  75.690  1.00  0.00           C  
ATOM   1337  HA  PRO    98      81.765  33.376  76.204  1.00  0.00           H  
ATOM   1338  C   PRO    98      81.285  35.283  75.245  1.00  0.00           C  
ATOM   1339  O   PRO    98      80.429  36.061  74.939  1.00  0.00           O  
ATOM   1340  N   GLY    99      82.613  35.448  75.162  1.00  0.00           N  
ATOM   1341  H   GLY    99      83.169  34.750  75.633  1.00  0.00           H  
ATOM   1342  CA  GLY    99      83.193  36.432  74.228  1.00  0.00           C  
ATOM   1343  HA2 GLY    99      82.700  37.359  74.520  1.00  0.00           H  
ATOM   1344  HA3 GLY    99      84.278  36.478  74.327  1.00  0.00           H  
ATOM   1345  C   GLY    99      82.844  36.116  72.760  1.00  0.00           C  
ATOM   1346  O   GLY    99      82.550  34.924  72.385  1.00  0.00           O  
ATOM   1347  N   TYR   100      82.865  37.075  71.890  1.00  0.00           N  
ATOM   1348  H   TYR   100      83.094  38.031  72.124  1.00  0.00           H  
ATOM   1349  CA  TYR   100      82.425  36.881  70.511  1.00  0.00           C  
ATOM   1350  HA  TYR   100      81.405  36.497  70.537  1.00  0.00           H  
ATOM   1351  CB  TYR   100      82.277  38.209  69.722  1.00  0.00           C  
ATOM   1352  HB2 TYR   100      83.039  38.938  69.999  1.00  0.00           H  
ATOM   1353  HB3 TYR   100      82.493  37.973  68.680  1.00  0.00           H  
ATOM   1354  CG  TYR   100      80.905  38.803  69.660  1.00  0.00           C  
ATOM   1355  CD1 TYR   100      80.423  39.280  68.436  1.00  0.00           C  
ATOM   1356  HD1 TYR   100      81.106  39.256  67.600  1.00  0.00           H  
ATOM   1357  CE1 TYR   100      79.228  40.037  68.369  1.00  0.00           C  
ATOM   1358  HE1 TYR   100      79.147  40.714  67.531  1.00  0.00           H  
ATOM   1359  CZ  TYR   100      78.433  40.162  69.523  1.00  0.00           C  
ATOM   1360  OH  TYR   100      77.418  41.085  69.615  1.00  0.00           O  
ATOM   1361  HH  TYR   100      77.619  41.812  70.209  1.00  0.00           H  
ATOM   1362  CE2 TYR   100      78.737  39.457  70.703  1.00  0.00           C  
ATOM   1363  HE2 TYR   100      78.207  39.646  71.625  1.00  0.00           H  
ATOM   1364  CD2 TYR   100      79.983  38.754  70.727  1.00  0.00           C  
ATOM   1365  HD2 TYR   100      80.285  38.403  71.702  1.00  0.00           H  
ATOM   1366  C   TYR   100      83.276  35.919  69.759  1.00  0.00           C  
ATOM   1367  O   TYR   100      82.778  35.282  68.842  1.00  0.00           O  
ATOM   1368  N   GLY   101      84.571  35.762  70.043  1.00  0.00           N  
ATOM   1369  H   GLY   101      85.009  36.360  70.729  1.00  0.00           H  
ATOM   1370  CA  GLY   101      85.533  34.805  69.332  1.00  0.00           C  
ATOM   1371  HA2 GLY   101      85.303  34.946  68.276  1.00  0.00           H  
ATOM   1372  HA3 GLY   101      86.554  35.158  69.483  1.00  0.00           H  
ATOM   1373  C   GLY   101      85.485  33.344  69.571  1.00  0.00           C  
ATOM   1374  O   GLY   101      86.177  32.603  68.921  1.00  0.00           O  
ATOM   1375  N   GLN   102      84.697  32.916  70.589  1.00  0.00           N  
ATOM   1376  H   GLN   102      84.356  33.708  71.114  1.00  0.00           H  
ATOM   1377  CA  GLN   102      84.371  31.538  70.936  1.00  0.00           C  
ATOM   1378  HA  GLN   102      85.260  30.920  70.810  1.00  0.00           H  
ATOM   1379  CB  GLN   102      83.777  31.544  72.372  1.00  0.00           C  
ATOM   1380  HB2 GLN   102      82.955  32.253  72.472  1.00  0.00           H  
ATOM   1381  HB3 GLN   102      83.380  30.549  72.573  1.00  0.00           H  
ATOM   1382  CG  GLN   102      84.823  31.968  73.397  1.00  0.00           C  
ATOM   1383  HG2 GLN   102      85.610  31.227  73.530  1.00  0.00           H  
ATOM   1384  HG3 GLN   102      85.367  32.830  73.010  1.00  0.00           H  
ATOM   1385  CD  GLN   102      84.269  32.222  74.804  1.00  0.00           C  
ATOM   1386  OE1 GLN   102      84.365  33.296  75.344  1.00  0.00           O  
ATOM   1387  NE2 GLN   102      83.633  31.227  75.413  1.00  0.00           N  
ATOM   1388 HE21 GLN   102      83.466  30.331  74.977  1.00  0.00           H  
ATOM   1389 HE22 GLN   102      83.299  31.364  76.356  1.00  0.00           H  
ATOM   1390  C   GLN   102      83.383  30.956  69.842  1.00  0.00           C  
ATOM   1391  O   GLN   102      82.463  31.633  69.338  1.00  0.00           O  
ATOM   1392  N   GLN   103      83.701  29.716  69.413  1.00  0.00           N  
ATOM   1393  H   GLN   103      84.319  29.194  70.017  1.00  0.00           H  
ATOM   1394  CA  GLN   103      82.919  28.840  68.474  1.00  0.00           C  
ATOM   1395  HA  GLN   103      82.591  29.475  67.651  1.00  0.00           H  
ATOM   1396  CB  GLN   103      83.783  27.734  67.789  1.00  0.00           C  
ATOM   1397  HB2 GLN   103      84.158  27.018  68.520  1.00  0.00           H  
ATOM   1398  HB3 GLN   103      83.174  27.117  67.129  1.00  0.00           H  
ATOM   1399  CG  GLN   103      84.879  28.371  66.894  1.00  0.00           C  
ATOM   1400  HG2 GLN   103      85.520  28.967  67.543  1.00  0.00           H  
ATOM   1401  HG3 GLN   103      85.486  27.576  66.460  1.00  0.00           H  
ATOM   1402  CD  GLN   103      84.353  29.267  65.759  1.00  0.00           C  
ATOM   1403  OE1 GLN   103      84.918  30.327  65.534  1.00  0.00           O  
ATOM   1404  NE2 GLN   103      83.247  28.980  65.033  1.00  0.00           N  
ATOM   1405 HE21 GLN   103      83.090  29.655  64.299  1.00  0.00           H  
ATOM   1406 HE22 GLN   103      82.730  28.134  65.228  1.00  0.00           H  
ATOM   1407  C   GLN   103      81.701  28.291  69.191  1.00  0.00           C  
ATOM   1408  O   GLN   103      81.720  27.873  70.391  1.00  0.00           O  
ATOM   1409  N   PRO   104      80.561  28.115  68.461  1.00  0.00           N  
ATOM   1410  CD  PRO   104      80.408  28.469  67.065  1.00  0.00           C  
ATOM   1411  HD2 PRO   104      81.264  28.125  66.485  1.00  0.00           H  
ATOM   1412  HD3 PRO   104      80.250  29.546  67.118  1.00  0.00           H  
ATOM   1413  CG  PRO   104      79.121  27.821  66.627  1.00  0.00           C  
ATOM   1414  HG2 PRO   104      79.298  26.805  66.273  1.00  0.00           H  
ATOM   1415  HG3 PRO   104      78.640  28.489  65.913  1.00  0.00           H  
ATOM   1416  CB  PRO   104      78.342  27.737  67.876  1.00  0.00           C  
ATOM   1417  HB2 PRO   104      77.534  27.010  67.792  1.00  0.00           H  
ATOM   1418  HB3 PRO   104      77.883  28.710  68.053  1.00  0.00           H  
ATOM   1419  CA  PRO   104      79.401  27.430  69.010  1.00  0.00           C  
ATOM   1420  HA  PRO   104      79.054  27.847  69.956  1.00  0.00           H  
ATOM   1421  C   PRO   104      79.573  25.876  69.167  1.00  0.00           C  
ATOM   1422  O   PRO   104      80.263  25.225  68.448  1.00  0.00           O  
ATOM   1423  N   ALA   105      78.992  25.279  70.213  1.00  0.00           N  
ATOM   1424  H   ALA   105      78.599  25.900  70.907  1.00  0.00           H  
ATOM   1425  CA  ALA   105      79.264  23.810  70.491  1.00  0.00           C  
ATOM   1426  HA  ALA   105      80.282  23.523  70.228  1.00  0.00           H  
ATOM   1427  CB  ALA   105      79.118  23.530  71.981  1.00  0.00           C  
ATOM   1428  HB1 ALA   105      79.441  22.522  72.239  1.00  0.00           H  
ATOM   1429  HB2 ALA   105      79.798  24.218  72.484  1.00  0.00           H  
ATOM   1430  HB3 ALA   105      78.064  23.631  72.241  1.00  0.00           H  
ATOM   1431  C   ALA   105      78.303  22.967  69.607  1.00  0.00           C  
ATOM   1432  O   ALA   105      77.241  23.463  69.262  1.00  0.00           O  
ATOM   1433  N   PRO   106      78.646  21.733  69.222  1.00  0.00           N  
ATOM   1434  CD  PRO   106      79.957  21.145  69.197  1.00  0.00           C  
ATOM   1435  HD2 PRO   106      80.141  20.631  70.140  1.00  0.00           H  
ATOM   1436  HD3 PRO   106      80.705  21.911  68.995  1.00  0.00           H  
ATOM   1437  CG  PRO   106      79.898  20.083  68.085  1.00  0.00           C  
ATOM   1438  HG2 PRO   106      80.504  19.218  68.355  1.00  0.00           H  
ATOM   1439  HG3 PRO   106      80.143  20.622  67.170  1.00  0.00           H  
ATOM   1440  CB  PRO   106      78.416  19.686  67.927  1.00  0.00           C  
ATOM   1441  HB2 PRO   106      78.203  18.826  68.561  1.00  0.00           H  
ATOM   1442  HB3 PRO   106      78.182  19.370  66.910  1.00  0.00           H  
ATOM   1443  CA  PRO   106      77.640  20.920  68.500  1.00  0.00           C  
ATOM   1444  HA  PRO   106      77.207  21.526  67.704  1.00  0.00           H  
ATOM   1445  C   PRO   106      76.593  20.549  69.547  1.00  0.00           C  
ATOM   1446  O   PRO   106      77.027  20.226  70.681  1.00  0.00           O  
ATOM   1447  N   SER   107      75.352  20.515  69.126  1.00  0.00           N  
ATOM   1448  H   SER   107      75.085  20.784  68.190  1.00  0.00           H  
ATOM   1449  CA  SER   107      74.307  20.264  70.166  1.00  0.00           C  
ATOM   1450  HA  SER   107      74.478  20.975  70.975  1.00  0.00           H  
ATOM   1451  CB  SER   107      72.952  20.675  69.649  1.00  0.00           C  
ATOM   1452  HB2 SER   107      72.156  20.508  70.375  1.00  0.00           H  
ATOM   1453  HB3 SER   107      72.921  21.759  69.533  1.00  0.00           H  
ATOM   1454  OG  SER   107      72.616  20.106  68.312  1.00  0.00           O  
ATOM   1455  HG  SER   107      73.177  20.413  67.595  1.00  0.00           H  
ATOM   1456  C   SER   107      74.273  18.849  70.648  1.00  0.00           C  
ATOM   1457  O   SER   107      74.775  17.895  70.067  1.00  0.00           O  
ATOM   1458  N   SER   108      73.822  18.723  71.903  1.00  0.00           N  
ATOM   1459  H   SER   108      73.395  19.555  72.284  1.00  0.00           H  
ATOM   1460  CA  SER   108      73.347  17.424  72.430  1.00  0.00           C  
ATOM   1461  HA  SER   108      74.137  16.678  72.525  1.00  0.00           H  
ATOM   1462  CB  SER   108      72.819  17.501  73.870  1.00  0.00           C  
ATOM   1463  HB2 SER   108      73.580  17.902  74.540  1.00  0.00           H  
ATOM   1464  HB3 SER   108      71.959  18.165  73.957  1.00  0.00           H  
ATOM   1465  OG  SER   108      72.524  16.196  74.366  1.00  0.00           O  
ATOM   1466  HG  SER   108      73.358  15.764  74.563  1.00  0.00           H  
ATOM   1467  C   SER   108      72.230  16.744  71.549  1.00  0.00           C  
ATOM   1468  O   SER   108      71.405  17.445  71.049  1.00  0.00           O  
ATOM   1469  N   THR   109      72.144  15.435  71.458  1.00  0.00           N  
ATOM   1470  H   THR   109      72.803  14.837  71.935  1.00  0.00           H  
ATOM   1471  CA  THR   109      71.344  14.742  70.428  1.00  0.00           C  
ATOM   1472  HA  THR   109      70.506  15.398  70.193  1.00  0.00           H  
ATOM   1473  CB  THR   109      72.271  14.496  69.218  1.00  0.00           C  
ATOM   1474  HB  THR   109      72.898  15.377  69.081  1.00  0.00           H  
ATOM   1475  CG2 THR   109      73.253  13.345  69.376  1.00  0.00           C  
ATOM   1476 HG21 THR   109      73.949  13.654  70.155  1.00  0.00           H  
ATOM   1477 HG22 THR   109      72.837  12.365  69.610  1.00  0.00           H  
ATOM   1478 HG23 THR   109      73.786  13.372  68.426  1.00  0.00           H  
ATOM   1479  OG1 THR   109      71.426  14.443  68.045  1.00  0.00           O  
ATOM   1480  HG1 THR   109      71.334  15.350  67.744  1.00  0.00           H  
ATOM   1481  C   THR   109      70.713  13.396  70.960  1.00  0.00           C  
ATOM   1482  O   THR   109      70.238  12.619  70.113  1.00  0.00           O  
ATOM   1483  N   SER   110      70.735  13.127  72.264  1.00  0.00           N  
ATOM   1484  H   SER   110      71.054  13.863  72.878  1.00  0.00           H  
ATOM   1485  CA  SER   110      70.211  11.812  72.818  1.00  0.00           C  
ATOM   1486  HA  SER   110      69.325  11.630  72.210  1.00  0.00           H  
ATOM   1487  CB  SER   110      71.224  10.657  72.612  1.00  0.00           C  
ATOM   1488  HB2 SER   110      71.799  10.814  71.700  1.00  0.00           H  
ATOM   1489  HB3 SER   110      71.791  10.641  73.543  1.00  0.00           H  
ATOM   1490  OG  SER   110      70.579   9.437  72.684  1.00  0.00           O  
ATOM   1491  HG  SER   110      70.027   9.404  71.900  1.00  0.00           H  
ATOM   1492  C   SER   110      69.728  12.011  74.300  1.00  0.00           C  
ATOM   1493  O   SER   110      70.256  12.877  74.988  1.00  0.00           O  
ATOM   1494  N   GLY   111      68.678  11.238  74.638  1.00  0.00           N  
ATOM   1495  H   GLY   111      68.343  10.705  73.848  1.00  0.00           H  
ATOM   1496  CA  GLY   111      67.838  11.285  75.889  1.00  0.00           C  
ATOM   1497  HA2 GLY   111      66.872  10.810  75.719  1.00  0.00           H  
ATOM   1498  HA3 GLY   111      68.243  10.671  76.694  1.00  0.00           H  
ATOM   1499  C   GLY   111      67.525  12.709  76.344  1.00  0.00           C  
ATOM   1500  O   GLY   111      67.133  13.538  75.460  1.00  0.00           O  
ATOM   1501  N   SER   112      67.602  13.062  77.648  1.00  0.00           N  
ATOM   1502  H   SER   112      67.136  13.946  77.792  1.00  0.00           H  
ATOM   1503  CA  SER   112      68.094  12.343  78.804  1.00  0.00           C  
ATOM   1504  HA  SER   112      69.072  11.943  78.537  1.00  0.00           H  
ATOM   1505  CB  SER   112      68.124  13.368  79.980  1.00  0.00           C  
ATOM   1506  HB2 SER   112      68.701  14.235  79.658  1.00  0.00           H  
ATOM   1507  HB3 SER   112      67.143  13.777  80.221  1.00  0.00           H  
ATOM   1508  OG  SER   112      68.767  12.866  81.085  1.00  0.00           O  
ATOM   1509  HG  SER   112      68.131  12.675  81.778  1.00  0.00           H  
ATOM   1510  C   SER   112      67.157  11.236  79.181  1.00  0.00           C  
ATOM   1511  O   SER   112      65.942  11.343  79.083  1.00  0.00           O  
ATOM   1512  N   TYR   113      67.548  10.125  79.732  1.00  0.00           N  
ATOM   1513  H   TYR   113      66.809   9.476  79.961  1.00  0.00           H  
ATOM   1514  CA  TYR   113      68.947   9.695  80.093  1.00  0.00           C  
ATOM   1515  HA  TYR   113      69.445  10.456  80.693  1.00  0.00           H  
ATOM   1516  CB  TYR   113      68.684   8.408  80.922  1.00  0.00           C  
ATOM   1517  HB2 TYR   113      67.873   8.506  81.644  1.00  0.00           H  
ATOM   1518  HB3 TYR   113      68.354   7.557  80.328  1.00  0.00           H  
ATOM   1519  CG  TYR   113      69.976   8.024  81.650  1.00  0.00           C  
ATOM   1520  CD1 TYR   113      70.336   8.689  82.795  1.00  0.00           C  
ATOM   1521  HD1 TYR   113      69.737   9.513  83.154  1.00  0.00           H  
ATOM   1522  CE1 TYR   113      71.505   8.344  83.579  1.00  0.00           C  
ATOM   1523  HE1 TYR   113      71.692   8.868  84.505  1.00  0.00           H  
ATOM   1524  CZ  TYR   113      72.278   7.245  83.160  1.00  0.00           C  
ATOM   1525  OH  TYR   113      73.331   6.736  83.843  1.00  0.00           O  
ATOM   1526  HH  TYR   113      73.581   7.362  84.526  1.00  0.00           H  
ATOM   1527  CE2 TYR   113      71.888   6.499  81.966  1.00  0.00           C  
ATOM   1528  HE2 TYR   113      72.392   5.568  81.755  1.00  0.00           H  
ATOM   1529  CD2 TYR   113      70.733   6.870  81.273  1.00  0.00           C  
ATOM   1530  HD2 TYR   113      70.400   6.258  80.448  1.00  0.00           H  
ATOM   1531  C   TYR   113      69.772   9.391  78.858  1.00  0.00           C  
ATOM   1532  O   TYR   113      69.256   8.802  77.915  1.00  0.00           O  
ATOM   1533  N   GLY   114      71.045   9.683  78.966  1.00  0.00           N  
ATOM   1534  H   GLY   114      71.442   9.961  79.853  1.00  0.00           H  
ATOM   1535  CA  GLY   114      72.049   9.404  77.917  1.00  0.00           C  
ATOM   1536  HA2 GLY   114      71.582   9.363  76.933  1.00  0.00           H  
ATOM   1537  HA3 GLY   114      72.742  10.246  77.925  1.00  0.00           H  
ATOM   1538  C   GLY   114      72.930   8.095  78.105  1.00  0.00           C  
ATOM   1539  O   GLY   114      72.500   7.113  78.637  1.00  0.00           O  
ATOM   1540  N   SER   115      74.177   8.080  77.698  1.00  0.00           N  
ATOM   1541  H   SER   115      74.591   7.180  77.894  1.00  0.00           H  
ATOM   1542  CA  SER   115      75.001   9.080  77.050  1.00  0.00           C  
ATOM   1543  HA  SER   115      75.311   9.704  77.888  1.00  0.00           H  
ATOM   1544  CB  SER   115      76.228   8.531  76.483  1.00  0.00           C  
ATOM   1545  HB2 SER   115      76.626   7.802  77.189  1.00  0.00           H  
ATOM   1546  HB3 SER   115      75.932   7.963  75.600  1.00  0.00           H  
ATOM   1547  OG  SER   115      77.053   9.586  76.071  1.00  0.00           O  
ATOM   1548  HG  SER   115      77.933   9.218  76.180  1.00  0.00           H  
ATOM   1549  C   SER   115      74.278   9.913  75.925  1.00  0.00           C  
ATOM   1550  O   SER   115      73.487   9.276  75.169  1.00  0.00           O  
ATOM   1551  N   SER   116      74.533  11.217  75.866  1.00  0.00           N  
ATOM   1552  H   SER   116      75.354  11.490  76.388  1.00  0.00           H  
ATOM   1553  CA  SER   116      73.674  12.278  75.166  1.00  0.00           C  
ATOM   1554  HA  SER   116      72.873  11.790  74.611  1.00  0.00           H  
ATOM   1555  CB  SER   116      73.027  13.274  76.209  1.00  0.00           C  
ATOM   1556  HB2 SER   116      72.362  13.965  75.691  1.00  0.00           H  
ATOM   1557  HB3 SER   116      72.368  12.702  76.862  1.00  0.00           H  
ATOM   1558  OG  SER   116      73.979  13.957  76.923  1.00  0.00           O  
ATOM   1559  HG  SER   116      73.716  13.909  77.845  1.00  0.00           H  
ATOM   1560  C   SER   116      74.434  13.005  74.061  1.00  0.00           C  
ATOM   1561  O   SER   116      73.810  13.757  73.288  1.00  0.00           O  
ATOM   1562  N   SER   117      75.764  12.778  73.884  1.00  0.00           N  
ATOM   1563  H   SER   117      76.174  12.022  74.414  1.00  0.00           H  
ATOM   1564  CA  SER   117      76.665  13.461  73.032  1.00  0.00           C  
ATOM   1565  HA  SER   117      76.346  14.503  73.058  1.00  0.00           H  
ATOM   1566  CB  SER   117      78.120  13.280  73.554  1.00  0.00           C  
ATOM   1567  HB2 SER   117      78.808  13.357  72.712  1.00  0.00           H  
ATOM   1568  HB3 SER   117      78.375  14.077  74.253  1.00  0.00           H  
ATOM   1569  OG  SER   117      78.278  12.074  74.262  1.00  0.00           O  
ATOM   1570  HG  SER   117      78.762  11.422  73.749  1.00  0.00           H  
ATOM   1571  C   SER   117      76.584  12.936  71.591  1.00  0.00           C  
ATOM   1572  O   SER   117      76.093  11.813  71.349  1.00  0.00           O  
ATOM   1573  N   GLN   118      77.080  13.702  70.599  1.00  0.00           N  
ATOM   1574  H   GLN   118      77.337  14.647  70.845  1.00  0.00           H  
ATOM   1575  CA  GLN   118      77.356  13.331  69.258  1.00  0.00           C  
ATOM   1576  HA  GLN   118      76.412  12.898  68.927  1.00  0.00           H  
ATOM   1577  CB  GLN   118      77.736  14.543  68.384  1.00  0.00           C  
ATOM   1578  HB2 GLN   118      78.519  15.172  68.809  1.00  0.00           H  
ATOM   1579  HB3 GLN   118      78.133  14.217  67.423  1.00  0.00           H  
ATOM   1580  CG  GLN   118      76.372  15.247  67.982  1.00  0.00           C  
ATOM   1581  HG2 GLN   118      75.715  14.563  67.445  1.00  0.00           H  
ATOM   1582  HG3 GLN   118      75.983  15.534  68.959  1.00  0.00           H  
ATOM   1583  CD  GLN   118      76.590  16.440  66.975  1.00  0.00           C  
ATOM   1584  OE1 GLN   118      77.112  16.266  65.965  1.00  0.00           O  
ATOM   1585  NE2 GLN   118      75.943  17.587  67.226  1.00  0.00           N  
ATOM   1586 HE21 GLN   118      75.507  17.826  68.106  1.00  0.00           H  
ATOM   1587 HE22 GLN   118      75.901  18.259  66.473  1.00  0.00           H  
ATOM   1588  C   GLN   118      78.470  12.266  69.232  1.00  0.00           C  
ATOM   1589  O   GLN   118      79.470  12.408  69.969  1.00  0.00           O  
ATOM   1590  N   SER   119      78.334  11.167  68.505  1.00  0.00           N  
ATOM   1591  H   SER   119      79.130  10.546  68.541  1.00  0.00           H  
ATOM   1592  CA  SER   119      77.137  10.572  67.895  1.00  0.00           C  
ATOM   1593  HA  SER   119      76.218  10.981  68.316  1.00  0.00           H  
ATOM   1594  CB  SER   119      77.163  10.781  66.389  1.00  0.00           C  
ATOM   1595  HB2 SER   119      76.185  10.401  66.093  1.00  0.00           H  
ATOM   1596  HB3 SER   119      77.250  11.828  66.098  1.00  0.00           H  
ATOM   1597  OG  SER   119      78.085   9.995  65.661  1.00  0.00           O  
ATOM   1598  HG  SER   119      78.707  10.701  65.471  1.00  0.00           H  
ATOM   1599  C   SER   119      77.119   9.094  68.275  1.00  0.00           C  
ATOM   1600  O   SER   119      78.088   8.440  68.653  1.00  0.00           O  
ATOM   1601  N   SER   120      75.959   8.594  68.039  1.00  0.00           N  
ATOM   1602  H   SER   120      75.284   9.146  67.529  1.00  0.00           H  
ATOM   1603  CA  SER   120      75.600   7.162  68.002  1.00  0.00           C  
ATOM   1604  HA  SER   120      76.013   6.656  68.874  1.00  0.00           H  
ATOM   1605  CB  SER   120      74.038   7.225  67.938  1.00  0.00           C  
ATOM   1606  HB2 SER   120      73.557   7.830  68.707  1.00  0.00           H  
ATOM   1607  HB3 SER   120      73.871   7.666  66.956  1.00  0.00           H  
ATOM   1608  OG  SER   120      73.647   5.920  68.106  1.00  0.00           O  
ATOM   1609  HG  SER   120      72.745   5.928  68.433  1.00  0.00           H  
ATOM   1610  C   SER   120      76.127   6.327  66.795  1.00  0.00           C  
ATOM   1611  O   SER   120      76.349   6.923  65.747  1.00  0.00           O  
ATOM   1612  N   SER   121      76.468   4.996  66.887  1.00  0.00           N  
ATOM   1613  H   SER   121      76.964   4.684  66.064  1.00  0.00           H  
ATOM   1614  CA  SER   121      76.425   4.096  68.027  1.00  0.00           C  
ATOM   1615  HA  SER   121      75.434   4.183  68.472  1.00  0.00           H  
ATOM   1616  CB  SER   121      76.755   2.684  67.568  1.00  0.00           C  
ATOM   1617  HB2 SER   121      76.120   2.385  66.733  1.00  0.00           H  
ATOM   1618  HB3 SER   121      77.792   2.529  67.271  1.00  0.00           H  
ATOM   1619  OG  SER   121      76.473   1.741  68.629  1.00  0.00           O  
ATOM   1620  HG  SER   121      76.480   0.846  68.283  1.00  0.00           H  
ATOM   1621  C   SER   121      77.455   4.442  69.102  1.00  0.00           C  
ATOM   1622  O   SER   121      78.538   4.803  68.756  1.00  0.00           O  
ATOM   1623  N   TYR   122      77.056   4.302  70.351  1.00  0.00           N  
ATOM   1624  H   TYR   122      76.318   3.653  70.586  1.00  0.00           H  
ATOM   1625  CA  TYR   122      77.804   4.829  71.491  1.00  0.00           C  
ATOM   1626  HA  TYR   122      78.437   5.681  71.243  1.00  0.00           H  
ATOM   1627  CB  TYR   122      76.844   5.271  72.524  1.00  0.00           C  
ATOM   1628  HB2 TYR   122      76.144   4.492  72.825  1.00  0.00           H  
ATOM   1629  HB3 TYR   122      77.440   5.393  73.429  1.00  0.00           H  
ATOM   1630  CG  TYR   122      75.995   6.497  72.257  1.00  0.00           C  
ATOM   1631  CD1 TYR   122      74.718   6.358  71.815  1.00  0.00           C  
ATOM   1632  HD1 TYR   122      74.381   5.352  71.609  1.00  0.00           H  
ATOM   1633  CE1 TYR   122      74.042   7.573  71.578  1.00  0.00           C  
ATOM   1634  HE1 TYR   122      73.040   7.511  71.180  1.00  0.00           H  
ATOM   1635  CZ  TYR   122      74.684   8.833  71.695  1.00  0.00           C  
ATOM   1636  OH  TYR   122      74.232   9.969  70.978  1.00  0.00           O  
ATOM   1637  HH  TYR   122      74.762  10.769  70.963  1.00  0.00           H  
ATOM   1638  CE2 TYR   122      75.945   8.865  72.332  1.00  0.00           C  
ATOM   1639  HE2 TYR   122      76.417   9.825  72.487  1.00  0.00           H  
ATOM   1640  CD2 TYR   122      76.618   7.736  72.559  1.00  0.00           C  
ATOM   1641  HD2 TYR   122      77.583   7.889  73.018  1.00  0.00           H  
ATOM   1642  C   TYR   122      78.692   3.671  71.991  1.00  0.00           C  
ATOM   1643  O   TYR   122      78.162   2.733  72.591  1.00  0.00           O  
ATOM   1644  N   GLY   123      80.031   3.646  71.936  1.00  0.00           N  
ATOM   1645  H   GLY   123      80.434   2.757  72.195  1.00  0.00           H  
ATOM   1646  CA  GLY   123      80.900   4.650  71.421  1.00  0.00           C  
ATOM   1647  HA2 GLY   123      81.527   4.142  70.688  1.00  0.00           H  
ATOM   1648  HA3 GLY   123      80.412   5.444  70.856  1.00  0.00           H  
ATOM   1649  C   GLY   123      81.851   5.257  72.466  1.00  0.00           C  
ATOM   1650  O   GLY   123      82.449   4.573  73.288  1.00  0.00           O  
ATOM   1651  N   GLN   124      82.126   6.576  72.420  1.00  0.00           N  
ATOM   1652  H   GLN   124      81.906   7.088  71.577  1.00  0.00           H  
ATOM   1653  CA  GLN   124      83.036   7.302  73.266  1.00  0.00           C  
ATOM   1654  HA  GLN   124      83.231   6.816  74.222  1.00  0.00           H  
ATOM   1655  CB  GLN   124      84.375   7.661  72.512  1.00  0.00           C  
ATOM   1656  HB2 GLN   124      84.243   8.256  71.608  1.00  0.00           H  
ATOM   1657  HB3 GLN   124      85.065   8.216  73.148  1.00  0.00           H  
ATOM   1658  CG  GLN   124      85.182   6.406  72.159  1.00  0.00           C  
ATOM   1659  HG2 GLN   124      85.299   5.737  73.011  1.00  0.00           H  
ATOM   1660  HG3 GLN   124      84.601   5.805  71.458  1.00  0.00           H  
ATOM   1661  CD  GLN   124      86.569   6.618  71.606  1.00  0.00           C  
ATOM   1662  OE1 GLN   124      87.298   7.495  72.068  1.00  0.00           O  
ATOM   1663  NE2 GLN   124      87.061   5.728  70.735  1.00  0.00           N  
ATOM   1664 HE21 GLN   124      86.536   4.915  70.446  1.00  0.00           H  
ATOM   1665 HE22 GLN   124      88.012   5.896  70.441  1.00  0.00           H  
ATOM   1666  C   GLN   124      82.387   8.676  73.593  1.00  0.00           C  
ATOM   1667  O   GLN   124      82.426   9.572  72.741  1.00  0.00           O  
ATOM   1668  N   PRO   125      81.858   8.847  74.834  1.00  0.00           N  
ATOM   1669  CD  PRO   125      81.633  10.184  75.336  1.00  0.00           C  
ATOM   1670  HD2 PRO   125      80.796  10.653  74.818  1.00  0.00           H  
ATOM   1671  HD3 PRO   125      82.558  10.733  75.159  1.00  0.00           H  
ATOM   1672  CG  PRO   125      81.412  10.136  76.860  1.00  0.00           C  
ATOM   1673  HG2 PRO   125      80.354  10.203  77.114  1.00  0.00           H  
ATOM   1674  HG3 PRO   125      82.017  10.850  77.419  1.00  0.00           H  
ATOM   1675  CB  PRO   125      81.907   8.734  77.224  1.00  0.00           C  
ATOM   1676  HB2 PRO   125      81.417   8.297  78.094  1.00  0.00           H  
ATOM   1677  HB3 PRO   125      82.982   8.712  77.406  1.00  0.00           H  
ATOM   1678  CA  PRO   125      81.582   7.932  75.946  1.00  0.00           C  
ATOM   1679  HA  PRO   125      82.302   7.114  75.914  1.00  0.00           H  
ATOM   1680  C   PRO   125      80.151   7.293  76.021  1.00  0.00           C  
ATOM   1681  O   PRO   125      79.209   8.049  76.211  1.00  0.00           O  
ATOM   1682  N   GLN   126      80.113   5.969  76.026  1.00  0.00           N  
ATOM   1683  H   GLN   126      81.014   5.512  76.005  1.00  0.00           H  
ATOM   1684  CA  GLN   126      78.960   5.210  76.448  1.00  0.00           C  
ATOM   1685  HA  GLN   126      78.089   5.490  75.855  1.00  0.00           H  
ATOM   1686  CB  GLN   126      79.271   3.744  75.972  1.00  0.00           C  
ATOM   1687  HB2 GLN   126      79.562   3.792  74.923  1.00  0.00           H  
ATOM   1688  HB3 GLN   126      80.093   3.414  76.607  1.00  0.00           H  
ATOM   1689  CG  GLN   126      78.158   2.714  76.010  1.00  0.00           C  
ATOM   1690  HG2 GLN   126      77.692   2.827  76.989  1.00  0.00           H  
ATOM   1691  HG3 GLN   126      77.522   2.917  75.149  1.00  0.00           H  
ATOM   1692  CD  GLN   126      78.578   1.194  75.900  1.00  0.00           C  
ATOM   1693  OE1 GLN   126      79.625   0.802  75.420  1.00  0.00           O  
ATOM   1694  NE2 GLN   126      77.858   0.346  76.625  1.00  0.00           N  
ATOM   1695 HE21 GLN   126      77.062   0.663  77.160  1.00  0.00           H  
ATOM   1696 HE22 GLN   126      78.362  -0.476  76.925  1.00  0.00           H  
ATOM   1697  C   GLN   126      78.725   5.267  77.959  1.00  0.00           C  
ATOM   1698  O   GLN   126      77.617   5.173  78.436  1.00  0.00           O  
ATOM   1699  N   SER   127      79.765   5.662  78.669  1.00  0.00           N  
ATOM   1700  H   SER   127      80.705   5.689  78.302  1.00  0.00           H  
ATOM   1701  CA  SER   127      79.652   5.976  80.169  1.00  0.00           C  
ATOM   1702  HA  SER   127      78.814   5.382  80.534  1.00  0.00           H  
ATOM   1703  CB  SER   127      80.856   5.490  80.964  1.00  0.00           C  
ATOM   1704  HB2 SER   127      80.765   5.820  81.999  1.00  0.00           H  
ATOM   1705  HB3 SER   127      81.002   4.424  80.785  1.00  0.00           H  
ATOM   1706  OG  SER   127      81.964   6.171  80.499  1.00  0.00           O  
ATOM   1707  HG  SER   127      82.665   5.549  80.290  1.00  0.00           H  
ATOM   1708  C   SER   127      79.237   7.470  80.437  1.00  0.00           C  
ATOM   1709  O   SER   127      79.312   7.968  81.539  1.00  0.00           O  
ATOM   1710  N   GLY   128      78.719   8.185  79.435  1.00  0.00           N  
ATOM   1711  H   GLY   128      78.880   7.792  78.519  1.00  0.00           H  
ATOM   1712  CA  GLY   128      78.223   9.578  79.532  1.00  0.00           C  
ATOM   1713  HA2 GLY   128      77.573   9.786  78.682  1.00  0.00           H  
ATOM   1714  HA3 GLY   128      77.581   9.600  80.412  1.00  0.00           H  
ATOM   1715  C   GLY   128      79.283  10.720  79.705  1.00  0.00           C  
ATOM   1716  O   GLY   128      80.440  10.401  80.034  1.00  0.00           O  
ATOM   1717  N   SER   129      78.975  11.953  79.458  1.00  0.00           N  
ATOM   1718  H   SER   129      79.779  12.554  79.571  1.00  0.00           H  
ATOM   1719  CA  SER   129      77.791  12.683  79.054  1.00  0.00           C  
ATOM   1720  HA  SER   129      77.995  13.748  79.167  1.00  0.00           H  
ATOM   1721  CB  SER   129      77.591  12.602  77.523  1.00  0.00           C  
ATOM   1722  HB2 SER   129      77.281  11.603  77.213  1.00  0.00           H  
ATOM   1723  HB3 SER   129      76.773  13.245  77.200  1.00  0.00           H  
ATOM   1724  OG  SER   129      78.757  13.010  76.825  1.00  0.00           O  
ATOM   1725  HG  SER   129      78.651  12.682  75.929  1.00  0.00           H  
ATOM   1726  C   SER   129      76.470  12.279  79.729  1.00  0.00           C  
ATOM   1727  O   SER   129      75.530  11.769  79.051  1.00  0.00           O  
ATOM   1728  N   TYR   130      76.412  12.321  81.059  1.00  0.00           N  
ATOM   1729  H   TYR   130      77.231  12.609  81.575  1.00  0.00           H  
ATOM   1730  CA  TYR   130      75.104  12.232  81.798  1.00  0.00           C  
ATOM   1731  HA  TYR   130      74.276  11.920  81.162  1.00  0.00           H  
ATOM   1732  CB  TYR   130      75.272  11.236  82.972  1.00  0.00           C  
ATOM   1733  HB2 TYR   130      76.155  11.580  83.511  1.00  0.00           H  
ATOM   1734  HB3 TYR   130      74.308  11.268  83.480  1.00  0.00           H  
ATOM   1735  CG  TYR   130      75.499   9.802  82.547  1.00  0.00           C  
ATOM   1736  CD1 TYR   130      76.568   9.100  83.150  1.00  0.00           C  
ATOM   1737  HD1 TYR   130      77.242   9.469  83.909  1.00  0.00           H  
ATOM   1738  CE1 TYR   130      76.715   7.776  82.772  1.00  0.00           C  
ATOM   1739  HE1 TYR   130      77.546   7.196  83.145  1.00  0.00           H  
ATOM   1740  CZ  TYR   130      75.860   7.114  81.878  1.00  0.00           C  
ATOM   1741  OH  TYR   130      76.039   5.753  81.570  1.00  0.00           O  
ATOM   1742  HH  TYR   130      76.422   5.225  82.274  1.00  0.00           H  
ATOM   1743  CE2 TYR   130      74.733   7.853  81.308  1.00  0.00           C  
ATOM   1744  HE2 TYR   130      74.067   7.393  80.593  1.00  0.00           H  
ATOM   1745  CD2 TYR   130      74.650   9.199  81.558  1.00  0.00           C  
ATOM   1746  HD2 TYR   130      73.868   9.775  81.087  1.00  0.00           H  
ATOM   1747  C   TYR   130      74.777  13.661  82.343  1.00  0.00           C  
ATOM   1748  O   TYR   130      75.518  14.270  83.082  1.00  0.00           O  
ATOM   1749  N   SER   131      73.581  14.200  82.093  1.00  0.00           N  
ATOM   1750  H   SER   131      73.481  15.172  82.352  1.00  0.00           H  
ATOM   1751  CA  SER   131      72.306  13.658  81.455  1.00  0.00           C  
ATOM   1752  HA  SER   131      71.476  14.363  81.485  1.00  0.00           H  
ATOM   1753  CB  SER   131      72.268  13.631  79.964  1.00  0.00           C  
ATOM   1754  HB2 SER   131      73.039  12.986  79.544  1.00  0.00           H  
ATOM   1755  HB3 SER   131      71.326  13.136  79.729  1.00  0.00           H  
ATOM   1756  OG  SER   131      72.460  14.919  79.349  1.00  0.00           O  
ATOM   1757  HG  SER   131      71.605  15.340  79.228  1.00  0.00           H  
ATOM   1758  C   SER   131      71.905  12.242  81.977  1.00  0.00           C  
ATOM   1759  O   SER   131      71.811  11.285  81.180  1.00  0.00           O  
ATOM   1760  N   GLN   132      71.842  11.991  83.328  1.00  0.00           N  
ATOM   1761  H   GLN   132      71.831  11.003  83.538  1.00  0.00           H  
ATOM   1762  CA  GLN   132      71.785  12.854  84.454  1.00  0.00           C  
ATOM   1763  HA  GLN   132      72.474  13.668  84.227  1.00  0.00           H  
ATOM   1764  CB  GLN   132      70.346  13.416  84.435  1.00  0.00           C  
ATOM   1765  HB2 GLN   132      70.006  13.704  83.440  1.00  0.00           H  
ATOM   1766  HB3 GLN   132      69.699  12.680  84.914  1.00  0.00           H  
ATOM   1767  CG  GLN   132      70.172  14.656  85.401  1.00  0.00           C  
ATOM   1768  HG2 GLN   132      69.106  14.738  85.613  1.00  0.00           H  
ATOM   1769  HG3 GLN   132      70.685  14.411  86.331  1.00  0.00           H  
ATOM   1770  CD  GLN   132      70.778  15.948  84.902  1.00  0.00           C  
ATOM   1771  OE1 GLN   132      71.267  16.114  83.815  1.00  0.00           O  
ATOM   1772  NE2 GLN   132      70.749  16.961  85.738  1.00  0.00           N  
ATOM   1773 HE21 GLN   132      70.188  16.859  86.571  1.00  0.00           H  
ATOM   1774 HE22 GLN   132      71.021  17.891  85.452  1.00  0.00           H  
ATOM   1775  C   GLN   132      72.060  12.206  85.837  1.00  0.00           C  
ATOM   1776  O   GLN   132      71.552  11.105  86.095  1.00  0.00           O  
ATOM   1777  N   GLN   133      72.788  12.812  86.756  1.00  0.00           N  
ATOM   1778  H   GLN   133      73.112  13.740  86.523  1.00  0.00           H  
ATOM   1779  CA  GLN   133      72.982  12.501  88.188  1.00  0.00           C  
ATOM   1780  HA  GLN   133      73.566  11.582  88.228  1.00  0.00           H  
ATOM   1781  CB  GLN   133      73.735  13.642  88.851  1.00  0.00           C  
ATOM   1782  HB2 GLN   133      74.000  13.316  89.857  1.00  0.00           H  
ATOM   1783  HB3 GLN   133      74.626  13.681  88.225  1.00  0.00           H  
ATOM   1784  CG  GLN   133      72.989  14.981  88.809  1.00  0.00           C  
ATOM   1785  HG2 GLN   133      72.585  15.137  87.809  1.00  0.00           H  
ATOM   1786  HG3 GLN   133      72.217  14.936  89.577  1.00  0.00           H  
ATOM   1787  CD  GLN   133      73.936  16.186  89.123  1.00  0.00           C  
ATOM   1788  OE1 GLN   133      75.132  16.010  89.226  1.00  0.00           O  
ATOM   1789  NE2 GLN   133      73.460  17.376  88.965  1.00  0.00           N  
ATOM   1790 HE21 GLN   133      72.474  17.344  88.749  1.00  0.00           H  
ATOM   1791 HE22 GLN   133      74.031  18.155  89.262  1.00  0.00           H  
ATOM   1792  C   GLN   133      71.528  12.176  88.879  1.00  0.00           C  
ATOM   1793  O   GLN   133      70.514  12.746  88.471  1.00  0.00           O  
ATOM   1794  N   PRO   134      71.498  11.412  89.996  1.00  0.00           N  
ATOM   1795  CD  PRO   134      70.332  11.347  90.847  1.00  0.00           C  
ATOM   1796  HD2 PRO   134      69.609  10.612  90.493  1.00  0.00           H  
ATOM   1797  HD3 PRO   134      69.766  12.279  90.851  1.00  0.00           H  
ATOM   1798  CG  PRO   134      70.842  10.970  92.224  1.00  0.00           C  
ATOM   1799  HG2 PRO   134      70.099  10.501  92.869  1.00  0.00           H  
ATOM   1800  HG3 PRO   134      71.265  11.825  92.750  1.00  0.00           H  
ATOM   1801  CB  PRO   134      72.011  10.063  91.936  1.00  0.00           C  
ATOM   1802  HB2 PRO   134      71.729   9.016  91.816  1.00  0.00           H  
ATOM   1803  HB3 PRO   134      72.724  10.144  92.756  1.00  0.00           H  
ATOM   1804  CA  PRO   134      72.592  10.597  90.612  1.00  0.00           C  
ATOM   1805  HA  PRO   134      73.414  11.303  90.723  1.00  0.00           H  
ATOM   1806  C   PRO   134      73.005   9.468  89.606  1.00  0.00           C  
ATOM   1807  O   PRO   134      72.240   9.091  88.741  1.00  0.00           O  
ATOM   1808  N   SER   135      74.159   8.828  89.731  1.00  0.00           N  
ATOM   1809  H   SER   135      74.264   7.989  89.178  1.00  0.00           H  
ATOM   1810  CA  SER   135      75.265   9.204  90.608  1.00  0.00           C  
ATOM   1811  HA  SER   135      74.862   9.365  91.608  1.00  0.00           H  
ATOM   1812  CB  SER   135      76.284   8.021  90.680  1.00  0.00           C  
ATOM   1813  HB2 SER   135      76.609   7.688  89.694  1.00  0.00           H  
ATOM   1814  HB3 SER   135      77.164   8.403  91.198  1.00  0.00           H  
ATOM   1815  OG  SER   135      75.659   6.849  91.289  1.00  0.00           O  
ATOM   1816  HG  SER   135      75.045   6.449  90.668  1.00  0.00           H  
ATOM   1817  C   SER   135      76.056  10.508  90.246  1.00  0.00           C  
ATOM   1818  O   SER   135      76.120  10.906  89.059  1.00  0.00           O  
ATOM   1819  N   TYR   136      76.660  11.287  91.210  1.00  0.00           N  
ATOM   1820  H   TYR   136      76.636  10.956  92.164  1.00  0.00           H  
ATOM   1821  CA  TYR   136      77.097  12.642  91.085  1.00  0.00           C  
ATOM   1822  HA  TYR   136      76.299  13.185  90.578  1.00  0.00           H  
ATOM   1823  CB  TYR   136      77.282  13.356  92.442  1.00  0.00           C  
ATOM   1824  HB2 TYR   136      76.405  13.171  93.062  1.00  0.00           H  
ATOM   1825  HB3 TYR   136      78.113  12.834  92.915  1.00  0.00           H  
ATOM   1826  CG  TYR   136      77.546  14.853  92.388  1.00  0.00           C  
ATOM   1827  CD1 TYR   136      78.859  15.487  92.441  1.00  0.00           C  
ATOM   1828  HD1 TYR   136      79.750  14.878  92.392  1.00  0.00           H  
ATOM   1829  CE1 TYR   136      78.978  16.879  92.465  1.00  0.00           C  
ATOM   1830  HE1 TYR   136      79.908  17.427  92.439  1.00  0.00           H  
ATOM   1831  CZ  TYR   136      77.806  17.690  92.459  1.00  0.00           C  
ATOM   1832  OH  TYR   136      77.862  19.041  92.398  1.00  0.00           O  
ATOM   1833  HH  TYR   136      77.091  19.449  92.798  1.00  0.00           H  
ATOM   1834  CE2 TYR   136      76.514  17.124  92.419  1.00  0.00           C  
ATOM   1835  HE2 TYR   136      75.654  17.775  92.477  1.00  0.00           H  
ATOM   1836  CD2 TYR   136      76.393  15.696  92.444  1.00  0.00           C  
ATOM   1837  HD2 TYR   136      75.440  15.207  92.306  1.00  0.00           H  
ATOM   1838  C   TYR   136      78.435  12.666  90.185  1.00  0.00           C  
ATOM   1839  O   TYR   136      79.391  11.939  90.495  1.00  0.00           O  
ATOM   1840  N   GLY   137      78.525  13.480  89.169  1.00  0.00           N  
ATOM   1841  H   GLY   137      79.317  13.350  88.556  1.00  0.00           H  
ATOM   1842  CA  GLY   137      77.744  14.673  88.960  1.00  0.00           C  
ATOM   1843  HA2 GLY   137      77.070  14.463  88.129  1.00  0.00           H  
ATOM   1844  HA3 GLY   137      77.162  14.896  89.854  1.00  0.00           H  
ATOM   1845  C   GLY   137      78.504  15.962  88.603  1.00  0.00           C  
ATOM   1846  O   GLY   137      79.605  15.975  88.048  1.00  0.00           O  
ATOM   1847  N   GLY   138      77.726  17.017  88.839  1.00  0.00           N  
ATOM   1848  H   GLY   138      76.796  16.810  89.174  1.00  0.00           H  
ATOM   1849  CA  GLY   138      78.066  18.396  88.565  1.00  0.00           C  
ATOM   1850  HA2 GLY   138      78.887  18.697  89.216  1.00  0.00           H  
ATOM   1851  HA3 GLY   138      78.413  18.653  87.564  1.00  0.00           H  
ATOM   1852  C   GLY   138      76.923  19.326  89.006  1.00  0.00           C  
ATOM   1853  O   GLY   138      75.796  19.056  88.596  1.00  0.00           O  
ATOM   1854  N   GLN   139      77.061  20.550  89.555  1.00  0.00           N  
ATOM   1855  H   GLN   139      76.176  20.955  89.826  1.00  0.00           H  
ATOM   1856  CA  GLN   139      78.305  21.169  90.060  1.00  0.00           C  
ATOM   1857  HA  GLN   139      78.997  20.429  90.463  1.00  0.00           H  
ATOM   1858  CB  GLN   139      78.844  21.886  88.797  1.00  0.00           C  
ATOM   1859  HB2 GLN   139      79.003  21.158  88.002  1.00  0.00           H  
ATOM   1860  HB3 GLN   139      78.049  22.596  88.570  1.00  0.00           H  
ATOM   1861  CG  GLN   139      80.249  22.535  89.155  1.00  0.00           C  
ATOM   1862  HG2 GLN   139      80.543  23.197  88.340  1.00  0.00           H  
ATOM   1863  HG3 GLN   139      80.137  23.201  90.010  1.00  0.00           H  
ATOM   1864  CD  GLN   139      81.373  21.547  89.363  1.00  0.00           C  
ATOM   1865  OE1 GLN   139      81.243  20.400  89.041  1.00  0.00           O  
ATOM   1866  NE2 GLN   139      82.533  22.106  89.660  1.00  0.00           N  
ATOM   1867 HE21 GLN   139      82.627  23.099  89.821  1.00  0.00           H  
ATOM   1868 HE22 GLN   139      83.380  21.581  89.502  1.00  0.00           H  
ATOM   1869  C   GLN   139      77.931  22.055  91.226  1.00  0.00           C  
ATOM   1870  O   GLN   139      77.152  22.996  91.240  1.00  0.00           O  
ATOM   1871  N   GLN   140      78.584  21.773  92.314  1.00  0.00           N  
ATOM   1872  H   GLN   140      79.275  21.040  92.244  1.00  0.00           H  
ATOM   1873  CA  GLN   140      78.568  22.493  93.542  1.00  0.00           C  
ATOM   1874  HA  GLN   140      77.623  22.244  94.026  1.00  0.00           H  
ATOM   1875  CB  GLN   140      79.637  21.935  94.565  1.00  0.00           C  
ATOM   1876  HB2 GLN   140      79.427  22.298  95.571  1.00  0.00           H  
ATOM   1877  HB3 GLN   140      79.526  20.853  94.624  1.00  0.00           H  
ATOM   1878  CG  GLN   140      81.110  22.255  94.262  1.00  0.00           C  
ATOM   1879  HG2 GLN   140      81.247  23.336  94.261  1.00  0.00           H  
ATOM   1880  HG3 GLN   140      81.711  21.913  95.105  1.00  0.00           H  
ATOM   1881  CD  GLN   140      81.841  21.467  93.086  1.00  0.00           C  
ATOM   1882  OE1 GLN   140      81.288  20.731  92.304  1.00  0.00           O  
ATOM   1883  NE2 GLN   140      83.135  21.613  93.000  1.00  0.00           N  
ATOM   1884 HE21 GLN   140      83.590  22.206  93.680  1.00  0.00           H  
ATOM   1885 HE22 GLN   140      83.546  21.380  92.107  1.00  0.00           H  
ATOM   1886  C   GLN   140      78.747  24.008  93.445  1.00  0.00           C  
ATOM   1887  O   GLN   140      79.337  24.509  92.514  1.00  0.00           O  
ATOM   1888  N   GLN   141      78.247  24.715  94.430  1.00  0.00           N  
ATOM   1889  H   GLN   141      77.753  24.182  95.132  1.00  0.00           H  
ATOM   1890  CA  GLN   141      78.462  26.022  94.790  1.00  0.00           C  
ATOM   1891  HA  GLN   141      78.224  26.575  93.881  1.00  0.00           H  
ATOM   1892  CB  GLN   141      77.482  26.441  95.966  1.00  0.00           C  
ATOM   1893  HB2 GLN   141      77.443  25.620  96.683  1.00  0.00           H  
ATOM   1894  HB3 GLN   141      77.785  27.401  96.383  1.00  0.00           H  
ATOM   1895  CG  GLN   141      76.063  26.602  95.378  1.00  0.00           C  
ATOM   1896  HG2 GLN   141      76.082  27.287  94.531  1.00  0.00           H  
ATOM   1897  HG3 GLN   141      75.694  25.668  94.956  1.00  0.00           H  
ATOM   1898  CD  GLN   141      75.027  27.240  96.280  1.00  0.00           C  
ATOM   1899  OE1 GLN   141      75.341  27.571  97.403  1.00  0.00           O  
ATOM   1900  NE2 GLN   141      73.838  27.459  95.758  1.00  0.00           N  
ATOM   1901 HE21 GLN   141      73.658  27.308  94.775  1.00  0.00           H  
ATOM   1902 HE22 GLN   141      73.322  28.096  96.348  1.00  0.00           H  
ATOM   1903  C   GLN   141      79.890  26.270  95.386  1.00  0.00           C  
ATOM   1904  O   GLN   141      80.382  25.552  96.239  1.00  0.00           O  
ATOM   1905  N   SER   142      80.649  27.198  94.925  1.00  0.00           N  
ATOM   1906  H   SER   142      81.585  27.156  95.302  1.00  0.00           H  
ATOM   1907  CA  SER   142      80.462  28.301  94.006  1.00  0.00           C  
ATOM   1908  HA  SER   142      81.356  28.911  94.137  1.00  0.00           H  
ATOM   1909  CB  SER   142      80.525  27.898  92.531  1.00  0.00           C  
ATOM   1910  HB2 SER   142      81.504  27.445  92.376  1.00  0.00           H  
ATOM   1911  HB3 SER   142      79.773  27.112  92.452  1.00  0.00           H  
ATOM   1912  OG  SER   142      80.249  29.016  91.589  1.00  0.00           O  
ATOM   1913  HG  SER   142      79.328  29.275  91.667  1.00  0.00           H  
ATOM   1914  C   SER   142      79.199  29.039  94.392  1.00  0.00           C  
ATOM   1915  O   SER   142      78.188  29.132  93.657  1.00  0.00           O  
ATOM   1916  N   TYR   143      79.323  29.841  95.519  1.00  0.00           N  
ATOM   1917  H   TYR   143      80.206  29.836  96.008  1.00  0.00           H  
ATOM   1918  CA  TYR   143      78.307  30.510  96.326  1.00  0.00           C  
ATOM   1919  HA  TYR   143      77.405  29.899  96.357  1.00  0.00           H  
ATOM   1920  CB  TYR   143      78.873  30.720  97.727  1.00  0.00           C  
ATOM   1921  HB2 TYR   143      79.765  31.329  97.582  1.00  0.00           H  
ATOM   1922  HB3 TYR   143      78.240  31.193  98.479  1.00  0.00           H  
ATOM   1923  CG  TYR   143      79.303  29.399  98.331  1.00  0.00           C  
ATOM   1924  CD1 TYR   143      80.639  28.941  98.160  1.00  0.00           C  
ATOM   1925  HD1 TYR   143      81.310  29.427  97.468  1.00  0.00           H  
ATOM   1926  CE1 TYR   143      81.020  27.657  98.680  1.00  0.00           C  
ATOM   1927  HE1 TYR   143      82.007  27.257  98.503  1.00  0.00           H  
ATOM   1928  CZ  TYR   143      80.147  26.999  99.554  1.00  0.00           C  
ATOM   1929  OH  TYR   143      80.553  25.847 100.178  1.00  0.00           O  
ATOM   1930  HH  TYR   143      81.493  25.912 100.365  1.00  0.00           H  
ATOM   1931  CE2 TYR   143      78.906  27.582  99.796  1.00  0.00           C  
ATOM   1932  HE2 TYR   143      78.292  27.027 100.490  1.00  0.00           H  
ATOM   1933  CD2 TYR   143      78.471  28.738  99.154  1.00  0.00           C  
ATOM   1934  HD2 TYR   143      77.471  29.122  99.287  1.00  0.00           H  
ATOM   1935  C   TYR   143      77.906  31.936  95.748  1.00  0.00           C  
ATOM   1936  O   TYR   143      78.531  32.496  94.841  1.00  0.00           O  
ATOM   1937  N   GLY   144      76.800  32.493  96.269  1.00  0.00           N  
ATOM   1938  H   GLY   144      76.316  31.987  96.997  1.00  0.00           H  
ATOM   1939  CA  GLY   144      76.197  33.695  95.801  1.00  0.00           C  
ATOM   1940  HA2 GLY   144      75.360  34.049  96.402  1.00  0.00           H  
ATOM   1941  HA3 GLY   144      76.986  34.442  95.880  1.00  0.00           H  
ATOM   1942  C   GLY   144      75.574  33.672  94.442  1.00  0.00           C  
ATOM   1943  O   GLY   144      75.657  32.685  93.702  1.00  0.00           O  
ATOM   1944  N   GLN   145      74.810  34.700  94.015  1.00  0.00           N  
ATOM   1945  H   GLN   145      74.622  35.461  94.651  1.00  0.00           H  
ATOM   1946  CA  GLN   145      74.207  34.728  92.673  1.00  0.00           C  
ATOM   1947  HA  GLN   145      73.597  33.833  92.550  1.00  0.00           H  
ATOM   1948  CB  GLN   145      73.208  35.980  92.587  1.00  0.00           C  
ATOM   1949  HB2 GLN   145      72.406  35.936  93.325  1.00  0.00           H  
ATOM   1950  HB3 GLN   145      73.853  36.812  92.868  1.00  0.00           H  
ATOM   1951  CG  GLN   145      72.552  36.171  91.155  1.00  0.00           C  
ATOM   1952  HG2 GLN   145      72.038  37.124  91.286  1.00  0.00           H  
ATOM   1953  HG3 GLN   145      73.204  36.468  90.333  1.00  0.00           H  
ATOM   1954  CD  GLN   145      71.552  35.103  90.698  1.00  0.00           C  
ATOM   1955  OE1 GLN   145      71.568  33.952  91.197  1.00  0.00           O  
ATOM   1956  NE2 GLN   145      70.720  35.424  89.704  1.00  0.00           N  
ATOM   1957 HE21 GLN   145      70.095  34.736  89.308  1.00  0.00           H  
ATOM   1958 HE22 GLN   145      70.736  36.398  89.440  1.00  0.00           H  
ATOM   1959  C   GLN   145      75.115  34.765  91.405  1.00  0.00           C  
ATOM   1960  O   GLN   145      74.767  34.353  90.285  1.00  0.00           O  
ATOM   1961  N   GLN   146      76.318  35.280  91.590  1.00  0.00           N  
ATOM   1962  H   GLN   146      76.526  35.590  92.528  1.00  0.00           H  
ATOM   1963  CA  GLN   146      77.354  35.675  90.504  1.00  0.00           C  
ATOM   1964  HA  GLN   146      76.963  36.525  89.945  1.00  0.00           H  
ATOM   1965  CB  GLN   146      78.684  36.124  91.244  1.00  0.00           C  
ATOM   1966  HB2 GLN   146      79.505  36.059  90.529  1.00  0.00           H  
ATOM   1967  HB3 GLN   146      78.637  37.196  91.439  1.00  0.00           H  
ATOM   1968  CG  GLN   146      79.209  35.421  92.531  1.00  0.00           C  
ATOM   1969  HG2 GLN   146      78.815  34.406  92.574  1.00  0.00           H  
ATOM   1970  HG3 GLN   146      80.296  35.345  92.552  1.00  0.00           H  
ATOM   1971  CD  GLN   146      78.765  36.005  93.886  1.00  0.00           C  
ATOM   1972  OE1 GLN   146      77.704  36.635  93.941  1.00  0.00           O  
ATOM   1973  NE2 GLN   146      79.413  35.825  95.022  1.00  0.00           N  
ATOM   1974 HE21 GLN   146      80.320  35.390  95.120  1.00  0.00           H  
ATOM   1975 HE22 GLN   146      79.141  36.270  95.886  1.00  0.00           H  
ATOM   1976  C   GLN   146      77.660  34.495  89.535  1.00  0.00           C  
ATOM   1977  O   GLN   146      77.706  33.382  90.009  1.00  0.00           O  
ATOM   1978  N   GLN   147      77.693  34.751  88.274  1.00  0.00           N  
ATOM   1979  H   GLN   147      77.464  35.711  88.060  1.00  0.00           H  
ATOM   1980  CA  GLN   147      78.166  34.008  87.171  1.00  0.00           C  
ATOM   1981  HA  GLN   147      77.400  33.258  86.973  1.00  0.00           H  
ATOM   1982  CB  GLN   147      78.199  34.809  85.830  1.00  0.00           C  
ATOM   1983  HB2 GLN   147      77.178  35.149  85.654  1.00  0.00           H  
ATOM   1984  HB3 GLN   147      78.843  35.689  85.829  1.00  0.00           H  
ATOM   1985  CG  GLN   147      78.516  33.882  84.644  1.00  0.00           C  
ATOM   1986  HG2 GLN   147      79.565  33.947  84.354  1.00  0.00           H  
ATOM   1987  HG3 GLN   147      78.446  32.855  85.003  1.00  0.00           H  
ATOM   1988  CD  GLN   147      77.630  34.054  83.455  1.00  0.00           C  
ATOM   1989  OE1 GLN   147      76.563  33.517  83.385  1.00  0.00           O  
ATOM   1990  NE2 GLN   147      77.932  34.813  82.423  1.00  0.00           N  
ATOM   1991 HE21 GLN   147      78.843  35.248  82.402  1.00  0.00           H  
ATOM   1992 HE22 GLN   147      77.230  35.124  81.767  1.00  0.00           H  
ATOM   1993  C   GLN   147      79.522  33.376  87.502  1.00  0.00           C  
ATOM   1994  O   GLN   147      80.333  34.184  87.942  1.00  0.00           O  
ATOM   1995  N   SER   148      79.866  32.088  87.235  1.00  0.00           N  
ATOM   1996  H   SER   148      79.162  31.444  86.905  1.00  0.00           H  
ATOM   1997  CA  SER   148      81.072  31.441  87.639  1.00  0.00           C  
ATOM   1998  HA  SER   148      81.452  31.888  88.557  1.00  0.00           H  
ATOM   1999  CB  SER   148      80.914  29.873  87.810  1.00  0.00           C  
ATOM   2000  HB2 SER   148      80.952  29.416  86.822  1.00  0.00           H  
ATOM   2001  HB3 SER   148      81.639  29.399  88.472  1.00  0.00           H  
ATOM   2002  OG  SER   148      79.713  29.659  88.524  1.00  0.00           O  
ATOM   2003  HG  SER   148      79.427  28.767  88.315  1.00  0.00           H  
ATOM   2004  C   SER   148      82.098  31.730  86.524  1.00  0.00           C  
ATOM   2005  O   SER   148      82.497  30.807  85.856  1.00  0.00           O  
ATOM   2006  N   TYR   149      82.688  32.935  86.396  1.00  0.00           N  
ATOM   2007  H   TYR   149      82.240  33.677  86.916  1.00  0.00           H  
ATOM   2008  CA  TYR   149      83.731  33.354  85.483  1.00  0.00           C  
ATOM   2009  HA  TYR   149      84.528  32.682  85.802  1.00  0.00           H  
ATOM   2010  CB  TYR   149      83.312  33.290  84.004  1.00  0.00           C  
ATOM   2011  HB2 TYR   149      83.068  32.269  83.711  1.00  0.00           H  
ATOM   2012  HB3 TYR   149      82.460  33.969  83.973  1.00  0.00           H  
ATOM   2013  CG  TYR   149      84.322  33.865  83.049  1.00  0.00           C  
ATOM   2014  CD1 TYR   149      84.191  35.158  82.574  1.00  0.00           C  
ATOM   2015  HD1 TYR   149      83.278  35.705  82.754  1.00  0.00           H  
ATOM   2016  CE1 TYR   149      85.165  35.779  81.850  1.00  0.00           C  
ATOM   2017  HE1 TYR   149      85.041  36.779  81.460  1.00  0.00           H  
ATOM   2018  CZ  TYR   149      86.412  35.090  81.585  1.00  0.00           C  
ATOM   2019  OH  TYR   149      87.319  35.679  80.712  1.00  0.00           O  
ATOM   2020  HH  TYR   149      87.234  36.630  80.611  1.00  0.00           H  
ATOM   2021  CE2 TYR   149      86.596  33.791  82.051  1.00  0.00           C  
ATOM   2022  HE2 TYR   149      87.470  33.204  81.812  1.00  0.00           H  
ATOM   2023  CD2 TYR   149      85.553  33.215  82.837  1.00  0.00           C  
ATOM   2024  HD2 TYR   149      85.613  32.179  83.134  1.00  0.00           H  
ATOM   2025  C   TYR   149      84.125  34.826  85.755  1.00  0.00           C  
ATOM   2026  O   TYR   149      83.214  35.658  85.929  1.00  0.00           O  
ATOM   2027  N   ASN   150      85.409  35.167  85.581  1.00  0.00           N  
ATOM   2028  H   ASN   150      86.021  34.412  85.309  1.00  0.00           H  
ATOM   2029  CA  ASN   150      86.065  36.439  85.971  1.00  0.00           C  
ATOM   2030  HA  ASN   150      85.300  37.209  85.874  1.00  0.00           H  
ATOM   2031  CB  ASN   150      86.586  36.472  87.390  1.00  0.00           C  
ATOM   2032  HB2 ASN   150      87.291  35.655  87.542  1.00  0.00           H  
ATOM   2033  HB3 ASN   150      87.114  37.404  87.594  1.00  0.00           H  
ATOM   2034  CG  ASN   150      85.555  36.404  88.437  1.00  0.00           C  
ATOM   2035  OD1 ASN   150      85.468  35.375  89.076  1.00  0.00           O  
ATOM   2036  ND2 ASN   150      84.700  37.412  88.727  1.00  0.00           N  
ATOM   2037 HD21 ASN   150      84.150  37.387  89.574  1.00  0.00           H  
ATOM   2038 HD22 ASN   150      84.808  38.272  88.208  1.00  0.00           H  
ATOM   2039  C   ASN   150      87.223  36.719  85.012  1.00  0.00           C  
ATOM   2040  O   ASN   150      88.048  35.813  84.839  1.00  0.00           O  
ATOM   2041  N   PRO   151      87.289  37.985  84.474  1.00  0.00           N  
ATOM   2042  CD  PRO   151      86.613  39.200  84.891  1.00  0.00           C  
ATOM   2043  HD2 PRO   151      86.747  39.269  85.971  1.00  0.00           H  
ATOM   2044  HD3 PRO   151      85.601  39.265  84.492  1.00  0.00           H  
ATOM   2045  CG  PRO   151      87.420  40.312  84.225  1.00  0.00           C  
ATOM   2046  HG2 PRO   151      88.229  40.722  84.830  1.00  0.00           H  
ATOM   2047  HG3 PRO   151      86.680  41.060  83.943  1.00  0.00           H  
ATOM   2048  CB  PRO   151      88.051  39.694  82.998  1.00  0.00           C  
ATOM   2049  HB2 PRO   151      88.964  40.200  82.684  1.00  0.00           H  
ATOM   2050  HB3 PRO   151      87.295  39.638  82.215  1.00  0.00           H  
ATOM   2051  CA  PRO   151      88.355  38.305  83.537  1.00  0.00           C  
ATOM   2052  HA  PRO   151      88.310  37.597  82.710  1.00  0.00           H  
ATOM   2053  C   PRO   151      89.893  38.318  84.071  1.00  0.00           C  
ATOM   2054  O   PRO   151      90.137  38.596  85.274  1.00  0.00           O  
ATOM   2055  N   PRO   152      90.923  38.026  83.211  1.00  0.00           N  
ATOM   2056  CD  PRO   152      90.849  37.549  81.821  1.00  0.00           C  
ATOM   2057  HD2 PRO   152      89.982  37.956  81.300  1.00  0.00           H  
ATOM   2058  HD3 PRO   152      90.604  36.486  81.838  1.00  0.00           H  
ATOM   2059  CG  PRO   152      92.161  37.838  81.130  1.00  0.00           C  
ATOM   2060  HG2 PRO   152      92.184  38.862  80.758  1.00  0.00           H  
ATOM   2061  HG3 PRO   152      92.369  37.166  80.298  1.00  0.00           H  
ATOM   2062  CB  PRO   152      93.100  37.635  82.309  1.00  0.00           C  
ATOM   2063  HB2 PRO   152      94.083  38.087  82.177  1.00  0.00           H  
ATOM   2064  HB3 PRO   152      93.437  36.607  82.436  1.00  0.00           H  
ATOM   2065  CA  PRO   152      92.295  38.045  83.620  1.00  0.00           C  
ATOM   2066  HA  PRO   152      92.420  37.307  84.412  1.00  0.00           H  
ATOM   2067  C   PRO   152      92.764  39.482  84.054  1.00  0.00           C  
ATOM   2068  O   PRO   152      92.175  40.488  83.692  1.00  0.00           O  
ATOM   2069  N   GLN   153      93.741  39.480  84.905  1.00  0.00           N  
ATOM   2070  H   GLN   153      94.106  38.618  85.285  1.00  0.00           H  
ATOM   2071  CA  GLN   153      94.292  40.805  85.331  1.00  0.00           C  
ATOM   2072  HA  GLN   153      93.423  41.421  85.562  1.00  0.00           H  
ATOM   2073  CB  GLN   153      95.271  40.617  86.482  1.00  0.00           C  
ATOM   2074  HB2 GLN   153      95.877  39.716  86.382  1.00  0.00           H  
ATOM   2075  HB3 GLN   153      95.893  41.512  86.481  1.00  0.00           H  
ATOM   2076  CG  GLN   153      94.622  40.301  87.831  1.00  0.00           C  
ATOM   2077  HG2 GLN   153      94.021  39.393  87.774  1.00  0.00           H  
ATOM   2078  HG3 GLN   153      95.485  40.087  88.461  1.00  0.00           H  
ATOM   2079  CD  GLN   153      93.750  41.425  88.444  1.00  0.00           C  
ATOM   2080  OE1 GLN   153      93.723  42.580  88.020  1.00  0.00           O  
ATOM   2081  NE2 GLN   153      92.900  41.113  89.333  1.00  0.00           N  
ATOM   2082 HE21 GLN   153      92.841  40.157  89.653  1.00  0.00           H  
ATOM   2083 HE22 GLN   153      92.441  41.908  89.753  1.00  0.00           H  
ATOM   2084  C   GLN   153      95.064  41.500  84.228  1.00  0.00           C  
ATOM   2085  O   GLN   153      95.827  40.817  83.532  1.00  0.00           O  
ATOM   2086  N   GLY   154      94.978  42.827  84.091  1.00  0.00           N  
ATOM   2087  H   GLY   154      94.208  43.301  84.541  1.00  0.00           H  
ATOM   2088  CA  GLY   154      95.890  43.658  83.290  1.00  0.00           C  
ATOM   2089  HA2 GLY   154      96.272  43.067  82.458  1.00  0.00           H  
ATOM   2090  HA3 GLY   154      95.328  44.471  82.829  1.00  0.00           H  
ATOM   2091  C   GLY   154      97.052  44.249  84.095  1.00  0.00           C  
ATOM   2092  O   GLY   154      97.521  43.675  85.128  1.00  0.00           O  
ATOM   2093  N   TYR   155      97.616  45.338  83.589  1.00  0.00           N  
ATOM   2094  H   TYR   155      97.337  45.657  82.672  1.00  0.00           H  
ATOM   2095  CA  TYR   155      98.766  46.001  84.270  1.00  0.00           C  
ATOM   2096  HA  TYR   155      98.462  46.027  85.316  1.00  0.00           H  
ATOM   2097  CB  TYR   155     100.028  45.103  84.011  1.00  0.00           C  
ATOM   2098  HB2 TYR   155      99.850  44.098  84.393  1.00  0.00           H  
ATOM   2099  HB3 TYR   155     100.222  44.948  82.949  1.00  0.00           H  
ATOM   2100  CG  TYR   155     101.346  45.610  84.537  1.00  0.00           C  
ATOM   2101  CD1 TYR   155     101.699  45.190  85.852  1.00  0.00           C  
ATOM   2102  HD1 TYR   155     101.013  44.627  86.467  1.00  0.00           H  
ATOM   2103  CE1 TYR   155     102.848  45.769  86.393  1.00  0.00           C  
ATOM   2104  HE1 TYR   155     103.112  45.589  87.424  1.00  0.00           H  
ATOM   2105  CZ  TYR   155     103.669  46.644  85.606  1.00  0.00           C  
ATOM   2106  OH  TYR   155     104.747  47.176  86.277  1.00  0.00           O  
ATOM   2107  HH  TYR   155     105.027  48.062  86.037  1.00  0.00           H  
ATOM   2108  CE2 TYR   155     103.399  46.985  84.272  1.00  0.00           C  
ATOM   2109  HE2 TYR   155     103.933  47.743  83.718  1.00  0.00           H  
ATOM   2110  CD2 TYR   155     102.144  46.533  83.747  1.00  0.00           C  
ATOM   2111  HD2 TYR   155     101.821  46.943  82.801  1.00  0.00           H  
ATOM   2112  C   TYR   155      99.048  47.431  83.739  1.00  0.00           C  
ATOM   2113  O   TYR   155      98.985  47.591  82.528  1.00  0.00           O  
ATOM   2114  N   GLY   156      99.118  48.460  84.550  1.00  0.00           N  
ATOM   2115  H   GLY   156      99.099  49.406  84.195  1.00  0.00           H  
ATOM   2116  CA  GLY   156      99.518  48.390  85.945  1.00  0.00           C  
ATOM   2117  HA2 GLY   156     100.423  47.789  86.029  1.00  0.00           H  
ATOM   2118  HA3 GLY   156      99.735  49.416  86.243  1.00  0.00           H  
ATOM   2119  C   GLY   156      98.565  47.895  87.027  1.00  0.00           C  
ATOM   2120  O   GLY   156      97.435  47.376  86.890  1.00  0.00           O  
ATOM   2121  N   GLN   157      99.094  47.794  88.219  1.00  0.00           N  
ATOM   2122  H   GLN   157      99.940  48.291  88.455  1.00  0.00           H  
ATOM   2123  CA  GLN   157      98.441  47.201  89.425  1.00  0.00           C  
ATOM   2124  HA  GLN   157      97.371  47.204  89.219  1.00  0.00           H  
ATOM   2125  CB  GLN   157      98.853  45.736  89.482  1.00  0.00           C  
ATOM   2126  HB2 GLN   157      99.941  45.762  89.423  1.00  0.00           H  
ATOM   2127  HB3 GLN   157      98.561  45.318  90.446  1.00  0.00           H  
ATOM   2128  CG  GLN   157      98.216  44.838  88.440  1.00  0.00           C  
ATOM   2129  HG2 GLN   157      98.490  45.328  87.506  1.00  0.00           H  
ATOM   2130  HG3 GLN   157      98.734  43.879  88.424  1.00  0.00           H  
ATOM   2131  CD  GLN   157      96.659  44.790  88.586  1.00  0.00           C  
ATOM   2132  OE1 GLN   157      96.005  44.918  89.621  1.00  0.00           O  
ATOM   2133  NE2 GLN   157      95.975  44.480  87.519  1.00  0.00           N  
ATOM   2134 HE21 GLN   157      96.473  44.234  86.675  1.00  0.00           H  
ATOM   2135 HE22 GLN   157      94.993  44.258  87.594  1.00  0.00           H  
ATOM   2136  C   GLN   157      98.861  47.959  90.724  1.00  0.00           C  
ATOM   2137  O   GLN   157      99.903  48.626  90.798  1.00  0.00           O  
ATOM   2138  N   GLN   158      97.978  48.006  91.746  1.00  0.00           N  
ATOM   2139  H   GLN   158      98.259  48.455  92.606  1.00  0.00           H  
ATOM   2140  CA  GLN   158      96.724  47.280  91.784  1.00  0.00           C  
ATOM   2141  HA  GLN   158      96.976  46.358  91.260  1.00  0.00           H  
ATOM   2142  CB  GLN   158      96.446  46.707  93.170  1.00  0.00           C  
ATOM   2143  HB2 GLN   158      96.462  47.516  93.900  1.00  0.00           H  
ATOM   2144  HB3 GLN   158      95.468  46.232  93.249  1.00  0.00           H  
ATOM   2145  CG  GLN   158      97.442  45.560  93.613  1.00  0.00           C  
ATOM   2146  HG2 GLN   158      97.355  44.717  92.927  1.00  0.00           H  
ATOM   2147  HG3 GLN   158      98.479  45.847  93.435  1.00  0.00           H  
ATOM   2148  CD  GLN   158      97.242  45.065  95.056  1.00  0.00           C  
ATOM   2149  OE1 GLN   158      97.850  45.538  95.996  1.00  0.00           O  
ATOM   2150  NE2 GLN   158      96.345  44.094  95.319  1.00  0.00           N  
ATOM   2151 HE21 GLN   158      95.898  43.656  94.526  1.00  0.00           H  
ATOM   2152 HE22 GLN   158      96.524  43.746  96.250  1.00  0.00           H  
ATOM   2153  C   GLN   158      95.396  47.847  91.240  1.00  0.00           C  
ATOM   2154  O   GLN   158      95.167  49.034  91.483  1.00  0.00           O  
ATOM   2155  N   ASN   159      94.608  47.127  90.401  1.00  0.00           N  
ATOM   2156  H   ASN   159      94.919  46.214  90.099  1.00  0.00           H  
ATOM   2157  CA  ASN   159      93.411  47.660  89.938  1.00  0.00           C  
ATOM   2158  HA  ASN   159      93.689  48.425  89.213  1.00  0.00           H  
ATOM   2159  CB  ASN   159      92.729  46.508  89.220  1.00  0.00           C  
ATOM   2160  HB2 ASN   159      93.369  46.130  88.423  1.00  0.00           H  
ATOM   2161  HB3 ASN   159      92.539  45.688  89.913  1.00  0.00           H  
ATOM   2162  CG  ASN   159      91.374  46.936  88.640  1.00  0.00           C  
ATOM   2163  OD1 ASN   159      91.130  47.614  87.600  1.00  0.00           O  
ATOM   2164  ND2 ASN   159      90.393  46.531  89.388  1.00  0.00           N  
ATOM   2165 HD21 ASN   159      90.459  45.824  90.106  1.00  0.00           H  
ATOM   2166 HD22 ASN   159      89.498  46.882  89.077  1.00  0.00           H  
ATOM   2167  C   ASN   159      92.435  48.289  91.067  1.00  0.00           C  
ATOM   2168  O   ASN   159      92.433  47.818  92.181  1.00  0.00           O  
ATOM   2169  N   GLN   160      91.766  49.394  90.798  1.00  0.00           N  
ATOM   2170  H   GLN   160      91.343  49.808  91.616  1.00  0.00           H  
ATOM   2171  CA  GLN   160      91.892  50.224  89.593  1.00  0.00           C  
ATOM   2172  HA  GLN   160      92.101  49.581  88.738  1.00  0.00           H  
ATOM   2173  CB  GLN   160      90.491  50.986  89.360  1.00  0.00           C  
ATOM   2174  HB2 GLN   160      90.338  51.754  90.117  1.00  0.00           H  
ATOM   2175  HB3 GLN   160      90.723  51.593  88.485  1.00  0.00           H  
ATOM   2176  CG  GLN   160      89.261  50.141  89.187  1.00  0.00           C  
ATOM   2177  HG2 GLN   160      89.388  49.499  88.316  1.00  0.00           H  
ATOM   2178  HG3 GLN   160      89.184  49.653  90.159  1.00  0.00           H  
ATOM   2179  CD  GLN   160      88.038  50.901  88.763  1.00  0.00           C  
ATOM   2180  OE1 GLN   160      88.017  52.107  88.622  1.00  0.00           O  
ATOM   2181  NE2 GLN   160      86.913  50.220  88.639  1.00  0.00           N  
ATOM   2182 HE21 GLN   160      87.042  49.219  88.671  1.00  0.00           H  
ATOM   2183 HE22 GLN   160      86.048  50.694  88.421  1.00  0.00           H  
ATOM   2184  C   GLN   160      93.036  51.197  89.857  1.00  0.00           C  
ATOM   2185  O   GLN   160      93.010  52.037  90.777  1.00  0.00           O  
ATOM   2186  N   TYR   161      94.009  51.124  89.007  1.00  0.00           N  
ATOM   2187  H   TYR   161      93.808  50.573  88.184  1.00  0.00           H  
ATOM   2188  CA  TYR   161      95.332  51.701  89.359  1.00  0.00           C  
ATOM   2189  HA  TYR   161      95.739  51.448  90.338  1.00  0.00           H  
ATOM   2190  CB  TYR   161      96.267  50.991  88.375  1.00  0.00           C  
ATOM   2191  HB2 TYR   161      96.205  49.913  88.526  1.00  0.00           H  
ATOM   2192  HB3 TYR   161      95.834  51.199  87.397  1.00  0.00           H  
ATOM   2193  CG  TYR   161      97.678  51.431  88.459  1.00  0.00           C  
ATOM   2194  CD1 TYR   161      98.345  51.574  87.211  1.00  0.00           C  
ATOM   2195  HD1 TYR   161      97.820  51.406  86.282  1.00  0.00           H  
ATOM   2196  CE1 TYR   161      99.716  51.908  87.196  1.00  0.00           C  
ATOM   2197  HE1 TYR   161     100.324  52.004  86.308  1.00  0.00           H  
ATOM   2198  CZ  TYR   161     100.380  52.229  88.441  1.00  0.00           C  
ATOM   2199  OH  TYR   161     101.648  52.790  88.402  1.00  0.00           O  
ATOM   2200  HH  TYR   161     102.080  52.930  89.248  1.00  0.00           H  
ATOM   2201  CE2 TYR   161      99.690  52.074  89.656  1.00  0.00           C  
ATOM   2202  HE2 TYR   161     100.155  52.229  90.619  1.00  0.00           H  
ATOM   2203  CD2 TYR   161      98.355  51.579  89.680  1.00  0.00           C  
ATOM   2204  HD2 TYR   161      97.847  51.323  90.598  1.00  0.00           H  
ATOM   2205  C   TYR   161      95.448  53.273  89.450  1.00  0.00           C  
ATOM   2206  O   TYR   161      96.411  53.860  90.074  1.00  0.00           O  
ATOM   2207  N   ASN   162      94.598  53.967  88.734  1.00  0.00           N  
ATOM   2208  H   ASN   162      93.919  53.454  88.190  1.00  0.00           H  
ATOM   2209  CA  ASN   162      94.571  55.408  88.634  1.00  0.00           C  
ATOM   2210  HA  ASN   162      95.552  55.727  88.280  1.00  0.00           H  
ATOM   2211  CB  ASN   162      93.598  55.859  87.479  1.00  0.00           C  
ATOM   2212  HB2 ASN   162      93.936  55.412  86.544  1.00  0.00           H  
ATOM   2213  HB3 ASN   162      92.601  55.454  87.648  1.00  0.00           H  
ATOM   2214  CG  ASN   162      93.317  57.315  87.433  1.00  0.00           C  
ATOM   2215  OD1 ASN   162      94.185  58.149  87.305  1.00  0.00           O  
ATOM   2216  ND2 ASN   162      92.119  57.690  87.678  1.00  0.00           N  
ATOM   2217 HD21 ASN   162      91.907  58.673  87.578  1.00  0.00           H  
ATOM   2218 HD22 ASN   162      91.390  57.108  88.064  1.00  0.00           H  
ATOM   2219  C   ASN   162      94.176  56.155  89.925  1.00  0.00           C  
ATOM   2220  O   ASN   162      93.123  55.874  90.425  1.00  0.00           O  
ATOM   2221  N   SER   163      94.992  57.162  90.456  1.00  0.00           N  
ATOM   2222  H   SER   163      95.893  57.212  90.002  1.00  0.00           H  
ATOM   2223  CA  SER   163      94.646  57.716  91.767  1.00  0.00           C  
ATOM   2224  HA  SER   163      94.082  56.983  92.343  1.00  0.00           H  
ATOM   2225  CB  SER   163      95.959  57.796  92.537  1.00  0.00           C  
ATOM   2226  HB2 SER   163      95.811  58.081  93.579  1.00  0.00           H  
ATOM   2227  HB3 SER   163      96.352  56.784  92.628  1.00  0.00           H  
ATOM   2228  OG  SER   163      96.801  58.709  91.872  1.00  0.00           O  
ATOM   2229  HG  SER   163      97.716  58.449  92.003  1.00  0.00           H  
ATOM   2230  C   SER   163      93.847  59.017  91.706  1.00  0.00           C  
ATOM   2231  O   SER   163      93.508  59.687  92.697  1.00  0.00           O  
ATOM   2232  N   SER   164      93.385  59.530  90.556  1.00  0.00           N  
ATOM   2233  H   SER   164      93.587  58.985  89.730  1.00  0.00           H  
ATOM   2234  CA  SER   164      92.741  60.830  90.365  1.00  0.00           C  
ATOM   2235  HA  SER   164      93.304  61.592  90.905  1.00  0.00           H  
ATOM   2236  CB  SER   164      91.250  60.777  90.763  1.00  0.00           C  
ATOM   2237  HB2 SER   164      91.180  60.702  91.848  1.00  0.00           H  
ATOM   2238  HB3 SER   164      90.770  61.699  90.433  1.00  0.00           H  
ATOM   2239  OG  SER   164      90.524  59.724  90.156  1.00  0.00           O  
ATOM   2240  HG  SER   164      90.725  58.819  90.403  1.00  0.00           H  
ATOM   2241  C   SER   164      92.628  61.244  88.853  1.00  0.00           C  
ATOM   2242  O   SER   164      92.496  60.415  87.948  1.00  0.00           O  
ATOM   2243  N   SER   165      92.786  62.563  88.605  1.00  0.00           N  
ATOM   2244  H   SER   165      92.873  63.201  89.382  1.00  0.00           H  
ATOM   2245  CA  SER   165      92.697  63.127  87.242  1.00  0.00           C  
ATOM   2246  HA  SER   165      92.523  64.201  87.298  1.00  0.00           H  
ATOM   2247  CB  SER   165      94.001  63.179  86.541  1.00  0.00           C  
ATOM   2248  HB2 SER   165      94.803  63.539  87.186  1.00  0.00           H  
ATOM   2249  HB3 SER   165      94.226  62.241  86.033  1.00  0.00           H  
ATOM   2250  OG  SER   165      93.834  64.043  85.412  1.00  0.00           O  
ATOM   2251  HG  SER   165      94.338  64.842  85.583  1.00  0.00           H  
ATOM   2252  C   SER   165      91.461  62.526  86.513  1.00  0.00           C  
ATOM   2253  O   SER   165      90.413  62.423  87.156  1.00  0.00           O  
ATOM   2254  N   GLY   166      91.549  62.257  85.170  1.00  0.00           N  
ATOM   2255  H   GLY   166      92.450  62.241  84.715  1.00  0.00           H  
ATOM   2256  CA  GLY   166      90.462  61.622  84.385  1.00  0.00           C  
ATOM   2257  HA2 GLY   166      89.467  62.022  84.578  1.00  0.00           H  
ATOM   2258  HA3 GLY   166      90.737  61.681  83.332  1.00  0.00           H  
ATOM   2259  C   GLY   166      90.486  60.088  84.641  1.00  0.00           C  
ATOM   2260  O   GLY   166      91.292  59.387  84.002  1.00  0.00           O  
ATOM   2261  N   GLY   167      89.741  59.622  85.682  1.00  0.00           N  
ATOM   2262  H   GLY   167      89.340  60.235  86.378  1.00  0.00           H  
ATOM   2263  CA  GLY   167      89.435  58.174  85.847  1.00  0.00           C  
ATOM   2264  HA2 GLY   167      90.389  57.651  85.785  1.00  0.00           H  
ATOM   2265  HA3 GLY   167      88.868  57.868  86.726  1.00  0.00           H  
ATOM   2266  C   GLY   167      88.579  57.611  84.645  1.00  0.00           C  
ATOM   2267  O   GLY   167      88.389  58.181  83.587  1.00  0.00           O  
ATOM   2268  N   GLY   168      88.055  56.434  84.921  1.00  0.00           N  
ATOM   2269  H   GLY   168      88.117  56.009  85.835  1.00  0.00           H  
ATOM   2270  CA  GLY   168      87.523  55.618  83.838  1.00  0.00           C  
ATOM   2271  HA2 GLY   168      86.551  56.061  83.621  1.00  0.00           H  
ATOM   2272  HA3 GLY   168      88.204  55.705  82.992  1.00  0.00           H  
ATOM   2273  C   GLY   168      87.614  54.109  84.194  1.00  0.00           C  
ATOM   2274  O   GLY   168      88.298  53.728  85.149  1.00  0.00           O  
ATOM   2275  N   GLY   169      87.212  53.208  83.236  1.00  0.00           N  
ATOM   2276  H   GLY   169      87.433  52.245  83.449  1.00  0.00           H  
ATOM   2277  CA  GLY   169      86.748  53.409  81.856  1.00  0.00           C  
ATOM   2278  HA2 GLY   169      87.404  54.084  81.306  1.00  0.00           H  
ATOM   2279  HA3 GLY   169      86.907  52.480  81.309  1.00  0.00           H  
ATOM   2280  C   GLY   169      85.277  53.698  81.706  1.00  0.00           C  
ATOM   2281  O   GLY   169      84.576  53.715  82.712  1.00  0.00           O  
ATOM   2282  N   GLY   170      84.772  53.965  80.465  1.00  0.00           N  
ATOM   2283  H   GLY   170      85.401  53.710  79.716  1.00  0.00           H  
ATOM   2284  CA  GLY   170      83.339  53.992  80.251  1.00  0.00           C  
ATOM   2285  HA2 GLY   170      82.982  53.013  80.572  1.00  0.00           H  
ATOM   2286  HA3 GLY   170      82.936  54.707  80.968  1.00  0.00           H  
ATOM   2287  C   GLY   170      82.941  54.315  78.784  1.00  0.00           C  
ATOM   2288  O   GLY   170      83.826  54.313  77.913  1.00  0.00           O  
ATOM   2289  N   GLY   171      81.640  54.467  78.482  1.00  0.00           N  
ATOM   2290  H   GLY   171      81.498  54.635  77.497  1.00  0.00           H  
ATOM   2291  CA  GLY   171      80.523  54.173  79.432  1.00  0.00           C  
ATOM   2292  HA2 GLY   171      80.746  54.577  80.420  1.00  0.00           H  
ATOM   2293  HA3 GLY   171      79.597  54.606  79.053  1.00  0.00           H  
ATOM   2294  C   GLY   171      80.224  52.625  79.618  1.00  0.00           C  
ATOM   2295  O   GLY   171      81.002  51.793  79.182  1.00  0.00           O  
ATOM   2296  N   GLY   172      79.163  52.225  80.299  1.00  0.00           N  
ATOM   2297  H   GLY   172      79.114  51.258  80.585  1.00  0.00           H  
ATOM   2298  CA  GLY   172      77.968  53.006  80.585  1.00  0.00           C  
ATOM   2299  HA2 GLY   172      77.837  53.760  79.809  1.00  0.00           H  
ATOM   2300  HA3 GLY   172      77.167  52.272  80.672  1.00  0.00           H  
ATOM   2301  C   GLY   172      77.989  53.790  81.901  1.00  0.00           C  
ATOM   2302  O   GLY   172      79.027  54.202  82.436  1.00  0.00           O  
ATOM   2303  N   GLY   173      76.837  54.086  82.386  1.00  0.00           N  
ATOM   2304  H   GLY   173      76.038  53.532  82.112  1.00  0.00           H  
ATOM   2305  CA  GLY   173      76.611  54.881  83.666  1.00  0.00           C  
ATOM   2306  HA2 GLY   173      77.191  55.799  83.575  1.00  0.00           H  
ATOM   2307  HA3 GLY   173      75.548  55.118  83.705  1.00  0.00           H  
ATOM   2308  C   GLY   173      76.877  54.110  85.063  1.00  0.00           C  
ATOM   2309  O   GLY   173      77.023  52.872  85.037  1.00  0.00           O  
ATOM   2310  N   GLY   174      76.893  54.882  86.181  1.00  0.00           N  
ATOM   2311  H   GLY   174      76.961  54.405  87.068  1.00  0.00           H  
ATOM   2312  CA  GLY   174      76.398  56.230  86.305  1.00  0.00           C  
ATOM   2313  HA2 GLY   174      77.101  56.930  85.853  1.00  0.00           H  
ATOM   2314  HA3 GLY   174      75.432  56.418  85.837  1.00  0.00           H  
ATOM   2315  C   GLY   174      76.115  56.739  87.675  1.00  0.00           C  
ATOM   2316  O   GLY   174      76.551  56.191  88.678  1.00  0.00           O  
ATOM   2317  N   GLY   175      75.303  57.816  87.720  1.00  0.00           N  
ATOM   2318  H   GLY   175      74.957  58.107  86.817  1.00  0.00           H  
ATOM   2319  CA  GLY   175      75.156  58.675  88.902  1.00  0.00           C  
ATOM   2320  HA2 GLY   175      74.349  59.402  88.806  1.00  0.00           H  
ATOM   2321  HA3 GLY   175      75.005  58.194  89.869  1.00  0.00           H  
ATOM   2322  C   GLY   175      76.501  59.357  89.277  1.00  0.00           C  
ATOM   2323  O   GLY   175      77.503  59.160  88.631  1.00  0.00           O  
ATOM   2324  N   ASN   176      76.477  60.211  90.313  1.00  0.00           N  
ATOM   2325  H   ASN   176      75.601  60.439  90.761  1.00  0.00           H  
ATOM   2326  CA  ASN   176      77.617  60.954  90.838  1.00  0.00           C  
ATOM   2327  HA  ASN   176      77.311  61.641  91.626  1.00  0.00           H  
ATOM   2328  CB  ASN   176      78.521  59.887  91.502  1.00  0.00           C  
ATOM   2329  HB2 ASN   176      78.654  59.019  90.857  1.00  0.00           H  
ATOM   2330  HB3 ASN   176      79.532  60.283  91.600  1.00  0.00           H  
ATOM   2331  CG  ASN   176      78.004  59.421  92.872  1.00  0.00           C  
ATOM   2332  OD1 ASN   176      77.262  60.050  93.663  1.00  0.00           O  
ATOM   2333  ND2 ASN   176      78.470  58.293  93.298  1.00  0.00           N  
ATOM   2334 HD21 ASN   176      78.135  57.930  94.179  1.00  0.00           H  
ATOM   2335 HD22 ASN   176      79.202  57.835  92.773  1.00  0.00           H  
ATOM   2336  C   ASN   176      78.325  61.842  89.790  1.00  0.00           C  
ATOM   2337  O   ASN   176      79.574  62.008  89.783  1.00  0.00           O  
ATOM   2338  N   TYR   177      77.506  62.404  88.926  1.00  0.00           N  
ATOM   2339  H   TYR   177      76.524  62.170  88.908  1.00  0.00           H  
ATOM   2340  CA  TYR   177      77.860  63.396  87.918  1.00  0.00           C  
ATOM   2341  HA  TYR   177      78.731  62.984  87.410  1.00  0.00           H  
ATOM   2342  CB  TYR   177      76.778  63.492  86.760  1.00  0.00           C  
ATOM   2343  HB2 TYR   177      75.868  63.913  87.186  1.00  0.00           H  
ATOM   2344  HB3 TYR   177      77.205  64.165  86.017  1.00  0.00           H  
ATOM   2345  CG  TYR   177      76.353  62.257  86.044  1.00  0.00           C  
ATOM   2346  CD1 TYR   177      75.121  61.670  86.417  1.00  0.00           C  
ATOM   2347  HD1 TYR   177      74.401  62.143  87.069  1.00  0.00           H  
ATOM   2348  CE1 TYR   177      74.777  60.399  85.853  1.00  0.00           C  
ATOM   2349  HE1 TYR   177      73.909  59.836  86.162  1.00  0.00           H  
ATOM   2350  CZ  TYR   177      75.618  59.758  84.977  1.00  0.00           C  
ATOM   2351  OH  TYR   177      75.412  58.484  84.630  1.00  0.00           O  
ATOM   2352  HH  TYR   177      75.656  58.348  83.711  1.00  0.00           H  
ATOM   2353  CE2 TYR   177      76.775  60.385  84.509  1.00  0.00           C  
ATOM   2354  HE2 TYR   177      77.365  59.828  83.796  1.00  0.00           H  
ATOM   2355  CD2 TYR   177      77.180  61.648  85.060  1.00  0.00           C  
ATOM   2356  HD2 TYR   177      78.133  62.070  84.779  1.00  0.00           H  
ATOM   2357  C   TYR   177      78.072  64.786  88.597  1.00  0.00           C  
ATOM   2358  O   TYR   177      77.319  65.106  89.478  1.00  0.00           O  
ATOM   2359  N   GLY   178      79.073  65.526  88.135  1.00  0.00           N  
ATOM   2360  H   GLY   178      79.264  66.416  88.573  1.00  0.00           H  
ATOM   2361  CA  GLY   178      79.868  65.180  86.895  1.00  0.00           C  
ATOM   2362  HA2 GLY   178      80.278  64.170  86.897  1.00  0.00           H  
ATOM   2363  HA3 GLY   178      79.153  65.182  86.073  1.00  0.00           H  
ATOM   2364  C   GLY   178      80.849  66.301  86.698  1.00  0.00           C  
ATOM   2365  O   GLY   178      81.040  67.256  87.494  1.00  0.00           O  
ATOM   2366  N   GLN   179      81.344  66.265  85.460  1.00  0.00           N  
ATOM   2367  H   GLN   179      80.939  65.547  84.876  1.00  0.00           H  
ATOM   2368  CA  GLN   179      82.310  67.246  84.860  1.00  0.00           C  
ATOM   2369  HA  GLN   179      83.212  67.093  85.452  1.00  0.00           H  
ATOM   2370  CB  GLN   179      82.847  66.819  83.437  1.00  0.00           C  
ATOM   2371  HB2 GLN   179      82.062  66.850  82.681  1.00  0.00           H  
ATOM   2372  HB3 GLN   179      83.602  67.462  82.985  1.00  0.00           H  
ATOM   2373  CG  GLN   179      83.545  65.475  83.513  1.00  0.00           C  
ATOM   2374  HG2 GLN   179      84.604  65.676  83.676  1.00  0.00           H  
ATOM   2375  HG3 GLN   179      83.221  64.924  84.396  1.00  0.00           H  
ATOM   2376  CD  GLN   179      83.418  64.609  82.275  1.00  0.00           C  
ATOM   2377  OE1 GLN   179      83.045  63.448  82.379  1.00  0.00           O  
ATOM   2378  NE2 GLN   179      83.869  65.128  81.150  1.00  0.00           N  
ATOM   2379 HE21 GLN   179      84.269  66.055  81.168  1.00  0.00           H  
ATOM   2380 HE22 GLN   179      83.722  64.625  80.287  1.00  0.00           H  
ATOM   2381  C   GLN   179      82.031  68.783  84.997  1.00  0.00           C  
ATOM   2382  O   GLN   179      80.804  69.121  84.831  1.00  0.00           O  
ATOM   2383  N   ASP   180      83.032  69.654  85.099  1.00  0.00           N  
ATOM   2384  H   ASP   180      82.747  70.617  85.210  1.00  0.00           H  
ATOM   2385  CA  ASP   180      84.396  69.334  85.495  1.00  0.00           C  
ATOM   2386  HA  ASP   180      84.818  68.484  84.959  1.00  0.00           H  
ATOM   2387  CB  ASP   180      85.306  70.520  85.198  1.00  0.00           C  
ATOM   2388  HB2 ASP   180      84.816  71.462  85.444  1.00  0.00           H  
ATOM   2389  HB3 ASP   180      86.147  70.423  85.885  1.00  0.00           H  
ATOM   2390  CG  ASP   180      85.908  70.579  83.840  1.00  0.00           C  
ATOM   2391  OD1 ASP   180      85.578  69.744  82.968  1.00  0.00           O  
ATOM   2392  OD2 ASP   180      86.729  71.516  83.681  1.00  0.00           O  
ATOM   2393  C   ASP   180      84.400  68.981  86.960  1.00  0.00           C  
ATOM   2394  O   ASP   180      83.462  69.165  87.706  1.00  0.00           O  
ATOM   2395  N   GLN   181      85.500  68.264  87.378  1.00  0.00           N  
ATOM   2396  H   GLN   181      86.249  68.111  86.718  1.00  0.00           H  
ATOM   2397  CA  GLN   181      85.775  67.584  88.728  1.00  0.00           C  
ATOM   2398  HA  GLN   181      85.034  67.892  89.466  1.00  0.00           H  
ATOM   2399  CB  GLN   181      85.574  66.100  88.576  1.00  0.00           C  
ATOM   2400  HB2 GLN   181      86.047  65.773  87.650  1.00  0.00           H  
ATOM   2401  HB3 GLN   181      86.018  65.621  89.449  1.00  0.00           H  
ATOM   2402  CG  GLN   181      84.086  65.696  88.373  1.00  0.00           C  
ATOM   2403  HG2 GLN   181      83.660  66.381  87.639  1.00  0.00           H  
ATOM   2404  HG3 GLN   181      84.168  64.670  88.016  1.00  0.00           H  
ATOM   2405  CD  GLN   181      83.237  65.753  89.665  1.00  0.00           C  
ATOM   2406  OE1 GLN   181      83.030  66.827  90.289  1.00  0.00           O  
ATOM   2407  NE2 GLN   181      82.588  64.642  90.043  1.00  0.00           N  
ATOM   2408 HE21 GLN   181      82.702  63.786  89.520  1.00  0.00           H  
ATOM   2409 HE22 GLN   181      81.871  64.755  90.746  1.00  0.00           H  
ATOM   2410  C   GLN   181      87.201  67.785  89.259  1.00  0.00           C  
ATOM   2411  O   GLN   181      88.038  68.287  88.521  1.00  0.00           O  
ATOM   2412  N   SER   182      87.533  67.646  90.494  1.00  0.00           N  
ATOM   2413  H   SER   182      86.811  67.399  91.156  1.00  0.00           H  
ATOM   2414  CA  SER   182      88.906  67.717  90.994  1.00  0.00           C  
ATOM   2415  HA  SER   182      89.193  68.744  90.766  1.00  0.00           H  
ATOM   2416  CB  SER   182      88.822  67.562  92.502  1.00  0.00           C  
ATOM   2417  HB2 SER   182      88.055  68.225  92.903  1.00  0.00           H  
ATOM   2418  HB3 SER   182      88.476  66.552  92.719  1.00  0.00           H  
ATOM   2419  OG  SER   182      90.025  67.852  93.195  1.00  0.00           O  
ATOM   2420  HG  SER   182      90.371  67.093  93.670  1.00  0.00           H  
ATOM   2421  C   SER   182      89.868  66.693  90.290  1.00  0.00           C  
ATOM   2422  O   SER   182      89.587  65.475  90.136  1.00  0.00           O  
ATOM   2423  N   SER   183      91.071  67.087  89.920  1.00  0.00           N  
ATOM   2424  H   SER   183      91.551  66.366  89.400  1.00  0.00           H  
ATOM   2425  CA  SER   183      91.738  68.372  90.051  1.00  0.00           C  
ATOM   2426  HA  SER   183      91.577  68.620  91.100  1.00  0.00           H  
ATOM   2427  CB  SER   183      93.207  68.246  89.741  1.00  0.00           C  
ATOM   2428  HB2 SER   183      93.728  67.645  90.486  1.00  0.00           H  
ATOM   2429  HB3 SER   183      93.221  67.492  88.954  1.00  0.00           H  
ATOM   2430  OG  SER   183      93.943  69.417  89.383  1.00  0.00           O  
ATOM   2431  HG  SER   183      94.056  69.367  88.431  1.00  0.00           H  
ATOM   2432  C   SER   183      91.133  69.554  89.229  1.00  0.00           C  
ATOM   2433  O   SER   183      90.936  69.355  88.018  1.00  0.00           O  
ATOM   2434  N   MET   184      90.902  70.783  89.796  1.00  0.00           N  
ATOM   2435  H   MET   184      91.268  70.940  90.724  1.00  0.00           H  
ATOM   2436  CA  MET   184      90.905  72.061  89.008  1.00  0.00           C  
ATOM   2437  HA  MET   184      91.356  71.891  88.030  1.00  0.00           H  
ATOM   2438  CB  MET   184      89.475  72.658  88.722  1.00  0.00           C  
ATOM   2439  HB2 MET   184      88.906  71.864  88.238  1.00  0.00           H  
ATOM   2440  HB3 MET   184      88.945  72.887  89.647  1.00  0.00           H  
ATOM   2441  CG  MET   184      89.401  73.998  87.883  1.00  0.00           C  
ATOM   2442  HG2 MET   184      89.991  74.759  88.393  1.00  0.00           H  
ATOM   2443  HG3 MET   184      89.891  73.943  86.912  1.00  0.00           H  
ATOM   2444  SD  MET   184      87.719  74.620  87.559  1.00  0.00           S  
ATOM   2445  CE  MET   184      87.134  73.394  86.400  1.00  0.00           C  
ATOM   2446  HE1 MET   184      87.955  73.318  85.687  1.00  0.00           H  
ATOM   2447  HE2 MET   184      86.965  72.418  86.855  1.00  0.00           H  
ATOM   2448  HE3 MET   184      86.227  73.879  86.037  1.00  0.00           H  
ATOM   2449  C   MET   184      91.901  73.074  89.702  1.00  0.00           C  
ATOM   2450  O   MET   184      91.466  73.776  90.658  1.00  0.00           O  
ATOM   2451  N   SER   185      93.091  73.135  89.080  1.00  0.00           N  
ATOM   2452  H   SER   185      93.200  72.475  88.324  1.00  0.00           H  
ATOM   2453  CA  SER   185      94.179  74.187  89.170  1.00  0.00           C  
ATOM   2454  HA  SER   185      94.596  74.135  90.175  1.00  0.00           H  
ATOM   2455  CB  SER   185      95.327  73.860  88.209  1.00  0.00           C  
ATOM   2456  HB2 SER   185      95.572  72.798  88.195  1.00  0.00           H  
ATOM   2457  HB3 SER   185      95.082  74.187  87.198  1.00  0.00           H  
ATOM   2458  OG  SER   185      96.481  74.672  88.688  1.00  0.00           O  
ATOM   2459  HG  SER   185      96.863  74.191  89.426  1.00  0.00           H  
ATOM   2460  C   SER   185      93.622  75.562  88.804  1.00  0.00           C  
ATOM   2461  O   SER   185      92.522  75.722  88.272  1.00  0.00           O  
ATOM   2462  N   SER   186      94.418  76.618  89.128  1.00  0.00           N  
ATOM   2463  H   SER   186      95.300  76.289  89.492  1.00  0.00           H  
ATOM   2464  CA  SER   186      94.397  77.946  88.548  1.00  0.00           C  
ATOM   2465  HA  SER   186      93.755  78.542  89.197  1.00  0.00           H  
ATOM   2466  CB  SER   186      95.713  78.532  88.856  1.00  0.00           C  
ATOM   2467  HB2 SER   186      96.039  78.227  89.851  1.00  0.00           H  
ATOM   2468  HB3 SER   186      96.551  78.156  88.270  1.00  0.00           H  
ATOM   2469  OG  SER   186      95.817  79.954  88.585  1.00  0.00           O  
ATOM   2470  HG  SER   186      96.744  80.161  88.725  1.00  0.00           H  
ATOM   2471  C   SER   186      94.016  77.883  87.061  1.00  0.00           C  
ATOM   2472  O   SER   186      94.557  77.143  86.302  1.00  0.00           O  
ATOM   2473  N   GLY   187      92.995  78.716  86.612  1.00  0.00           N  
ATOM   2474  H   GLY   187      92.709  78.543  85.659  1.00  0.00           H  
ATOM   2475  CA  GLY   187      92.261  79.721  87.455  1.00  0.00           C  
ATOM   2476  HA2 GLY   187      91.857  79.231  88.341  1.00  0.00           H  
ATOM   2477  HA3 GLY   187      92.948  80.507  87.770  1.00  0.00           H  
ATOM   2478  C   GLY   187      91.007  80.242  86.803  1.00  0.00           C  
ATOM   2479  O   GLY   187      90.474  79.566  85.927  1.00  0.00           O  
ATOM   2480  N   GLY   188      90.733  81.492  87.177  1.00  0.00           N  
ATOM   2481  H   GLY   188      91.304  81.904  87.902  1.00  0.00           H  
ATOM   2482  CA  GLY   188      89.649  82.318  86.672  1.00  0.00           C  
ATOM   2483  HA2 GLY   188      88.956  81.661  86.146  1.00  0.00           H  
ATOM   2484  HA3 GLY   188      89.161  82.758  87.542  1.00  0.00           H  
ATOM   2485  C   GLY   188      89.989  83.599  85.803  1.00  0.00           C  
ATOM   2486  O   GLY   188      91.116  83.725  85.301  1.00  0.00           O  
ATOM   2487  N   GLY   189      89.087  84.490  85.490  1.00  0.00           N  
ATOM   2488  H   GLY   189      89.444  85.241  84.916  1.00  0.00           H  
ATOM   2489  CA  GLY   189      87.719  84.576  85.878  1.00  0.00           C  
ATOM   2490  HA2 GLY   189      87.367  83.545  85.850  1.00  0.00           H  
ATOM   2491  HA3 GLY   189      87.678  85.082  86.843  1.00  0.00           H  
ATOM   2492  C   GLY   189      86.848  85.496  84.986  1.00  0.00           C  
ATOM   2493  O   GLY   189      87.140  85.565  83.781  1.00  0.00           O  
ATOM   2494  N   SER   190      85.747  86.059  85.466  1.00  0.00           N  
ATOM   2495  H   SER   190      85.628  86.178  86.462  1.00  0.00           H  
ATOM   2496  CA  SER   190      84.853  86.937  84.677  1.00  0.00           C  
ATOM   2497  HA  SER   190      85.408  87.764  84.234  1.00  0.00           H  
ATOM   2498  CB  SER   190      84.180  86.135  83.577  1.00  0.00           C  
ATOM   2499  HB2 SER   190      84.765  85.247  83.340  1.00  0.00           H  
ATOM   2500  HB3 SER   190      83.190  85.724  83.774  1.00  0.00           H  
ATOM   2501  OG  SER   190      84.092  86.846  82.343  1.00  0.00           O  
ATOM   2502  HG  SER   190      83.539  87.610  82.525  1.00  0.00           H  
ATOM   2503  C   SER   190      83.797  87.546  85.685  1.00  0.00           C  
ATOM   2504  O   SER   190      83.250  86.756  86.443  1.00  0.00           O  
ATOM   2505  N   GLY   191      83.416  88.812  85.694  1.00  0.00           N  
ATOM   2506  H   GLY   191      82.704  89.043  86.373  1.00  0.00           H  
ATOM   2507  CA  GLY   191      83.864  89.991  84.897  1.00  0.00           C  
ATOM   2508  HA2 GLY   191      83.535  90.867  85.457  1.00  0.00           H  
ATOM   2509  HA3 GLY   191      84.948  90.010  84.788  1.00  0.00           H  
ATOM   2510  C   GLY   191      83.185  90.157  83.521  1.00  0.00           C  
ATOM   2511  O   GLY   191      82.784  89.188  82.895  1.00  0.00           O  
ATOM   2512  N   GLY   192      83.184  91.418  83.097  1.00  0.00           N  
ATOM   2513  H   GLY   192      83.624  92.025  83.774  1.00  0.00           H  
ATOM   2514  CA  GLY   192      82.541  91.902  81.880  1.00  0.00           C  
ATOM   2515  HA2 GLY   192      82.663  92.966  81.678  1.00  0.00           H  
ATOM   2516  HA3 GLY   192      83.008  91.500  80.980  1.00  0.00           H  
ATOM   2517  C   GLY   192      81.012  91.602  81.756  1.00  0.00           C  
ATOM   2518  O   GLY   192      80.549  91.608  80.614  1.00  0.00           O  
ATOM   2519  N   GLY   193      80.345  91.358  82.899  1.00  0.00           N  
ATOM   2520  H   GLY   193      80.885  91.328  83.752  1.00  0.00           H  
ATOM   2521  CA  GLY   193      78.914  91.394  83.120  1.00  0.00           C  
ATOM   2522  HA2 GLY   193      78.389  90.761  82.404  1.00  0.00           H  
ATOM   2523  HA3 GLY   193      78.677  90.987  84.103  1.00  0.00           H  
ATOM   2524  C   GLY   193      78.192  92.785  83.021  1.00  0.00           C  
ATOM   2525  O   GLY   193      78.864  93.744  82.533  1.00  0.00           O  
ATOM   2526  N   TYR   194      76.887  92.920  83.296  1.00  0.00           N  
ATOM   2527  H   TYR   194      76.394  92.066  83.514  1.00  0.00           H  
ATOM   2528  CA  TYR   194      76.157  94.258  83.331  1.00  0.00           C  
ATOM   2529  HA  TYR   194      76.145  94.728  82.348  1.00  0.00           H  
ATOM   2530  CB  TYR   194      74.757  93.986  83.713  1.00  0.00           C  
ATOM   2531  HB2 TYR   194      74.230  93.646  82.822  1.00  0.00           H  
ATOM   2532  HB3 TYR   194      74.713  93.205  84.472  1.00  0.00           H  
ATOM   2533  CG  TYR   194      74.001  95.277  84.240  1.00  0.00           C  
ATOM   2534  CD1 TYR   194      74.118  95.684  85.598  1.00  0.00           C  
ATOM   2535  HD1 TYR   194      74.740  95.152  86.302  1.00  0.00           H  
ATOM   2536  CE1 TYR   194      73.557  96.859  86.029  1.00  0.00           C  
ATOM   2537  HE1 TYR   194      73.895  97.240  86.982  1.00  0.00           H  
ATOM   2538  CZ  TYR   194      72.759  97.674  85.151  1.00  0.00           C  
ATOM   2539  OH  TYR   194      72.175  98.892  85.525  1.00  0.00           O  
ATOM   2540  HH  TYR   194      71.512  99.124  84.870  1.00  0.00           H  
ATOM   2541  CE2 TYR   194      72.633  97.214  83.791  1.00  0.00           C  
ATOM   2542  HE2 TYR   194      72.166  97.862  83.064  1.00  0.00           H  
ATOM   2543  CD2 TYR   194      73.279  96.047  83.372  1.00  0.00           C  
ATOM   2544  HD2 TYR   194      73.148  95.627  82.385  1.00  0.00           H  
ATOM   2545  C   TYR   194      76.927  95.268  84.258  1.00  0.00           C  
ATOM   2546  O   TYR   194      77.325  94.748  85.280  1.00  0.00           O  
ATOM   2547  N   GLY   195      77.070  96.588  83.983  1.00  0.00           N  
ATOM   2548  H   GLY   195      77.451  97.193  84.696  1.00  0.00           H  
ATOM   2549  CA  GLY   195      76.750  97.252  82.745  1.00  0.00           C  
ATOM   2550  HA2 GLY   195      75.800  96.913  82.332  1.00  0.00           H  
ATOM   2551  HA3 GLY   195      76.560  98.300  82.975  1.00  0.00           H  
ATOM   2552  C   GLY   195      77.870  97.348  81.674  1.00  0.00           C  
ATOM   2553  O   GLY   195      79.031  97.201  81.986  1.00  0.00           O  
ATOM   2554  N   ASN   196      77.498  97.778  80.459  1.00  0.00           N  
ATOM   2555  H   ASN   196      76.504  97.920  80.351  1.00  0.00           H  
ATOM   2556  CA  ASN   196      78.501  98.128  79.452  1.00  0.00           C  
ATOM   2557  HA  ASN   196      79.353  97.461  79.577  1.00  0.00           H  
ATOM   2558  CB  ASN   196      77.889  97.922  78.063  1.00  0.00           C  
ATOM   2559  HB2 ASN   196      77.498  96.914  77.929  1.00  0.00           H  
ATOM   2560  HB3 ASN   196      77.116  98.681  77.933  1.00  0.00           H  
ATOM   2561  CG  ASN   196      78.801  98.240  76.888  1.00  0.00           C  
ATOM   2562  OD1 ASN   196      79.766  97.529  76.688  1.00  0.00           O  
ATOM   2563  ND2 ASN   196      78.611  99.392  76.235  1.00  0.00           N  
ATOM   2564 HD21 ASN   196      79.422  99.774  75.769  1.00  0.00           H  
ATOM   2565 HD22 ASN   196      77.898 100.040  76.538  1.00  0.00           H  
ATOM   2566  C   ASN   196      78.989  99.544  79.729  1.00  0.00           C  
ATOM   2567  O   ASN   196      78.498 100.461  79.161  1.00  0.00           O  
ATOM   2568  N   GLN   197      79.895  99.554  80.750  1.00  0.00           N  
ATOM   2569  H   GLN   197      80.327  98.652  80.886  1.00  0.00           H  
ATOM   2570  CA  GLN   197      80.372 100.643  81.648  1.00  0.00           C  
ATOM   2571  HA  GLN   197      80.542 101.565  81.092  1.00  0.00           H  
ATOM   2572  CB  GLN   197      79.408 100.754  82.788  1.00  0.00           C  
ATOM   2573  HB2 GLN   197      79.516  99.858  83.399  1.00  0.00           H  
ATOM   2574  HB3 GLN   197      79.698 101.605  83.405  1.00  0.00           H  
ATOM   2575  CG  GLN   197      77.928 100.998  82.494  1.00  0.00           C  
ATOM   2576  HG2 GLN   197      77.841 101.946  81.963  1.00  0.00           H  
ATOM   2577  HG3 GLN   197      77.649 100.128  81.899  1.00  0.00           H  
ATOM   2578  CD  GLN   197      77.128 100.890  83.745  1.00  0.00           C  
ATOM   2579  OE1 GLN   197      77.538 100.998  84.885  1.00  0.00           O  
ATOM   2580  NE2 GLN   197      75.863 100.842  83.606  1.00  0.00           N  
ATOM   2581 HE21 GLN   197      75.521 100.706  82.666  1.00  0.00           H  
ATOM   2582 HE22 GLN   197      75.245 100.637  84.378  1.00  0.00           H  
ATOM   2583  C   GLN   197      81.854 100.249  82.198  1.00  0.00           C  
ATOM   2584  O   GLN   197      82.137  99.125  82.530  1.00  0.00           O  
ATOM   2585  N   ASP   198      82.705 101.292  82.438  1.00  0.00           N  
ATOM   2586  H   ASP   198      82.424 102.168  82.021  1.00  0.00           H  
ATOM   2587  CA  ASP   198      83.999 101.190  83.113  1.00  0.00           C  
ATOM   2588  HA  ASP   198      84.588 100.433  82.594  1.00  0.00           H  
ATOM   2589  CB  ASP   198      84.863 102.409  82.782  1.00  0.00           C  
ATOM   2590  HB2 ASP   198      85.383 102.409  81.824  1.00  0.00           H  
ATOM   2591  HB3 ASP   198      84.268 103.307  82.946  1.00  0.00           H  
ATOM   2592  CG  ASP   198      85.895 102.549  83.881  1.00  0.00           C  
ATOM   2593  OD1 ASP   198      86.951 101.892  83.803  1.00  0.00           O  
ATOM   2594  OD2 ASP   198      85.716 103.338  84.835  1.00  0.00           O  
ATOM   2595  C   ASP   198      83.856 100.764  84.574  1.00  0.00           C  
ATOM   2596  O   ASP   198      84.682 100.055  85.094  1.00  0.00           O  
ATOM   2597  N   GLN   199      82.790 101.215  85.213  1.00  0.00           N  
ATOM   2598  H   GLN   199      82.102 101.671  84.632  1.00  0.00           H  
ATOM   2599  CA  GLN   199      82.397 100.830  86.586  1.00  0.00           C  
ATOM   2600  HA  GLN   199      83.299 100.726  87.188  1.00  0.00           H  
ATOM   2601  CB  GLN   199      81.344 101.832  87.127  1.00  0.00           C  
ATOM   2602  HB2 GLN   199      80.519 101.953  86.425  1.00  0.00           H  
ATOM   2603  HB3 GLN   199      80.817 101.414  87.984  1.00  0.00           H  
ATOM   2604  CG  GLN   199      81.874 103.235  87.459  1.00  0.00           C  
ATOM   2605  HG2 GLN   199      82.619 103.289  88.253  1.00  0.00           H  
ATOM   2606  HG3 GLN   199      82.352 103.672  86.582  1.00  0.00           H  
ATOM   2607  CD  GLN   199      80.724 104.259  87.871  1.00  0.00           C  
ATOM   2608  OE1 GLN   199      79.566 104.030  87.639  1.00  0.00           O  
ATOM   2609  NE2 GLN   199      80.972 105.347  88.553  1.00  0.00           N  
ATOM   2610 HE21 GLN   199      81.894 105.644  88.840  1.00  0.00           H  
ATOM   2611 HE22 GLN   199      80.236 105.808  89.069  1.00  0.00           H  
ATOM   2612  C   GLN   199      81.710  99.413  86.481  1.00  0.00           C  
ATOM   2613  O   GLN   199      80.891  99.184  85.610  1.00  0.00           O  
ATOM   2614  N   SER   200      82.101  98.399  87.302  1.00  0.00           N  
ATOM   2615  H   SER   200      81.710  97.475  87.187  1.00  0.00           H  
ATOM   2616  CA  SER   200      82.943  98.522  88.511  1.00  0.00           C  
ATOM   2617  HA  SER   200      83.677  99.295  88.286  1.00  0.00           H  
ATOM   2618  CB  SER   200      82.093  98.972  89.720  1.00  0.00           C  
ATOM   2619  HB2 SER   200      81.457  99.803  89.415  1.00  0.00           H  
ATOM   2620  HB3 SER   200      81.368  98.178  89.899  1.00  0.00           H  
ATOM   2621  OG  SER   200      82.814  99.289  90.911  1.00  0.00           O  
ATOM   2622  HG  SER   200      83.021  98.442  91.314  1.00  0.00           H  
ATOM   2623  C   SER   200      83.646  97.169  88.761  1.00  0.00           C  
ATOM   2624  O   SER   200      83.052  96.156  89.036  1.00  0.00           O  
ATOM   2625  N   GLY   201      84.935  97.215  88.498  1.00  0.00           N  
ATOM   2626  H   GLY   201      85.264  98.099  88.137  1.00  0.00           H  
ATOM   2627  CA  GLY   201      85.782  96.075  88.502  1.00  0.00           C  
ATOM   2628  HA2 GLY   201      85.272  95.350  87.868  1.00  0.00           H  
ATOM   2629  HA3 GLY   201      86.736  96.431  88.112  1.00  0.00           H  
ATOM   2630  C   GLY   201      86.073  95.487  89.891  1.00  0.00           C  
ATOM   2631  O   GLY   201      85.341  95.764  90.853  1.00  0.00           O  
ATOM   2632  N   GLY   202      87.128  94.592  89.948  1.00  0.00           N  
ATOM   2633  H   GLY   202      87.215  94.063  90.804  1.00  0.00           H  
ATOM   2634  CA  GLY   202      87.983  94.146  88.817  1.00  0.00           C  
ATOM   2635  HA2 GLY   202      87.407  93.790  87.962  1.00  0.00           H  
ATOM   2636  HA3 GLY   202      88.562  94.944  88.353  1.00  0.00           H  
ATOM   2637  C   GLY   202      89.000  93.063  89.182  1.00  0.00           C  
ATOM   2638  O   GLY   202      89.338  92.908  90.356  1.00  0.00           O  
ATOM   2639  N   GLY   203      89.609  92.325  88.262  1.00  0.00           N  
ATOM   2640  H   GLY   203      90.212  91.609  88.643  1.00  0.00           H  
ATOM   2641  CA  GLY   203      89.612  92.406  86.809  1.00  0.00           C  
ATOM   2642  HA2 GLY   203      89.749  93.471  86.622  1.00  0.00           H  
ATOM   2643  HA3 GLY   203      90.496  91.847  86.500  1.00  0.00           H  
ATOM   2644  C   GLY   203      88.512  91.773  86.013  1.00  0.00           C  
ATOM   2645  O   GLY   203      87.318  91.768  86.417  1.00  0.00           O  
ATOM   2646  N   GLY   204      88.776  91.392  84.735  1.00  0.00           N  
ATOM   2647  H   GLY   204      89.697  91.544  84.350  1.00  0.00           H  
ATOM   2648  CA  GLY   204      87.854  90.637  83.859  1.00  0.00           C  
ATOM   2649  HA2 GLY   204      86.841  90.966  84.090  1.00  0.00           H  
ATOM   2650  HA3 GLY   204      88.048  90.903  82.820  1.00  0.00           H  
ATOM   2651  C   GLY   204      88.033  89.107  84.058  1.00  0.00           C  
ATOM   2652  O   GLY   204      88.299  88.660  85.168  1.00  0.00           O  
ATOM   2653  N   SER   205      87.910  88.209  83.097  1.00  0.00           N  
ATOM   2654  H   SER   205      87.928  87.249  83.412  1.00  0.00           H  
ATOM   2655  CA  SER   205      87.857  88.470  81.589  1.00  0.00           C  
ATOM   2656  HA  SER   205      88.759  89.030  81.341  1.00  0.00           H  
ATOM   2657  CB  SER   205      87.934  87.092  80.948  1.00  0.00           C  
ATOM   2658  HB2 SER   205      88.958  86.765  81.127  1.00  0.00           H  
ATOM   2659  HB3 SER   205      87.281  86.336  81.385  1.00  0.00           H  
ATOM   2660  OG  SER   205      87.680  87.116  79.512  1.00  0.00           O  
ATOM   2661  HG  SER   205      86.730  87.159  79.379  1.00  0.00           H  
ATOM   2662  C   SER   205      86.645  89.369  81.188  1.00  0.00           C  
ATOM   2663  O   SER   205      85.656  89.557  81.946  1.00  0.00           O  
ATOM   2664  N   GLY   206      86.632  89.793  79.922  1.00  0.00           N  
ATOM   2665  H   GLY   206      87.413  89.508  79.349  1.00  0.00           H  
ATOM   2666  CA  GLY   206      85.608  90.744  79.416  1.00  0.00           C  
ATOM   2667  HA2 GLY   206      85.684  90.656  78.332  1.00  0.00           H  
ATOM   2668  HA3 GLY   206      84.641  90.342  79.719  1.00  0.00           H  
ATOM   2669  C   GLY   206      85.781  92.145  79.920  1.00  0.00           C  
ATOM   2670  O   GLY   206      86.647  92.413  80.744  1.00  0.00           O  
ATOM   2671  N   GLY   207      84.877  93.049  79.517  1.00  0.00           N  
ATOM   2672  H   GLY   207      85.095  93.939  79.942  1.00  0.00           H  
ATOM   2673  CA  GLY   207      83.990  92.932  78.386  1.00  0.00           C  
ATOM   2674  HA2 GLY   207      83.604  91.915  78.314  1.00  0.00           H  
ATOM   2675  HA3 GLY   207      83.104  93.523  78.616  1.00  0.00           H  
ATOM   2676  C   GLY   207      84.571  93.413  77.126  1.00  0.00           C  
ATOM   2677  O   GLY   207      85.799  93.379  77.014  1.00  0.00           O  
ATOM   2678  N   TYR   208      83.753  93.841  76.133  1.00  0.00           N  
ATOM   2679  H   TYR   208      82.765  93.670  76.257  1.00  0.00           H  
ATOM   2680  CA  TYR   208      84.103  94.130  74.702  1.00  0.00           C  
ATOM   2681  HA  TYR   208      85.183  94.261  74.634  1.00  0.00           H  
ATOM   2682  CB  TYR   208      83.693  92.949  73.832  1.00  0.00           C  
ATOM   2683  HB2 TYR   208      82.612  92.819  73.776  1.00  0.00           H  
ATOM   2684  HB3 TYR   208      84.083  93.080  72.822  1.00  0.00           H  
ATOM   2685  CG  TYR   208      84.175  91.633  74.291  1.00  0.00           C  
ATOM   2686  CD1 TYR   208      83.328  90.757  74.895  1.00  0.00           C  
ATOM   2687  HD1 TYR   208      82.292  91.059  74.860  1.00  0.00           H  
ATOM   2688  CE1 TYR   208      83.831  89.558  75.496  1.00  0.00           C  
ATOM   2689  HE1 TYR   208      83.161  88.961  76.097  1.00  0.00           H  
ATOM   2690  CZ  TYR   208      85.181  89.189  75.292  1.00  0.00           C  
ATOM   2691  OH  TYR   208      85.694  88.031  75.840  1.00  0.00           O  
ATOM   2692  HH  TYR   208      86.650  88.075  75.763  1.00  0.00           H  
ATOM   2693  CE2 TYR   208      85.990  90.118  74.616  1.00  0.00           C  
ATOM   2694  HE2 TYR   208      87.042  89.906  74.495  1.00  0.00           H  
ATOM   2695  CD2 TYR   208      85.510  91.352  74.125  1.00  0.00           C  
ATOM   2696  HD2 TYR   208      86.143  92.133  73.729  1.00  0.00           H  
ATOM   2697  C   TYR   208      83.493  95.501  74.135  1.00  0.00           C  
ATOM   2698  O   TYR   208      83.554  95.756  72.916  1.00  0.00           O  
ATOM   2699  N   GLY   209      82.997  96.418  74.954  1.00  0.00           N  
ATOM   2700  H   GLY   209      83.004  96.144  75.926  1.00  0.00           H  
ATOM   2701  CA  GLY   209      82.800  97.812  74.701  1.00  0.00           C  
ATOM   2702  HA2 GLY   209      82.208  97.966  73.798  1.00  0.00           H  
ATOM   2703  HA3 GLY   209      82.415  98.267  75.613  1.00  0.00           H  
ATOM   2704  C   GLY   209      84.143  98.583  74.544  1.00  0.00           C  
ATOM   2705  O   GLY   209      85.210  98.003  74.740  1.00  0.00           O  
ATOM   2706  N   GLN   210      84.238  99.893  74.156  1.00  0.00           N  
ATOM   2707  H   GLN   210      85.178 100.244  74.269  1.00  0.00           H  
ATOM   2708  CA  GLN   210      83.143 100.744  73.783  1.00  0.00           C  
ATOM   2709  HA  GLN   210      83.503 101.772  73.753  1.00  0.00           H  
ATOM   2710  CB  GLN   210      82.671 100.397  72.337  1.00  0.00           C  
ATOM   2711  HB2 GLN   210      82.089  99.477  72.390  1.00  0.00           H  
ATOM   2712  HB3 GLN   210      82.082 101.231  71.955  1.00  0.00           H  
ATOM   2713  CG  GLN   210      83.816 100.098  71.371  1.00  0.00           C  
ATOM   2714  HG2 GLN   210      84.355  99.211  71.704  1.00  0.00           H  
ATOM   2715  HG3 GLN   210      83.404 100.007  70.366  1.00  0.00           H  
ATOM   2716  CD  GLN   210      84.825 101.230  71.263  1.00  0.00           C  
ATOM   2717  OE1 GLN   210      85.852 101.222  71.864  1.00  0.00           O  
ATOM   2718  NE2 GLN   210      84.582 102.181  70.419  1.00  0.00           N  
ATOM   2719 HE21 GLN   210      85.239 102.937  70.288  1.00  0.00           H  
ATOM   2720 HE22 GLN   210      83.839 102.114  69.737  1.00  0.00           H  
ATOM   2721  C   GLN   210      81.985 100.843  74.772  1.00  0.00           C  
ATOM   2722  O   GLN   210      80.876 100.315  74.496  1.00  0.00           O  
ATOM   2723  N   GLN   211      82.231 101.537  75.852  1.00  0.00           N  
ATOM   2724  H   GLN   211      83.162 101.928  75.888  1.00  0.00           H  
ATOM   2725  CA  GLN   211      81.417 101.598  77.159  1.00  0.00           C  
ATOM   2726  HA  GLN   211      80.377 101.316  76.998  1.00  0.00           H  
ATOM   2727  CB  GLN   211      81.919 100.420  77.998  1.00  0.00           C  
ATOM   2728  HB2 GLN   211      81.289 100.512  78.883  1.00  0.00           H  
ATOM   2729  HB3 GLN   211      81.610  99.495  77.511  1.00  0.00           H  
ATOM   2730  CG  GLN   211      83.410 100.548  78.477  1.00  0.00           C  
ATOM   2731  HG2 GLN   211      84.097 100.503  77.632  1.00  0.00           H  
ATOM   2732  HG3 GLN   211      83.533 101.439  79.093  1.00  0.00           H  
ATOM   2733  CD  GLN   211      83.852  99.492  79.411  1.00  0.00           C  
ATOM   2734  OE1 GLN   211      83.099  98.537  79.602  1.00  0.00           O  
ATOM   2735  NE2 GLN   211      84.953  99.615  80.097  1.00  0.00           N  
ATOM   2736 HE21 GLN   211      85.598 100.391  80.040  1.00  0.00           H  
ATOM   2737 HE22 GLN   211      85.107  98.781  80.646  1.00  0.00           H  
ATOM   2738  C   GLN   211      81.538 102.958  77.905  1.00  0.00           C  
ATOM   2739  O   GLN   211      82.525 103.660  77.810  1.00  0.00           O  
ATOM   2740  N   ASP   212      80.424 103.341  78.584  1.00  0.00           N  
ATOM   2741  H   ASP   212      79.659 102.694  78.717  1.00  0.00           H  
ATOM   2742  CA  ASP   212      80.233 104.581  79.323  1.00  0.00           C  
ATOM   2743  HA  ASP   212      80.319 105.452  78.674  1.00  0.00           H  
ATOM   2744  CB  ASP   212      78.885 104.607  80.126  1.00  0.00           C  
ATOM   2745  HB2 ASP   212      78.880 103.793  80.851  1.00  0.00           H  
ATOM   2746  HB3 ASP   212      79.001 105.496  80.746  1.00  0.00           H  
ATOM   2747  CG  ASP   212      77.630 104.785  79.277  1.00  0.00           C  
ATOM   2748  OD1 ASP   212      77.636 105.406  78.137  1.00  0.00           O  
ATOM   2749  OD2 ASP   212      76.575 104.296  79.763  1.00  0.00           O  
ATOM   2750  C   ASP   212      81.364 104.699  80.313  1.00  0.00           C  
ATOM   2751  O   ASP   212      81.574 103.775  81.107  1.00  0.00           O  
ATOM   2752  N   ARG   213      82.091 105.842  80.221  1.00  0.00           N  
ATOM   2753  H   ARG   213      81.858 106.523  79.513  1.00  0.00           H  
ATOM   2754  CA  ARG   213      83.187 106.361  81.101  1.00  0.00           C  
ATOM   2755  HA  ARG   213      83.168 105.807  82.039  1.00  0.00           H  
ATOM   2756  CB  ARG   213      84.523 106.066  80.391  1.00  0.00           C  
ATOM   2757  HB2 ARG   213      84.456 105.164  79.783  1.00  0.00           H  
ATOM   2758  HB3 ARG   213      84.911 106.762  79.649  1.00  0.00           H  
ATOM   2759  CG  ARG   213      85.712 105.800  81.380  1.00  0.00           C  
ATOM   2760  HG2 ARG   213      86.050 106.715  81.866  1.00  0.00           H  
ATOM   2761  HG3 ARG   213      85.478 105.155  82.227  1.00  0.00           H  
ATOM   2762  CD  ARG   213      86.940 105.220  80.624  1.00  0.00           C  
ATOM   2763  HD2 ARG   213      86.632 104.335  80.068  1.00  0.00           H  
ATOM   2764  HD3 ARG   213      87.317 105.867  79.831  1.00  0.00           H  
ATOM   2765  NE  ARG   213      88.011 104.838  81.645  1.00  0.00           N  
ATOM   2766  HE  ARG   213      88.021 103.910  82.045  1.00  0.00           H  
ATOM   2767  CZ  ARG   213      88.840 105.735  82.161  1.00  0.00           C  
ATOM   2768  NH1 ARG   213      88.730 106.995  81.967  1.00  0.00           N  
ATOM   2769 HH11 ARG   213      89.314 107.684  82.419  1.00  0.00           H  
ATOM   2770 HH12 ARG   213      88.016 107.285  81.314  1.00  0.00           H  
ATOM   2771  NH2 ARG   213      89.810 105.396  83.047  1.00  0.00           N  
ATOM   2772 HH21 ARG   213      90.225 106.080  83.663  1.00  0.00           H  
ATOM   2773 HH22 ARG   213      90.033 104.451  83.322  1.00  0.00           H  
ATOM   2774  C   ARG   213      83.068 107.894  81.317  1.00  0.00           C  
ATOM   2775  O   ARG   213      83.538 108.635  80.413  1.00  0.00           O  
ATOM   2776  N   GLY   214      82.653 108.472  82.437  1.00  0.00           N  
ATOM   2777  H   GLY   214      82.715 109.480  82.439  1.00  0.00           H  
ATOM   2778  CA  GLY   214      81.810 107.740  83.457  1.00  0.00           C  
ATOM   2779  HA2 GLY   214      81.818 106.685  83.185  1.00  0.00           H  
ATOM   2780  HA3 GLY   214      82.310 107.835  84.420  1.00  0.00           H  
ATOM   2781  C   GLY   214      80.404 108.232  83.543  1.00  0.00           C  
ATOM   2782  O   GLY   214      79.882 108.566  82.498  1.00  0.00           O  
ATOM   2783  OXT GLY   214      79.965 108.548  84.688  1.00  0.00           O  
TER    2784      GLY   214 
END   
