# Supplementary material for: Visualization of oligomerization, clustering, and density transition of intrinsically disordered proteins
Source: Natl Sci Rev. 2026 Feb 14;13(7):nwag107. doi: 10.1093/nsr/nwag107 (PMC13114874; doi:10.1093/nsr/nwag107)
Supplement: nwag107_Supplemental_Files [file nwag107_supplemental_files.zip › SI-MD-Structures/MD-Sturctures/frame101.pdb]

CRYST1  135.057  149.215  136.820  90.00  90.00  90.00               1
ATOM      1  N   MET     1      42.791  64.741  79.006  1.00  0.00           N  
ATOM      2  H1  MET     1      43.225  64.543  78.116  1.00  0.00           H  
ATOM      3  H2  MET     1      43.247  65.636  79.118  1.00  0.00           H  
ATOM      4  H3  MET     1      43.086  64.119  79.744  1.00  0.00           H  
ATOM      5  CA  MET     1      41.312  64.861  78.885  1.00  0.00           C  
ATOM      6  HA  MET     1      40.912  63.848  78.929  1.00  0.00           H  
ATOM      7  CB  MET     1      40.828  65.481  80.192  1.00  0.00           C  
ATOM      8  HB2 MET     1      41.212  66.487  80.361  1.00  0.00           H  
ATOM      9  HB3 MET     1      39.744  65.497  80.082  1.00  0.00           H  
ATOM     10  CG  MET     1      41.124  64.541  81.384  1.00  0.00           C  
ATOM     11  HG2 MET     1      40.416  64.988  82.082  1.00  0.00           H  
ATOM     12  HG3 MET     1      40.904  63.508  81.111  1.00  0.00           H  
ATOM     13  SD  MET     1      42.791  64.749  82.215  1.00  0.00           S  
ATOM     14  CE  MET     1      42.588  63.503  83.482  1.00  0.00           C  
ATOM     15  HE1 MET     1      43.342  63.581  84.265  1.00  0.00           H  
ATOM     16  HE2 MET     1      41.670  63.732  84.023  1.00  0.00           H  
ATOM     17  HE3 MET     1      42.592  62.510  83.033  1.00  0.00           H  
ATOM     18  C   MET     1      40.897  65.693  77.658  1.00  0.00           C  
ATOM     19  O   MET     1      41.476  66.773  77.426  1.00  0.00           O  
ATOM     20  N   ALA     2      39.983  65.387  76.723  1.00  0.00           N  
ATOM     21  H   ALA     2      39.676  66.010  75.990  1.00  0.00           H  
ATOM     22  CA  ALA     2      39.139  64.177  76.734  1.00  0.00           C  
ATOM     23  HA  ALA     2      38.456  64.264  75.889  1.00  0.00           H  
ATOM     24  CB  ALA     2      39.970  62.847  76.491  1.00  0.00           C  
ATOM     25  HB1 ALA     2      40.654  62.784  77.338  1.00  0.00           H  
ATOM     26  HB2 ALA     2      39.285  62.000  76.465  1.00  0.00           H  
ATOM     27  HB3 ALA     2      40.547  62.837  75.567  1.00  0.00           H  
ATOM     28  C   ALA     2      38.307  64.058  78.075  1.00  0.00           C  
ATOM     29  O   ALA     2      38.565  63.183  78.879  1.00  0.00           O  
ATOM     30  N   SER     3      37.291  64.854  78.379  1.00  0.00           N  
ATOM     31  H   SER     3      36.934  64.740  79.317  1.00  0.00           H  
ATOM     32  CA  SER     3      36.660  65.895  77.590  1.00  0.00           C  
ATOM     33  HA  SER     3      36.823  65.723  76.526  1.00  0.00           H  
ATOM     34  CB  SER     3      35.171  66.016  77.891  1.00  0.00           C  
ATOM     35  HB2 SER     3      34.783  65.001  77.973  1.00  0.00           H  
ATOM     36  HB3 SER     3      35.121  66.498  78.867  1.00  0.00           H  
ATOM     37  OG  SER     3      34.460  66.815  76.950  1.00  0.00           O  
ATOM     38  HG  SER     3      33.942  67.477  77.415  1.00  0.00           H  
ATOM     39  C   SER     3      37.453  67.209  77.798  1.00  0.00           C  
ATOM     40  O   SER     3      38.318  67.331  78.686  1.00  0.00           O  
ATOM     41  N   ASN     4      37.027  68.177  77.041  1.00  0.00           N  
ATOM     42  H   ASN     4      36.171  67.963  76.550  1.00  0.00           H  
ATOM     43  CA  ASN     4      37.651  69.485  76.894  1.00  0.00           C  
ATOM     44  HA  ASN     4      38.465  69.594  77.612  1.00  0.00           H  
ATOM     45  CB  ASN     4      38.356  69.646  75.582  1.00  0.00           C  
ATOM     46  HB2 ASN     4      37.645  69.408  74.791  1.00  0.00           H  
ATOM     47  HB3 ASN     4      38.761  70.646  75.422  1.00  0.00           H  
ATOM     48  CG  ASN     4      39.433  68.548  75.312  1.00  0.00           C  
ATOM     49  OD1 ASN     4      39.151  67.383  74.924  1.00  0.00           O  
ATOM     50  ND2 ASN     4      40.663  68.789  75.631  1.00  0.00           N  
ATOM     51 HD21 ASN     4      41.256  68.093  76.061  1.00  0.00           H  
ATOM     52 HD22 ASN     4      40.848  69.769  75.791  1.00  0.00           H  
ATOM     53  C   ASN     4      36.554  70.640  77.122  1.00  0.00           C  
ATOM     54  O   ASN     4      35.560  70.594  76.390  1.00  0.00           O  
ATOM     55  N   ASP     5      36.599  71.571  78.071  1.00  0.00           N  
ATOM     56  H   ASP     5      36.090  72.434  77.950  1.00  0.00           H  
ATOM     57  CA  ASP     5      37.447  71.634  79.296  1.00  0.00           C  
ATOM     58  HA  ASP     5      38.155  70.814  79.179  1.00  0.00           H  
ATOM     59  CB  ASP     5      38.204  72.974  79.398  1.00  0.00           C  
ATOM     60  HB2 ASP     5      37.530  73.736  79.789  1.00  0.00           H  
ATOM     61  HB3 ASP     5      39.002  72.957  80.139  1.00  0.00           H  
ATOM     62  CG  ASP     5      38.803  73.448  78.127  1.00  0.00           C  
ATOM     63  OD1 ASP     5      39.243  74.627  78.164  1.00  0.00           O  
ATOM     64  OD2 ASP     5      39.038  72.700  77.111  1.00  0.00           O  
ATOM     65  C   ASP     5      36.757  71.406  80.661  1.00  0.00           C  
ATOM     66  O   ASP     5      35.845  72.129  80.956  1.00  0.00           O  
ATOM     67  N   TYR     6      37.283  70.509  81.450  1.00  0.00           N  
ATOM     68  H   TYR     6      38.100  69.954  81.237  1.00  0.00           H  
ATOM     69  CA  TYR     6      36.824  70.487  82.845  1.00  0.00           C  
ATOM     70  HA  TYR     6      35.748  70.642  82.915  1.00  0.00           H  
ATOM     71  CB  TYR     6      37.179  69.134  83.492  1.00  0.00           C  
ATOM     72  HB2 TYR     6      38.260  69.170  83.624  1.00  0.00           H  
ATOM     73  HB3 TYR     6      36.795  69.200  84.510  1.00  0.00           H  
ATOM     74  CG  TYR     6      36.786  67.918  82.739  1.00  0.00           C  
ATOM     75  CD1 TYR     6      37.781  66.959  82.491  1.00  0.00           C  
ATOM     76  HD1 TYR     6      38.802  67.213  82.735  1.00  0.00           H  
ATOM     77  CE1 TYR     6      37.331  65.791  81.842  1.00  0.00           C  
ATOM     78  HE1 TYR     6      38.067  65.039  81.598  1.00  0.00           H  
ATOM     79  CZ  TYR     6      36.009  65.590  81.395  1.00  0.00           C  
ATOM     80  OH  TYR     6      35.580  64.438  80.871  1.00  0.00           O  
ATOM     81  HH  TYR     6      34.665  64.519  80.592  1.00  0.00           H  
ATOM     82  CE2 TYR     6      35.059  66.571  81.682  1.00  0.00           C  
ATOM     83  HE2 TYR     6      34.036  66.456  81.357  1.00  0.00           H  
ATOM     84  CD2 TYR     6      35.486  67.758  82.248  1.00  0.00           C  
ATOM     85  HD2 TYR     6      34.871  68.644  82.204  1.00  0.00           H  
ATOM     86  C   TYR     6      37.494  71.682  83.672  1.00  0.00           C  
ATOM     87  O   TYR     6      38.565  72.163  83.331  1.00  0.00           O  
ATOM     88  N   THR     7      36.932  72.078  84.808  1.00  0.00           N  
ATOM     89  H   THR     7      36.105  71.591  85.122  1.00  0.00           H  
ATOM     90  CA  THR     7      37.314  73.214  85.600  1.00  0.00           C  
ATOM     91  HA  THR     7      38.340  73.461  85.327  1.00  0.00           H  
ATOM     92  CB  THR     7      36.524  74.471  85.123  1.00  0.00           C  
ATOM     93  HB  THR     7      36.698  74.534  84.049  1.00  0.00           H  
ATOM     94  CG2 THR     7      35.029  74.399  85.603  1.00  0.00           C  
ATOM     95 HG21 THR     7      34.620  73.464  85.220  1.00  0.00           H  
ATOM     96 HG22 THR     7      34.995  74.306  86.688  1.00  0.00           H  
ATOM     97 HG23 THR     7      34.420  75.204  85.191  1.00  0.00           H  
ATOM     98  OG1 THR     7      37.193  75.460  85.750  1.00  0.00           O  
ATOM     99  HG1 THR     7      37.168  76.210  85.152  1.00  0.00           H  
ATOM    100  C   THR     7      37.282  72.957  87.051  1.00  0.00           C  
ATOM    101  O   THR     7      36.665  71.970  87.464  1.00  0.00           O  
ATOM    102  N   GLN     8      37.702  73.938  87.898  1.00  0.00           N  
ATOM    103  H   GLN     8      38.035  74.786  87.462  1.00  0.00           H  
ATOM    104  CA  GLN     8      37.480  73.890  89.291  1.00  0.00           C  
ATOM    105  HA  GLN     8      37.452  72.856  89.637  1.00  0.00           H  
ATOM    106  CB  GLN     8      38.712  74.518  90.064  1.00  0.00           C  
ATOM    107  HB2 GLN     8      38.738  75.593  89.886  1.00  0.00           H  
ATOM    108  HB3 GLN     8      38.622  74.431  91.147  1.00  0.00           H  
ATOM    109  CG  GLN     8      40.044  73.870  89.644  1.00  0.00           C  
ATOM    110  HG2 GLN     8      39.842  72.801  89.569  1.00  0.00           H  
ATOM    111  HG3 GLN     8      40.416  74.148  88.658  1.00  0.00           H  
ATOM    112  CD  GLN     8      41.202  74.030  90.651  1.00  0.00           C  
ATOM    113  OE1 GLN     8      41.288  75.032  91.284  1.00  0.00           O  
ATOM    114  NE2 GLN     8      41.976  73.079  90.952  1.00  0.00           N  
ATOM    115 HE21 GLN     8      41.842  72.165  90.542  1.00  0.00           H  
ATOM    116 HE22 GLN     8      42.629  73.263  91.700  1.00  0.00           H  
ATOM    117  C   GLN     8      36.225  74.689  89.689  1.00  0.00           C  
ATOM    118  O   GLN     8      36.068  75.833  89.324  1.00  0.00           O  
ATOM    119  N   GLN     9      35.308  74.223  90.553  1.00  0.00           N  
ATOM    120  H   GLN     9      34.569  74.889  90.725  1.00  0.00           H  
ATOM    121  CA  GLN     9      35.214  73.006  91.487  1.00  0.00           C  
ATOM    122  HA  GLN     9      34.484  73.159  92.281  1.00  0.00           H  
ATOM    123  CB  GLN     9      34.851  71.728  90.706  1.00  0.00           C  
ATOM    124  HB2 GLN     9      35.549  71.522  89.894  1.00  0.00           H  
ATOM    125  HB3 GLN     9      34.887  70.829  91.322  1.00  0.00           H  
ATOM    126  CG  GLN     9      33.376  71.893  90.251  1.00  0.00           C  
ATOM    127  HG2 GLN     9      32.741  72.232  91.070  1.00  0.00           H  
ATOM    128  HG3 GLN     9      33.325  72.719  89.542  1.00  0.00           H  
ATOM    129  CD  GLN     9      32.727  70.675  89.556  1.00  0.00           C  
ATOM    130  OE1 GLN     9      33.276  69.639  89.314  1.00  0.00           O  
ATOM    131  NE2 GLN     9      31.463  70.769  89.277  1.00  0.00           N  
ATOM    132 HE21 GLN     9      31.089  71.703  89.363  1.00  0.00           H  
ATOM    133 HE22 GLN     9      31.115  69.956  88.787  1.00  0.00           H  
ATOM    134  C   GLN     9      36.456  72.792  92.297  1.00  0.00           C  
ATOM    135  O   GLN     9      37.384  72.040  91.953  1.00  0.00           O  
ATOM    136  N   ALA    10      36.751  73.527  93.352  1.00  0.00           N  
ATOM    137  H   ALA    10      37.711  73.404  93.644  1.00  0.00           H  
ATOM    138  CA  ALA    10      35.942  74.612  93.844  1.00  0.00           C  
ATOM    139  HA  ALA    10      34.876  74.384  93.877  1.00  0.00           H  
ATOM    140  CB  ALA    10      36.325  74.708  95.374  1.00  0.00           C  
ATOM    141  HB1 ALA    10      37.402  74.800  95.515  1.00  0.00           H  
ATOM    142  HB2 ALA    10      36.068  75.687  95.780  1.00  0.00           H  
ATOM    143  HB3 ALA    10      36.000  73.841  95.949  1.00  0.00           H  
ATOM    144  C   ALA    10      36.230  75.916  93.113  1.00  0.00           C  
ATOM    145  O   ALA    10      37.349  76.087  92.678  1.00  0.00           O  
ATOM    146  N   THR    11      35.203  76.725  92.912  1.00  0.00           N  
ATOM    147  H   THR    11      34.304  76.476  93.300  1.00  0.00           H  
ATOM    148  CA  THR    11      35.461  78.014  92.245  1.00  0.00           C  
ATOM    149  HA  THR    11      36.103  77.858  91.378  1.00  0.00           H  
ATOM    150  CB  THR    11      34.101  78.650  91.871  1.00  0.00           C  
ATOM    151  HB  THR    11      33.614  79.030  92.769  1.00  0.00           H  
ATOM    152  CG2 THR    11      34.254  79.908  91.003  1.00  0.00           C  
ATOM    153 HG21 THR    11      33.345  80.321  90.565  1.00  0.00           H  
ATOM    154 HG22 THR    11      34.746  80.706  91.559  1.00  0.00           H  
ATOM    155 HG23 THR    11      34.996  79.728  90.225  1.00  0.00           H  
ATOM    156  OG1 THR    11      33.274  77.764  91.086  1.00  0.00           O  
ATOM    157  HG1 THR    11      32.986  77.026  91.628  1.00  0.00           H  
ATOM    158  C   THR    11      36.154  78.896  93.291  1.00  0.00           C  
ATOM    159  O   THR    11      35.934  78.809  94.500  1.00  0.00           O  
ATOM    160  N   GLN    12      37.109  79.756  92.981  1.00  0.00           N  
ATOM    161  H   GLN    12      37.370  80.279  93.804  1.00  0.00           H  
ATOM    162  CA  GLN    12      37.796  80.099  91.776  1.00  0.00           C  
ATOM    163  HA  GLN    12      37.069  80.101  90.964  1.00  0.00           H  
ATOM    164  CB  GLN    12      38.397  81.462  92.032  1.00  0.00           C  
ATOM    165  HB2 GLN    12      39.223  81.428  92.742  1.00  0.00           H  
ATOM    166  HB3 GLN    12      38.883  81.769  91.105  1.00  0.00           H  
ATOM    167  CG  GLN    12      37.531  82.571  92.437  1.00  0.00           C  
ATOM    168  HG2 GLN    12      36.961  82.349  93.338  1.00  0.00           H  
ATOM    169  HG3 GLN    12      38.181  83.357  92.822  1.00  0.00           H  
ATOM    170  CD  GLN    12      36.613  83.011  91.310  1.00  0.00           C  
ATOM    171  OE1 GLN    12      36.362  82.421  90.261  1.00  0.00           O  
ATOM    172  NE2 GLN    12      35.930  84.117  91.568  1.00  0.00           N  
ATOM    173 HE21 GLN    12      35.228  84.372  90.888  1.00  0.00           H  
ATOM    174 HE22 GLN    12      36.089  84.626  92.425  1.00  0.00           H  
ATOM    175  C   GLN    12      38.824  79.006  91.376  1.00  0.00           C  
ATOM    176  O   GLN    12      39.435  78.360  92.224  1.00  0.00           O  
ATOM    177  N   SER    13      39.123  78.866  90.120  1.00  0.00           N  
ATOM    178  H   SER    13      38.509  79.253  89.418  1.00  0.00           H  
ATOM    179  CA  SER    13      40.269  78.011  89.720  1.00  0.00           C  
ATOM    180  HA  SER    13      40.399  77.106  90.313  1.00  0.00           H  
ATOM    181  CB  SER    13      40.209  77.624  88.229  1.00  0.00           C  
ATOM    182  HB2 SER    13      39.188  77.314  88.004  1.00  0.00           H  
ATOM    183  HB3 SER    13      40.563  78.397  87.548  1.00  0.00           H  
ATOM    184  OG  SER    13      41.050  76.474  88.012  1.00  0.00           O  
ATOM    185  HG  SER    13      40.891  76.072  87.155  1.00  0.00           H  
ATOM    186  C   SER    13      41.556  78.740  89.985  1.00  0.00           C  
ATOM    187  O   SER    13      41.524  79.994  90.147  1.00  0.00           O  
ATOM    188  N   TYR    14      42.673  78.026  89.967  1.00  0.00           N  
ATOM    189  H   TYR    14      42.511  77.045  89.789  1.00  0.00           H  
ATOM    190  CA  TYR    14      44.082  78.474  89.858  1.00  0.00           C  
ATOM    191  HA  TYR    14      44.092  79.316  90.550  1.00  0.00           H  
ATOM    192  CB  TYR    14      45.001  77.356  90.183  1.00  0.00           C  
ATOM    193  HB2 TYR    14      44.844  76.998  91.200  1.00  0.00           H  
ATOM    194  HB3 TYR    14      44.806  76.489  89.552  1.00  0.00           H  
ATOM    195  CG  TYR    14      46.520  77.621  89.998  1.00  0.00           C  
ATOM    196  CD1 TYR    14      47.260  78.304  90.963  1.00  0.00           C  
ATOM    197  HD1 TYR    14      46.822  78.532  91.924  1.00  0.00           H  
ATOM    198  CE1 TYR    14      48.589  78.705  90.699  1.00  0.00           C  
ATOM    199  HE1 TYR    14      49.226  79.154  91.447  1.00  0.00           H  
ATOM    200  CZ  TYR    14      49.112  78.448  89.393  1.00  0.00           C  
ATOM    201  OH  TYR    14      50.332  78.986  89.140  1.00  0.00           O  
ATOM    202  HH  TYR    14      50.178  79.720  88.540  1.00  0.00           H  
ATOM    203  CE2 TYR    14      48.365  77.806  88.395  1.00  0.00           C  
ATOM    204  HE2 TYR    14      48.807  77.736  87.413  1.00  0.00           H  
ATOM    205  CD2 TYR    14      47.067  77.388  88.740  1.00  0.00           C  
ATOM    206  HD2 TYR    14      46.434  77.108  87.910  1.00  0.00           H  
ATOM    207  C   TYR    14      44.275  78.947  88.426  1.00  0.00           C  
ATOM    208  O   TYR    14      43.901  78.310  87.442  1.00  0.00           O  
ATOM    209  N   GLY    15      45.088  80.007  88.147  1.00  0.00           N  
ATOM    210  H   GLY    15      45.386  79.959  87.183  1.00  0.00           H  
ATOM    211  CA  GLY    15      45.689  80.958  89.025  1.00  0.00           C  
ATOM    212  HA2 GLY    15      44.961  81.768  89.001  1.00  0.00           H  
ATOM    213  HA3 GLY    15      45.810  80.548  90.027  1.00  0.00           H  
ATOM    214  C   GLY    15      46.930  81.599  88.514  1.00  0.00           C  
ATOM    215  O   GLY    15      47.118  81.685  87.291  1.00  0.00           O  
ATOM    216  N   ALA    16      47.860  82.015  89.424  1.00  0.00           N  
ATOM    217  H   ALA    16      47.902  81.764  90.401  1.00  0.00           H  
ATOM    218  CA  ALA    16      48.977  82.929  89.031  1.00  0.00           C  
ATOM    219  HA  ALA    16      48.559  83.790  88.509  1.00  0.00           H  
ATOM    220  CB  ALA    16      49.646  83.419  90.296  1.00  0.00           C  
ATOM    221  HB1 ALA    16      48.845  83.872  90.881  1.00  0.00           H  
ATOM    222  HB2 ALA    16      50.130  82.654  90.903  1.00  0.00           H  
ATOM    223  HB3 ALA    16      50.259  84.276  90.016  1.00  0.00           H  
ATOM    224  C   ALA    16      50.002  82.372  88.080  1.00  0.00           C  
ATOM    225  O   ALA    16      50.059  81.176  87.835  1.00  0.00           O  
ATOM    226  N   TYR    17      50.606  83.317  87.344  1.00  0.00           N  
ATOM    227  H   TYR    17      50.506  84.305  87.527  1.00  0.00           H  
ATOM    228  CA  TYR    17      51.683  82.911  86.430  1.00  0.00           C  
ATOM    229  HA  TYR    17      51.263  82.294  85.636  1.00  0.00           H  
ATOM    230  CB  TYR    17      52.300  84.173  85.774  1.00  0.00           C  
ATOM    231  HB2 TYR    17      52.686  84.711  86.640  1.00  0.00           H  
ATOM    232  HB3 TYR    17      53.153  83.905  85.151  1.00  0.00           H  
ATOM    233  CG  TYR    17      51.320  84.879  84.920  1.00  0.00           C  
ATOM    234  CD1 TYR    17      50.843  86.162  85.307  1.00  0.00           C  
ATOM    235  HD1 TYR    17      51.021  86.579  86.288  1.00  0.00           H  
ATOM    236  CE1 TYR    17      49.879  86.837  84.598  1.00  0.00           C  
ATOM    237  HE1 TYR    17      49.607  87.823  84.943  1.00  0.00           H  
ATOM    238  CZ  TYR    17      49.359  86.241  83.426  1.00  0.00           C  
ATOM    239  OH  TYR    17      48.530  86.912  82.591  1.00  0.00           O  
ATOM    240  HH  TYR    17      48.455  86.467  81.744  1.00  0.00           H  
ATOM    241  CE2 TYR    17      49.827  84.974  82.992  1.00  0.00           C  
ATOM    242  HE2 TYR    17      49.435  84.506  82.101  1.00  0.00           H  
ATOM    243  CD2 TYR    17      50.849  84.325  83.731  1.00  0.00           C  
ATOM    244  HD2 TYR    17      51.225  83.433  83.251  1.00  0.00           H  
ATOM    245  C   TYR    17      52.752  82.066  87.211  1.00  0.00           C  
ATOM    246  O   TYR    17      53.154  82.468  88.299  1.00  0.00           O  
ATOM    247  N   PRO    18      53.156  80.860  86.725  1.00  0.00           N  
ATOM    248  CD  PRO    18      52.708  80.179  85.475  1.00  0.00           C  
ATOM    249  HD2 PRO    18      53.363  80.494  84.663  1.00  0.00           H  
ATOM    250  HD3 PRO    18      51.671  80.343  85.184  1.00  0.00           H  
ATOM    251  CG  PRO    18      52.908  78.737  85.616  1.00  0.00           C  
ATOM    252  HG2 PRO    18      53.021  78.151  84.704  1.00  0.00           H  
ATOM    253  HG3 PRO    18      52.037  78.357  86.150  1.00  0.00           H  
ATOM    254  CB  PRO    18      54.126  78.705  86.491  1.00  0.00           C  
ATOM    255  HB2 PRO    18      54.966  78.826  85.808  1.00  0.00           H  
ATOM    256  HB3 PRO    18      54.051  77.738  86.987  1.00  0.00           H  
ATOM    257  CA  PRO    18      53.984  79.882  87.462  1.00  0.00           C  
ATOM    258  HA  PRO    18      53.494  79.500  88.357  1.00  0.00           H  
ATOM    259  C   PRO    18      55.389  80.447  87.873  1.00  0.00           C  
ATOM    260  O   PRO    18      56.162  80.814  87.008  1.00  0.00           O  
ATOM    261  N   THR    19      55.703  80.414  89.188  1.00  0.00           N  
ATOM    262  H   THR    19      54.872  80.414  89.763  1.00  0.00           H  
ATOM    263  CA  THR    19      57.059  80.817  89.806  1.00  0.00           C  
ATOM    264  HA  THR    19      57.462  81.607  89.172  1.00  0.00           H  
ATOM    265  CB  THR    19      56.890  81.448  91.254  1.00  0.00           C  
ATOM    266  HB  THR    19      57.852  81.798  91.630  1.00  0.00           H  
ATOM    267  CG2 THR    19      55.946  82.580  91.121  1.00  0.00           C  
ATOM    268 HG21 THR    19      56.391  83.350  90.491  1.00  0.00           H  
ATOM    269 HG22 THR    19      54.969  82.261  90.759  1.00  0.00           H  
ATOM    270 HG23 THR    19      55.918  83.046  92.106  1.00  0.00           H  
ATOM    271  OG1 THR    19      56.408  80.464  92.196  1.00  0.00           O  
ATOM    272  HG1 THR    19      57.212  80.054  92.524  1.00  0.00           H  
ATOM    273  C   THR    19      57.910  79.559  89.889  1.00  0.00           C  
ATOM    274  O   THR    19      57.515  78.498  90.368  1.00  0.00           O  
ATOM    275  N   GLN    20      59.193  79.658  89.432  1.00  0.00           N  
ATOM    276  H   GLN    20      59.570  80.528  89.083  1.00  0.00           H  
ATOM    277  CA  GLN    20      60.115  78.603  89.420  1.00  0.00           C  
ATOM    278  HA  GLN    20      59.594  77.881  88.791  1.00  0.00           H  
ATOM    279  CB  GLN    20      61.294  79.040  88.582  1.00  0.00           C  
ATOM    280  HB2 GLN    20      61.567  80.073  88.798  1.00  0.00           H  
ATOM    281  HB3 GLN    20      62.136  78.438  88.923  1.00  0.00           H  
ATOM    282  CG  GLN    20      61.125  78.950  87.041  1.00  0.00           C  
ATOM    283  HG2 GLN    20      60.978  77.913  86.739  1.00  0.00           H  
ATOM    284  HG3 GLN    20      60.246  79.518  86.739  1.00  0.00           H  
ATOM    285  CD  GLN    20      62.375  79.570  86.313  1.00  0.00           C  
ATOM    286  OE1 GLN    20      63.246  80.243  86.913  1.00  0.00           O  
ATOM    287  NE2 GLN    20      62.505  79.331  85.036  1.00  0.00           N  
ATOM    288 HE21 GLN    20      61.798  78.835  84.512  1.00  0.00           H  
ATOM    289 HE22 GLN    20      63.285  79.761  84.560  1.00  0.00           H  
ATOM    290  C   GLN    20      60.519  78.091  90.878  1.00  0.00           C  
ATOM    291  O   GLN    20      60.846  78.952  91.666  1.00  0.00           O  
ATOM    292  N   PRO    21      60.298  76.772  91.167  1.00  0.00           N  
ATOM    293  CD  PRO    21      59.813  75.753  90.263  1.00  0.00           C  
ATOM    294  HD2 PRO    21      60.645  75.177  89.859  1.00  0.00           H  
ATOM    295  HD3 PRO    21      59.256  76.090  89.389  1.00  0.00           H  
ATOM    296  CG  PRO    21      59.088  74.766  91.155  1.00  0.00           C  
ATOM    297  HG2 PRO    21      59.166  73.721  90.855  1.00  0.00           H  
ATOM    298  HG3 PRO    21      58.074  75.102  91.373  1.00  0.00           H  
ATOM    299  CB  PRO    21      59.806  74.883  92.558  1.00  0.00           C  
ATOM    300  HB2 PRO    21      60.599  74.150  92.711  1.00  0.00           H  
ATOM    301  HB3 PRO    21      59.139  74.847  93.419  1.00  0.00           H  
ATOM    302  CA  PRO    21      60.249  76.337  92.576  1.00  0.00           C  
ATOM    303  HA  PRO    21      59.482  77.001  92.975  1.00  0.00           H  
ATOM    304  C   PRO    21      61.605  76.387  93.301  1.00  0.00           C  
ATOM    305  O   PRO    21      62.662  76.272  92.730  1.00  0.00           O  
ATOM    306  N   GLY    22      61.560  76.419  94.561  1.00  0.00           N  
ATOM    307  H   GLY    22      60.605  76.324  94.876  1.00  0.00           H  
ATOM    308  CA  GLY    22      62.637  76.551  95.527  1.00  0.00           C  
ATOM    309  HA2 GLY    22      63.461  75.853  95.380  1.00  0.00           H  
ATOM    310  HA3 GLY    22      63.101  77.501  95.260  1.00  0.00           H  
ATOM    311  C   GLY    22      62.220  76.483  97.002  1.00  0.00           C  
ATOM    312  O   GLY    22      61.126  76.893  97.337  1.00  0.00           O  
ATOM    313  N   GLN    23      63.133  75.816  97.760  1.00  0.00           N  
ATOM    314  H   GLN    23      63.892  75.356  97.277  1.00  0.00           H  
ATOM    315  CA  GLN    23      63.053  75.873  99.204  1.00  0.00           C  
ATOM    316  HA  GLN    23      62.023  75.914  99.557  1.00  0.00           H  
ATOM    317  CB  GLN    23      63.775  74.741  99.901  1.00  0.00           C  
ATOM    318  HB2 GLN    23      63.382  73.843  99.424  1.00  0.00           H  
ATOM    319  HB3 GLN    23      64.837  74.634  99.678  1.00  0.00           H  
ATOM    320  CG  GLN    23      63.624  74.712 101.373  1.00  0.00           C  
ATOM    321  HG2 GLN    23      64.139  75.548 101.847  1.00  0.00           H  
ATOM    322  HG3 GLN    23      62.568  74.845 101.607  1.00  0.00           H  
ATOM    323  CD  GLN    23      64.205  73.404 102.004  1.00  0.00           C  
ATOM    324  OE1 GLN    23      64.398  72.371 101.330  1.00  0.00           O  
ATOM    325  NE2 GLN    23      64.468  73.444 103.297  1.00  0.00           N  
ATOM    326 HE21 GLN    23      64.400  74.308 103.815  1.00  0.00           H  
ATOM    327 HE22 GLN    23      64.731  72.633 103.839  1.00  0.00           H  
ATOM    328  C   GLN    23      63.502  77.333  99.619  1.00  0.00           C  
ATOM    329  O   GLN    23      64.414  77.582 100.370  1.00  0.00           O  
ATOM    330  N   GLY    24      62.662  78.384  99.370  1.00  0.00           N  
ATOM    331  H   GLY    24      61.890  78.185  98.750  1.00  0.00           H  
ATOM    332  CA  GLY    24      62.805  79.802  99.781  1.00  0.00           C  
ATOM    333  HA2 GLY    24      61.946  79.939 100.438  1.00  0.00           H  
ATOM    334  HA3 GLY    24      63.760  79.966 100.280  1.00  0.00           H  
ATOM    335  C   GLY    24      62.800  80.831  98.640  1.00  0.00           C  
ATOM    336  O   GLY    24      62.036  80.665  97.670  1.00  0.00           O  
ATOM    337  N   TYR    25      63.744  81.785  98.670  1.00  0.00           N  
ATOM    338  H   TYR    25      64.341  81.713  99.481  1.00  0.00           H  
ATOM    339  CA  TYR    25      64.124  82.761  97.599  1.00  0.00           C  
ATOM    340  HA  TYR    25      64.297  82.160  96.706  1.00  0.00           H  
ATOM    341  CB  TYR    25      62.938  83.646  97.262  1.00  0.00           C  
ATOM    342  HB2 TYR    25      62.066  83.073  96.946  1.00  0.00           H  
ATOM    343  HB3 TYR    25      62.561  84.117  98.170  1.00  0.00           H  
ATOM    344  CG  TYR    25      63.189  84.788  96.333  1.00  0.00           C  
ATOM    345  CD1 TYR    25      63.402  84.546  94.970  1.00  0.00           C  
ATOM    346  HD1 TYR    25      63.256  83.570  94.529  1.00  0.00           H  
ATOM    347  CE1 TYR    25      63.786  85.548  94.138  1.00  0.00           C  
ATOM    348  HE1 TYR    25      64.117  85.331  93.133  1.00  0.00           H  
ATOM    349  CZ  TYR    25      64.016  86.889  94.642  1.00  0.00           C  
ATOM    350  OH  TYR    25      64.296  87.899  93.805  1.00  0.00           O  
ATOM    351  HH  TYR    25      64.435  87.587  92.908  1.00  0.00           H  
ATOM    352  CE2 TYR    25      63.751  87.150  96.005  1.00  0.00           C  
ATOM    353  HE2 TYR    25      63.995  88.170  96.265  1.00  0.00           H  
ATOM    354  CD2 TYR    25      63.427  86.113  96.849  1.00  0.00           C  
ATOM    355  HD2 TYR    25      63.301  86.402  97.882  1.00  0.00           H  
ATOM    356  C   TYR    25      65.387  83.575  97.992  1.00  0.00           C  
ATOM    357  O   TYR    25      65.486  84.065  99.089  1.00  0.00           O  
ATOM    358  N   SER    26      66.382  83.590  97.096  1.00  0.00           N  
ATOM    359  H   SER    26      66.150  83.258  96.171  1.00  0.00           H  
ATOM    360  CA  SER    26      67.722  84.039  97.399  1.00  0.00           C  
ATOM    361  HA  SER    26      67.919  83.880  98.460  1.00  0.00           H  
ATOM    362  CB  SER    26      68.623  83.174  96.590  1.00  0.00           C  
ATOM    363  HB2 SER    26      68.396  82.159  96.915  1.00  0.00           H  
ATOM    364  HB3 SER    26      68.327  83.211  95.541  1.00  0.00           H  
ATOM    365  OG  SER    26      69.982  83.587  96.669  1.00  0.00           O  
ATOM    366  HG  SER    26      70.499  83.197  95.960  1.00  0.00           H  
ATOM    367  C   SER    26      67.844  85.540  96.993  1.00  0.00           C  
ATOM    368  O   SER    26      68.300  85.864  95.859  1.00  0.00           O  
ATOM    369  N   GLN    27      67.232  86.429  97.837  1.00  0.00           N  
ATOM    370  H   GLN    27      66.846  86.054  98.692  1.00  0.00           H  
ATOM    371  CA  GLN    27      67.350  87.840  97.792  1.00  0.00           C  
ATOM    372  HA  GLN    27      66.936  88.048  96.805  1.00  0.00           H  
ATOM    373  CB  GLN    27      66.431  88.607  98.823  1.00  0.00           C  
ATOM    374  HB2 GLN    27      66.534  89.670  98.603  1.00  0.00           H  
ATOM    375  HB3 GLN    27      65.373  88.391  98.675  1.00  0.00           H  
ATOM    376  CG  GLN    27      66.867  88.298 100.235  1.00  0.00           C  
ATOM    377  HG2 GLN    27      66.457  87.307 100.433  1.00  0.00           H  
ATOM    378  HG3 GLN    27      67.941  88.223 100.403  1.00  0.00           H  
ATOM    379  CD  GLN    27      66.252  89.204 101.321  1.00  0.00           C  
ATOM    380  OE1 GLN    27      66.123  90.409 101.284  1.00  0.00           O  
ATOM    381  NE2 GLN    27      65.913  88.517 102.372  1.00  0.00           N  
ATOM    382 HE21 GLN    27      65.760  87.520 102.335  1.00  0.00           H  
ATOM    383 HE22 GLN    27      65.481  88.979 103.159  1.00  0.00           H  
ATOM    384  C   GLN    27      68.730  88.474  97.714  1.00  0.00           C  
ATOM    385  O   GLN    27      68.893  89.423  96.970  1.00  0.00           O  
ATOM    386  N   GLN    28      69.737  87.999  98.487  1.00  0.00           N  
ATOM    387  H   GLN    28      69.621  87.186  99.075  1.00  0.00           H  
ATOM    388  CA  GLN    28      71.131  88.506  98.341  1.00  0.00           C  
ATOM    389  HA  GLN    28      71.155  89.596  98.304  1.00  0.00           H  
ATOM    390  CB  GLN    28      72.012  87.945  99.523  1.00  0.00           C  
ATOM    391  HB2 GLN    28      71.897  86.861  99.536  1.00  0.00           H  
ATOM    392  HB3 GLN    28      73.052  88.148  99.266  1.00  0.00           H  
ATOM    393  CG  GLN    28      71.603  88.481 100.830  1.00  0.00           C  
ATOM    394  HG2 GLN    28      71.446  89.553 100.713  1.00  0.00           H  
ATOM    395  HG3 GLN    28      70.581  88.238 101.121  1.00  0.00           H  
ATOM    396  CD  GLN    28      72.589  88.112 101.923  1.00  0.00           C  
ATOM    397  OE1 GLN    28      73.692  87.702 101.764  1.00  0.00           O  
ATOM    398  NE2 GLN    28      72.145  88.123 103.126  1.00  0.00           N  
ATOM    399 HE21 GLN    28      72.552  87.529 103.835  1.00  0.00           H  
ATOM    400 HE22 GLN    28      71.191  88.415 103.287  1.00  0.00           H  
ATOM    401  C   GLN    28      71.727  87.964  97.028  1.00  0.00           C  
ATOM    402  O   GLN    28      72.782  88.448  96.593  1.00  0.00           O  
ATOM    403  N   SER    29      71.196  86.868  96.472  1.00  0.00           N  
ATOM    404  H   SER    29      70.385  86.385  96.831  1.00  0.00           H  
ATOM    405  CA  SER    29      71.621  86.242  95.214  1.00  0.00           C  
ATOM    406  HA  SER    29      70.831  85.543  94.939  1.00  0.00           H  
ATOM    407  CB  SER    29      71.533  87.249  94.039  1.00  0.00           C  
ATOM    408  HB2 SER    29      70.743  87.935  94.347  1.00  0.00           H  
ATOM    409  HB3 SER    29      72.402  87.907  94.032  1.00  0.00           H  
ATOM    410  OG  SER    29      71.604  86.670  92.782  1.00  0.00           O  
ATOM    411  HG  SER    29      71.594  87.468  92.250  1.00  0.00           H  
ATOM    412  C   SER    29      73.022  85.583  95.388  1.00  0.00           C  
ATOM    413  O   SER    29      73.458  85.383  96.519  1.00  0.00           O  
ATOM    414  N   SER    30      73.736  85.217  94.300  1.00  0.00           N  
ATOM    415  H   SER    30      73.317  85.245  93.382  1.00  0.00           H  
ATOM    416  CA  SER    30      75.088  84.536  94.354  1.00  0.00           C  
ATOM    417  HA  SER    30      74.925  83.603  94.893  1.00  0.00           H  
ATOM    418  CB  SER    30      75.551  84.106  92.947  1.00  0.00           C  
ATOM    419  HB2 SER    30      74.741  83.567  92.455  1.00  0.00           H  
ATOM    420  HB3 SER    30      75.845  84.963  92.341  1.00  0.00           H  
ATOM    421  OG  SER    30      76.682  83.320  93.066  1.00  0.00           O  
ATOM    422  HG  SER    30      77.459  83.727  92.676  1.00  0.00           H  
ATOM    423  C   SER    30      76.196  85.357  95.050  1.00  0.00           C  
ATOM    424  O   SER    30      76.512  86.472  94.571  1.00  0.00           O  
ATOM    425  N   GLN    31      77.003  84.847  96.003  1.00  0.00           N  
ATOM    426  H   GLN    31      77.665  85.502  96.395  1.00  0.00           H  
ATOM    427  CA  GLN    31      76.836  83.519  96.591  1.00  0.00           C  
ATOM    428  HA  GLN    31      76.389  82.873  95.835  1.00  0.00           H  
ATOM    429  CB  GLN    31      78.279  82.990  96.903  1.00  0.00           C  
ATOM    430  HB2 GLN    31      78.198  81.930  97.147  1.00  0.00           H  
ATOM    431  HB3 GLN    31      78.865  82.960  95.985  1.00  0.00           H  
ATOM    432  CG  GLN    31      79.037  83.750  97.987  1.00  0.00           C  
ATOM    433  HG2 GLN    31      78.912  84.803  97.736  1.00  0.00           H  
ATOM    434  HG3 GLN    31      78.601  83.558  98.967  1.00  0.00           H  
ATOM    435  CD  GLN    31      80.535  83.633  98.036  1.00  0.00           C  
ATOM    436  OE1 GLN    31      81.336  84.404  97.522  1.00  0.00           O  
ATOM    437  NE2 GLN    31      81.020  82.616  98.752  1.00  0.00           N  
ATOM    438 HE21 GLN    31      82.022  82.541  98.858  1.00  0.00           H  
ATOM    439 HE22 GLN    31      80.378  81.924  99.113  1.00  0.00           H  
ATOM    440  C   GLN    31      75.930  83.538  97.869  1.00  0.00           C  
ATOM    441  O   GLN    31      75.446  84.602  98.359  1.00  0.00           O  
ATOM    442  N   PRO    32      75.652  82.366  98.469  1.00  0.00           N  
ATOM    443  CD  PRO    32      75.561  81.118  97.742  1.00  0.00           C  
ATOM    444  HD2 PRO    32      76.585  80.783  97.577  1.00  0.00           H  
ATOM    445  HD3 PRO    32      75.087  81.281  96.775  1.00  0.00           H  
ATOM    446  CG  PRO    32      74.820  80.075  98.521  1.00  0.00           C  
ATOM    447  HG2 PRO    32      75.120  79.059  98.266  1.00  0.00           H  
ATOM    448  HG3 PRO    32      73.778  80.205  98.229  1.00  0.00           H  
ATOM    449  CB  PRO    32      75.037  80.626  99.972  1.00  0.00           C  
ATOM    450  HB2 PRO    32      75.949  80.254 100.439  1.00  0.00           H  
ATOM    451  HB3 PRO    32      74.228  80.582 100.700  1.00  0.00           H  
ATOM    452  CA  PRO    32      75.233  82.151  99.800  1.00  0.00           C  
ATOM    453  HA  PRO    32      74.356  82.785  99.929  1.00  0.00           H  
ATOM    454  C   PRO    32      76.190  82.783 100.792  1.00  0.00           C  
ATOM    455  O   PRO    32      77.351  82.379 100.867  1.00  0.00           O  
ATOM    456  N   TYR    33      75.686  83.706 101.672  1.00  0.00           N  
ATOM    457  H   TYR    33      74.738  84.043 101.587  1.00  0.00           H  
ATOM    458  CA  TYR    33      76.520  84.286 102.805  1.00  0.00           C  
ATOM    459  HA  TYR    33      77.437  83.710 102.925  1.00  0.00           H  
ATOM    460  CB  TYR    33      76.829  85.685 102.550  1.00  0.00           C  
ATOM    461  HB2 TYR    33      75.848  86.118 102.355  1.00  0.00           H  
ATOM    462  HB3 TYR    33      77.223  86.244 103.399  1.00  0.00           H  
ATOM    463  CG  TYR    33      77.641  86.042 101.348  1.00  0.00           C  
ATOM    464  CD1 TYR    33      78.872  85.468 101.135  1.00  0.00           C  
ATOM    465  HD1 TYR    33      79.295  84.827 101.894  1.00  0.00           H  
ATOM    466  CE1 TYR    33      79.715  85.914 100.086  1.00  0.00           C  
ATOM    467  HE1 TYR    33      80.699  85.472 100.042  1.00  0.00           H  
ATOM    468  CZ  TYR    33      79.279  86.944  99.196  1.00  0.00           C  
ATOM    469  OH  TYR    33      79.980  87.192  98.094  1.00  0.00           O  
ATOM    470  HH  TYR    33      80.727  86.596  98.187  1.00  0.00           H  
ATOM    471  CE2 TYR    33      78.025  87.513  99.370  1.00  0.00           C  
ATOM    472  HE2 TYR    33      77.699  88.372  98.802  1.00  0.00           H  
ATOM    473  CD2 TYR    33      77.204  87.084 100.484  1.00  0.00           C  
ATOM    474  HD2 TYR    33      76.277  87.584 100.725  1.00  0.00           H  
ATOM    475  C   TYR    33      75.726  84.190 104.150  1.00  0.00           C  
ATOM    476  O   TYR    33      76.247  84.628 105.215  1.00  0.00           O  
ATOM    477  N   GLY    34      74.468  83.647 104.145  1.00  0.00           N  
ATOM    478  H   GLY    34      74.239  83.097 103.329  1.00  0.00           H  
ATOM    479  CA  GLY    34      73.426  83.732 105.168  1.00  0.00           C  
ATOM    480  HA2 GLY    34      72.535  83.194 104.844  1.00  0.00           H  
ATOM    481  HA3 GLY    34      73.852  83.343 106.093  1.00  0.00           H  
ATOM    482  C   GLY    34      72.953  85.096 105.569  1.00  0.00           C  
ATOM    483  O   GLY    34      73.003  86.012 104.737  1.00  0.00           O  
ATOM    484  N   GLN    35      72.276  85.242 106.756  1.00  0.00           N  
ATOM    485  H   GLN    35      72.327  84.394 107.304  1.00  0.00           H  
ATOM    486  CA  GLN    35      71.591  86.430 107.271  1.00  0.00           C  
ATOM    487  HA  GLN    35      71.814  87.171 106.504  1.00  0.00           H  
ATOM    488  CB  GLN    35      70.090  86.218 107.177  1.00  0.00           C  
ATOM    489  HB2 GLN    35      69.853  85.700 106.247  1.00  0.00           H  
ATOM    490  HB3 GLN    35      69.798  85.823 108.150  1.00  0.00           H  
ATOM    491  CG  GLN    35      69.328  87.579 107.109  1.00  0.00           C  
ATOM    492  HG2 GLN    35      68.323  87.259 107.385  1.00  0.00           H  
ATOM    493  HG3 GLN    35      69.793  88.245 107.836  1.00  0.00           H  
ATOM    494  CD  GLN    35      69.146  88.148 105.750  1.00  0.00           C  
ATOM    495  OE1 GLN    35      69.780  87.856 104.797  1.00  0.00           O  
ATOM    496  NE2 GLN    35      68.277  89.114 105.642  1.00  0.00           N  
ATOM    497 HE21 GLN    35      67.763  89.451 106.444  1.00  0.00           H  
ATOM    498 HE22 GLN    35      67.984  89.293 104.693  1.00  0.00           H  
ATOM    499  C   GLN    35      72.116  86.732 108.675  1.00  0.00           C  
ATOM    500  O   GLN    35      72.280  85.725 109.415  1.00  0.00           O  
ATOM    501  N   GLN    36      72.487  87.995 109.060  1.00  0.00           N  
ATOM    502  H   GLN    36      72.916  88.093 109.970  1.00  0.00           H  
ATOM    503  CA  GLN    36      72.643  89.153 108.255  1.00  0.00           C  
ATOM    504  HA  GLN    36      71.855  89.225 107.504  1.00  0.00           H  
ATOM    505  CB  GLN    36      72.733  90.461 109.121  1.00  0.00           C  
ATOM    506  HB2 GLN    36      73.661  90.388 109.688  1.00  0.00           H  
ATOM    507  HB3 GLN    36      72.911  91.319 108.473  1.00  0.00           H  
ATOM    508  CG  GLN    36      71.606  90.742 110.092  1.00  0.00           C  
ATOM    509  HG2 GLN    36      71.508  89.891 110.765  1.00  0.00           H  
ATOM    510  HG3 GLN    36      71.820  91.651 110.654  1.00  0.00           H  
ATOM    511  CD  GLN    36      70.324  90.912 109.297  1.00  0.00           C  
ATOM    512  OE1 GLN    36      70.240  91.100 108.056  1.00  0.00           O  
ATOM    513  NE2 GLN    36      69.157  90.802 109.965  1.00  0.00           N  
ATOM    514 HE21 GLN    36      69.034  90.559 110.938  1.00  0.00           H  
ATOM    515 HE22 GLN    36      68.365  90.683 109.351  1.00  0.00           H  
ATOM    516  C   GLN    36      73.890  88.927 107.429  1.00  0.00           C  
ATOM    517  O   GLN    36      74.775  88.224 107.927  1.00  0.00           O  
ATOM    518  N   SER    37      74.166  89.597 106.293  1.00  0.00           N  
ATOM    519  H   SER    37      73.508  90.186 105.802  1.00  0.00           H  
ATOM    520  CA  SER    37      75.317  89.237 105.402  1.00  0.00           C  
ATOM    521  HA  SER    37      75.346  88.172 105.172  1.00  0.00           H  
ATOM    522  CB  SER    37      75.116  89.923 104.063  1.00  0.00           C  
ATOM    523  HB2 SER    37      74.031  89.987 103.985  1.00  0.00           H  
ATOM    524  HB3 SER    37      75.520  90.928 104.187  1.00  0.00           H  
ATOM    525  OG  SER    37      75.737  89.136 103.035  1.00  0.00           O  
ATOM    526  HG  SER    37      75.049  88.647 102.578  1.00  0.00           H  
ATOM    527  C   SER    37      76.729  89.683 105.884  1.00  0.00           C  
ATOM    528  O   SER    37      76.835  90.160 106.957  1.00  0.00           O  
ATOM    529  N   TYR    38      77.783  89.480 105.067  1.00  0.00           N  
ATOM    530  H   TYR    38      77.637  89.178 104.115  1.00  0.00           H  
ATOM    531  CA  TYR    38      79.176  89.954 105.377  1.00  0.00           C  
ATOM    532  HA  TYR    38      79.377  89.534 106.363  1.00  0.00           H  
ATOM    533  CB  TYR    38      80.206  89.100 104.495  1.00  0.00           C  
ATOM    534  HB2 TYR    38      81.121  88.926 105.061  1.00  0.00           H  
ATOM    535  HB3 TYR    38      79.768  88.114 104.336  1.00  0.00           H  
ATOM    536  CG  TYR    38      80.563  89.821 103.215  1.00  0.00           C  
ATOM    537  CD1 TYR    38      79.813  89.482 102.083  1.00  0.00           C  
ATOM    538  HD1 TYR    38      79.078  88.692 102.116  1.00  0.00           H  
ATOM    539  CE1 TYR    38      80.198  90.016 100.829  1.00  0.00           C  
ATOM    540  HE1 TYR    38      79.804  89.750  99.860  1.00  0.00           H  
ATOM    541  CZ  TYR    38      81.254  90.960 100.792  1.00  0.00           C  
ATOM    542  OH  TYR    38      81.704  91.496  99.604  1.00  0.00           O  
ATOM    543  HH  TYR    38      81.109  91.193  98.914  1.00  0.00           H  
ATOM    544  CE2 TYR    38      82.018  91.299 101.916  1.00  0.00           C  
ATOM    545  HE2 TYR    38      82.898  91.924 101.881  1.00  0.00           H  
ATOM    546  CD2 TYR    38      81.694  90.665 103.125  1.00  0.00           C  
ATOM    547  HD2 TYR    38      82.368  90.793 103.960  1.00  0.00           H  
ATOM    548  C   TYR    38      79.369  91.506 105.307  1.00  0.00           C  
ATOM    549  O   TYR    38      78.628  92.232 104.630  1.00  0.00           O  
ATOM    550  N   SER    39      80.447  91.988 105.924  1.00  0.00           N  
ATOM    551  H   SER    39      80.993  91.281 106.397  1.00  0.00           H  
ATOM    552  CA  SER    39      80.800  93.366 106.125  1.00  0.00           C  
ATOM    553  HA  SER    39      79.814  93.829 106.150  1.00  0.00           H  
ATOM    554  CB  SER    39      81.528  93.495 107.434  1.00  0.00           C  
ATOM    555  HB2 SER    39      80.944  93.145 108.285  1.00  0.00           H  
ATOM    556  HB3 SER    39      82.372  92.817 107.556  1.00  0.00           H  
ATOM    557  OG  SER    39      82.103  94.794 107.586  1.00  0.00           O  
ATOM    558  HG  SER    39      82.227  95.045 108.505  1.00  0.00           H  
ATOM    559  C   SER    39      81.601  93.894 104.849  1.00  0.00           C  
ATOM    560  O   SER    39      82.835  93.924 104.844  1.00  0.00           O  
ATOM    561  N   GLY    40      80.943  94.254 103.761  1.00  0.00           N  
ATOM    562  H   GLY    40      79.990  93.950 103.621  1.00  0.00           H  
ATOM    563  CA  GLY    40      81.473  94.978 102.654  1.00  0.00           C  
ATOM    564  HA2 GLY    40      82.498  94.670 102.449  1.00  0.00           H  
ATOM    565  HA3 GLY    40      80.935  94.552 101.807  1.00  0.00           H  
ATOM    566  C   GLY    40      81.445  96.499 102.697  1.00  0.00           C  
ATOM    567  O   GLY    40      81.497  97.095 103.744  1.00  0.00           O  
ATOM    568  N   TYR    41      81.296  97.291 101.584  1.00  0.00           N  
ATOM    569  H   TYR    41      81.002  98.243 101.755  1.00  0.00           H  
ATOM    570  CA  TYR    41      81.240  96.802 100.184  1.00  0.00           C  
ATOM    571  HA  TYR    41      81.636  95.802 100.005  1.00  0.00           H  
ATOM    572  CB  TYR    41      79.756  96.781  99.754  1.00  0.00           C  
ATOM    573  HB2 TYR    41      79.211  97.696  99.983  1.00  0.00           H  
ATOM    574  HB3 TYR    41      79.772  96.700  98.667  1.00  0.00           H  
ATOM    575  CG  TYR    41      78.948  95.597 100.249  1.00  0.00           C  
ATOM    576  CD1 TYR    41      78.895  94.413  99.483  1.00  0.00           C  
ATOM    577  HD1 TYR    41      79.287  94.367  98.478  1.00  0.00           H  
ATOM    578  CE1 TYR    41      78.393  93.254 100.147  1.00  0.00           C  
ATOM    579  HE1 TYR    41      78.505  92.308  99.637  1.00  0.00           H  
ATOM    580  CZ  TYR    41      77.909  93.295 101.490  1.00  0.00           C  
ATOM    581  OH  TYR    41      77.449  92.194 102.165  1.00  0.00           O  
ATOM    582  HH  TYR    41      77.863  92.099 103.026  1.00  0.00           H  
ATOM    583  CE2 TYR    41      77.808  94.562 102.182  1.00  0.00           C  
ATOM    584  HE2 TYR    41      77.397  94.715 103.169  1.00  0.00           H  
ATOM    585  CD2 TYR    41      78.445  95.646 101.586  1.00  0.00           C  
ATOM    586  HD2 TYR    41      78.432  96.594 102.103  1.00  0.00           H  
ATOM    587  C   TYR    41      81.870  97.836  99.230  1.00  0.00           C  
ATOM    588  O   TYR    41      81.711  99.045  99.337  1.00  0.00           O  
ATOM    589  N   SER    42      82.558  97.264  98.258  1.00  0.00           N  
ATOM    590  H   SER    42      82.378  96.291  98.052  1.00  0.00           H  
ATOM    591  CA  SER    42      83.208  98.001  97.145  1.00  0.00           C  
ATOM    592  HA  SER    42      83.907  98.743  97.531  1.00  0.00           H  
ATOM    593  CB  SER    42      83.953  96.961  96.285  1.00  0.00           C  
ATOM    594  HB2 SER    42      84.489  96.305  96.971  1.00  0.00           H  
ATOM    595  HB3 SER    42      83.213  96.359  95.759  1.00  0.00           H  
ATOM    596  OG  SER    42      84.878  97.552  95.366  1.00  0.00           O  
ATOM    597  HG  SER    42      84.869  97.034  94.558  1.00  0.00           H  
ATOM    598  C   SER    42      82.335  98.875  96.342  1.00  0.00           C  
ATOM    599  O   SER    42      81.148  98.461  96.205  1.00  0.00           O  
ATOM    600  N   GLN    43      82.841 100.055  95.930  1.00  0.00           N  
ATOM    601  H   GLN    43      83.817 100.267  96.079  1.00  0.00           H  
ATOM    602  CA  GLN    43      81.936 100.968  95.234  1.00  0.00           C  
ATOM    603  HA  GLN    43      81.323 100.338  94.589  1.00  0.00           H  
ATOM    604  CB  GLN    43      81.051 101.659  96.231  1.00  0.00           C  
ATOM    605  HB2 GLN    43      80.296 102.272  95.738  1.00  0.00           H  
ATOM    606  HB3 GLN    43      80.620 100.911  96.897  1.00  0.00           H  
ATOM    607  CG  GLN    43      81.931 102.478  97.260  1.00  0.00           C  
ATOM    608  HG2 GLN    43      81.367 102.929  98.077  1.00  0.00           H  
ATOM    609  HG3 GLN    43      82.738 101.854  97.645  1.00  0.00           H  
ATOM    610  CD  GLN    43      82.598 103.719  96.664  1.00  0.00           C  
ATOM    611  OE1 GLN    43      81.888 104.558  96.129  1.00  0.00           O  
ATOM    612  NE2 GLN    43      83.889 103.899  96.754  1.00  0.00           N  
ATOM    613 HE21 GLN    43      84.449 103.172  97.176  1.00  0.00           H  
ATOM    614 HE22 GLN    43      84.160 104.822  96.445  1.00  0.00           H  
ATOM    615  C   GLN    43      82.596 101.934  94.239  1.00  0.00           C  
ATOM    616  O   GLN    43      83.825 102.167  94.272  1.00  0.00           O  
ATOM    617  N   SER    44      81.865 102.392  93.208  1.00  0.00           N  
ATOM    618  H   SER    44      80.878 102.213  93.092  1.00  0.00           H  
ATOM    619  CA  SER    44      82.374 103.343  92.204  1.00  0.00           C  
ATOM    620  HA  SER    44      83.408 103.681  92.277  1.00  0.00           H  
ATOM    621  CB  SER    44      82.249 102.682  90.812  1.00  0.00           C  
ATOM    622  HB2 SER    44      81.222 102.390  90.595  1.00  0.00           H  
ATOM    623  HB3 SER    44      82.608 103.397  90.072  1.00  0.00           H  
ATOM    624  OG  SER    44      83.021 101.510  90.822  1.00  0.00           O  
ATOM    625  HG  SER    44      82.491 100.781  91.151  1.00  0.00           H  
ATOM    626  C   SER    44      81.546 104.647  92.199  1.00  0.00           C  
ATOM    627  O   SER    44      81.300 105.179  91.131  1.00  0.00           O  
ATOM    628  N   THR    45      81.101 105.168  93.350  1.00  0.00           N  
ATOM    629  H   THR    45      81.552 104.926  94.220  1.00  0.00           H  
ATOM    630  CA  THR    45      80.171 106.334  93.360  1.00  0.00           C  
ATOM    631  HA  THR    45      79.392 106.112  92.630  1.00  0.00           H  
ATOM    632  CB  THR    45      79.481 106.488  94.716  1.00  0.00           C  
ATOM    633  HB  THR    45      78.932 107.421  94.587  1.00  0.00           H  
ATOM    634  CG2 THR    45      78.587 105.417  95.111  1.00  0.00           C  
ATOM    635 HG21 THR    45      79.188 104.559  95.410  1.00  0.00           H  
ATOM    636 HG22 THR    45      78.213 105.791  96.064  1.00  0.00           H  
ATOM    637 HG23 THR    45      77.828 105.107  94.393  1.00  0.00           H  
ATOM    638  OG1 THR    45      80.415 106.707  95.730  1.00  0.00           O  
ATOM    639  HG1 THR    45      80.868 105.862  95.784  1.00  0.00           H  
ATOM    640  C   THR    45      80.762 107.694  92.933  1.00  0.00           C  
ATOM    641  O   THR    45      79.963 108.659  92.648  1.00  0.00           O  
ATOM    642  N   ASP    46      82.058 107.857  92.821  1.00  0.00           N  
ATOM    643  H   ASP    46      82.443 106.966  93.101  1.00  0.00           H  
ATOM    644  CA  ASP    46      82.857 108.975  92.456  1.00  0.00           C  
ATOM    645  HA  ASP    46      82.161 109.735  92.101  1.00  0.00           H  
ATOM    646  CB  ASP    46      83.563 109.528  93.708  1.00  0.00           C  
ATOM    647  HB2 ASP    46      82.860 109.390  94.529  1.00  0.00           H  
ATOM    648  HB3 ASP    46      84.365 108.873  94.049  1.00  0.00           H  
ATOM    649  CG  ASP    46      84.166 110.955  93.501  1.00  0.00           C  
ATOM    650  OD1 ASP    46      84.610 111.577  94.479  1.00  0.00           O  
ATOM    651  OD2 ASP    46      84.132 111.569  92.400  1.00  0.00           O  
ATOM    652  C   ASP    46      84.016 108.598  91.513  1.00  0.00           C  
ATOM    653  O   ASP    46      84.739 107.660  91.653  1.00  0.00           O  
ATOM    654  N   THR    47      84.107 109.319  90.445  1.00  0.00           N  
ATOM    655  H   THR    47      83.449 110.069  90.289  1.00  0.00           H  
ATOM    656  CA  THR    47      84.988 109.168  89.358  1.00  0.00           C  
ATOM    657  HA  THR    47      84.863 108.198  88.876  1.00  0.00           H  
ATOM    658  CB  THR    47      84.523 110.232  88.334  1.00  0.00           C  
ATOM    659  HB  THR    47      85.317 110.449  87.619  1.00  0.00           H  
ATOM    660  CG2 THR    47      83.149 110.015  87.645  1.00  0.00           C  
ATOM    661 HG21 THR    47      82.923 110.798  86.922  1.00  0.00           H  
ATOM    662 HG22 THR    47      83.188 109.032  87.175  1.00  0.00           H  
ATOM    663 HG23 THR    47      82.420 110.043  88.456  1.00  0.00           H  
ATOM    664  OG1 THR    47      84.342 111.448  88.947  1.00  0.00           O  
ATOM    665  HG1 THR    47      84.362 112.083  88.227  1.00  0.00           H  
ATOM    666  C   THR    47      86.465 109.480  89.677  1.00  0.00           C  
ATOM    667  O   THR    47      87.371 108.850  89.140  1.00  0.00           O  
ATOM    668  N   SER    48      86.611 110.401  90.645  1.00  0.00           N  
ATOM    669  H   SER    48      85.778 110.893  90.935  1.00  0.00           H  
ATOM    670  CA  SER    48      87.902 110.778  91.266  1.00  0.00           C  
ATOM    671  HA  SER    48      88.501 111.156  90.438  1.00  0.00           H  
ATOM    672  CB  SER    48      87.669 111.986  92.113  1.00  0.00           C  
ATOM    673  HB2 SER    48      87.399 112.879  91.550  1.00  0.00           H  
ATOM    674  HB3 SER    48      86.908 111.840  92.880  1.00  0.00           H  
ATOM    675  OG  SER    48      88.777 112.360  92.938  1.00  0.00           O  
ATOM    676  HG  SER    48      88.719 112.128  93.868  1.00  0.00           H  
ATOM    677  C   SER    48      88.548 109.632  92.050  1.00  0.00           C  
ATOM    678  O   SER    48      87.987 109.009  92.907  1.00  0.00           O  
ATOM    679  N   GLY    49      89.826 109.489  91.779  1.00  0.00           N  
ATOM    680  H   GLY    49      90.268 110.221  91.241  1.00  0.00           H  
ATOM    681  CA  GLY    49      90.615 108.373  92.253  1.00  0.00           C  
ATOM    682  HA2 GLY    49      91.656 108.695  92.302  1.00  0.00           H  
ATOM    683  HA3 GLY    49      90.290 108.150  93.269  1.00  0.00           H  
ATOM    684  C   GLY    49      90.451 107.097  91.474  1.00  0.00           C  
ATOM    685  O   GLY    49      89.379 106.992  90.808  1.00  0.00           O  
ATOM    686  N   TYR    50      91.427 106.196  91.406  1.00  0.00           N  
ATOM    687  H   TYR    50      91.320 105.334  90.890  1.00  0.00           H  
ATOM    688  CA  TYR    50      92.755 106.352  92.045  1.00  0.00           C  
ATOM    689  HA  TYR    50      93.050 107.393  92.174  1.00  0.00           H  
ATOM    690  CB  TYR    50      92.719 105.704  93.441  1.00  0.00           C  
ATOM    691  HB2 TYR    50      91.893 106.154  93.991  1.00  0.00           H  
ATOM    692  HB3 TYR    50      92.529 104.631  93.405  1.00  0.00           H  
ATOM    693  CG  TYR    50      94.115 105.861  94.202  1.00  0.00           C  
ATOM    694  CD1 TYR    50      94.837 104.657  94.437  1.00  0.00           C  
ATOM    695  HD1 TYR    50      94.578 103.690  94.031  1.00  0.00           H  
ATOM    696  CE1 TYR    50      95.962 104.729  95.239  1.00  0.00           C  
ATOM    697  HE1 TYR    50      96.524 103.822  95.409  1.00  0.00           H  
ATOM    698  CZ  TYR    50      96.445 105.906  95.807  1.00  0.00           C  
ATOM    699  OH  TYR    50      97.559 105.929  96.588  1.00  0.00           O  
ATOM    700  HH  TYR    50      97.612 106.770  97.047  1.00  0.00           H  
ATOM    701  CE2 TYR    50      95.693 107.084  95.563  1.00  0.00           C  
ATOM    702  HE2 TYR    50      96.080 108.058  95.824  1.00  0.00           H  
ATOM    703  CD2 TYR    50      94.543 107.087  94.746  1.00  0.00           C  
ATOM    704  HD2 TYR    50      94.028 107.979  94.423  1.00  0.00           H  
ATOM    705  C   TYR    50      93.792 105.592  91.158  1.00  0.00           C  
ATOM    706  O   TYR    50      93.438 104.540  90.686  1.00  0.00           O  
ATOM    707  N   GLY    51      95.012 106.029  90.825  1.00  0.00           N  
ATOM    708  H   GLY    51      95.533 105.251  90.444  1.00  0.00           H  
ATOM    709  CA  GLY    51      95.633 107.356  91.007  1.00  0.00           C  
ATOM    710  HA2 GLY    51      95.355 107.915  90.113  1.00  0.00           H  
ATOM    711  HA3 GLY    51      95.178 107.718  91.929  1.00  0.00           H  
ATOM    712  C   GLY    51      97.124 107.193  91.246  1.00  0.00           C  
ATOM    713  O   GLY    51      97.611 106.068  91.351  1.00  0.00           O  
ATOM    714  N   GLN    52      97.779 108.368  91.368  1.00  0.00           N  
ATOM    715  H   GLN    52      97.273 109.234  91.248  1.00  0.00           H  
ATOM    716  CA  GLN    52      99.155 108.520  91.744  1.00  0.00           C  
ATOM    717  HA  GLN    52      99.496 109.545  91.603  1.00  0.00           H  
ATOM    718  CB  GLN    52      99.365 108.205  93.297  1.00  0.00           C  
ATOM    719  HB2 GLN    52      98.898 107.279  93.632  1.00  0.00           H  
ATOM    720  HB3 GLN    52     100.440 108.123  93.456  1.00  0.00           H  
ATOM    721  CG  GLN    52      98.906 109.370  94.189  1.00  0.00           C  
ATOM    722  HG2 GLN    52      99.508 110.268  94.050  1.00  0.00           H  
ATOM    723  HG3 GLN    52      97.839 109.552  94.060  1.00  0.00           H  
ATOM    724  CD  GLN    52      99.030 108.979  95.627  1.00  0.00           C  
ATOM    725  OE1 GLN    52      99.786 108.081  96.049  1.00  0.00           O  
ATOM    726  NE2 GLN    52      98.200 109.465  96.481  1.00  0.00           N  
ATOM    727 HE21 GLN    52      97.579 110.199  96.172  1.00  0.00           H  
ATOM    728 HE22 GLN    52      98.150 109.140  97.436  1.00  0.00           H  
ATOM    729  C   GLN    52     100.181 107.703  90.889  1.00  0.00           C  
ATOM    730  O   GLN    52     100.673 106.688  91.374  1.00  0.00           O  
ATOM    731  N   SER    53     100.479 108.000  89.614  1.00  0.00           N  
ATOM    732  H   SER    53     100.989 107.286  89.112  1.00  0.00           H  
ATOM    733  CA  SER    53      99.952 109.221  88.891  1.00  0.00           C  
ATOM    734  HA  SER    53     100.033 110.095  89.537  1.00  0.00           H  
ATOM    735  CB  SER    53     100.811 109.463  87.681  1.00  0.00           C  
ATOM    736  HB2 SER    53     101.830 109.636  88.029  1.00  0.00           H  
ATOM    737  HB3 SER    53     100.663 108.563  87.084  1.00  0.00           H  
ATOM    738  OG  SER    53     100.282 110.559  86.975  1.00  0.00           O  
ATOM    739  HG  SER    53     100.472 110.453  86.040  1.00  0.00           H  
ATOM    740  C   SER    53      98.486 109.045  88.483  1.00  0.00           C  
ATOM    741  O   SER    53      98.052 107.969  88.062  1.00  0.00           O  
ATOM    742  N   SER    54      97.685 110.118  88.660  1.00  0.00           N  
ATOM    743  H   SER    54      98.096 110.968  89.020  1.00  0.00           H  
ATOM    744  CA  SER    54      96.223 110.170  88.370  1.00  0.00           C  
ATOM    745  HA  SER    54      95.740 109.238  88.660  1.00  0.00           H  
ATOM    746  CB  SER    54      95.605 111.264  89.195  1.00  0.00           C  
ATOM    747  HB2 SER    54      95.878 112.294  88.963  1.00  0.00           H  
ATOM    748  HB3 SER    54      94.526 111.298  89.047  1.00  0.00           H  
ATOM    749  OG  SER    54      95.765 110.996  90.546  1.00  0.00           O  
ATOM    750  HG  SER    54      96.487 111.406  91.027  1.00  0.00           H  
ATOM    751  C   SER    54      95.898 110.539  86.916  1.00  0.00           C  
ATOM    752  O   SER    54      94.725 110.824  86.533  1.00  0.00           O  
ATOM    753  N   TYR    55      96.926 110.490  85.983  1.00  0.00           N  
ATOM    754  H   TYR    55      97.804 110.143  86.342  1.00  0.00           H  
ATOM    755  CA  TYR    55      96.809 110.855  84.538  1.00  0.00           C  
ATOM    756  HA  TYR    55      95.749 111.051  84.372  1.00  0.00           H  
ATOM    757  CB  TYR    55      97.568 112.147  84.201  1.00  0.00           C  
ATOM    758  HB2 TYR    55      98.545 112.138  84.684  1.00  0.00           H  
ATOM    759  HB3 TYR    55      97.746 112.211  83.128  1.00  0.00           H  
ATOM    760  CG  TYR    55      96.814 113.374  84.715  1.00  0.00           C  
ATOM    761  CD1 TYR    55      96.917 113.890  86.042  1.00  0.00           C  
ATOM    762  HD1 TYR    55      97.386 113.267  86.789  1.00  0.00           H  
ATOM    763  CE1 TYR    55      96.422 115.163  86.361  1.00  0.00           C  
ATOM    764  HE1 TYR    55      96.510 115.523  87.375  1.00  0.00           H  
ATOM    765  CZ  TYR    55      95.762 115.898  85.395  1.00  0.00           C  
ATOM    766  OH  TYR    55      95.337 117.127  85.570  1.00  0.00           O  
ATOM    767  HH  TYR    55      95.394 117.415  86.484  1.00  0.00           H  
ATOM    768  CE2 TYR    55      95.633 115.448  84.083  1.00  0.00           C  
ATOM    769  HE2 TYR    55      95.201 116.141  83.377  1.00  0.00           H  
ATOM    770  CD2 TYR    55      96.120 114.132  83.772  1.00  0.00           C  
ATOM    771  HD2 TYR    55      96.030 113.883  82.725  1.00  0.00           H  
ATOM    772  C   TYR    55      97.266 109.640  83.679  1.00  0.00           C  
ATOM    773  O   TYR    55      98.449 109.223  83.693  1.00  0.00           O  
ATOM    774  N   SER    56      96.444 108.917  82.897  1.00  0.00           N  
ATOM    775  H   SER    56      96.888 108.263  82.269  1.00  0.00           H  
ATOM    776  CA  SER    56      95.001 109.188  82.597  1.00  0.00           C  
ATOM    777  HA  SER    56      94.792 108.656  81.669  1.00  0.00           H  
ATOM    778  CB  SER    56      94.128 108.663  83.692  1.00  0.00           C  
ATOM    779  HB2 SER    56      94.578 107.757  84.099  1.00  0.00           H  
ATOM    780  HB3 SER    56      94.099 109.405  84.491  1.00  0.00           H  
ATOM    781  OG  SER    56      92.778 108.446  83.260  1.00  0.00           O  
ATOM    782  HG  SER    56      92.308 108.201  84.060  1.00  0.00           H  
ATOM    783  C   SER    56      94.672 110.664  82.211  1.00  0.00           C  
ATOM    784  O   SER    56      93.805 111.246  82.947  1.00  0.00           O  
ATOM    785  N   SER    57      95.329 111.288  81.232  1.00  0.00           N  
ATOM    786  H   SER    57      94.960 112.196  80.987  1.00  0.00           H  
ATOM    787  CA  SER    57      96.329 110.822  80.350  1.00  0.00           C  
ATOM    788  HA  SER    57      96.977 110.135  80.894  1.00  0.00           H  
ATOM    789  CB  SER    57      95.750 110.047  79.118  1.00  0.00           C  
ATOM    790  HB2 SER    57      96.561 109.764  78.446  1.00  0.00           H  
ATOM    791  HB3 SER    57      95.212 109.165  79.463  1.00  0.00           H  
ATOM    792  OG  SER    57      94.839 110.858  78.353  1.00  0.00           O  
ATOM    793  HG  SER    57      94.283 110.192  77.940  1.00  0.00           H  
ATOM    794  C   SER    57      97.154 112.041  79.980  1.00  0.00           C  
ATOM    795  O   SER    57      96.606 113.136  79.907  1.00  0.00           O  
ATOM    796  N   TYR    58      98.435 111.927  79.763  1.00  0.00           N  
ATOM    797  H   TYR    58      98.925 111.044  79.789  1.00  0.00           H  
ATOM    798  CA  TYR    58      99.239 112.967  79.045  1.00  0.00           C  
ATOM    799  HA  TYR    58      98.823 113.961  79.210  1.00  0.00           H  
ATOM    800  CB  TYR    58     100.602 113.123  79.775  1.00  0.00           C  
ATOM    801  HB2 TYR    58     101.169 112.205  79.622  1.00  0.00           H  
ATOM    802  HB3 TYR    58     101.115 113.946  79.277  1.00  0.00           H  
ATOM    803  CG  TYR    58     100.485 113.531  81.262  1.00  0.00           C  
ATOM    804  CD1 TYR    58      99.550 114.482  81.754  1.00  0.00           C  
ATOM    805  HD1 TYR    58      98.924 114.982  81.030  1.00  0.00           H  
ATOM    806  CE1 TYR    58      99.624 114.874  83.106  1.00  0.00           C  
ATOM    807  HE1 TYR    58      99.098 115.731  83.498  1.00  0.00           H  
ATOM    808  CZ  TYR    58     100.584 114.260  83.977  1.00  0.00           C  
ATOM    809  OH  TYR    58     100.659 114.771  85.246  1.00  0.00           O  
ATOM    810  HH  TYR    58     101.489 114.615  85.701  1.00  0.00           H  
ATOM    811  CE2 TYR    58     101.424 113.243  83.450  1.00  0.00           C  
ATOM    812  HE2 TYR    58     102.202 112.803  84.056  1.00  0.00           H  
ATOM    813  CD2 TYR    58     101.415 112.977  82.102  1.00  0.00           C  
ATOM    814  HD2 TYR    58     102.146 112.273  81.735  1.00  0.00           H  
ATOM    815  C   TYR    58      99.453 112.642  77.472  1.00  0.00           C  
ATOM    816  O   TYR    58     100.285 111.843  77.110  1.00  0.00           O  
ATOM    817  N   GLY    59      98.715 113.183  76.556  1.00  0.00           N  
ATOM    818  H   GLY    59      98.933 112.834  75.634  1.00  0.00           H  
ATOM    819  CA  GLY    59      97.821 114.356  76.676  1.00  0.00           C  
ATOM    820  HA2 GLY    59      97.200 114.280  75.784  1.00  0.00           H  
ATOM    821  HA3 GLY    59      97.300 114.178  77.617  1.00  0.00           H  
ATOM    822  C   GLY    59      98.601 115.629  76.642  1.00  0.00           C  
ATOM    823  O   GLY    59      99.393 115.904  77.539  1.00  0.00           O  
ATOM    824  N   GLN    60      98.451 116.619  75.733  1.00  0.00           N  
ATOM    825  H   GLN    60      98.852 117.510  75.990  1.00  0.00           H  
ATOM    826  CA  GLN    60      97.710 116.562  74.464  1.00  0.00           C  
ATOM    827  HA  GLN    60      96.688 116.271  74.707  1.00  0.00           H  
ATOM    828  CB  GLN    60      97.570 118.014  73.942  1.00  0.00           C  
ATOM    829  HB2 GLN    60      98.580 118.415  73.853  1.00  0.00           H  
ATOM    830  HB3 GLN    60      97.039 117.841  73.006  1.00  0.00           H  
ATOM    831  CG  GLN    60      96.647 118.853  74.779  1.00  0.00           C  
ATOM    832  HG2 GLN    60      95.652 118.408  74.750  1.00  0.00           H  
ATOM    833  HG3 GLN    60      96.985 118.860  75.816  1.00  0.00           H  
ATOM    834  CD  GLN    60      96.567 120.339  74.425  1.00  0.00           C  
ATOM    835  OE1 GLN    60      97.617 120.931  74.043  1.00  0.00           O  
ATOM    836  NE2 GLN    60      95.454 120.966  74.615  1.00  0.00           N  
ATOM    837 HE21 GLN    60      94.639 120.373  74.552  1.00  0.00           H  
ATOM    838 HE22 GLN    60      95.347 121.965  74.507  1.00  0.00           H  
ATOM    839  C   GLN    60      98.327 115.581  73.452  1.00  0.00           C  
ATOM    840  O   GLN    60      99.542 115.401  73.258  1.00  0.00           O  
ATOM    841  N   SER    61      97.440 114.909  72.748  1.00  0.00           N  
ATOM    842  H   SER    61      96.476 114.931  73.050  1.00  0.00           H  
ATOM    843  CA  SER    61      97.793 114.155  71.555  1.00  0.00           C  
ATOM    844  HA  SER    61      98.357 114.806  70.887  1.00  0.00           H  
ATOM    845  CB  SER    61      98.613 112.945  71.902  1.00  0.00           C  
ATOM    846  HB2 SER    61      99.625 113.278  72.134  1.00  0.00           H  
ATOM    847  HB3 SER    61      98.182 112.490  72.793  1.00  0.00           H  
ATOM    848  OG  SER    61      98.633 111.938  70.909  1.00  0.00           O  
ATOM    849  HG  SER    61      99.082 111.161  71.251  1.00  0.00           H  
ATOM    850  C   SER    61      96.498 113.741  70.857  1.00  0.00           C  
ATOM    851  O   SER    61      95.486 113.483  71.461  1.00  0.00           O  
ATOM    852  N   GLN    62      96.626 113.596  69.512  1.00  0.00           N  
ATOM    853  H   GLN    62      97.492 113.863  69.066  1.00  0.00           H  
ATOM    854  CA  GLN    62      95.523 113.246  68.735  1.00  0.00           C  
ATOM    855  HA  GLN    62      94.706 113.919  68.997  1.00  0.00           H  
ATOM    856  CB  GLN    62      95.714 113.506  67.225  1.00  0.00           C  
ATOM    857  HB2 GLN    62      94.783 113.527  66.657  1.00  0.00           H  
ATOM    858  HB3 GLN    62      96.278 114.436  67.160  1.00  0.00           H  
ATOM    859  CG  GLN    62      96.603 112.581  66.421  1.00  0.00           C  
ATOM    860  HG2 GLN    62      97.534 112.385  66.954  1.00  0.00           H  
ATOM    861  HG3 GLN    62      96.067 111.636  66.334  1.00  0.00           H  
ATOM    862  CD  GLN    62      96.866 113.033  65.008  1.00  0.00           C  
ATOM    863  OE1 GLN    62      96.821 114.167  64.725  1.00  0.00           O  
ATOM    864  NE2 GLN    62      97.204 112.176  63.985  1.00  0.00           N  
ATOM    865 HE21 GLN    62      97.465 112.576  63.095  1.00  0.00           H  
ATOM    866 HE22 GLN    62      97.342 111.193  64.172  1.00  0.00           H  
ATOM    867  C   GLN    62      95.052 111.755  68.894  1.00  0.00           C  
ATOM    868  O   GLN    62      94.004 111.299  68.414  1.00  0.00           O  
ATOM    869  N   ASN    63      95.886 110.908  69.529  1.00  0.00           N  
ATOM    870  H   ASN    63      96.690 111.393  69.902  1.00  0.00           H  
ATOM    871  CA  ASN    63      95.597 109.580  70.009  1.00  0.00           C  
ATOM    872  HA  ASN    63      94.738 109.246  69.426  1.00  0.00           H  
ATOM    873  CB  ASN    63      96.737 108.657  69.670  1.00  0.00           C  
ATOM    874  HB2 ASN    63      97.553 108.844  70.368  1.00  0.00           H  
ATOM    875  HB3 ASN    63      96.533 107.615  69.918  1.00  0.00           H  
ATOM    876  CG  ASN    63      97.229 108.804  68.257  1.00  0.00           C  
ATOM    877  OD1 ASN    63      98.240 109.477  67.999  1.00  0.00           O  
ATOM    878  ND2 ASN    63      96.593 108.217  67.321  1.00  0.00           N  
ATOM    879 HD21 ASN    63      96.856 108.418  66.367  1.00  0.00           H  
ATOM    880 HD22 ASN    63      95.765 107.680  67.536  1.00  0.00           H  
ATOM    881  C   ASN    63      95.266 109.454  71.516  1.00  0.00           C  
ATOM    882  O   ASN    63      94.679 108.447  71.942  1.00  0.00           O  
ATOM    883  N   THR    64      95.581 110.486  72.309  1.00  0.00           N  
ATOM    884  H   THR    64      95.953 111.337  71.912  1.00  0.00           H  
ATOM    885  CA  THR    64      95.479 110.509  73.764  1.00  0.00           C  
ATOM    886  HA  THR    64      94.715 109.825  74.134  1.00  0.00           H  
ATOM    887  CB  THR    64      96.788 109.964  74.447  1.00  0.00           C  
ATOM    888  HB  THR    64      97.608 110.586  74.088  1.00  0.00           H  
ATOM    889  CG2 THR    64      96.821 110.095  76.020  1.00  0.00           C  
ATOM    890 HG21 THR    64      96.649 111.080  76.452  1.00  0.00           H  
ATOM    891 HG22 THR    64      96.122 109.359  76.418  1.00  0.00           H  
ATOM    892 HG23 THR    64      97.830 109.901  76.383  1.00  0.00           H  
ATOM    893  OG1 THR    64      97.087 108.577  74.129  1.00  0.00           O  
ATOM    894  HG1 THR    64      96.372 108.056  74.503  1.00  0.00           H  
ATOM    895  C   THR    64      95.116 111.891  74.336  1.00  0.00           C  
ATOM    896  O   THR    64      95.915 112.855  74.226  1.00  0.00           O  
ATOM    897  N   GLY    65      93.841 112.079  74.805  1.00  0.00           N  
ATOM    898  H   GLY    65      93.689 113.040  75.076  1.00  0.00           H  
ATOM    899  CA  GLY    65      92.809 111.022  75.009  1.00  0.00           C  
ATOM    900  HA2 GLY    65      93.195 110.242  75.664  1.00  0.00           H  
ATOM    901  HA3 GLY    65      91.994 111.445  75.597  1.00  0.00           H  
ATOM    902  C   GLY    65      92.170 110.509  73.746  1.00  0.00           C  
ATOM    903  O   GLY    65      92.373 111.072  72.666  1.00  0.00           O  
ATOM    904  N   TYR    66      91.469 109.431  73.873  1.00  0.00           N  
ATOM    905  H   TYR    66      91.452 109.039  74.804  1.00  0.00           H  
ATOM    906  CA  TYR    66      90.806 108.780  72.836  1.00  0.00           C  
ATOM    907  HA  TYR    66      91.567 108.553  72.090  1.00  0.00           H  
ATOM    908  CB  TYR    66      90.127 107.414  73.410  1.00  0.00           C  
ATOM    909  HB2 TYR    66      90.767 106.789  74.034  1.00  0.00           H  
ATOM    910  HB3 TYR    66      89.299 107.683  74.067  1.00  0.00           H  
ATOM    911  CG  TYR    66      89.478 106.461  72.349  1.00  0.00           C  
ATOM    912  CD1 TYR    66      90.270 105.483  71.734  1.00  0.00           C  
ATOM    913  HD1 TYR    66      91.318 105.350  71.957  1.00  0.00           H  
ATOM    914  CE1 TYR    66      89.738 104.476  70.933  1.00  0.00           C  
ATOM    915  HE1 TYR    66      90.318 103.629  70.596  1.00  0.00           H  
ATOM    916  CZ  TYR    66      88.410 104.608  70.544  1.00  0.00           C  
ATOM    917  OH  TYR    66      87.825 103.628  69.786  1.00  0.00           O  
ATOM    918  HH  TYR    66      86.939 103.475  70.123  1.00  0.00           H  
ATOM    919  CE2 TYR    66      87.597 105.726  70.969  1.00  0.00           C  
ATOM    920  HE2 TYR    66      86.576 105.776  70.621  1.00  0.00           H  
ATOM    921  CD2 TYR    66      88.148 106.602  71.902  1.00  0.00           C  
ATOM    922  HD2 TYR    66      87.560 107.442  72.241  1.00  0.00           H  
ATOM    923  C   TYR    66      89.671 109.550  72.258  1.00  0.00           C  
ATOM    924  O   TYR    66      88.946 110.202  73.084  1.00  0.00           O  
ATOM    925  N   GLY    67      89.596 109.640  70.932  1.00  0.00           N  
ATOM    926  H   GLY    67      90.164 109.021  70.372  1.00  0.00           H  
ATOM    927  CA  GLY    67      88.631 110.488  70.234  1.00  0.00           C  
ATOM    928  HA2 GLY    67      88.660 111.505  70.625  1.00  0.00           H  
ATOM    929  HA3 GLY    67      88.915 110.498  69.182  1.00  0.00           H  
ATOM    930  C   GLY    67      87.151 109.963  70.234  1.00  0.00           C  
ATOM    931  O   GLY    67      86.927 108.782  69.894  1.00  0.00           O  
ATOM    932  N   THR    68      86.257 110.866  70.531  1.00  0.00           N  
ATOM    933  H   THR    68      86.487 111.749  70.965  1.00  0.00           H  
ATOM    934  CA  THR    68      84.823 110.589  70.570  1.00  0.00           C  
ATOM    935  HA  THR    68      84.655 109.543  70.313  1.00  0.00           H  
ATOM    936  CB  THR    68      84.203 110.705  71.984  1.00  0.00           C  
ATOM    937  HB  THR    68      83.174 110.378  71.833  1.00  0.00           H  
ATOM    938  CG2 THR    68      84.810 109.874  73.105  1.00  0.00           C  
ATOM    939 HG21 THR    68      84.950 108.848  72.763  1.00  0.00           H  
ATOM    940 HG22 THR    68      85.732 110.422  73.300  1.00  0.00           H  
ATOM    941 HG23 THR    68      84.055 109.883  73.891  1.00  0.00           H  
ATOM    942  OG1 THR    68      84.143 112.083  72.415  1.00  0.00           O  
ATOM    943  HG1 THR    68      84.982 112.541  72.320  1.00  0.00           H  
ATOM    944  C   THR    68      84.095 111.504  69.528  1.00  0.00           C  
ATOM    945  O   THR    68      84.563 112.558  69.038  1.00  0.00           O  
ATOM    946  N   GLN    69      82.828 111.097  69.245  1.00  0.00           N  
ATOM    947  H   GLN    69      82.440 110.256  69.646  1.00  0.00           H  
ATOM    948  CA  GLN    69      81.864 111.942  68.476  1.00  0.00           C  
ATOM    949  HA  GLN    69      82.120 113.001  68.477  1.00  0.00           H  
ATOM    950  CB  GLN    69      81.795 111.520  66.963  1.00  0.00           C  
ATOM    951  HB2 GLN    69      81.442 110.491  66.902  1.00  0.00           H  
ATOM    952  HB3 GLN    69      80.999 112.095  66.490  1.00  0.00           H  
ATOM    953  CG  GLN    69      83.040 111.796  66.099  1.00  0.00           C  
ATOM    954  HG2 GLN    69      83.230 112.863  66.210  1.00  0.00           H  
ATOM    955  HG3 GLN    69      83.903 111.316  66.561  1.00  0.00           H  
ATOM    956  CD  GLN    69      82.914 111.309  64.628  1.00  0.00           C  
ATOM    957  OE1 GLN    69      81.911 110.677  64.277  1.00  0.00           O  
ATOM    958  NE2 GLN    69      83.759 111.581  63.707  1.00  0.00           N  
ATOM    959 HE21 GLN    69      84.631 112.039  63.932  1.00  0.00           H  
ATOM    960 HE22 GLN    69      83.544 111.223  62.788  1.00  0.00           H  
ATOM    961  C   GLN    69      80.470 111.736  68.917  1.00  0.00           C  
ATOM    962  O   GLN    69      80.170 110.700  69.522  1.00  0.00           O  
ATOM    963  N   SER    70      79.559 112.691  68.677  1.00  0.00           N  
ATOM    964  H   SER    70      79.847 113.438  68.062  1.00  0.00           H  
ATOM    965  CA  SER    70      78.039 112.552  68.752  1.00  0.00           C  
ATOM    966  HA  SER    70      77.670 112.392  69.765  1.00  0.00           H  
ATOM    967  CB  SER    70      77.555 113.938  68.461  1.00  0.00           C  
ATOM    968  HB2 SER    70      77.882 114.747  69.115  1.00  0.00           H  
ATOM    969  HB3 SER    70      77.760 114.214  67.427  1.00  0.00           H  
ATOM    970  OG  SER    70      76.210 113.795  68.730  1.00  0.00           O  
ATOM    971  HG  SER    70      75.702 113.969  67.934  1.00  0.00           H  
ATOM    972  C   SER    70      77.513 111.380  67.874  1.00  0.00           C  
ATOM    973  O   SER    70      77.961 111.160  66.691  1.00  0.00           O  
ATOM    974  N   THR    71      76.495 110.690  68.384  1.00  0.00           N  
ATOM    975  H   THR    71      75.982 111.062  69.171  1.00  0.00           H  
ATOM    976  CA  THR    71      75.817 109.623  67.667  1.00  0.00           C  
ATOM    977  HA  THR    71      76.612 109.055  67.183  1.00  0.00           H  
ATOM    978  CB  THR    71      75.218 108.630  68.728  1.00  0.00           C  
ATOM    979  HB  THR    71      74.846 109.064  69.656  1.00  0.00           H  
ATOM    980  CG2 THR    71      74.255 107.639  68.014  1.00  0.00           C  
ATOM    981 HG21 THR    71      73.298 108.023  67.658  1.00  0.00           H  
ATOM    982 HG22 THR    71      74.817 107.343  67.128  1.00  0.00           H  
ATOM    983 HG23 THR    71      74.178 106.693  68.551  1.00  0.00           H  
ATOM    984  OG1 THR    71      76.241 107.819  69.238  1.00  0.00           O  
ATOM    985  HG1 THR    71      76.756 108.369  69.833  1.00  0.00           H  
ATOM    986  C   THR    71      74.789 109.971  66.587  1.00  0.00           C  
ATOM    987  O   THR    71      73.766 110.557  66.921  1.00  0.00           O  
ATOM    988  N   PRO    72      74.905 109.550  65.320  1.00  0.00           N  
ATOM    989  CD  PRO    72      76.046 108.951  64.709  1.00  0.00           C  
ATOM    990  HD2 PRO    72      76.224 107.910  64.981  1.00  0.00           H  
ATOM    991  HD3 PRO    72      76.960 109.494  64.949  1.00  0.00           H  
ATOM    992  CG  PRO    72      75.816 108.916  63.222  1.00  0.00           C  
ATOM    993  HG2 PRO    72      76.405 108.136  62.739  1.00  0.00           H  
ATOM    994  HG3 PRO    72      75.905 109.920  62.807  1.00  0.00           H  
ATOM    995  CB  PRO    72      74.315 108.522  63.193  1.00  0.00           C  
ATOM    996  HB2 PRO    72      74.144 107.485  63.483  1.00  0.00           H  
ATOM    997  HB3 PRO    72      73.846 108.752  62.236  1.00  0.00           H  
ATOM    998  CA  PRO    72      73.807 109.550  64.249  1.00  0.00           C  
ATOM    999  HA  PRO    72      73.865 110.536  63.787  1.00  0.00           H  
ATOM   1000  C   PRO    72      72.358 109.237  64.626  1.00  0.00           C  
ATOM   1001  O   PRO    72      72.006 108.269  65.344  1.00  0.00           O  
ATOM   1002  N   GLN    73      71.431 109.949  64.000  1.00  0.00           N  
ATOM   1003  H   GLN    73      71.729 110.706  63.402  1.00  0.00           H  
ATOM   1004  CA  GLN    73      70.031 109.881  64.251  1.00  0.00           C  
ATOM   1005  HA  GLN    73      69.873 110.151  65.296  1.00  0.00           H  
ATOM   1006  CB  GLN    73      69.250 110.905  63.439  1.00  0.00           C  
ATOM   1007  HB2 GLN    73      68.201 110.849  63.732  1.00  0.00           H  
ATOM   1008  HB3 GLN    73      69.660 111.863  63.758  1.00  0.00           H  
ATOM   1009  CG  GLN    73      69.315 110.884  61.878  1.00  0.00           C  
ATOM   1010  HG2 GLN    73      69.349 109.845  61.550  1.00  0.00           H  
ATOM   1011  HG3 GLN    73      68.367 111.322  61.565  1.00  0.00           H  
ATOM   1012  CD  GLN    73      70.391 111.775  61.213  1.00  0.00           C  
ATOM   1013  OE1 GLN    73      71.595 111.624  61.585  1.00  0.00           O  
ATOM   1014  NE2 GLN    73      70.040 112.624  60.278  1.00  0.00           N  
ATOM   1015 HE21 GLN    73      69.090 112.615  59.937  1.00  0.00           H  
ATOM   1016 HE22 GLN    73      70.775 113.130  59.804  1.00  0.00           H  
ATOM   1017  C   GLN    73      69.347 108.465  64.187  1.00  0.00           C  
ATOM   1018  O   GLN    73      69.733 107.627  63.354  1.00  0.00           O  
ATOM   1019  N   GLY    74      68.351 108.195  65.069  1.00  0.00           N  
ATOM   1020  H   GLY    74      68.267 108.859  65.826  1.00  0.00           H  
ATOM   1021  CA  GLY    74      67.627 106.886  65.129  1.00  0.00           C  
ATOM   1022  HA2 GLY    74      68.223 106.010  64.871  1.00  0.00           H  
ATOM   1023  HA3 GLY    74      67.368 106.754  66.179  1.00  0.00           H  
ATOM   1024  C   GLY    74      66.425 106.864  64.106  1.00  0.00           C  
ATOM   1025  O   GLY    74      66.421 107.623  63.146  1.00  0.00           O  
ATOM   1026  N   TYR    75      65.383 106.056  64.398  1.00  0.00           N  
ATOM   1027  H   TYR    75      65.490 105.539  65.259  1.00  0.00           H  
ATOM   1028  CA  TYR    75      64.128 105.988  63.633  1.00  0.00           C  
ATOM   1029  HA  TYR    75      64.228 106.422  62.639  1.00  0.00           H  
ATOM   1030  CB  TYR    75      63.669 104.485  63.521  1.00  0.00           C  
ATOM   1031  HB2 TYR    75      63.721 103.938  64.462  1.00  0.00           H  
ATOM   1032  HB3 TYR    75      62.665 104.445  63.099  1.00  0.00           H  
ATOM   1033  CG  TYR    75      64.632 103.792  62.616  1.00  0.00           C  
ATOM   1034  CD1 TYR    75      64.906 104.236  61.316  1.00  0.00           C  
ATOM   1035  HD1 TYR    75      64.413 105.142  60.995  1.00  0.00           H  
ATOM   1036  CE1 TYR    75      65.654 103.608  60.348  1.00  0.00           C  
ATOM   1037  HE1 TYR    75      65.818 103.956  59.339  1.00  0.00           H  
ATOM   1038  CZ  TYR    75      66.404 102.477  60.792  1.00  0.00           C  
ATOM   1039  OH  TYR    75      67.166 101.768  59.895  1.00  0.00           O  
ATOM   1040  HH  TYR    75      67.366 100.873  60.178  1.00  0.00           H  
ATOM   1041  CE2 TYR    75      66.210 101.979  62.150  1.00  0.00           C  
ATOM   1042  HE2 TYR    75      66.798 101.157  62.531  1.00  0.00           H  
ATOM   1043  CD2 TYR    75      65.342 102.625  63.051  1.00  0.00           C  
ATOM   1044  HD2 TYR    75      65.230 102.307  64.076  1.00  0.00           H  
ATOM   1045  C   TYR    75      62.966 106.714  64.481  1.00  0.00           C  
ATOM   1046  O   TYR    75      61.879 106.909  63.899  1.00  0.00           O  
ATOM   1047  N   GLY    76      63.259 107.141  65.735  1.00  0.00           N  
ATOM   1048  H   GLY    76      64.080 106.807  66.219  1.00  0.00           H  
ATOM   1049  CA  GLY    76      62.254 107.907  66.474  1.00  0.00           C  
ATOM   1050  HA2 GLY    76      62.739 108.716  67.019  1.00  0.00           H  
ATOM   1051  HA3 GLY    76      61.524 108.314  65.774  1.00  0.00           H  
ATOM   1052  C   GLY    76      61.472 106.949  67.339  1.00  0.00           C  
ATOM   1053  O   GLY    76      61.403 105.802  67.026  1.00  0.00           O  
ATOM   1054  N   SER    77      60.922 107.492  68.422  1.00  0.00           N  
ATOM   1055  H   SER    77      60.942 108.495  68.537  1.00  0.00           H  
ATOM   1056  CA  SER    77      60.099 106.663  69.266  1.00  0.00           C  
ATOM   1057  HA  SER    77      60.572 105.681  69.293  1.00  0.00           H  
ATOM   1058  CB  SER    77      60.197 107.274  70.612  1.00  0.00           C  
ATOM   1059  HB2 SER    77      61.250 107.488  70.799  1.00  0.00           H  
ATOM   1060  HB3 SER    77      59.669 108.225  70.679  1.00  0.00           H  
ATOM   1061  OG  SER    77      59.644 106.448  71.596  1.00  0.00           O  
ATOM   1062  HG  SER    77      60.346 106.165  72.188  1.00  0.00           H  
ATOM   1063  C   SER    77      58.649 106.646  68.865  1.00  0.00           C  
ATOM   1064  O   SER    77      57.915 107.684  68.845  1.00  0.00           O  
ATOM   1065  N   THR    78      58.171 105.442  68.481  1.00  0.00           N  
ATOM   1066  H   THR    78      57.223 105.492  68.136  1.00  0.00           H  
ATOM   1067  CA  THR    78      58.794 104.060  68.344  1.00  0.00           C  
ATOM   1068  HA  THR    78      59.843 104.037  68.050  1.00  0.00           H  
ATOM   1069  CB  THR    78      58.854 103.190  69.632  1.00  0.00           C  
ATOM   1070  HB  THR    78      59.417 103.780  70.355  1.00  0.00           H  
ATOM   1071  CG2 THR    78      57.482 102.874  70.157  1.00  0.00           C  
ATOM   1072 HG21 THR    78      57.558 102.452  71.159  1.00  0.00           H  
ATOM   1073 HG22 THR    78      56.988 103.834  70.307  1.00  0.00           H  
ATOM   1074 HG23 THR    78      56.916 102.213  69.501  1.00  0.00           H  
ATOM   1075  OG1 THR    78      59.668 102.021  69.449  1.00  0.00           O  
ATOM   1076  HG1 THR    78      60.587 102.294  69.511  1.00  0.00           H  
ATOM   1077  C   THR    78      58.015 103.229  67.329  1.00  0.00           C  
ATOM   1078  O   THR    78      56.934 103.572  66.886  1.00  0.00           O  
ATOM   1079  N   GLY    79      58.764 102.216  66.808  1.00  0.00           N  
ATOM   1080  H   GLY    79      59.679 102.167  67.234  1.00  0.00           H  
ATOM   1081  CA  GLY    79      58.314 101.399  65.660  1.00  0.00           C  
ATOM   1082  HA2 GLY    79      57.914 102.051  64.884  1.00  0.00           H  
ATOM   1083  HA3 GLY    79      59.122 100.793  65.249  1.00  0.00           H  
ATOM   1084  C   GLY    79      57.171 100.485  66.134  1.00  0.00           C  
ATOM   1085  O   GLY    79      56.664 100.557  67.238  1.00  0.00           O  
ATOM   1086  N   GLY    80      56.558  99.677  65.245  1.00  0.00           N  
ATOM   1087  H   GLY    80      55.731  99.217  65.599  1.00  0.00           H  
ATOM   1088  CA  GLY    80      56.804  99.719  63.797  1.00  0.00           C  
ATOM   1089  HA2 GLY    80      57.839  99.424  63.623  1.00  0.00           H  
ATOM   1090  HA3 GLY    80      56.188  98.920  63.383  1.00  0.00           H  
ATOM   1091  C   GLY    80      56.539 100.983  63.042  1.00  0.00           C  
ATOM   1092  O   GLY    80      55.798 101.846  63.565  1.00  0.00           O  
ATOM   1093  N   TYR    81      56.958 101.046  61.803  1.00  0.00           N  
ATOM   1094  H   TYR    81      57.352 100.204  61.409  1.00  0.00           H  
ATOM   1095  CA  TYR    81      56.775 102.202  60.928  1.00  0.00           C  
ATOM   1096  HA  TYR    81      56.201 102.949  61.476  1.00  0.00           H  
ATOM   1097  CB  TYR    81      58.113 102.815  60.631  1.00  0.00           C  
ATOM   1098  HB2 TYR    81      58.573 102.061  59.992  1.00  0.00           H  
ATOM   1099  HB3 TYR    81      58.026 103.808  60.190  1.00  0.00           H  
ATOM   1100  CG  TYR    81      58.960 103.059  61.851  1.00  0.00           C  
ATOM   1101  CD1 TYR    81      58.602 104.130  62.641  1.00  0.00           C  
ATOM   1102  HD1 TYR    81      57.754 104.773  62.456  1.00  0.00           H  
ATOM   1103  CE1 TYR    81      59.376 104.461  63.798  1.00  0.00           C  
ATOM   1104  HE1 TYR    81      59.213 105.355  64.381  1.00  0.00           H  
ATOM   1105  CZ  TYR    81      60.380 103.470  64.253  1.00  0.00           C  
ATOM   1106  OH  TYR    81      61.113 103.507  65.423  1.00  0.00           O  
ATOM   1107  HH  TYR    81      60.929 104.305  65.924  1.00  0.00           H  
ATOM   1108  CE2 TYR    81      60.616 102.362  63.431  1.00  0.00           C  
ATOM   1109  HE2 TYR    81      61.387 101.680  63.758  1.00  0.00           H  
ATOM   1110  CD2 TYR    81      59.907 102.183  62.276  1.00  0.00           C  
ATOM   1111  HD2 TYR    81      60.075 101.265  61.734  1.00  0.00           H  
ATOM   1112  C   TYR    81      56.101 101.768  59.549  1.00  0.00           C  
ATOM   1113  O   TYR    81      56.367 100.667  59.155  1.00  0.00           O  
ATOM   1114  N   GLY    82      55.433 102.528  58.732  1.00  0.00           N  
ATOM   1115  H   GLY    82      54.962 101.938  58.060  1.00  0.00           H  
ATOM   1116  CA  GLY    82      55.119 103.988  58.864  1.00  0.00           C  
ATOM   1117  HA2 GLY    82      56.022 104.505  59.189  1.00  0.00           H  
ATOM   1118  HA3 GLY    82      54.920 104.439  57.892  1.00  0.00           H  
ATOM   1119  C   GLY    82      53.961 104.261  59.863  1.00  0.00           C  
ATOM   1120  O   GLY    82      53.998 103.697  60.973  1.00  0.00           O  
ATOM   1121  N   SER    83      53.085 105.231  59.592  1.00  0.00           N  
ATOM   1122  H   SER    83      53.094 105.828  58.777  1.00  0.00           H  
ATOM   1123  CA  SER    83      51.891 105.532  60.508  1.00  0.00           C  
ATOM   1124  HA  SER    83      51.735 104.731  61.230  1.00  0.00           H  
ATOM   1125  CB  SER    83      52.320 106.744  61.313  1.00  0.00           C  
ATOM   1126  HB2 SER    83      53.257 106.438  61.777  1.00  0.00           H  
ATOM   1127  HB3 SER    83      52.513 107.573  60.631  1.00  0.00           H  
ATOM   1128  OG  SER    83      51.309 107.037  62.305  1.00  0.00           O  
ATOM   1129  HG  SER    83      50.919 107.884  62.077  1.00  0.00           H  
ATOM   1130  C   SER    83      50.605 105.773  59.681  1.00  0.00           C  
ATOM   1131  O   SER    83      50.549 106.870  59.050  1.00  0.00           O  
ATOM   1132  N   SER    84      49.631 104.865  59.687  1.00  0.00           N  
ATOM   1133  H   SER    84      48.910 105.079  59.013  1.00  0.00           H  
ATOM   1134  CA  SER    84      49.577 103.522  60.214  1.00  0.00           C  
ATOM   1135  HA  SER    84      49.789 103.494  61.283  1.00  0.00           H  
ATOM   1136  CB  SER    84      48.133 103.000  59.932  1.00  0.00           C  
ATOM   1137  HB2 SER    84      47.408 103.757  60.230  1.00  0.00           H  
ATOM   1138  HB3 SER    84      48.059 102.937  58.846  1.00  0.00           H  
ATOM   1139  OG  SER    84      47.760 101.767  60.464  1.00  0.00           O  
ATOM   1140  HG  SER    84      46.954 101.366  60.129  1.00  0.00           H  
ATOM   1141  C   SER    84      50.613 102.564  59.549  1.00  0.00           C  
ATOM   1142  O   SER    84      51.287 102.947  58.547  1.00  0.00           O  
ATOM   1143  N   GLN    85      50.845 101.397  60.188  1.00  0.00           N  
ATOM   1144  H   GLN    85      50.214 101.165  60.942  1.00  0.00           H  
ATOM   1145  CA  GLN    85      51.968 100.517  59.893  1.00  0.00           C  
ATOM   1146  HA  GLN    85      52.858 101.130  59.751  1.00  0.00           H  
ATOM   1147  CB  GLN    85      52.208  99.578  61.110  1.00  0.00           C  
ATOM   1148  HB2 GLN    85      51.351  98.966  61.390  1.00  0.00           H  
ATOM   1149  HB3 GLN    85      52.999  98.857  60.906  1.00  0.00           H  
ATOM   1150  CG  GLN    85      52.601 100.294  62.447  1.00  0.00           C  
ATOM   1151  HG2 GLN    85      53.561 100.755  62.217  1.00  0.00           H  
ATOM   1152  HG3 GLN    85      51.858 101.039  62.735  1.00  0.00           H  
ATOM   1153  CD  GLN    85      53.099  99.290  63.510  1.00  0.00           C  
ATOM   1154  OE1 GLN    85      53.469  98.126  63.252  1.00  0.00           O  
ATOM   1155  NE2 GLN    85      53.028  99.596  64.766  1.00  0.00           N  
ATOM   1156 HE21 GLN    85      53.359  98.892  65.410  1.00  0.00           H  
ATOM   1157 HE22 GLN    85      53.072 100.549  65.096  1.00  0.00           H  
ATOM   1158  C   GLN    85      51.903  99.675  58.569  1.00  0.00           C  
ATOM   1159  O   GLN    85      52.847  99.010  58.190  1.00  0.00           O  
ATOM   1160  N   SER    86      50.740  99.712  57.921  1.00  0.00           N  
ATOM   1161  H   SER    86      50.134 100.480  58.173  1.00  0.00           H  
ATOM   1162  CA  SER    86      50.418  98.858  56.702  1.00  0.00           C  
ATOM   1163  HA  SER    86      49.347  99.032  56.599  1.00  0.00           H  
ATOM   1164  CB  SER    86      51.120  99.518  55.523  1.00  0.00           C  
ATOM   1165  HB2 SER    86      52.168  99.710  55.750  1.00  0.00           H  
ATOM   1166  HB3 SER    86      51.102  98.765  54.736  1.00  0.00           H  
ATOM   1167  OG  SER    86      50.460 100.762  55.226  1.00  0.00           O  
ATOM   1168  HG  SER    86      49.704 100.394  54.763  1.00  0.00           H  
ATOM   1169  C   SER    86      50.692  97.327  56.873  1.00  0.00           C  
ATOM   1170  O   SER    86      51.331  96.721  55.988  1.00  0.00           O  
ATOM   1171  N   SER    87      50.278  96.804  58.004  1.00  0.00           N  
ATOM   1172  H   SER    87      49.861  97.449  58.659  1.00  0.00           H  
ATOM   1173  CA  SER    87      50.501  95.418  58.399  1.00  0.00           C  
ATOM   1174  HA  SER    87      51.516  95.165  58.094  1.00  0.00           H  
ATOM   1175  CB  SER    87      50.464  95.223  59.943  1.00  0.00           C  
ATOM   1176  HB2 SER    87      50.606  94.156  60.117  1.00  0.00           H  
ATOM   1177  HB3 SER    87      51.231  95.772  60.488  1.00  0.00           H  
ATOM   1178  OG  SER    87      49.221  95.733  60.488  1.00  0.00           O  
ATOM   1179  HG  SER    87      49.403  96.675  60.486  1.00  0.00           H  
ATOM   1180  C   SER    87      49.394  94.481  57.919  1.00  0.00           C  
ATOM   1181  O   SER    87      49.583  93.306  57.854  1.00  0.00           O  
ATOM   1182  N   GLN    88      48.320  95.019  57.361  1.00  0.00           N  
ATOM   1183  H   GLN    88      48.242  96.021  57.262  1.00  0.00           H  
ATOM   1184  CA  GLN    88      47.253  94.243  56.689  1.00  0.00           C  
ATOM   1185  HA  GLN    88      46.827  93.486  57.348  1.00  0.00           H  
ATOM   1186  CB  GLN    88      46.115  95.181  56.253  1.00  0.00           C  
ATOM   1187  HB2 GLN    88      46.421  96.047  55.666  1.00  0.00           H  
ATOM   1188  HB3 GLN    88      45.382  94.645  55.651  1.00  0.00           H  
ATOM   1189  CG  GLN    88      45.293  95.731  57.447  1.00  0.00           C  
ATOM   1190  HG2 GLN    88      44.301  95.912  57.033  1.00  0.00           H  
ATOM   1191  HG3 GLN    88      45.206  94.927  58.178  1.00  0.00           H  
ATOM   1192  CD  GLN    88      45.728  97.057  58.095  1.00  0.00           C  
ATOM   1193  OE1 GLN    88      46.812  97.654  57.898  1.00  0.00           O  
ATOM   1194  NE2 GLN    88      44.887  97.586  58.905  1.00  0.00           N  
ATOM   1195 HE21 GLN    88      44.002  97.110  59.009  1.00  0.00           H  
ATOM   1196 HE22 GLN    88      45.156  98.448  59.357  1.00  0.00           H  
ATOM   1197  C   GLN    88      47.848  93.507  55.426  1.00  0.00           C  
ATOM   1198  O   GLN    88      48.696  94.075  54.727  1.00  0.00           O  
ATOM   1199  N   SER    89      47.501  92.235  55.211  1.00  0.00           N  
ATOM   1200  H   SER    89      46.886  91.738  55.840  1.00  0.00           H  
ATOM   1201  CA  SER    89      47.901  91.423  54.050  1.00  0.00           C  
ATOM   1202  HA  SER    89      48.828  91.889  53.717  1.00  0.00           H  
ATOM   1203  CB  SER    89      48.102  89.911  54.324  1.00  0.00           C  
ATOM   1204  HB2 SER    89      48.746  89.760  55.191  1.00  0.00           H  
ATOM   1205  HB3 SER    89      47.173  89.347  54.402  1.00  0.00           H  
ATOM   1206  OG  SER    89      48.889  89.383  53.256  1.00  0.00           O  
ATOM   1207  HG  SER    89      49.773  89.742  53.361  1.00  0.00           H  
ATOM   1208  C   SER    89      46.949  91.651  52.954  1.00  0.00           C  
ATOM   1209  O   SER    89      45.702  91.696  53.110  1.00  0.00           O  
ATOM   1210  N   SER    90      47.489  91.967  51.736  1.00  0.00           N  
ATOM   1211  H   SER    90      48.487  91.821  51.685  1.00  0.00           H  
ATOM   1212  CA  SER    90      46.835  91.952  50.436  1.00  0.00           C  
ATOM   1213  HA  SER    90      46.106  92.761  50.393  1.00  0.00           H  
ATOM   1214  CB  SER    90      47.879  92.051  49.264  1.00  0.00           C  
ATOM   1215  HB2 SER    90      48.427  91.111  49.196  1.00  0.00           H  
ATOM   1216  HB3 SER    90      47.376  92.159  48.304  1.00  0.00           H  
ATOM   1217  OG  SER    90      48.820  93.117  49.461  1.00  0.00           O  
ATOM   1218  HG  SER    90      49.504  92.898  50.097  1.00  0.00           H  
ATOM   1219  C   SER    90      46.034  90.659  50.269  1.00  0.00           C  
ATOM   1220  O   SER    90      46.523  89.577  50.622  1.00  0.00           O  
ATOM   1221  N   TYR    91      44.836  90.718  49.673  1.00  0.00           N  
ATOM   1222  H   TYR    91      44.517  91.598  49.294  1.00  0.00           H  
ATOM   1223  CA  TYR    91      44.037  89.545  49.234  1.00  0.00           C  
ATOM   1224  HA  TYR    91      43.782  88.926  50.094  1.00  0.00           H  
ATOM   1225  CB  TYR    91      42.740  89.963  48.519  1.00  0.00           C  
ATOM   1226  HB2 TYR    91      42.200  90.500  49.299  1.00  0.00           H  
ATOM   1227  HB3 TYR    91      43.011  90.624  47.696  1.00  0.00           H  
ATOM   1228  CG  TYR    91      41.883  88.840  47.885  1.00  0.00           C  
ATOM   1229  CD1 TYR    91      42.027  88.637  46.506  1.00  0.00           C  
ATOM   1230  HD1 TYR    91      42.804  89.238  46.057  1.00  0.00           H  
ATOM   1231  CE1 TYR    91      41.254  87.661  45.820  1.00  0.00           C  
ATOM   1232  HE1 TYR    91      41.340  87.564  44.748  1.00  0.00           H  
ATOM   1233  CZ  TYR    91      40.482  86.780  46.602  1.00  0.00           C  
ATOM   1234  OH  TYR    91      39.734  85.814  45.948  1.00  0.00           O  
ATOM   1235  HH  TYR    91      38.837  85.661  46.253  1.00  0.00           H  
ATOM   1236  CE2 TYR    91      40.281  86.997  47.978  1.00  0.00           C  
ATOM   1237  HE2 TYR    91      39.588  86.336  48.477  1.00  0.00           H  
ATOM   1238  CD2 TYR    91      40.956  88.087  48.626  1.00  0.00           C  
ATOM   1239  HD2 TYR    91      40.901  88.261  49.690  1.00  0.00           H  
ATOM   1240  C   TYR    91      44.930  88.748  48.256  1.00  0.00           C  
ATOM   1241  O   TYR    91      45.532  89.317  47.367  1.00  0.00           O  
ATOM   1242  N   GLY    92      45.036  87.387  48.203  1.00  0.00           N  
ATOM   1243  H   GLY    92      45.615  86.998  47.472  1.00  0.00           H  
ATOM   1244  CA  GLY    92      44.164  86.415  48.961  1.00  0.00           C  
ATOM   1245  HA2 GLY    92      43.288  86.953  49.323  1.00  0.00           H  
ATOM   1246  HA3 GLY    92      43.871  85.645  48.248  1.00  0.00           H  
ATOM   1247  C   GLY    92      45.006  85.755  50.090  1.00  0.00           C  
ATOM   1248  O   GLY    92      45.878  86.358  50.687  1.00  0.00           O  
ATOM   1249  N   GLN    93      44.661  84.472  50.337  1.00  0.00           N  
ATOM   1250  H   GLN    93      43.781  84.195  49.925  1.00  0.00           H  
ATOM   1251  CA  GLN    93      45.205  83.506  51.349  1.00  0.00           C  
ATOM   1252  HA  GLN    93      46.292  83.536  51.274  1.00  0.00           H  
ATOM   1253  CB  GLN    93      44.734  83.939  52.752  1.00  0.00           C  
ATOM   1254  HB2 GLN    93      45.140  84.939  52.905  1.00  0.00           H  
ATOM   1255  HB3 GLN    93      43.649  83.992  52.658  1.00  0.00           H  
ATOM   1256  CG  GLN    93      45.182  83.061  53.912  1.00  0.00           C  
ATOM   1257  HG2 GLN    93      45.165  81.996  53.683  1.00  0.00           H  
ATOM   1258  HG3 GLN    93      46.243  83.274  54.044  1.00  0.00           H  
ATOM   1259  CD  GLN    93      44.581  83.407  55.293  1.00  0.00           C  
ATOM   1260  OE1 GLN    93      43.650  84.196  55.510  1.00  0.00           O  
ATOM   1261  NE2 GLN    93      45.105  82.896  56.345  1.00  0.00           N  
ATOM   1262 HE21 GLN    93      44.417  82.717  57.063  1.00  0.00           H  
ATOM   1263 HE22 GLN    93      45.803  82.196  56.138  1.00  0.00           H  
ATOM   1264  C   GLN    93      44.870  82.061  51.007  1.00  0.00           C  
ATOM   1265  O   GLN    93      43.713  81.705  50.995  1.00  0.00           O  
ATOM   1266  N   GLN    94      45.903  81.202  50.796  1.00  0.00           N  
ATOM   1267  H   GLN    94      46.862  81.519  50.786  1.00  0.00           H  
ATOM   1268  CA  GLN    94      45.786  79.760  50.548  1.00  0.00           C  
ATOM   1269  HA  GLN    94      45.107  79.685  49.699  1.00  0.00           H  
ATOM   1270  CB  GLN    94      47.154  79.140  50.222  1.00  0.00           C  
ATOM   1271  HB2 GLN    94      47.400  79.448  49.206  1.00  0.00           H  
ATOM   1272  HB3 GLN    94      47.804  79.601  50.966  1.00  0.00           H  
ATOM   1273  CG  GLN    94      47.290  77.667  50.350  1.00  0.00           C  
ATOM   1274  HG2 GLN    94      47.085  77.388  51.384  1.00  0.00           H  
ATOM   1275  HG3 GLN    94      46.438  77.264  49.803  1.00  0.00           H  
ATOM   1276  CD  GLN    94      48.699  77.269  49.911  1.00  0.00           C  
ATOM   1277  OE1 GLN    94      49.735  77.821  50.196  1.00  0.00           O  
ATOM   1278  NE2 GLN    94      48.793  76.130  49.288  1.00  0.00           N  
ATOM   1279 HE21 GLN    94      48.012  75.631  48.886  1.00  0.00           H  
ATOM   1280 HE22 GLN    94      49.730  75.850  49.038  1.00  0.00           H  
ATOM   1281  C   GLN    94      45.114  78.965  51.693  1.00  0.00           C  
ATOM   1282  O   GLN    94      45.423  79.134  52.859  1.00  0.00           O  
ATOM   1283  N   SER    95      44.073  78.243  51.314  1.00  0.00           N  
ATOM   1284  H   SER    95      43.793  78.277  50.344  1.00  0.00           H  
ATOM   1285  CA  SER    95      43.468  77.322  52.239  1.00  0.00           C  
ATOM   1286  HA  SER    95      43.102  77.782  53.157  1.00  0.00           H  
ATOM   1287  CB  SER    95      42.222  76.736  51.610  1.00  0.00           C  
ATOM   1288  HB2 SER    95      42.607  76.306  50.685  1.00  0.00           H  
ATOM   1289  HB3 SER    95      41.878  75.883  52.194  1.00  0.00           H  
ATOM   1290  OG  SER    95      41.159  77.647  51.334  1.00  0.00           O  
ATOM   1291  HG  SER    95      40.561  77.013  50.930  1.00  0.00           H  
ATOM   1292  C   SER    95      44.407  76.058  52.536  1.00  0.00           C  
ATOM   1293  O   SER    95      45.262  75.738  51.807  1.00  0.00           O  
ATOM   1294  N   SER    96      44.188  75.391  53.675  1.00  0.00           N  
ATOM   1295  H   SER    96      43.357  75.465  54.245  1.00  0.00           H  
ATOM   1296  CA  SER    96      45.127  74.403  54.154  1.00  0.00           C  
ATOM   1297  HA  SER    96      46.103  74.887  54.195  1.00  0.00           H  
ATOM   1298  CB  SER    96      44.797  73.895  55.571  1.00  0.00           C  
ATOM   1299  HB2 SER    96      43.885  73.299  55.618  1.00  0.00           H  
ATOM   1300  HB3 SER    96      45.623  73.228  55.815  1.00  0.00           H  
ATOM   1301  OG  SER    96      44.724  74.987  56.405  1.00  0.00           O  
ATOM   1302  HG  SER    96      45.568  75.443  56.384  1.00  0.00           H  
ATOM   1303  C   SER    96      45.239  73.193  53.280  1.00  0.00           C  
ATOM   1304  O   SER    96      44.241  72.712  52.753  1.00  0.00           O  
ATOM   1305  N   TYR    97      46.376  72.553  53.035  1.00  0.00           N  
ATOM   1306  H   TYR    97      46.301  71.827  52.337  1.00  0.00           H  
ATOM   1307  CA  TYR    97      47.749  72.691  53.555  1.00  0.00           C  
ATOM   1308  HA  TYR    97      48.309  71.958  52.975  1.00  0.00           H  
ATOM   1309  CB  TYR    97      48.363  74.055  53.055  1.00  0.00           C  
ATOM   1310  HB2 TYR    97      48.105  74.281  52.020  1.00  0.00           H  
ATOM   1311  HB3 TYR    97      47.971  74.932  53.570  1.00  0.00           H  
ATOM   1312  CG  TYR    97      49.886  74.155  53.140  1.00  0.00           C  
ATOM   1313  CD1 TYR    97      50.652  73.366  52.287  1.00  0.00           C  
ATOM   1314  HD1 TYR    97      50.248  72.769  51.483  1.00  0.00           H  
ATOM   1315  CE1 TYR    97      52.079  73.271  52.550  1.00  0.00           C  
ATOM   1316  HE1 TYR    97      52.721  72.562  52.047  1.00  0.00           H  
ATOM   1317  CZ  TYR    97      52.690  74.125  53.522  1.00  0.00           C  
ATOM   1318  OH  TYR    97      54.045  74.103  53.747  1.00  0.00           O  
ATOM   1319  HH  TYR    97      54.546  73.518  53.174  1.00  0.00           H  
ATOM   1320  CE2 TYR    97      51.843  75.010  54.233  1.00  0.00           C  
ATOM   1321  HE2 TYR    97      52.224  75.663  55.005  1.00  0.00           H  
ATOM   1322  CD2 TYR    97      50.474  75.072  53.987  1.00  0.00           C  
ATOM   1323  HD2 TYR    97      49.884  75.708  54.630  1.00  0.00           H  
ATOM   1324  C   TYR    97      47.915  72.428  55.060  1.00  0.00           C  
ATOM   1325  O   TYR    97      48.163  73.336  55.891  1.00  0.00           O  
ATOM   1326  N   PRO    98      47.773  71.173  55.552  1.00  0.00           N  
ATOM   1327  CD  PRO    98      47.944  70.965  57.014  1.00  0.00           C  
ATOM   1328  HD2 PRO    98      47.103  71.470  57.488  1.00  0.00           H  
ATOM   1329  HD3 PRO    98      48.957  71.132  57.379  1.00  0.00           H  
ATOM   1330  CG  PRO    98      47.657  69.465  57.213  1.00  0.00           C  
ATOM   1331  HG2 PRO    98      46.613  69.252  57.443  1.00  0.00           H  
ATOM   1332  HG3 PRO    98      48.304  69.164  58.036  1.00  0.00           H  
ATOM   1333  CB  PRO    98      48.064  68.801  55.870  1.00  0.00           C  
ATOM   1334  HB2 PRO    98      47.689  67.797  55.669  1.00  0.00           H  
ATOM   1335  HB3 PRO    98      49.152  68.776  55.809  1.00  0.00           H  
ATOM   1336  CA  PRO    98      47.559  69.844  54.873  1.00  0.00           C  
ATOM   1337  HA  PRO    98      48.130  69.863  53.944  1.00  0.00           H  
ATOM   1338  C   PRO    98      46.137  69.621  54.410  1.00  0.00           C  
ATOM   1339  O   PRO    98      45.134  70.125  54.961  1.00  0.00           O  
ATOM   1340  N   GLY    99      46.073  68.894  53.322  1.00  0.00           N  
ATOM   1341  H   GLY    99      46.955  68.542  52.976  1.00  0.00           H  
ATOM   1342  CA  GLY    99      44.960  68.763  52.436  1.00  0.00           C  
ATOM   1343  HA2 GLY    99      44.617  69.698  51.993  1.00  0.00           H  
ATOM   1344  HA3 GLY    99      45.308  68.205  51.567  1.00  0.00           H  
ATOM   1345  C   GLY    99      43.731  67.997  52.902  1.00  0.00           C  
ATOM   1346  O   GLY    99      43.728  67.079  53.725  1.00  0.00           O  
ATOM   1347  N   TYR   100      42.591  68.337  52.285  1.00  0.00           N  
ATOM   1348  H   TYR   100      42.559  69.100  51.624  1.00  0.00           H  
ATOM   1349  CA  TYR   100      41.213  67.983  52.651  1.00  0.00           C  
ATOM   1350  HA  TYR   100      41.264  66.981  53.079  1.00  0.00           H  
ATOM   1351  CB  TYR   100      40.774  68.837  53.884  1.00  0.00           C  
ATOM   1352  HB2 TYR   100      39.842  68.403  54.247  1.00  0.00           H  
ATOM   1353  HB3 TYR   100      41.595  68.698  54.587  1.00  0.00           H  
ATOM   1354  CG  TYR   100      40.556  70.312  53.765  1.00  0.00           C  
ATOM   1355  CD1 TYR   100      41.492  71.305  54.234  1.00  0.00           C  
ATOM   1356  HD1 TYR   100      42.384  70.925  54.710  1.00  0.00           H  
ATOM   1357  CE1 TYR   100      41.175  72.675  54.147  1.00  0.00           C  
ATOM   1358  HE1 TYR   100      41.806  73.485  54.482  1.00  0.00           H  
ATOM   1359  CZ  TYR   100      39.962  73.105  53.555  1.00  0.00           C  
ATOM   1360  OH  TYR   100      39.688  74.433  53.495  1.00  0.00           O  
ATOM   1361  HH  TYR   100      40.334  75.024  53.889  1.00  0.00           H  
ATOM   1362  CE2 TYR   100      39.027  72.146  53.057  1.00  0.00           C  
ATOM   1363  HE2 TYR   100      38.084  72.509  52.677  1.00  0.00           H  
ATOM   1364  CD2 TYR   100      39.341  70.790  53.208  1.00  0.00           C  
ATOM   1365  HD2 TYR   100      38.663  70.037  52.834  1.00  0.00           H  
ATOM   1366  C   TYR   100      40.240  67.824  51.438  1.00  0.00           C  
ATOM   1367  O   TYR   100      39.141  67.400  51.596  1.00  0.00           O  
ATOM   1368  N   GLY   101      40.660  68.294  50.262  1.00  0.00           N  
ATOM   1369  H   GLY   101      41.581  68.704  50.187  1.00  0.00           H  
ATOM   1370  CA  GLY   101      39.850  68.294  49.092  1.00  0.00           C  
ATOM   1371  HA2 GLY   101      38.886  68.712  49.381  1.00  0.00           H  
ATOM   1372  HA3 GLY   101      40.295  69.102  48.510  1.00  0.00           H  
ATOM   1373  C   GLY   101      39.843  67.090  48.200  1.00  0.00           C  
ATOM   1374  O   GLY   101      38.951  66.953  47.329  1.00  0.00           O  
ATOM   1375  N   GLN   102      40.834  66.177  48.397  1.00  0.00           N  
ATOM   1376  H   GLN   102      41.436  66.371  49.185  1.00  0.00           H  
ATOM   1377  CA  GLN   102      41.002  64.895  47.705  1.00  0.00           C  
ATOM   1378  HA  GLN   102      41.267  65.143  46.677  1.00  0.00           H  
ATOM   1379  CB  GLN   102      42.200  64.071  48.250  1.00  0.00           C  
ATOM   1380  HB2 GLN   102      42.294  63.100  47.763  1.00  0.00           H  
ATOM   1381  HB3 GLN   102      43.169  64.508  48.011  1.00  0.00           H  
ATOM   1382  CG  GLN   102      42.016  63.834  49.808  1.00  0.00           C  
ATOM   1383  HG2 GLN   102      40.956  63.722  50.034  1.00  0.00           H  
ATOM   1384  HG3 GLN   102      42.649  62.975  50.034  1.00  0.00           H  
ATOM   1385  CD  GLN   102      42.555  64.993  50.728  1.00  0.00           C  
ATOM   1386  OE1 GLN   102      42.899  66.084  50.326  1.00  0.00           O  
ATOM   1387  NE2 GLN   102      42.717  64.765  51.968  1.00  0.00           N  
ATOM   1388 HE21 GLN   102      42.065  64.086  52.336  1.00  0.00           H  
ATOM   1389 HE22 GLN   102      43.148  65.524  52.476  1.00  0.00           H  
ATOM   1390  C   GLN   102      39.762  63.971  47.657  1.00  0.00           C  
ATOM   1391  O   GLN   102      38.890  63.830  48.617  1.00  0.00           O  
ATOM   1392  N   GLN   103      39.584  63.267  46.530  1.00  0.00           N  
ATOM   1393  H   GLN   103      40.228  63.360  45.757  1.00  0.00           H  
ATOM   1394  CA  GLN   103      38.512  62.250  46.375  1.00  0.00           C  
ATOM   1395  HA  GLN   103      37.569  62.774  46.531  1.00  0.00           H  
ATOM   1396  CB  GLN   103      38.549  61.631  44.977  1.00  0.00           C  
ATOM   1397  HB2 GLN   103      38.904  62.375  44.263  1.00  0.00           H  
ATOM   1398  HB3 GLN   103      39.236  60.803  44.804  1.00  0.00           H  
ATOM   1399  CG  GLN   103      37.144  61.210  44.466  1.00  0.00           C  
ATOM   1400  HG2 GLN   103      36.923  60.264  44.960  1.00  0.00           H  
ATOM   1401  HG3 GLN   103      36.425  62.026  44.543  1.00  0.00           H  
ATOM   1402  CD  GLN   103      37.128  60.689  43.066  1.00  0.00           C  
ATOM   1403  OE1 GLN   103      36.118  60.905  42.373  1.00  0.00           O  
ATOM   1404  NE2 GLN   103      38.005  59.916  42.525  1.00  0.00           N  
ATOM   1405 HE21 GLN   103      37.913  59.674  41.549  1.00  0.00           H  
ATOM   1406 HE22 GLN   103      38.807  59.590  43.045  1.00  0.00           H  
ATOM   1407  C   GLN   103      38.535  61.195  47.473  1.00  0.00           C  
ATOM   1408  O   GLN   103      39.598  60.792  47.931  1.00  0.00           O  
ATOM   1409  N   PRO   104      37.400  60.628  47.967  1.00  0.00           N  
ATOM   1410  CD  PRO   104      35.964  61.009  47.783  1.00  0.00           C  
ATOM   1411  HD2 PRO   104      35.592  60.816  46.777  1.00  0.00           H  
ATOM   1412  HD3 PRO   104      35.822  62.089  47.827  1.00  0.00           H  
ATOM   1413  CG  PRO   104      35.162  60.303  48.848  1.00  0.00           C  
ATOM   1414  HG2 PRO   104      34.286  60.029  48.260  1.00  0.00           H  
ATOM   1415  HG3 PRO   104      35.126  60.891  49.765  1.00  0.00           H  
ATOM   1416  CB  PRO   104      36.053  59.037  49.166  1.00  0.00           C  
ATOM   1417  HB2 PRO   104      35.807  58.364  48.344  1.00  0.00           H  
ATOM   1418  HB3 PRO   104      35.993  58.677  50.193  1.00  0.00           H  
ATOM   1419  CA  PRO   104      37.456  59.453  48.800  1.00  0.00           C  
ATOM   1420  HA  PRO   104      37.997  59.736  49.702  1.00  0.00           H  
ATOM   1421  C   PRO   104      38.168  58.318  48.109  1.00  0.00           C  
ATOM   1422  O   PRO   104      37.931  58.091  46.869  1.00  0.00           O  
ATOM   1423  N   ALA   105      38.958  57.543  48.848  1.00  0.00           N  
ATOM   1424  H   ALA   105      38.839  57.649  49.846  1.00  0.00           H  
ATOM   1425  CA  ALA   105      39.812  56.456  48.319  1.00  0.00           C  
ATOM   1426  HA  ALA   105      39.548  56.146  47.308  1.00  0.00           H  
ATOM   1427  CB  ALA   105      41.215  57.156  48.182  1.00  0.00           C  
ATOM   1428  HB1 ALA   105      41.903  56.331  47.996  1.00  0.00           H  
ATOM   1429  HB2 ALA   105      41.464  57.891  47.417  1.00  0.00           H  
ATOM   1430  HB3 ALA   105      41.566  57.542  49.139  1.00  0.00           H  
ATOM   1431  C   ALA   105      39.971  55.275  49.234  1.00  0.00           C  
ATOM   1432  O   ALA   105      39.635  55.458  50.443  1.00  0.00           O  
ATOM   1433  N   PRO   106      40.583  54.220  48.745  1.00  0.00           N  
ATOM   1434  CD  PRO   106      40.858  53.778  47.367  1.00  0.00           C  
ATOM   1435  HD2 PRO   106      41.279  54.571  46.748  1.00  0.00           H  
ATOM   1436  HD3 PRO   106      39.960  53.528  46.803  1.00  0.00           H  
ATOM   1437  CG  PRO   106      41.814  52.571  47.421  1.00  0.00           C  
ATOM   1438  HG2 PRO   106      42.832  52.962  47.444  1.00  0.00           H  
ATOM   1439  HG3 PRO   106      41.574  51.878  46.615  1.00  0.00           H  
ATOM   1440  CB  PRO   106      41.412  51.937  48.737  1.00  0.00           C  
ATOM   1441  HB2 PRO   106      42.294  51.435  49.135  1.00  0.00           H  
ATOM   1442  HB3 PRO   106      40.635  51.188  48.586  1.00  0.00           H  
ATOM   1443  CA  PRO   106      40.850  53.045  49.599  1.00  0.00           C  
ATOM   1444  HA  PRO   106      39.957  52.630  50.067  1.00  0.00           H  
ATOM   1445  C   PRO   106      41.869  53.374  50.719  1.00  0.00           C  
ATOM   1446  O   PRO   106      42.638  54.312  50.672  1.00  0.00           O  
ATOM   1447  N   SER   107      41.776  52.638  51.824  1.00  0.00           N  
ATOM   1448  H   SER   107      41.059  51.927  51.861  1.00  0.00           H  
ATOM   1449  CA  SER   107      42.833  52.527  52.821  1.00  0.00           C  
ATOM   1450  HA  SER   107      43.053  53.535  53.172  1.00  0.00           H  
ATOM   1451  CB  SER   107      42.435  51.772  54.075  1.00  0.00           C  
ATOM   1452  HB2 SER   107      41.539  52.253  54.466  1.00  0.00           H  
ATOM   1453  HB3 SER   107      42.261  50.715  53.874  1.00  0.00           H  
ATOM   1454  OG  SER   107      43.494  51.916  54.963  1.00  0.00           O  
ATOM   1455  HG  SER   107      43.376  52.768  55.388  1.00  0.00           H  
ATOM   1456  C   SER   107      43.890  51.719  52.140  1.00  0.00           C  
ATOM   1457  O   SER   107      43.573  50.730  51.444  1.00  0.00           O  
ATOM   1458  N   SER   108      45.141  52.015  52.281  1.00  0.00           N  
ATOM   1459  H   SER   108      45.297  52.899  52.744  1.00  0.00           H  
ATOM   1460  CA  SER   108      46.330  51.251  51.830  1.00  0.00           C  
ATOM   1461  HA  SER   108      46.467  51.434  50.764  1.00  0.00           H  
ATOM   1462  CB  SER   108      47.669  51.790  52.302  1.00  0.00           C  
ATOM   1463  HB2 SER   108      48.446  51.096  51.979  1.00  0.00           H  
ATOM   1464  HB3 SER   108      47.796  52.815  51.957  1.00  0.00           H  
ATOM   1465  OG  SER   108      47.850  51.840  53.667  1.00  0.00           O  
ATOM   1466  HG  SER   108      47.520  52.712  53.893  1.00  0.00           H  
ATOM   1467  C   SER   108      46.207  49.752  51.985  1.00  0.00           C  
ATOM   1468  O   SER   108      45.961  49.330  53.131  1.00  0.00           O  
ATOM   1469  N   THR   109      46.480  48.998  50.903  1.00  0.00           N  
ATOM   1470  H   THR   109      46.963  49.522  50.187  1.00  0.00           H  
ATOM   1471  CA  THR   109      46.656  47.540  50.874  1.00  0.00           C  
ATOM   1472  HA  THR   109      45.721  47.045  51.138  1.00  0.00           H  
ATOM   1473  CB  THR   109      47.120  47.097  49.431  1.00  0.00           C  
ATOM   1474  HB  THR   109      48.056  47.585  49.157  1.00  0.00           H  
ATOM   1475  CG2 THR   109      47.341  45.592  49.364  1.00  0.00           C  
ATOM   1476 HG21 THR   109      47.607  45.268  48.358  1.00  0.00           H  
ATOM   1477 HG22 THR   109      48.175  45.256  49.981  1.00  0.00           H  
ATOM   1478 HG23 THR   109      46.385  45.081  49.481  1.00  0.00           H  
ATOM   1479  OG1 THR   109      46.120  47.446  48.532  1.00  0.00           O  
ATOM   1480  HG1 THR   109      45.326  46.972  48.788  1.00  0.00           H  
ATOM   1481  C   THR   109      47.687  47.171  51.918  1.00  0.00           C  
ATOM   1482  O   THR   109      48.738  47.727  51.987  1.00  0.00           O  
ATOM   1483  N   SER   110      47.391  46.114  52.661  1.00  0.00           N  
ATOM   1484  H   SER   110      46.598  45.554  52.382  1.00  0.00           H  
ATOM   1485  CA  SER   110      48.228  45.779  53.866  1.00  0.00           C  
ATOM   1486  HA  SER   110      48.062  46.656  54.491  1.00  0.00           H  
ATOM   1487  CB  SER   110      47.628  44.644  54.666  1.00  0.00           C  
ATOM   1488  HB2 SER   110      48.098  44.531  55.643  1.00  0.00           H  
ATOM   1489  HB3 SER   110      46.607  44.969  54.863  1.00  0.00           H  
ATOM   1490  OG  SER   110      47.524  43.419  53.932  1.00  0.00           O  
ATOM   1491  HG  SER   110      48.047  42.720  54.332  1.00  0.00           H  
ATOM   1492  C   SER   110      49.671  45.448  53.572  1.00  0.00           C  
ATOM   1493  O   SER   110      49.993  44.795  52.545  1.00  0.00           O  
ATOM   1494  N   GLY   111      50.526  45.847  54.559  1.00  0.00           N  
ATOM   1495  H   GLY   111      50.147  46.143  55.447  1.00  0.00           H  
ATOM   1496  CA  GLY   111      51.863  45.250  54.623  1.00  0.00           C  
ATOM   1497  HA2 GLY   111      52.431  45.457  53.716  1.00  0.00           H  
ATOM   1498  HA3 GLY   111      52.319  45.767  55.467  1.00  0.00           H  
ATOM   1499  C   GLY   111      51.937  43.763  54.873  1.00  0.00           C  
ATOM   1500  O   GLY   111      50.920  43.132  55.071  1.00  0.00           O  
ATOM   1501  N   SER   112      53.103  43.090  54.692  1.00  0.00           N  
ATOM   1502  H   SER   112      53.062  42.085  54.601  1.00  0.00           H  
ATOM   1503  CA  SER   112      54.516  43.605  54.487  1.00  0.00           C  
ATOM   1504  HA  SER   112      55.147  42.729  54.631  1.00  0.00           H  
ATOM   1505  CB  SER   112      54.865  44.134  53.060  1.00  0.00           C  
ATOM   1506  HB2 SER   112      54.233  44.965  52.749  1.00  0.00           H  
ATOM   1507  HB3 SER   112      55.853  44.594  53.095  1.00  0.00           H  
ATOM   1508  OG  SER   112      54.675  43.192  52.038  1.00  0.00           O  
ATOM   1509  HG  SER   112      55.218  42.437  52.274  1.00  0.00           H  
ATOM   1510  C   SER   112      54.843  44.667  55.525  1.00  0.00           C  
ATOM   1511  O   SER   112      54.834  45.851  55.264  1.00  0.00           O  
ATOM   1512  N   TYR   113      55.215  44.347  56.797  1.00  0.00           N  
ATOM   1513  H   TYR   113      55.370  45.096  57.457  1.00  0.00           H  
ATOM   1514  CA  TYR   113      55.355  43.012  57.357  1.00  0.00           C  
ATOM   1515  HA  TYR   113      54.853  42.307  56.696  1.00  0.00           H  
ATOM   1516  CB  TYR   113      56.856  42.625  57.230  1.00  0.00           C  
ATOM   1517  HB2 TYR   113      57.414  43.300  57.879  1.00  0.00           H  
ATOM   1518  HB3 TYR   113      56.862  41.602  57.605  1.00  0.00           H  
ATOM   1519  CG  TYR   113      57.497  42.710  55.948  1.00  0.00           C  
ATOM   1520  CD1 TYR   113      57.530  41.562  55.091  1.00  0.00           C  
ATOM   1521  HD1 TYR   113      56.830  40.784  55.360  1.00  0.00           H  
ATOM   1522  CE1 TYR   113      58.025  41.650  53.789  1.00  0.00           C  
ATOM   1523  HE1 TYR   113      57.841  40.735  53.246  1.00  0.00           H  
ATOM   1524  CZ  TYR   113      58.667  42.791  53.360  1.00  0.00           C  
ATOM   1525  OH  TYR   113      59.363  42.818  52.216  1.00  0.00           O  
ATOM   1526  HH  TYR   113      59.951  42.065  52.115  1.00  0.00           H  
ATOM   1527  CE2 TYR   113      58.635  43.930  54.186  1.00  0.00           C  
ATOM   1528  HE2 TYR   113      59.186  44.795  53.846  1.00  0.00           H  
ATOM   1529  CD2 TYR   113      58.065  43.908  55.425  1.00  0.00           C  
ATOM   1530  HD2 TYR   113      58.139  44.810  56.015  1.00  0.00           H  
ATOM   1531  C   TYR   113      54.936  42.921  58.809  1.00  0.00           C  
ATOM   1532  O   TYR   113      54.931  43.892  59.502  1.00  0.00           O  
ATOM   1533  N   GLY   114      54.611  41.676  59.313  1.00  0.00           N  
ATOM   1534  H   GLY   114      54.727  40.897  58.680  1.00  0.00           H  
ATOM   1535  CA  GLY   114      54.249  41.412  60.735  1.00  0.00           C  
ATOM   1536  HA2 GLY   114      54.519  40.399  61.033  1.00  0.00           H  
ATOM   1537  HA3 GLY   114      54.757  42.105  61.405  1.00  0.00           H  
ATOM   1538  C   GLY   114      52.792  41.616  61.122  1.00  0.00           C  
ATOM   1539  O   GLY   114      51.896  41.661  60.241  1.00  0.00           O  
ATOM   1540  N   SER   115      52.381  41.640  62.396  1.00  0.00           N  
ATOM   1541  H   SER   115      51.421  41.885  62.594  1.00  0.00           H  
ATOM   1542  CA  SER   115      53.231  41.804  63.589  1.00  0.00           C  
ATOM   1543  HA  SER   115      54.242  41.481  63.340  1.00  0.00           H  
ATOM   1544  CB  SER   115      53.369  43.303  64.178  1.00  0.00           C  
ATOM   1545  HB2 SER   115      53.777  43.344  65.188  1.00  0.00           H  
ATOM   1546  HB3 SER   115      54.031  43.741  63.432  1.00  0.00           H  
ATOM   1547  OG  SER   115      52.085  43.822  64.204  1.00  0.00           O  
ATOM   1548  HG  SER   115      51.702  44.095  63.367  1.00  0.00           H  
ATOM   1549  C   SER   115      52.892  40.838  64.736  1.00  0.00           C  
ATOM   1550  O   SER   115      52.986  41.160  65.904  1.00  0.00           O  
ATOM   1551  N   SER   116      52.410  39.627  64.450  1.00  0.00           N  
ATOM   1552  H   SER   116      52.265  39.431  63.470  1.00  0.00           H  
ATOM   1553  CA  SER   116      52.193  38.540  65.448  1.00  0.00           C  
ATOM   1554  HA  SER   116      51.725  38.978  66.329  1.00  0.00           H  
ATOM   1555  CB  SER   116      51.208  37.482  64.986  1.00  0.00           C  
ATOM   1556  HB2 SER   116      50.327  37.940  64.537  1.00  0.00           H  
ATOM   1557  HB3 SER   116      51.747  36.770  64.361  1.00  0.00           H  
ATOM   1558  OG  SER   116      50.731  36.791  66.108  1.00  0.00           O  
ATOM   1559  HG  SER   116      50.059  36.189  65.782  1.00  0.00           H  
ATOM   1560  C   SER   116      53.464  37.955  66.138  1.00  0.00           C  
ATOM   1561  O   SER   116      54.466  38.125  65.470  1.00  0.00           O  
ATOM   1562  N   SER   117      53.411  37.455  67.369  1.00  0.00           N  
ATOM   1563  H   SER   117      52.490  37.316  67.759  1.00  0.00           H  
ATOM   1564  CA  SER   117      54.561  36.891  68.086  1.00  0.00           C  
ATOM   1565  HA  SER   117      55.371  37.617  68.154  1.00  0.00           H  
ATOM   1566  CB  SER   117      54.118  36.473  69.520  1.00  0.00           C  
ATOM   1567  HB2 SER   117      54.888  36.051  70.165  1.00  0.00           H  
ATOM   1568  HB3 SER   117      53.925  37.427  70.011  1.00  0.00           H  
ATOM   1569  OG  SER   117      53.041  35.575  69.581  1.00  0.00           O  
ATOM   1570  HG  SER   117      52.225  36.044  69.389  1.00  0.00           H  
ATOM   1571  C   SER   117      55.123  35.593  67.388  1.00  0.00           C  
ATOM   1572  O   SER   117      54.425  35.026  66.534  1.00  0.00           O  
ATOM   1573  N   GLN   118      56.339  35.281  67.837  1.00  0.00           N  
ATOM   1574  H   GLN   118      56.651  35.960  68.516  1.00  0.00           H  
ATOM   1575  CA  GLN   118      57.039  33.975  67.544  1.00  0.00           C  
ATOM   1576  HA  GLN   118      57.775  33.929  68.346  1.00  0.00           H  
ATOM   1577  CB  GLN   118      56.105  32.725  67.762  1.00  0.00           C  
ATOM   1578  HB2 GLN   118      55.236  32.745  67.103  1.00  0.00           H  
ATOM   1579  HB3 GLN   118      56.606  31.825  67.405  1.00  0.00           H  
ATOM   1580  CG  GLN   118      55.590  32.531  69.230  1.00  0.00           C  
ATOM   1581  HG2 GLN   118      55.437  33.540  69.613  1.00  0.00           H  
ATOM   1582  HG3 GLN   118      54.668  31.951  69.220  1.00  0.00           H  
ATOM   1583  CD  GLN   118      56.542  31.805  70.118  1.00  0.00           C  
ATOM   1584  OE1 GLN   118      57.390  30.986  69.762  1.00  0.00           O  
ATOM   1585  NE2 GLN   118      56.456  32.135  71.348  1.00  0.00           N  
ATOM   1586 HE21 GLN   118      55.794  32.859  71.588  1.00  0.00           H  
ATOM   1587 HE22 GLN   118      57.069  31.703  72.023  1.00  0.00           H  
ATOM   1588  C   GLN   118      57.791  34.005  66.215  1.00  0.00           C  
ATOM   1589  O   GLN   118      57.164  34.219  65.179  1.00  0.00           O  
ATOM   1590  N   SER   119      59.057  33.849  66.174  1.00  0.00           N  
ATOM   1591  H   SER   119      59.430  33.730  65.243  1.00  0.00           H  
ATOM   1592  CA  SER   119      60.028  33.657  67.288  1.00  0.00           C  
ATOM   1593  HA  SER   119      59.803  34.224  68.191  1.00  0.00           H  
ATOM   1594  CB  SER   119      60.060  32.206  67.690  1.00  0.00           C  
ATOM   1595  HB2 SER   119      60.837  32.088  68.445  1.00  0.00           H  
ATOM   1596  HB3 SER   119      59.165  31.829  68.185  1.00  0.00           H  
ATOM   1597  OG  SER   119      60.227  31.474  66.530  1.00  0.00           O  
ATOM   1598  HG  SER   119      59.377  31.468  66.084  1.00  0.00           H  
ATOM   1599  C   SER   119      61.412  33.997  66.719  1.00  0.00           C  
ATOM   1600  O   SER   119      61.664  33.923  65.498  1.00  0.00           O  
ATOM   1601  N   SER   120      62.330  34.312  67.634  1.00  0.00           N  
ATOM   1602  H   SER   120      62.004  34.219  68.586  1.00  0.00           H  
ATOM   1603  CA  SER   120      63.769  34.506  67.364  1.00  0.00           C  
ATOM   1604  HA  SER   120      63.888  35.422  66.785  1.00  0.00           H  
ATOM   1605  CB  SER   120      64.433  34.579  68.731  1.00  0.00           C  
ATOM   1606  HB2 SER   120      64.173  35.410  69.387  1.00  0.00           H  
ATOM   1607  HB3 SER   120      64.320  33.627  69.250  1.00  0.00           H  
ATOM   1608  OG  SER   120      65.824  34.666  68.625  1.00  0.00           O  
ATOM   1609  HG  SER   120      66.163  33.796  68.849  1.00  0.00           H  
ATOM   1610  C   SER   120      64.288  33.301  66.530  1.00  0.00           C  
ATOM   1611  O   SER   120      64.129  32.115  66.934  1.00  0.00           O  
ATOM   1612  N   SER   121      65.004  33.503  65.468  1.00  0.00           N  
ATOM   1613  H   SER   121      65.212  32.667  64.940  1.00  0.00           H  
ATOM   1614  CA  SER   121      65.573  34.768  64.892  1.00  0.00           C  
ATOM   1615  HA  SER   121      65.456  35.545  65.648  1.00  0.00           H  
ATOM   1616  CB  SER   121      67.095  34.545  64.635  1.00  0.00           C  
ATOM   1617  HB2 SER   121      67.356  33.883  63.809  1.00  0.00           H  
ATOM   1618  HB3 SER   121      67.578  35.490  64.388  1.00  0.00           H  
ATOM   1619  OG  SER   121      67.736  34.031  65.806  1.00  0.00           O  
ATOM   1620  HG  SER   121      68.001  33.121  65.656  1.00  0.00           H  
ATOM   1621  C   SER   121      64.861  35.211  63.588  1.00  0.00           C  
ATOM   1622  O   SER   121      64.627  34.428  62.634  1.00  0.00           O  
ATOM   1623  N   TYR   122      64.492  36.471  63.568  1.00  0.00           N  
ATOM   1624  H   TYR   122      64.785  37.077  64.321  1.00  0.00           H  
ATOM   1625  CA  TYR   122      63.715  37.136  62.558  1.00  0.00           C  
ATOM   1626  HA  TYR   122      63.179  36.328  62.060  1.00  0.00           H  
ATOM   1627  CB  TYR   122      62.791  38.157  63.264  1.00  0.00           C  
ATOM   1628  HB2 TYR   122      63.273  39.085  63.571  1.00  0.00           H  
ATOM   1629  HB3 TYR   122      62.012  38.468  62.568  1.00  0.00           H  
ATOM   1630  CG  TYR   122      61.977  37.598  64.418  1.00  0.00           C  
ATOM   1631  CD1 TYR   122      62.217  38.045  65.727  1.00  0.00           C  
ATOM   1632  HD1 TYR   122      63.204  38.437  65.923  1.00  0.00           H  
ATOM   1633  CE1 TYR   122      61.333  37.802  66.790  1.00  0.00           C  
ATOM   1634  HE1 TYR   122      61.638  38.119  67.776  1.00  0.00           H  
ATOM   1635  CZ  TYR   122      60.101  37.089  66.576  1.00  0.00           C  
ATOM   1636  OH  TYR   122      59.254  36.815  67.601  1.00  0.00           O  
ATOM   1637  HH  TYR   122      59.797  36.919  68.386  1.00  0.00           H  
ATOM   1638  CE2 TYR   122      59.700  36.806  65.265  1.00  0.00           C  
ATOM   1639  HE2 TYR   122      58.688  36.494  65.056  1.00  0.00           H  
ATOM   1640  CD2 TYR   122      60.656  37.107  64.219  1.00  0.00           C  
ATOM   1641  HD2 TYR   122      60.410  36.915  63.185  1.00  0.00           H  
ATOM   1642  C   TYR   122      64.527  37.604  61.336  1.00  0.00           C  
ATOM   1643  O   TYR   122      65.644  38.033  61.402  1.00  0.00           O  
ATOM   1644  N   GLY   123      63.876  37.720  60.159  1.00  0.00           N  
ATOM   1645  H   GLY   123      64.421  38.071  59.384  1.00  0.00           H  
ATOM   1646  CA  GLY   123      62.511  37.302  59.776  1.00  0.00           C  
ATOM   1647  HA2 GLY   123      62.639  36.353  59.255  1.00  0.00           H  
ATOM   1648  HA3 GLY   123      61.889  37.212  60.666  1.00  0.00           H  
ATOM   1649  C   GLY   123      61.757  38.311  58.857  1.00  0.00           C  
ATOM   1650  O   GLY   123      62.319  38.875  57.898  1.00  0.00           O  
ATOM   1651  N   GLN   124      60.454  38.486  59.090  1.00  0.00           N  
ATOM   1652  H   GLN   124      59.978  37.774  59.626  1.00  0.00           H  
ATOM   1653  CA  GLN   124      59.631  39.510  58.410  1.00  0.00           C  
ATOM   1654  HA  GLN   124      60.312  40.231  57.956  1.00  0.00           H  
ATOM   1655  CB  GLN   124      58.764  38.741  57.372  1.00  0.00           C  
ATOM   1656  HB2 GLN   124      58.292  37.816  57.701  1.00  0.00           H  
ATOM   1657  HB3 GLN   124      57.914  39.412  57.248  1.00  0.00           H  
ATOM   1658  CG  GLN   124      59.582  38.519  56.043  1.00  0.00           C  
ATOM   1659  HG2 GLN   124      60.293  39.341  55.964  1.00  0.00           H  
ATOM   1660  HG3 GLN   124      60.179  37.609  56.099  1.00  0.00           H  
ATOM   1661  CD  GLN   124      58.828  38.462  54.649  1.00  0.00           C  
ATOM   1662  OE1 GLN   124      57.643  38.236  54.517  1.00  0.00           O  
ATOM   1663  NE2 GLN   124      59.522  38.659  53.560  1.00  0.00           N  
ATOM   1664 HE21 GLN   124      60.522  38.794  53.584  1.00  0.00           H  
ATOM   1665 HE22 GLN   124      59.017  38.845  52.705  1.00  0.00           H  
ATOM   1666  C   GLN   124      58.721  40.120  59.575  1.00  0.00           C  
ATOM   1667  O   GLN   124      57.825  39.448  60.102  1.00  0.00           O  
ATOM   1668  N   PRO   125      58.952  41.446  59.876  1.00  0.00           N  
ATOM   1669  CD  PRO   125      58.095  42.110  60.805  1.00  0.00           C  
ATOM   1670  HD2 PRO   125      57.692  41.500  61.612  1.00  0.00           H  
ATOM   1671  HD3 PRO   125      57.269  42.584  60.275  1.00  0.00           H  
ATOM   1672  CG  PRO   125      58.968  43.280  61.229  1.00  0.00           C  
ATOM   1673  HG2 PRO   125      59.735  42.952  61.931  1.00  0.00           H  
ATOM   1674  HG3 PRO   125      58.313  44.010  61.704  1.00  0.00           H  
ATOM   1675  CB  PRO   125      59.571  43.727  59.879  1.00  0.00           C  
ATOM   1676  HB2 PRO   125      60.497  44.263  60.091  1.00  0.00           H  
ATOM   1677  HB3 PRO   125      58.838  44.239  59.256  1.00  0.00           H  
ATOM   1678  CA  PRO   125      59.952  42.348  59.282  1.00  0.00           C  
ATOM   1679  HA  PRO   125      59.842  42.375  58.198  1.00  0.00           H  
ATOM   1680  C   PRO   125      61.398  41.883  59.605  1.00  0.00           C  
ATOM   1681  O   PRO   125      61.585  41.271  60.671  1.00  0.00           O  
ATOM   1682  N   GLN   126      62.339  42.175  58.731  1.00  0.00           N  
ATOM   1683  H   GLN   126      62.109  42.822  57.990  1.00  0.00           H  
ATOM   1684  CA  GLN   126      63.727  41.646  58.823  1.00  0.00           C  
ATOM   1685  HA  GLN   126      63.636  40.573  58.994  1.00  0.00           H  
ATOM   1686  CB  GLN   126      64.374  41.990  57.494  1.00  0.00           C  
ATOM   1687  HB2 GLN   126      63.820  41.474  56.710  1.00  0.00           H  
ATOM   1688  HB3 GLN   126      64.249  43.058  57.316  1.00  0.00           H  
ATOM   1689  CG  GLN   126      65.831  41.651  57.219  1.00  0.00           C  
ATOM   1690  HG2 GLN   126      66.100  41.962  56.210  1.00  0.00           H  
ATOM   1691  HG3 GLN   126      66.490  42.160  57.922  1.00  0.00           H  
ATOM   1692  CD  GLN   126      66.032  40.136  57.340  1.00  0.00           C  
ATOM   1693  OE1 GLN   126      65.936  39.583  58.427  1.00  0.00           O  
ATOM   1694  NE2 GLN   126      66.344  39.370  56.292  1.00  0.00           N  
ATOM   1695 HE21 GLN   126      66.367  39.715  55.343  1.00  0.00           H  
ATOM   1696 HE22 GLN   126      66.577  38.409  56.495  1.00  0.00           H  
ATOM   1697  C   GLN   126      64.461  42.192  60.087  1.00  0.00           C  
ATOM   1698  O   GLN   126      64.363  43.353  60.441  1.00  0.00           O  
ATOM   1699  N   SER   127      65.248  41.304  60.684  1.00  0.00           N  
ATOM   1700  H   SER   127      65.323  40.433  60.179  1.00  0.00           H  
ATOM   1701  CA  SER   127      65.915  41.384  61.948  1.00  0.00           C  
ATOM   1702  HA  SER   127      66.549  40.519  62.147  1.00  0.00           H  
ATOM   1703  CB  SER   127      66.968  42.603  61.967  1.00  0.00           C  
ATOM   1704  HB2 SER   127      67.849  42.292  61.405  1.00  0.00           H  
ATOM   1705  HB3 SER   127      66.576  43.471  61.436  1.00  0.00           H  
ATOM   1706  OG  SER   127      67.350  42.928  63.285  1.00  0.00           O  
ATOM   1707  HG  SER   127      68.277  42.705  63.399  1.00  0.00           H  
ATOM   1708  C   SER   127      65.019  41.373  63.176  1.00  0.00           C  
ATOM   1709  O   SER   127      65.387  40.827  64.194  1.00  0.00           O  
ATOM   1710  N   GLY   128      63.862  42.001  63.188  1.00  0.00           N  
ATOM   1711  H   GLY   128      63.546  42.552  62.403  1.00  0.00           H  
ATOM   1712  CA  GLY   128      62.996  42.113  64.360  1.00  0.00           C  
ATOM   1713  HA2 GLY   128      62.554  41.127  64.503  1.00  0.00           H  
ATOM   1714  HA3 GLY   128      63.669  42.195  65.214  1.00  0.00           H  
ATOM   1715  C   GLY   128      61.936  43.218  64.254  1.00  0.00           C  
ATOM   1716  O   GLY   128      61.799  43.832  63.161  1.00  0.00           O  
ATOM   1717  N   SER   129      61.089  43.442  65.287  1.00  0.00           N  
ATOM   1718  H   SER   129      60.462  44.211  65.099  1.00  0.00           H  
ATOM   1719  CA  SER   129      60.772  42.766  66.582  1.00  0.00           C  
ATOM   1720  HA  SER   129      59.962  43.339  67.034  1.00  0.00           H  
ATOM   1721  CB  SER   129      60.335  41.268  66.445  1.00  0.00           C  
ATOM   1722  HB2 SER   129      61.258  40.704  66.304  1.00  0.00           H  
ATOM   1723  HB3 SER   129      59.798  40.942  67.336  1.00  0.00           H  
ATOM   1724  OG  SER   129      59.332  41.192  65.392  1.00  0.00           O  
ATOM   1725  HG  SER   129      59.737  41.010  64.541  1.00  0.00           H  
ATOM   1726  C   SER   129      61.934  42.888  67.633  1.00  0.00           C  
ATOM   1727  O   SER   129      62.595  41.899  67.937  1.00  0.00           O  
ATOM   1728  N   TYR   130      62.176  44.040  68.252  1.00  0.00           N  
ATOM   1729  H   TYR   130      61.627  44.838  67.967  1.00  0.00           H  
ATOM   1730  CA  TYR   130      63.348  44.170  69.269  1.00  0.00           C  
ATOM   1731  HA  TYR   130      63.414  43.234  69.825  1.00  0.00           H  
ATOM   1732  CB  TYR   130      64.619  44.286  68.383  1.00  0.00           C  
ATOM   1733  HB2 TYR   130      64.822  43.352  67.858  1.00  0.00           H  
ATOM   1734  HB3 TYR   130      64.477  45.103  67.676  1.00  0.00           H  
ATOM   1735  CG  TYR   130      65.896  44.553  69.154  1.00  0.00           C  
ATOM   1736  CD1 TYR   130      66.373  45.855  69.273  1.00  0.00           C  
ATOM   1737  HD1 TYR   130      65.766  46.684  68.940  1.00  0.00           H  
ATOM   1738  CE1 TYR   130      67.631  46.114  69.936  1.00  0.00           C  
ATOM   1739  HE1 TYR   130      67.974  47.120  70.130  1.00  0.00           H  
ATOM   1740  CZ  TYR   130      68.310  45.039  70.449  1.00  0.00           C  
ATOM   1741  OH  TYR   130      69.497  45.313  71.048  1.00  0.00           O  
ATOM   1742  HH  TYR   130      69.786  44.557  71.564  1.00  0.00           H  
ATOM   1743  CE2 TYR   130      67.904  43.730  70.268  1.00  0.00           C  
ATOM   1744  HE2 TYR   130      68.493  42.884  70.591  1.00  0.00           H  
ATOM   1745  CD2 TYR   130      66.714  43.465  69.539  1.00  0.00           C  
ATOM   1746  HD2 TYR   130      66.389  42.449  69.372  1.00  0.00           H  
ATOM   1747  C   TYR   130      63.212  45.279  70.306  1.00  0.00           C  
ATOM   1748  O   TYR   130      63.151  46.469  69.966  1.00  0.00           O  
ATOM   1749  N   SER   131      63.082  45.112  71.585  1.00  0.00           N  
ATOM   1750  H   SER   131      63.051  45.973  72.113  1.00  0.00           H  
ATOM   1751  CA  SER   131      62.589  43.943  72.359  1.00  0.00           C  
ATOM   1752  HA  SER   131      62.068  44.281  73.255  1.00  0.00           H  
ATOM   1753  CB  SER   131      61.431  43.272  71.591  1.00  0.00           C  
ATOM   1754  HB2 SER   131      60.674  44.045  71.462  1.00  0.00           H  
ATOM   1755  HB3 SER   131      61.620  42.752  70.652  1.00  0.00           H  
ATOM   1756  OG  SER   131      60.899  42.469  72.665  1.00  0.00           O  
ATOM   1757  HG  SER   131      60.011  42.245  72.378  1.00  0.00           H  
ATOM   1758  C   SER   131      63.630  42.927  72.811  1.00  0.00           C  
ATOM   1759  O   SER   131      64.122  42.217  71.957  1.00  0.00           O  
ATOM   1760  N   GLN   132      63.952  42.670  74.089  1.00  0.00           N  
ATOM   1761  H   GLN   132      64.643  41.967  74.306  1.00  0.00           H  
ATOM   1762  CA  GLN   132      63.499  43.591  75.150  1.00  0.00           C  
ATOM   1763  HA  GLN   132      63.445  44.632  74.834  1.00  0.00           H  
ATOM   1764  CB  GLN   132      62.081  43.047  75.592  1.00  0.00           C  
ATOM   1765  HB2 GLN   132      61.327  43.143  74.811  1.00  0.00           H  
ATOM   1766  HB3 GLN   132      62.250  42.002  75.852  1.00  0.00           H  
ATOM   1767  CG  GLN   132      61.525  43.702  76.911  1.00  0.00           C  
ATOM   1768  HG2 GLN   132      60.864  43.050  77.483  1.00  0.00           H  
ATOM   1769  HG3 GLN   132      62.337  43.917  77.606  1.00  0.00           H  
ATOM   1770  CD  GLN   132      60.815  45.036  76.593  1.00  0.00           C  
ATOM   1771  OE1 GLN   132      61.440  46.022  76.328  1.00  0.00           O  
ATOM   1772  NE2 GLN   132      59.485  45.206  76.641  1.00  0.00           N  
ATOM   1773 HE21 GLN   132      58.858  44.557  77.095  1.00  0.00           H  
ATOM   1774 HE22 GLN   132      59.132  46.115  76.378  1.00  0.00           H  
ATOM   1775  C   GLN   132      64.488  43.653  76.286  1.00  0.00           C  
ATOM   1776  O   GLN   132      64.979  42.689  76.832  1.00  0.00           O  
ATOM   1777  N   GLN   133      64.712  44.907  76.698  1.00  0.00           N  
ATOM   1778  H   GLN   133      64.175  45.609  76.211  1.00  0.00           H  
ATOM   1779  CA  GLN   133      65.684  45.291  77.781  1.00  0.00           C  
ATOM   1780  HA  GLN   133      65.849  46.367  77.832  1.00  0.00           H  
ATOM   1781  CB  GLN   133      65.204  44.907  79.241  1.00  0.00           C  
ATOM   1782  HB2 GLN   133      64.754  43.918  79.327  1.00  0.00           H  
ATOM   1783  HB3 GLN   133      66.060  44.977  79.912  1.00  0.00           H  
ATOM   1784  CG  GLN   133      64.215  45.914  79.871  1.00  0.00           C  
ATOM   1785  HG2 GLN   133      64.507  46.840  79.376  1.00  0.00           H  
ATOM   1786  HG3 GLN   133      63.175  45.655  79.671  1.00  0.00           H  
ATOM   1787  CD  GLN   133      64.307  45.975  81.396  1.00  0.00           C  
ATOM   1788  OE1 GLN   133      64.549  45.034  82.040  1.00  0.00           O  
ATOM   1789  NE2 GLN   133      64.068  47.147  82.000  1.00  0.00           N  
ATOM   1790 HE21 GLN   133      63.963  47.991  81.456  1.00  0.00           H  
ATOM   1791 HE22 GLN   133      64.232  47.152  82.996  1.00  0.00           H  
ATOM   1792  C   GLN   133      67.030  44.584  77.454  1.00  0.00           C  
ATOM   1793  O   GLN   133      67.502  43.732  78.184  1.00  0.00           O  
ATOM   1794  N   PRO   134      67.719  44.902  76.333  1.00  0.00           N  
ATOM   1795  CD  PRO   134      68.948  44.231  75.860  1.00  0.00           C  
ATOM   1796  HD2 PRO   134      68.807  43.308  75.297  1.00  0.00           H  
ATOM   1797  HD3 PRO   134      69.517  44.064  76.774  1.00  0.00           H  
ATOM   1798  CG  PRO   134      69.725  45.188  74.948  1.00  0.00           C  
ATOM   1799  HG2 PRO   134      69.791  44.750  73.952  1.00  0.00           H  
ATOM   1800  HG3 PRO   134      70.747  45.478  75.188  1.00  0.00           H  
ATOM   1801  CB  PRO   134      68.898  46.500  75.050  1.00  0.00           C  
ATOM   1802  HB2 PRO   134      68.896  46.914  74.042  1.00  0.00           H  
ATOM   1803  HB3 PRO   134      69.395  47.097  75.815  1.00  0.00           H  
ATOM   1804  CA  PRO   134      67.481  46.010  75.404  1.00  0.00           C  
ATOM   1805  HA  PRO   134      66.904  46.745  75.966  1.00  0.00           H  
ATOM   1806  C   PRO   134      66.741  45.652  74.113  1.00  0.00           C  
ATOM   1807  O   PRO   134      66.916  44.520  73.592  1.00  0.00           O  
ATOM   1808  N   SER   135      66.005  46.618  73.442  1.00  0.00           N  
ATOM   1809  H   SER   135      65.580  46.378  72.559  1.00  0.00           H  
ATOM   1810  CA  SER   135      65.789  47.995  73.815  1.00  0.00           C  
ATOM   1811  HA  SER   135      66.788  48.425  73.879  1.00  0.00           H  
ATOM   1812  CB  SER   135      65.080  48.791  72.739  1.00  0.00           C  
ATOM   1813  HB2 SER   135      64.109  48.368  72.481  1.00  0.00           H  
ATOM   1814  HB3 SER   135      65.003  49.804  73.135  1.00  0.00           H  
ATOM   1815  OG  SER   135      65.974  48.796  71.614  1.00  0.00           O  
ATOM   1816  HG  SER   135      65.510  49.033  70.808  1.00  0.00           H  
ATOM   1817  C   SER   135      65.003  48.208  75.077  1.00  0.00           C  
ATOM   1818  O   SER   135      64.092  47.451  75.456  1.00  0.00           O  
ATOM   1819  N   TYR   136      65.212  49.407  75.691  1.00  0.00           N  
ATOM   1820  H   TYR   136      65.880  50.024  75.252  1.00  0.00           H  
ATOM   1821  CA  TYR   136      64.421  49.897  76.821  1.00  0.00           C  
ATOM   1822  HA  TYR   136      63.816  49.070  77.190  1.00  0.00           H  
ATOM   1823  CB  TYR   136      65.326  50.485  77.890  1.00  0.00           C  
ATOM   1824  HB2 TYR   136      65.844  51.340  77.456  1.00  0.00           H  
ATOM   1825  HB3 TYR   136      64.756  50.858  78.740  1.00  0.00           H  
ATOM   1826  CG  TYR   136      66.413  49.585  78.458  1.00  0.00           C  
ATOM   1827  CD1 TYR   136      66.177  48.811  79.630  1.00  0.00           C  
ATOM   1828  HD1 TYR   136      65.212  48.844  80.114  1.00  0.00           H  
ATOM   1829  CE1 TYR   136      67.250  48.162  80.254  1.00  0.00           C  
ATOM   1830  HE1 TYR   136      67.135  47.595  81.166  1.00  0.00           H  
ATOM   1831  CZ  TYR   136      68.480  48.073  79.615  1.00  0.00           C  
ATOM   1832  OH  TYR   136      69.488  47.397  80.230  1.00  0.00           O  
ATOM   1833  HH  TYR   136      70.343  47.279  79.810  1.00  0.00           H  
ATOM   1834  CE2 TYR   136      68.685  48.750  78.415  1.00  0.00           C  
ATOM   1835  HE2 TYR   136      69.675  48.750  77.984  1.00  0.00           H  
ATOM   1836  CD2 TYR   136      67.674  49.544  77.796  1.00  0.00           C  
ATOM   1837  HD2 TYR   136      67.876  50.113  76.899  1.00  0.00           H  
ATOM   1838  C   TYR   136      63.536  50.966  76.278  1.00  0.00           C  
ATOM   1839  O   TYR   136      64.083  51.986  75.790  1.00  0.00           O  
ATOM   1840  N   GLY   137      62.170  50.836  76.287  1.00  0.00           N  
ATOM   1841  H   GLY   137      61.616  51.574  75.877  1.00  0.00           H  
ATOM   1842  CA  GLY   137      61.491  49.590  76.615  1.00  0.00           C  
ATOM   1843  HA2 GLY   137      60.516  49.529  76.131  1.00  0.00           H  
ATOM   1844  HA3 GLY   137      62.003  48.696  76.260  1.00  0.00           H  
ATOM   1845  C   GLY   137      61.205  49.336  78.112  1.00  0.00           C  
ATOM   1846  O   GLY   137      61.924  49.971  78.893  1.00  0.00           O  
ATOM   1847  N   GLY   138      60.091  48.652  78.420  1.00  0.00           N  
ATOM   1848  H   GLY   138      59.485  48.354  77.668  1.00  0.00           H  
ATOM   1849  CA  GLY   138      59.802  48.165  79.760  1.00  0.00           C  
ATOM   1850  HA2 GLY   138      59.169  47.311  79.522  1.00  0.00           H  
ATOM   1851  HA3 GLY   138      60.647  47.769  80.324  1.00  0.00           H  
ATOM   1852  C   GLY   138      59.047  49.129  80.725  1.00  0.00           C  
ATOM   1853  O   GLY   138      58.891  50.349  80.512  1.00  0.00           O  
ATOM   1854  N   GLN   139      58.420  48.612  81.808  1.00  0.00           N  
ATOM   1855  H   GLN   139      57.850  49.227  82.372  1.00  0.00           H  
ATOM   1856  CA  GLN   139      58.706  47.327  82.400  1.00  0.00           C  
ATOM   1857  HA  GLN   139      58.850  46.517  81.684  1.00  0.00           H  
ATOM   1858  CB  GLN   139      60.078  47.309  83.153  1.00  0.00           C  
ATOM   1859  HB2 GLN   139      60.364  46.281  83.374  1.00  0.00           H  
ATOM   1860  HB3 GLN   139      60.903  47.675  82.542  1.00  0.00           H  
ATOM   1861  CG  GLN   139      60.121  48.114  84.480  1.00  0.00           C  
ATOM   1862  HG2 GLN   139      59.128  48.090  84.928  1.00  0.00           H  
ATOM   1863  HG3 GLN   139      60.795  47.552  85.127  1.00  0.00           H  
ATOM   1864  CD  GLN   139      60.774  49.517  84.258  1.00  0.00           C  
ATOM   1865  OE1 GLN   139      61.217  49.957  83.213  1.00  0.00           O  
ATOM   1866  NE2 GLN   139      60.550  50.254  85.327  1.00  0.00           N  
ATOM   1867 HE21 GLN   139      60.143  49.872  86.169  1.00  0.00           H  
ATOM   1868 HE22 GLN   139      60.645  51.248  85.175  1.00  0.00           H  
ATOM   1869  C   GLN   139      57.613  46.650  83.254  1.00  0.00           C  
ATOM   1870  O   GLN   139      57.808  45.536  83.753  1.00  0.00           O  
ATOM   1871  N   GLN   140      56.536  47.375  83.478  1.00  0.00           N  
ATOM   1872  H   GLN   140      56.455  48.256  82.990  1.00  0.00           H  
ATOM   1873  CA  GLN   140      55.427  47.058  84.371  1.00  0.00           C  
ATOM   1874  HA  GLN   140      54.858  47.970  84.555  1.00  0.00           H  
ATOM   1875  CB  GLN   140      54.518  46.070  83.653  1.00  0.00           C  
ATOM   1876  HB2 GLN   140      54.544  46.121  82.564  1.00  0.00           H  
ATOM   1877  HB3 GLN   140      54.830  45.047  83.863  1.00  0.00           H  
ATOM   1878  CG  GLN   140      53.081  45.990  84.107  1.00  0.00           C  
ATOM   1879  HG2 GLN   140      52.582  45.111  83.700  1.00  0.00           H  
ATOM   1880  HG3 GLN   140      53.013  45.792  85.177  1.00  0.00           H  
ATOM   1881  CD  GLN   140      52.135  47.204  83.813  1.00  0.00           C  
ATOM   1882  OE1 GLN   140      52.666  48.264  83.380  1.00  0.00           O  
ATOM   1883  NE2 GLN   140      50.816  47.166  84.113  1.00  0.00           N  
ATOM   1884 HE21 GLN   140      50.421  46.368  84.588  1.00  0.00           H  
ATOM   1885 HE22 GLN   140      50.206  47.887  83.754  1.00  0.00           H  
ATOM   1886  C   GLN   140      55.874  46.653  85.764  1.00  0.00           C  
ATOM   1887  O   GLN   140      55.438  45.695  86.429  1.00  0.00           O  
ATOM   1888  N   GLN   141      56.714  47.567  86.244  1.00  0.00           N  
ATOM   1889  H   GLN   141      57.085  48.118  85.483  1.00  0.00           H  
ATOM   1890  CA  GLN   141      57.375  47.547  87.546  1.00  0.00           C  
ATOM   1891  HA  GLN   141      56.678  47.245  88.329  1.00  0.00           H  
ATOM   1892  CB  GLN   141      58.549  46.493  87.592  1.00  0.00           C  
ATOM   1893  HB2 GLN   141      59.133  46.465  86.672  1.00  0.00           H  
ATOM   1894  HB3 GLN   141      59.189  46.832  88.406  1.00  0.00           H  
ATOM   1895  CG  GLN   141      58.031  45.006  87.805  1.00  0.00           C  
ATOM   1896  HG2 GLN   141      57.174  45.091  88.474  1.00  0.00           H  
ATOM   1897  HG3 GLN   141      57.900  44.631  86.790  1.00  0.00           H  
ATOM   1898  CD  GLN   141      59.066  44.176  88.513  1.00  0.00           C  
ATOM   1899  OE1 GLN   141      60.265  44.346  88.344  1.00  0.00           O  
ATOM   1900  NE2 GLN   141      58.685  43.164  89.272  1.00  0.00           N  
ATOM   1901 HE21 GLN   141      57.693  42.976  89.262  1.00  0.00           H  
ATOM   1902 HE22 GLN   141      59.395  42.685  89.807  1.00  0.00           H  
ATOM   1903  C   GLN   141      57.755  48.958  87.876  1.00  0.00           C  
ATOM   1904  O   GLN   141      58.212  49.690  87.011  1.00  0.00           O  
ATOM   1905  N   SER   142      57.519  49.456  89.149  1.00  0.00           N  
ATOM   1906  H   SER   142      57.880  50.357  89.427  1.00  0.00           H  
ATOM   1907  CA  SER   142      56.813  48.901  90.223  1.00  0.00           C  
ATOM   1908  HA  SER   142      56.858  49.557  91.092  1.00  0.00           H  
ATOM   1909  CB  SER   142      55.277  48.838  89.954  1.00  0.00           C  
ATOM   1910  HB2 SER   142      55.067  48.036  89.247  1.00  0.00           H  
ATOM   1911  HB3 SER   142      54.767  48.549  90.874  1.00  0.00           H  
ATOM   1912  OG  SER   142      54.657  50.012  89.533  1.00  0.00           O  
ATOM   1913  HG  SER   142      54.393  49.896  88.617  1.00  0.00           H  
ATOM   1914  C   SER   142      57.468  47.539  90.670  1.00  0.00           C  
ATOM   1915  O   SER   142      56.849  46.459  90.675  1.00  0.00           O  
ATOM   1916  N   TYR   143      58.731  47.632  91.091  1.00  0.00           N  
ATOM   1917  H   TYR   143      59.101  48.524  91.387  1.00  0.00           H  
ATOM   1918  CA  TYR   143      59.467  46.470  91.589  1.00  0.00           C  
ATOM   1919  HA  TYR   143      59.454  45.614  90.914  1.00  0.00           H  
ATOM   1920  CB  TYR   143      60.941  46.854  91.781  1.00  0.00           C  
ATOM   1921  HB2 TYR   143      61.066  47.713  92.440  1.00  0.00           H  
ATOM   1922  HB3 TYR   143      61.471  46.002  92.208  1.00  0.00           H  
ATOM   1923  CG  TYR   143      61.541  47.407  90.453  1.00  0.00           C  
ATOM   1924  CD1 TYR   143      62.082  46.451  89.526  1.00  0.00           C  
ATOM   1925  HD1 TYR   143      62.194  45.396  89.727  1.00  0.00           H  
ATOM   1926  CE1 TYR   143      62.649  46.905  88.311  1.00  0.00           C  
ATOM   1927  HE1 TYR   143      63.014  46.165  87.614  1.00  0.00           H  
ATOM   1928  CZ  TYR   143      62.711  48.349  88.111  1.00  0.00           C  
ATOM   1929  OH  TYR   143      63.315  48.734  86.994  1.00  0.00           O  
ATOM   1930  HH  TYR   143      63.130  49.665  86.850  1.00  0.00           H  
ATOM   1931  CE2 TYR   143      62.055  49.259  88.921  1.00  0.00           C  
ATOM   1932  HE2 TYR   143      61.956  50.286  88.603  1.00  0.00           H  
ATOM   1933  CD2 TYR   143      61.503  48.813  90.096  1.00  0.00           C  
ATOM   1934  HD2 TYR   143      61.236  49.567  90.822  1.00  0.00           H  
ATOM   1935  C   TYR   143      58.835  45.941  92.929  1.00  0.00           C  
ATOM   1936  O   TYR   143      58.938  44.726  93.163  1.00  0.00           O  
ATOM   1937  N   GLY   144      58.260  46.809  93.745  1.00  0.00           N  
ATOM   1938  H   GLY   144      58.250  47.749  93.378  1.00  0.00           H  
ATOM   1939  CA  GLY   144      57.408  46.363  94.920  1.00  0.00           C  
ATOM   1940  HA2 GLY   144      58.011  45.742  95.583  1.00  0.00           H  
ATOM   1941  HA3 GLY   144      57.099  47.221  95.518  1.00  0.00           H  
ATOM   1942  C   GLY   144      56.098  45.666  94.601  1.00  0.00           C  
ATOM   1943  O   GLY   144      55.388  46.133  93.707  1.00  0.00           O  
ATOM   1944  N   GLN   145      55.759  44.616  95.316  1.00  0.00           N  
ATOM   1945  H   GLN   145      56.466  44.477  96.024  1.00  0.00           H  
ATOM   1946  CA  GLN   145      54.452  43.857  95.296  1.00  0.00           C  
ATOM   1947  HA  GLN   145      54.265  43.573  94.261  1.00  0.00           H  
ATOM   1948  CB  GLN   145      54.586  42.685  96.339  1.00  0.00           C  
ATOM   1949  HB2 GLN   145      54.703  43.120  97.332  1.00  0.00           H  
ATOM   1950  HB3 GLN   145      53.616  42.188  96.336  1.00  0.00           H  
ATOM   1951  CG  GLN   145      55.709  41.622  96.176  1.00  0.00           C  
ATOM   1952  HG2 GLN   145      55.475  40.832  96.890  1.00  0.00           H  
ATOM   1953  HG3 GLN   145      55.804  41.206  95.173  1.00  0.00           H  
ATOM   1954  CD  GLN   145      57.130  41.985  96.592  1.00  0.00           C  
ATOM   1955  OE1 GLN   145      57.541  43.123  96.607  1.00  0.00           O  
ATOM   1956  NE2 GLN   145      57.960  41.014  96.884  1.00  0.00           N  
ATOM   1957 HE21 GLN   145      58.901  41.233  97.179  1.00  0.00           H  
ATOM   1958 HE22 GLN   145      57.624  40.082  97.081  1.00  0.00           H  
ATOM   1959  C   GLN   145      53.235  44.704  95.625  1.00  0.00           C  
ATOM   1960  O   GLN   145      53.316  45.834  96.171  1.00  0.00           O  
ATOM   1961  N   GLN   146      52.046  44.182  95.335  1.00  0.00           N  
ATOM   1962  H   GLN   146      51.909  43.333  94.804  1.00  0.00           H  
ATOM   1963  CA  GLN   146      50.772  44.915  95.517  1.00  0.00           C  
ATOM   1964  HA  GLN   146      50.857  45.839  94.945  1.00  0.00           H  
ATOM   1965  CB  GLN   146      49.662  44.058  94.851  1.00  0.00           C  
ATOM   1966  HB2 GLN   146      49.723  43.127  95.415  1.00  0.00           H  
ATOM   1967  HB3 GLN   146      48.754  44.656  94.921  1.00  0.00           H  
ATOM   1968  CG  GLN   146      49.905  43.790  93.394  1.00  0.00           C  
ATOM   1969  HG2 GLN   146      50.921  43.424  93.242  1.00  0.00           H  
ATOM   1970  HG3 GLN   146      49.213  42.972  93.195  1.00  0.00           H  
ATOM   1971  CD  GLN   146      49.597  44.956  92.524  1.00  0.00           C  
ATOM   1972  OE1 GLN   146      49.493  46.165  92.857  1.00  0.00           O  
ATOM   1973  NE2 GLN   146      49.441  44.668  91.268  1.00  0.00           N  
ATOM   1974 HE21 GLN   146      49.534  43.715  90.945  1.00  0.00           H  
ATOM   1975 HE22 GLN   146      49.319  45.446  90.635  1.00  0.00           H  
ATOM   1976  C   GLN   146      50.463  45.176  96.976  1.00  0.00           C  
ATOM   1977  O   GLN   146      50.606  44.310  97.827  1.00  0.00           O  
ATOM   1978  N   GLN   147      49.865  46.311  97.211  1.00  0.00           N  
ATOM   1979  H   GLN   147      49.809  46.920  96.407  1.00  0.00           H  
ATOM   1980  CA  GLN   147      49.292  46.780  98.459  1.00  0.00           C  
ATOM   1981  HA  GLN   147      49.273  45.963  99.180  1.00  0.00           H  
ATOM   1982  CB  GLN   147      50.269  47.843  98.917  1.00  0.00           C  
ATOM   1983  HB2 GLN   147      50.387  48.597  98.138  1.00  0.00           H  
ATOM   1984  HB3 GLN   147      49.820  48.164  99.857  1.00  0.00           H  
ATOM   1985  CG  GLN   147      51.714  47.297  99.225  1.00  0.00           C  
ATOM   1986  HG2 GLN   147      51.532  46.458  99.897  1.00  0.00           H  
ATOM   1987  HG3 GLN   147      51.996  47.024  98.209  1.00  0.00           H  
ATOM   1988  CD  GLN   147      52.637  48.421  99.771  1.00  0.00           C  
ATOM   1989  OE1 GLN   147      53.398  49.196  99.051  1.00  0.00           O  
ATOM   1990  NE2 GLN   147      52.918  48.421 101.060  1.00  0.00           N  
ATOM   1991 HE21 GLN   147      52.356  47.906 101.722  1.00  0.00           H  
ATOM   1992 HE22 GLN   147      53.682  48.956 101.448  1.00  0.00           H  
ATOM   1993  C   GLN   147      47.887  47.336  98.331  1.00  0.00           C  
ATOM   1994  O   GLN   147      47.492  47.850  97.272  1.00  0.00           O  
ATOM   1995  N   SER   148      47.281  47.438  99.513  1.00  0.00           N  
ATOM   1996  H   SER   148      47.793  47.011 100.272  1.00  0.00           H  
ATOM   1997  CA  SER   148      46.282  48.469  99.908  1.00  0.00           C  
ATOM   1998  HA  SER   148      45.411  48.530  99.256  1.00  0.00           H  
ATOM   1999  CB  SER   148      45.721  48.033 101.200  1.00  0.00           C  
ATOM   2000  HB2 SER   148      46.503  47.693 101.879  1.00  0.00           H  
ATOM   2001  HB3 SER   148      45.396  48.923 101.738  1.00  0.00           H  
ATOM   2002  OG  SER   148      44.786  47.110 100.918  1.00  0.00           O  
ATOM   2003  HG  SER   148      45.303  46.384 100.561  1.00  0.00           H  
ATOM   2004  C   SER   148      46.970  49.878 100.021  1.00  0.00           C  
ATOM   2005  O   SER   148      48.185  50.045  99.934  1.00  0.00           O  
ATOM   2006  N   TYR   149      46.157  50.890 100.275  1.00  0.00           N  
ATOM   2007  H   TYR   149      45.190  50.701 100.054  1.00  0.00           H  
ATOM   2008  CA  TYR   149      46.549  52.301 100.515  1.00  0.00           C  
ATOM   2009  HA  TYR   149      47.072  52.517  99.584  1.00  0.00           H  
ATOM   2010  CB  TYR   149      45.313  53.246 100.495  1.00  0.00           C  
ATOM   2011  HB2 TYR   149      44.756  52.908  99.621  1.00  0.00           H  
ATOM   2012  HB3 TYR   149      44.695  53.180 101.390  1.00  0.00           H  
ATOM   2013  CG  TYR   149      45.666  54.739 100.316  1.00  0.00           C  
ATOM   2014  CD1 TYR   149      45.811  55.535 101.485  1.00  0.00           C  
ATOM   2015  HD1 TYR   149      45.669  55.112 102.469  1.00  0.00           H  
ATOM   2016  CE1 TYR   149      46.152  56.859 101.278  1.00  0.00           C  
ATOM   2017  HE1 TYR   149      46.448  57.381 102.176  1.00  0.00           H  
ATOM   2018  CZ  TYR   149      46.040  57.450  99.980  1.00  0.00           C  
ATOM   2019  OH  TYR   149      46.231  58.797  99.734  1.00  0.00           O  
ATOM   2020  HH  TYR   149      46.190  59.355 100.514  1.00  0.00           H  
ATOM   2021  CE2 TYR   149      45.855  56.657  98.835  1.00  0.00           C  
ATOM   2022  HE2 TYR   149      45.557  57.040  97.870  1.00  0.00           H  
ATOM   2023  CD2 TYR   149      45.846  55.282  99.015  1.00  0.00           C  
ATOM   2024  HD2 TYR   149      45.780  54.482  98.292  1.00  0.00           H  
ATOM   2025  C   TYR   149      47.489  52.477 101.739  1.00  0.00           C  
ATOM   2026  O   TYR   149      47.208  51.905 102.819  1.00  0.00           O  
ATOM   2027  N   ASN   150      48.424  53.375 101.628  1.00  0.00           N  
ATOM   2028  H   ASN   150      48.507  53.680 100.669  1.00  0.00           H  
ATOM   2029  CA  ASN   150      49.303  53.986 102.654  1.00  0.00           C  
ATOM   2030  HA  ASN   150      48.819  54.049 103.628  1.00  0.00           H  
ATOM   2031  CB  ASN   150      50.630  53.153 102.844  1.00  0.00           C  
ATOM   2032  HB2 ASN   150      51.186  52.956 101.928  1.00  0.00           H  
ATOM   2033  HB3 ASN   150      51.228  53.619 103.627  1.00  0.00           H  
ATOM   2034  CG  ASN   150      50.349  51.722 103.278  1.00  0.00           C  
ATOM   2035  OD1 ASN   150      49.942  51.420 104.413  1.00  0.00           O  
ATOM   2036  ND2 ASN   150      50.531  50.674 102.509  1.00  0.00           N  
ATOM   2037 HD21 ASN   150      50.365  49.735 102.844  1.00  0.00           H  
ATOM   2038 HD22 ASN   150      50.830  50.793 101.552  1.00  0.00           H  
ATOM   2039  C   ASN   150      49.512  55.444 102.228  1.00  0.00           C  
ATOM   2040  O   ASN   150      49.981  55.580 101.080  1.00  0.00           O  
ATOM   2041  N   PRO   151      49.080  56.491 102.951  1.00  0.00           N  
ATOM   2042  CD  PRO   151      48.538  56.345 104.309  1.00  0.00           C  
ATOM   2043  HD2 PRO   151      49.033  55.597 104.927  1.00  0.00           H  
ATOM   2044  HD3 PRO   151      47.510  56.045 104.107  1.00  0.00           H  
ATOM   2045  CG  PRO   151      48.654  57.746 104.973  1.00  0.00           C  
ATOM   2046  HG2 PRO   151      49.624  57.919 105.438  1.00  0.00           H  
ATOM   2047  HG3 PRO   151      47.798  58.036 105.582  1.00  0.00           H  
ATOM   2048  CB  PRO   151      48.634  58.683 103.763  1.00  0.00           C  
ATOM   2049  HB2 PRO   151      49.099  59.661 103.887  1.00  0.00           H  
ATOM   2050  HB3 PRO   151      47.615  59.041 103.616  1.00  0.00           H  
ATOM   2051  CA  PRO   151      49.165  57.927 102.540  1.00  0.00           C  
ATOM   2052  HA  PRO   151      48.546  58.033 101.650  1.00  0.00           H  
ATOM   2053  C   PRO   151      50.654  58.336 102.203  1.00  0.00           C  
ATOM   2054  O   PRO   151      51.554  57.824 102.908  1.00  0.00           O  
ATOM   2055  N   PRO   152      50.886  59.285 101.303  1.00  0.00           N  
ATOM   2056  CD  PRO   152      49.792  59.882 100.477  1.00  0.00           C  
ATOM   2057  HD2 PRO   152      48.921  60.161 101.070  1.00  0.00           H  
ATOM   2058  HD3 PRO   152      49.530  59.032  99.847  1.00  0.00           H  
ATOM   2059  CG  PRO   152      50.520  61.073  99.738  1.00  0.00           C  
ATOM   2060  HG2 PRO   152      50.452  61.997 100.313  1.00  0.00           H  
ATOM   2061  HG3 PRO   152      50.166  61.214  98.717  1.00  0.00           H  
ATOM   2062  CB  PRO   152      52.040  60.612  99.787  1.00  0.00           C  
ATOM   2063  HB2 PRO   152      52.651  61.504  99.923  1.00  0.00           H  
ATOM   2064  HB3 PRO   152      52.374  60.209  98.831  1.00  0.00           H  
ATOM   2065  CA  PRO   152      52.260  59.717 101.003  1.00  0.00           C  
ATOM   2066  HA  PRO   152      52.902  58.884 100.715  1.00  0.00           H  
ATOM   2067  C   PRO   152      52.877  60.569 102.170  1.00  0.00           C  
ATOM   2068  O   PRO   152      52.279  61.584 102.596  1.00  0.00           O  
ATOM   2069  N   GLN   153      54.119  60.314 102.626  1.00  0.00           N  
ATOM   2070  H   GLN   153      54.589  59.525 102.206  1.00  0.00           H  
ATOM   2071  CA  GLN   153      54.841  60.989 103.690  1.00  0.00           C  
ATOM   2072  HA  GLN   153      54.181  60.785 104.534  1.00  0.00           H  
ATOM   2073  CB  GLN   153      56.186  60.283 103.810  1.00  0.00           C  
ATOM   2074  HB2 GLN   153      56.022  59.262 104.154  1.00  0.00           H  
ATOM   2075  HB3 GLN   153      56.606  60.233 102.805  1.00  0.00           H  
ATOM   2076  CG  GLN   153      57.178  60.948 104.749  1.00  0.00           C  
ATOM   2077  HG2 GLN   153      58.167  60.490 104.771  1.00  0.00           H  
ATOM   2078  HG3 GLN   153      57.305  61.996 104.478  1.00  0.00           H  
ATOM   2079  CD  GLN   153      56.699  60.873 106.204  1.00  0.00           C  
ATOM   2080  OE1 GLN   153      55.592  60.494 106.556  1.00  0.00           O  
ATOM   2081  NE2 GLN   153      57.522  61.281 107.146  1.00  0.00           N  
ATOM   2082 HE21 GLN   153      58.356  61.816 106.949  1.00  0.00           H  
ATOM   2083 HE22 GLN   153      57.287  61.165 108.121  1.00  0.00           H  
ATOM   2084  C   GLN   153      54.994  62.480 103.453  1.00  0.00           C  
ATOM   2085  O   GLN   153      55.198  62.950 102.310  1.00  0.00           O  
ATOM   2086  N   GLY   154      54.811  63.315 104.517  1.00  0.00           N  
ATOM   2087  H   GLY   154      54.621  62.842 105.390  1.00  0.00           H  
ATOM   2088  CA  GLY   154      54.945  64.790 104.584  1.00  0.00           C  
ATOM   2089  HA2 GLY   154      55.445  64.958 105.538  1.00  0.00           H  
ATOM   2090  HA3 GLY   154      55.597  65.173 103.799  1.00  0.00           H  
ATOM   2091  C   GLY   154      53.723  65.703 104.409  1.00  0.00           C  
ATOM   2092  O   GLY   154      52.544  65.231 104.121  1.00  0.00           O  
ATOM   2093  N   TYR   155      53.831  66.923 104.799  1.00  0.00           N  
ATOM   2094  H   TYR   155      54.803  67.129 104.979  1.00  0.00           H  
ATOM   2095  CA  TYR   155      52.901  68.016 104.670  1.00  0.00           C  
ATOM   2096  HA  TYR   155      52.006  67.680 104.146  1.00  0.00           H  
ATOM   2097  CB  TYR   155      52.555  68.595 106.068  1.00  0.00           C  
ATOM   2098  HB2 TYR   155      53.518  68.859 106.504  1.00  0.00           H  
ATOM   2099  HB3 TYR   155      51.955  69.491 105.909  1.00  0.00           H  
ATOM   2100  CG  TYR   155      51.956  67.726 107.156  1.00  0.00           C  
ATOM   2101  CD1 TYR   155      52.268  67.988 108.507  1.00  0.00           C  
ATOM   2102  HD1 TYR   155      52.836  68.891 108.675  1.00  0.00           H  
ATOM   2103  CE1 TYR   155      51.936  67.104 109.563  1.00  0.00           C  
ATOM   2104  HE1 TYR   155      52.177  67.298 110.597  1.00  0.00           H  
ATOM   2105  CZ  TYR   155      51.180  66.007 109.310  1.00  0.00           C  
ATOM   2106  OH  TYR   155      50.799  65.156 110.348  1.00  0.00           O  
ATOM   2107  HH  TYR   155      50.267  64.410 110.062  1.00  0.00           H  
ATOM   2108  CE2 TYR   155      50.877  65.690 107.978  1.00  0.00           C  
ATOM   2109  HE2 TYR   155      50.215  64.862 107.770  1.00  0.00           H  
ATOM   2110  CD2 TYR   155      51.243  66.519 106.922  1.00  0.00           C  
ATOM   2111  HD2 TYR   155      51.078  66.199 105.904  1.00  0.00           H  
ATOM   2112  C   TYR   155      53.561  69.110 103.686  1.00  0.00           C  
ATOM   2113  O   TYR   155      54.783  69.254 103.524  1.00  0.00           O  
ATOM   2114  N   GLY   156      52.782  69.909 102.939  1.00  0.00           N  
ATOM   2115  H   GLY   156      53.213  70.641 102.392  1.00  0.00           H  
ATOM   2116  CA  GLY   156      51.301  70.017 103.068  1.00  0.00           C  
ATOM   2117  HA2 GLY   156      50.868  69.514 102.204  1.00  0.00           H  
ATOM   2118  HA3 GLY   156      50.903  69.613 103.999  1.00  0.00           H  
ATOM   2119  C   GLY   156      50.936  71.505 103.006  1.00  0.00           C  
ATOM   2120  O   GLY   156      51.620  72.213 102.296  1.00  0.00           O  
ATOM   2121  N   GLN   157      49.930  71.922 103.737  1.00  0.00           N  
ATOM   2122  H   GLN   157      49.530  71.311 104.435  1.00  0.00           H  
ATOM   2123  CA  GLN   157      49.227  73.183 103.518  1.00  0.00           C  
ATOM   2124  HA  GLN   157      49.976  73.925 103.242  1.00  0.00           H  
ATOM   2125  CB  GLN   157      48.158  72.971 102.407  1.00  0.00           C  
ATOM   2126  HB2 GLN   157      47.790  73.991 102.300  1.00  0.00           H  
ATOM   2127  HB3 GLN   157      48.686  72.762 101.477  1.00  0.00           H  
ATOM   2128  CG  GLN   157      47.070  71.933 102.753  1.00  0.00           C  
ATOM   2129  HG2 GLN   157      46.782  72.183 103.774  1.00  0.00           H  
ATOM   2130  HG3 GLN   157      46.193  72.028 102.113  1.00  0.00           H  
ATOM   2131  CD  GLN   157      47.457  70.488 102.745  1.00  0.00           C  
ATOM   2132  OE1 GLN   157      48.313  69.993 102.065  1.00  0.00           O  
ATOM   2133  NE2 GLN   157      46.806  69.699 103.511  1.00  0.00           N  
ATOM   2134 HE21 GLN   157      46.111  70.087 104.132  1.00  0.00           H  
ATOM   2135 HE22 GLN   157      47.065  68.723 103.544  1.00  0.00           H  
ATOM   2136  C   GLN   157      48.579  73.661 104.874  1.00  0.00           C  
ATOM   2137  O   GLN   157      48.288  72.898 105.771  1.00  0.00           O  
ATOM   2138  N   GLN   158      48.504  74.971 105.252  1.00  0.00           N  
ATOM   2139  H   GLN   158      48.023  75.064 106.135  1.00  0.00           H  
ATOM   2140  CA  GLN   158      48.462  76.096 104.372  1.00  0.00           C  
ATOM   2141  HA  GLN   158      48.403  75.835 103.316  1.00  0.00           H  
ATOM   2142  CB  GLN   158      47.195  76.894 104.773  1.00  0.00           C  
ATOM   2143  HB2 GLN   158      47.102  77.106 105.838  1.00  0.00           H  
ATOM   2144  HB3 GLN   158      47.180  77.778 104.136  1.00  0.00           H  
ATOM   2145  CG  GLN   158      45.848  76.169 104.383  1.00  0.00           C  
ATOM   2146  HG2 GLN   158      45.025  76.884 104.359  1.00  0.00           H  
ATOM   2147  HG3 GLN   158      45.950  75.958 103.318  1.00  0.00           H  
ATOM   2148  CD  GLN   158      45.379  74.936 105.141  1.00  0.00           C  
ATOM   2149  OE1 GLN   158      45.780  74.626 106.254  1.00  0.00           O  
ATOM   2150  NE2 GLN   158      44.528  74.115 104.474  1.00  0.00           N  
ATOM   2151 HE21 GLN   158      44.109  74.445 103.616  1.00  0.00           H  
ATOM   2152 HE22 GLN   158      44.275  73.233 104.897  1.00  0.00           H  
ATOM   2153  C   GLN   158      49.661  77.061 104.640  1.00  0.00           C  
ATOM   2154  O   GLN   158      49.913  77.884 103.707  1.00  0.00           O  
ATOM   2155  N   ASN   159      50.473  76.825 105.611  1.00  0.00           N  
ATOM   2156  H   ASN   159      50.234  76.078 106.248  1.00  0.00           H  
ATOM   2157  CA  ASN   159      51.683  77.516 106.015  1.00  0.00           C  
ATOM   2158  HA  ASN   159      52.255  77.790 105.129  1.00  0.00           H  
ATOM   2159  CB  ASN   159      51.279  78.900 106.609  1.00  0.00           C  
ATOM   2160  HB2 ASN   159      52.220  79.328 106.955  1.00  0.00           H  
ATOM   2161  HB3 ASN   159      50.848  79.414 105.750  1.00  0.00           H  
ATOM   2162  CG  ASN   159      50.289  78.964 107.798  1.00  0.00           C  
ATOM   2163  OD1 ASN   159      49.126  78.546 107.764  1.00  0.00           O  
ATOM   2164  ND2 ASN   159      50.604  79.591 108.907  1.00  0.00           N  
ATOM   2165 HD21 ASN   159      51.527  79.979 109.041  1.00  0.00           H  
ATOM   2166 HD22 ASN   159      49.798  79.955 109.394  1.00  0.00           H  
ATOM   2167  C   ASN   159      52.491  76.669 106.989  1.00  0.00           C  
ATOM   2168  O   ASN   159      51.972  76.119 107.983  1.00  0.00           O  
ATOM   2169  N   GLN   160      53.822  76.524 106.933  1.00  0.00           N  
ATOM   2170  H   GLN   160      54.225  76.025 107.713  1.00  0.00           H  
ATOM   2171  CA  GLN   160      54.757  76.913 105.854  1.00  0.00           C  
ATOM   2172  HA  GLN   160      54.163  77.107 104.961  1.00  0.00           H  
ATOM   2173  CB  GLN   160      55.502  78.153 106.252  1.00  0.00           C  
ATOM   2174  HB2 GLN   160      55.999  78.377 105.308  1.00  0.00           H  
ATOM   2175  HB3 GLN   160      54.826  78.993 106.411  1.00  0.00           H  
ATOM   2176  CG  GLN   160      56.458  78.094 107.482  1.00  0.00           C  
ATOM   2177  HG2 GLN   160      56.076  77.341 108.172  1.00  0.00           H  
ATOM   2178  HG3 GLN   160      57.410  77.671 107.162  1.00  0.00           H  
ATOM   2179  CD  GLN   160      56.534  79.365 108.248  1.00  0.00           C  
ATOM   2180  OE1 GLN   160      56.220  79.413 109.418  1.00  0.00           O  
ATOM   2181  NE2 GLN   160      57.105  80.432 107.730  1.00  0.00           N  
ATOM   2182 HE21 GLN   160      57.357  80.381 106.753  1.00  0.00           H  
ATOM   2183 HE22 GLN   160      57.165  81.262 108.302  1.00  0.00           H  
ATOM   2184  C   GLN   160      55.663  75.697 105.561  1.00  0.00           C  
ATOM   2185  O   GLN   160      56.874  75.799 105.503  1.00  0.00           O  
ATOM   2186  N   TYR   161      55.067  74.527 105.365  1.00  0.00           N  
ATOM   2187  H   TYR   161      54.059  74.522 105.429  1.00  0.00           H  
ATOM   2188  CA  TYR   161      55.676  73.258 105.176  1.00  0.00           C  
ATOM   2189  HA  TYR   161      56.480  73.092 105.893  1.00  0.00           H  
ATOM   2190  CB  TYR   161      54.731  72.116 105.228  1.00  0.00           C  
ATOM   2191  HB2 TYR   161      54.056  71.999 104.380  1.00  0.00           H  
ATOM   2192  HB3 TYR   161      55.332  71.208 105.239  1.00  0.00           H  
ATOM   2193  CG  TYR   161      53.729  72.167 106.393  1.00  0.00           C  
ATOM   2194  CD1 TYR   161      54.036  71.605 107.640  1.00  0.00           C  
ATOM   2195  HD1 TYR   161      54.991  71.110 107.736  1.00  0.00           H  
ATOM   2196  CE1 TYR   161      53.042  71.614 108.620  1.00  0.00           C  
ATOM   2197  HE1 TYR   161      53.197  71.099 109.557  1.00  0.00           H  
ATOM   2198  CZ  TYR   161      51.759  72.075 108.357  1.00  0.00           C  
ATOM   2199  OH  TYR   161      50.847  71.947 109.329  1.00  0.00           O  
ATOM   2200  HH  TYR   161      51.155  72.287 110.172  1.00  0.00           H  
ATOM   2201  CE2 TYR   161      51.514  72.728 107.168  1.00  0.00           C  
ATOM   2202  HE2 TYR   161      50.570  73.221 106.989  1.00  0.00           H  
ATOM   2203  CD2 TYR   161      52.474  72.771 106.192  1.00  0.00           C  
ATOM   2204  HD2 TYR   161      52.344  73.272 105.244  1.00  0.00           H  
ATOM   2205  C   TYR   161      56.409  73.239 103.877  1.00  0.00           C  
ATOM   2206  O   TYR   161      57.526  72.778 103.825  1.00  0.00           O  
ATOM   2207  N   ASN   162      55.771  73.766 102.825  1.00  0.00           N  
ATOM   2208  H   ASN   162      54.907  74.267 102.976  1.00  0.00           H  
ATOM   2209  CA  ASN   162      56.340  73.839 101.456  1.00  0.00           C  
ATOM   2210  HA  ASN   162      57.333  73.394 101.520  1.00  0.00           H  
ATOM   2211  CB  ASN   162      55.454  73.019 100.525  1.00  0.00           C  
ATOM   2212  HB2 ASN   162      54.415  73.305 100.691  1.00  0.00           H  
ATOM   2213  HB3 ASN   162      55.767  73.312  99.523  1.00  0.00           H  
ATOM   2214  CG  ASN   162      55.611  71.516 100.636  1.00  0.00           C  
ATOM   2215  OD1 ASN   162      56.629  70.979 100.955  1.00  0.00           O  
ATOM   2216  ND2 ASN   162      54.458  70.897 100.684  1.00  0.00           N  
ATOM   2217 HD21 ASN   162      54.484  69.887 100.653  1.00  0.00           H  
ATOM   2218 HD22 ASN   162      53.675  71.356 100.241  1.00  0.00           H  
ATOM   2219  C   ASN   162      56.479  75.316 101.203  1.00  0.00           C  
ATOM   2220  O   ASN   162      55.463  76.041 101.139  1.00  0.00           O  
ATOM   2221  N   SER   163      57.745  75.734 101.011  1.00  0.00           N  
ATOM   2222  H   SER   163      58.538  75.120 101.130  1.00  0.00           H  
ATOM   2223  CA  SER   163      58.116  77.211 100.953  1.00  0.00           C  
ATOM   2224  HA  SER   163      58.052  77.648 101.949  1.00  0.00           H  
ATOM   2225  CB  SER   163      59.552  77.306 100.460  1.00  0.00           C  
ATOM   2226  HB2 SER   163      59.688  76.953  99.437  1.00  0.00           H  
ATOM   2227  HB3 SER   163      59.768  78.353 100.249  1.00  0.00           H  
ATOM   2228  OG  SER   163      60.471  76.755 101.392  1.00  0.00           O  
ATOM   2229  HG  SER   163      60.349  75.804 101.431  1.00  0.00           H  
ATOM   2230  C   SER   163      57.222  78.136 100.153  1.00  0.00           C  
ATOM   2231  O   SER   163      56.836  77.800  99.006  1.00  0.00           O  
ATOM   2232  N   SER   164      57.100  79.459 100.500  1.00  0.00           N  
ATOM   2233  H   SER   164      57.506  79.777 101.368  1.00  0.00           H  
ATOM   2234  CA  SER   164      56.348  80.450  99.730  1.00  0.00           C  
ATOM   2235  HA  SER   164      56.453  81.384 100.281  1.00  0.00           H  
ATOM   2236  CB  SER   164      54.872  80.116  99.734  1.00  0.00           C  
ATOM   2237  HB2 SER   164      54.730  79.234  99.111  1.00  0.00           H  
ATOM   2238  HB3 SER   164      54.565  79.707 100.697  1.00  0.00           H  
ATOM   2239  OG  SER   164      53.967  81.085  99.351  1.00  0.00           O  
ATOM   2240  HG  SER   164      53.142  80.622  99.189  1.00  0.00           H  
ATOM   2241  C   SER   164      56.933  80.798  98.285  1.00  0.00           C  
ATOM   2242  O   SER   164      58.155  80.811  98.019  1.00  0.00           O  
ATOM   2243  N   SER   165      56.050  81.242  97.352  1.00  0.00           N  
ATOM   2244  H   SER   165      55.091  81.295  97.665  1.00  0.00           H  
ATOM   2245  CA  SER   165      56.405  81.680  96.026  1.00  0.00           C  
ATOM   2246  HA  SER   165      56.732  80.797  95.477  1.00  0.00           H  
ATOM   2247  CB  SER   165      55.244  82.274  95.382  1.00  0.00           C  
ATOM   2248  HB2 SER   165      54.934  83.148  95.956  1.00  0.00           H  
ATOM   2249  HB3 SER   165      55.531  82.593  94.380  1.00  0.00           H  
ATOM   2250  OG  SER   165      54.199  81.286  95.421  1.00  0.00           O  
ATOM   2251  HG  SER   165      53.436  81.577  94.916  1.00  0.00           H  
ATOM   2252  C   SER   165      57.552  82.726  95.929  1.00  0.00           C  
ATOM   2253  O   SER   165      57.568  83.714  96.617  1.00  0.00           O  
ATOM   2254  N   GLY   166      58.503  82.470  95.044  1.00  0.00           N  
ATOM   2255  H   GLY   166      58.540  81.582  94.564  1.00  0.00           H  
ATOM   2256  CA  GLY   166      59.604  83.350  94.821  1.00  0.00           C  
ATOM   2257  HA2 GLY   166      60.149  83.258  95.761  1.00  0.00           H  
ATOM   2258  HA3 GLY   166      60.299  82.913  94.103  1.00  0.00           H  
ATOM   2259  C   GLY   166      59.276  84.820  94.502  1.00  0.00           C  
ATOM   2260  O   GLY   166      58.140  85.221  94.233  1.00  0.00           O  
ATOM   2261  N   GLY   167      60.328  85.612  94.590  1.00  0.00           N  
ATOM   2262  H   GLY   167      61.190  85.180  94.893  1.00  0.00           H  
ATOM   2263  CA  GLY   167      60.240  87.026  94.351  1.00  0.00           C  
ATOM   2264  HA2 GLY   167      59.239  87.412  94.545  1.00  0.00           H  
ATOM   2265  HA3 GLY   167      60.973  87.455  95.034  1.00  0.00           H  
ATOM   2266  C   GLY   167      60.811  87.454  92.927  1.00  0.00           C  
ATOM   2267  O   GLY   167      61.499  86.660  92.248  1.00  0.00           O  
ATOM   2268  N   GLY   168      60.564  88.699  92.530  1.00  0.00           N  
ATOM   2269  H   GLY   168      60.080  89.299  93.183  1.00  0.00           H  
ATOM   2270  CA  GLY   168      60.810  89.234  91.177  1.00  0.00           C  
ATOM   2271  HA2 GLY   168      60.376  88.519  90.477  1.00  0.00           H  
ATOM   2272  HA3 GLY   168      60.281  90.180  91.058  1.00  0.00           H  
ATOM   2273  C   GLY   168      62.297  89.345  90.850  1.00  0.00           C  
ATOM   2274  O   GLY   168      62.773  88.764  89.873  1.00  0.00           O  
ATOM   2275  N   GLY   169      63.016  90.115  91.580  1.00  0.00           N  
ATOM   2276  H   GLY   169      63.923  90.321  91.187  1.00  0.00           H  
ATOM   2277  CA  GLY   169      62.445  91.193  92.462  1.00  0.00           C  
ATOM   2278  HA2 GLY   169      61.534  90.933  92.999  1.00  0.00           H  
ATOM   2279  HA3 GLY   169      63.206  91.324  93.231  1.00  0.00           H  
ATOM   2280  C   GLY   169      62.244  92.584  91.908  1.00  0.00           C  
ATOM   2281  O   GLY   169      62.291  92.779  90.703  1.00  0.00           O  
ATOM   2282  N   GLY   170      62.001  93.541  92.783  1.00  0.00           N  
ATOM   2283  H   GLY   170      61.999  93.330  93.771  1.00  0.00           H  
ATOM   2284  CA  GLY   170      61.555  94.902  92.383  1.00  0.00           C  
ATOM   2285  HA2 GLY   170      61.330  95.513  93.257  1.00  0.00           H  
ATOM   2286  HA3 GLY   170      62.364  95.362  91.816  1.00  0.00           H  
ATOM   2287  C   GLY   170      60.193  94.826  91.598  1.00  0.00           C  
ATOM   2288  O   GLY   170      59.392  93.893  91.705  1.00  0.00           O  
ATOM   2289  N   GLY   171      59.915  95.875  90.812  1.00  0.00           N  
ATOM   2290  H   GLY   171      59.038  95.844  90.312  1.00  0.00           H  
ATOM   2291  CA  GLY   171      60.764  97.057  90.607  1.00  0.00           C  
ATOM   2292  HA2 GLY   171      61.652  96.523  90.268  1.00  0.00           H  
ATOM   2293  HA3 GLY   171      60.372  97.747  89.859  1.00  0.00           H  
ATOM   2294  C   GLY   171      61.084  97.895  91.790  1.00  0.00           C  
ATOM   2295  O   GLY   171      60.378  97.833  92.780  1.00  0.00           O  
ATOM   2296  N   GLY   172      62.021  98.817  91.676  1.00  0.00           N  
ATOM   2297  H   GLY   172      62.110  99.512  92.403  1.00  0.00           H  
ATOM   2298  CA  GLY   172      63.018  99.036  90.636  1.00  0.00           C  
ATOM   2299  HA2 GLY   172      63.859  99.455  91.187  1.00  0.00           H  
ATOM   2300  HA3 GLY   172      63.302  98.110  90.135  1.00  0.00           H  
ATOM   2301  C   GLY   172      62.565  99.934  89.502  1.00  0.00           C  
ATOM   2302  O   GLY   172      61.396 100.250  89.373  1.00  0.00           O  
ATOM   2303  N   GLY   173      63.522 100.476  88.764  1.00  0.00           N  
ATOM   2304  H   GLY   173      64.488 100.375  89.043  1.00  0.00           H  
ATOM   2305  CA  GLY   173      63.210 101.252  87.519  1.00  0.00           C  
ATOM   2306  HA2 GLY   173      62.473 102.003  87.805  1.00  0.00           H  
ATOM   2307  HA3 GLY   173      64.158 101.655  87.163  1.00  0.00           H  
ATOM   2308  C   GLY   173      62.583 100.423  86.368  1.00  0.00           C  
ATOM   2309  O   GLY   173      62.670  99.224  86.383  1.00  0.00           O  
ATOM   2310  N   GLY   174      61.990 100.914  85.272  1.00  0.00           N  
ATOM   2311  H   GLY   174      61.560 100.194  84.710  1.00  0.00           H  
ATOM   2312  CA  GLY   174      61.977 102.345  84.881  1.00  0.00           C  
ATOM   2313  HA2 GLY   174      60.950 102.711  84.853  1.00  0.00           H  
ATOM   2314  HA3 GLY   174      62.386 102.903  85.723  1.00  0.00           H  
ATOM   2315  C   GLY   174      62.667 102.775  83.634  1.00  0.00           C  
ATOM   2316  O   GLY   174      63.106 101.899  82.877  1.00  0.00           O  
ATOM   2317  N   GLY   175      62.724 104.075  83.562  1.00  0.00           N  
ATOM   2318  H   GLY   175      62.193 104.572  84.264  1.00  0.00           H  
ATOM   2319  CA  GLY   175      63.454 104.825  82.554  1.00  0.00           C  
ATOM   2320  HA2 GLY   175      63.118 104.374  81.620  1.00  0.00           H  
ATOM   2321  HA3 GLY   175      63.157 105.874  82.555  1.00  0.00           H  
ATOM   2322  C   GLY   175      64.975 104.706  82.756  1.00  0.00           C  
ATOM   2323  O   GLY   175      65.587 105.748  82.861  1.00  0.00           O  
ATOM   2324  N   ASN   176      65.618 103.533  82.814  1.00  0.00           N  
ATOM   2325  H   ASN   176      64.965 102.814  82.539  1.00  0.00           H  
ATOM   2326  CA  ASN   176      67.018 103.220  83.072  1.00  0.00           C  
ATOM   2327  HA  ASN   176      67.279 103.702  84.014  1.00  0.00           H  
ATOM   2328  CB  ASN   176      67.126 101.750  83.366  1.00  0.00           C  
ATOM   2329  HB2 ASN   176      66.728 101.094  82.592  1.00  0.00           H  
ATOM   2330  HB3 ASN   176      68.180 101.585  83.588  1.00  0.00           H  
ATOM   2331  CG  ASN   176      66.453 101.375  84.721  1.00  0.00           C  
ATOM   2332  OD1 ASN   176      65.318 101.738  85.056  1.00  0.00           O  
ATOM   2333  ND2 ASN   176      67.141 100.624  85.527  1.00  0.00           N  
ATOM   2334 HD21 ASN   176      66.675 100.269  86.350  1.00  0.00           H  
ATOM   2335 HD22 ASN   176      67.899 100.134  85.073  1.00  0.00           H  
ATOM   2336  C   ASN   176      67.972 103.765  81.946  1.00  0.00           C  
ATOM   2337  O   ASN   176      69.189 104.008  82.192  1.00  0.00           O  
ATOM   2338  N   TYR   177      67.456 103.998  80.747  1.00  0.00           N  
ATOM   2339  H   TYR   177      66.489 103.834  80.505  1.00  0.00           H  
ATOM   2340  CA  TYR   177      68.213 104.241  79.545  1.00  0.00           C  
ATOM   2341  HA  TYR   177      69.237 104.500  79.814  1.00  0.00           H  
ATOM   2342  CB  TYR   177      68.322 102.986  78.694  1.00  0.00           C  
ATOM   2343  HB2 TYR   177      67.413 102.854  78.107  1.00  0.00           H  
ATOM   2344  HB3 TYR   177      69.140 103.151  77.993  1.00  0.00           H  
ATOM   2345  CG  TYR   177      68.654 101.651  79.406  1.00  0.00           C  
ATOM   2346  CD1 TYR   177      69.977 101.415  79.813  1.00  0.00           C  
ATOM   2347  HD1 TYR   177      70.804 102.043  79.518  1.00  0.00           H  
ATOM   2348  CE1 TYR   177      70.361 100.217  80.508  1.00  0.00           C  
ATOM   2349  HE1 TYR   177      71.395 100.026  80.752  1.00  0.00           H  
ATOM   2350  CZ  TYR   177      69.324  99.369  80.842  1.00  0.00           C  
ATOM   2351  OH  TYR   177      69.676  98.190  81.391  1.00  0.00           O  
ATOM   2352  HH  TYR   177      70.628  98.092  81.316  1.00  0.00           H  
ATOM   2353  CE2 TYR   177      67.970  99.559  80.427  1.00  0.00           C  
ATOM   2354  HE2 TYR   177      67.186  98.873  80.712  1.00  0.00           H  
ATOM   2355  CD2 TYR   177      67.646 100.689  79.552  1.00  0.00           C  
ATOM   2356  HD2 TYR   177      66.684 100.787  79.073  1.00  0.00           H  
ATOM   2357  C   TYR   177      67.450 105.444  78.787  1.00  0.00           C  
ATOM   2358  O   TYR   177      66.204 105.624  79.044  1.00  0.00           O  
ATOM   2359  N   GLY   178      68.023 106.276  77.932  1.00  0.00           N  
ATOM   2360  H   GLY   178      67.437 107.027  77.597  1.00  0.00           H  
ATOM   2361  CA  GLY   178      69.327 106.122  77.287  1.00  0.00           C  
ATOM   2362  HA2 GLY   178      69.961 105.361  77.743  1.00  0.00           H  
ATOM   2363  HA3 GLY   178      69.268 105.763  76.260  1.00  0.00           H  
ATOM   2364  C   GLY   178      70.037 107.472  77.121  1.00  0.00           C  
ATOM   2365  O   GLY   178      69.476 108.480  76.744  1.00  0.00           O  
ATOM   2366  N   GLN   179      71.353 107.317  77.229  1.00  0.00           N  
ATOM   2367  H   GLN   179      71.614 106.404  77.572  1.00  0.00           H  
ATOM   2368  CA  GLN   179      72.315 108.406  77.054  1.00  0.00           C  
ATOM   2369  HA  GLN   179      71.854 109.265  77.542  1.00  0.00           H  
ATOM   2370  CB  GLN   179      73.589 108.071  77.780  1.00  0.00           C  
ATOM   2371  HB2 GLN   179      73.757 107.013  77.579  1.00  0.00           H  
ATOM   2372  HB3 GLN   179      74.390 108.679  77.359  1.00  0.00           H  
ATOM   2373  CG  GLN   179      73.627 108.052  79.317  1.00  0.00           C  
ATOM   2374  HG2 GLN   179      73.677 109.113  79.561  1.00  0.00           H  
ATOM   2375  HG3 GLN   179      72.711 107.686  79.782  1.00  0.00           H  
ATOM   2376  CD  GLN   179      74.787 107.197  79.753  1.00  0.00           C  
ATOM   2377  OE1 GLN   179      75.886 107.093  79.210  1.00  0.00           O  
ATOM   2378  NE2 GLN   179      74.642 106.458  80.777  1.00  0.00           N  
ATOM   2379 HE21 GLN   179      73.880 106.634  81.416  1.00  0.00           H  
ATOM   2380 HE22 GLN   179      75.483 105.927  80.955  1.00  0.00           H  
ATOM   2381  C   GLN   179      72.589 108.630  75.566  1.00  0.00           C  
ATOM   2382  O   GLN   179      72.637 107.698  74.804  1.00  0.00           O  
ATOM   2383  N   ASP   180      72.694 109.830  75.041  1.00  0.00           N  
ATOM   2384  H   ASP   180      72.944 109.806  74.063  1.00  0.00           H  
ATOM   2385  CA  ASP   180      72.350 111.072  75.700  1.00  0.00           C  
ATOM   2386  HA  ASP   180      72.635 111.057  76.751  1.00  0.00           H  
ATOM   2387  CB  ASP   180      73.226 112.261  75.120  1.00  0.00           C  
ATOM   2388  HB2 ASP   180      72.889 112.521  74.116  1.00  0.00           H  
ATOM   2389  HB3 ASP   180      72.977 113.103  75.765  1.00  0.00           H  
ATOM   2390  CG  ASP   180      74.777 111.995  75.095  1.00  0.00           C  
ATOM   2391  OD1 ASP   180      75.352 111.280  75.909  1.00  0.00           O  
ATOM   2392  OD2 ASP   180      75.529 112.695  74.380  1.00  0.00           O  
ATOM   2393  C   ASP   180      70.881 111.487  75.779  1.00  0.00           C  
ATOM   2394  O   ASP   180      70.532 112.461  76.460  1.00  0.00           O  
ATOM   2395  N   GLN   181      70.014 110.759  75.087  1.00  0.00           N  
ATOM   2396  H   GLN   181      70.392 109.989  74.554  1.00  0.00           H  
ATOM   2397  CA  GLN   181      68.607 111.148  74.902  1.00  0.00           C  
ATOM   2398  HA  GLN   181      68.047 111.525  75.757  1.00  0.00           H  
ATOM   2399  CB  GLN   181      68.700 112.302  73.860  1.00  0.00           C  
ATOM   2400  HB2 GLN   181      69.152 113.152  74.371  1.00  0.00           H  
ATOM   2401  HB3 GLN   181      69.354 111.908  73.083  1.00  0.00           H  
ATOM   2402  CG  GLN   181      67.412 112.765  73.107  1.00  0.00           C  
ATOM   2403  HG2 GLN   181      66.792 111.935  72.766  1.00  0.00           H  
ATOM   2404  HG3 GLN   181      66.842 113.385  73.799  1.00  0.00           H  
ATOM   2405  CD  GLN   181      67.726 113.574  71.787  1.00  0.00           C  
ATOM   2406  OE1 GLN   181      68.655 113.344  71.040  1.00  0.00           O  
ATOM   2407  NE2 GLN   181      66.940 114.619  71.564  1.00  0.00           N  
ATOM   2408 HE21 GLN   181      66.223 114.877  72.227  1.00  0.00           H  
ATOM   2409 HE22 GLN   181      67.322 115.293  70.916  1.00  0.00           H  
ATOM   2410  C   GLN   181      67.685 109.977  74.413  1.00  0.00           C  
ATOM   2411  O   GLN   181      68.081 109.225  73.486  1.00  0.00           O  
ATOM   2412  N   SER   182      66.407 110.082  74.725  1.00  0.00           N  
ATOM   2413  H   SER   182      66.116 110.826  75.343  1.00  0.00           H  
ATOM   2414  CA  SER   182      65.388 109.210  74.231  1.00  0.00           C  
ATOM   2415  HA  SER   182      65.792 108.333  73.725  1.00  0.00           H  
ATOM   2416  CB  SER   182      64.590 108.538  75.356  1.00  0.00           C  
ATOM   2417  HB2 SER   182      64.057 109.329  75.883  1.00  0.00           H  
ATOM   2418  HB3 SER   182      63.921 107.870  74.813  1.00  0.00           H  
ATOM   2419  OG  SER   182      65.392 107.832  76.298  1.00  0.00           O  
ATOM   2420  HG  SER   182      64.775 107.422  76.909  1.00  0.00           H  
ATOM   2421  C   SER   182      64.365 109.988  73.325  1.00  0.00           C  
ATOM   2422  O   SER   182      63.652 110.776  73.909  1.00  0.00           O  
ATOM   2423  N   SER   183      64.493 109.832  72.032  1.00  0.00           N  
ATOM   2424  H   SER   183      63.806 110.307  71.463  1.00  0.00           H  
ATOM   2425  CA  SER   183      65.372 108.976  71.204  1.00  0.00           C  
ATOM   2426  HA  SER   183      65.948 108.312  71.849  1.00  0.00           H  
ATOM   2427  CB  SER   183      64.597 108.110  70.240  1.00  0.00           C  
ATOM   2428  HB2 SER   183      63.819 107.585  70.794  1.00  0.00           H  
ATOM   2429  HB3 SER   183      64.133 108.652  69.416  1.00  0.00           H  
ATOM   2430  OG  SER   183      65.494 107.146  69.636  1.00  0.00           O  
ATOM   2431  HG  SER   183      65.646 106.475  70.304  1.00  0.00           H  
ATOM   2432  C   SER   183      66.398 109.823  70.394  1.00  0.00           C  
ATOM   2433  O   SER   183      66.190 111.090  70.173  1.00  0.00           O  
ATOM   2434  N   MET   184      67.554 109.237  70.023  1.00  0.00           N  
ATOM   2435  H   MET   184      67.747 108.257  70.171  1.00  0.00           H  
ATOM   2436  CA  MET   184      68.698 110.030  69.518  1.00  0.00           C  
ATOM   2437  HA  MET   184      68.976 110.697  70.334  1.00  0.00           H  
ATOM   2438  CB  MET   184      69.844 109.000  69.236  1.00  0.00           C  
ATOM   2439  HB2 MET   184      69.989 108.485  70.186  1.00  0.00           H  
ATOM   2440  HB3 MET   184      69.573 108.174  68.578  1.00  0.00           H  
ATOM   2441  CG  MET   184      71.125 109.736  68.748  1.00  0.00           C  
ATOM   2442  HG2 MET   184      71.703 109.075  68.103  1.00  0.00           H  
ATOM   2443  HG3 MET   184      70.909 110.651  68.197  1.00  0.00           H  
ATOM   2444  SD  MET   184      72.322 110.137  69.995  1.00  0.00           S  
ATOM   2445  CE  MET   184      71.592 111.451  71.033  1.00  0.00           C  
ATOM   2446  HE1 MET   184      70.968 111.007  71.809  1.00  0.00           H  
ATOM   2447  HE2 MET   184      72.475 111.952  71.430  1.00  0.00           H  
ATOM   2448  HE3 MET   184      70.966 112.014  70.341  1.00  0.00           H  
ATOM   2449  C   MET   184      68.363 110.925  68.285  1.00  0.00           C  
ATOM   2450  O   MET   184      68.100 110.396  67.170  1.00  0.00           O  
ATOM   2451  N   SER   185      68.495 112.260  68.392  1.00  0.00           N  
ATOM   2452  H   SER   185      68.605 112.680  69.304  1.00  0.00           H  
ATOM   2453  CA  SER   185      68.103 113.303  67.494  1.00  0.00           C  
ATOM   2454  HA  SER   185      67.149 113.056  67.026  1.00  0.00           H  
ATOM   2455  CB  SER   185      67.996 114.626  68.276  1.00  0.00           C  
ATOM   2456  HB2 SER   185      67.899 115.411  67.526  1.00  0.00           H  
ATOM   2457  HB3 SER   185      67.134 114.584  68.942  1.00  0.00           H  
ATOM   2458  OG  SER   185      69.157 114.849  69.084  1.00  0.00           O  
ATOM   2459  HG  SER   185      69.211 114.044  69.605  1.00  0.00           H  
ATOM   2460  C   SER   185      69.114 113.579  66.381  1.00  0.00           C  
ATOM   2461  O   SER   185      70.222 112.928  66.356  1.00  0.00           O  
ATOM   2462  N   SER   186      68.801 114.505  65.520  1.00  0.00           N  
ATOM   2463  H   SER   186      67.930 115.000  65.643  1.00  0.00           H  
ATOM   2464  CA  SER   186      69.736 115.033  64.519  1.00  0.00           C  
ATOM   2465  HA  SER   186      69.868 114.241  63.781  1.00  0.00           H  
ATOM   2466  CB  SER   186      68.916 116.134  63.822  1.00  0.00           C  
ATOM   2467  HB2 SER   186      67.887 115.900  63.551  1.00  0.00           H  
ATOM   2468  HB3 SER   186      68.748 117.023  64.430  1.00  0.00           H  
ATOM   2469  OG  SER   186      69.543 116.628  62.660  1.00  0.00           O  
ATOM   2470  HG  SER   186      69.220 116.177  61.876  1.00  0.00           H  
ATOM   2471  C   SER   186      71.116 115.359  65.093  1.00  0.00           C  
ATOM   2472  O   SER   186      71.235 115.814  66.210  1.00  0.00           O  
ATOM   2473  N   GLY   187      72.193 115.202  64.304  1.00  0.00           N  
ATOM   2474  H   GLY   187      73.016 115.739  64.539  1.00  0.00           H  
ATOM   2475  CA  GLY   187      72.406 114.360  63.187  1.00  0.00           C  
ATOM   2476  HA2 GLY   187      72.082 113.360  63.476  1.00  0.00           H  
ATOM   2477  HA3 GLY   187      71.881 114.828  62.355  1.00  0.00           H  
ATOM   2478  C   GLY   187      73.903 114.413  62.949  1.00  0.00           C  
ATOM   2479  O   GLY   187      74.650 115.313  63.317  1.00  0.00           O  
ATOM   2480  N   GLY   188      74.276 113.340  62.347  1.00  0.00           N  
ATOM   2481  H   GLY   188      73.663 112.635  61.963  1.00  0.00           H  
ATOM   2482  CA  GLY   188      75.737 112.954  62.333  1.00  0.00           C  
ATOM   2483  HA2 GLY   188      75.959 112.018  61.820  1.00  0.00           H  
ATOM   2484  HA3 GLY   188      76.386 113.557  61.698  1.00  0.00           H  
ATOM   2485  C   GLY   188      76.411 112.796  63.706  1.00  0.00           C  
ATOM   2486  O   GLY   188      75.733 112.770  64.714  1.00  0.00           O  
ATOM   2487  N   GLY   189      77.686 112.492  63.801  1.00  0.00           N  
ATOM   2488  H   GLY   189      77.887 112.373  64.783  1.00  0.00           H  
ATOM   2489  CA  GLY   189      78.742 112.298  62.720  1.00  0.00           C  
ATOM   2490  HA2 GLY   189      79.265 111.348  62.826  1.00  0.00           H  
ATOM   2491  HA3 GLY   189      78.304 112.343  61.723  1.00  0.00           H  
ATOM   2492  C   GLY   189      79.730 113.470  62.703  1.00  0.00           C  
ATOM   2493  O   GLY   189      79.763 114.400  63.565  1.00  0.00           O  
ATOM   2494  N   SER   190      80.462 113.567  61.607  1.00  0.00           N  
ATOM   2495  H   SER   190      80.317 112.876  60.884  1.00  0.00           H  
ATOM   2496  CA  SER   190      81.652 114.384  61.516  1.00  0.00           C  
ATOM   2497  HA  SER   190      82.268 114.309  62.412  1.00  0.00           H  
ATOM   2498  CB  SER   190      82.484 113.832  60.445  1.00  0.00           C  
ATOM   2499  HB2 SER   190      82.766 112.809  60.695  1.00  0.00           H  
ATOM   2500  HB3 SER   190      81.993 113.801  59.473  1.00  0.00           H  
ATOM   2501  OG  SER   190      83.651 114.627  60.364  1.00  0.00           O  
ATOM   2502  HG  SER   190      84.469 114.209  60.645  1.00  0.00           H  
ATOM   2503  C   SER   190      81.293 115.917  61.290  1.00  0.00           C  
ATOM   2504  O   SER   190      80.280 116.216  60.684  1.00  0.00           O  
ATOM   2505  N   GLY   191      82.178 116.858  61.726  1.00  0.00           N  
ATOM   2506  H   GLY   191      81.905 117.797  61.475  1.00  0.00           H  
ATOM   2507  CA  GLY   191      83.185 116.693  62.787  1.00  0.00           C  
ATOM   2508  HA2 GLY   191      82.705 116.516  63.749  1.00  0.00           H  
ATOM   2509  HA3 GLY   191      83.800 115.798  62.693  1.00  0.00           H  
ATOM   2510  C   GLY   191      84.266 117.810  62.874  1.00  0.00           C  
ATOM   2511  O   GLY   191      84.508 118.553  61.853  1.00  0.00           O  
ATOM   2512  N   GLY   192      84.877 118.013  64.086  1.00  0.00           N  
ATOM   2513  H   GLY   192      84.453 117.564  64.885  1.00  0.00           H  
ATOM   2514  CA  GLY   192      86.148 118.718  64.134  1.00  0.00           C  
ATOM   2515  HA2 GLY   192      85.980 119.783  63.976  1.00  0.00           H  
ATOM   2516  HA3 GLY   192      86.449 118.708  65.182  1.00  0.00           H  
ATOM   2517  C   GLY   192      87.305 118.246  63.296  1.00  0.00           C  
ATOM   2518  O   GLY   192      87.414 117.088  62.974  1.00  0.00           O  
ATOM   2519  N   GLY   193      88.122 119.255  63.010  1.00  0.00           N  
ATOM   2520  H   GLY   193      87.856 120.173  63.336  1.00  0.00           H  
ATOM   2521  CA  GLY   193      89.290 119.192  62.081  1.00  0.00           C  
ATOM   2522  HA2 GLY   193      90.015 119.935  62.412  1.00  0.00           H  
ATOM   2523  HA3 GLY   193      89.704 118.187  62.163  1.00  0.00           H  
ATOM   2524  C   GLY   193      88.810 119.617  60.689  1.00  0.00           C  
ATOM   2525  O   GLY   193      87.731 119.338  60.244  1.00  0.00           O  
ATOM   2526  N   TYR   194      89.781 120.366  59.974  1.00  0.00           N  
ATOM   2527  H   TYR   194      90.682 120.488  60.414  1.00  0.00           H  
ATOM   2528  CA  TYR   194      89.608 120.781  58.526  1.00  0.00           C  
ATOM   2529  HA  TYR   194      88.702 121.383  58.459  1.00  0.00           H  
ATOM   2530  CB  TYR   194      90.677 121.791  58.167  1.00  0.00           C  
ATOM   2531  HB2 TYR   194      91.657 121.366  58.383  1.00  0.00           H  
ATOM   2532  HB3 TYR   194      90.629 122.045  57.108  1.00  0.00           H  
ATOM   2533  CG  TYR   194      90.700 123.113  58.948  1.00  0.00           C  
ATOM   2534  CD1 TYR   194      90.065 124.255  58.358  1.00  0.00           C  
ATOM   2535  HD1 TYR   194      89.609 124.211  57.380  1.00  0.00           H  
ATOM   2536  CE1 TYR   194      89.961 125.471  59.107  1.00  0.00           C  
ATOM   2537  HE1 TYR   194      89.442 126.320  58.688  1.00  0.00           H  
ATOM   2538  CZ  TYR   194      90.365 125.483  60.436  1.00  0.00           C  
ATOM   2539  OH  TYR   194      90.258 126.577  61.170  1.00  0.00           O  
ATOM   2540  HH  TYR   194      89.773 127.250  60.686  1.00  0.00           H  
ATOM   2541  CE2 TYR   194      90.865 124.318  61.034  1.00  0.00           C  
ATOM   2542  HE2 TYR   194      91.037 124.313  62.101  1.00  0.00           H  
ATOM   2543  CD2 TYR   194      91.174 123.220  60.288  1.00  0.00           C  
ATOM   2544  HD2 TYR   194      91.588 122.336  60.750  1.00  0.00           H  
ATOM   2545  C   TYR   194      89.533 119.592  57.543  1.00  0.00           C  
ATOM   2546  O   TYR   194      90.001 118.486  57.824  1.00  0.00           O  
ATOM   2547  N   GLY   195      88.864 119.758  56.367  1.00  0.00           N  
ATOM   2548  H   GLY   195      88.914 119.013  55.687  1.00  0.00           H  
ATOM   2549  CA  GLY   195      88.087 120.856  55.947  1.00  0.00           C  
ATOM   2550  HA2 GLY   195      87.509 121.208  56.802  1.00  0.00           H  
ATOM   2551  HA3 GLY   195      88.647 121.729  55.613  1.00  0.00           H  
ATOM   2552  C   GLY   195      87.008 120.493  54.942  1.00  0.00           C  
ATOM   2553  O   GLY   195      86.611 119.373  54.808  1.00  0.00           O  
ATOM   2554  N   ASN   196      86.520 121.492  54.121  1.00  0.00           N  
ATOM   2555  H   ASN   196      86.841 122.449  54.155  1.00  0.00           H  
ATOM   2556  CA  ASN   196      85.462 121.187  53.171  1.00  0.00           C  
ATOM   2557  HA  ASN   196      84.635 120.696  53.683  1.00  0.00           H  
ATOM   2558  CB  ASN   196      84.960 122.572  52.680  1.00  0.00           C  
ATOM   2559  HB2 ASN   196      84.543 123.200  53.468  1.00  0.00           H  
ATOM   2560  HB3 ASN   196      85.803 123.064  52.194  1.00  0.00           H  
ATOM   2561  CG  ASN   196      83.893 122.375  51.566  1.00  0.00           C  
ATOM   2562  OD1 ASN   196      83.991 123.034  50.569  1.00  0.00           O  
ATOM   2563  ND2 ASN   196      82.855 121.540  51.665  1.00  0.00           N  
ATOM   2564 HD21 ASN   196      82.242 121.466  50.866  1.00  0.00           H  
ATOM   2565 HD22 ASN   196      82.636 121.010  52.496  1.00  0.00           H  
ATOM   2566  C   ASN   196      85.944 120.349  52.034  1.00  0.00           C  
ATOM   2567  O   ASN   196      86.936 120.745  51.405  1.00  0.00           O  
ATOM   2568  N   GLN   197      85.291 119.221  51.777  1.00  0.00           N  
ATOM   2569  H   GLN   197      84.522 118.939  52.369  1.00  0.00           H  
ATOM   2570  CA  GLN   197      85.465 118.386  50.541  1.00  0.00           C  
ATOM   2571  HA  GLN   197      85.745 119.046  49.720  1.00  0.00           H  
ATOM   2572  CB  GLN   197      86.540 117.354  50.821  1.00  0.00           C  
ATOM   2573  HB2 GLN   197      86.293 116.822  51.739  1.00  0.00           H  
ATOM   2574  HB3 GLN   197      86.492 116.660  49.982  1.00  0.00           H  
ATOM   2575  CG  GLN   197      88.044 117.744  50.927  1.00  0.00           C  
ATOM   2576  HG2 GLN   197      88.345 118.517  50.220  1.00  0.00           H  
ATOM   2577  HG3 GLN   197      88.041 118.273  51.880  1.00  0.00           H  
ATOM   2578  CD  GLN   197      88.940 116.536  50.807  1.00  0.00           C  
ATOM   2579  OE1 GLN   197      89.014 115.766  51.739  1.00  0.00           O  
ATOM   2580  NE2 GLN   197      89.641 116.322  49.799  1.00  0.00           N  
ATOM   2581 HE21 GLN   197      89.588 117.000  49.051  1.00  0.00           H  
ATOM   2582 HE22 GLN   197      90.408 115.692  49.985  1.00  0.00           H  
ATOM   2583  C   GLN   197      84.101 117.795  49.978  1.00  0.00           C  
ATOM   2584  O   GLN   197      84.098 117.191  48.890  1.00  0.00           O  
ATOM   2585  N   ASP   198      83.007 117.952  50.734  1.00  0.00           N  
ATOM   2586  H   ASP   198      83.030 118.341  51.666  1.00  0.00           H  
ATOM   2587  CA  ASP   198      81.711 117.826  50.121  1.00  0.00           C  
ATOM   2588  HA  ASP   198      81.685 116.870  49.599  1.00  0.00           H  
ATOM   2589  CB  ASP   198      80.664 117.703  51.217  1.00  0.00           C  
ATOM   2590  HB2 ASP   198      80.988 117.265  52.161  1.00  0.00           H  
ATOM   2591  HB3 ASP   198      80.229 118.689  51.382  1.00  0.00           H  
ATOM   2592  CG  ASP   198      79.408 116.915  50.753  1.00  0.00           C  
ATOM   2593  OD1 ASP   198      78.400 116.896  51.523  1.00  0.00           O  
ATOM   2594  OD2 ASP   198      79.309 116.307  49.603  1.00  0.00           O  
ATOM   2595  C   ASP   198      81.328 118.905  49.094  1.00  0.00           C  
ATOM   2596  O   ASP   198      81.790 120.034  49.017  1.00  0.00           O  
ATOM   2597  N   GLN   199      80.583 118.455  48.092  1.00  0.00           N  
ATOM   2598  H   GLN   199      80.191 117.526  48.138  1.00  0.00           H  
ATOM   2599  CA  GLN   199      80.047 119.220  46.955  1.00  0.00           C  
ATOM   2600  HA  GLN   199      80.982 119.527  46.486  1.00  0.00           H  
ATOM   2601  CB  GLN   199      79.202 118.332  46.082  1.00  0.00           C  
ATOM   2602  HB2 GLN   199      79.302 118.683  45.055  1.00  0.00           H  
ATOM   2603  HB3 GLN   199      79.569 117.305  46.079  1.00  0.00           H  
ATOM   2604  CG  GLN   199      77.757 118.299  46.431  1.00  0.00           C  
ATOM   2605  HG2 GLN   199      77.622 118.183  47.506  1.00  0.00           H  
ATOM   2606  HG3 GLN   199      77.351 119.263  46.124  1.00  0.00           H  
ATOM   2607  CD  GLN   199      77.008 117.212  45.722  1.00  0.00           C  
ATOM   2608  OE1 GLN   199      77.178 116.993  44.537  1.00  0.00           O  
ATOM   2609  NE2 GLN   199      76.178 116.454  46.427  1.00  0.00           N  
ATOM   2610 HE21 GLN   199      76.047 116.632  47.413  1.00  0.00           H  
ATOM   2611 HE22 GLN   199      75.611 115.814  45.890  1.00  0.00           H  
ATOM   2612  C   GLN   199      79.383 120.539  47.363  1.00  0.00           C  
ATOM   2613  O   GLN   199      78.488 120.513  48.207  1.00  0.00           O  
ATOM   2614  N   SER   200      79.631 121.723  46.789  1.00  0.00           N  
ATOM   2615  H   SER   200      79.127 122.547  47.084  1.00  0.00           H  
ATOM   2616  CA  SER   200      80.481 121.911  45.611  1.00  0.00           C  
ATOM   2617  HA  SER   200      80.639 120.993  45.044  1.00  0.00           H  
ATOM   2618  CB  SER   200      79.801 122.914  44.663  1.00  0.00           C  
ATOM   2619  HB2 SER   200      80.472 123.249  43.872  1.00  0.00           H  
ATOM   2620  HB3 SER   200      78.885 122.489  44.253  1.00  0.00           H  
ATOM   2621  OG  SER   200      79.642 124.155  45.291  1.00  0.00           O  
ATOM   2622  HG  SER   200      78.728 124.150  45.583  1.00  0.00           H  
ATOM   2623  C   SER   200      81.923 122.316  45.800  1.00  0.00           C  
ATOM   2624  O   SER   200      82.652 122.581  44.837  1.00  0.00           O  
ATOM   2625  N   GLY   201      82.448 122.326  47.046  1.00  0.00           N  
ATOM   2626  H   GLY   201      81.823 122.022  47.778  1.00  0.00           H  
ATOM   2627  CA  GLY   201      83.874 122.390  47.281  1.00  0.00           C  
ATOM   2628  HA2 GLY   201      84.314 123.105  46.585  1.00  0.00           H  
ATOM   2629  HA3 GLY   201      84.051 122.768  48.288  1.00  0.00           H  
ATOM   2630  C   GLY   201      84.585 121.039  47.037  1.00  0.00           C  
ATOM   2631  O   GLY   201      83.982 120.054  46.511  1.00  0.00           O  
ATOM   2632  N   GLY   202      85.805 120.867  47.393  1.00  0.00           N  
ATOM   2633  H   GLY   202      86.278 120.075  46.982  1.00  0.00           H  
ATOM   2634  CA  GLY   202      86.752 121.748  48.123  1.00  0.00           C  
ATOM   2635  HA2 GLY   202      86.433 121.914  49.152  1.00  0.00           H  
ATOM   2636  HA3 GLY   202      87.678 121.195  48.279  1.00  0.00           H  
ATOM   2637  C   GLY   202      87.107 123.097  47.388  1.00  0.00           C  
ATOM   2638  O   GLY   202      86.721 123.296  46.265  1.00  0.00           O  
ATOM   2639  N   GLY   203      87.808 123.935  48.104  1.00  0.00           N  
ATOM   2640  H   GLY   203      87.927 124.809  47.612  1.00  0.00           H  
ATOM   2641  CA  GLY   203      88.215 123.903  49.490  1.00  0.00           C  
ATOM   2642  HA2 GLY   203      88.409 122.871  49.783  1.00  0.00           H  
ATOM   2643  HA3 GLY   203      89.114 124.492  49.673  1.00  0.00           H  
ATOM   2644  C   GLY   203      87.260 124.634  50.495  1.00  0.00           C  
ATOM   2645  O   GLY   203      86.146 125.005  50.101  1.00  0.00           O  
ATOM   2646  N   GLY   204      87.787 124.955  51.699  1.00  0.00           N  
ATOM   2647  H   GLY   204      88.743 124.674  51.864  1.00  0.00           H  
ATOM   2648  CA  GLY   204      87.096 125.629  52.788  1.00  0.00           C  
ATOM   2649  HA2 GLY   204      87.465 126.654  52.787  1.00  0.00           H  
ATOM   2650  HA3 GLY   204      86.035 125.657  52.541  1.00  0.00           H  
ATOM   2651  C   GLY   204      87.459 124.947  54.138  1.00  0.00           C  
ATOM   2652  O   GLY   204      88.077 123.858  54.145  1.00  0.00           O  
ATOM   2653  N   SER   205      87.186 125.478  55.373  1.00  0.00           N  
ATOM   2654  H   SER   205      87.433 124.953  56.200  1.00  0.00           H  
ATOM   2655  CA  SER   205      86.793 126.810  55.646  1.00  0.00           C  
ATOM   2656  HA  SER   205      85.822 127.026  55.199  1.00  0.00           H  
ATOM   2657  CB  SER   205      86.683 127.097  57.185  1.00  0.00           C  
ATOM   2658  HB2 SER   205      85.838 126.512  57.548  1.00  0.00           H  
ATOM   2659  HB3 SER   205      87.536 126.709  57.743  1.00  0.00           H  
ATOM   2660  OG  SER   205      86.510 128.505  57.464  1.00  0.00           O  
ATOM   2661  HG  SER   205      86.315 128.570  58.401  1.00  0.00           H  
ATOM   2662  C   SER   205      87.873 127.777  54.962  1.00  0.00           C  
ATOM   2663  O   SER   205      89.067 127.471  54.963  1.00  0.00           O  
ATOM   2664  N   GLY   206      87.392 128.923  54.408  1.00  0.00           N  
ATOM   2665  H   GLY   206      86.389 128.894  54.295  1.00  0.00           H  
ATOM   2666  CA  GLY   206      88.104 130.007  53.791  1.00  0.00           C  
ATOM   2667  HA2 GLY   206      87.384 130.822  53.720  1.00  0.00           H  
ATOM   2668  HA3 GLY   206      88.855 130.357  54.500  1.00  0.00           H  
ATOM   2669  C   GLY   206      88.851 129.676  52.461  1.00  0.00           C  
ATOM   2670  O   GLY   206      88.886 128.528  52.081  1.00  0.00           O  
ATOM   2671  N   GLY   207      89.698 130.586  51.925  1.00  0.00           N  
ATOM   2672  H   GLY   207      90.180 130.340  51.072  1.00  0.00           H  
ATOM   2673  CA  GLY   207      90.073 131.939  52.325  1.00  0.00           C  
ATOM   2674  HA2 GLY   207      89.287 132.367  52.947  1.00  0.00           H  
ATOM   2675  HA3 GLY   207      90.932 131.997  52.995  1.00  0.00           H  
ATOM   2676  C   GLY   207      90.443 132.901  51.234  1.00  0.00           C  
ATOM   2677  O   GLY   207      90.268 132.623  50.057  1.00  0.00           O  
ATOM   2678  N   TYR   208      91.049 134.005  51.700  1.00  0.00           N  
ATOM   2679  H   TYR   208      91.374 134.017  52.656  1.00  0.00           H  
ATOM   2680  CA  TYR   208      91.289 135.152  50.944  1.00  0.00           C  
ATOM   2681  HA  TYR   208      90.329 135.559  50.626  1.00  0.00           H  
ATOM   2682  CB  TYR   208      91.780 136.252  51.869  1.00  0.00           C  
ATOM   2683  HB2 TYR   208      91.019 136.298  52.647  1.00  0.00           H  
ATOM   2684  HB3 TYR   208      92.706 135.894  52.320  1.00  0.00           H  
ATOM   2685  CG  TYR   208      91.923 137.691  51.271  1.00  0.00           C  
ATOM   2686  CD1 TYR   208      90.881 138.572  50.908  1.00  0.00           C  
ATOM   2687  HD1 TYR   208      89.891 138.142  50.905  1.00  0.00           H  
ATOM   2688  CE1 TYR   208      91.089 139.925  50.584  1.00  0.00           C  
ATOM   2689  HE1 TYR   208      90.246 140.521  50.264  1.00  0.00           H  
ATOM   2690  CZ  TYR   208      92.383 140.443  50.537  1.00  0.00           C  
ATOM   2691  OH  TYR   208      92.566 141.682  50.125  1.00  0.00           O  
ATOM   2692  HH  TYR   208      93.372 142.135  50.385  1.00  0.00           H  
ATOM   2693  CE2 TYR   208      93.438 139.580  50.911  1.00  0.00           C  
ATOM   2694  HE2 TYR   208      94.418 140.033  50.921  1.00  0.00           H  
ATOM   2695  CD2 TYR   208      93.170 138.248  51.283  1.00  0.00           C  
ATOM   2696  HD2 TYR   208      93.979 137.658  51.687  1.00  0.00           H  
ATOM   2697  C   TYR   208      92.261 134.936  49.798  1.00  0.00           C  
ATOM   2698  O   TYR   208      93.287 134.298  49.953  1.00  0.00           O  
ATOM   2699  N   GLY   209      91.967 135.568  48.608  1.00  0.00           N  
ATOM   2700  H   GLY   209      91.036 135.938  48.478  1.00  0.00           H  
ATOM   2701  CA  GLY   209      92.936 135.598  47.454  1.00  0.00           C  
ATOM   2702  HA2 GLY   209      93.170 134.588  47.117  1.00  0.00           H  
ATOM   2703  HA3 GLY   209      92.464 136.149  46.640  1.00  0.00           H  
ATOM   2704  C   GLY   209      94.331 136.147  47.777  1.00  0.00           C  
ATOM   2705  O   GLY   209      94.602 136.573  48.884  1.00  0.00           O  
ATOM   2706  N   GLN   210      95.343 136.137  46.920  1.00  0.00           N  
ATOM   2707  H   GLN   210      96.258 136.387  47.266  1.00  0.00           H  
ATOM   2708  CA  GLN   210      95.347 135.503  45.589  1.00  0.00           C  
ATOM   2709  HA  GLN   210      96.359 135.659  45.218  1.00  0.00           H  
ATOM   2710  CB  GLN   210      95.162 133.948  45.644  1.00  0.00           C  
ATOM   2711  HB2 GLN   210      95.367 133.559  46.642  1.00  0.00           H  
ATOM   2712  HB3 GLN   210      94.156 133.619  45.382  1.00  0.00           H  
ATOM   2713  CG  GLN   210      96.265 133.328  44.713  1.00  0.00           C  
ATOM   2714  HG2 GLN   210      96.157 133.617  43.668  1.00  0.00           H  
ATOM   2715  HG3 GLN   210      97.271 133.580  45.047  1.00  0.00           H  
ATOM   2716  CD  GLN   210      96.218 131.727  44.727  1.00  0.00           C  
ATOM   2717  OE1 GLN   210      95.135 131.166  44.973  1.00  0.00           O  
ATOM   2718  NE2 GLN   210      97.271 131.119  44.264  1.00  0.00           N  
ATOM   2719 HE21 GLN   210      97.082 130.163  43.998  1.00  0.00           H  
ATOM   2720 HE22 GLN   210      98.079 131.682  44.041  1.00  0.00           H  
ATOM   2721  C   GLN   210      94.512 136.227  44.537  1.00  0.00           C  
ATOM   2722  O   GLN   210      93.609 135.671  43.971  1.00  0.00           O  
ATOM   2723  N   GLN   211      94.875 137.507  44.237  1.00  0.00           N  
ATOM   2724  H   GLN   211      95.622 137.914  44.782  1.00  0.00           H  
ATOM   2725  CA  GLN   211      94.064 138.370  43.412  1.00  0.00           C  
ATOM   2726  HA  GLN   211      93.023 138.048  43.454  1.00  0.00           H  
ATOM   2727  CB  GLN   211      94.058 139.816  44.009  1.00  0.00           C  
ATOM   2728  HB2 GLN   211      95.071 140.211  44.082  1.00  0.00           H  
ATOM   2729  HB3 GLN   211      93.512 140.455  43.314  1.00  0.00           H  
ATOM   2730  CG  GLN   211      93.363 139.912  45.366  1.00  0.00           C  
ATOM   2731  HG2 GLN   211      93.142 140.949  45.616  1.00  0.00           H  
ATOM   2732  HG3 GLN   211      92.370 139.477  45.253  1.00  0.00           H  
ATOM   2733  CD  GLN   211      94.093 139.342  46.622  1.00  0.00           C  
ATOM   2734  OE1 GLN   211      95.348 139.314  46.642  1.00  0.00           O  
ATOM   2735  NE2 GLN   211      93.471 139.084  47.757  1.00  0.00           N  
ATOM   2736 HE21 GLN   211      92.488 138.860  47.691  1.00  0.00           H  
ATOM   2737 HE22 GLN   211      93.968 138.842  48.602  1.00  0.00           H  
ATOM   2738  C   GLN   211      94.519 138.456  41.991  1.00  0.00           C  
ATOM   2739  O   GLN   211      95.670 138.090  41.617  1.00  0.00           O  
ATOM   2740  N   ASP   212      93.647 138.859  41.084  1.00  0.00           N  
ATOM   2741  H   ASP   212      92.717 139.067  41.418  1.00  0.00           H  
ATOM   2742  CA  ASP   212      94.067 139.249  39.729  1.00  0.00           C  
ATOM   2743  HA  ASP   212      94.445 138.382  39.187  1.00  0.00           H  
ATOM   2744  CB  ASP   212      92.837 139.730  38.908  1.00  0.00           C  
ATOM   2745  HB2 ASP   212      92.401 140.603  39.394  1.00  0.00           H  
ATOM   2746  HB3 ASP   212      93.264 140.066  37.964  1.00  0.00           H  
ATOM   2747  CG  ASP   212      91.854 138.674  38.648  1.00  0.00           C  
ATOM   2748  OD1 ASP   212      92.195 137.442  38.590  1.00  0.00           O  
ATOM   2749  OD2 ASP   212      90.683 139.125  38.427  1.00  0.00           O  
ATOM   2750  C   ASP   212      95.159 140.305  39.604  1.00  0.00           C  
ATOM   2751  O   ASP   212      95.432 141.087  40.530  1.00  0.00           O  
ATOM   2752  N   ARG   213      95.837 140.289  38.485  1.00  0.00           N  
ATOM   2753  H   ARG   213      95.524 139.645  37.773  1.00  0.00           H  
ATOM   2754  CA  ARG   213      96.757 141.416  38.102  1.00  0.00           C  
ATOM   2755  HA  ARG   213      97.548 141.391  38.852  1.00  0.00           H  
ATOM   2756  CB  ARG   213      97.441 141.184  36.684  1.00  0.00           C  
ATOM   2757  HB2 ARG   213      97.733 140.153  36.488  1.00  0.00           H  
ATOM   2758  HB3 ARG   213      96.677 141.434  35.948  1.00  0.00           H  
ATOM   2759  CG  ARG   213      98.557 142.153  36.446  1.00  0.00           C  
ATOM   2760  HG2 ARG   213      98.339 143.187  36.714  1.00  0.00           H  
ATOM   2761  HG3 ARG   213      99.400 141.940  37.103  1.00  0.00           H  
ATOM   2762  CD  ARG   213      99.187 142.106  35.019  1.00  0.00           C  
ATOM   2763  HD2 ARG   213      98.526 141.788  34.214  1.00  0.00           H  
ATOM   2764  HD3 ARG   213      99.516 143.137  34.886  1.00  0.00           H  
ATOM   2765  NE  ARG   213     100.334 141.165  35.012  1.00  0.00           N  
ATOM   2766  HE  ARG   213     100.553 140.590  35.813  1.00  0.00           H  
ATOM   2767  CZ  ARG   213     101.064 141.016  33.925  1.00  0.00           C  
ATOM   2768  NH1 ARG   213     100.942 141.678  32.831  1.00  0.00           N  
ATOM   2769 HH11 ARG   213     101.482 141.443  32.010  1.00  0.00           H  
ATOM   2770 HH12 ARG   213     100.145 142.298  32.789  1.00  0.00           H  
ATOM   2771  NH2 ARG   213     102.092 140.184  33.867  1.00  0.00           N  
ATOM   2772 HH21 ARG   213     102.526 140.060  32.964  1.00  0.00           H  
ATOM   2773 HH22 ARG   213     102.398 139.687  34.692  1.00  0.00           H  
ATOM   2774  C   ARG   213      96.118 142.799  38.015  1.00  0.00           C  
ATOM   2775  O   ARG   213      95.031 142.860  37.439  1.00  0.00           O  
ATOM   2776  N   GLY   214      96.646 143.876  38.543  1.00  0.00           N  
ATOM   2777  H   GLY   214      96.142 144.737  38.384  1.00  0.00           H  
ATOM   2778  CA  GLY   214      97.766 144.064  39.449  1.00  0.00           C  
ATOM   2779  HA2 GLY   214      97.521 143.671  40.436  1.00  0.00           H  
ATOM   2780  HA3 GLY   214      98.662 143.578  39.064  1.00  0.00           H  
ATOM   2781  C   GLY   214      97.960 145.512  39.738  1.00  0.00           C  
ATOM   2782  O   GLY   214      98.640 146.267  39.024  1.00  0.00           O  
ATOM   2783  OXT GLY   214      97.358 145.808  40.751  1.00  0.00           O  
TER    2784      GLY   214 
END   
