# Supplementary material for: Visualization of oligomerization, clustering, and density transition of intrinsically disordered proteins
Source: Natl Sci Rev. 2026 Feb 14;13(7):nwag107. doi: 10.1093/nsr/nwag107 (PMC13114874; doi:10.1093/nsr/nwag107)
Supplement: nwag107_Supplemental_Files [file nwag107_supplemental_files.zip › SI-MD-Structures/MD-Sturctures/frame102.pdb]

CRYST1  135.055  149.213  136.818  90.00  90.00  90.00               1
ATOM      1  N   MET     1      41.931  63.667  79.518  1.00  0.00           N  
ATOM      2  H1  MET     1      42.461  63.381  80.329  1.00  0.00           H  
ATOM      3  H2  MET     1      41.801  62.849  78.940  1.00  0.00           H  
ATOM      4  H3  MET     1      42.540  64.340  79.076  1.00  0.00           H  
ATOM      5  CA  MET     1      40.661  64.218  79.856  1.00  0.00           C  
ATOM      6  HA  MET     1      40.118  63.380  80.292  1.00  0.00           H  
ATOM      7  CB  MET     1      40.728  65.271  80.905  1.00  0.00           C  
ATOM      8  HB2 MET     1      41.284  66.098  80.463  1.00  0.00           H  
ATOM      9  HB3 MET     1      39.720  65.606  81.148  1.00  0.00           H  
ATOM     10  CG  MET     1      41.553  64.885  82.219  1.00  0.00           C  
ATOM     11  HG2 MET     1      41.419  65.583  83.045  1.00  0.00           H  
ATOM     12  HG3 MET     1      41.135  63.899  82.425  1.00  0.00           H  
ATOM     13  SD  MET     1      43.383  64.880  82.085  1.00  0.00           S  
ATOM     14  CE  MET     1      43.830  66.621  82.060  1.00  0.00           C  
ATOM     15  HE1 MET     1      43.038  67.156  82.584  1.00  0.00           H  
ATOM     16  HE2 MET     1      44.660  66.860  82.725  1.00  0.00           H  
ATOM     17  HE3 MET     1      43.831  66.994  81.036  1.00  0.00           H  
ATOM     18  C   MET     1      39.966  64.715  78.575  1.00  0.00           C  
ATOM     19  O   MET     1      40.567  65.342  77.709  1.00  0.00           O  
ATOM     20  N   ALA     2      38.673  64.406  78.447  1.00  0.00           N  
ATOM     21  H   ALA     2      38.191  64.741  77.625  1.00  0.00           H  
ATOM     22  CA  ALA     2      37.966  63.275  79.106  1.00  0.00           C  
ATOM     23  HA  ALA     2      37.010  63.207  78.586  1.00  0.00           H  
ATOM     24  CB  ALA     2      38.559  61.948  78.700  1.00  0.00           C  
ATOM     25  HB1 ALA     2      38.679  62.022  77.619  1.00  0.00           H  
ATOM     26  HB2 ALA     2      39.474  61.784  79.269  1.00  0.00           H  
ATOM     27  HB3 ALA     2      37.856  61.132  78.866  1.00  0.00           H  
ATOM     28  C   ALA     2      37.485  63.483  80.567  1.00  0.00           C  
ATOM     29  O   ALA     2      38.201  63.031  81.452  1.00  0.00           O  
ATOM     30  N   SER     3      36.329  64.128  80.766  1.00  0.00           N  
ATOM     31  H   SER     3      35.989  64.142  81.718  1.00  0.00           H  
ATOM     32  CA  SER     3      35.555  65.003  79.859  1.00  0.00           C  
ATOM     33  HA  SER     3      35.261  64.305  79.074  1.00  0.00           H  
ATOM     34  CB  SER     3      34.267  65.411  80.537  1.00  0.00           C  
ATOM     35  HB2 SER     3      33.742  64.572  80.993  1.00  0.00           H  
ATOM     36  HB3 SER     3      34.484  66.187  81.272  1.00  0.00           H  
ATOM     37  OG  SER     3      33.315  66.103  79.800  1.00  0.00           O  
ATOM     38  HG  SER     3      33.089  65.696  78.960  1.00  0.00           H  
ATOM     39  C   SER     3      36.335  66.171  79.390  1.00  0.00           C  
ATOM     40  O   SER     3      37.335  66.532  80.023  1.00  0.00           O  
ATOM     41  N   ASN     4      35.979  66.717  78.138  1.00  0.00           N  
ATOM     42  H   ASN     4      35.114  66.358  77.760  1.00  0.00           H  
ATOM     43  CA  ASN     4      36.373  68.040  77.672  1.00  0.00           C  
ATOM     44  HA  ASN     4      37.224  68.358  78.274  1.00  0.00           H  
ATOM     45  CB  ASN     4      36.936  67.863  76.242  1.00  0.00           C  
ATOM     46  HB2 ASN     4      36.263  67.495  75.468  1.00  0.00           H  
ATOM     47  HB3 ASN     4      37.177  68.849  75.843  1.00  0.00           H  
ATOM     48  CG  ASN     4      38.150  66.990  76.253  1.00  0.00           C  
ATOM     49  OD1 ASN     4      38.162  65.765  76.103  1.00  0.00           O  
ATOM     50  ND2 ASN     4      39.317  67.625  76.490  1.00  0.00           N  
ATOM     51 HD21 ASN     4      40.031  66.971  76.779  1.00  0.00           H  
ATOM     52 HD22 ASN     4      39.471  68.613  76.348  1.00  0.00           H  
ATOM     53  C   ASN     4      35.096  69.000  77.701  1.00  0.00           C  
ATOM     54  O   ASN     4      34.247  68.996  76.785  1.00  0.00           O  
ATOM     55  N   ASP     5      34.902  69.623  78.833  1.00  0.00           N  
ATOM     56  H   ASP     5      33.934  69.911  78.838  1.00  0.00           H  
ATOM     57  CA  ASP     5      35.735  69.870  80.022  1.00  0.00           C  
ATOM     58  HA  ASP     5      36.421  69.055  80.253  1.00  0.00           H  
ATOM     59  CB  ASP     5      36.430  71.206  79.876  1.00  0.00           C  
ATOM     60  HB2 ASP     5      35.691  71.954  79.589  1.00  0.00           H  
ATOM     61  HB3 ASP     5      36.963  71.447  80.795  1.00  0.00           H  
ATOM     62  CG  ASP     5      37.459  71.259  78.747  1.00  0.00           C  
ATOM     63  OD1 ASP     5      37.317  72.046  77.794  1.00  0.00           O  
ATOM     64  OD2 ASP     5      38.443  70.511  78.798  1.00  0.00           O  
ATOM     65  C   ASP     5      34.828  70.060  81.245  1.00  0.00           C  
ATOM     66  O   ASP     5      33.826  70.739  81.154  1.00  0.00           O  
ATOM     67  N   TYR     6      35.300  69.562  82.340  1.00  0.00           N  
ATOM     68  H   TYR     6      36.169  69.047  82.344  1.00  0.00           H  
ATOM     69  CA  TYR     6      34.771  69.897  83.656  1.00  0.00           C  
ATOM     70  HA  TYR     6      33.724  69.677  83.444  1.00  0.00           H  
ATOM     71  CB  TYR     6      35.297  68.892  84.745  1.00  0.00           C  
ATOM     72  HB2 TYR     6      36.309  69.177  85.034  1.00  0.00           H  
ATOM     73  HB3 TYR     6      34.746  69.236  85.621  1.00  0.00           H  
ATOM     74  CG  TYR     6      35.160  67.412  84.579  1.00  0.00           C  
ATOM     75  CD1 TYR     6      36.322  66.591  84.542  1.00  0.00           C  
ATOM     76  HD1 TYR     6      37.289  67.034  84.730  1.00  0.00           H  
ATOM     77  CE1 TYR     6      36.155  65.237  84.293  1.00  0.00           C  
ATOM     78  HE1 TYR     6      37.092  64.719  84.154  1.00  0.00           H  
ATOM     79  CZ  TYR     6      34.917  64.770  83.907  1.00  0.00           C  
ATOM     80  OH  TYR     6      34.824  63.532  83.455  1.00  0.00           O  
ATOM     81  HH  TYR     6      35.478  63.033  83.951  1.00  0.00           H  
ATOM     82  CE2 TYR     6      33.757  65.574  83.864  1.00  0.00           C  
ATOM     83  HE2 TYR     6      32.806  65.140  83.592  1.00  0.00           H  
ATOM     84  CD2 TYR     6      33.912  66.903  84.293  1.00  0.00           C  
ATOM     85  HD2 TYR     6      33.035  67.529  84.362  1.00  0.00           H  
ATOM     86  C   TYR     6      34.788  71.369  84.027  1.00  0.00           C  
ATOM     87  O   TYR     6      35.402  72.195  83.336  1.00  0.00           O  
ATOM     88  N   THR     7      33.995  71.730  85.060  1.00  0.00           N  
ATOM     89  H   THR     7      33.534  71.062  85.661  1.00  0.00           H  
ATOM     90  CA  THR     7      33.962  73.098  85.541  1.00  0.00           C  
ATOM     91  HA  THR     7      34.835  73.650  85.192  1.00  0.00           H  
ATOM     92  CB  THR     7      32.636  73.818  85.037  1.00  0.00           C  
ATOM     93  HB  THR     7      32.359  73.444  84.051  1.00  0.00           H  
ATOM     94  CG2 THR     7      31.368  73.603  85.857  1.00  0.00           C  
ATOM     95 HG21 THR     7      30.903  72.630  85.698  1.00  0.00           H  
ATOM     96 HG22 THR     7      31.562  73.734  86.922  1.00  0.00           H  
ATOM     97 HG23 THR     7      30.664  74.395  85.601  1.00  0.00           H  
ATOM     98  OG1 THR     7      32.733  75.221  84.877  1.00  0.00           O  
ATOM     99  HG1 THR     7      32.969  75.405  83.964  1.00  0.00           H  
ATOM    100  C   THR     7      34.249  73.185  87.031  1.00  0.00           C  
ATOM    101  O   THR     7      34.192  72.135  87.656  1.00  0.00           O  
ATOM    102  N   GLN     8      34.535  74.365  87.513  1.00  0.00           N  
ATOM    103  H   GLN     8      34.579  75.092  86.814  1.00  0.00           H  
ATOM    104  CA  GLN     8      34.713  74.634  89.005  1.00  0.00           C  
ATOM    105  HA  GLN     8      34.393  73.748  89.553  1.00  0.00           H  
ATOM    106  CB  GLN     8      36.167  74.718  89.480  1.00  0.00           C  
ATOM    107  HB2 GLN     8      36.693  75.337  88.753  1.00  0.00           H  
ATOM    108  HB3 GLN     8      36.349  75.062  90.499  1.00  0.00           H  
ATOM    109  CG  GLN     8      36.680  73.273  89.473  1.00  0.00           C  
ATOM    110  HG2 GLN     8      36.137  72.671  90.201  1.00  0.00           H  
ATOM    111  HG3 GLN     8      36.577  72.814  88.489  1.00  0.00           H  
ATOM    112  CD  GLN     8      38.159  73.135  89.817  1.00  0.00           C  
ATOM    113  OE1 GLN     8      38.904  74.073  89.922  1.00  0.00           O  
ATOM    114  NE2 GLN     8      38.655  71.927  90.004  1.00  0.00           N  
ATOM    115 HE21 GLN     8      38.045  71.142  89.830  1.00  0.00           H  
ATOM    116 HE22 GLN     8      39.634  71.773  90.198  1.00  0.00           H  
ATOM    117  C   GLN     8      33.897  75.876  89.439  1.00  0.00           C  
ATOM    118  O   GLN     8      34.128  76.949  88.808  1.00  0.00           O  
ATOM    119  N   GLN     9      32.934  75.969  90.373  1.00  0.00           N  
ATOM    120  H   GLN     9      32.485  76.869  90.472  1.00  0.00           H  
ATOM    121  CA  GLN     9      32.321  74.868  91.181  1.00  0.00           C  
ATOM    122  HA  GLN     9      31.607  75.394  91.816  1.00  0.00           H  
ATOM    123  CB  GLN     9      31.462  73.921  90.343  1.00  0.00           C  
ATOM    124  HB2 GLN     9      32.082  73.597  89.507  1.00  0.00           H  
ATOM    125  HB3 GLN     9      31.222  73.046  90.947  1.00  0.00           H  
ATOM    126  CG  GLN     9      30.284  74.686  89.673  1.00  0.00           C  
ATOM    127  HG2 GLN     9      29.825  75.244  90.489  1.00  0.00           H  
ATOM    128  HG3 GLN     9      30.727  75.333  88.916  1.00  0.00           H  
ATOM    129  CD  GLN     9      29.325  73.768  88.898  1.00  0.00           C  
ATOM    130  OE1 GLN     9      29.477  72.614  88.617  1.00  0.00           O  
ATOM    131  NE2 GLN     9      28.163  74.300  88.587  1.00  0.00           N  
ATOM    132 HE21 GLN     9      27.957  75.286  88.659  1.00  0.00           H  
ATOM    133 HE22 GLN     9      27.425  73.742  88.183  1.00  0.00           H  
ATOM    134  C   GLN     9      33.401  74.206  92.121  1.00  0.00           C  
ATOM    135  O   GLN     9      33.632  73.013  91.967  1.00  0.00           O  
ATOM    136  N   ALA    10      34.056  74.967  92.888  1.00  0.00           N  
ATOM    137  H   ALA    10      34.771  74.474  93.403  1.00  0.00           H  
ATOM    138  CA  ALA    10      33.729  76.377  93.292  1.00  0.00           C  
ATOM    139  HA  ALA    10      32.678  76.615  93.123  1.00  0.00           H  
ATOM    140  CB  ALA    10      34.051  76.392  94.756  1.00  0.00           C  
ATOM    141  HB1 ALA    10      33.446  75.638  95.260  1.00  0.00           H  
ATOM    142  HB2 ALA    10      35.129  76.332  94.908  1.00  0.00           H  
ATOM    143  HB3 ALA    10      33.747  77.323  95.236  1.00  0.00           H  
ATOM    144  C   ALA    10      34.585  77.520  92.627  1.00  0.00           C  
ATOM    145  O   ALA    10      35.668  77.318  92.069  1.00  0.00           O  
ATOM    146  N   THR    11      34.167  78.825  92.819  1.00  0.00           N  
ATOM    147  H   THR    11      33.349  78.977  93.392  1.00  0.00           H  
ATOM    148  CA  THR    11      34.867  80.000  92.291  1.00  0.00           C  
ATOM    149  HA  THR    11      35.656  79.634  91.635  1.00  0.00           H  
ATOM    150  CB  THR    11      33.875  80.966  91.476  1.00  0.00           C  
ATOM    151  HB  THR    11      33.160  81.560  92.044  1.00  0.00           H  
ATOM    152  CG2 THR    11      34.668  81.908  90.620  1.00  0.00           C  
ATOM    153 HG21 THR    11      34.119  82.482  89.874  1.00  0.00           H  
ATOM    154 HG22 THR    11      35.293  82.578  91.212  1.00  0.00           H  
ATOM    155 HG23 THR    11      35.362  81.389  89.959  1.00  0.00           H  
ATOM    156  OG1 THR    11      33.299  80.070  90.571  1.00  0.00           O  
ATOM    157  HG1 THR    11      33.842  80.039  89.779  1.00  0.00           H  
ATOM    158  C   THR    11      35.520  80.809  93.488  1.00  0.00           C  
ATOM    159  O   THR    11      34.891  81.167  94.474  1.00  0.00           O  
ATOM    160  N   GLN    12      36.818  81.239  93.426  1.00  0.00           N  
ATOM    161  H   GLN    12      37.079  81.718  94.276  1.00  0.00           H  
ATOM    162  CA  GLN    12      37.735  81.055  92.419  1.00  0.00           C  
ATOM    163  HA  GLN    12      37.309  81.286  91.442  1.00  0.00           H  
ATOM    164  CB  GLN    12      38.910  81.978  92.704  1.00  0.00           C  
ATOM    165  HB2 GLN    12      39.404  81.595  93.597  1.00  0.00           H  
ATOM    166  HB3 GLN    12      39.516  81.963  91.798  1.00  0.00           H  
ATOM    167  CG  GLN    12      38.496  83.419  93.010  1.00  0.00           C  
ATOM    168  HG2 GLN    12      37.742  83.553  93.786  1.00  0.00           H  
ATOM    169  HG3 GLN    12      39.385  83.838  93.480  1.00  0.00           H  
ATOM    170  CD  GLN    12      38.184  84.321  91.881  1.00  0.00           C  
ATOM    171  OE1 GLN    12      37.648  83.988  90.834  1.00  0.00           O  
ATOM    172  NE2 GLN    12      38.398  85.625  92.082  1.00  0.00           N  
ATOM    173 HE21 GLN    12      38.161  86.232  91.310  1.00  0.00           H  
ATOM    174 HE22 GLN    12      38.856  85.923  92.931  1.00  0.00           H  
ATOM    175  C   GLN    12      38.368  79.621  92.250  1.00  0.00           C  
ATOM    176  O   GLN    12      38.747  79.127  93.284  1.00  0.00           O  
ATOM    177  N   SER    13      38.576  79.163  91.042  1.00  0.00           N  
ATOM    178  H   SER    13      38.461  79.884  90.345  1.00  0.00           H  
ATOM    179  CA  SER    13      39.539  78.069  90.707  1.00  0.00           C  
ATOM    180  HA  SER    13      39.547  77.278  91.456  1.00  0.00           H  
ATOM    181  CB  SER    13      39.077  77.372  89.429  1.00  0.00           C  
ATOM    182  HB2 SER    13      38.071  76.960  89.514  1.00  0.00           H  
ATOM    183  HB3 SER    13      38.889  78.128  88.667  1.00  0.00           H  
ATOM    184  OG  SER    13      39.962  76.454  88.887  1.00  0.00           O  
ATOM    185  HG  SER    13      39.761  75.577  89.222  1.00  0.00           H  
ATOM    186  C   SER    13      41.047  78.532  90.648  1.00  0.00           C  
ATOM    187  O   SER    13      41.286  79.738  90.793  1.00  0.00           O  
ATOM    188  N   TYR    14      42.033  77.569  90.362  1.00  0.00           N  
ATOM    189  H   TYR    14      41.766  76.599  90.278  1.00  0.00           H  
ATOM    190  CA  TYR    14      43.479  77.927  90.244  1.00  0.00           C  
ATOM    191  HA  TYR    14      43.826  78.210  91.238  1.00  0.00           H  
ATOM    192  CB  TYR    14      43.981  76.565  89.696  1.00  0.00           C  
ATOM    193  HB2 TYR    14      43.830  75.781  90.438  1.00  0.00           H  
ATOM    194  HB3 TYR    14      43.395  76.271  88.825  1.00  0.00           H  
ATOM    195  CG  TYR    14      45.438  76.630  89.271  1.00  0.00           C  
ATOM    196  CD1 TYR    14      46.404  76.533  90.247  1.00  0.00           C  
ATOM    197  HD1 TYR    14      46.117  76.119  91.202  1.00  0.00           H  
ATOM    198  CE1 TYR    14      47.774  76.715  89.934  1.00  0.00           C  
ATOM    199  HE1 TYR    14      48.588  76.544  90.623  1.00  0.00           H  
ATOM    200  CZ  TYR    14      48.131  77.102  88.588  1.00  0.00           C  
ATOM    201  OH  TYR    14      49.388  77.490  88.241  1.00  0.00           O  
ATOM    202  HH  TYR    14      49.785  78.195  88.757  1.00  0.00           H  
ATOM    203  CE2 TYR    14      47.077  77.279  87.626  1.00  0.00           C  
ATOM    204  HE2 TYR    14      47.292  77.654  86.636  1.00  0.00           H  
ATOM    205  CD2 TYR    14      45.763  77.015  87.935  1.00  0.00           C  
ATOM    206  HD2 TYR    14      44.973  77.248  87.236  1.00  0.00           H  
ATOM    207  C   TYR    14      43.826  79.023  89.260  1.00  0.00           C  
ATOM    208  O   TYR    14      43.233  79.095  88.186  1.00  0.00           O  
ATOM    209  N   GLY    15      44.858  79.909  89.415  1.00  0.00           N  
ATOM    210  H   GLY    15      44.929  80.568  88.653  1.00  0.00           H  
ATOM    211  CA  GLY    15      45.642  80.267  90.561  1.00  0.00           C  
ATOM    212  HA2 GLY    15      45.087  80.982  91.168  1.00  0.00           H  
ATOM    213  HA3 GLY    15      45.827  79.345  91.112  1.00  0.00           H  
ATOM    214  C   GLY    15      46.991  80.971  90.137  1.00  0.00           C  
ATOM    215  O   GLY    15      46.992  81.643  89.110  1.00  0.00           O  
ATOM    216  N   ALA    16      48.111  80.875  90.872  1.00  0.00           N  
ATOM    217  H   ALA    16      48.039  80.225  91.642  1.00  0.00           H  
ATOM    218  CA  ALA    16      49.302  81.621  90.513  1.00  0.00           C  
ATOM    219  HA  ALA    16      49.057  82.555  90.007  1.00  0.00           H  
ATOM    220  CB  ALA    16      50.174  81.928  91.701  1.00  0.00           C  
ATOM    221  HB1 ALA    16      49.708  82.699  92.316  1.00  0.00           H  
ATOM    222  HB2 ALA    16      50.429  81.028  92.260  1.00  0.00           H  
ATOM    223  HB3 ALA    16      51.096  82.335  91.288  1.00  0.00           H  
ATOM    224  C   ALA    16      50.235  80.959  89.503  1.00  0.00           C  
ATOM    225  O   ALA    16      50.552  79.800  89.695  1.00  0.00           O  
ATOM    226  N   TYR    17      50.616  81.699  88.426  1.00  0.00           N  
ATOM    227  H   TYR    17      50.427  82.690  88.396  1.00  0.00           H  
ATOM    228  CA  TYR    17      51.363  81.198  87.289  1.00  0.00           C  
ATOM    229  HA  TYR    17      50.638  80.492  86.884  1.00  0.00           H  
ATOM    230  CB  TYR    17      51.716  82.309  86.302  1.00  0.00           C  
ATOM    231  HB2 TYR    17      52.101  83.155  86.871  1.00  0.00           H  
ATOM    232  HB3 TYR    17      52.453  81.872  85.630  1.00  0.00           H  
ATOM    233  CG  TYR    17      50.499  82.830  85.618  1.00  0.00           C  
ATOM    234  CD1 TYR    17      49.990  84.071  85.914  1.00  0.00           C  
ATOM    235  HD1 TYR    17      50.436  84.704  86.666  1.00  0.00           H  
ATOM    236  CE1 TYR    17      48.804  84.469  85.238  1.00  0.00           C  
ATOM    237  HE1 TYR    17      48.386  85.419  85.535  1.00  0.00           H  
ATOM    238  CZ  TYR    17      48.232  83.654  84.213  1.00  0.00           C  
ATOM    239  OH  TYR    17      47.222  84.097  83.454  1.00  0.00           O  
ATOM    240  HH  TYR    17      47.277  85.055  83.492  1.00  0.00           H  
ATOM    241  CE2 TYR    17      48.760  82.359  83.965  1.00  0.00           C  
ATOM    242  HE2 TYR    17      48.185  81.637  83.404  1.00  0.00           H  
ATOM    243  CD2 TYR    17      49.864  81.934  84.639  1.00  0.00           C  
ATOM    244  HD2 TYR    17      50.302  80.966  84.446  1.00  0.00           H  
ATOM    245  C   TYR    17      52.645  80.508  87.761  1.00  0.00           C  
ATOM    246  O   TYR    17      53.211  81.019  88.759  1.00  0.00           O  
ATOM    247  N   PRO    18      53.091  79.470  87.034  1.00  0.00           N  
ATOM    248  CD  PRO    18      52.517  78.899  85.797  1.00  0.00           C  
ATOM    249  HD2 PRO    18      52.256  79.719  85.127  1.00  0.00           H  
ATOM    250  HD3 PRO    18      51.662  78.233  85.910  1.00  0.00           H  
ATOM    251  CG  PRO    18      53.680  78.012  85.300  1.00  0.00           C  
ATOM    252  HG2 PRO    18      54.457  78.645  84.870  1.00  0.00           H  
ATOM    253  HG3 PRO    18      53.282  77.193  84.702  1.00  0.00           H  
ATOM    254  CB  PRO    18      54.319  77.460  86.615  1.00  0.00           C  
ATOM    255  HB2 PRO    18      55.362  77.156  86.519  1.00  0.00           H  
ATOM    256  HB3 PRO    18      53.786  76.529  86.804  1.00  0.00           H  
ATOM    257  CA  PRO    18      54.075  78.633  87.596  1.00  0.00           C  
ATOM    258  HA  PRO    18      53.764  78.233  88.561  1.00  0.00           H  
ATOM    259  C   PRO    18      55.471  79.234  87.805  1.00  0.00           C  
ATOM    260  O   PRO    18      55.825  80.084  86.980  1.00  0.00           O  
ATOM    261  N   THR    19      56.239  78.866  88.868  1.00  0.00           N  
ATOM    262  H   THR    19      55.834  78.232  89.542  1.00  0.00           H  
ATOM    263  CA  THR    19      57.572  79.449  89.286  1.00  0.00           C  
ATOM    264  HA  THR    19      57.997  79.926  88.403  1.00  0.00           H  
ATOM    265  CB  THR    19      57.368  80.495  90.463  1.00  0.00           C  
ATOM    266  HB  THR    19      58.337  80.658  90.935  1.00  0.00           H  
ATOM    267  CG2 THR    19      56.776  81.747  89.881  1.00  0.00           C  
ATOM    268 HG21 THR    19      57.544  82.048  89.169  1.00  0.00           H  
ATOM    269 HG22 THR    19      55.842  81.523  89.365  1.00  0.00           H  
ATOM    270 HG23 THR    19      56.602  82.568  90.578  1.00  0.00           H  
ATOM    271  OG1 THR    19      56.483  79.925  91.417  1.00  0.00           O  
ATOM    272  HG1 THR    19      56.937  79.249  91.927  1.00  0.00           H  
ATOM    273  C   THR    19      58.571  78.308  89.753  1.00  0.00           C  
ATOM    274  O   THR    19      58.225  77.157  90.135  1.00  0.00           O  
ATOM    275  N   GLN    20      59.885  78.608  89.658  1.00  0.00           N  
ATOM    276  H   GLN    20      60.185  79.537  89.397  1.00  0.00           H  
ATOM    277  CA  GLN    20      60.875  77.542  89.884  1.00  0.00           C  
ATOM    278  HA  GLN    20      60.609  76.855  89.081  1.00  0.00           H  
ATOM    279  CB  GLN    20      62.329  77.966  89.713  1.00  0.00           C  
ATOM    280  HB2 GLN    20      62.666  78.525  90.585  1.00  0.00           H  
ATOM    281  HB3 GLN    20      62.971  77.105  89.525  1.00  0.00           H  
ATOM    282  CG  GLN    20      62.698  78.878  88.528  1.00  0.00           C  
ATOM    283  HG2 GLN    20      62.049  79.748  88.627  1.00  0.00           H  
ATOM    284  HG3 GLN    20      63.726  79.240  88.540  1.00  0.00           H  
ATOM    285  CD  GLN    20      62.543  78.177  87.203  1.00  0.00           C  
ATOM    286  OE1 GLN    20      62.483  76.977  87.107  1.00  0.00           O  
ATOM    287  NE2 GLN    20      62.382  78.907  86.127  1.00  0.00           N  
ATOM    288 HE21 GLN    20      62.705  79.864  86.139  1.00  0.00           H  
ATOM    289 HE22 GLN    20      62.509  78.432  85.244  1.00  0.00           H  
ATOM    290  C   GLN    20      60.781  76.816  91.174  1.00  0.00           C  
ATOM    291  O   GLN    20      60.405  77.527  92.140  1.00  0.00           O  
ATOM    292  N   PRO    21      61.011  75.490  91.298  1.00  0.00           N  
ATOM    293  CD  PRO    21      61.206  74.576  90.193  1.00  0.00           C  
ATOM    294  HD2 PRO    21      62.140  74.860  89.709  1.00  0.00           H  
ATOM    295  HD3 PRO    21      60.362  74.605  89.504  1.00  0.00           H  
ATOM    296  CG  PRO    21      61.172  73.128  90.812  1.00  0.00           C  
ATOM    297  HG2 PRO    21      62.229  72.864  90.835  1.00  0.00           H  
ATOM    298  HG3 PRO    21      60.555  72.408  90.273  1.00  0.00           H  
ATOM    299  CB  PRO    21      60.669  73.263  92.270  1.00  0.00           C  
ATOM    300  HB2 PRO    21      60.979  72.525  93.011  1.00  0.00           H  
ATOM    301  HB3 PRO    21      59.596  73.147  92.117  1.00  0.00           H  
ATOM    302  CA  PRO    21      61.006  74.751  92.572  1.00  0.00           C  
ATOM    303  HA  PRO    21      60.233  75.150  93.229  1.00  0.00           H  
ATOM    304  C   PRO    21      62.341  74.842  93.337  1.00  0.00           C  
ATOM    305  O   PRO    21      63.310  75.295  92.739  1.00  0.00           O  
ATOM    306  N   GLY    22      62.405  74.512  94.636  1.00  0.00           N  
ATOM    307  H   GLY    22      61.535  74.131  94.978  1.00  0.00           H  
ATOM    308  CA  GLY    22      63.540  74.593  95.573  1.00  0.00           C  
ATOM    309  HA2 GLY    22      64.041  73.641  95.748  1.00  0.00           H  
ATOM    310  HA3 GLY    22      64.144  75.355  95.082  1.00  0.00           H  
ATOM    311  C   GLY    22      63.066  75.060  96.910  1.00  0.00           C  
ATOM    312  O   GLY    22      61.969  74.709  97.345  1.00  0.00           O  
ATOM    313  N   GLN    23      63.844  75.903  97.584  1.00  0.00           N  
ATOM    314  H   GLN    23      64.733  76.108  97.150  1.00  0.00           H  
ATOM    315  CA  GLN    23      63.779  76.356  98.914  1.00  0.00           C  
ATOM    316  HA  GLN    23      62.744  76.240  99.234  1.00  0.00           H  
ATOM    317  CB  GLN    23      64.559  75.333  99.743  1.00  0.00           C  
ATOM    318  HB2 GLN    23      64.049  74.376  99.633  1.00  0.00           H  
ATOM    319  HB3 GLN    23      65.564  75.240  99.332  1.00  0.00           H  
ATOM    320  CG  GLN    23      64.610  75.689 101.225  1.00  0.00           C  
ATOM    321  HG2 GLN    23      65.086  74.868 101.762  1.00  0.00           H  
ATOM    322  HG3 GLN    23      65.297  76.527 101.344  1.00  0.00           H  
ATOM    323  CD  GLN    23      63.240  75.820 101.777  1.00  0.00           C  
ATOM    324  OE1 GLN    23      62.333  75.135 101.386  1.00  0.00           O  
ATOM    325  NE2 GLN    23      63.061  76.838 102.609  1.00  0.00           N  
ATOM    326 HE21 GLN    23      63.860  77.417 102.825  1.00  0.00           H  
ATOM    327 HE22 GLN    23      62.161  76.966 103.049  1.00  0.00           H  
ATOM    328  C   GLN    23      64.309  77.819  98.998  1.00  0.00           C  
ATOM    329  O   GLN    23      65.452  78.168  98.675  1.00  0.00           O  
ATOM    330  N   GLY    24      63.385  78.687  99.490  1.00  0.00           N  
ATOM    331  H   GLY    24      62.485  78.306  99.743  1.00  0.00           H  
ATOM    332  CA  GLY    24      63.437  80.217  99.301  1.00  0.00           C  
ATOM    333  HA2 GLY    24      62.599  80.798  99.689  1.00  0.00           H  
ATOM    334  HA3 GLY    24      64.309  80.565  99.855  1.00  0.00           H  
ATOM    335  C   GLY    24      63.614  80.738  97.839  1.00  0.00           C  
ATOM    336  O   GLY    24      63.492  79.950  96.903  1.00  0.00           O  
ATOM    337  N   TYR    25      64.070  81.983  97.666  1.00  0.00           N  
ATOM    338  H   TYR    25      64.382  82.441  98.510  1.00  0.00           H  
ATOM    339  CA  TYR    25      64.385  82.654  96.386  1.00  0.00           C  
ATOM    340  HA  TYR    25      64.797  81.901  95.714  1.00  0.00           H  
ATOM    341  CB  TYR    25      63.111  83.202  95.744  1.00  0.00           C  
ATOM    342  HB2 TYR    25      62.410  82.431  95.423  1.00  0.00           H  
ATOM    343  HB3 TYR    25      62.591  83.725  96.545  1.00  0.00           H  
ATOM    344  CG  TYR    25      63.429  84.142  94.603  1.00  0.00           C  
ATOM    345  CD1 TYR    25      63.469  83.696  93.297  1.00  0.00           C  
ATOM    346  HD1 TYR    25      63.328  82.632  93.180  1.00  0.00           H  
ATOM    347  CE1 TYR    25      63.998  84.568  92.311  1.00  0.00           C  
ATOM    348  HE1 TYR    25      64.138  84.254  91.287  1.00  0.00           H  
ATOM    349  CZ  TYR    25      64.138  85.942  92.574  1.00  0.00           C  
ATOM    350  OH  TYR    25      64.574  86.789  91.601  1.00  0.00           O  
ATOM    351  HH  TYR    25      64.485  86.434  90.714  1.00  0.00           H  
ATOM    352  CE2 TYR    25      63.838  86.360  93.901  1.00  0.00           C  
ATOM    353  HE2 TYR    25      64.051  87.392  94.136  1.00  0.00           H  
ATOM    354  CD2 TYR    25      63.603  85.486  94.971  1.00  0.00           C  
ATOM    355  HD2 TYR    25      63.325  85.730  95.986  1.00  0.00           H  
ATOM    356  C   TYR    25      65.545  83.638  96.622  1.00  0.00           C  
ATOM    357  O   TYR    25      65.679  84.305  97.684  1.00  0.00           O  
ATOM    358  N   SER    26      66.532  83.756  95.706  1.00  0.00           N  
ATOM    359  H   SER    26      66.434  83.233  94.848  1.00  0.00           H  
ATOM    360  CA  SER    26      67.752  84.485  95.938  1.00  0.00           C  
ATOM    361  HA  SER    26      68.023  84.310  96.979  1.00  0.00           H  
ATOM    362  CB  SER    26      68.891  83.907  95.088  1.00  0.00           C  
ATOM    363  HB2 SER    26      69.110  82.854  95.263  1.00  0.00           H  
ATOM    364  HB3 SER    26      68.751  83.953  94.008  1.00  0.00           H  
ATOM    365  OG  SER    26      70.107  84.555  95.403  1.00  0.00           O  
ATOM    366  HG  SER    26      70.828  83.936  95.538  1.00  0.00           H  
ATOM    367  C   SER    26      67.573  86.032  95.734  1.00  0.00           C  
ATOM    368  O   SER    26      67.882  86.611  94.655  1.00  0.00           O  
ATOM    369  N   GLN    27      66.868  86.615  96.685  1.00  0.00           N  
ATOM    370  H   GLN    27      66.568  86.058  97.473  1.00  0.00           H  
ATOM    371  CA  GLN    27      66.357  88.014  96.725  1.00  0.00           C  
ATOM    372  HA  GLN    27      65.960  88.355  95.769  1.00  0.00           H  
ATOM    373  CB  GLN    27      65.274  88.139  97.915  1.00  0.00           C  
ATOM    374  HB2 GLN    27      65.019  89.192  98.040  1.00  0.00           H  
ATOM    375  HB3 GLN    27      64.362  87.600  97.658  1.00  0.00           H  
ATOM    376  CG  GLN    27      65.652  87.655  99.343  1.00  0.00           C  
ATOM    377  HG2 GLN    27      65.994  86.621  99.292  1.00  0.00           H  
ATOM    378  HG3 GLN    27      66.453  88.301  99.702  1.00  0.00           H  
ATOM    379  CD  GLN    27      64.578  87.543 100.356  1.00  0.00           C  
ATOM    380  OE1 GLN    27      63.386  87.579 100.073  1.00  0.00           O  
ATOM    381  NE2 GLN    27      64.873  87.483 101.664  1.00  0.00           N  
ATOM    382 HE21 GLN    27      65.832  87.535 101.975  1.00  0.00           H  
ATOM    383 HE22 GLN    27      64.174  87.326 102.376  1.00  0.00           H  
ATOM    384  C   GLN    27      67.606  88.929  97.017  1.00  0.00           C  
ATOM    385  O   GLN    27      67.740  90.053  96.511  1.00  0.00           O  
ATOM    386  N   GLN    28      68.605  88.478  97.861  1.00  0.00           N  
ATOM    387  H   GLN    28      68.653  87.564  98.288  1.00  0.00           H  
ATOM    388  CA  GLN    28      69.930  89.054  97.879  1.00  0.00           C  
ATOM    389  HA  GLN    28      69.870  90.142  97.885  1.00  0.00           H  
ATOM    390  CB  GLN    28      70.710  88.580  99.154  1.00  0.00           C  
ATOM    391  HB2 GLN    28      70.944  87.521  99.261  1.00  0.00           H  
ATOM    392  HB3 GLN    28      71.736  88.944  99.099  1.00  0.00           H  
ATOM    393  CG  GLN    28      70.164  89.102 100.542  1.00  0.00           C  
ATOM    394  HG2 GLN    28      70.215  90.190 100.586  1.00  0.00           H  
ATOM    395  HG3 GLN    28      69.140  88.760 100.690  1.00  0.00           H  
ATOM    396  CD  GLN    28      70.843  88.571 101.780  1.00  0.00           C  
ATOM    397  OE1 GLN    28      70.782  87.343 101.922  1.00  0.00           O  
ATOM    398  NE2 GLN    28      71.623  89.315 102.603  1.00  0.00           N  
ATOM    399 HE21 GLN    28      72.114  88.970 103.415  1.00  0.00           H  
ATOM    400 HE22 GLN    28      71.950  90.229 102.324  1.00  0.00           H  
ATOM    401  C   GLN    28      70.841  88.662  96.724  1.00  0.00           C  
ATOM    402  O   GLN    28      71.884  89.275  96.456  1.00  0.00           O  
ATOM    403  N   SER    29      70.572  87.602  95.914  1.00  0.00           N  
ATOM    404  H   SER    29      69.903  86.921  96.245  1.00  0.00           H  
ATOM    405  CA  SER    29      71.186  87.376  94.594  1.00  0.00           C  
ATOM    406  HA  SER    29      70.543  86.708  94.021  1.00  0.00           H  
ATOM    407  CB  SER    29      71.179  88.609  93.719  1.00  0.00           C  
ATOM    408  HB2 SER    29      70.273  89.147  93.998  1.00  0.00           H  
ATOM    409  HB3 SER    29      71.979  89.344  93.812  1.00  0.00           H  
ATOM    410  OG  SER    29      71.163  88.144  92.375  1.00  0.00           O  
ATOM    411  HG  SER    29      71.826  88.722  91.990  1.00  0.00           H  
ATOM    412  C   SER    29      72.491  86.655  94.678  1.00  0.00           C  
ATOM    413  O   SER    29      73.131  86.691  95.781  1.00  0.00           O  
ATOM    414  N   SER    30      72.965  85.963  93.644  1.00  0.00           N  
ATOM    415  H   SER    30      72.354  85.903  92.842  1.00  0.00           H  
ATOM    416  CA  SER    30      74.301  85.227  93.691  1.00  0.00           C  
ATOM    417  HA  SER    30      74.366  84.591  94.574  1.00  0.00           H  
ATOM    418  CB  SER    30      74.453  84.381  92.408  1.00  0.00           C  
ATOM    419  HB2 SER    30      73.675  83.617  92.392  1.00  0.00           H  
ATOM    420  HB3 SER    30      74.371  84.921  91.464  1.00  0.00           H  
ATOM    421  OG  SER    30      75.712  83.764  92.545  1.00  0.00           O  
ATOM    422  HG  SER    30      75.721  83.055  93.193  1.00  0.00           H  
ATOM    423  C   SER    30      75.311  86.373  93.776  1.00  0.00           C  
ATOM    424  O   SER    30      75.114  87.415  93.162  1.00  0.00           O  
ATOM    425  N   GLN    31      76.555  86.313  94.386  1.00  0.00           N  
ATOM    426  H   GLN    31      77.081  87.167  94.271  1.00  0.00           H  
ATOM    427  CA  GLN    31      77.062  85.415  95.380  1.00  0.00           C  
ATOM    428  HA  GLN    31      76.793  84.419  95.028  1.00  0.00           H  
ATOM    429  CB  GLN    31      78.589  85.631  95.394  1.00  0.00           C  
ATOM    430  HB2 GLN    31      78.913  84.663  95.775  1.00  0.00           H  
ATOM    431  HB3 GLN    31      78.955  85.700  94.369  1.00  0.00           H  
ATOM    432  CG  GLN    31      79.199  86.841  96.186  1.00  0.00           C  
ATOM    433  HG2 GLN    31      78.826  87.782  95.781  1.00  0.00           H  
ATOM    434  HG3 GLN    31      78.964  86.828  97.250  1.00  0.00           H  
ATOM    435  CD  GLN    31      80.734  86.930  95.991  1.00  0.00           C  
ATOM    436  OE1 GLN    31      81.446  86.003  95.745  1.00  0.00           O  
ATOM    437  NE2 GLN    31      81.332  88.035  96.362  1.00  0.00           N  
ATOM    438 HE21 GLN    31      82.340  88.055  96.296  1.00  0.00           H  
ATOM    439 HE22 GLN    31      80.812  88.815  96.738  1.00  0.00           H  
ATOM    440  C   GLN    31      76.433  85.563  96.800  1.00  0.00           C  
ATOM    441  O   GLN    31      76.134  86.671  97.237  1.00  0.00           O  
ATOM    442  N   PRO    32      76.173  84.505  97.569  1.00  0.00           N  
ATOM    443  CD  PRO    32      76.567  83.121  97.345  1.00  0.00           C  
ATOM    444  HD2 PRO    32      77.649  83.069  97.465  1.00  0.00           H  
ATOM    445  HD3 PRO    32      76.124  82.845  96.388  1.00  0.00           H  
ATOM    446  CG  PRO    32      76.024  82.287  98.504  1.00  0.00           C  
ATOM    447  HG2 PRO    32      76.863  81.999  99.138  1.00  0.00           H  
ATOM    448  HG3 PRO    32      75.561  81.400  98.071  1.00  0.00           H  
ATOM    449  CB  PRO    32      75.023  83.175  99.216  1.00  0.00           C  
ATOM    450  HB2 PRO    32      74.974  82.937 100.279  1.00  0.00           H  
ATOM    451  HB3 PRO    32      74.026  83.052  98.793  1.00  0.00           H  
ATOM    452  CA  PRO    32      75.535  84.587  98.843  1.00  0.00           C  
ATOM    453  HA  PRO    32      74.767  85.354  98.947  1.00  0.00           H  
ATOM    454  C   PRO    32      76.614  84.933  99.896  1.00  0.00           C  
ATOM    455  O   PRO    32      77.795  84.537  99.796  1.00  0.00           O  
ATOM    456  N   TYR    33      76.203  85.702 100.870  1.00  0.00           N  
ATOM    457  H   TYR    33      75.245  86.020 100.845  1.00  0.00           H  
ATOM    458  CA  TYR    33      76.989  86.067 102.064  1.00  0.00           C  
ATOM    459  HA  TYR    33      77.933  85.525 102.106  1.00  0.00           H  
ATOM    460  CB  TYR    33      77.173  87.550 102.125  1.00  0.00           C  
ATOM    461  HB2 TYR    33      76.152  87.931 102.140  1.00  0.00           H  
ATOM    462  HB3 TYR    33      77.557  87.935 103.069  1.00  0.00           H  
ATOM    463  CG  TYR    33      77.970  88.195 100.977  1.00  0.00           C  
ATOM    464  CD1 TYR    33      79.373  88.419 101.041  1.00  0.00           C  
ATOM    465  HD1 TYR    33      79.832  87.982 101.916  1.00  0.00           H  
ATOM    466  CE1 TYR    33      80.125  88.991 100.033  1.00  0.00           C  
ATOM    467  HE1 TYR    33      81.195  89.119  99.956  1.00  0.00           H  
ATOM    468  CZ  TYR    33      79.377  89.476  98.950  1.00  0.00           C  
ATOM    469  OH  TYR    33      79.958  90.112  97.928  1.00  0.00           O  
ATOM    470  HH  TYR    33      80.820  90.434  98.204  1.00  0.00           H  
ATOM    471  CE2 TYR    33      78.007  89.228  98.813  1.00  0.00           C  
ATOM    472  HE2 TYR    33      77.494  89.569  97.927  1.00  0.00           H  
ATOM    473  CD2 TYR    33      77.256  88.640  99.823  1.00  0.00           C  
ATOM    474  HD2 TYR    33      76.187  88.504  99.751  1.00  0.00           H  
ATOM    475  C   TYR    33      76.153  85.708 103.361  1.00  0.00           C  
ATOM    476  O   TYR    33      76.653  85.603 104.509  1.00  0.00           O  
ATOM    477  N   GLY    34      74.884  85.566 103.243  1.00  0.00           N  
ATOM    478  H   GLY    34      74.421  85.783 102.372  1.00  0.00           H  
ATOM    479  CA  GLY    34      73.910  85.352 104.375  1.00  0.00           C  
ATOM    480  HA2 GLY    34      73.055  84.803 103.980  1.00  0.00           H  
ATOM    481  HA3 GLY    34      74.503  84.788 105.095  1.00  0.00           H  
ATOM    482  C   GLY    34      73.304  86.698 104.702  1.00  0.00           C  
ATOM    483  O   GLY    34      73.628  87.784 104.193  1.00  0.00           O  
ATOM    484  N   GLN    35      72.403  86.703 105.628  1.00  0.00           N  
ATOM    485  H   GLN    35      72.228  85.789 106.022  1.00  0.00           H  
ATOM    486  CA  GLN    35      71.705  87.839 106.207  1.00  0.00           C  
ATOM    487  HA  GLN    35      72.103  88.794 105.864  1.00  0.00           H  
ATOM    488  CB  GLN    35      70.192  87.787 105.897  1.00  0.00           C  
ATOM    489  HB2 GLN    35      70.043  88.116 104.869  1.00  0.00           H  
ATOM    490  HB3 GLN    35      69.913  86.734 105.846  1.00  0.00           H  
ATOM    491  CG  GLN    35      69.159  88.553 106.733  1.00  0.00           C  
ATOM    492  HG2 GLN    35      68.159  88.349 106.352  1.00  0.00           H  
ATOM    493  HG3 GLN    35      69.261  88.278 107.782  1.00  0.00           H  
ATOM    494  CD  GLN    35      69.336  90.022 106.722  1.00  0.00           C  
ATOM    495  OE1 GLN    35      70.338  90.546 106.236  1.00  0.00           O  
ATOM    496  NE2 GLN    35      68.557  90.710 107.500  1.00  0.00           N  
ATOM    497 HE21 GLN    35      67.882  90.259 108.101  1.00  0.00           H  
ATOM    498 HE22 GLN    35      68.906  91.621 107.762  1.00  0.00           H  
ATOM    499  C   GLN    35      71.881  87.741 107.761  1.00  0.00           C  
ATOM    500  O   GLN    35      71.452  86.776 108.346  1.00  0.00           O  
ATOM    501  N   GLN    36      72.513  88.667 108.566  1.00  0.00           N  
ATOM    502  H   GLN    36      72.605  88.326 109.512  1.00  0.00           H  
ATOM    503  CA  GLN    36      73.243  89.817 108.006  1.00  0.00           C  
ATOM    504  HA  GLN    36      72.590  90.411 107.367  1.00  0.00           H  
ATOM    505  CB  GLN    36      73.858  90.787 109.007  1.00  0.00           C  
ATOM    506  HB2 GLN    36      74.609  90.208 109.544  1.00  0.00           H  
ATOM    507  HB3 GLN    36      74.277  91.626 108.452  1.00  0.00           H  
ATOM    508  CG  GLN    36      72.815  91.252 110.016  1.00  0.00           C  
ATOM    509  HG2 GLN    36      72.350  90.425 110.553  1.00  0.00           H  
ATOM    510  HG3 GLN    36      73.203  91.961 110.747  1.00  0.00           H  
ATOM    511  CD  GLN    36      71.606  91.918 109.341  1.00  0.00           C  
ATOM    512  OE1 GLN    36      70.501  91.466 109.423  1.00  0.00           O  
ATOM    513  NE2 GLN    36      71.796  92.854 108.424  1.00  0.00           N  
ATOM    514 HE21 GLN    36      72.686  93.310 108.280  1.00  0.00           H  
ATOM    515 HE22 GLN    36      70.999  93.352 108.054  1.00  0.00           H  
ATOM    516  C   GLN    36      74.306  89.473 106.993  1.00  0.00           C  
ATOM    517  O   GLN    36      74.971  88.440 107.134  1.00  0.00           O  
ATOM    518  N   SER    37      74.355  90.315 105.919  1.00  0.00           N  
ATOM    519  H   SER    37      73.640  91.015 105.778  1.00  0.00           H  
ATOM    520  CA  SER    37      75.525  90.271 105.009  1.00  0.00           C  
ATOM    521  HA  SER    37      75.783  89.230 104.817  1.00  0.00           H  
ATOM    522  CB  SER    37      75.144  90.925 103.666  1.00  0.00           C  
ATOM    523  HB2 SER    37      74.092  90.745 103.444  1.00  0.00           H  
ATOM    524  HB3 SER    37      75.336  91.986 103.825  1.00  0.00           H  
ATOM    525  OG  SER    37      75.969  90.485 102.618  1.00  0.00           O  
ATOM    526  HG  SER    37      75.386  90.252 101.892  1.00  0.00           H  
ATOM    527  C   SER    37      76.798  90.965 105.674  1.00  0.00           C  
ATOM    528  O   SER    37      76.768  91.393 106.818  1.00  0.00           O  
ATOM    529  N   TYR    38      77.871  90.999 104.917  1.00  0.00           N  
ATOM    530  H   TYR    38      77.732  90.437 104.090  1.00  0.00           H  
ATOM    531  CA  TYR    38      79.177  91.540 105.220  1.00  0.00           C  
ATOM    532  HA  TYR    38      79.444  91.336 106.257  1.00  0.00           H  
ATOM    533  CB  TYR    38      80.201  90.977 104.172  1.00  0.00           C  
ATOM    534  HB2 TYR    38      81.156  90.893 104.692  1.00  0.00           H  
ATOM    535  HB3 TYR    38      79.842  89.994 103.869  1.00  0.00           H  
ATOM    536  CG  TYR    38      80.436  91.688 102.910  1.00  0.00           C  
ATOM    537  CD1 TYR    38      79.512  91.745 101.847  1.00  0.00           C  
ATOM    538  HD1 TYR    38      78.545  91.265 101.886  1.00  0.00           H  
ATOM    539  CE1 TYR    38      79.806  92.369 100.651  1.00  0.00           C  
ATOM    540  HE1 TYR    38      79.131  92.283  99.813  1.00  0.00           H  
ATOM    541  CZ  TYR    38      81.082  92.916 100.407  1.00  0.00           C  
ATOM    542  OH  TYR    38      81.355  93.536  99.234  1.00  0.00           O  
ATOM    543  HH  TYR    38      82.247  93.890  99.261  1.00  0.00           H  
ATOM    544  CE2 TYR    38      81.950  92.981 101.496  1.00  0.00           C  
ATOM    545  HE2 TYR    38      82.923  93.441 101.405  1.00  0.00           H  
ATOM    546  CD2 TYR    38      81.685  92.317 102.761  1.00  0.00           C  
ATOM    547  HD2 TYR    38      82.444  92.326 103.530  1.00  0.00           H  
ATOM    548  C   TYR    38      79.163  93.124 105.166  1.00  0.00           C  
ATOM    549  O   TYR    38      78.323  93.796 104.575  1.00  0.00           O  
ATOM    550  N   SER    39      80.122  93.718 105.836  1.00  0.00           N  
ATOM    551  H   SER    39      80.611  93.109 106.477  1.00  0.00           H  
ATOM    552  CA  SER    39      80.526  95.145 105.836  1.00  0.00           C  
ATOM    553  HA  SER    39      79.677  95.790 105.609  1.00  0.00           H  
ATOM    554  CB  SER    39      80.849  95.501 107.320  1.00  0.00           C  
ATOM    555  HB2 SER    39      80.101  95.094 108.001  1.00  0.00           H  
ATOM    556  HB3 SER    39      81.750  94.937 107.560  1.00  0.00           H  
ATOM    557  OG  SER    39      81.113  96.858 107.420  1.00  0.00           O  
ATOM    558  HG  SER    39      80.308  97.381 107.439  1.00  0.00           H  
ATOM    559  C   SER    39      81.729  95.572 104.919  1.00  0.00           C  
ATOM    560  O   SER    39      82.713  94.828 104.896  1.00  0.00           O  
ATOM    561  N   GLY    40      81.632  96.740 104.318  1.00  0.00           N  
ATOM    562  H   GLY    40      80.794  97.285 104.455  1.00  0.00           H  
ATOM    563  CA  GLY    40      82.546  97.234 103.287  1.00  0.00           C  
ATOM    564  HA2 GLY    40      83.568  97.128 103.650  1.00  0.00           H  
ATOM    565  HA3 GLY    40      82.357  96.540 102.468  1.00  0.00           H  
ATOM    566  C   GLY    40      82.368  98.770 102.969  1.00  0.00           C  
ATOM    567  O   GLY    40      82.360  99.513 103.891  1.00  0.00           O  
ATOM    568  N   TYR    41      82.303  99.336 101.767  1.00  0.00           N  
ATOM    569  H   TYR    41      82.257 100.345 101.740  1.00  0.00           H  
ATOM    570  CA  TYR    41      82.365  98.673 100.458  1.00  0.00           C  
ATOM    571  HA  TYR    41      82.868  97.710 100.544  1.00  0.00           H  
ATOM    572  CB  TYR    41      80.986  98.509  99.749  1.00  0.00           C  
ATOM    573  HB2 TYR    41      80.662  99.501  99.434  1.00  0.00           H  
ATOM    574  HB3 TYR    41      81.059  97.960  98.811  1.00  0.00           H  
ATOM    575  CG  TYR    41      79.976  97.887 100.716  1.00  0.00           C  
ATOM    576  CD1 TYR    41      80.172  96.555 101.086  1.00  0.00           C  
ATOM    577  HD1 TYR    41      81.034  96.016 100.721  1.00  0.00           H  
ATOM    578  CE1 TYR    41      79.248  95.836 101.847  1.00  0.00           C  
ATOM    579  HE1 TYR    41      79.444  94.842 102.221  1.00  0.00           H  
ATOM    580  CZ  TYR    41      78.093  96.474 102.258  1.00  0.00           C  
ATOM    581  OH  TYR    41      77.241  95.796 103.055  1.00  0.00           O  
ATOM    582  HH  TYR    41      77.734  95.115 103.518  1.00  0.00           H  
ATOM    583  CE2 TYR    41      77.887  97.824 101.887  1.00  0.00           C  
ATOM    584  HE2 TYR    41      77.057  98.390 102.283  1.00  0.00           H  
ATOM    585  CD2 TYR    41      78.878  98.553 101.202  1.00  0.00           C  
ATOM    586  HD2 TYR    41      78.777  99.608 100.996  1.00  0.00           H  
ATOM    587  C   TYR    41      83.172  99.604  99.501  1.00  0.00           C  
ATOM    588  O   TYR    41      83.002 100.827  99.554  1.00  0.00           O  
ATOM    589  N   SER    42      83.834  98.995  98.593  1.00  0.00           N  
ATOM    590  H   SER    42      83.674  98.007  98.455  1.00  0.00           H  
ATOM    591  CA  SER    42      84.314  99.643  97.451  1.00  0.00           C  
ATOM    592  HA  SER    42      85.018 100.426  97.733  1.00  0.00           H  
ATOM    593  CB  SER    42      85.045  98.570  96.612  1.00  0.00           C  
ATOM    594  HB2 SER    42      85.813  97.977  97.110  1.00  0.00           H  
ATOM    595  HB3 SER    42      84.304  97.865  96.236  1.00  0.00           H  
ATOM    596  OG  SER    42      85.718  99.327  95.632  1.00  0.00           O  
ATOM    597  HG  SER    42      86.623  99.542  95.872  1.00  0.00           H  
ATOM    598  C   SER    42      83.333 100.311  96.537  1.00  0.00           C  
ATOM    599  O   SER    42      82.264  99.803  96.192  1.00  0.00           O  
ATOM    600  N   GLN    43      83.716 101.522  96.039  1.00  0.00           N  
ATOM    601  H   GLN    43      84.585 101.959  96.312  1.00  0.00           H  
ATOM    602  CA  GLN    43      82.798 102.307  95.152  1.00  0.00           C  
ATOM    603  HA  GLN    43      82.058 101.645  94.702  1.00  0.00           H  
ATOM    604  CB  GLN    43      81.968 103.264  95.989  1.00  0.00           C  
ATOM    605  HB2 GLN    43      81.185 103.741  95.400  1.00  0.00           H  
ATOM    606  HB3 GLN    43      81.380 102.698  96.712  1.00  0.00           H  
ATOM    607  CG  GLN    43      82.752 104.370  96.715  1.00  0.00           C  
ATOM    608  HG2 GLN    43      82.129 104.799  97.500  1.00  0.00           H  
ATOM    609  HG3 GLN    43      83.649 103.884  97.100  1.00  0.00           H  
ATOM    610  CD  GLN    43      83.234 105.547  95.879  1.00  0.00           C  
ATOM    611  OE1 GLN    43      82.689 105.794  94.833  1.00  0.00           O  
ATOM    612  NE2 GLN    43      84.102 106.412  96.477  1.00  0.00           N  
ATOM    613 HE21 GLN    43      84.544 106.203  97.361  1.00  0.00           H  
ATOM    614 HE22 GLN    43      84.496 107.138  95.896  1.00  0.00           H  
ATOM    615  C   GLN    43      83.438 102.909  93.912  1.00  0.00           C  
ATOM    616  O   GLN    43      84.609 103.042  93.853  1.00  0.00           O  
ATOM    617  N   SER    44      82.601 103.467  93.040  1.00  0.00           N  
ATOM    618  H   SER    44      81.602 103.511  93.183  1.00  0.00           H  
ATOM    619  CA  SER    44      82.919 103.760  91.623  1.00  0.00           C  
ATOM    620  HA  SER    44      83.998 103.699  91.486  1.00  0.00           H  
ATOM    621  CB  SER    44      82.286 102.656  90.681  1.00  0.00           C  
ATOM    622  HB2 SER    44      81.211 102.541  90.820  1.00  0.00           H  
ATOM    623  HB3 SER    44      82.388 102.859  89.615  1.00  0.00           H  
ATOM    624  OG  SER    44      82.921 101.406  90.914  1.00  0.00           O  
ATOM    625  HG  SER    44      83.802 101.467  90.536  1.00  0.00           H  
ATOM    626  C   SER    44      82.329 105.152  91.174  1.00  0.00           C  
ATOM    627  O   SER    44      82.321 105.302  89.989  1.00  0.00           O  
ATOM    628  N   THR    45      81.836 106.054  92.067  1.00  0.00           N  
ATOM    629  H   THR    45      81.853 105.788  93.041  1.00  0.00           H  
ATOM    630  CA  THR    45      81.307 107.428  91.739  1.00  0.00           C  
ATOM    631  HA  THR    45      80.674 107.374  90.854  1.00  0.00           H  
ATOM    632  CB  THR    45      80.548 107.947  92.958  1.00  0.00           C  
ATOM    633  HB  THR    45      80.131 108.883  92.586  1.00  0.00           H  
ATOM    634  CG2 THR    45      79.293 107.213  93.262  1.00  0.00           C  
ATOM    635 HG21 THR    45      79.554 106.196  93.554  1.00  0.00           H  
ATOM    636 HG22 THR    45      78.860 107.688  94.142  1.00  0.00           H  
ATOM    637 HG23 THR    45      78.644 107.268  92.387  1.00  0.00           H  
ATOM    638  OG1 THR    45      81.404 108.076  94.122  1.00  0.00           O  
ATOM    639  HG1 THR    45      81.855 107.238  94.248  1.00  0.00           H  
ATOM    640  C   THR    45      82.464 108.359  91.352  1.00  0.00           C  
ATOM    641  O   THR    45      82.326 109.351  90.603  1.00  0.00           O  
ATOM    642  N   ASP    46      83.740 107.976  91.688  1.00  0.00           N  
ATOM    643  H   ASP    46      83.910 107.186  92.294  1.00  0.00           H  
ATOM    644  CA  ASP    46      84.939 108.662  91.269  1.00  0.00           C  
ATOM    645  HA  ASP    46      84.585 109.249  90.422  1.00  0.00           H  
ATOM    646  CB  ASP    46      85.429 109.633  92.371  1.00  0.00           C  
ATOM    647  HB2 ASP    46      84.616 110.141  92.890  1.00  0.00           H  
ATOM    648  HB3 ASP    46      85.840 109.149  93.257  1.00  0.00           H  
ATOM    649  CG  ASP    46      86.420 110.725  91.978  1.00  0.00           C  
ATOM    650  OD1 ASP    46      86.980 111.275  92.940  1.00  0.00           O  
ATOM    651  OD2 ASP    46      86.589 110.957  90.762  1.00  0.00           O  
ATOM    652  C   ASP    46      86.111 107.775  90.881  1.00  0.00           C  
ATOM    653  O   ASP    46      86.381 106.779  91.573  1.00  0.00           O  
ATOM    654  N   THR    47      86.885 108.116  89.802  1.00  0.00           N  
ATOM    655  H   THR    47      86.490 108.876  89.268  1.00  0.00           H  
ATOM    656  CA  THR    47      88.061 107.320  89.373  1.00  0.00           C  
ATOM    657  HA  THR    47      88.294 106.728  90.258  1.00  0.00           H  
ATOM    658  CB  THR    47      87.732 106.403  88.129  1.00  0.00           C  
ATOM    659  HB  THR    47      88.636 105.818  87.958  1.00  0.00           H  
ATOM    660  CG2 THR    47      86.600 105.563  88.666  1.00  0.00           C  
ATOM    661 HG21 THR    47      85.710 106.191  88.610  1.00  0.00           H  
ATOM    662 HG22 THR    47      86.580 104.779  87.909  1.00  0.00           H  
ATOM    663 HG23 THR    47      86.780 105.173  89.668  1.00  0.00           H  
ATOM    664  OG1 THR    47      87.448 107.179  87.026  1.00  0.00           O  
ATOM    665  HG1 THR    47      88.234 107.666  86.766  1.00  0.00           H  
ATOM    666  C   THR    47      89.304 108.173  89.125  1.00  0.00           C  
ATOM    667  O   THR    47      90.253 107.780  88.483  1.00  0.00           O  
ATOM    668  N   SER    48      89.324 109.355  89.697  1.00  0.00           N  
ATOM    669  H   SER    48      88.492 109.646  90.190  1.00  0.00           H  
ATOM    670  CA  SER    48      90.447 110.315  89.779  1.00  0.00           C  
ATOM    671  HA  SER    48      91.026 109.982  88.918  1.00  0.00           H  
ATOM    672  CB  SER    48      90.098 111.743  89.481  1.00  0.00           C  
ATOM    673  HB2 SER    48      89.492 111.835  88.579  1.00  0.00           H  
ATOM    674  HB3 SER    48      89.455 112.117  90.278  1.00  0.00           H  
ATOM    675  OG  SER    48      91.292 112.569  89.296  1.00  0.00           O  
ATOM    676  HG  SER    48      91.641 112.528  88.402  1.00  0.00           H  
ATOM    677  C   SER    48      91.313 110.214  91.062  1.00  0.00           C  
ATOM    678  O   SER    48      90.780 110.198  92.176  1.00  0.00           O  
ATOM    679  N   GLY    49      92.607 110.094  90.862  1.00  0.00           N  
ATOM    680  H   GLY    49      92.921 110.250  89.915  1.00  0.00           H  
ATOM    681  CA  GLY    49      93.602 109.890  91.858  1.00  0.00           C  
ATOM    682  HA2 GLY    49      94.621 109.945  91.476  1.00  0.00           H  
ATOM    683  HA3 GLY    49      93.621 110.760  92.513  1.00  0.00           H  
ATOM    684  C   GLY    49      93.427 108.607  92.681  1.00  0.00           C  
ATOM    685  O   GLY    49      92.471 107.843  92.468  1.00  0.00           O  
ATOM    686  N   TYR    50      94.244 108.227  93.665  1.00  0.00           N  
ATOM    687  H   TYR    50      94.052 107.413  94.231  1.00  0.00           H  
ATOM    688  CA  TYR    50      95.464 108.949  94.038  1.00  0.00           C  
ATOM    689  HA  TYR    50      95.903 109.510  93.213  1.00  0.00           H  
ATOM    690  CB  TYR    50      95.109 109.845  95.197  1.00  0.00           C  
ATOM    691  HB2 TYR    50      94.450 110.606  94.780  1.00  0.00           H  
ATOM    692  HB3 TYR    50      94.612 109.331  96.021  1.00  0.00           H  
ATOM    693  CG  TYR    50      96.285 110.647  95.685  1.00  0.00           C  
ATOM    694  CD1 TYR    50      97.151 110.085  96.648  1.00  0.00           C  
ATOM    695  HD1 TYR    50      97.064 109.033  96.876  1.00  0.00           H  
ATOM    696  CE1 TYR    50      98.240 110.895  97.225  1.00  0.00           C  
ATOM    697  HE1 TYR    50      98.837 110.509  98.038  1.00  0.00           H  
ATOM    698  CZ  TYR    50      98.518 112.171  96.701  1.00  0.00           C  
ATOM    699  OH  TYR    50      99.455 112.940  97.227  1.00  0.00           O  
ATOM    700  HH  TYR    50      99.385 113.850  96.930  1.00  0.00           H  
ATOM    701  CE2 TYR    50      97.660 112.704  95.693  1.00  0.00           C  
ATOM    702  HE2 TYR    50      97.754 113.690  95.264  1.00  0.00           H  
ATOM    703  CD2 TYR    50      96.581 111.989  95.195  1.00  0.00           C  
ATOM    704  HD2 TYR    50      95.895 112.501  94.536  1.00  0.00           H  
ATOM    705  C   TYR    50      96.551 107.912  94.447  1.00  0.00           C  
ATOM    706  O   TYR    50      96.260 106.841  94.990  1.00  0.00           O  
ATOM    707  N   GLY    51      97.854 108.123  94.252  1.00  0.00           N  
ATOM    708  H   GLY    51      98.392 107.269  94.280  1.00  0.00           H  
ATOM    709  CA  GLY    51      98.455 109.313  93.563  1.00  0.00           C  
ATOM    710  HA2 GLY    51      98.047 109.296  92.553  1.00  0.00           H  
ATOM    711  HA3 GLY    51      98.257 110.249  94.085  1.00  0.00           H  
ATOM    712  C   GLY    51      99.986 109.214  93.375  1.00  0.00           C  
ATOM    713  O   GLY    51     100.620 108.263  93.742  1.00  0.00           O  
ATOM    714  N   GLN    52     100.622 110.297  92.854  1.00  0.00           N  
ATOM    715  H   GLN    52     100.063 111.050  92.481  1.00  0.00           H  
ATOM    716  CA  GLN    52     102.073 110.391  92.734  1.00  0.00           C  
ATOM    717  HA  GLN    52     102.290 111.348  92.260  1.00  0.00           H  
ATOM    718  CB  GLN    52     102.742 110.528  94.134  1.00  0.00           C  
ATOM    719  HB2 GLN    52     102.766 109.515  94.535  1.00  0.00           H  
ATOM    720  HB3 GLN    52     103.722 110.998  94.061  1.00  0.00           H  
ATOM    721  CG  GLN    52     101.997 111.396  95.150  1.00  0.00           C  
ATOM    722  HG2 GLN    52     101.766 112.360  94.696  1.00  0.00           H  
ATOM    723  HG3 GLN    52     101.068 110.877  95.389  1.00  0.00           H  
ATOM    724  CD  GLN    52     102.733 111.491  96.482  1.00  0.00           C  
ATOM    725  OE1 GLN    52     103.152 112.599  96.925  1.00  0.00           O  
ATOM    726  NE2 GLN    52     102.966 110.452  97.251  1.00  0.00           N  
ATOM    727 HE21 GLN    52     102.677 109.517  97.002  1.00  0.00           H  
ATOM    728 HE22 GLN    52     103.589 110.563  98.039  1.00  0.00           H  
ATOM    729  C   GLN    52     102.864 109.428  91.782  1.00  0.00           C  
ATOM    730  O   GLN    52     103.896 108.850  92.180  1.00  0.00           O  
ATOM    731  N   SER    53     102.483 109.257  90.525  1.00  0.00           N  
ATOM    732  H   SER    53     102.573 108.330  90.136  1.00  0.00           H  
ATOM    733  CA  SER    53     101.519 110.094  89.803  1.00  0.00           C  
ATOM    734  HA  SER    53     101.678 111.166  89.918  1.00  0.00           H  
ATOM    735  CB  SER    53     101.862 109.943  88.311  1.00  0.00           C  
ATOM    736  HB2 SER    53     102.762 110.483  88.016  1.00  0.00           H  
ATOM    737  HB3 SER    53     102.037 108.905  88.028  1.00  0.00           H  
ATOM    738  OG  SER    53     100.870 110.497  87.424  1.00  0.00           O  
ATOM    739  HG  SER    53     101.182 110.496  86.516  1.00  0.00           H  
ATOM    740  C   SER    53     100.014 109.682  90.034  1.00  0.00           C  
ATOM    741  O   SER    53      99.688 108.552  90.246  1.00  0.00           O  
ATOM    742  N   SER    54      99.090 110.617  89.934  1.00  0.00           N  
ATOM    743  H   SER    54      99.399 111.577  89.983  1.00  0.00           H  
ATOM    744  CA  SER    54      97.639 110.321  89.733  1.00  0.00           C  
ATOM    745  HA  SER    54      97.435 109.380  90.243  1.00  0.00           H  
ATOM    746  CB  SER    54      96.830 111.470  90.319  1.00  0.00           C  
ATOM    747  HB2 SER    54      97.235 112.394  89.905  1.00  0.00           H  
ATOM    748  HB3 SER    54      95.798 111.294  90.015  1.00  0.00           H  
ATOM    749  OG  SER    54      96.926 111.481  91.714  1.00  0.00           O  
ATOM    750  HG  SER    54      97.729 111.972  91.906  1.00  0.00           H  
ATOM    751  C   SER    54      97.259 110.099  88.283  1.00  0.00           C  
ATOM    752  O   SER    54      96.101 109.867  88.075  1.00  0.00           O  
ATOM    753  N   TYR    55      98.114 110.095  87.236  1.00  0.00           N  
ATOM    754  H   TYR    55      99.074 110.185  87.538  1.00  0.00           H  
ATOM    755  CA  TYR    55      97.693 110.084  85.797  1.00  0.00           C  
ATOM    756  HA  TYR    55      96.620 109.910  85.711  1.00  0.00           H  
ATOM    757  CB  TYR    55      97.956 111.510  85.181  1.00  0.00           C  
ATOM    758  HB2 TYR    55      99.003 111.597  84.893  1.00  0.00           H  
ATOM    759  HB3 TYR    55      97.536 111.595  84.179  1.00  0.00           H  
ATOM    760  CG  TYR    55      97.478 112.674  85.921  1.00  0.00           C  
ATOM    761  CD1 TYR    55      98.364 113.323  86.826  1.00  0.00           C  
ATOM    762  HD1 TYR    55      99.366 112.947  86.969  1.00  0.00           H  
ATOM    763  CE1 TYR    55      97.902 114.487  87.504  1.00  0.00           C  
ATOM    764  HE1 TYR    55      98.606 114.963  88.170  1.00  0.00           H  
ATOM    765  CZ  TYR    55      96.575 114.968  87.457  1.00  0.00           C  
ATOM    766  OH  TYR    55      96.252 116.068  88.132  1.00  0.00           O  
ATOM    767  HH  TYR    55      95.342 116.144  88.428  1.00  0.00           H  
ATOM    768  CE2 TYR    55      95.678 114.213  86.620  1.00  0.00           C  
ATOM    769  HE2 TYR    55      94.668 114.587  86.538  1.00  0.00           H  
ATOM    770  CD2 TYR    55      96.208 113.123  85.846  1.00  0.00           C  
ATOM    771  HD2 TYR    55      95.557 112.667  85.115  1.00  0.00           H  
ATOM    772  C   TYR    55      98.575 109.064  85.016  1.00  0.00           C  
ATOM    773  O   TYR    55      99.791 108.975  85.233  1.00  0.00           O  
ATOM    774  N   SER    56      98.020 108.217  84.182  1.00  0.00           N  
ATOM    775  H   SER    56      98.713 107.626  83.744  1.00  0.00           H  
ATOM    776  CA  SER    56      96.583 107.992  83.844  1.00  0.00           C  
ATOM    777  HA  SER    56      96.481 107.313  82.997  1.00  0.00           H  
ATOM    778  CB  SER    56      95.910 107.135  84.904  1.00  0.00           C  
ATOM    779  HB2 SER    56      96.654 106.448  85.308  1.00  0.00           H  
ATOM    780  HB3 SER    56      95.717 107.755  85.780  1.00  0.00           H  
ATOM    781  OG  SER    56      94.735 106.474  84.456  1.00  0.00           O  
ATOM    782  HG  SER    56      94.881 105.560  84.203  1.00  0.00           H  
ATOM    783  C   SER    56      95.791 109.221  83.363  1.00  0.00           C  
ATOM    784  O   SER    56      94.764 109.606  83.978  1.00  0.00           O  
ATOM    785  N   SER    57      96.119 109.933  82.300  1.00  0.00           N  
ATOM    786  H   SER    57      95.457 110.663  82.077  1.00  0.00           H  
ATOM    787  CA  SER    57      97.137 109.592  81.277  1.00  0.00           C  
ATOM    788  HA  SER    57      97.932 109.040  81.777  1.00  0.00           H  
ATOM    789  CB  SER    57      96.396 108.752  80.250  1.00  0.00           C  
ATOM    790  HB2 SER    57      97.070 108.470  79.441  1.00  0.00           H  
ATOM    791  HB3 SER    57      96.066 107.795  80.653  1.00  0.00           H  
ATOM    792  OG  SER    57      95.338 109.492  79.668  1.00  0.00           O  
ATOM    793  HG  SER    57      94.547 109.256  80.158  1.00  0.00           H  
ATOM    794  C   SER    57      97.874 110.784  80.557  1.00  0.00           C  
ATOM    795  O   SER    57      97.624 111.905  80.959  1.00  0.00           O  
ATOM    796  N   TYR    58      98.801 110.491  79.653  1.00  0.00           N  
ATOM    797  H   TYR    58      99.024 109.507  79.677  1.00  0.00           H  
ATOM    798  CA  TYR    58      99.582 111.509  78.883  1.00  0.00           C  
ATOM    799  HA  TYR    58      99.074 112.473  78.874  1.00  0.00           H  
ATOM    800  CB  TYR    58     100.959 111.746  79.548  1.00  0.00           C  
ATOM    801  HB2 TYR    58     101.759 111.065  79.258  1.00  0.00           H  
ATOM    802  HB3 TYR    58     101.272 112.714  79.156  1.00  0.00           H  
ATOM    803  CG  TYR    58     100.970 111.851  81.021  1.00  0.00           C  
ATOM    804  CD1 TYR    58     100.444 113.014  81.689  1.00  0.00           C  
ATOM    805  HD1 TYR    58      99.939 113.733  81.061  1.00  0.00           H  
ATOM    806  CE1 TYR    58     100.430 113.138  83.077  1.00  0.00           C  
ATOM    807  HE1 TYR    58      99.916 113.897  83.648  1.00  0.00           H  
ATOM    808  CZ  TYR    58     101.160 112.157  83.781  1.00  0.00           C  
ATOM    809  OH  TYR    58     101.479 112.404  85.096  1.00  0.00           O  
ATOM    810  HH  TYR    58     102.342 112.009  85.239  1.00  0.00           H  
ATOM    811  CE2 TYR    58     101.700 111.025  83.203  1.00  0.00           C  
ATOM    812  HE2 TYR    58     102.239 110.275  83.764  1.00  0.00           H  
ATOM    813  CD2 TYR    58     101.610 110.850  81.798  1.00  0.00           C  
ATOM    814  HD2 TYR    58     102.098 110.014  81.319  1.00  0.00           H  
ATOM    815  C   TYR    58      99.769 111.065  77.429  1.00  0.00           C  
ATOM    816  O   TYR    58     100.577 110.155  77.224  1.00  0.00           O  
ATOM    817  N   GLY    59      99.194 111.640  76.372  1.00  0.00           N  
ATOM    818  H   GLY    59      99.445 111.152  75.524  1.00  0.00           H  
ATOM    819  CA  GLY    59      98.253 112.758  76.293  1.00  0.00           C  
ATOM    820  HA2 GLY    59      97.960 112.882  75.250  1.00  0.00           H  
ATOM    821  HA3 GLY    59      97.352 112.537  76.866  1.00  0.00           H  
ATOM    822  C   GLY    59      98.810 114.084  76.815  1.00  0.00           C  
ATOM    823  O   GLY    59      99.958 114.082  77.249  1.00  0.00           O  
ATOM    824  N   GLN    60      98.115 115.136  76.968  1.00  0.00           N  
ATOM    825  H   GLN    60      98.556 115.935  77.403  1.00  0.00           H  
ATOM    826  CA  GLN    60      96.652 115.356  76.689  1.00  0.00           C  
ATOM    827  HA  GLN    60      96.075 114.431  76.678  1.00  0.00           H  
ATOM    828  CB  GLN    60      95.972 116.133  77.806  1.00  0.00           C  
ATOM    829  HB2 GLN    60      96.483 117.092  77.887  1.00  0.00           H  
ATOM    830  HB3 GLN    60      94.930 116.376  77.599  1.00  0.00           H  
ATOM    831  CG  GLN    60      96.178 115.594  79.241  1.00  0.00           C  
ATOM    832  HG2 GLN    60      97.226 115.293  79.260  1.00  0.00           H  
ATOM    833  HG3 GLN    60      95.947 116.353  79.988  1.00  0.00           H  
ATOM    834  CD  GLN    60      95.243 114.409  79.405  1.00  0.00           C  
ATOM    835  OE1 GLN    60      94.041 114.534  79.488  1.00  0.00           O  
ATOM    836  NE2 GLN    60      95.756 113.273  79.592  1.00  0.00           N  
ATOM    837 HE21 GLN    60      96.755 113.128  79.604  1.00  0.00           H  
ATOM    838 HE22 GLN    60      95.154 112.541  79.942  1.00  0.00           H  
ATOM    839  C   GLN    60      96.441 116.066  75.314  1.00  0.00           C  
ATOM    840  O   GLN    60      97.082 117.114  75.059  1.00  0.00           O  
ATOM    841  N   SER    61      95.645 115.479  74.398  1.00  0.00           N  
ATOM    842  H   SER    61      95.166 114.645  74.707  1.00  0.00           H  
ATOM    843  CA  SER    61      95.248 116.080  73.086  1.00  0.00           C  
ATOM    844  HA  SER    61      95.358 117.158  73.205  1.00  0.00           H  
ATOM    845  CB  SER    61      96.214 115.560  71.960  1.00  0.00           C  
ATOM    846  HB2 SER    61      96.256 116.275  71.139  1.00  0.00           H  
ATOM    847  HB3 SER    61      97.176 115.561  72.473  1.00  0.00           H  
ATOM    848  OG  SER    61      95.908 114.237  71.578  1.00  0.00           O  
ATOM    849  HG  SER    61      96.538 113.815  70.989  1.00  0.00           H  
ATOM    850  C   SER    61      93.738 115.603  72.758  1.00  0.00           C  
ATOM    851  O   SER    61      93.099 114.987  73.630  1.00  0.00           O  
ATOM    852  N   GLN    62      93.189 115.951  71.580  1.00  0.00           N  
ATOM    853  H   GLN    62      93.712 116.536  70.943  1.00  0.00           H  
ATOM    854  CA  GLN    62      91.964 115.229  71.190  1.00  0.00           C  
ATOM    855  HA  GLN    62      91.257 115.171  72.017  1.00  0.00           H  
ATOM    856  CB  GLN    62      91.207 115.989  70.157  1.00  0.00           C  
ATOM    857  HB2 GLN    62      90.243 115.499  70.020  1.00  0.00           H  
ATOM    858  HB3 GLN    62      90.970 116.992  70.510  1.00  0.00           H  
ATOM    859  CG  GLN    62      91.812 116.022  68.732  1.00  0.00           C  
ATOM    860  HG2 GLN    62      92.855 116.338  68.742  1.00  0.00           H  
ATOM    861  HG3 GLN    62      91.786 115.002  68.348  1.00  0.00           H  
ATOM    862  CD  GLN    62      91.026 116.994  67.778  1.00  0.00           C  
ATOM    863  OE1 GLN    62      90.048 117.681  68.159  1.00  0.00           O  
ATOM    864  NE2 GLN    62      91.468 116.881  66.566  1.00  0.00           N  
ATOM    865 HE21 GLN    62      91.008 117.336  65.790  1.00  0.00           H  
ATOM    866 HE22 GLN    62      92.270 116.285  66.416  1.00  0.00           H  
ATOM    867  C   GLN    62      92.108 113.779  70.645  1.00  0.00           C  
ATOM    868  O   GLN    62      91.082 113.044  70.500  1.00  0.00           O  
ATOM    869  N   ASN    63      93.320 113.288  70.523  1.00  0.00           N  
ATOM    870  H   ASN    63      94.065 113.953  70.674  1.00  0.00           H  
ATOM    871  CA  ASN    63      93.542 111.895  70.250  1.00  0.00           C  
ATOM    872  HA  ASN    63      92.697 111.496  69.689  1.00  0.00           H  
ATOM    873  CB  ASN    63      94.877 111.829  69.388  1.00  0.00           C  
ATOM    874  HB2 ASN    63      95.769 111.908  70.008  1.00  0.00           H  
ATOM    875  HB3 ASN    63      94.830 110.828  68.958  1.00  0.00           H  
ATOM    876  CG  ASN    63      94.959 112.967  68.358  1.00  0.00           C  
ATOM    877  OD1 ASN    63      95.630 113.983  68.620  1.00  0.00           O  
ATOM    878  ND2 ASN    63      94.352 112.879  67.202  1.00  0.00           N  
ATOM    879 HD21 ASN    63      94.431 113.662  66.569  1.00  0.00           H  
ATOM    880 HD22 ASN    63      93.843 112.019  67.056  1.00  0.00           H  
ATOM    881  C   ASN    63      93.699 111.119  71.637  1.00  0.00           C  
ATOM    882  O   ASN    63      93.542 109.887  71.641  1.00  0.00           O  
ATOM    883  N   THR    64      94.048 111.808  72.724  1.00  0.00           N  
ATOM    884  H   THR    64      94.109 112.815  72.698  1.00  0.00           H  
ATOM    885  CA  THR    64      94.339 111.249  74.096  1.00  0.00           C  
ATOM    886  HA  THR    64      93.861 110.270  74.147  1.00  0.00           H  
ATOM    887  CB  THR    64      95.758 110.973  74.324  1.00  0.00           C  
ATOM    888  HB  THR    64      96.307 111.877  74.590  1.00  0.00           H  
ATOM    889  CG2 THR    64      95.937 109.974  75.509  1.00  0.00           C  
ATOM    890 HG21 THR    64      95.235 109.141  75.529  1.00  0.00           H  
ATOM    891 HG22 THR    64      96.894 109.452  75.496  1.00  0.00           H  
ATOM    892 HG23 THR    64      95.793 110.477  76.465  1.00  0.00           H  
ATOM    893  OG1 THR    64      96.419 110.356  73.250  1.00  0.00           O  
ATOM    894  HG1 THR    64      96.722 111.154  72.810  1.00  0.00           H  
ATOM    895  C   THR    64      93.733 112.164  75.212  1.00  0.00           C  
ATOM    896  O   THR    64      94.300 113.229  75.433  1.00  0.00           O  
ATOM    897  N   GLY    65      92.799 111.711  76.035  1.00  0.00           N  
ATOM    898  H   GLY    65      92.598 112.261  76.858  1.00  0.00           H  
ATOM    899  CA  GLY    65      91.785 110.736  75.658  1.00  0.00           C  
ATOM    900  HA2 GLY    65      92.314 109.786  75.715  1.00  0.00           H  
ATOM    901  HA3 GLY    65      90.964 110.696  76.375  1.00  0.00           H  
ATOM    902  C   GLY    65      91.100 110.963  74.272  1.00  0.00           C  
ATOM    903  O   GLY    65      91.037 112.072  73.794  1.00  0.00           O  
ATOM    904  N   TYR    66      90.629 109.809  73.647  1.00  0.00           N  
ATOM    905  H   TYR    66      90.541 108.959  74.186  1.00  0.00           H  
ATOM    906  CA  TYR    66      90.219 109.927  72.233  1.00  0.00           C  
ATOM    907  HA  TYR    66      90.955 110.485  71.655  1.00  0.00           H  
ATOM    908  CB  TYR    66      90.193 108.627  71.457  1.00  0.00           C  
ATOM    909  HB2 TYR    66      91.235 108.428  71.209  1.00  0.00           H  
ATOM    910  HB3 TYR    66      89.748 107.884  72.119  1.00  0.00           H  
ATOM    911  CG  TYR    66      89.464 108.715  70.122  1.00  0.00           C  
ATOM    912  CD1 TYR    66      90.198 109.186  68.981  1.00  0.00           C  
ATOM    913  HD1 TYR    66      91.242 109.459  69.022  1.00  0.00           H  
ATOM    914  CE1 TYR    66      89.480 109.365  67.807  1.00  0.00           C  
ATOM    915  HE1 TYR    66      89.870 109.807  66.902  1.00  0.00           H  
ATOM    916  CZ  TYR    66      88.121 108.859  67.652  1.00  0.00           C  
ATOM    917  OH  TYR    66      87.518 108.939  66.424  1.00  0.00           O  
ATOM    918  HH  TYR    66      86.559 108.941  66.451  1.00  0.00           H  
ATOM    919  CE2 TYR    66      87.452 108.394  68.821  1.00  0.00           C  
ATOM    920  HE2 TYR    66      86.430 108.061  68.714  1.00  0.00           H  
ATOM    921  CD2 TYR    66      88.118 108.326  70.035  1.00  0.00           C  
ATOM    922  HD2 TYR    66      87.650 107.909  70.914  1.00  0.00           H  
ATOM    923  C   TYR    66      88.888 110.715  72.173  1.00  0.00           C  
ATOM    924  O   TYR    66      87.881 110.436  72.843  1.00  0.00           O  
ATOM    925  N   GLY    67      88.800 111.703  71.320  1.00  0.00           N  
ATOM    926  H   GLY    67      89.702 112.063  71.044  1.00  0.00           H  
ATOM    927  CA  GLY    67      87.679 112.582  71.072  1.00  0.00           C  
ATOM    928  HA2 GLY    67      87.323 112.889  72.056  1.00  0.00           H  
ATOM    929  HA3 GLY    67      88.058 113.419  70.485  1.00  0.00           H  
ATOM    930  C   GLY    67      86.596 111.804  70.364  1.00  0.00           C  
ATOM    931  O   GLY    67      86.710 111.407  69.182  1.00  0.00           O  
ATOM    932  N   THR    68      85.580 111.529  71.212  1.00  0.00           N  
ATOM    933  H   THR    68      85.466 112.023  72.085  1.00  0.00           H  
ATOM    934  CA  THR    68      84.500 110.679  70.621  1.00  0.00           C  
ATOM    935  HA  THR    68      85.030 109.941  70.018  1.00  0.00           H  
ATOM    936  CB  THR    68      83.793 110.020  71.766  1.00  0.00           C  
ATOM    937  HB  THR    68      83.017 109.388  71.335  1.00  0.00           H  
ATOM    938  CG2 THR    68      84.681 109.216  72.790  1.00  0.00           C  
ATOM    939 HG21 THR    68      85.347 109.978  73.195  1.00  0.00           H  
ATOM    940 HG22 THR    68      84.153 108.689  73.585  1.00  0.00           H  
ATOM    941 HG23 THR    68      85.163 108.373  72.294  1.00  0.00           H  
ATOM    942  OG1 THR    68      83.116 110.918  72.559  1.00  0.00           O  
ATOM    943  HG1 THR    68      82.596 110.460  73.224  1.00  0.00           H  
ATOM    944  C   THR    68      83.569 111.490  69.705  1.00  0.00           C  
ATOM    945  O   THR    68      83.524 112.734  69.851  1.00  0.00           O  
ATOM    946  N   GLN    69      82.900 110.748  68.750  1.00  0.00           N  
ATOM    947  H   GLN    69      83.103 109.775  68.572  1.00  0.00           H  
ATOM    948  CA  GLN    69      81.910 111.272  67.818  1.00  0.00           C  
ATOM    949  HA  GLN    69      82.033 112.337  67.618  1.00  0.00           H  
ATOM    950  CB  GLN    69      82.027 110.542  66.549  1.00  0.00           C  
ATOM    951  HB2 GLN    69      81.972 109.465  66.707  1.00  0.00           H  
ATOM    952  HB3 GLN    69      81.158 110.889  65.991  1.00  0.00           H  
ATOM    953  CG  GLN    69      83.295 110.923  65.664  1.00  0.00           C  
ATOM    954  HG2 GLN    69      83.273 111.988  65.431  1.00  0.00           H  
ATOM    955  HG3 GLN    69      84.182 110.789  66.284  1.00  0.00           H  
ATOM    956  CD  GLN    69      83.647 110.117  64.444  1.00  0.00           C  
ATOM    957  OE1 GLN    69      82.894 109.273  64.006  1.00  0.00           O  
ATOM    958  NE2 GLN    69      84.768 110.356  63.818  1.00  0.00           N  
ATOM    959 HE21 GLN    69      85.330 111.160  64.058  1.00  0.00           H  
ATOM    960 HE22 GLN    69      84.990 109.932  62.929  1.00  0.00           H  
ATOM    961  C   GLN    69      80.502 111.100  68.450  1.00  0.00           C  
ATOM    962  O   GLN    69      80.316 110.327  69.387  1.00  0.00           O  
ATOM    963  N   SER    70      79.517 111.992  68.085  1.00  0.00           N  
ATOM    964  H   SER    70      79.712 112.635  67.331  1.00  0.00           H  
ATOM    965  CA  SER    70      78.153 111.952  68.595  1.00  0.00           C  
ATOM    966  HA  SER    70      78.313 112.252  69.631  1.00  0.00           H  
ATOM    967  CB  SER    70      77.227 112.993  67.990  1.00  0.00           C  
ATOM    968  HB2 SER    70      77.849 113.889  67.997  1.00  0.00           H  
ATOM    969  HB3 SER    70      77.089 112.792  66.928  1.00  0.00           H  
ATOM    970  OG  SER    70      75.947 113.078  68.630  1.00  0.00           O  
ATOM    971  HG  SER    70      75.336 113.511  68.030  1.00  0.00           H  
ATOM    972  C   SER    70      77.527 110.558  68.464  1.00  0.00           C  
ATOM    973  O   SER    70      77.737 109.880  67.399  1.00  0.00           O  
ATOM    974  N   THR    71      76.683 110.078  69.441  1.00  0.00           N  
ATOM    975  H   THR    71      76.495 110.763  70.159  1.00  0.00           H  
ATOM    976  CA  THR    71      75.981 108.743  69.505  1.00  0.00           C  
ATOM    977  HA  THR    71      76.629 107.893  69.718  1.00  0.00           H  
ATOM    978  CB  THR    71      74.864 108.809  70.580  1.00  0.00           C  
ATOM    979  HB  THR    71      74.186 109.637  70.377  1.00  0.00           H  
ATOM    980  CG2 THR    71      74.127 107.465  70.902  1.00  0.00           C  
ATOM    981 HG21 THR    71      73.604 107.606  71.847  1.00  0.00           H  
ATOM    982 HG22 THR    71      73.514 107.208  70.038  1.00  0.00           H  
ATOM    983 HG23 THR    71      74.829 106.651  71.086  1.00  0.00           H  
ATOM    984  OG1 THR    71      75.401 109.074  71.782  1.00  0.00           O  
ATOM    985  HG1 THR    71      75.431 110.024  71.916  1.00  0.00           H  
ATOM    986  C   THR    71      75.160 108.579  68.126  1.00  0.00           C  
ATOM    987  O   THR    71      74.532 109.552  67.668  1.00  0.00           O  
ATOM    988  N   PRO    72      75.104 107.363  67.508  1.00  0.00           N  
ATOM    989  CD  PRO    72      75.684 106.101  68.039  1.00  0.00           C  
ATOM    990  HD2 PRO    72      75.482 105.990  69.104  1.00  0.00           H  
ATOM    991  HD3 PRO    72      76.760 106.132  67.868  1.00  0.00           H  
ATOM    992  CG  PRO    72      75.023 105.034  67.205  1.00  0.00           C  
ATOM    993  HG2 PRO    72      74.151 104.813  67.821  1.00  0.00           H  
ATOM    994  HG3 PRO    72      75.692 104.187  67.052  1.00  0.00           H  
ATOM    995  CB  PRO    72      74.572 105.676  65.887  1.00  0.00           C  
ATOM    996  HB2 PRO    72      73.694 105.219  65.430  1.00  0.00           H  
ATOM    997  HB3 PRO    72      75.388 105.675  65.164  1.00  0.00           H  
ATOM    998  CA  PRO    72      74.284 107.123  66.342  1.00  0.00           C  
ATOM    999  HA  PRO    72      74.578 107.758  65.506  1.00  0.00           H  
ATOM   1000  C   PRO    72      72.716 107.246  66.733  1.00  0.00           C  
ATOM   1001  O   PRO    72      72.130 106.948  67.819  1.00  0.00           O  
ATOM   1002  N   GLN    73      71.940 107.781  65.735  1.00  0.00           N  
ATOM   1003  H   GLN    73      72.406 107.930  64.851  1.00  0.00           H  
ATOM   1004  CA  GLN    73      70.502 108.073  65.838  1.00  0.00           C  
ATOM   1005  HA  GLN    73      70.309 108.705  66.704  1.00  0.00           H  
ATOM   1006  CB  GLN    73      70.102 108.919  64.603  1.00  0.00           C  
ATOM   1007  HB2 GLN    73      69.132 109.399  64.737  1.00  0.00           H  
ATOM   1008  HB3 GLN    73      70.848 109.714  64.618  1.00  0.00           H  
ATOM   1009  CG  GLN    73      70.141 108.205  63.236  1.00  0.00           C  
ATOM   1010  HG2 GLN    73      69.341 107.467  63.176  1.00  0.00           H  
ATOM   1011  HG3 GLN    73      69.896 108.907  62.440  1.00  0.00           H  
ATOM   1012  CD  GLN    73      71.455 107.528  62.895  1.00  0.00           C  
ATOM   1013  OE1 GLN    73      72.511 108.148  62.785  1.00  0.00           O  
ATOM   1014  NE2 GLN    73      71.393 106.215  62.800  1.00  0.00           N  
ATOM   1015 HE21 GLN    73      70.469 105.810  62.760  1.00  0.00           H  
ATOM   1016 HE22 GLN    73      72.069 105.629  62.333  1.00  0.00           H  
ATOM   1017  C   GLN    73      69.611 106.799  65.973  1.00  0.00           C  
ATOM   1018  O   GLN    73      70.060 105.695  65.744  1.00  0.00           O  
ATOM   1019  N   GLY    74      68.446 107.003  66.507  1.00  0.00           N  
ATOM   1020  H   GLY    74      68.178 107.926  66.817  1.00  0.00           H  
ATOM   1021  CA  GLY    74      67.319 106.057  66.479  1.00  0.00           C  
ATOM   1022  HA2 GLY    74      67.773 105.069  66.552  1.00  0.00           H  
ATOM   1023  HA3 GLY    74      66.793 106.232  67.418  1.00  0.00           H  
ATOM   1024  C   GLY    74      66.438 106.192  65.226  1.00  0.00           C  
ATOM   1025  O   GLY    74      66.823 106.561  64.182  1.00  0.00           O  
ATOM   1026  N   TYR    75      65.166 105.934  65.528  1.00  0.00           N  
ATOM   1027  H   TYR    75      64.940 105.612  66.459  1.00  0.00           H  
ATOM   1028  CA  TYR    75      64.113 105.949  64.530  1.00  0.00           C  
ATOM   1029  HA  TYR    75      64.589 106.555  63.759  1.00  0.00           H  
ATOM   1030  CB  TYR    75      63.786 104.526  64.072  1.00  0.00           C  
ATOM   1031  HB2 TYR    75      63.236 104.140  64.930  1.00  0.00           H  
ATOM   1032  HB3 TYR    75      63.123 104.525  63.207  1.00  0.00           H  
ATOM   1033  CG  TYR    75      64.884 103.563  63.629  1.00  0.00           C  
ATOM   1034  CD1 TYR    75      65.670 103.912  62.504  1.00  0.00           C  
ATOM   1035  HD1 TYR    75      65.478 104.831  61.970  1.00  0.00           H  
ATOM   1036  CE1 TYR    75      66.542 102.974  61.976  1.00  0.00           C  
ATOM   1037  HE1 TYR    75      66.943 103.242  61.010  1.00  0.00           H  
ATOM   1038  CZ  TYR    75      66.680 101.695  62.594  1.00  0.00           C  
ATOM   1039  OH  TYR    75      67.533 100.724  62.109  1.00  0.00           O  
ATOM   1040  HH  TYR    75      67.305  99.858  62.453  1.00  0.00           H  
ATOM   1041  CE2 TYR    75      65.870 101.375  63.699  1.00  0.00           C  
ATOM   1042  HE2 TYR    75      65.935 100.400  64.160  1.00  0.00           H  
ATOM   1043  CD2 TYR    75      64.933 102.299  64.194  1.00  0.00           C  
ATOM   1044  HD2 TYR    75      64.360 102.029  65.068  1.00  0.00           H  
ATOM   1045  C   TYR    75      62.842 106.657  65.041  1.00  0.00           C  
ATOM   1046  O   TYR    75      61.732 106.515  64.488  1.00  0.00           O  
ATOM   1047  N   GLY    76      62.944 107.363  66.199  1.00  0.00           N  
ATOM   1048  H   GLY    76      63.864 107.637  66.514  1.00  0.00           H  
ATOM   1049  CA  GLY    76      61.773 107.653  67.105  1.00  0.00           C  
ATOM   1050  HA2 GLY    76      62.100 108.312  67.909  1.00  0.00           H  
ATOM   1051  HA3 GLY    76      60.905 108.111  66.632  1.00  0.00           H  
ATOM   1052  C   GLY    76      61.402 106.430  67.909  1.00  0.00           C  
ATOM   1053  O   GLY    76      62.012 105.392  67.763  1.00  0.00           O  
ATOM   1054  N   SER    77      60.359 106.499  68.758  1.00  0.00           N  
ATOM   1055  H   SER    77      59.735 107.291  68.803  1.00  0.00           H  
ATOM   1056  CA  SER    77      59.884 105.344  69.554  1.00  0.00           C  
ATOM   1057  HA  SER    77      59.825 104.470  68.905  1.00  0.00           H  
ATOM   1058  CB  SER    77      60.859 105.010  70.702  1.00  0.00           C  
ATOM   1059  HB2 SER    77      60.642 104.055  71.181  1.00  0.00           H  
ATOM   1060  HB3 SER    77      61.846 104.893  70.254  1.00  0.00           H  
ATOM   1061  OG  SER    77      60.890 106.062  71.698  1.00  0.00           O  
ATOM   1062  HG  SER    77      60.112 106.002  72.258  1.00  0.00           H  
ATOM   1063  C   SER    77      58.563 105.728  70.235  1.00  0.00           C  
ATOM   1064  O   SER    77      58.254 106.881  70.356  1.00  0.00           O  
ATOM   1065  N   THR    78      57.692 104.835  70.709  1.00  0.00           N  
ATOM   1066  H   THR    78      56.849 105.237  71.096  1.00  0.00           H  
ATOM   1067  CA  THR    78      57.790 103.370  70.544  1.00  0.00           C  
ATOM   1068  HA  THR    78      58.794 103.087  70.858  1.00  0.00           H  
ATOM   1069  CB  THR    78      56.820 102.727  71.465  1.00  0.00           C  
ATOM   1070  HB  THR    78      56.859 103.125  72.479  1.00  0.00           H  
ATOM   1071  CG2 THR    78      55.425 102.661  71.052  1.00  0.00           C  
ATOM   1072 HG21 THR    78      55.338 102.369  70.005  1.00  0.00           H  
ATOM   1073 HG22 THR    78      54.845 102.108  71.790  1.00  0.00           H  
ATOM   1074 HG23 THR    78      55.030 103.668  71.184  1.00  0.00           H  
ATOM   1075  OG1 THR    78      57.200 101.404  71.611  1.00  0.00           O  
ATOM   1076  HG1 THR    78      57.805 101.272  72.344  1.00  0.00           H  
ATOM   1077  C   THR    78      57.695 102.829  69.022  1.00  0.00           C  
ATOM   1078  O   THR    78      57.141 103.463  68.127  1.00  0.00           O  
ATOM   1079  N   GLY    79      58.305 101.708  68.808  1.00  0.00           N  
ATOM   1080  H   GLY    79      58.636 101.116  69.556  1.00  0.00           H  
ATOM   1081  CA  GLY    79      58.228 101.004  67.513  1.00  0.00           C  
ATOM   1082  HA2 GLY    79      58.322 101.722  66.698  1.00  0.00           H  
ATOM   1083  HA3 GLY    79      59.051 100.292  67.569  1.00  0.00           H  
ATOM   1084  C   GLY    79      56.934 100.281  67.285  1.00  0.00           C  
ATOM   1085  O   GLY    79      56.206  99.962  68.231  1.00  0.00           O  
ATOM   1086  N   GLY    80      56.730  99.714  66.056  1.00  0.00           N  
ATOM   1087  H   GLY    80      56.106  98.921  66.009  1.00  0.00           H  
ATOM   1088  CA  GLY    80      57.487  99.858  64.831  1.00  0.00           C  
ATOM   1089  HA2 GLY    80      58.533  99.888  65.139  1.00  0.00           H  
ATOM   1090  HA3 GLY    80      57.374  98.953  64.236  1.00  0.00           H  
ATOM   1091  C   GLY    80      57.075 101.143  64.051  1.00  0.00           C  
ATOM   1092  O   GLY    80      56.550 102.104  64.657  1.00  0.00           O  
ATOM   1093  N   TYR    81      57.297 101.102  62.740  1.00  0.00           N  
ATOM   1094  H   TYR    81      57.750 100.266  62.400  1.00  0.00           H  
ATOM   1095  CA  TYR    81      57.331 102.302  61.888  1.00  0.00           C  
ATOM   1096  HA  TYR    81      56.724 103.089  62.334  1.00  0.00           H  
ATOM   1097  CB  TYR    81      58.715 102.864  61.707  1.00  0.00           C  
ATOM   1098  HB2 TYR    81      59.199 102.197  60.994  1.00  0.00           H  
ATOM   1099  HB3 TYR    81      58.639 103.843  61.233  1.00  0.00           H  
ATOM   1100  CG  TYR    81      59.460 102.933  63.009  1.00  0.00           C  
ATOM   1101  CD1 TYR    81      59.145 103.898  64.016  1.00  0.00           C  
ATOM   1102  HD1 TYR    81      58.409 104.656  63.794  1.00  0.00           H  
ATOM   1103  CE1 TYR    81      59.850 103.878  65.219  1.00  0.00           C  
ATOM   1104  HE1 TYR    81      59.642 104.498  66.078  1.00  0.00           H  
ATOM   1105  CZ  TYR    81      60.921 102.946  65.388  1.00  0.00           C  
ATOM   1106  OH  TYR    81      61.597 102.940  66.555  1.00  0.00           O  
ATOM   1107  HH  TYR    81      61.663 103.809  66.957  1.00  0.00           H  
ATOM   1108  CE2 TYR    81      61.329 102.087  64.365  1.00  0.00           C  
ATOM   1109  HE2 TYR    81      62.182 101.432  64.462  1.00  0.00           H  
ATOM   1110  CD2 TYR    81      60.550 102.081  63.163  1.00  0.00           C  
ATOM   1111  HD2 TYR    81      60.756 101.323  62.421  1.00  0.00           H  
ATOM   1112  C   TYR    81      56.747 101.975  60.487  1.00  0.00           C  
ATOM   1113  O   TYR    81      56.749 100.790  60.023  1.00  0.00           O  
ATOM   1114  N   GLY    82      56.123 102.891  59.781  1.00  0.00           N  
ATOM   1115  H   GLY    82      55.695 102.630  58.904  1.00  0.00           H  
ATOM   1116  CA  GLY    82      55.727 104.302  60.125  1.00  0.00           C  
ATOM   1117  HA2 GLY    82      56.322 104.783  60.902  1.00  0.00           H  
ATOM   1118  HA3 GLY    82      55.766 104.976  59.269  1.00  0.00           H  
ATOM   1119  C   GLY    82      54.233 104.288  60.629  1.00  0.00           C  
ATOM   1120  O   GLY    82      53.816 103.457  61.403  1.00  0.00           O  
ATOM   1121  N   SER    83      53.428 105.193  60.059  1.00  0.00           N  
ATOM   1122  H   SER    83      53.684 105.674  59.209  1.00  0.00           H  
ATOM   1123  CA  SER    83      51.979 105.380  60.441  1.00  0.00           C  
ATOM   1124  HA  SER    83      51.563 104.532  60.985  1.00  0.00           H  
ATOM   1125  CB  SER    83      51.925 106.542  61.464  1.00  0.00           C  
ATOM   1126  HB2 SER    83      52.506 106.293  62.353  1.00  0.00           H  
ATOM   1127  HB3 SER    83      52.427 107.417  61.052  1.00  0.00           H  
ATOM   1128  OG  SER    83      50.573 106.838  61.724  1.00  0.00           O  
ATOM   1129  HG  SER    83      50.195 106.088  62.188  1.00  0.00           H  
ATOM   1130  C   SER    83      51.174 105.763  59.171  1.00  0.00           C  
ATOM   1131  O   SER    83      51.489 106.784  58.491  1.00  0.00           O  
ATOM   1132  N   SER    84      50.101 105.065  58.814  1.00  0.00           N  
ATOM   1133  H   SER    84      49.742 105.348  57.913  1.00  0.00           H  
ATOM   1134  CA  SER    84      49.841 103.614  59.142  1.00  0.00           C  
ATOM   1135  HA  SER    84      49.708 103.527  60.220  1.00  0.00           H  
ATOM   1136  CB  SER    84      48.560 103.215  58.459  1.00  0.00           C  
ATOM   1137  HB2 SER    84      47.744 103.913  58.647  1.00  0.00           H  
ATOM   1138  HB3 SER    84      48.672 103.142  57.377  1.00  0.00           H  
ATOM   1139  OG  SER    84      48.049 101.972  58.949  1.00  0.00           O  
ATOM   1140  HG  SER    84      47.603 102.159  59.778  1.00  0.00           H  
ATOM   1141  C   SER    84      50.990 102.689  58.680  1.00  0.00           C  
ATOM   1142  O   SER    84      51.471 102.896  57.588  1.00  0.00           O  
ATOM   1143  N   GLN    85      51.278 101.607  59.413  1.00  0.00           N  
ATOM   1144  H   GLN    85      50.853 101.463  60.317  1.00  0.00           H  
ATOM   1145  CA  GLN    85      52.067 100.509  58.877  1.00  0.00           C  
ATOM   1146  HA  GLN    85      53.001 100.972  58.558  1.00  0.00           H  
ATOM   1147  CB  GLN    85      52.469  99.629  60.036  1.00  0.00           C  
ATOM   1148  HB2 GLN    85      51.595  99.113  60.433  1.00  0.00           H  
ATOM   1149  HB3 GLN    85      53.217  98.977  59.584  1.00  0.00           H  
ATOM   1150  CG  GLN    85      53.159 100.414  61.079  1.00  0.00           C  
ATOM   1151  HG2 GLN    85      54.030 100.948  60.701  1.00  0.00           H  
ATOM   1152  HG3 GLN    85      52.524 101.194  61.501  1.00  0.00           H  
ATOM   1153  CD  GLN    85      53.593  99.446  62.223  1.00  0.00           C  
ATOM   1154  OE1 GLN    85      53.693  98.227  62.025  1.00  0.00           O  
ATOM   1155  NE2 GLN    85      53.860  99.922  63.408  1.00  0.00           N  
ATOM   1156 HE21 GLN    85      53.936  99.274  64.179  1.00  0.00           H  
ATOM   1157 HE22 GLN    85      53.769 100.924  63.492  1.00  0.00           H  
ATOM   1158  C   GLN    85      51.501  99.655  57.750  1.00  0.00           C  
ATOM   1159  O   GLN    85      52.296  98.946  57.105  1.00  0.00           O  
ATOM   1160  N   SER    86      50.213  99.609  57.547  1.00  0.00           N  
ATOM   1161  H   SER    86      49.617 100.052  58.231  1.00  0.00           H  
ATOM   1162  CA  SER    86      49.585  98.913  56.394  1.00  0.00           C  
ATOM   1163  HA  SER    86      48.526  98.809  56.628  1.00  0.00           H  
ATOM   1164  CB  SER    86      49.522  99.895  55.201  1.00  0.00           C  
ATOM   1165  HB2 SER    86      50.516 100.191  54.864  1.00  0.00           H  
ATOM   1166  HB3 SER    86      49.079  99.309  54.396  1.00  0.00           H  
ATOM   1167  OG  SER    86      48.670 101.040  55.437  1.00  0.00           O  
ATOM   1168  HG  SER    86      48.670 101.525  54.609  1.00  0.00           H  
ATOM   1169  C   SER    86      50.033  97.466  56.051  1.00  0.00           C  
ATOM   1170  O   SER    86      50.264  97.201  54.860  1.00  0.00           O  
ATOM   1171  N   SER    87      50.021  96.542  57.010  1.00  0.00           N  
ATOM   1172  H   SER    87      49.677  96.802  57.924  1.00  0.00           H  
ATOM   1173  CA  SER    87      50.503  95.179  56.811  1.00  0.00           C  
ATOM   1174  HA  SER    87      51.191  95.201  55.966  1.00  0.00           H  
ATOM   1175  CB  SER    87      51.373  94.640  58.031  1.00  0.00           C  
ATOM   1176  HB2 SER    87      52.053  93.879  57.647  1.00  0.00           H  
ATOM   1177  HB3 SER    87      52.037  95.476  58.253  1.00  0.00           H  
ATOM   1178  OG  SER    87      50.582  94.244  59.146  1.00  0.00           O  
ATOM   1179  HG  SER    87      51.170  93.969  59.854  1.00  0.00           H  
ATOM   1180  C   SER    87      49.456  94.233  56.355  1.00  0.00           C  
ATOM   1181  O   SER    87      49.888  93.067  56.008  1.00  0.00           O  
ATOM   1182  N   GLN    88      48.213  94.542  56.195  1.00  0.00           N  
ATOM   1183  H   GLN    88      47.882  95.486  56.331  1.00  0.00           H  
ATOM   1184  CA  GLN    88      47.304  93.688  55.449  1.00  0.00           C  
ATOM   1185  HA  GLN    88      47.234  92.712  55.928  1.00  0.00           H  
ATOM   1186  CB  GLN    88      45.955  94.349  55.243  1.00  0.00           C  
ATOM   1187  HB2 GLN    88      45.967  95.222  54.591  1.00  0.00           H  
ATOM   1188  HB3 GLN    88      45.370  93.600  54.708  1.00  0.00           H  
ATOM   1189  CG  GLN    88      45.297  94.758  56.568  1.00  0.00           C  
ATOM   1190  HG2 GLN    88      44.243  94.784  56.291  1.00  0.00           H  
ATOM   1191  HG3 GLN    88      45.383  93.999  57.346  1.00  0.00           H  
ATOM   1192  CD  GLN    88      45.776  96.087  57.193  1.00  0.00           C  
ATOM   1193  OE1 GLN    88      46.591  96.861  56.644  1.00  0.00           O  
ATOM   1194  NE2 GLN    88      45.305  96.345  58.386  1.00  0.00           N  
ATOM   1195 HE21 GLN    88      44.858  95.562  58.842  1.00  0.00           H  
ATOM   1196 HE22 GLN    88      45.568  97.187  58.877  1.00  0.00           H  
ATOM   1197  C   GLN    88      47.818  93.365  54.025  1.00  0.00           C  
ATOM   1198  O   GLN    88      48.488  94.220  53.407  1.00  0.00           O  
ATOM   1199  N   SER    89      47.673  92.174  53.475  1.00  0.00           N  
ATOM   1200  H   SER    89      47.084  91.500  53.943  1.00  0.00           H  
ATOM   1201  CA  SER    89      48.141  91.848  52.095  1.00  0.00           C  
ATOM   1202  HA  SER    89      48.884  92.571  51.760  1.00  0.00           H  
ATOM   1203  CB  SER    89      48.796  90.453  51.954  1.00  0.00           C  
ATOM   1204  HB2 SER    89      49.713  90.410  52.541  1.00  0.00           H  
ATOM   1205  HB3 SER    89      48.144  89.695  52.388  1.00  0.00           H  
ATOM   1206  OG  SER    89      49.125  90.111  50.666  1.00  0.00           O  
ATOM   1207  HG  SER    89      48.629  89.320  50.445  1.00  0.00           H  
ATOM   1208  C   SER    89      46.992  91.893  51.150  1.00  0.00           C  
ATOM   1209  O   SER    89      45.899  91.484  51.514  1.00  0.00           O  
ATOM   1210  N   SER    90      47.229  92.354  49.933  1.00  0.00           N  
ATOM   1211  H   SER    90      48.159  92.687  49.727  1.00  0.00           H  
ATOM   1212  CA  SER    90      46.198  92.280  48.824  1.00  0.00           C  
ATOM   1213  HA  SER    90      45.325  92.854  49.134  1.00  0.00           H  
ATOM   1214  CB  SER    90      46.800  92.713  47.569  1.00  0.00           C  
ATOM   1215  HB2 SER    90      47.575  91.997  47.296  1.00  0.00           H  
ATOM   1216  HB3 SER    90      45.952  92.753  46.885  1.00  0.00           H  
ATOM   1217  OG  SER    90      47.316  93.971  47.744  1.00  0.00           O  
ATOM   1218  HG  SER    90      47.927  94.159  47.027  1.00  0.00           H  
ATOM   1219  C   SER    90      45.659  90.837  48.701  1.00  0.00           C  
ATOM   1220  O   SER    90      46.409  89.880  48.818  1.00  0.00           O  
ATOM   1221  N   TYR    91      44.358  90.706  48.499  1.00  0.00           N  
ATOM   1222  H   TYR    91      43.827  91.564  48.523  1.00  0.00           H  
ATOM   1223  CA  TYR    91      43.667  89.461  48.257  1.00  0.00           C  
ATOM   1224  HA  TYR    91      43.639  88.949  49.219  1.00  0.00           H  
ATOM   1225  CB  TYR    91      42.159  89.731  48.014  1.00  0.00           C  
ATOM   1226  HB2 TYR    91      41.692  90.162  48.899  1.00  0.00           H  
ATOM   1227  HB3 TYR    91      42.128  90.419  47.169  1.00  0.00           H  
ATOM   1228  CG  TYR    91      41.382  88.453  47.770  1.00  0.00           C  
ATOM   1229  CD1 TYR    91      41.066  88.084  46.455  1.00  0.00           C  
ATOM   1230  HD1 TYR    91      41.236  88.769  45.637  1.00  0.00           H  
ATOM   1231  CE1 TYR    91      40.557  86.779  46.199  1.00  0.00           C  
ATOM   1232  HE1 TYR    91      40.269  86.571  45.179  1.00  0.00           H  
ATOM   1233  CZ  TYR    91      40.443  85.904  47.305  1.00  0.00           C  
ATOM   1234  OH  TYR    91      40.047  84.626  47.280  1.00  0.00           O  
ATOM   1235  HH  TYR    91      39.428  84.431  46.572  1.00  0.00           H  
ATOM   1236  CE2 TYR    91      40.597  86.298  48.631  1.00  0.00           C  
ATOM   1237  HE2 TYR    91      40.585  85.657  49.500  1.00  0.00           H  
ATOM   1238  CD2 TYR    91      41.036  87.598  48.827  1.00  0.00           C  
ATOM   1239  HD2 TYR    91      41.502  87.876  49.761  1.00  0.00           H  
ATOM   1240  C   TYR    91      44.302  88.643  47.124  1.00  0.00           C  
ATOM   1241  O   TYR    91      44.455  89.141  45.947  1.00  0.00           O  
ATOM   1242  N   GLY    92      44.590  87.369  47.194  1.00  0.00           N  
ATOM   1243  H   GLY    92      44.927  86.925  46.352  1.00  0.00           H  
ATOM   1244  CA  GLY    92      44.405  86.404  48.293  1.00  0.00           C  
ATOM   1245  HA2 GLY    92      43.905  86.848  49.155  1.00  0.00           H  
ATOM   1246  HA3 GLY    92      43.584  85.729  48.052  1.00  0.00           H  
ATOM   1247  C   GLY    92      45.610  85.563  48.685  1.00  0.00           C  
ATOM   1248  O   GLY    92      46.685  85.666  48.012  1.00  0.00           O  
ATOM   1249  N   GLN    93      45.492  84.778  49.757  1.00  0.00           N  
ATOM   1250  H   GLN    93      44.586  84.690  50.194  1.00  0.00           H  
ATOM   1251  CA  GLN    93      46.434  83.806  50.344  1.00  0.00           C  
ATOM   1252  HA  GLN    93      47.454  84.158  50.193  1.00  0.00           H  
ATOM   1253  CB  GLN    93      46.185  83.702  51.873  1.00  0.00           C  
ATOM   1254  HB2 GLN    93      45.983  84.710  52.234  1.00  0.00           H  
ATOM   1255  HB3 GLN    93      45.186  83.302  52.042  1.00  0.00           H  
ATOM   1256  CG  GLN    93      47.397  82.973  52.557  1.00  0.00           C  
ATOM   1257  HG2 GLN    93      47.301  81.919  52.294  1.00  0.00           H  
ATOM   1258  HG3 GLN    93      48.238  83.468  52.071  1.00  0.00           H  
ATOM   1259  CD  GLN    93      47.555  83.077  54.038  1.00  0.00           C  
ATOM   1260  OE1 GLN    93      46.820  83.820  54.700  1.00  0.00           O  
ATOM   1261  NE2 GLN    93      48.602  82.426  54.552  1.00  0.00           N  
ATOM   1262 HE21 GLN    93      48.732  82.537  55.548  1.00  0.00           H  
ATOM   1263 HE22 GLN    93      49.090  81.821  53.908  1.00  0.00           H  
ATOM   1264  C   GLN    93      46.280  82.406  49.610  1.00  0.00           C  
ATOM   1265  O   GLN    93      45.165  82.046  49.220  1.00  0.00           O  
ATOM   1266  N   GLN    94      47.327  81.627  49.544  1.00  0.00           N  
ATOM   1267  H   GLN    94      48.265  81.960  49.713  1.00  0.00           H  
ATOM   1268  CA  GLN    94      47.187  80.197  49.174  1.00  0.00           C  
ATOM   1269  HA  GLN    94      46.568  80.145  48.278  1.00  0.00           H  
ATOM   1270  CB  GLN    94      48.561  79.696  48.634  1.00  0.00           C  
ATOM   1271  HB2 GLN    94      48.937  80.331  47.833  1.00  0.00           H  
ATOM   1272  HB3 GLN    94      49.164  79.825  49.533  1.00  0.00           H  
ATOM   1273  CG  GLN    94      48.703  78.200  48.269  1.00  0.00           C  
ATOM   1274  HG2 GLN    94      48.584  77.511  49.105  1.00  0.00           H  
ATOM   1275  HG3 GLN    94      47.832  77.990  47.648  1.00  0.00           H  
ATOM   1276  CD  GLN    94      49.923  77.851  47.491  1.00  0.00           C  
ATOM   1277  OE1 GLN    94      50.792  78.664  47.343  1.00  0.00           O  
ATOM   1278  NE2 GLN    94      50.153  76.608  47.154  1.00  0.00           N  
ATOM   1279 HE21 GLN    94      49.438  75.910  47.300  1.00  0.00           H  
ATOM   1280 HE22 GLN    94      51.020  76.290  46.744  1.00  0.00           H  
ATOM   1281  C   GLN    94      46.536  79.382  50.287  1.00  0.00           C  
ATOM   1282  O   GLN    94      46.993  79.416  51.439  1.00  0.00           O  
ATOM   1283  N   SER    95      45.541  78.483  50.016  1.00  0.00           N  
ATOM   1284  H   SER    95      45.396  78.270  49.040  1.00  0.00           H  
ATOM   1285  CA  SER    95      45.044  77.436  50.940  1.00  0.00           C  
ATOM   1286  HA  SER    95      44.606  77.821  51.861  1.00  0.00           H  
ATOM   1287  CB  SER    95      43.942  76.727  50.122  1.00  0.00           C  
ATOM   1288  HB2 SER    95      44.494  76.467  49.219  1.00  0.00           H  
ATOM   1289  HB3 SER    95      43.631  75.792  50.588  1.00  0.00           H  
ATOM   1290  OG  SER    95      42.846  77.638  49.888  1.00  0.00           O  
ATOM   1291  HG  SER    95      43.136  78.543  49.754  1.00  0.00           H  
ATOM   1292  C   SER    95      46.105  76.462  51.338  1.00  0.00           C  
ATOM   1293  O   SER    95      47.213  76.411  50.775  1.00  0.00           O  
ATOM   1294  N   SER    96      45.852  75.489  52.267  1.00  0.00           N  
ATOM   1295  H   SER    96      45.016  75.506  52.833  1.00  0.00           H  
ATOM   1296  CA  SER    96      46.786  74.379  52.516  1.00  0.00           C  
ATOM   1297  HA  SER    96      47.819  74.721  52.572  1.00  0.00           H  
ATOM   1298  CB  SER    96      46.467  73.693  53.875  1.00  0.00           C  
ATOM   1299  HB2 SER    96      45.544  73.167  53.635  1.00  0.00           H  
ATOM   1300  HB3 SER    96      47.281  73.022  54.150  1.00  0.00           H  
ATOM   1301  OG  SER    96      46.245  74.630  54.951  1.00  0.00           O  
ATOM   1302  HG  SER    96      46.900  75.330  54.902  1.00  0.00           H  
ATOM   1303  C   SER    96      46.802  73.509  51.278  1.00  0.00           C  
ATOM   1304  O   SER    96      45.763  73.310  50.678  1.00  0.00           O  
ATOM   1305  N   TYR    97      47.989  72.938  50.847  1.00  0.00           N  
ATOM   1306  H   TYR    97      47.782  72.361  50.044  1.00  0.00           H  
ATOM   1307  CA  TYR    97      49.421  73.067  51.180  1.00  0.00           C  
ATOM   1308  HA  TYR    97      50.027  72.401  50.566  1.00  0.00           H  
ATOM   1309  CB  TYR    97      49.854  74.441  50.710  1.00  0.00           C  
ATOM   1310  HB2 TYR    97      49.299  74.742  49.822  1.00  0.00           H  
ATOM   1311  HB3 TYR    97      49.540  75.223  51.402  1.00  0.00           H  
ATOM   1312  CG  TYR    97      51.374  74.583  50.586  1.00  0.00           C  
ATOM   1313  CD1 TYR    97      51.963  73.969  49.497  1.00  0.00           C  
ATOM   1314  HD1 TYR    97      51.362  73.324  48.872  1.00  0.00           H  
ATOM   1315  CE1 TYR    97      53.339  74.191  49.170  1.00  0.00           C  
ATOM   1316  HE1 TYR    97      53.751  73.822  48.243  1.00  0.00           H  
ATOM   1317  CZ  TYR    97      54.123  74.894  50.077  1.00  0.00           C  
ATOM   1318  OH  TYR    97      55.419  75.246  49.889  1.00  0.00           O  
ATOM   1319  HH  TYR    97      55.828  74.879  49.102  1.00  0.00           H  
ATOM   1320  CE2 TYR    97      53.516  75.409  51.245  1.00  0.00           C  
ATOM   1321  HE2 TYR    97      54.076  76.157  51.788  1.00  0.00           H  
ATOM   1322  CD2 TYR    97      52.138  75.284  51.456  1.00  0.00           C  
ATOM   1323  HD2 TYR    97      51.703  75.871  52.251  1.00  0.00           H  
ATOM   1324  C   TYR    97      49.720  72.678  52.612  1.00  0.00           C  
ATOM   1325  O   TYR    97      50.144  73.490  53.405  1.00  0.00           O  
ATOM   1326  N   PRO    98      49.558  71.414  52.921  1.00  0.00           N  
ATOM   1327  CD  PRO    98      49.936  71.022  54.249  1.00  0.00           C  
ATOM   1328  HD2 PRO    98      49.405  71.583  55.018  1.00  0.00           H  
ATOM   1329  HD3 PRO    98      51.019  71.078  54.362  1.00  0.00           H  
ATOM   1330  CG  PRO    98      49.641  69.505  54.434  1.00  0.00           C  
ATOM   1331  HG2 PRO    98      48.721  69.446  55.015  1.00  0.00           H  
ATOM   1332  HG3 PRO    98      50.543  69.001  54.783  1.00  0.00           H  
ATOM   1333  CB  PRO    98      49.509  69.021  52.940  1.00  0.00           C  
ATOM   1334  HB2 PRO    98      48.826  68.186  52.784  1.00  0.00           H  
ATOM   1335  HB3 PRO    98      50.490  68.756  52.544  1.00  0.00           H  
ATOM   1336  CA  PRO    98      49.034  70.237  52.130  1.00  0.00           C  
ATOM   1337  HA  PRO    98      49.498  70.157  51.146  1.00  0.00           H  
ATOM   1338  C   PRO    98      47.529  70.119  52.004  1.00  0.00           C  
ATOM   1339  O   PRO    98      46.829  70.647  52.871  1.00  0.00           O  
ATOM   1340  N   GLY    99      47.041  69.506  50.887  1.00  0.00           N  
ATOM   1341  H   GLY    99      47.724  69.162  50.227  1.00  0.00           H  
ATOM   1342  CA  GLY    99      45.660  69.368  50.466  1.00  0.00           C  
ATOM   1343  HA2 GLY    99      45.208  70.329  50.220  1.00  0.00           H  
ATOM   1344  HA3 GLY    99      45.502  68.884  49.502  1.00  0.00           H  
ATOM   1345  C   GLY    99      44.689  68.603  51.365  1.00  0.00           C  
ATOM   1346  O   GLY    99      45.147  67.958  52.317  1.00  0.00           O  
ATOM   1347  N   TYR   100      43.412  68.686  51.028  1.00  0.00           N  
ATOM   1348  H   TYR   100      43.124  69.344  50.319  1.00  0.00           H  
ATOM   1349  CA  TYR   100      42.273  68.060  51.681  1.00  0.00           C  
ATOM   1350  HA  TYR   100      42.506  67.059  52.044  1.00  0.00           H  
ATOM   1351  CB  TYR   100      41.837  69.006  52.870  1.00  0.00           C  
ATOM   1352  HB2 TYR   100      40.863  68.791  53.311  1.00  0.00           H  
ATOM   1353  HB3 TYR   100      42.596  68.856  53.638  1.00  0.00           H  
ATOM   1354  CG  TYR   100      41.822  70.582  52.594  1.00  0.00           C  
ATOM   1355  CD1 TYR   100      42.973  71.384  52.802  1.00  0.00           C  
ATOM   1356  HD1 TYR   100      43.800  70.897  53.298  1.00  0.00           H  
ATOM   1357  CE1 TYR   100      43.065  72.677  52.330  1.00  0.00           C  
ATOM   1358  HE1 TYR   100      43.958  73.250  52.532  1.00  0.00           H  
ATOM   1359  CZ  TYR   100      41.869  73.354  51.878  1.00  0.00           C  
ATOM   1360  OH  TYR   100      41.862  74.666  51.567  1.00  0.00           O  
ATOM   1361  HH  TYR   100      41.042  75.152  51.685  1.00  0.00           H  
ATOM   1362  CE2 TYR   100      40.650  72.652  51.848  1.00  0.00           C  
ATOM   1363  HE2 TYR   100      39.726  73.029  51.436  1.00  0.00           H  
ATOM   1364  CD2 TYR   100      40.701  71.208  51.960  1.00  0.00           C  
ATOM   1365  HD2 TYR   100      39.807  70.627  51.786  1.00  0.00           H  
ATOM   1366  C   TYR   100      41.048  67.761  50.808  1.00  0.00           C  
ATOM   1367  O   TYR   100      40.095  67.100  51.186  1.00  0.00           O  
ATOM   1368  N   GLY   101      41.070  68.399  49.637  1.00  0.00           N  
ATOM   1369  H   GLY   101      41.927  68.907  49.474  1.00  0.00           H  
ATOM   1370  CA  GLY   101      39.979  68.420  48.642  1.00  0.00           C  
ATOM   1371  HA2 GLY   101      38.997  68.334  49.106  1.00  0.00           H  
ATOM   1372  HA3 GLY   101      40.034  69.438  48.256  1.00  0.00           H  
ATOM   1373  C   GLY   101      40.003  67.378  47.475  1.00  0.00           C  
ATOM   1374  O   GLY   101      39.026  67.229  46.718  1.00  0.00           O  
ATOM   1375  N   GLN   102      41.128  66.716  47.265  1.00  0.00           N  
ATOM   1376  H   GLN   102      41.990  66.931  47.747  1.00  0.00           H  
ATOM   1377  CA  GLN   102      41.304  65.707  46.267  1.00  0.00           C  
ATOM   1378  HA  GLN   102      41.303  66.173  45.282  1.00  0.00           H  
ATOM   1379  CB  GLN   102      42.662  65.114  46.435  1.00  0.00           C  
ATOM   1380  HB2 GLN   102      43.041  64.546  45.585  1.00  0.00           H  
ATOM   1381  HB3 GLN   102      43.352  65.955  46.512  1.00  0.00           H  
ATOM   1382  CG  GLN   102      43.000  64.381  47.742  1.00  0.00           C  
ATOM   1383  HG2 GLN   102      42.267  63.599  47.944  1.00  0.00           H  
ATOM   1384  HG3 GLN   102      43.973  63.895  47.676  1.00  0.00           H  
ATOM   1385  CD  GLN   102      43.095  65.301  49.000  1.00  0.00           C  
ATOM   1386  OE1 GLN   102      43.727  66.378  48.902  1.00  0.00           O  
ATOM   1387  NE2 GLN   102      42.354  64.975  50.072  1.00  0.00           N  
ATOM   1388 HE21 GLN   102      41.673  64.230  50.101  1.00  0.00           H  
ATOM   1389 HE22 GLN   102      42.390  65.596  50.868  1.00  0.00           H  
ATOM   1390  C   GLN   102      40.286  64.566  46.392  1.00  0.00           C  
ATOM   1391  O   GLN   102      39.642  64.359  47.446  1.00  0.00           O  
ATOM   1392  N   GLN   103      40.197  63.859  45.253  1.00  0.00           N  
ATOM   1393  H   GLN   103      40.990  64.015  44.647  1.00  0.00           H  
ATOM   1394  CA  GLN   103      39.395  62.574  45.167  1.00  0.00           C  
ATOM   1395  HA  GLN   103      38.344  62.855  45.235  1.00  0.00           H  
ATOM   1396  CB  GLN   103      39.570  62.026  43.745  1.00  0.00           C  
ATOM   1397  HB2 GLN   103      39.463  62.836  43.023  1.00  0.00           H  
ATOM   1398  HB3 GLN   103      40.618  61.726  43.737  1.00  0.00           H  
ATOM   1399  CG  GLN   103      38.592  60.863  43.403  1.00  0.00           C  
ATOM   1400  HG2 GLN   103      38.658  60.047  44.122  1.00  0.00           H  
ATOM   1401  HG3 GLN   103      37.535  61.117  43.477  1.00  0.00           H  
ATOM   1402  CD  GLN   103      38.872  60.219  42.078  1.00  0.00           C  
ATOM   1403  OE1 GLN   103      39.567  60.671  41.244  1.00  0.00           O  
ATOM   1404  NE2 GLN   103      38.128  59.175  41.792  1.00  0.00           N  
ATOM   1405 HE21 GLN   103      38.342  58.752  40.900  1.00  0.00           H  
ATOM   1406 HE22 GLN   103      37.733  58.646  42.556  1.00  0.00           H  
ATOM   1407  C   GLN   103      39.871  61.575  46.283  1.00  0.00           C  
ATOM   1408  O   GLN   103      41.096  61.533  46.499  1.00  0.00           O  
ATOM   1409  N   PRO   104      38.965  60.817  46.909  1.00  0.00           N  
ATOM   1410  CD  PRO   104      37.499  61.042  46.947  1.00  0.00           C  
ATOM   1411  HD2 PRO   104      37.055  60.365  46.217  1.00  0.00           H  
ATOM   1412  HD3 PRO   104      37.173  62.071  46.792  1.00  0.00           H  
ATOM   1413  CG  PRO   104      37.080  60.588  48.351  1.00  0.00           C  
ATOM   1414  HG2 PRO   104      36.003  60.423  48.322  1.00  0.00           H  
ATOM   1415  HG3 PRO   104      37.388  61.273  49.141  1.00  0.00           H  
ATOM   1416  CB  PRO   104      37.932  59.443  48.640  1.00  0.00           C  
ATOM   1417  HB2 PRO   104      37.481  58.524  48.266  1.00  0.00           H  
ATOM   1418  HB3 PRO   104      38.103  59.284  49.705  1.00  0.00           H  
ATOM   1419  CA  PRO   104      39.246  59.745  47.925  1.00  0.00           C  
ATOM   1420  HA  PRO   104      39.940  60.178  48.645  1.00  0.00           H  
ATOM   1421  C   PRO   104      39.981  58.565  47.307  1.00  0.00           C  
ATOM   1422  O   PRO   104      39.918  58.360  46.073  1.00  0.00           O  
ATOM   1423  N   ALA   105      40.707  57.768  48.084  1.00  0.00           N  
ATOM   1424  H   ALA   105      40.759  57.980  49.070  1.00  0.00           H  
ATOM   1425  CA  ALA   105      41.441  56.631  47.680  1.00  0.00           C  
ATOM   1426  HA  ALA   105      40.929  56.283  46.783  1.00  0.00           H  
ATOM   1427  CB  ALA   105      42.890  56.973  47.271  1.00  0.00           C  
ATOM   1428  HB1 ALA   105      42.753  57.681  46.454  1.00  0.00           H  
ATOM   1429  HB2 ALA   105      43.499  57.457  48.034  1.00  0.00           H  
ATOM   1430  HB3 ALA   105      43.402  56.089  46.891  1.00  0.00           H  
ATOM   1431  C   ALA   105      41.540  55.498  48.731  1.00  0.00           C  
ATOM   1432  O   ALA   105      41.947  55.803  49.864  1.00  0.00           O  
ATOM   1433  N   PRO   106      41.362  54.215  48.389  1.00  0.00           N  
ATOM   1434  CD  PRO   106      40.875  53.662  47.153  1.00  0.00           C  
ATOM   1435  HD2 PRO   106      41.672  53.645  46.410  1.00  0.00           H  
ATOM   1436  HD3 PRO   106      40.016  54.222  46.783  1.00  0.00           H  
ATOM   1437  CG  PRO   106      40.372  52.244  47.453  1.00  0.00           C  
ATOM   1438  HG2 PRO   106      40.500  51.508  46.660  1.00  0.00           H  
ATOM   1439  HG3 PRO   106      39.309  52.349  47.673  1.00  0.00           H  
ATOM   1440  CB  PRO   106      41.210  51.844  48.686  1.00  0.00           C  
ATOM   1441  HB2 PRO   106      42.153  51.374  48.405  1.00  0.00           H  
ATOM   1442  HB3 PRO   106      40.657  51.196  49.366  1.00  0.00           H  
ATOM   1443  CA  PRO   106      41.449  53.136  49.382  1.00  0.00           C  
ATOM   1444  HA  PRO   106      40.653  53.251  50.118  1.00  0.00           H  
ATOM   1445  C   PRO   106      42.876  53.019  50.056  1.00  0.00           C  
ATOM   1446  O   PRO   106      43.902  53.045  49.393  1.00  0.00           O  
ATOM   1447  N   SER   107      42.925  52.751  51.357  1.00  0.00           N  
ATOM   1448  H   SER   107      42.052  52.672  51.860  1.00  0.00           H  
ATOM   1449  CA  SER   107      44.192  52.597  52.217  1.00  0.00           C  
ATOM   1450  HA  SER   107      44.805  53.480  52.036  1.00  0.00           H  
ATOM   1451  CB  SER   107      43.805  52.542  53.693  1.00  0.00           C  
ATOM   1452  HB2 SER   107      43.162  53.382  53.952  1.00  0.00           H  
ATOM   1453  HB3 SER   107      43.184  51.673  53.912  1.00  0.00           H  
ATOM   1454  OG  SER   107      44.989  52.471  54.501  1.00  0.00           O  
ATOM   1455  HG  SER   107      44.722  52.029  55.310  1.00  0.00           H  
ATOM   1456  C   SER   107      45.024  51.370  51.765  1.00  0.00           C  
ATOM   1457  O   SER   107      44.495  50.389  51.194  1.00  0.00           O  
ATOM   1458  N   SER   108      46.329  51.362  52.066  1.00  0.00           N  
ATOM   1459  H   SER   108      46.582  52.045  52.765  1.00  0.00           H  
ATOM   1460  CA  SER   108      47.334  50.424  51.627  1.00  0.00           C  
ATOM   1461  HA  SER   108      47.304  50.400  50.538  1.00  0.00           H  
ATOM   1462  CB  SER   108      48.765  50.927  52.008  1.00  0.00           C  
ATOM   1463  HB2 SER   108      49.586  50.399  51.525  1.00  0.00           H  
ATOM   1464  HB3 SER   108      48.705  51.969  51.693  1.00  0.00           H  
ATOM   1465  OG  SER   108      48.948  50.824  53.354  1.00  0.00           O  
ATOM   1466  HG  SER   108      49.257  51.671  53.683  1.00  0.00           H  
ATOM   1467  C   SER   108      46.981  49.008  52.187  1.00  0.00           C  
ATOM   1468  O   SER   108      46.267  48.848  53.219  1.00  0.00           O  
ATOM   1469  N   THR   109      47.511  47.980  51.546  1.00  0.00           N  
ATOM   1470  H   THR   109      48.161  48.194  50.804  1.00  0.00           H  
ATOM   1471  CA  THR   109      47.616  46.618  51.981  1.00  0.00           C  
ATOM   1472  HA  THR   109      46.631  46.166  51.868  1.00  0.00           H  
ATOM   1473  CB  THR   109      48.657  45.799  51.190  1.00  0.00           C  
ATOM   1474  HB  THR   109      49.634  45.875  51.666  1.00  0.00           H  
ATOM   1475  CG2 THR   109      48.288  44.299  51.135  1.00  0.00           C  
ATOM   1476 HG21 THR   109      47.377  44.215  50.542  1.00  0.00           H  
ATOM   1477 HG22 THR   109      49.090  43.753  50.639  1.00  0.00           H  
ATOM   1478 HG23 THR   109      48.083  43.801  52.083  1.00  0.00           H  
ATOM   1479  OG1 THR   109      48.822  46.168  49.832  1.00  0.00           O  
ATOM   1480  HG1 THR   109      49.252  47.026  49.869  1.00  0.00           H  
ATOM   1481  C   THR   109      47.896  46.532  53.506  1.00  0.00           C  
ATOM   1482  O   THR   109      48.858  47.070  54.004  1.00  0.00           O  
ATOM   1483  N   SER   110      47.003  45.831  54.264  1.00  0.00           N  
ATOM   1484  H   SER   110      46.221  45.407  53.787  1.00  0.00           H  
ATOM   1485  CA  SER   110      47.202  45.522  55.659  1.00  0.00           C  
ATOM   1486  HA  SER   110      47.304  46.494  56.140  1.00  0.00           H  
ATOM   1487  CB  SER   110      45.991  44.772  56.195  1.00  0.00           C  
ATOM   1488  HB2 SER   110      46.150  44.560  57.252  1.00  0.00           H  
ATOM   1489  HB3 SER   110      45.116  45.380  55.967  1.00  0.00           H  
ATOM   1490  OG  SER   110      45.919  43.515  55.536  1.00  0.00           O  
ATOM   1491  HG  SER   110      45.479  43.644  54.693  1.00  0.00           H  
ATOM   1492  C   SER   110      48.437  44.683  55.930  1.00  0.00           C  
ATOM   1493  O   SER   110      48.940  44.035  55.006  1.00  0.00           O  
ATOM   1494  N   GLY   111      48.898  44.726  57.172  1.00  0.00           N  
ATOM   1495  H   GLY   111      48.354  45.206  57.874  1.00  0.00           H  
ATOM   1496  CA  GLY   111      50.251  44.348  57.493  1.00  0.00           C  
ATOM   1497  HA2 GLY   111      50.906  45.054  56.982  1.00  0.00           H  
ATOM   1498  HA3 GLY   111      50.369  44.368  58.576  1.00  0.00           H  
ATOM   1499  C   GLY   111      50.553  42.902  57.166  1.00  0.00           C  
ATOM   1500  O   GLY   111      49.681  42.004  57.200  1.00  0.00           O  
ATOM   1501  N   SER   112      51.819  42.595  56.794  1.00  0.00           N  
ATOM   1502  H   SER   112      51.985  41.632  56.540  1.00  0.00           H  
ATOM   1503  CA  SER   112      53.062  43.393  56.577  1.00  0.00           C  
ATOM   1504  HA  SER   112      53.902  42.706  56.473  1.00  0.00           H  
ATOM   1505  CB  SER   112      53.013  44.091  55.219  1.00  0.00           C  
ATOM   1506  HB2 SER   112      52.169  44.772  55.117  1.00  0.00           H  
ATOM   1507  HB3 SER   112      53.989  44.575  55.187  1.00  0.00           H  
ATOM   1508  OG  SER   112      53.008  43.020  54.248  1.00  0.00           O  
ATOM   1509  HG  SER   112      52.673  43.395  53.430  1.00  0.00           H  
ATOM   1510  C   SER   112      53.373  44.353  57.738  1.00  0.00           C  
ATOM   1511  O   SER   112      53.355  45.536  57.519  1.00  0.00           O  
ATOM   1512  N   TYR   113      53.648  43.867  58.927  1.00  0.00           N  
ATOM   1513  H   TYR   113      53.876  44.645  59.528  1.00  0.00           H  
ATOM   1514  CA  TYR   113      53.831  42.509  59.441  1.00  0.00           C  
ATOM   1515  HA  TYR   113      53.333  41.802  58.778  1.00  0.00           H  
ATOM   1516  CB  TYR   113      55.312  42.201  59.765  1.00  0.00           C  
ATOM   1517  HB2 TYR   113      55.631  43.005  60.429  1.00  0.00           H  
ATOM   1518  HB3 TYR   113      55.350  41.281  60.347  1.00  0.00           H  
ATOM   1519  CG  TYR   113      56.277  42.301  58.630  1.00  0.00           C  
ATOM   1520  CD1 TYR   113      56.370  41.405  57.559  1.00  0.00           C  
ATOM   1521  HD1 TYR   113      55.703  40.557  57.515  1.00  0.00           H  
ATOM   1522  CE1 TYR   113      57.425  41.474  56.609  1.00  0.00           C  
ATOM   1523  HE1 TYR   113      57.651  40.698  55.893  1.00  0.00           H  
ATOM   1524  CZ  TYR   113      58.281  42.615  56.600  1.00  0.00           C  
ATOM   1525  OH  TYR   113      59.202  42.731  55.610  1.00  0.00           O  
ATOM   1526  HH  TYR   113      58.799  42.630  54.744  1.00  0.00           H  
ATOM   1527  CE2 TYR   113      58.043  43.642  57.569  1.00  0.00           C  
ATOM   1528  HE2 TYR   113      58.739  44.468  57.549  1.00  0.00           H  
ATOM   1529  CD2 TYR   113      56.980  43.494  58.475  1.00  0.00           C  
ATOM   1530  HD2 TYR   113      56.925  44.297  59.196  1.00  0.00           H  
ATOM   1531  C   TYR   113      53.023  42.369  60.717  1.00  0.00           C  
ATOM   1532  O   TYR   113      52.570  43.354  61.291  1.00  0.00           O  
ATOM   1533  N   GLY   114      52.762  41.171  61.164  1.00  0.00           N  
ATOM   1534  H   GLY   114      53.084  40.496  60.486  1.00  0.00           H  
ATOM   1535  CA  GLY   114      52.036  40.668  62.347  1.00  0.00           C  
ATOM   1536  HA2 GLY   114      52.801  40.526  63.110  1.00  0.00           H  
ATOM   1537  HA3 GLY   114      51.444  41.515  62.697  1.00  0.00           H  
ATOM   1538  C   GLY   114      51.139  39.397  62.276  1.00  0.00           C  
ATOM   1539  O   GLY   114      51.278  38.588  61.339  1.00  0.00           O  
ATOM   1540  N   SER   115      50.238  39.209  63.212  1.00  0.00           N  
ATOM   1541  H   SER   115      49.830  38.289  63.124  1.00  0.00           H  
ATOM   1542  CA  SER   115      50.003  39.951  64.474  1.00  0.00           C  
ATOM   1543  HA  SER   115      50.503  40.916  64.545  1.00  0.00           H  
ATOM   1544  CB  SER   115      48.559  40.344  64.577  1.00  0.00           C  
ATOM   1545  HB2 SER   115      48.316  41.078  65.346  1.00  0.00           H  
ATOM   1546  HB3 SER   115      48.275  40.882  63.673  1.00  0.00           H  
ATOM   1547  OG  SER   115      47.713  39.225  64.684  1.00  0.00           O  
ATOM   1548  HG  SER   115      47.811  38.914  65.587  1.00  0.00           H  
ATOM   1549  C   SER   115      50.370  39.175  65.768  1.00  0.00           C  
ATOM   1550  O   SER   115      49.844  39.394  66.902  1.00  0.00           O  
ATOM   1551  N   SER   116      51.231  38.143  65.592  1.00  0.00           N  
ATOM   1552  H   SER   116      51.618  37.956  64.677  1.00  0.00           H  
ATOM   1553  CA  SER   116      51.451  37.107  66.637  1.00  0.00           C  
ATOM   1554  HA  SER   116      50.861  37.476  67.476  1.00  0.00           H  
ATOM   1555  CB  SER   116      50.923  35.746  66.103  1.00  0.00           C  
ATOM   1556  HB2 SER   116      49.922  35.916  65.707  1.00  0.00           H  
ATOM   1557  HB3 SER   116      51.510  35.398  65.253  1.00  0.00           H  
ATOM   1558  OG  SER   116      50.900  34.798  67.151  1.00  0.00           O  
ATOM   1559  HG  SER   116      50.499  34.008  66.781  1.00  0.00           H  
ATOM   1560  C   SER   116      52.894  36.854  67.080  1.00  0.00           C  
ATOM   1561  O   SER   116      53.766  36.851  66.282  1.00  0.00           O  
ATOM   1562  N   SER   117      53.090  36.633  68.398  1.00  0.00           N  
ATOM   1563  H   SER   117      52.264  36.447  68.949  1.00  0.00           H  
ATOM   1564  CA  SER   117      54.394  36.264  68.992  1.00  0.00           C  
ATOM   1565  HA  SER   117      55.139  36.990  68.665  1.00  0.00           H  
ATOM   1566  CB  SER   117      54.188  36.393  70.541  1.00  0.00           C  
ATOM   1567  HB2 SER   117      55.126  36.267  71.082  1.00  0.00           H  
ATOM   1568  HB3 SER   117      53.840  37.379  70.850  1.00  0.00           H  
ATOM   1569  OG  SER   117      53.297  35.390  70.900  1.00  0.00           O  
ATOM   1570  HG  SER   117      52.432  35.799  70.818  1.00  0.00           H  
ATOM   1571  C   SER   117      54.933  34.901  68.504  1.00  0.00           C  
ATOM   1572  O   SER   117      54.173  34.087  67.991  1.00  0.00           O  
ATOM   1573  N   GLN   118      56.208  34.746  68.760  1.00  0.00           N  
ATOM   1574  H   GLN   118      56.724  35.536  69.121  1.00  0.00           H  
ATOM   1575  CA  GLN   118      57.046  33.549  68.504  1.00  0.00           C  
ATOM   1576  HA  GLN   118      57.885  33.526  69.199  1.00  0.00           H  
ATOM   1577  CB  GLN   118      56.360  32.258  69.002  1.00  0.00           C  
ATOM   1578  HB2 GLN   118      55.555  31.928  68.345  1.00  0.00           H  
ATOM   1579  HB3 GLN   118      57.106  31.466  68.938  1.00  0.00           H  
ATOM   1580  CG  GLN   118      55.661  32.357  70.390  1.00  0.00           C  
ATOM   1581  HG2 GLN   118      54.647  32.738  70.275  1.00  0.00           H  
ATOM   1582  HG3 GLN   118      55.603  31.413  70.933  1.00  0.00           H  
ATOM   1583  CD  GLN   118      56.482  33.214  71.413  1.00  0.00           C  
ATOM   1584  OE1 GLN   118      57.689  32.976  71.592  1.00  0.00           O  
ATOM   1585  NE2 GLN   118      55.794  34.141  72.057  1.00  0.00           N  
ATOM   1586 HE21 GLN   118      54.807  34.294  71.909  1.00  0.00           H  
ATOM   1587 HE22 GLN   118      56.297  34.652  72.768  1.00  0.00           H  
ATOM   1588  C   GLN   118      57.355  33.481  67.009  1.00  0.00           C  
ATOM   1589  O   GLN   118      56.625  33.884  66.087  1.00  0.00           O  
ATOM   1590  N   SER   119      58.527  32.971  66.631  1.00  0.00           N  
ATOM   1591  H   SER   119      58.463  32.592  65.697  1.00  0.00           H  
ATOM   1592  CA  SER   119      59.721  32.456  67.333  1.00  0.00           C  
ATOM   1593  HA  SER   119      59.567  32.687  68.387  1.00  0.00           H  
ATOM   1594  CB  SER   119      59.854  30.868  67.349  1.00  0.00           C  
ATOM   1595  HB2 SER   119      60.804  30.533  67.764  1.00  0.00           H  
ATOM   1596  HB3 SER   119      59.064  30.395  67.932  1.00  0.00           H  
ATOM   1597  OG  SER   119      59.922  30.382  65.995  1.00  0.00           O  
ATOM   1598  HG  SER   119      60.811  30.632  65.735  1.00  0.00           H  
ATOM   1599  C   SER   119      61.110  33.053  66.955  1.00  0.00           C  
ATOM   1600  O   SER   119      61.367  33.350  65.781  1.00  0.00           O  
ATOM   1601  N   SER   120      61.938  33.378  67.949  1.00  0.00           N  
ATOM   1602  H   SER   120      61.659  33.037  68.858  1.00  0.00           H  
ATOM   1603  CA  SER   120      63.370  33.704  67.745  1.00  0.00           C  
ATOM   1604  HA  SER   120      63.308  34.495  66.997  1.00  0.00           H  
ATOM   1605  CB  SER   120      64.025  34.294  69.001  1.00  0.00           C  
ATOM   1606  HB2 SER   120      63.386  35.124  69.302  1.00  0.00           H  
ATOM   1607  HB3 SER   120      64.047  33.513  69.760  1.00  0.00           H  
ATOM   1608  OG  SER   120      65.427  34.734  68.800  1.00  0.00           O  
ATOM   1609  HG  SER   120      65.477  35.657  69.058  1.00  0.00           H  
ATOM   1610  C   SER   120      64.101  32.478  67.234  1.00  0.00           C  
ATOM   1611  O   SER   120      63.964  31.327  67.708  1.00  0.00           O  
ATOM   1612  N   SER   121      64.912  32.635  66.148  1.00  0.00           N  
ATOM   1613  H   SER   121      65.288  31.760  65.811  1.00  0.00           H  
ATOM   1614  CA  SER   121      65.299  33.868  65.526  1.00  0.00           C  
ATOM   1615  HA  SER   121      65.264  34.714  66.211  1.00  0.00           H  
ATOM   1616  CB  SER   121      66.666  33.737  64.980  1.00  0.00           C  
ATOM   1617  HB2 SER   121      66.790  32.875  64.325  1.00  0.00           H  
ATOM   1618  HB3 SER   121      66.939  34.657  64.463  1.00  0.00           H  
ATOM   1619  OG  SER   121      67.649  33.661  65.975  1.00  0.00           O  
ATOM   1620  HG  SER   121      68.254  32.944  65.775  1.00  0.00           H  
ATOM   1621  C   SER   121      64.324  34.409  64.438  1.00  0.00           C  
ATOM   1622  O   SER   121      63.820  33.676  63.632  1.00  0.00           O  
ATOM   1623  N   TYR   122      63.971  35.722  64.434  1.00  0.00           N  
ATOM   1624  H   TYR   122      64.629  36.289  64.950  1.00  0.00           H  
ATOM   1625  CA  TYR   122      63.005  36.410  63.524  1.00  0.00           C  
ATOM   1626  HA  TYR   122      62.188  35.756  63.221  1.00  0.00           H  
ATOM   1627  CB  TYR   122      62.404  37.583  64.302  1.00  0.00           C  
ATOM   1628  HB2 TYR   122      63.190  38.301  64.534  1.00  0.00           H  
ATOM   1629  HB3 TYR   122      61.786  38.075  63.551  1.00  0.00           H  
ATOM   1630  CG  TYR   122      61.582  37.210  65.535  1.00  0.00           C  
ATOM   1631  CD1 TYR   122      62.172  37.250  66.833  1.00  0.00           C  
ATOM   1632  HD1 TYR   122      63.169  37.649  66.955  1.00  0.00           H  
ATOM   1633  CE1 TYR   122      61.510  36.705  67.954  1.00  0.00           C  
ATOM   1634  HE1 TYR   122      62.007  36.737  68.913  1.00  0.00           H  
ATOM   1635  CZ  TYR   122      60.166  36.245  67.824  1.00  0.00           C  
ATOM   1636  OH  TYR   122      59.616  35.584  68.830  1.00  0.00           O  
ATOM   1637  HH  TYR   122      60.133  35.592  69.639  1.00  0.00           H  
ATOM   1638  CE2 TYR   122      59.568  36.275  66.580  1.00  0.00           C  
ATOM   1639  HE2 TYR   122      58.668  35.713  66.378  1.00  0.00           H  
ATOM   1640  CD2 TYR   122      60.259  36.727  65.460  1.00  0.00           C  
ATOM   1641  HD2 TYR   122      59.854  36.678  64.460  1.00  0.00           H  
ATOM   1642  C   TYR   122      63.720  36.879  62.291  1.00  0.00           C  
ATOM   1643  O   TYR   122      64.834  37.277  62.393  1.00  0.00           O  
ATOM   1644  N   GLY   123      63.135  36.856  61.148  1.00  0.00           N  
ATOM   1645  H   GLY   123      63.779  37.005  60.385  1.00  0.00           H  
ATOM   1646  CA  GLY   123      61.723  36.589  60.762  1.00  0.00           C  
ATOM   1647  HA2 GLY   123      61.580  35.821  60.002  1.00  0.00           H  
ATOM   1648  HA3 GLY   123      61.043  36.372  61.585  1.00  0.00           H  
ATOM   1649  C   GLY   123      61.173  37.828  59.924  1.00  0.00           C  
ATOM   1650  O   GLY   123      61.688  38.102  58.851  1.00  0.00           O  
ATOM   1651  N   GLN   124      59.942  38.239  60.351  1.00  0.00           N  
ATOM   1652  H   GLN   124      59.626  37.829  61.218  1.00  0.00           H  
ATOM   1653  CA  GLN   124      59.021  39.151  59.644  1.00  0.00           C  
ATOM   1654  HA  GLN   124      59.546  39.846  58.988  1.00  0.00           H  
ATOM   1655  CB  GLN   124      57.886  38.305  59.098  1.00  0.00           C  
ATOM   1656  HB2 GLN   124      57.401  37.774  59.917  1.00  0.00           H  
ATOM   1657  HB3 GLN   124      57.139  38.955  58.641  1.00  0.00           H  
ATOM   1658  CG  GLN   124      58.238  37.263  57.971  1.00  0.00           C  
ATOM   1659  HG2 GLN   124      59.082  37.657  57.404  1.00  0.00           H  
ATOM   1660  HG3 GLN   124      58.551  36.387  58.539  1.00  0.00           H  
ATOM   1661  CD  GLN   124      57.067  36.690  57.151  1.00  0.00           C  
ATOM   1662  OE1 GLN   124      57.005  36.759  55.926  1.00  0.00           O  
ATOM   1663  NE2 GLN   124      56.060  36.076  57.763  1.00  0.00           N  
ATOM   1664 HE21 GLN   124      55.994  35.915  58.758  1.00  0.00           H  
ATOM   1665 HE22 GLN   124      55.397  35.645  57.134  1.00  0.00           H  
ATOM   1666  C   GLN   124      58.534  40.089  60.778  1.00  0.00           C  
ATOM   1667  O   GLN   124      57.532  39.661  61.503  1.00  0.00           O  
ATOM   1668  N   PRO   125      59.091  41.266  61.002  1.00  0.00           N  
ATOM   1669  CD  PRO   125      58.708  42.038  62.184  1.00  0.00           C  
ATOM   1670  HD2 PRO   125      58.905  41.501  63.112  1.00  0.00           H  
ATOM   1671  HD3 PRO   125      57.637  42.233  62.120  1.00  0.00           H  
ATOM   1672  CG  PRO   125      59.520  43.285  62.302  1.00  0.00           C  
ATOM   1673  HG2 PRO   125      60.251  43.316  63.110  1.00  0.00           H  
ATOM   1674  HG3 PRO   125      58.967  44.193  62.541  1.00  0.00           H  
ATOM   1675  CB  PRO   125      60.265  43.380  61.014  1.00  0.00           C  
ATOM   1676  HB2 PRO   125      61.294  43.711  61.152  1.00  0.00           H  
ATOM   1677  HB3 PRO   125      59.684  44.025  60.354  1.00  0.00           H  
ATOM   1678  CA  PRO   125      60.275  41.942  60.497  1.00  0.00           C  
ATOM   1679  HA  PRO   125      60.268  41.978  59.408  1.00  0.00           H  
ATOM   1680  C   PRO   125      61.590  41.242  60.872  1.00  0.00           C  
ATOM   1681  O   PRO   125      61.817  40.800  62.013  1.00  0.00           O  
ATOM   1682  N   GLN   126      62.434  41.133  59.895  1.00  0.00           N  
ATOM   1683  H   GLN   126      62.220  41.533  58.992  1.00  0.00           H  
ATOM   1684  CA  GLN   126      63.671  40.447  59.981  1.00  0.00           C  
ATOM   1685  HA  GLN   126      63.581  39.436  60.379  1.00  0.00           H  
ATOM   1686  CB  GLN   126      64.331  40.506  58.579  1.00  0.00           C  
ATOM   1687  HB2 GLN   126      63.580  40.182  57.858  1.00  0.00           H  
ATOM   1688  HB3 GLN   126      64.492  41.513  58.195  1.00  0.00           H  
ATOM   1689  CG  GLN   126      65.689  39.696  58.381  1.00  0.00           C  
ATOM   1690  HG2 GLN   126      65.940  39.688  57.320  1.00  0.00           H  
ATOM   1691  HG3 GLN   126      66.469  40.296  58.849  1.00  0.00           H  
ATOM   1692  CD  GLN   126      65.866  38.273  58.881  1.00  0.00           C  
ATOM   1693  OE1 GLN   126      64.939  37.479  59.071  1.00  0.00           O  
ATOM   1694  NE2 GLN   126      67.095  37.827  59.092  1.00  0.00           N  
ATOM   1695 HE21 GLN   126      67.917  38.382  58.899  1.00  0.00           H  
ATOM   1696 HE22 GLN   126      67.278  36.844  59.239  1.00  0.00           H  
ATOM   1697  C   GLN   126      64.658  41.041  61.040  1.00  0.00           C  
ATOM   1698  O   GLN   126      64.895  42.209  61.014  1.00  0.00           O  
ATOM   1699  N   SER   127      65.041  40.216  62.037  1.00  0.00           N  
ATOM   1700  H   SER   127      64.644  39.296  61.909  1.00  0.00           H  
ATOM   1701  CA  SER   127      65.867  40.479  63.219  1.00  0.00           C  
ATOM   1702  HA  SER   127      66.436  39.578  63.446  1.00  0.00           H  
ATOM   1703  CB  SER   127      67.012  41.456  62.920  1.00  0.00           C  
ATOM   1704  HB2 SER   127      67.384  41.484  61.895  1.00  0.00           H  
ATOM   1705  HB3 SER   127      66.672  42.484  63.042  1.00  0.00           H  
ATOM   1706  OG  SER   127      68.207  41.394  63.716  1.00  0.00           O  
ATOM   1707  HG  SER   127      68.682  42.191  63.468  1.00  0.00           H  
ATOM   1708  C   SER   127      65.103  40.853  64.472  1.00  0.00           C  
ATOM   1709  O   SER   127      65.680  40.769  65.565  1.00  0.00           O  
ATOM   1710  N   GLY   128      63.784  40.974  64.293  1.00  0.00           N  
ATOM   1711  H   GLY   128      63.376  40.992  63.370  1.00  0.00           H  
ATOM   1712  CA  GLY   128      62.858  41.111  65.455  1.00  0.00           C  
ATOM   1713  HA2 GLY   128      62.265  40.201  65.370  1.00  0.00           H  
ATOM   1714  HA3 GLY   128      63.375  41.285  66.399  1.00  0.00           H  
ATOM   1715  C   GLY   128      61.970  42.327  65.272  1.00  0.00           C  
ATOM   1716  O   GLY   128      62.311  43.213  64.499  1.00  0.00           O  
ATOM   1717  N   SER   129      60.739  42.338  65.812  1.00  0.00           N  
ATOM   1718  H   SER   129      60.059  43.010  65.487  1.00  0.00           H  
ATOM   1719  CA  SER   129      60.239  41.655  66.934  1.00  0.00           C  
ATOM   1720  HA  SER   129      59.356  42.183  67.292  1.00  0.00           H  
ATOM   1721  CB  SER   129      59.731  40.321  66.492  1.00  0.00           C  
ATOM   1722  HB2 SER   129      60.567  39.756  66.081  1.00  0.00           H  
ATOM   1723  HB3 SER   129      59.268  39.691  67.251  1.00  0.00           H  
ATOM   1724  OG  SER   129      58.782  40.600  65.493  1.00  0.00           O  
ATOM   1725  HG  SER   129      58.543  39.726  65.176  1.00  0.00           H  
ATOM   1726  C   SER   129      61.244  41.625  68.075  1.00  0.00           C  
ATOM   1727  O   SER   129      61.574  40.628  68.724  1.00  0.00           O  
ATOM   1728  N   TYR   130      61.891  42.741  68.310  1.00  0.00           N  
ATOM   1729  H   TYR   130      61.705  43.549  67.733  1.00  0.00           H  
ATOM   1730  CA  TYR   130      62.979  42.987  69.364  1.00  0.00           C  
ATOM   1731  HA  TYR   130      63.061  42.092  69.982  1.00  0.00           H  
ATOM   1732  CB  TYR   130      64.315  43.333  68.635  1.00  0.00           C  
ATOM   1733  HB2 TYR   130      64.695  42.426  68.164  1.00  0.00           H  
ATOM   1734  HB3 TYR   130      64.160  43.993  67.782  1.00  0.00           H  
ATOM   1735  CG  TYR   130      65.452  43.919  69.501  1.00  0.00           C  
ATOM   1736  CD1 TYR   130      65.780  45.271  69.610  1.00  0.00           C  
ATOM   1737  HD1 TYR   130      65.158  45.997  69.107  1.00  0.00           H  
ATOM   1738  CE1 TYR   130      66.908  45.726  70.296  1.00  0.00           C  
ATOM   1739  HE1 TYR   130      67.168  46.773  70.243  1.00  0.00           H  
ATOM   1740  CZ  TYR   130      67.744  44.765  70.892  1.00  0.00           C  
ATOM   1741  OH  TYR   130      68.958  45.155  71.324  1.00  0.00           O  
ATOM   1742  HH  TYR   130      69.679  44.572  71.074  1.00  0.00           H  
ATOM   1743  CE2 TYR   130      67.441  43.393  70.769  1.00  0.00           C  
ATOM   1744  HE2 TYR   130      68.164  42.683  71.143  1.00  0.00           H  
ATOM   1745  CD2 TYR   130      66.210  42.974  70.202  1.00  0.00           C  
ATOM   1746  HD2 TYR   130      65.907  41.939  70.141  1.00  0.00           H  
ATOM   1747  C   TYR   130      62.496  44.223  70.189  1.00  0.00           C  
ATOM   1748  O   TYR   130      62.317  45.279  69.560  1.00  0.00           O  
ATOM   1749  N   SER   131      62.190  44.290  71.500  1.00  0.00           N  
ATOM   1750  H   SER   131      62.026  45.234  71.822  1.00  0.00           H  
ATOM   1751  CA  SER   131      61.658  43.210  72.329  1.00  0.00           C  
ATOM   1752  HA  SER   131      61.013  43.695  73.062  1.00  0.00           H  
ATOM   1753  CB  SER   131      60.617  42.308  71.666  1.00  0.00           C  
ATOM   1754  HB2 SER   131      59.918  42.774  70.972  1.00  0.00           H  
ATOM   1755  HB3 SER   131      61.100  41.588  71.005  1.00  0.00           H  
ATOM   1756  OG  SER   131      59.799  41.648  72.623  1.00  0.00           O  
ATOM   1757  HG  SER   131      59.290  42.365  73.009  1.00  0.00           H  
ATOM   1758  C   SER   131      62.819  42.505  73.061  1.00  0.00           C  
ATOM   1759  O   SER   131      63.696  41.936  72.425  1.00  0.00           O  
ATOM   1760  N   GLN   132      62.956  42.448  74.402  1.00  0.00           N  
ATOM   1761  H   GLN   132      63.746  41.895  74.704  1.00  0.00           H  
ATOM   1762  CA  GLN   132      62.271  43.377  75.257  1.00  0.00           C  
ATOM   1763  HA  GLN   132      61.959  44.251  74.686  1.00  0.00           H  
ATOM   1764  CB  GLN   132      61.031  42.636  75.847  1.00  0.00           C  
ATOM   1765  HB2 GLN   132      60.285  42.412  75.085  1.00  0.00           H  
ATOM   1766  HB3 GLN   132      61.422  41.698  76.241  1.00  0.00           H  
ATOM   1767  CG  GLN   132      60.312  43.312  77.073  1.00  0.00           C  
ATOM   1768  HG2 GLN   132      59.435  42.691  77.260  1.00  0.00           H  
ATOM   1769  HG3 GLN   132      60.937  43.348  77.965  1.00  0.00           H  
ATOM   1770  CD  GLN   132      59.868  44.724  76.760  1.00  0.00           C  
ATOM   1771  OE1 GLN   132      60.601  45.600  76.328  1.00  0.00           O  
ATOM   1772  NE2 GLN   132      58.625  45.118  77.139  1.00  0.00           N  
ATOM   1773 HE21 GLN   132      57.958  44.404  77.394  1.00  0.00           H  
ATOM   1774 HE22 GLN   132      58.312  46.044  76.886  1.00  0.00           H  
ATOM   1775  C   GLN   132      63.340  43.729  76.337  1.00  0.00           C  
ATOM   1776  O   GLN   132      63.812  42.806  77.054  1.00  0.00           O  
ATOM   1777  N   GLN   133      63.698  45.021  76.490  1.00  0.00           N  
ATOM   1778  H   GLN   133      63.125  45.766  76.120  1.00  0.00           H  
ATOM   1779  CA  GLN   133      64.678  45.473  77.484  1.00  0.00           C  
ATOM   1780  HA  GLN   133      64.977  46.483  77.201  1.00  0.00           H  
ATOM   1781  CB  GLN   133      64.057  45.561  78.905  1.00  0.00           C  
ATOM   1782  HB2 GLN   133      63.886  44.517  79.168  1.00  0.00           H  
ATOM   1783  HB3 GLN   133      64.875  45.821  79.578  1.00  0.00           H  
ATOM   1784  CG  GLN   133      62.842  46.414  79.140  1.00  0.00           C  
ATOM   1785  HG2 GLN   133      62.872  47.292  78.494  1.00  0.00           H  
ATOM   1786  HG3 GLN   133      62.028  45.805  78.746  1.00  0.00           H  
ATOM   1787  CD  GLN   133      62.608  46.832  80.587  1.00  0.00           C  
ATOM   1788  OE1 GLN   133      62.800  46.104  81.541  1.00  0.00           O  
ATOM   1789  NE2 GLN   133      62.136  48.019  80.823  1.00  0.00           N  
ATOM   1790 HE21 GLN   133      62.087  48.716  80.093  1.00  0.00           H  
ATOM   1791 HE22 GLN   133      62.148  48.416  81.751  1.00  0.00           H  
ATOM   1792  C   GLN   133      66.024  44.783  77.433  1.00  0.00           C  
ATOM   1793  O   GLN   133      66.408  44.071  78.390  1.00  0.00           O  
ATOM   1794  N   PRO   134      66.760  44.868  76.271  1.00  0.00           N  
ATOM   1795  CD  PRO   134      68.052  44.218  76.024  1.00  0.00           C  
ATOM   1796  HD2 PRO   134      68.172  43.138  76.108  1.00  0.00           H  
ATOM   1797  HD3 PRO   134      68.753  44.626  76.752  1.00  0.00           H  
ATOM   1798  CG  PRO   134      68.496  44.671  74.656  1.00  0.00           C  
ATOM   1799  HG2 PRO   134      68.052  44.093  73.846  1.00  0.00           H  
ATOM   1800  HG3 PRO   134      69.584  44.598  74.646  1.00  0.00           H  
ATOM   1801  CB  PRO   134      68.046  46.148  74.652  1.00  0.00           C  
ATOM   1802  HB2 PRO   134      68.070  46.659  73.689  1.00  0.00           H  
ATOM   1803  HB3 PRO   134      68.582  46.717  75.411  1.00  0.00           H  
ATOM   1804  CA  PRO   134      66.573  45.898  75.212  1.00  0.00           C  
ATOM   1805  HA  PRO   134      66.288  46.882  75.585  1.00  0.00           H  
ATOM   1806  C   PRO   134      65.716  45.455  74.039  1.00  0.00           C  
ATOM   1807  O   PRO   134      65.437  44.255  73.838  1.00  0.00           O  
ATOM   1808  N   SER   135      64.986  46.302  73.396  1.00  0.00           N  
ATOM   1809  H   SER   135      64.511  45.965  72.571  1.00  0.00           H  
ATOM   1810  CA  SER   135      64.811  47.714  73.552  1.00  0.00           C  
ATOM   1811  HA  SER   135      65.759  48.246  73.639  1.00  0.00           H  
ATOM   1812  CB  SER   135      64.182  48.359  72.289  1.00  0.00           C  
ATOM   1813  HB2 SER   135      63.102  48.214  72.312  1.00  0.00           H  
ATOM   1814  HB3 SER   135      64.535  49.391  72.294  1.00  0.00           H  
ATOM   1815  OG  SER   135      64.766  47.690  71.199  1.00  0.00           O  
ATOM   1816  HG  SER   135      64.698  48.193  70.384  1.00  0.00           H  
ATOM   1817  C   SER   135      63.868  48.130  74.687  1.00  0.00           C  
ATOM   1818  O   SER   135      62.815  47.561  74.833  1.00  0.00           O  
ATOM   1819  N   TYR   136      64.250  49.188  75.403  1.00  0.00           N  
ATOM   1820  H   TYR   136      65.092  49.640  75.074  1.00  0.00           H  
ATOM   1821  CA  TYR   136      63.493  49.709  76.512  1.00  0.00           C  
ATOM   1822  HA  TYR   136      63.099  48.875  77.093  1.00  0.00           H  
ATOM   1823  CB  TYR   136      64.505  50.454  77.341  1.00  0.00           C  
ATOM   1824  HB2 TYR   136      64.991  51.172  76.681  1.00  0.00           H  
ATOM   1825  HB3 TYR   136      63.931  50.923  78.140  1.00  0.00           H  
ATOM   1826  CG  TYR   136      65.596  49.620  78.044  1.00  0.00           C  
ATOM   1827  CD1 TYR   136      65.273  49.277  79.401  1.00  0.00           C  
ATOM   1828  HD1 TYR   136      64.361  49.694  79.800  1.00  0.00           H  
ATOM   1829  CE1 TYR   136      66.189  48.369  80.045  1.00  0.00           C  
ATOM   1830  HE1 TYR   136      65.874  47.899  80.965  1.00  0.00           H  
ATOM   1831  CZ  TYR   136      67.410  47.982  79.400  1.00  0.00           C  
ATOM   1832  OH  TYR   136      68.128  47.057  79.995  1.00  0.00           O  
ATOM   1833  HH  TYR   136      68.138  47.016  80.954  1.00  0.00           H  
ATOM   1834  CE2 TYR   136      67.692  48.432  78.093  1.00  0.00           C  
ATOM   1835  HE2 TYR   136      68.506  47.961  77.561  1.00  0.00           H  
ATOM   1836  CD2 TYR   136      66.712  49.105  77.357  1.00  0.00           C  
ATOM   1837  HD2 TYR   136      66.939  49.439  76.355  1.00  0.00           H  
ATOM   1838  C   TYR   136      62.365  50.637  75.995  1.00  0.00           C  
ATOM   1839  O   TYR   136      62.717  51.709  75.549  1.00  0.00           O  
ATOM   1840  N   GLY   137      61.112  50.241  76.121  1.00  0.00           N  
ATOM   1841  H   GLY   137      60.494  51.026  75.976  1.00  0.00           H  
ATOM   1842  CA  GLY   137      60.560  49.080  76.804  1.00  0.00           C  
ATOM   1843  HA2 GLY   137      59.569  48.954  76.366  1.00  0.00           H  
ATOM   1844  HA3 GLY   137      61.197  48.202  76.706  1.00  0.00           H  
ATOM   1845  C   GLY   137      60.273  49.309  78.248  1.00  0.00           C  
ATOM   1846  O   GLY   137      61.000  49.979  78.963  1.00  0.00           O  
ATOM   1847  N   GLY   138      59.227  48.617  78.709  1.00  0.00           N  
ATOM   1848  H   GLY   138      58.735  48.194  77.935  1.00  0.00           H  
ATOM   1849  CA  GLY   138      58.850  48.146  80.117  1.00  0.00           C  
ATOM   1850  HA2 GLY   138      57.864  47.683  80.094  1.00  0.00           H  
ATOM   1851  HA3 GLY   138      59.573  47.354  80.315  1.00  0.00           H  
ATOM   1852  C   GLY   138      58.866  49.211  81.249  1.00  0.00           C  
ATOM   1853  O   GLY   138      58.929  50.450  80.999  1.00  0.00           O  
ATOM   1854  N   GLN   139      58.794  48.733  82.497  1.00  0.00           N  
ATOM   1855  H   GLN   139      58.914  49.502  83.141  1.00  0.00           H  
ATOM   1856  CA  GLN   139      58.204  47.446  82.988  1.00  0.00           C  
ATOM   1857  HA  GLN   139      57.699  46.965  82.150  1.00  0.00           H  
ATOM   1858  CB  GLN   139      59.423  46.606  83.413  1.00  0.00           C  
ATOM   1859  HB2 GLN   139      59.069  45.599  83.632  1.00  0.00           H  
ATOM   1860  HB3 GLN   139      60.077  46.615  82.542  1.00  0.00           H  
ATOM   1861  CG  GLN   139      60.252  47.093  84.638  1.00  0.00           C  
ATOM   1862  HG2 GLN   139      60.509  48.131  84.425  1.00  0.00           H  
ATOM   1863  HG3 GLN   139      59.633  47.036  85.534  1.00  0.00           H  
ATOM   1864  CD  GLN   139      61.511  46.261  84.911  1.00  0.00           C  
ATOM   1865  OE1 GLN   139      61.735  45.215  84.348  1.00  0.00           O  
ATOM   1866  NE2 GLN   139      62.405  46.748  85.686  1.00  0.00           N  
ATOM   1867 HE21 GLN   139      62.179  47.606  86.167  1.00  0.00           H  
ATOM   1868 HE22 GLN   139      63.302  46.302  85.816  1.00  0.00           H  
ATOM   1869  C   GLN   139      57.238  47.542  84.134  1.00  0.00           C  
ATOM   1870  O   GLN   139      56.832  46.474  84.635  1.00  0.00           O  
ATOM   1871  N   GLN   140      57.022  48.746  84.677  1.00  0.00           N  
ATOM   1872  H   GLN   140      57.452  49.570  84.284  1.00  0.00           H  
ATOM   1873  CA  GLN   140      56.387  49.104  85.937  1.00  0.00           C  
ATOM   1874  HA  GLN   140      56.853  50.048  86.219  1.00  0.00           H  
ATOM   1875  CB  GLN   140      54.906  49.385  85.714  1.00  0.00           C  
ATOM   1876  HB2 GLN   140      55.060  49.997  84.826  1.00  0.00           H  
ATOM   1877  HB3 GLN   140      54.413  48.447  85.459  1.00  0.00           H  
ATOM   1878  CG  GLN   140      54.144  50.222  86.706  1.00  0.00           C  
ATOM   1879  HG2 GLN   140      53.064  50.176  86.569  1.00  0.00           H  
ATOM   1880  HG3 GLN   140      54.401  49.843  87.695  1.00  0.00           H  
ATOM   1881  CD  GLN   140      54.592  51.741  86.573  1.00  0.00           C  
ATOM   1882  OE1 GLN   140      55.334  52.194  87.446  1.00  0.00           O  
ATOM   1883  NE2 GLN   140      54.321  52.487  85.535  1.00  0.00           N  
ATOM   1884 HE21 GLN   140      53.889  52.095  84.710  1.00  0.00           H  
ATOM   1885 HE22 GLN   140      54.489  53.482  85.544  1.00  0.00           H  
ATOM   1886  C   GLN   140      56.700  48.126  87.140  1.00  0.00           C  
ATOM   1887  O   GLN   140      55.899  47.453  87.789  1.00  0.00           O  
ATOM   1888  N   GLN   141      57.970  47.936  87.542  1.00  0.00           N  
ATOM   1889  H   GLN   141      58.706  48.522  87.173  1.00  0.00           H  
ATOM   1890  CA  GLN   141      58.416  47.195  88.770  1.00  0.00           C  
ATOM   1891  HA  GLN   141      57.615  46.911  89.453  1.00  0.00           H  
ATOM   1892  CB  GLN   141      59.188  45.926  88.336  1.00  0.00           C  
ATOM   1893  HB2 GLN   141      60.003  46.100  87.634  1.00  0.00           H  
ATOM   1894  HB3 GLN   141      59.671  45.522  89.225  1.00  0.00           H  
ATOM   1895  CG  GLN   141      58.412  44.797  87.578  1.00  0.00           C  
ATOM   1896  HG2 GLN   141      57.366  44.978  87.826  1.00  0.00           H  
ATOM   1897  HG3 GLN   141      58.532  44.908  86.500  1.00  0.00           H  
ATOM   1898  CD  GLN   141      58.961  43.430  88.001  1.00  0.00           C  
ATOM   1899  OE1 GLN   141      59.899  42.896  87.422  1.00  0.00           O  
ATOM   1900  NE2 GLN   141      58.477  42.870  89.068  1.00  0.00           N  
ATOM   1901 HE21 GLN   141      57.760  43.388  89.555  1.00  0.00           H  
ATOM   1902 HE22 GLN   141      58.929  42.005  89.329  1.00  0.00           H  
ATOM   1903  C   GLN   141      59.311  48.215  89.478  1.00  0.00           C  
ATOM   1904  O   GLN   141      60.362  48.505  88.938  1.00  0.00           O  
ATOM   1905  N   SER   142      59.044  48.803  90.659  1.00  0.00           N  
ATOM   1906  H   SER   142      59.588  49.638  90.826  1.00  0.00           H  
ATOM   1907  CA  SER   142      58.049  48.467  91.650  1.00  0.00           C  
ATOM   1908  HA  SER   142      58.199  48.989  92.595  1.00  0.00           H  
ATOM   1909  CB  SER   142      56.605  48.909  91.201  1.00  0.00           C  
ATOM   1910  HB2 SER   142      56.375  48.266  90.352  1.00  0.00           H  
ATOM   1911  HB3 SER   142      55.886  48.744  92.004  1.00  0.00           H  
ATOM   1912  OG  SER   142      56.709  50.253  90.881  1.00  0.00           O  
ATOM   1913  HG  SER   142      55.820  50.588  91.021  1.00  0.00           H  
ATOM   1914  C   SER   142      57.969  47.014  92.112  1.00  0.00           C  
ATOM   1915  O   SER   142      56.844  46.533  92.178  1.00  0.00           O  
ATOM   1916  N   TYR   143      59.136  46.394  92.304  1.00  0.00           N  
ATOM   1917  H   TYR   143      59.885  46.995  91.992  1.00  0.00           H  
ATOM   1918  CA  TYR   143      59.419  44.959  92.391  1.00  0.00           C  
ATOM   1919  HA  TYR   143      59.057  44.372  91.547  1.00  0.00           H  
ATOM   1920  CB  TYR   143      60.920  44.743  92.537  1.00  0.00           C  
ATOM   1921  HB2 TYR   143      61.331  45.255  93.407  1.00  0.00           H  
ATOM   1922  HB3 TYR   143      61.093  43.668  92.575  1.00  0.00           H  
ATOM   1923  CG  TYR   143      61.716  45.172  91.357  1.00  0.00           C  
ATOM   1924  CD1 TYR   143      61.935  44.247  90.277  1.00  0.00           C  
ATOM   1925  HD1 TYR   143      61.453  43.281  90.303  1.00  0.00           H  
ATOM   1926  CE1 TYR   143      62.711  44.740  89.192  1.00  0.00           C  
ATOM   1927  HE1 TYR   143      62.790  44.187  88.267  1.00  0.00           H  
ATOM   1928  CZ  TYR   143      63.325  46.051  89.232  1.00  0.00           C  
ATOM   1929  OH  TYR   143      63.804  46.585  88.116  1.00  0.00           O  
ATOM   1930  HH  TYR   143      63.765  47.543  88.143  1.00  0.00           H  
ATOM   1931  CE2 TYR   143      63.082  46.892  90.317  1.00  0.00           C  
ATOM   1932  HE2 TYR   143      63.393  47.921  90.423  1.00  0.00           H  
ATOM   1933  CD2 TYR   143      62.217  46.483  91.325  1.00  0.00           C  
ATOM   1934  HD2 TYR   143      61.834  47.129  92.101  1.00  0.00           H  
ATOM   1935  C   TYR   143      58.767  44.331  93.667  1.00  0.00           C  
ATOM   1936  O   TYR   143      58.504  43.131  93.669  1.00  0.00           O  
ATOM   1937  N   GLY   144      58.667  45.170  94.714  1.00  0.00           N  
ATOM   1938  H   GLY   144      58.830  46.152  94.545  1.00  0.00           H  
ATOM   1939  CA  GLY   144      58.105  44.780  95.960  1.00  0.00           C  
ATOM   1940  HA2 GLY   144      58.662  43.902  96.286  1.00  0.00           H  
ATOM   1941  HA3 GLY   144      58.289  45.556  96.703  1.00  0.00           H  
ATOM   1942  C   GLY   144      56.614  44.324  95.908  1.00  0.00           C  
ATOM   1943  O   GLY   144      55.844  44.847  95.127  1.00  0.00           O  
ATOM   1944  N   GLN   145      56.245  43.420  96.835  1.00  0.00           N  
ATOM   1945  H   GLN   145      57.040  42.908  97.192  1.00  0.00           H  
ATOM   1946  CA  GLN   145      54.877  42.894  97.107  1.00  0.00           C  
ATOM   1947  HA  GLN   145      54.515  42.285  96.280  1.00  0.00           H  
ATOM   1948  CB  GLN   145      54.956  41.894  98.285  1.00  0.00           C  
ATOM   1949  HB2 GLN   145      55.517  42.364  99.093  1.00  0.00           H  
ATOM   1950  HB3 GLN   145      53.946  41.780  98.679  1.00  0.00           H  
ATOM   1951  CG  GLN   145      55.458  40.520  97.994  1.00  0.00           C  
ATOM   1952  HG2 GLN   145      55.542  40.011  98.954  1.00  0.00           H  
ATOM   1953  HG3 GLN   145      54.698  39.975  97.434  1.00  0.00           H  
ATOM   1954  CD  GLN   145      56.817  40.394  97.325  1.00  0.00           C  
ATOM   1955  OE1 GLN   145      57.840  40.614  97.889  1.00  0.00           O  
ATOM   1956  NE2 GLN   145      56.836  40.176  96.048  1.00  0.00           N  
ATOM   1957 HE21 GLN   145      57.756  40.232  95.635  1.00  0.00           H  
ATOM   1958 HE22 GLN   145      55.975  40.072  95.530  1.00  0.00           H  
ATOM   1959  C   GLN   145      53.929  44.079  97.371  1.00  0.00           C  
ATOM   1960  O   GLN   145      54.366  45.141  97.761  1.00  0.00           O  
ATOM   1961  N   GLN   146      52.646  43.891  97.030  1.00  0.00           N  
ATOM   1962  H   GLN   146      52.293  43.006  96.695  1.00  0.00           H  
ATOM   1963  CA  GLN   146      51.617  44.843  97.308  1.00  0.00           C  
ATOM   1964  HA  GLN   146      51.910  45.793  96.862  1.00  0.00           H  
ATOM   1965  CB  GLN   146      50.320  44.507  96.578  1.00  0.00           C  
ATOM   1966  HB2 GLN   146      49.760  43.753  97.131  1.00  0.00           H  
ATOM   1967  HB3 GLN   146      49.733  45.425  96.570  1.00  0.00           H  
ATOM   1968  CG  GLN   146      50.434  44.038  95.140  1.00  0.00           C  
ATOM   1969  HG2 GLN   146      50.801  43.013  95.198  1.00  0.00           H  
ATOM   1970  HG3 GLN   146      49.455  44.003  94.663  1.00  0.00           H  
ATOM   1971  CD  GLN   146      51.283  44.839  94.192  1.00  0.00           C  
ATOM   1972  OE1 GLN   146      51.109  46.045  94.030  1.00  0.00           O  
ATOM   1973  NE2 GLN   146      52.383  44.390  93.663  1.00  0.00           N  
ATOM   1974 HE21 GLN   146      52.702  43.437  93.755  1.00  0.00           H  
ATOM   1975 HE22 GLN   146      52.891  45.092  93.143  1.00  0.00           H  
ATOM   1976  C   GLN   146      51.434  45.034  98.854  1.00  0.00           C  
ATOM   1977  O   GLN   146      51.773  44.155  99.635  1.00  0.00           O  
ATOM   1978  N   GLN   147      51.066  46.252  99.324  1.00  0.00           N  
ATOM   1979  H   GLN   147      50.968  46.934  98.586  1.00  0.00           H  
ATOM   1980  CA  GLN   147      50.774  46.550 100.741  1.00  0.00           C  
ATOM   1981  HA  GLN   147      50.606  45.746 101.458  1.00  0.00           H  
ATOM   1982  CB  GLN   147      51.994  47.409 101.209  1.00  0.00           C  
ATOM   1983  HB2 GLN   147      51.977  48.280 100.555  1.00  0.00           H  
ATOM   1984  HB3 GLN   147      51.731  47.663 102.236  1.00  0.00           H  
ATOM   1985  CG  GLN   147      53.289  46.589 101.260  1.00  0.00           C  
ATOM   1986  HG2 GLN   147      53.089  45.706 101.867  1.00  0.00           H  
ATOM   1987  HG3 GLN   147      53.651  46.296 100.274  1.00  0.00           H  
ATOM   1988  CD  GLN   147      54.492  47.339 101.904  1.00  0.00           C  
ATOM   1989  OE1 GLN   147      54.322  48.430 102.408  1.00  0.00           O  
ATOM   1990  NE2 GLN   147      55.653  46.818 102.004  1.00  0.00           N  
ATOM   1991 HE21 GLN   147      55.837  45.977 101.476  1.00  0.00           H  
ATOM   1992 HE22 GLN   147      56.393  47.457 102.257  1.00  0.00           H  
ATOM   1993  C   GLN   147      49.510  47.405 100.781  1.00  0.00           C  
ATOM   1994  O   GLN   147      49.167  47.926  99.727  1.00  0.00           O  
ATOM   1995  N   SER   148      48.776  47.504 101.963  1.00  0.00           N  
ATOM   1996  H   SER   148      49.154  47.019 102.764  1.00  0.00           H  
ATOM   1997  CA  SER   148      47.563  48.249 102.165  1.00  0.00           C  
ATOM   1998  HA  SER   148      46.800  47.973 101.436  1.00  0.00           H  
ATOM   1999  CB  SER   148      47.074  47.831 103.566  1.00  0.00           C  
ATOM   2000  HB2 SER   148      47.632  48.300 104.377  1.00  0.00           H  
ATOM   2001  HB3 SER   148      46.054  48.192 103.696  1.00  0.00           H  
ATOM   2002  OG  SER   148      47.135  46.427 103.749  1.00  0.00           O  
ATOM   2003  HG  SER   148      47.270  46.377 104.699  1.00  0.00           H  
ATOM   2004  C   SER   148      47.793  49.743 102.016  1.00  0.00           C  
ATOM   2005  O   SER   148      48.888  50.304 101.828  1.00  0.00           O  
ATOM   2006  N   TYR   149      46.702  50.496 102.075  1.00  0.00           N  
ATOM   2007  H   TYR   149      45.836  49.979 102.024  1.00  0.00           H  
ATOM   2008  CA  TYR   149      46.774  51.973 102.188  1.00  0.00           C  
ATOM   2009  HA  TYR   149      47.476  52.190 101.383  1.00  0.00           H  
ATOM   2010  CB  TYR   149      45.410  52.510 102.092  1.00  0.00           C  
ATOM   2011  HB2 TYR   149      44.998  52.339 101.098  1.00  0.00           H  
ATOM   2012  HB3 TYR   149      44.880  51.956 102.867  1.00  0.00           H  
ATOM   2013  CG  TYR   149      45.421  53.937 102.443  1.00  0.00           C  
ATOM   2014  CD1 TYR   149      45.247  54.325 103.756  1.00  0.00           C  
ATOM   2015  HD1 TYR   149      44.995  53.637 104.550  1.00  0.00           H  
ATOM   2016  CE1 TYR   149      45.391  55.691 104.146  1.00  0.00           C  
ATOM   2017  HE1 TYR   149      45.276  56.110 105.135  1.00  0.00           H  
ATOM   2018  CZ  TYR   149      45.665  56.618 103.177  1.00  0.00           C  
ATOM   2019  OH  TYR   149      45.526  57.927 103.455  1.00  0.00           O  
ATOM   2020  HH  TYR   149      45.616  58.544 102.725  1.00  0.00           H  
ATOM   2021  CE2 TYR   149      45.904  56.288 101.830  1.00  0.00           C  
ATOM   2022  HE2 TYR   149      45.994  57.066 101.086  1.00  0.00           H  
ATOM   2023  CD2 TYR   149      45.772  54.912 101.465  1.00  0.00           C  
ATOM   2024  HD2 TYR   149      45.882  54.573 100.446  1.00  0.00           H  
ATOM   2025  C   TYR   149      47.371  52.267 103.575  1.00  0.00           C  
ATOM   2026  O   TYR   149      46.960  51.673 104.552  1.00  0.00           O  
ATOM   2027  N   ASN   150      48.299  53.256 103.671  1.00  0.00           N  
ATOM   2028  H   ASN   150      48.665  53.599 102.795  1.00  0.00           H  
ATOM   2029  CA  ASN   150      48.739  53.895 104.945  1.00  0.00           C  
ATOM   2030  HA  ASN   150      47.932  53.868 105.676  1.00  0.00           H  
ATOM   2031  CB  ASN   150      49.936  53.116 105.545  1.00  0.00           C  
ATOM   2032  HB2 ASN   150      50.458  52.647 104.711  1.00  0.00           H  
ATOM   2033  HB3 ASN   150      50.556  53.874 106.023  1.00  0.00           H  
ATOM   2034  CG  ASN   150      49.549  52.037 106.478  1.00  0.00           C  
ATOM   2035  OD1 ASN   150      49.273  52.325 107.660  1.00  0.00           O  
ATOM   2036  ND2 ASN   150      49.388  50.804 106.116  1.00  0.00           N  
ATOM   2037 HD21 ASN   150      49.074  50.100 106.769  1.00  0.00           H  
ATOM   2038 HD22 ASN   150      49.576  50.547 105.157  1.00  0.00           H  
ATOM   2039  C   ASN   150      49.094  55.368 104.662  1.00  0.00           C  
ATOM   2040  O   ASN   150      49.852  55.627 103.725  1.00  0.00           O  
ATOM   2041  N   PRO   151      48.569  56.431 105.355  1.00  0.00           N  
ATOM   2042  CD  PRO   151      48.220  56.398 106.770  1.00  0.00           C  
ATOM   2043  HD2 PRO   151      48.884  55.861 107.447  1.00  0.00           H  
ATOM   2044  HD3 PRO   151      47.234  55.932 106.774  1.00  0.00           H  
ATOM   2045  CG  PRO   151      48.157  57.866 107.297  1.00  0.00           C  
ATOM   2046  HG2 PRO   151      49.059  58.143 107.842  1.00  0.00           H  
ATOM   2047  HG3 PRO   151      47.346  57.939 108.022  1.00  0.00           H  
ATOM   2048  CB  PRO   151      47.941  58.586 106.063  1.00  0.00           C  
ATOM   2049  HB2 PRO   151      48.187  59.648 106.064  1.00  0.00           H  
ATOM   2050  HB3 PRO   151      46.992  58.296 105.612  1.00  0.00           H  
ATOM   2051  CA  PRO   151      48.732  57.813 104.980  1.00  0.00           C  
ATOM   2052  HA  PRO   151      48.271  57.976 104.005  1.00  0.00           H  
ATOM   2053  C   PRO   151      50.213  58.327 105.098  1.00  0.00           C  
ATOM   2054  O   PRO   151      51.078  57.883 105.912  1.00  0.00           O  
ATOM   2055  N   PRO   152      50.631  59.259 104.188  1.00  0.00           N  
ATOM   2056  CD  PRO   152      50.124  59.625 102.880  1.00  0.00           C  
ATOM   2057  HD2 PRO   152      49.352  60.387 102.993  1.00  0.00           H  
ATOM   2058  HD3 PRO   152      49.688  58.823 102.285  1.00  0.00           H  
ATOM   2059  CG  PRO   152      51.282  60.147 102.064  1.00  0.00           C  
ATOM   2060  HG2 PRO   152      51.018  60.832 101.258  1.00  0.00           H  
ATOM   2061  HG3 PRO   152      51.744  59.231 101.697  1.00  0.00           H  
ATOM   2062  CB  PRO   152      52.214  60.692 103.138  1.00  0.00           C  
ATOM   2063  HB2 PRO   152      52.013  61.697 103.509  1.00  0.00           H  
ATOM   2064  HB3 PRO   152      53.235  60.516 102.798  1.00  0.00           H  
ATOM   2065  CA  PRO   152      51.977  59.780 104.326  1.00  0.00           C  
ATOM   2066  HA  PRO   152      52.668  58.937 104.334  1.00  0.00           H  
ATOM   2067  C   PRO   152      52.255  60.520 105.611  1.00  0.00           C  
ATOM   2068  O   PRO   152      51.461  61.311 106.113  1.00  0.00           O  
ATOM   2069  N   GLN   153      53.506  60.488 106.185  1.00  0.00           N  
ATOM   2070  H   GLN   153      54.147  59.818 105.784  1.00  0.00           H  
ATOM   2071  CA  GLN   153      53.975  61.293 107.275  1.00  0.00           C  
ATOM   2072  HA  GLN   153      53.102  61.619 107.841  1.00  0.00           H  
ATOM   2073  CB  GLN   153      54.963  60.391 108.068  1.00  0.00           C  
ATOM   2074  HB2 GLN   153      54.348  59.549 108.382  1.00  0.00           H  
ATOM   2075  HB3 GLN   153      55.722  60.096 107.343  1.00  0.00           H  
ATOM   2076  CG  GLN   153      55.767  61.075 109.179  1.00  0.00           C  
ATOM   2077  HG2 GLN   153      56.200  60.271 109.775  1.00  0.00           H  
ATOM   2078  HG3 GLN   153      56.496  61.721 108.690  1.00  0.00           H  
ATOM   2079  CD  GLN   153      54.935  61.925 110.122  1.00  0.00           C  
ATOM   2080  OE1 GLN   153      53.769  61.713 110.414  1.00  0.00           O  
ATOM   2081  NE2 GLN   153      55.580  63.032 110.488  1.00  0.00           N  
ATOM   2082 HE21 GLN   153      56.544  63.125 110.202  1.00  0.00           H  
ATOM   2083 HE22 GLN   153      55.062  63.847 110.782  1.00  0.00           H  
ATOM   2084  C   GLN   153      54.664  62.506 106.681  1.00  0.00           C  
ATOM   2085  O   GLN   153      55.747  62.447 106.117  1.00  0.00           O  
ATOM   2086  N   GLY   154      54.044  63.707 106.824  1.00  0.00           N  
ATOM   2087  H   GLY   154      53.097  63.745 107.176  1.00  0.00           H  
ATOM   2088  CA  GLY   154      54.739  64.964 106.489  1.00  0.00           C  
ATOM   2089  HA2 GLY   154      55.004  65.453 107.426  1.00  0.00           H  
ATOM   2090  HA3 GLY   154      55.643  64.706 105.938  1.00  0.00           H  
ATOM   2091  C   GLY   154      53.945  65.858 105.605  1.00  0.00           C  
ATOM   2092  O   GLY   154      53.284  65.336 104.693  1.00  0.00           O  
ATOM   2093  N   TYR   155      54.021  67.197 105.837  1.00  0.00           N  
ATOM   2094  H   TYR   155      54.634  67.527 106.569  1.00  0.00           H  
ATOM   2095  CA  TYR   155      53.280  68.242 105.076  1.00  0.00           C  
ATOM   2096  HA  TYR   155      53.319  67.837 104.064  1.00  0.00           H  
ATOM   2097  CB  TYR   155      51.803  68.278 105.513  1.00  0.00           C  
ATOM   2098  HB2 TYR   155      51.427  69.167 105.006  1.00  0.00           H  
ATOM   2099  HB3 TYR   155      51.279  67.380 105.187  1.00  0.00           H  
ATOM   2100  CG  TYR   155      51.657  68.502 106.955  1.00  0.00           C  
ATOM   2101  CD1 TYR   155      51.439  69.717 107.625  1.00  0.00           C  
ATOM   2102  HD1 TYR   155      51.462  70.610 107.016  1.00  0.00           H  
ATOM   2103  CE1 TYR   155      51.517  69.816 109.049  1.00  0.00           C  
ATOM   2104  HE1 TYR   155      51.391  70.738 109.598  1.00  0.00           H  
ATOM   2105  CZ  TYR   155      51.730  68.591 109.754  1.00  0.00           C  
ATOM   2106  OH  TYR   155      51.672  68.643 111.119  1.00  0.00           O  
ATOM   2107  HH  TYR   155      51.010  69.283 111.389  1.00  0.00           H  
ATOM   2108  CE2 TYR   155      51.693  67.365 109.135  1.00  0.00           C  
ATOM   2109  HE2 TYR   155      51.748  66.422 109.660  1.00  0.00           H  
ATOM   2110  CD2 TYR   155      51.646  67.302 107.737  1.00  0.00           C  
ATOM   2111  HD2 TYR   155      51.739  66.379 107.184  1.00  0.00           H  
ATOM   2112  C   TYR   155      54.006  69.584 105.203  1.00  0.00           C  
ATOM   2113  O   TYR   155      54.604  69.878 106.232  1.00  0.00           O  
ATOM   2114  N   GLY   156      54.030  70.472 104.131  1.00  0.00           N  
ATOM   2115  H   GLY   156      54.400  71.396 104.306  1.00  0.00           H  
ATOM   2116  CA  GLY   156      53.269  70.264 102.834  1.00  0.00           C  
ATOM   2117  HA2 GLY   156      53.819  70.707 102.003  1.00  0.00           H  
ATOM   2118  HA3 GLY   156      53.212  69.196 102.625  1.00  0.00           H  
ATOM   2119  C   GLY   156      51.876  70.929 102.939  1.00  0.00           C  
ATOM   2120  O   GLY   156      51.829  72.070 103.360  1.00  0.00           O  
ATOM   2121  N   GLN   157      50.885  70.252 102.498  1.00  0.00           N  
ATOM   2122  H   GLN   157      51.091  69.304 102.218  1.00  0.00           H  
ATOM   2123  CA  GLN   157      49.512  70.667 102.557  1.00  0.00           C  
ATOM   2124  HA  GLN   157      49.433  71.537 101.905  1.00  0.00           H  
ATOM   2125  CB  GLN   157      48.634  69.560 101.916  1.00  0.00           C  
ATOM   2126  HB2 GLN   157      47.685  69.935 101.533  1.00  0.00           H  
ATOM   2127  HB3 GLN   157      49.137  69.222 101.010  1.00  0.00           H  
ATOM   2128  CG  GLN   157      48.389  68.403 102.826  1.00  0.00           C  
ATOM   2129  HG2 GLN   157      47.946  68.750 103.759  1.00  0.00           H  
ATOM   2130  HG3 GLN   157      47.622  67.861 102.274  1.00  0.00           H  
ATOM   2131  CD  GLN   157      49.528  67.462 103.138  1.00  0.00           C  
ATOM   2132  OE1 GLN   157      50.575  67.343 102.550  1.00  0.00           O  
ATOM   2133  NE2 GLN   157      49.129  66.526 103.998  1.00  0.00           N  
ATOM   2134 HE21 GLN   157      48.261  66.567 104.513  1.00  0.00           H  
ATOM   2135 HE22 GLN   157      49.829  65.856 104.282  1.00  0.00           H  
ATOM   2136  C   GLN   157      49.102  71.176 104.017  1.00  0.00           C  
ATOM   2137  O   GLN   157      49.380  70.525 105.052  1.00  0.00           O  
ATOM   2138  N   GLN   158      48.280  72.188 104.200  1.00  0.00           N  
ATOM   2139  H   GLN   158      48.158  72.502 105.152  1.00  0.00           H  
ATOM   2140  CA  GLN   158      47.803  73.146 103.171  1.00  0.00           C  
ATOM   2141  HA  GLN   158      47.492  72.666 102.242  1.00  0.00           H  
ATOM   2142  CB  GLN   158      46.555  73.867 103.646  1.00  0.00           C  
ATOM   2143  HB2 GLN   158      46.718  74.216 104.666  1.00  0.00           H  
ATOM   2144  HB3 GLN   158      46.335  74.671 102.943  1.00  0.00           H  
ATOM   2145  CG  GLN   158      45.295  72.986 103.735  1.00  0.00           C  
ATOM   2146  HG2 GLN   158      45.088  72.698 102.704  1.00  0.00           H  
ATOM   2147  HG3 GLN   158      45.586  72.133 104.347  1.00  0.00           H  
ATOM   2148  CD  GLN   158      44.040  73.672 104.225  1.00  0.00           C  
ATOM   2149  OE1 GLN   158      44.030  74.797 104.698  1.00  0.00           O  
ATOM   2150  NE2 GLN   158      42.851  73.226 103.985  1.00  0.00           N  
ATOM   2151 HE21 GLN   158      42.668  72.271 103.711  1.00  0.00           H  
ATOM   2152 HE22 GLN   158      42.028  73.673 104.364  1.00  0.00           H  
ATOM   2153  C   GLN   158      48.946  74.198 102.899  1.00  0.00           C  
ATOM   2154  O   GLN   158      48.996  74.728 101.811  1.00  0.00           O  
ATOM   2155  N   ASN   159      49.674  74.553 103.943  1.00  0.00           N  
ATOM   2156  H   ASN   159      49.377  74.139 104.815  1.00  0.00           H  
ATOM   2157  CA  ASN   159      50.507  75.754 104.139  1.00  0.00           C  
ATOM   2158  HA  ASN   159      51.345  75.544 103.474  1.00  0.00           H  
ATOM   2159  CB  ASN   159      49.727  77.049 103.824  1.00  0.00           C  
ATOM   2160  HB2 ASN   159      50.513  77.796 103.715  1.00  0.00           H  
ATOM   2161  HB3 ASN   159      49.277  77.035 102.831  1.00  0.00           H  
ATOM   2162  CG  ASN   159      48.685  77.498 104.842  1.00  0.00           C  
ATOM   2163  OD1 ASN   159      48.028  76.747 105.556  1.00  0.00           O  
ATOM   2164  ND2 ASN   159      48.621  78.811 105.182  1.00  0.00           N  
ATOM   2165 HD21 ASN   159      48.967  79.521 104.552  1.00  0.00           H  
ATOM   2166 HD22 ASN   159      47.866  78.982 105.831  1.00  0.00           H  
ATOM   2167  C   ASN   159      51.057  75.861 105.604  1.00  0.00           C  
ATOM   2168  O   ASN   159      50.455  75.436 106.545  1.00  0.00           O  
ATOM   2169  N   GLN   160      52.229  76.404 105.950  1.00  0.00           N  
ATOM   2170  H   GLN   160      52.461  76.414 106.933  1.00  0.00           H  
ATOM   2171  CA  GLN   160      53.009  77.296 105.108  1.00  0.00           C  
ATOM   2172  HA  GLN   160      52.759  77.139 104.059  1.00  0.00           H  
ATOM   2173  CB  GLN   160      52.793  78.767 105.525  1.00  0.00           C  
ATOM   2174  HB2 GLN   160      53.399  79.391 104.868  1.00  0.00           H  
ATOM   2175  HB3 GLN   160      51.743  79.057 105.483  1.00  0.00           H  
ATOM   2176  CG  GLN   160      53.367  78.957 106.940  1.00  0.00           C  
ATOM   2177  HG2 GLN   160      52.737  78.406 107.637  1.00  0.00           H  
ATOM   2178  HG3 GLN   160      54.432  78.727 106.942  1.00  0.00           H  
ATOM   2179  CD  GLN   160      53.275  80.384 107.302  1.00  0.00           C  
ATOM   2180  OE1 GLN   160      52.239  80.987 107.179  1.00  0.00           O  
ATOM   2181  NE2 GLN   160      54.238  80.888 108.021  1.00  0.00           N  
ATOM   2182 HE21 GLN   160      55.054  80.389 108.347  1.00  0.00           H  
ATOM   2183 HE22 GLN   160      54.095  81.795 108.443  1.00  0.00           H  
ATOM   2184  C   GLN   160      54.606  76.930 105.180  1.00  0.00           C  
ATOM   2185  O   GLN   160      55.486  77.734 104.895  1.00  0.00           O  
ATOM   2186  N   TYR   161      54.918  75.649 105.428  1.00  0.00           N  
ATOM   2187  H   TYR   161      54.164  74.985 105.331  1.00  0.00           H  
ATOM   2188  CA  TYR   161      56.322  75.119 105.516  1.00  0.00           C  
ATOM   2189  HA  TYR   161      56.848  75.697 106.276  1.00  0.00           H  
ATOM   2190  CB  TYR   161      56.124  73.629 105.937  1.00  0.00           C  
ATOM   2191  HB2 TYR   161      55.711  73.038 105.119  1.00  0.00           H  
ATOM   2192  HB3 TYR   161      57.123  73.260 106.172  1.00  0.00           H  
ATOM   2193  CG  TYR   161      55.154  73.543 107.119  1.00  0.00           C  
ATOM   2194  CD1 TYR   161      55.715  73.739 108.384  1.00  0.00           C  
ATOM   2195  HD1 TYR   161      56.728  74.090 108.513  1.00  0.00           H  
ATOM   2196  CE1 TYR   161      54.971  73.687 109.550  1.00  0.00           C  
ATOM   2197  HE1 TYR   161      55.382  73.920 110.521  1.00  0.00           H  
ATOM   2198  CZ  TYR   161      53.559  73.467 109.445  1.00  0.00           C  
ATOM   2199  OH  TYR   161      52.796  73.293 110.588  1.00  0.00           O  
ATOM   2200  HH  TYR   161      51.854  73.164 110.450  1.00  0.00           H  
ATOM   2201  CE2 TYR   161      52.982  73.229 108.234  1.00  0.00           C  
ATOM   2202  HE2 TYR   161      51.913  73.134 108.118  1.00  0.00           H  
ATOM   2203  CD2 TYR   161      53.789  73.269 107.039  1.00  0.00           C  
ATOM   2204  HD2 TYR   161      53.292  73.127 106.091  1.00  0.00           H  
ATOM   2205  C   TYR   161      57.090  75.145 104.166  1.00  0.00           C  
ATOM   2206  O   TYR   161      58.333  75.298 104.149  1.00  0.00           O  
ATOM   2207  N   ASN   162      56.322  75.056 103.108  1.00  0.00           N  
ATOM   2208  H   ASN   162      55.330  74.889 103.195  1.00  0.00           H  
ATOM   2209  CA  ASN   162      56.724  75.252 101.689  1.00  0.00           C  
ATOM   2210  HA  ASN   162      57.716  74.810 101.595  1.00  0.00           H  
ATOM   2211  CB  ASN   162      55.851  74.519 100.713  1.00  0.00           C  
ATOM   2212  HB2 ASN   162      54.904  75.052 100.794  1.00  0.00           H  
ATOM   2213  HB3 ASN   162      56.319  74.815  99.775  1.00  0.00           H  
ATOM   2214  CG  ASN   162      55.685  73.014 100.793  1.00  0.00           C  
ATOM   2215  OD1 ASN   162      55.847  72.331 101.786  1.00  0.00           O  
ATOM   2216  ND2 ASN   162      55.322  72.442  99.721  1.00  0.00           N  
ATOM   2217 HD21 ASN   162      55.202  71.444  99.814  1.00  0.00           H  
ATOM   2218 HD22 ASN   162      55.218  72.902  98.827  1.00  0.00           H  
ATOM   2219  C   ASN   162      56.776  76.726 101.404  1.00  0.00           C  
ATOM   2220  O   ASN   162      55.793  77.484 101.587  1.00  0.00           O  
ATOM   2221  N   SER   163      57.935  77.208 100.957  1.00  0.00           N  
ATOM   2222  H   SER   163      58.730  76.600 100.826  1.00  0.00           H  
ATOM   2223  CA  SER   163      58.008  78.538 100.407  1.00  0.00           C  
ATOM   2224  HA  SER   163      58.032  79.225 101.253  1.00  0.00           H  
ATOM   2225  CB  SER   163      59.362  78.764  99.630  1.00  0.00           C  
ATOM   2226  HB2 SER   163      59.298  78.411  98.601  1.00  0.00           H  
ATOM   2227  HB3 SER   163      59.567  79.829  99.520  1.00  0.00           H  
ATOM   2228  OG  SER   163      60.438  78.160 100.366  1.00  0.00           O  
ATOM   2229  HG  SER   163      60.830  78.810 100.953  1.00  0.00           H  
ATOM   2230  C   SER   163      56.877  78.922  99.442  1.00  0.00           C  
ATOM   2231  O   SER   163      56.400  78.131  98.650  1.00  0.00           O  
ATOM   2232  N   SER   164      56.626  80.210  99.369  1.00  0.00           N  
ATOM   2233  H   SER   164      57.051  80.796 100.074  1.00  0.00           H  
ATOM   2234  CA  SER   164      55.821  80.862  98.297  1.00  0.00           C  
ATOM   2235  HA  SER   164      56.042  81.923  98.408  1.00  0.00           H  
ATOM   2236  CB  SER   164      54.373  80.540  98.461  1.00  0.00           C  
ATOM   2237  HB2 SER   164      54.284  79.455  98.501  1.00  0.00           H  
ATOM   2238  HB3 SER   164      54.015  80.802  99.456  1.00  0.00           H  
ATOM   2239  OG  SER   164      53.542  81.157  97.532  1.00  0.00           O  
ATOM   2240  HG  SER   164      52.815  80.598  97.250  1.00  0.00           H  
ATOM   2241  C   SER   164      56.434  80.623  96.832  1.00  0.00           C  
ATOM   2242  O   SER   164      57.517  80.021  96.685  1.00  0.00           O  
ATOM   2243  N   SER   165      55.794  81.242  95.850  1.00  0.00           N  
ATOM   2244  H   SER   165      54.899  81.638  96.097  1.00  0.00           H  
ATOM   2245  CA  SER   165      56.255  81.291  94.478  1.00  0.00           C  
ATOM   2246  HA  SER   165      56.484  80.260  94.208  1.00  0.00           H  
ATOM   2247  CB  SER   165      55.114  81.765  93.552  1.00  0.00           C  
ATOM   2248  HB2 SER   165      54.617  82.683  93.866  1.00  0.00           H  
ATOM   2249  HB3 SER   165      55.527  82.090  92.597  1.00  0.00           H  
ATOM   2250  OG  SER   165      54.127  80.779  93.515  1.00  0.00           O  
ATOM   2251  HG  SER   165      53.332  81.211  93.835  1.00  0.00           H  
ATOM   2252  C   SER   165      57.429  82.177  94.338  1.00  0.00           C  
ATOM   2253  O   SER   165      57.529  83.235  94.958  1.00  0.00           O  
ATOM   2254  N   GLY   166      58.367  81.769  93.444  1.00  0.00           N  
ATOM   2255  H   GLY   166      58.075  81.065  92.782  1.00  0.00           H  
ATOM   2256  CA  GLY   166      59.561  82.448  92.991  1.00  0.00           C  
ATOM   2257  HA2 GLY   166      60.289  82.308  93.791  1.00  0.00           H  
ATOM   2258  HA3 GLY   166      59.933  81.951  92.095  1.00  0.00           H  
ATOM   2259  C   GLY   166      59.327  83.983  92.776  1.00  0.00           C  
ATOM   2260  O   GLY   166      58.307  84.475  92.272  1.00  0.00           O  
ATOM   2261  N   GLY   167      60.273  84.730  93.203  1.00  0.00           N  
ATOM   2262  H   GLY   167      61.159  84.336  93.487  1.00  0.00           H  
ATOM   2263  CA  GLY   167      60.274  86.141  93.002  1.00  0.00           C  
ATOM   2264  HA2 GLY   167      59.375  86.478  93.518  1.00  0.00           H  
ATOM   2265  HA3 GLY   167      61.021  86.628  93.628  1.00  0.00           H  
ATOM   2266  C   GLY   167      60.578  86.712  91.612  1.00  0.00           C  
ATOM   2267  O   GLY   167      60.972  85.983  90.734  1.00  0.00           O  
ATOM   2268  N   GLY   168      60.493  88.056  91.485  1.00  0.00           N  
ATOM   2269  H   GLY   168      60.218  88.586  92.300  1.00  0.00           H  
ATOM   2270  CA  GLY   168      60.877  88.689  90.231  1.00  0.00           C  
ATOM   2271  HA2 GLY   168      60.232  88.326  89.430  1.00  0.00           H  
ATOM   2272  HA3 GLY   168      60.767  89.757  90.417  1.00  0.00           H  
ATOM   2273  C   GLY   168      62.297  88.495  89.691  1.00  0.00           C  
ATOM   2274  O   GLY   168      62.506  87.962  88.577  1.00  0.00           O  
ATOM   2275  N   GLY   169      63.307  89.025  90.380  1.00  0.00           N  
ATOM   2276  H   GLY   169      64.238  88.914  90.004  1.00  0.00           H  
ATOM   2277  CA  GLY   169      63.230  89.951  91.588  1.00  0.00           C  
ATOM   2278  HA2 GLY   169      62.551  89.600  92.365  1.00  0.00           H  
ATOM   2279  HA3 GLY   169      64.231  89.773  91.981  1.00  0.00           H  
ATOM   2280  C   GLY   169      63.052  91.454  91.325  1.00  0.00           C  
ATOM   2281  O   GLY   169      63.060  91.924  90.178  1.00  0.00           O  
ATOM   2282  N   GLY   170      63.076  92.273  92.420  1.00  0.00           N  
ATOM   2283  H   GLY   170      63.242  91.945  93.361  1.00  0.00           H  
ATOM   2284  CA  GLY   170      63.239  93.729  92.292  1.00  0.00           C  
ATOM   2285  HA2 GLY   170      63.237  94.060  93.330  1.00  0.00           H  
ATOM   2286  HA3 GLY   170      64.127  94.032  91.736  1.00  0.00           H  
ATOM   2287  C   GLY   170      62.060  94.320  91.563  1.00  0.00           C  
ATOM   2288  O   GLY   170      60.985  93.754  91.524  1.00  0.00           O  
ATOM   2289  N   GLY   171      62.125  95.485  90.889  1.00  0.00           N  
ATOM   2290  H   GLY   171      61.330  95.653  90.289  1.00  0.00           H  
ATOM   2291  CA  GLY   171      63.317  96.349  90.826  1.00  0.00           C  
ATOM   2292  HA2 GLY   171      64.188  95.800  90.466  1.00  0.00           H  
ATOM   2293  HA3 GLY   171      63.039  97.146  90.136  1.00  0.00           H  
ATOM   2294  C   GLY   171      63.635  96.933  92.201  1.00  0.00           C  
ATOM   2295  O   GLY   171      63.016  96.713  93.215  1.00  0.00           O  
ATOM   2296  N   GLY   172      64.718  97.739  92.259  1.00  0.00           N  
ATOM   2297  H   GLY   172      64.900  98.089  93.189  1.00  0.00           H  
ATOM   2298  CA  GLY   172      65.527  98.355  91.189  1.00  0.00           C  
ATOM   2299  HA2 GLY   172      66.467  98.736  91.589  1.00  0.00           H  
ATOM   2300  HA3 GLY   172      65.785  97.655  90.395  1.00  0.00           H  
ATOM   2301  C   GLY   172      64.862  99.577  90.498  1.00  0.00           C  
ATOM   2302  O   GLY   172      63.640  99.588  90.387  1.00  0.00           O  
ATOM   2303  N   GLY   173      65.684 100.486  90.009  1.00  0.00           N  
ATOM   2304  H   GLY   173      66.674 100.353  90.159  1.00  0.00           H  
ATOM   2305  CA  GLY   173      65.181 101.576  89.103  1.00  0.00           C  
ATOM   2306  HA2 GLY   173      65.999 102.164  88.687  1.00  0.00           H  
ATOM   2307  HA3 GLY   173      64.653 101.064  88.299  1.00  0.00           H  
ATOM   2308  C   GLY   173      64.382 102.645  89.808  1.00  0.00           C  
ATOM   2309  O   GLY   173      64.553 102.707  91.054  1.00  0.00           O  
ATOM   2310  N   GLY   174      63.640 103.493  89.097  1.00  0.00           N  
ATOM   2311  H   GLY   174      63.007 104.096  89.603  1.00  0.00           H  
ATOM   2312  CA  GLY   174      63.529 103.619  87.696  1.00  0.00           C  
ATOM   2313  HA2 GLY   174      63.317 102.711  87.132  1.00  0.00           H  
ATOM   2314  HA3 GLY   174      62.716 104.287  87.412  1.00  0.00           H  
ATOM   2315  C   GLY   174      64.832 104.103  87.053  1.00  0.00           C  
ATOM   2316  O   GLY   174      65.618 104.783  87.672  1.00  0.00           O  
ATOM   2317  N   GLY   175      65.072 103.719  85.829  1.00  0.00           N  
ATOM   2318  H   GLY   175      64.312 103.248  85.360  1.00  0.00           H  
ATOM   2319  CA  GLY   175      66.246 104.122  85.014  1.00  0.00           C  
ATOM   2320  HA2 GLY   175      67.107 104.121  85.682  1.00  0.00           H  
ATOM   2321  HA3 GLY   175      66.540 103.428  84.227  1.00  0.00           H  
ATOM   2322  C   GLY   175      66.081 105.618  84.587  1.00  0.00           C  
ATOM   2323  O   GLY   175      65.045 106.276  84.745  1.00  0.00           O  
ATOM   2324  N   ASN   176      67.067 106.189  83.839  1.00  0.00           N  
ATOM   2325  H   ASN   176      67.828 105.569  83.600  1.00  0.00           H  
ATOM   2326  CA  ASN   176      67.129 107.604  83.409  1.00  0.00           C  
ATOM   2327  HA  ASN   176      66.078 107.872  83.307  1.00  0.00           H  
ATOM   2328  CB  ASN   176      67.791 108.244  84.590  1.00  0.00           C  
ATOM   2329  HB2 ASN   176      67.437 107.928  85.571  1.00  0.00           H  
ATOM   2330  HB3 ASN   176      68.835 107.934  84.532  1.00  0.00           H  
ATOM   2331  CG  ASN   176      67.709 109.713  84.562  1.00  0.00           C  
ATOM   2332  OD1 ASN   176      66.791 110.302  83.884  1.00  0.00           O  
ATOM   2333  ND2 ASN   176      68.548 110.368  85.368  1.00  0.00           N  
ATOM   2334 HD21 ASN   176      68.589 111.376  85.329  1.00  0.00           H  
ATOM   2335 HD22 ASN   176      69.130 109.816  85.983  1.00  0.00           H  
ATOM   2336  C   ASN   176      67.898 107.840  82.049  1.00  0.00           C  
ATOM   2337  O   ASN   176      68.349 108.921  81.821  1.00  0.00           O  
ATOM   2338  N   TYR   177      67.914 106.885  81.081  1.00  0.00           N  
ATOM   2339  H   TYR   177      67.456 106.046  81.407  1.00  0.00           H  
ATOM   2340  CA  TYR   177      68.678 106.938  79.859  1.00  0.00           C  
ATOM   2341  HA  TYR   177      69.689 107.171  80.194  1.00  0.00           H  
ATOM   2342  CB  TYR   177      68.607 105.607  79.110  1.00  0.00           C  
ATOM   2343  HB2 TYR   177      67.583 105.415  78.788  1.00  0.00           H  
ATOM   2344  HB3 TYR   177      69.159 105.746  78.180  1.00  0.00           H  
ATOM   2345  CG  TYR   177      69.205 104.363  79.755  1.00  0.00           C  
ATOM   2346  CD1 TYR   177      69.839 104.410  81.002  1.00  0.00           C  
ATOM   2347  HD1 TYR   177      69.869 105.286  81.634  1.00  0.00           H  
ATOM   2348  CE1 TYR   177      70.417 103.252  81.531  1.00  0.00           C  
ATOM   2349  HE1 TYR   177      70.844 103.197  82.522  1.00  0.00           H  
ATOM   2350  CZ  TYR   177      70.594 102.116  80.763  1.00  0.00           C  
ATOM   2351  OH  TYR   177      71.113 101.032  81.411  1.00  0.00           O  
ATOM   2352  HH  TYR   177      71.233 100.265  80.846  1.00  0.00           H  
ATOM   2353  CE2 TYR   177      69.958 101.974  79.531  1.00  0.00           C  
ATOM   2354  HE2 TYR   177      69.962 101.017  79.031  1.00  0.00           H  
ATOM   2355  CD2 TYR   177      69.293 103.104  78.987  1.00  0.00           C  
ATOM   2356  HD2 TYR   177      69.011 102.976  77.952  1.00  0.00           H  
ATOM   2357  C   TYR   177      68.058 107.959  78.832  1.00  0.00           C  
ATOM   2358  O   TYR   177      66.847 108.108  78.699  1.00  0.00           O  
ATOM   2359  N   GLY   178      68.952 108.739  78.205  1.00  0.00           N  
ATOM   2360  H   GLY   178      68.532 109.534  77.745  1.00  0.00           H  
ATOM   2361  CA  GLY   178      70.431 108.611  78.284  1.00  0.00           C  
ATOM   2362  HA2 GLY   178      70.723 108.731  79.327  1.00  0.00           H  
ATOM   2363  HA3 GLY   178      70.633 107.635  77.843  1.00  0.00           H  
ATOM   2364  C   GLY   178      71.149 109.613  77.412  1.00  0.00           C  
ATOM   2365  O   GLY   178      70.630 110.707  77.268  1.00  0.00           O  
ATOM   2366  N   GLN   179      72.338 109.306  76.848  1.00  0.00           N  
ATOM   2367  H   GLN   179      72.681 108.360  76.926  1.00  0.00           H  
ATOM   2368  CA  GLN   179      73.016 110.302  75.974  1.00  0.00           C  
ATOM   2369  HA  GLN   179      72.930 111.270  76.467  1.00  0.00           H  
ATOM   2370  CB  GLN   179      74.506 109.870  75.961  1.00  0.00           C  
ATOM   2371  HB2 GLN   179      74.615 108.846  75.603  1.00  0.00           H  
ATOM   2372  HB3 GLN   179      75.032 110.497  75.241  1.00  0.00           H  
ATOM   2373  CG  GLN   179      75.170 109.962  77.383  1.00  0.00           C  
ATOM   2374  HG2 GLN   179      75.333 110.986  77.721  1.00  0.00           H  
ATOM   2375  HG3 GLN   179      74.574 109.454  78.140  1.00  0.00           H  
ATOM   2376  CD  GLN   179      76.529 109.248  77.405  1.00  0.00           C  
ATOM   2377  OE1 GLN   179      77.145 108.907  76.375  1.00  0.00           O  
ATOM   2378  NE2 GLN   179      77.081 109.094  78.585  1.00  0.00           N  
ATOM   2379 HE21 GLN   179      76.560 109.433  79.381  1.00  0.00           H  
ATOM   2380 HE22 GLN   179      78.074 108.917  78.644  1.00  0.00           H  
ATOM   2381  C   GLN   179      72.343 110.510  74.610  1.00  0.00           C  
ATOM   2382  O   GLN   179      72.147 109.502  73.974  1.00  0.00           O  
ATOM   2383  N   ASP   180      72.126 111.765  74.139  1.00  0.00           N  
ATOM   2384  H   ASP   180      71.910 111.841  73.155  1.00  0.00           H  
ATOM   2385  CA  ASP   180      71.852 112.987  74.931  1.00  0.00           C  
ATOM   2386  HA  ASP   180      71.933 112.822  76.005  1.00  0.00           H  
ATOM   2387  CB  ASP   180      72.711 114.132  74.401  1.00  0.00           C  
ATOM   2388  HB2 ASP   180      72.468 114.365  73.364  1.00  0.00           H  
ATOM   2389  HB3 ASP   180      72.579 115.080  74.922  1.00  0.00           H  
ATOM   2390  CG  ASP   180      74.201 113.847  74.438  1.00  0.00           C  
ATOM   2391  OD1 ASP   180      74.806 113.541  75.511  1.00  0.00           O  
ATOM   2392  OD2 ASP   180      74.905 114.022  73.416  1.00  0.00           O  
ATOM   2393  C   ASP   180      70.377 113.269  74.781  1.00  0.00           C  
ATOM   2394  O   ASP   180      69.875 114.273  75.202  1.00  0.00           O  
ATOM   2395  N   GLN   181      69.647 112.395  74.065  1.00  0.00           N  
ATOM   2396  H   GLN   181      69.979 111.481  73.793  1.00  0.00           H  
ATOM   2397  CA  GLN   181      68.300 112.678  73.595  1.00  0.00           C  
ATOM   2398  HA  GLN   181      67.729 113.212  74.354  1.00  0.00           H  
ATOM   2399  CB  GLN   181      68.458 113.524  72.330  1.00  0.00           C  
ATOM   2400  HB2 GLN   181      69.158 114.344  72.497  1.00  0.00           H  
ATOM   2401  HB3 GLN   181      68.920 112.923  71.546  1.00  0.00           H  
ATOM   2402  CG  GLN   181      67.053 114.095  71.886  1.00  0.00           C  
ATOM   2403  HG2 GLN   181      66.394 113.234  71.773  1.00  0.00           H  
ATOM   2404  HG3 GLN   181      66.699 114.813  72.626  1.00  0.00           H  
ATOM   2405  CD  GLN   181      67.040 114.746  70.440  1.00  0.00           C  
ATOM   2406  OE1 GLN   181      67.989 114.547  69.624  1.00  0.00           O  
ATOM   2407  NE2 GLN   181      66.031 115.488  70.130  1.00  0.00           N  
ATOM   2408 HE21 GLN   181      65.280 115.528  70.804  1.00  0.00           H  
ATOM   2409 HE22 GLN   181      66.005 116.042  69.285  1.00  0.00           H  
ATOM   2410  C   GLN   181      67.560 111.359  73.341  1.00  0.00           C  
ATOM   2411  O   GLN   181      68.092 110.320  72.886  1.00  0.00           O  
ATOM   2412  N   SER   182      66.242 111.388  73.665  1.00  0.00           N  
ATOM   2413  H   SER   182      65.820 112.216  74.060  1.00  0.00           H  
ATOM   2414  CA  SER   182      65.400 110.199  73.571  1.00  0.00           C  
ATOM   2415  HA  SER   182      65.976 109.383  73.135  1.00  0.00           H  
ATOM   2416  CB  SER   182      65.088 109.714  75.023  1.00  0.00           C  
ATOM   2417  HB2 SER   182      64.561 110.495  75.571  1.00  0.00           H  
ATOM   2418  HB3 SER   182      64.443 108.835  75.026  1.00  0.00           H  
ATOM   2419  OG  SER   182      66.196 109.175  75.773  1.00  0.00           O  
ATOM   2420  HG  SER   182      66.788 109.846  76.120  1.00  0.00           H  
ATOM   2421  C   SER   182      64.102 110.294  72.729  1.00  0.00           C  
ATOM   2422  O   SER   182      63.097 110.830  73.209  1.00  0.00           O  
ATOM   2423  N   SER   183      63.985 109.677  71.566  1.00  0.00           N  
ATOM   2424  H   SER   183      63.054 109.765  71.183  1.00  0.00           H  
ATOM   2425  CA  SER   183      64.991 108.973  70.790  1.00  0.00           C  
ATOM   2426  HA  SER   183      65.363 108.183  71.443  1.00  0.00           H  
ATOM   2427  CB  SER   183      64.334 108.343  69.516  1.00  0.00           C  
ATOM   2428  HB2 SER   183      63.485 107.769  69.887  1.00  0.00           H  
ATOM   2429  HB3 SER   183      63.960 109.168  68.910  1.00  0.00           H  
ATOM   2430  OG  SER   183      65.264 107.552  68.786  1.00  0.00           O  
ATOM   2431  HG  SER   183      65.507 106.755  69.263  1.00  0.00           H  
ATOM   2432  C   SER   183      66.154 109.968  70.328  1.00  0.00           C  
ATOM   2433  O   SER   183      65.872 111.151  70.164  1.00  0.00           O  
ATOM   2434  N   MET   184      67.400 109.473  70.085  1.00  0.00           N  
ATOM   2435  H   MET   184      67.698 108.534  70.309  1.00  0.00           H  
ATOM   2436  CA  MET   184      68.493 110.337  69.612  1.00  0.00           C  
ATOM   2437  HA  MET   184      68.435 111.293  70.133  1.00  0.00           H  
ATOM   2438  CB  MET   184      69.844 109.694  69.823  1.00  0.00           C  
ATOM   2439  HB2 MET   184      70.129 109.624  70.872  1.00  0.00           H  
ATOM   2440  HB3 MET   184      69.727 108.660  69.500  1.00  0.00           H  
ATOM   2441  CG  MET   184      71.076 110.309  69.183  1.00  0.00           C  
ATOM   2442  HG2 MET   184      71.892 109.595  69.295  1.00  0.00           H  
ATOM   2443  HG3 MET   184      70.942 110.358  68.102  1.00  0.00           H  
ATOM   2444  SD  MET   184      71.515 111.881  69.925  1.00  0.00           S  
ATOM   2445  CE  MET   184      73.012 112.106  69.058  1.00  0.00           C  
ATOM   2446  HE1 MET   184      73.803 111.684  69.677  1.00  0.00           H  
ATOM   2447  HE2 MET   184      72.829 111.579  68.121  1.00  0.00           H  
ATOM   2448  HE3 MET   184      73.205 113.092  68.636  1.00  0.00           H  
ATOM   2449  C   MET   184      68.167 110.606  68.115  1.00  0.00           C  
ATOM   2450  O   MET   184      67.954 109.679  67.275  1.00  0.00           O  
ATOM   2451  N   SER   185      68.062 111.900  67.804  1.00  0.00           N  
ATOM   2452  H   SER   185      68.266 112.531  68.565  1.00  0.00           H  
ATOM   2453  CA  SER   185      67.721 112.446  66.453  1.00  0.00           C  
ATOM   2454  HA  SER   185      66.806 111.926  66.168  1.00  0.00           H  
ATOM   2455  CB  SER   185      67.261 113.888  66.644  1.00  0.00           C  
ATOM   2456  HB2 SER   185      66.808 114.101  65.676  1.00  0.00           H  
ATOM   2457  HB3 SER   185      66.477 113.929  67.400  1.00  0.00           H  
ATOM   2458  OG  SER   185      68.415 114.638  67.022  1.00  0.00           O  
ATOM   2459  HG  SER   185      68.619 114.504  67.950  1.00  0.00           H  
ATOM   2460  C   SER   185      68.828 112.184  65.485  1.00  0.00           C  
ATOM   2461  O   SER   185      69.965 111.952  65.879  1.00  0.00           O  
ATOM   2462  N   SER   186      68.513 112.212  64.208  1.00  0.00           N  
ATOM   2463  H   SER   186      67.541 111.983  64.056  1.00  0.00           H  
ATOM   2464  CA  SER   186      69.392 112.132  63.072  1.00  0.00           C  
ATOM   2465  HA  SER   186      69.848 111.143  63.119  1.00  0.00           H  
ATOM   2466  CB  SER   186      68.619 112.091  61.808  1.00  0.00           C  
ATOM   2467  HB2 SER   186      67.882 111.302  61.960  1.00  0.00           H  
ATOM   2468  HB3 SER   186      68.089 113.029  61.643  1.00  0.00           H  
ATOM   2469  OG  SER   186      69.521 111.657  60.742  1.00  0.00           O  
ATOM   2470  HG  SER   186      68.995 111.283  60.031  1.00  0.00           H  
ATOM   2471  C   SER   186      70.453 113.280  63.065  1.00  0.00           C  
ATOM   2472  O   SER   186      70.094 114.466  63.127  1.00  0.00           O  
ATOM   2473  N   GLY   187      71.733 112.954  62.852  1.00  0.00           N  
ATOM   2474  H   GLY   187      72.355 113.750  62.872  1.00  0.00           H  
ATOM   2475  CA  GLY   187      72.246 111.633  62.797  1.00  0.00           C  
ATOM   2476  HA2 GLY   187      72.018 111.204  63.773  1.00  0.00           H  
ATOM   2477  HA3 GLY   187      71.752 111.110  61.978  1.00  0.00           H  
ATOM   2478  C   GLY   187      73.762 111.579  62.646  1.00  0.00           C  
ATOM   2479  O   GLY   187      74.494 112.535  62.468  1.00  0.00           O  
ATOM   2480  N   GLY   188      74.342 110.361  62.773  1.00  0.00           N  
ATOM   2481  H   GLY   188      73.694 109.587  62.814  1.00  0.00           H  
ATOM   2482  CA  GLY   188      75.829 110.108  62.730  1.00  0.00           C  
ATOM   2483  HA2 GLY   188      76.063 109.054  62.576  1.00  0.00           H  
ATOM   2484  HA3 GLY   188      76.249 110.690  61.909  1.00  0.00           H  
ATOM   2485  C   GLY   188      76.686 110.572  63.975  1.00  0.00           C  
ATOM   2486  O   GLY   188      76.203 111.368  64.788  1.00  0.00           O  
ATOM   2487  N   GLY   189      77.888 110.061  64.195  1.00  0.00           N  
ATOM   2488  H   GLY   189      78.311 110.391  65.051  1.00  0.00           H  
ATOM   2489  CA  GLY   189      78.792 109.357  63.321  1.00  0.00           C  
ATOM   2490  HA2 GLY   189      79.196 108.555  63.940  1.00  0.00           H  
ATOM   2491  HA3 GLY   189      78.211 108.884  62.528  1.00  0.00           H  
ATOM   2492  C   GLY   189      79.929 110.151  62.755  1.00  0.00           C  
ATOM   2493  O   GLY   189      80.318 111.209  63.282  1.00  0.00           O  
ATOM   2494  N   SER   190      80.457 109.775  61.583  1.00  0.00           N  
ATOM   2495  H   SER   190      80.160 108.885  61.209  1.00  0.00           H  
ATOM   2496  CA  SER   190      81.689 110.380  60.973  1.00  0.00           C  
ATOM   2497  HA  SER   190      82.384 110.510  61.802  1.00  0.00           H  
ATOM   2498  CB  SER   190      82.352 109.428  59.960  1.00  0.00           C  
ATOM   2499  HB2 SER   190      82.480 108.462  60.449  1.00  0.00           H  
ATOM   2500  HB3 SER   190      81.790 109.231  59.047  1.00  0.00           H  
ATOM   2501  OG  SER   190      83.558 109.891  59.531  1.00  0.00           O  
ATOM   2502  HG  SER   190      84.116 109.929  60.311  1.00  0.00           H  
ATOM   2503  C   SER   190      81.293 111.706  60.255  1.00  0.00           C  
ATOM   2504  O   SER   190      80.344 111.802  59.464  1.00  0.00           O  
ATOM   2505  N   GLY   191      81.978 112.785  60.524  1.00  0.00           N  
ATOM   2506  H   GLY   191      81.456 113.636  60.368  1.00  0.00           H  
ATOM   2507  CA  GLY   191      83.120 113.037  61.399  1.00  0.00           C  
ATOM   2508  HA2 GLY   191      83.336 112.144  61.985  1.00  0.00           H  
ATOM   2509  HA3 GLY   191      84.015 113.304  60.837  1.00  0.00           H  
ATOM   2510  C   GLY   191      82.987 114.222  62.411  1.00  0.00           C  
ATOM   2511  O   GLY   191      83.583 114.181  63.492  1.00  0.00           O  
ATOM   2512  N   GLY   192      82.158 115.200  62.055  1.00  0.00           N  
ATOM   2513  H   GLY   192      81.759 115.264  61.130  1.00  0.00           H  
ATOM   2514  CA  GLY   192      81.862 116.340  62.886  1.00  0.00           C  
ATOM   2515  HA2 GLY   192      80.809 116.542  62.692  1.00  0.00           H  
ATOM   2516  HA3 GLY   192      81.998 116.085  63.937  1.00  0.00           H  
ATOM   2517  C   GLY   192      82.773 117.594  62.529  1.00  0.00           C  
ATOM   2518  O   GLY   192      83.959 117.369  62.211  1.00  0.00           O  
ATOM   2519  N   GLY   193      82.380 118.872  62.654  1.00  0.00           N  
ATOM   2520  H   GLY   193      81.478 118.945  63.104  1.00  0.00           H  
ATOM   2521  CA  GLY   193      83.180 120.101  62.273  1.00  0.00           C  
ATOM   2522  HA2 GLY   193      82.636 120.957  62.672  1.00  0.00           H  
ATOM   2523  HA3 GLY   193      84.226 119.955  62.543  1.00  0.00           H  
ATOM   2524  C   GLY   193      83.242 120.318  60.769  1.00  0.00           C  
ATOM   2525  O   GLY   193      82.395 119.907  59.935  1.00  0.00           O  
ATOM   2526  N   TYR   194      84.277 120.981  60.318  1.00  0.00           N  
ATOM   2527  H   TYR   194      84.916 121.459  60.936  1.00  0.00           H  
ATOM   2528  CA  TYR   194      84.485 121.283  58.906  1.00  0.00           C  
ATOM   2529  HA  TYR   194      83.519 121.709  58.634  1.00  0.00           H  
ATOM   2530  CB  TYR   194      85.569 122.389  58.648  1.00  0.00           C  
ATOM   2531  HB2 TYR   194      86.322 122.164  59.403  1.00  0.00           H  
ATOM   2532  HB3 TYR   194      86.117 122.277  57.713  1.00  0.00           H  
ATOM   2533  CG  TYR   194      85.060 123.839  58.789  1.00  0.00           C  
ATOM   2534  CD1 TYR   194      84.624 124.566  57.639  1.00  0.00           C  
ATOM   2535  HD1 TYR   194      84.483 124.017  56.720  1.00  0.00           H  
ATOM   2536  CE1 TYR   194      84.489 125.964  57.685  1.00  0.00           C  
ATOM   2537  HE1 TYR   194      84.241 126.589  56.839  1.00  0.00           H  
ATOM   2538  CZ  TYR   194      84.502 126.571  59.018  1.00  0.00           C  
ATOM   2539  OH  TYR   194      84.246 127.881  59.227  1.00  0.00           O  
ATOM   2540  HH  TYR   194      83.392 127.873  59.664  1.00  0.00           H  
ATOM   2541  CE2 TYR   194      84.731 125.808  60.156  1.00  0.00           C  
ATOM   2542  HE2 TYR   194      84.576 126.185  61.156  1.00  0.00           H  
ATOM   2543  CD2 TYR   194      85.050 124.495  60.026  1.00  0.00           C  
ATOM   2544  HD2 TYR   194      85.367 123.929  60.890  1.00  0.00           H  
ATOM   2545  C   TYR   194      84.667 120.004  58.058  1.00  0.00           C  
ATOM   2546  O   TYR   194      85.250 119.033  58.569  1.00  0.00           O  
ATOM   2547  N   GLY   195      84.176 119.945  56.852  1.00  0.00           N  
ATOM   2548  H   GLY   195      84.294 119.050  56.400  1.00  0.00           H  
ATOM   2549  CA  GLY   195      83.512 120.975  56.140  1.00  0.00           C  
ATOM   2550  HA2 GLY   195      82.926 121.675  56.736  1.00  0.00           H  
ATOM   2551  HA3 GLY   195      84.253 121.619  55.667  1.00  0.00           H  
ATOM   2552  C   GLY   195      82.634 120.456  55.039  1.00  0.00           C  
ATOM   2553  O   GLY   195      82.201 119.309  55.060  1.00  0.00           O  
ATOM   2554  N   ASN   196      82.283 121.275  54.100  1.00  0.00           N  
ATOM   2555  H   ASN   196      82.532 122.251  54.176  1.00  0.00           H  
ATOM   2556  CA  ASN   196      81.750 120.783  52.848  1.00  0.00           C  
ATOM   2557  HA  ASN   196      80.820 120.235  53.002  1.00  0.00           H  
ATOM   2558  CB  ASN   196      81.317 121.987  51.940  1.00  0.00           C  
ATOM   2559  HB2 ASN   196      80.421 122.445  52.358  1.00  0.00           H  
ATOM   2560  HB3 ASN   196      82.141 122.693  52.041  1.00  0.00           H  
ATOM   2561  CG  ASN   196      81.163 121.648  50.495  1.00  0.00           C  
ATOM   2562  OD1 ASN   196      81.817 122.194  49.646  1.00  0.00           O  
ATOM   2563  ND2 ASN   196      80.136 120.897  50.109  1.00  0.00           N  
ATOM   2564 HD21 ASN   196      79.987 120.756  49.120  1.00  0.00           H  
ATOM   2565 HD22 ASN   196      79.449 120.514  50.743  1.00  0.00           H  
ATOM   2566  C   ASN   196      82.725 119.821  52.168  1.00  0.00           C  
ATOM   2567  O   ASN   196      83.820 120.285  51.761  1.00  0.00           O  
ATOM   2568  N   GLN   197      82.151 118.686  51.770  1.00  0.00           N  
ATOM   2569  H   GLN   197      81.168 118.640  51.999  1.00  0.00           H  
ATOM   2570  CA  GLN   197      82.704 117.538  51.037  1.00  0.00           C  
ATOM   2571  HA  GLN   197      83.557 117.837  50.428  1.00  0.00           H  
ATOM   2572  CB  GLN   197      83.119 116.365  51.954  1.00  0.00           C  
ATOM   2573  HB2 GLN   197      82.325 116.071  52.640  1.00  0.00           H  
ATOM   2574  HB3 GLN   197      83.325 115.486  51.343  1.00  0.00           H  
ATOM   2575  CG  GLN   197      84.342 116.672  52.888  1.00  0.00           C  
ATOM   2576  HG2 GLN   197      84.260 117.597  53.459  1.00  0.00           H  
ATOM   2577  HG3 GLN   197      84.467 115.976  53.718  1.00  0.00           H  
ATOM   2578  CD  GLN   197      85.696 116.710  52.081  1.00  0.00           C  
ATOM   2579  OE1 GLN   197      86.514 115.837  52.019  1.00  0.00           O  
ATOM   2580  NE2 GLN   197      85.909 117.788  51.346  1.00  0.00           N  
ATOM   2581 HE21 GLN   197      85.330 118.608  51.458  1.00  0.00           H  
ATOM   2582 HE22 GLN   197      86.871 117.989  51.110  1.00  0.00           H  
ATOM   2583  C   GLN   197      81.711 117.046  49.992  1.00  0.00           C  
ATOM   2584  O   GLN   197      81.459 115.824  49.893  1.00  0.00           O  
ATOM   2585  N   ASP   198      81.148 117.984  49.207  1.00  0.00           N  
ATOM   2586  H   ASP   198      81.467 118.926  49.385  1.00  0.00           H  
ATOM   2587  CA  ASP   198      80.237 117.766  48.113  1.00  0.00           C  
ATOM   2588  HA  ASP   198      80.508 116.812  47.662  1.00  0.00           H  
ATOM   2589  CB  ASP   198      78.710 117.764  48.499  1.00  0.00           C  
ATOM   2590  HB2 ASP   198      78.701 117.162  49.407  1.00  0.00           H  
ATOM   2591  HB3 ASP   198      78.414 118.803  48.645  1.00  0.00           H  
ATOM   2592  CG  ASP   198      77.799 117.166  47.428  1.00  0.00           C  
ATOM   2593  OD1 ASP   198      76.562 116.943  47.665  1.00  0.00           O  
ATOM   2594  OD2 ASP   198      78.236 116.873  46.297  1.00  0.00           O  
ATOM   2595  C   ASP   198      80.449 118.874  47.045  1.00  0.00           C  
ATOM   2596  O   ASP   198      80.693 120.054  47.391  1.00  0.00           O  
ATOM   2597  N   GLN   199      80.378 118.550  45.763  1.00  0.00           N  
ATOM   2598  H   GLN   199      79.988 117.665  45.473  1.00  0.00           H  
ATOM   2599  CA  GLN   199      80.516 119.356  44.576  1.00  0.00           C  
ATOM   2600  HA  GLN   199      81.553 119.635  44.390  1.00  0.00           H  
ATOM   2601  CB  GLN   199      79.993 118.513  43.402  1.00  0.00           C  
ATOM   2602  HB2 GLN   199      80.563 117.585  43.455  1.00  0.00           H  
ATOM   2603  HB3 GLN   199      78.956 118.312  43.670  1.00  0.00           H  
ATOM   2604  CG  GLN   199      80.086 119.223  42.000  1.00  0.00           C  
ATOM   2605  HG2 GLN   199      79.432 120.093  42.041  1.00  0.00           H  
ATOM   2606  HG3 GLN   199      81.120 119.549  41.884  1.00  0.00           H  
ATOM   2607  CD  GLN   199      79.808 118.351  40.846  1.00  0.00           C  
ATOM   2608  OE1 GLN   199      80.732 117.765  40.256  1.00  0.00           O  
ATOM   2609  NE2 GLN   199      78.616 118.063  40.356  1.00  0.00           N  
ATOM   2610 HE21 GLN   199      77.768 118.437  40.756  1.00  0.00           H  
ATOM   2611 HE22 GLN   199      78.546 117.567  39.478  1.00  0.00           H  
ATOM   2612  C   GLN   199      79.651 120.635  44.538  1.00  0.00           C  
ATOM   2613  O   GLN   199      78.455 120.639  44.801  1.00  0.00           O  
ATOM   2614  N   SER   200      80.176 121.851  44.263  1.00  0.00           N  
ATOM   2615  H   SER   200      79.579 122.641  44.462  1.00  0.00           H  
ATOM   2616  CA  SER   200      81.398 122.125  43.554  1.00  0.00           C  
ATOM   2617  HA  SER   200      81.684 121.449  42.747  1.00  0.00           H  
ATOM   2618  CB  SER   200      81.321 123.523  42.862  1.00  0.00           C  
ATOM   2619  HB2 SER   200      82.157 123.559  42.164  1.00  0.00           H  
ATOM   2620  HB3 SER   200      80.349 123.564  42.370  1.00  0.00           H  
ATOM   2621  OG  SER   200      81.331 124.630  43.773  1.00  0.00           O  
ATOM   2622  HG  SER   200      82.254 124.887  43.831  1.00  0.00           H  
ATOM   2623  C   SER   200      82.704 122.150  44.426  1.00  0.00           C  
ATOM   2624  O   SER   200      83.756 122.572  43.937  1.00  0.00           O  
ATOM   2625  N   GLY   201      82.511 121.776  45.721  1.00  0.00           N  
ATOM   2626  H   GLY   201      81.623 121.376  45.989  1.00  0.00           H  
ATOM   2627  CA  GLY   201      83.508 121.446  46.646  1.00  0.00           C  
ATOM   2628  HA2 GLY   201      84.338 122.138  46.503  1.00  0.00           H  
ATOM   2629  HA3 GLY   201      83.197 121.610  47.678  1.00  0.00           H  
ATOM   2630  C   GLY   201      84.047 120.000  46.499  1.00  0.00           C  
ATOM   2631  O   GLY   201      83.799 119.381  45.454  1.00  0.00           O  
ATOM   2632  N   GLY   202      84.760 119.436  47.452  1.00  0.00           N  
ATOM   2633  H   GLY   202      84.841 118.435  47.345  1.00  0.00           H  
ATOM   2634  CA  GLY   202      85.329 120.073  48.673  1.00  0.00           C  
ATOM   2635  HA2 GLY   202      84.506 120.282  49.356  1.00  0.00           H  
ATOM   2636  HA3 GLY   202      85.861 119.281  49.201  1.00  0.00           H  
ATOM   2637  C   GLY   202      86.249 121.327  48.406  1.00  0.00           C  
ATOM   2638  O   GLY   202      86.712 121.549  47.293  1.00  0.00           O  
ATOM   2639  N   GLY   203      86.674 122.112  49.373  1.00  0.00           N  
ATOM   2640  H   GLY   203      87.322 122.826  49.072  1.00  0.00           H  
ATOM   2641  CA  GLY   203      86.315 122.032  50.780  1.00  0.00           C  
ATOM   2642  HA2 GLY   203      85.239 122.162  50.896  1.00  0.00           H  
ATOM   2643  HA3 GLY   203      86.539 121.072  51.246  1.00  0.00           H  
ATOM   2644  C   GLY   203      87.019 123.123  51.690  1.00  0.00           C  
ATOM   2645  O   GLY   203      88.102 123.529  51.401  1.00  0.00           O  
ATOM   2646  N   GLY   204      86.292 123.582  52.764  1.00  0.00           N  
ATOM   2647  H   GLY   204      85.426 123.111  52.985  1.00  0.00           H  
ATOM   2648  CA  GLY   204      86.807 124.494  53.757  1.00  0.00           C  
ATOM   2649  HA2 GLY   204      87.540 125.019  53.144  1.00  0.00           H  
ATOM   2650  HA3 GLY   204      86.047 125.199  54.096  1.00  0.00           H  
ATOM   2651  C   GLY   204      87.426 123.733  54.984  1.00  0.00           C  
ATOM   2652  O   GLY   204      87.662 122.520  54.915  1.00  0.00           O  
ATOM   2653  N   SER   205      87.843 124.330  56.097  1.00  0.00           N  
ATOM   2654  H   SER   205      88.411 123.748  56.695  1.00  0.00           H  
ATOM   2655  CA  SER   205      87.836 125.808  56.265  1.00  0.00           C  
ATOM   2656  HA  SER   205      86.868 126.230  55.995  1.00  0.00           H  
ATOM   2657  CB  SER   205      88.077 126.068  57.750  1.00  0.00           C  
ATOM   2658  HB2 SER   205      87.633 125.443  58.526  1.00  0.00           H  
ATOM   2659  HB3 SER   205      89.147 125.893  57.868  1.00  0.00           H  
ATOM   2660  OG  SER   205      87.803 127.409  58.085  1.00  0.00           O  
ATOM   2661  HG  SER   205      87.895 127.543  59.031  1.00  0.00           H  
ATOM   2662  C   SER   205      88.896 126.459  55.416  1.00  0.00           C  
ATOM   2663  O   SER   205      89.974 125.981  55.314  1.00  0.00           O  
ATOM   2664  N   GLY   206      88.702 127.715  54.973  1.00  0.00           N  
ATOM   2665  H   GLY   206      87.727 127.943  54.840  1.00  0.00           H  
ATOM   2666  CA  GLY   206      89.749 128.501  54.247  1.00  0.00           C  
ATOM   2667  HA2 GLY   206      89.318 129.435  53.888  1.00  0.00           H  
ATOM   2668  HA3 GLY   206      90.509 128.845  54.949  1.00  0.00           H  
ATOM   2669  C   GLY   206      90.286 127.827  53.012  1.00  0.00           C  
ATOM   2670  O   GLY   206      89.613 126.961  52.456  1.00  0.00           O  
ATOM   2671  N   GLY   207      91.544 127.991  52.589  1.00  0.00           N  
ATOM   2672  H   GLY   207      91.811 127.341  51.863  1.00  0.00           H  
ATOM   2673  CA  GLY   207      92.528 129.027  52.949  1.00  0.00           C  
ATOM   2674  HA2 GLY   207      92.363 129.318  53.987  1.00  0.00           H  
ATOM   2675  HA3 GLY   207      93.469 128.479  52.995  1.00  0.00           H  
ATOM   2676  C   GLY   207      92.538 130.245  51.962  1.00  0.00           C  
ATOM   2677  O   GLY   207      92.666 130.004  50.736  1.00  0.00           O  
ATOM   2678  N   TYR   208      92.404 131.507  52.441  1.00  0.00           N  
ATOM   2679  H   TYR   208      92.356 131.642  53.441  1.00  0.00           H  
ATOM   2680  CA  TYR   208      92.279 132.710  51.617  1.00  0.00           C  
ATOM   2681  HA  TYR   208      91.290 132.701  51.160  1.00  0.00           H  
ATOM   2682  CB  TYR   208      92.478 133.892  52.556  1.00  0.00           C  
ATOM   2683  HB2 TYR   208      91.740 133.802  53.353  1.00  0.00           H  
ATOM   2684  HB3 TYR   208      93.468 133.924  53.010  1.00  0.00           H  
ATOM   2685  CG  TYR   208      92.316 135.236  51.867  1.00  0.00           C  
ATOM   2686  CD1 TYR   208      91.119 135.448  51.221  1.00  0.00           C  
ATOM   2687  HD1 TYR   208      90.401 134.658  51.056  1.00  0.00           H  
ATOM   2688  CE1 TYR   208      90.883 136.674  50.584  1.00  0.00           C  
ATOM   2689  HE1 TYR   208      90.037 136.891  49.948  1.00  0.00           H  
ATOM   2690  CZ  TYR   208      91.853 137.697  50.590  1.00  0.00           C  
ATOM   2691  OH  TYR   208      91.603 138.798  49.854  1.00  0.00           O  
ATOM   2692  HH  TYR   208      91.021 138.601  49.116  1.00  0.00           H  
ATOM   2693  CE2 TYR   208      93.077 137.503  51.280  1.00  0.00           C  
ATOM   2694  HE2 TYR   208      93.812 138.295  51.290  1.00  0.00           H  
ATOM   2695  CD2 TYR   208      93.351 136.242  51.900  1.00  0.00           C  
ATOM   2696  HD2 TYR   208      94.314 136.050  52.351  1.00  0.00           H  
ATOM   2697  C   TYR   208      93.377 132.792  50.474  1.00  0.00           C  
ATOM   2698  O   TYR   208      94.476 132.255  50.563  1.00  0.00           O  
ATOM   2699  N   GLY   209      93.016 133.520  49.394  1.00  0.00           N  
ATOM   2700  H   GLY   209      92.133 133.985  49.239  1.00  0.00           H  
ATOM   2701  CA  GLY   209      93.854 133.438  48.154  1.00  0.00           C  
ATOM   2702  HA2 GLY   209      94.051 132.380  47.986  1.00  0.00           H  
ATOM   2703  HA3 GLY   209      93.357 133.877  47.288  1.00  0.00           H  
ATOM   2704  C   GLY   209      95.195 134.206  48.264  1.00  0.00           C  
ATOM   2705  O   GLY   209      95.307 135.048  49.181  1.00  0.00           O  
ATOM   2706  N   GLN   210      96.126 134.110  47.327  1.00  0.00           N  
ATOM   2707  H   GLN   210      96.978 134.583  47.592  1.00  0.00           H  
ATOM   2708  CA  GLN   210      96.028 133.368  46.089  1.00  0.00           C  
ATOM   2709  HA  GLN   210      96.934 133.648  45.552  1.00  0.00           H  
ATOM   2710  CB  GLN   210      96.179 131.839  46.226  1.00  0.00           C  
ATOM   2711  HB2 GLN   210      96.933 131.519  46.945  1.00  0.00           H  
ATOM   2712  HB3 GLN   210      95.203 131.412  46.456  1.00  0.00           H  
ATOM   2713  CG  GLN   210      96.662 131.324  44.790  1.00  0.00           C  
ATOM   2714  HG2 GLN   210      96.758 130.239  44.807  1.00  0.00           H  
ATOM   2715  HG3 GLN   210      95.937 131.640  44.040  1.00  0.00           H  
ATOM   2716  CD  GLN   210      98.095 131.662  44.376  1.00  0.00           C  
ATOM   2717  OE1 GLN   210      98.281 132.568  43.629  1.00  0.00           O  
ATOM   2718  NE2 GLN   210      99.098 130.953  44.818  1.00  0.00           N  
ATOM   2719 HE21 GLN   210     100.029 131.184  44.503  1.00  0.00           H  
ATOM   2720 HE22 GLN   210      98.929 130.154  45.413  1.00  0.00           H  
ATOM   2721  C   GLN   210      94.850 133.926  45.202  1.00  0.00           C  
ATOM   2722  O   GLN   210      94.056 133.163  44.654  1.00  0.00           O  
ATOM   2723  N   GLN   211      94.769 135.223  44.991  1.00  0.00           N  
ATOM   2724  H   GLN   211      95.433 135.773  45.518  1.00  0.00           H  
ATOM   2725  CA  GLN   211      94.033 135.984  43.970  1.00  0.00           C  
ATOM   2726  HA  GLN   211      93.010 135.638  43.817  1.00  0.00           H  
ATOM   2727  CB  GLN   211      93.947 137.472  44.410  1.00  0.00           C  
ATOM   2728  HB2 GLN   211      94.974 137.836  44.415  1.00  0.00           H  
ATOM   2729  HB3 GLN   211      93.291 137.913  43.659  1.00  0.00           H  
ATOM   2730  CG  GLN   211      93.291 137.812  45.725  1.00  0.00           C  
ATOM   2731  HG2 GLN   211      93.276 138.896  45.834  1.00  0.00           H  
ATOM   2732  HG3 GLN   211      92.257 137.465  45.743  1.00  0.00           H  
ATOM   2733  CD  GLN   211      94.063 137.380  46.972  1.00  0.00           C  
ATOM   2734  OE1 GLN   211      95.227 137.652  47.133  1.00  0.00           O  
ATOM   2735  NE2 GLN   211      93.532 136.521  47.768  1.00  0.00           N  
ATOM   2736 HE21 GLN   211      92.553 136.427  47.538  1.00  0.00           H  
ATOM   2737 HE22 GLN   211      94.043 136.253  48.598  1.00  0.00           H  
ATOM   2738  C   GLN   211      94.650 135.920  42.570  1.00  0.00           C  
ATOM   2739  O   GLN   211      95.729 135.350  42.340  1.00  0.00           O  
ATOM   2740  N   ASP   212      93.943 136.473  41.601  1.00  0.00           N  
ATOM   2741  H   ASP   212      92.964 136.700  41.703  1.00  0.00           H  
ATOM   2742  CA  ASP   212      94.457 136.811  40.303  1.00  0.00           C  
ATOM   2743  HA  ASP   212      94.945 135.908  39.937  1.00  0.00           H  
ATOM   2744  CB  ASP   212      93.258 137.181  39.436  1.00  0.00           C  
ATOM   2745  HB2 ASP   212      92.785 138.029  39.929  1.00  0.00           H  
ATOM   2746  HB3 ASP   212      93.527 137.486  38.424  1.00  0.00           H  
ATOM   2747  CG  ASP   212      92.293 136.019  39.309  1.00  0.00           C  
ATOM   2748  OD1 ASP   212      92.491 135.272  38.324  1.00  0.00           O  
ATOM   2749  OD2 ASP   212      91.448 135.872  40.194  1.00  0.00           O  
ATOM   2750  C   ASP   212      95.516 137.999  40.329  1.00  0.00           C  
ATOM   2751  O   ASP   212      95.677 138.639  41.350  1.00  0.00           O  
ATOM   2752  N   ARG   213      96.219 138.264  39.214  1.00  0.00           N  
ATOM   2753  H   ARG   213      95.945 137.727  38.404  1.00  0.00           H  
ATOM   2754  CA  ARG   213      96.989 139.548  38.984  1.00  0.00           C  
ATOM   2755  HA  ARG   213      97.767 139.664  39.740  1.00  0.00           H  
ATOM   2756  CB  ARG   213      97.583 139.337  37.603  1.00  0.00           C  
ATOM   2757  HB2 ARG   213      98.005 138.334  37.674  1.00  0.00           H  
ATOM   2758  HB3 ARG   213      96.824 139.238  36.827  1.00  0.00           H  
ATOM   2759  CG  ARG   213      98.722 140.327  37.176  1.00  0.00           C  
ATOM   2760  HG2 ARG   213      98.423 141.352  37.392  1.00  0.00           H  
ATOM   2761  HG3 ARG   213      99.655 140.264  37.735  1.00  0.00           H  
ATOM   2762  CD  ARG   213      99.043 140.098  35.661  1.00  0.00           C  
ATOM   2763  HD2 ARG   213      98.114 139.909  35.123  1.00  0.00           H  
ATOM   2764  HD3 ARG   213      99.564 140.919  35.168  1.00  0.00           H  
ATOM   2765  NE  ARG   213      99.993 139.020  35.533  1.00  0.00           N  
ATOM   2766  HE  ARG   213     100.702 138.880  36.238  1.00  0.00           H  
ATOM   2767  CZ  ARG   213     100.032 138.271  34.442  1.00  0.00           C  
ATOM   2768  NH1 ARG   213      99.182 138.353  33.475  1.00  0.00           N  
ATOM   2769 HH11 ARG   213      99.359 137.887  32.596  1.00  0.00           H  
ATOM   2770 HH12 ARG   213      98.553 139.130  33.327  1.00  0.00           H  
ATOM   2771  NH2 ARG   213     101.054 137.468  34.307  1.00  0.00           N  
ATOM   2772 HH21 ARG   213     101.167 136.980  33.430  1.00  0.00           H  
ATOM   2773 HH22 ARG   213     101.773 137.344  35.005  1.00  0.00           H  
ATOM   2774  C   ARG   213      96.063 140.848  39.081  1.00  0.00           C  
ATOM   2775  O   ARG   213      94.978 140.827  38.444  1.00  0.00           O  
ATOM   2776  N   GLY   214      96.507 141.860  39.748  1.00  0.00           N  
ATOM   2777  H   GLY   214      95.875 142.648  39.750  1.00  0.00           H  
ATOM   2778  CA  GLY   214      97.770 141.976  40.457  1.00  0.00           C  
ATOM   2779  HA2 GLY   214      98.593 141.590  39.856  1.00  0.00           H  
ATOM   2780  HA3 GLY   214      97.945 143.015  40.736  1.00  0.00           H  
ATOM   2781  C   GLY   214      97.937 141.239  41.754  1.00  0.00           C  
ATOM   2782  O   GLY   214      98.743 140.295  41.918  1.00  0.00           O  
ATOM   2783  OXT GLY   214      97.160 141.568  42.709  1.00  0.00           O  
TER    2784      GLY   214 
END   
