# Supplementary material for: Visualization of oligomerization, clustering, and density transition of intrinsically disordered proteins
Source: Natl Sci Rev. 2026 Feb 14;13(7):nwag107. doi: 10.1093/nsr/nwag107 (PMC13114874; doi:10.1093/nsr/nwag107)
Supplement: nwag107_Supplemental_Files [file nwag107_supplemental_files.zip › SI-MD-Structures/MD-Sturctures/frame103.pdb]

CRYST1  135.058  149.217  136.821  90.00  90.00  90.00               1
ATOM      1  N   MET     1      38.970  67.451  79.504  1.00  0.00           N  
ATOM      2  H1  MET     1      38.789  66.821  78.736  1.00  0.00           H  
ATOM      3  H2  MET     1      38.938  68.413  79.196  1.00  0.00           H  
ATOM      4  H3  MET     1      39.913  67.180  79.744  1.00  0.00           H  
ATOM      5  CA  MET     1      38.009  67.458  80.618  1.00  0.00           C  
ATOM      6  HA  MET     1      38.041  66.465  81.067  1.00  0.00           H  
ATOM      7  CB  MET     1      38.417  68.275  81.877  1.00  0.00           C  
ATOM      8  HB2 MET     1      38.544  69.298  81.521  1.00  0.00           H  
ATOM      9  HB3 MET     1      37.642  68.109  82.625  1.00  0.00           H  
ATOM     10  CG  MET     1      39.753  67.881  82.469  1.00  0.00           C  
ATOM     11  HG2 MET     1      39.846  68.401  83.422  1.00  0.00           H  
ATOM     12  HG3 MET     1      39.760  66.808  82.662  1.00  0.00           H  
ATOM     13  SD  MET     1      41.148  68.537  81.422  1.00  0.00           S  
ATOM     14  CE  MET     1      42.414  68.606  82.638  1.00  0.00           C  
ATOM     15  HE1 MET     1      42.036  69.145  83.506  1.00  0.00           H  
ATOM     16  HE2 MET     1      42.702  67.611  82.978  1.00  0.00           H  
ATOM     17  HE3 MET     1      43.300  69.096  82.234  1.00  0.00           H  
ATOM     18  C   MET     1      36.546  67.778  80.186  1.00  0.00           C  
ATOM     19  O   MET     1      36.368  68.878  79.601  1.00  0.00           O  
ATOM     20  N   ALA     2      35.520  66.984  80.462  1.00  0.00           N  
ATOM     21  H   ALA     2      34.662  67.343  80.067  1.00  0.00           H  
ATOM     22  CA  ALA     2      35.444  65.777  81.308  1.00  0.00           C  
ATOM     23  HA  ALA     2      34.425  65.429  81.480  1.00  0.00           H  
ATOM     24  CB  ALA     2      36.002  64.610  80.465  1.00  0.00           C  
ATOM     25  HB1 ALA     2      35.577  64.753  79.472  1.00  0.00           H  
ATOM     26  HB2 ALA     2      37.076  64.766  80.363  1.00  0.00           H  
ATOM     27  HB3 ALA     2      35.844  63.648  80.954  1.00  0.00           H  
ATOM     28  C   ALA     2      36.059  65.943  82.743  1.00  0.00           C  
ATOM     29  O   ALA     2      37.237  65.524  82.895  1.00  0.00           O  
ATOM     30  N   SER     3      35.327  66.541  83.724  1.00  0.00           N  
ATOM     31  H   SER     3      35.541  66.422  84.704  1.00  0.00           H  
ATOM     32  CA  SER     3      34.041  67.214  83.542  1.00  0.00           C  
ATOM     33  HA  SER     3      33.408  66.524  82.984  1.00  0.00           H  
ATOM     34  CB  SER     3      33.283  67.411  84.868  1.00  0.00           C  
ATOM     35  HB2 SER     3      33.416  66.469  85.399  1.00  0.00           H  
ATOM     36  HB3 SER     3      33.791  68.133  85.508  1.00  0.00           H  
ATOM     37  OG  SER     3      31.979  67.814  84.649  1.00  0.00           O  
ATOM     38  HG  SER     3      31.578  67.408  83.877  1.00  0.00           H  
ATOM     39  C   SER     3      34.092  68.578  82.713  1.00  0.00           C  
ATOM     40  O   SER     3      35.137  69.235  82.658  1.00  0.00           O  
ATOM     41  N   ASN     4      32.942  68.982  82.222  1.00  0.00           N  
ATOM     42  H   ASN     4      32.156  68.370  82.385  1.00  0.00           H  
ATOM     43  CA  ASN     4      32.707  70.128  81.330  1.00  0.00           C  
ATOM     44  HA  ASN     4      33.635  70.571  80.969  1.00  0.00           H  
ATOM     45  CB  ASN     4      32.014  69.650  80.078  1.00  0.00           C  
ATOM     46  HB2 ASN     4      31.111  69.070  80.273  1.00  0.00           H  
ATOM     47  HB3 ASN     4      31.678  70.536  79.540  1.00  0.00           H  
ATOM     48  CG  ASN     4      32.755  68.694  79.226  1.00  0.00           C  
ATOM     49  OD1 ASN     4      32.870  67.514  79.530  1.00  0.00           O  
ATOM     50  ND2 ASN     4      33.463  69.228  78.261  1.00  0.00           N  
ATOM     51 HD21 ASN     4      34.050  68.554  77.792  1.00  0.00           H  
ATOM     52 HD22 ASN     4      33.570  70.206  78.031  1.00  0.00           H  
ATOM     53  C   ASN     4      31.840  71.196  81.975  1.00  0.00           C  
ATOM     54  O   ASN     4      30.731  71.422  81.591  1.00  0.00           O  
ATOM     55  N   ASP     5      32.292  71.862  83.078  1.00  0.00           N  
ATOM     56  H   ASP     5      31.611  72.513  83.443  1.00  0.00           H  
ATOM     57  CA  ASP     5      33.673  72.094  83.381  1.00  0.00           C  
ATOM     58  HA  ASP     5      34.313  71.347  82.911  1.00  0.00           H  
ATOM     59  CB  ASP     5      34.258  73.432  82.836  1.00  0.00           C  
ATOM     60  HB2 ASP     5      33.612  74.162  83.323  1.00  0.00           H  
ATOM     61  HB3 ASP     5      35.307  73.643  83.044  1.00  0.00           H  
ATOM     62  CG  ASP     5      34.210  73.487  81.332  1.00  0.00           C  
ATOM     63  OD1 ASP     5      33.899  74.594  80.801  1.00  0.00           O  
ATOM     64  OD2 ASP     5      34.632  72.528  80.633  1.00  0.00           O  
ATOM     65  C   ASP     5      33.888  71.969  84.916  1.00  0.00           C  
ATOM     66  O   ASP     5      32.995  72.287  85.676  1.00  0.00           O  
ATOM     67  N   TYR     6      35.025  71.453  85.263  1.00  0.00           N  
ATOM     68  H   TYR     6      35.615  71.337  84.451  1.00  0.00           H  
ATOM     69  CA  TYR     6      35.593  71.581  86.585  1.00  0.00           C  
ATOM     70  HA  TYR     6      34.973  71.225  87.408  1.00  0.00           H  
ATOM     71  CB  TYR     6      36.875  70.717  86.720  1.00  0.00           C  
ATOM     72  HB2 TYR     6      37.478  71.154  85.924  1.00  0.00           H  
ATOM     73  HB3 TYR     6      37.411  70.949  87.640  1.00  0.00           H  
ATOM     74  CG  TYR     6      36.755  69.201  86.580  1.00  0.00           C  
ATOM     75  CD1 TYR     6      37.737  68.486  85.832  1.00  0.00           C  
ATOM     76  HD1 TYR     6      38.551  68.977  85.319  1.00  0.00           H  
ATOM     77  CE1 TYR     6      37.694  67.087  85.807  1.00  0.00           C  
ATOM     78  HE1 TYR     6      38.384  66.615  85.124  1.00  0.00           H  
ATOM     79  CZ  TYR     6      36.819  66.372  86.529  1.00  0.00           C  
ATOM     80  OH  TYR     6      36.821  65.046  86.454  1.00  0.00           O  
ATOM     81  HH  TYR     6      37.676  64.661  86.247  1.00  0.00           H  
ATOM     82  CE2 TYR     6      35.785  66.997  87.246  1.00  0.00           C  
ATOM     83  HE2 TYR     6      35.078  66.372  87.771  1.00  0.00           H  
ATOM     84  CD2 TYR     6      35.840  68.376  87.317  1.00  0.00           C  
ATOM     85  HD2 TYR     6      35.116  68.886  87.935  1.00  0.00           H  
ATOM     86  C   TYR     6      35.723  73.060  86.859  1.00  0.00           C  
ATOM     87  O   TYR     6      36.197  73.840  86.008  1.00  0.00           O  
ATOM     88  N   THR     7      35.424  73.573  88.053  1.00  0.00           N  
ATOM     89  H   THR     7      34.934  73.043  88.760  1.00  0.00           H  
ATOM     90  CA  THR     7      35.367  75.022  88.223  1.00  0.00           C  
ATOM     91  HA  THR     7      36.398  75.334  88.057  1.00  0.00           H  
ATOM     92  CB  THR     7      34.455  75.741  87.177  1.00  0.00           C  
ATOM     93  HB  THR     7      34.743  75.448  86.167  1.00  0.00           H  
ATOM     94  CG2 THR     7      33.026  75.273  87.358  1.00  0.00           C  
ATOM     95 HG21 THR     7      32.647  75.589  88.330  1.00  0.00           H  
ATOM     96 HG22 THR     7      32.397  75.686  86.569  1.00  0.00           H  
ATOM     97 HG23 THR     7      32.938  74.189  87.277  1.00  0.00           H  
ATOM     98  OG1 THR     7      34.472  77.061  87.383  1.00  0.00           O  
ATOM     99  HG1 THR     7      35.382  77.251  87.142  1.00  0.00           H  
ATOM    100  C   THR     7      35.130  75.317  89.658  1.00  0.00           C  
ATOM    101  O   THR     7      34.526  74.469  90.344  1.00  0.00           O  
ATOM    102  N   GLN     8      35.540  76.512  90.129  1.00  0.00           N  
ATOM    103  H   GLN     8      36.079  77.098  89.508  1.00  0.00           H  
ATOM    104  CA  GLN     8      35.288  76.979  91.510  1.00  0.00           C  
ATOM    105  HA  GLN     8      34.871  76.238  92.192  1.00  0.00           H  
ATOM    106  CB  GLN     8      36.614  77.379  92.213  1.00  0.00           C  
ATOM    107  HB2 GLN     8      37.185  78.086  91.611  1.00  0.00           H  
ATOM    108  HB3 GLN     8      36.261  77.933  93.083  1.00  0.00           H  
ATOM    109  CG  GLN     8      37.548  76.191  92.674  1.00  0.00           C  
ATOM    110  HG2 GLN     8      37.051  75.725  93.524  1.00  0.00           H  
ATOM    111  HG3 GLN     8      37.636  75.492  91.842  1.00  0.00           H  
ATOM    112  CD  GLN     8      38.972  76.587  93.013  1.00  0.00           C  
ATOM    113  OE1 GLN     8      39.259  77.765  92.993  1.00  0.00           O  
ATOM    114  NE2 GLN     8      39.827  75.668  93.208  1.00  0.00           N  
ATOM    115 HE21 GLN     8      39.476  74.724  93.275  1.00  0.00           H  
ATOM    116 HE22 GLN     8      40.808  75.879  93.324  1.00  0.00           H  
ATOM    117  C   GLN     8      34.271  78.123  91.553  1.00  0.00           C  
ATOM    118  O   GLN     8      34.427  79.070  90.875  1.00  0.00           O  
ATOM    119  N   GLN     9      33.120  78.054  92.267  1.00  0.00           N  
ATOM    120  H   GLN     9      32.539  78.852  92.055  1.00  0.00           H  
ATOM    121  CA  GLN     9      32.629  77.053  93.240  1.00  0.00           C  
ATOM    122  HA  GLN     9      31.856  77.604  93.775  1.00  0.00           H  
ATOM    123  CB  GLN     9      32.028  75.769  92.622  1.00  0.00           C  
ATOM    124  HB2 GLN     9      32.769  75.262  92.005  1.00  0.00           H  
ATOM    125  HB3 GLN     9      31.685  75.214  93.495  1.00  0.00           H  
ATOM    126  CG  GLN     9      30.852  76.099  91.760  1.00  0.00           C  
ATOM    127  HG2 GLN     9      30.100  76.612  92.359  1.00  0.00           H  
ATOM    128  HG3 GLN     9      31.224  76.723  90.947  1.00  0.00           H  
ATOM    129  CD  GLN     9      30.271  74.802  91.145  1.00  0.00           C  
ATOM    130  OE1 GLN     9      30.723  73.702  91.353  1.00  0.00           O  
ATOM    131  NE2 GLN     9      29.203  74.884  90.399  1.00  0.00           N  
ATOM    132 HE21 GLN     9      28.778  75.786  90.238  1.00  0.00           H  
ATOM    133 HE22 GLN     9      28.780  74.091  89.938  1.00  0.00           H  
ATOM    134  C   GLN     9      33.741  76.867  94.333  1.00  0.00           C  
ATOM    135  O   GLN     9      34.296  75.745  94.438  1.00  0.00           O  
ATOM    136  N   ALA    10      34.163  77.884  95.114  1.00  0.00           N  
ATOM    137  H   ALA    10      35.015  77.763  95.642  1.00  0.00           H  
ATOM    138  CA  ALA    10      33.611  79.204  95.248  1.00  0.00           C  
ATOM    139  HA  ALA    10      32.536  79.144  95.079  1.00  0.00           H  
ATOM    140  CB  ALA    10      33.821  79.574  96.736  1.00  0.00           C  
ATOM    141  HB1 ALA    10      34.886  79.512  96.962  1.00  0.00           H  
ATOM    142  HB2 ALA    10      33.301  80.515  96.912  1.00  0.00           H  
ATOM    143  HB3 ALA    10      33.443  78.788  97.389  1.00  0.00           H  
ATOM    144  C   ALA    10      34.212  80.295  94.299  1.00  0.00           C  
ATOM    145  O   ALA    10      35.399  80.219  94.049  1.00  0.00           O  
ATOM    146  N   THR    11      33.409  81.302  93.994  1.00  0.00           N  
ATOM    147  H   THR    11      32.435  81.150  94.216  1.00  0.00           H  
ATOM    148  CA  THR    11      33.893  82.557  93.418  1.00  0.00           C  
ATOM    149  HA  THR    11      34.559  82.237  92.616  1.00  0.00           H  
ATOM    150  CB  THR    11      32.692  83.372  92.951  1.00  0.00           C  
ATOM    151  HB  THR    11      31.960  82.675  92.543  1.00  0.00           H  
ATOM    152  CG2 THR    11      32.131  84.273  94.069  1.00  0.00           C  
ATOM    153 HG21 THR    11      32.840  85.083  94.241  1.00  0.00           H  
ATOM    154 HG22 THR    11      31.256  84.769  93.649  1.00  0.00           H  
ATOM    155 HG23 THR    11      31.721  83.618  94.837  1.00  0.00           H  
ATOM    156  OG1 THR    11      32.888  84.289  91.891  1.00  0.00           O  
ATOM    157  HG1 THR    11      32.546  83.750  91.174  1.00  0.00           H  
ATOM    158  C   THR    11      34.743  83.278  94.550  1.00  0.00           C  
ATOM    159  O   THR    11      34.387  83.236  95.729  1.00  0.00           O  
ATOM    160  N   GLN    12      35.893  83.999  94.294  1.00  0.00           N  
ATOM    161  H   GLN    12      36.087  84.650  95.041  1.00  0.00           H  
ATOM    162  CA  GLN    12      36.494  84.092  92.972  1.00  0.00           C  
ATOM    163  HA  GLN    12      35.698  84.050  92.229  1.00  0.00           H  
ATOM    164  CB  GLN    12      37.326  85.301  92.858  1.00  0.00           C  
ATOM    165  HB2 GLN    12      38.056  85.465  93.651  1.00  0.00           H  
ATOM    166  HB3 GLN    12      37.936  85.281  91.955  1.00  0.00           H  
ATOM    167  CG  GLN    12      36.555  86.636  92.922  1.00  0.00           C  
ATOM    168  HG2 GLN    12      35.613  86.517  92.387  1.00  0.00           H  
ATOM    169  HG3 GLN    12      36.191  86.770  93.941  1.00  0.00           H  
ATOM    170  CD  GLN    12      37.334  87.851  92.374  1.00  0.00           C  
ATOM    171  OE1 GLN    12      38.248  87.754  91.597  1.00  0.00           O  
ATOM    172  NE2 GLN    12      37.091  89.044  92.889  1.00  0.00           N  
ATOM    173 HE21 GLN    12      37.709  89.815  92.680  1.00  0.00           H  
ATOM    174 HE22 GLN    12      36.428  89.093  93.649  1.00  0.00           H  
ATOM    175  C   GLN    12      37.486  82.890  92.863  1.00  0.00           C  
ATOM    176  O   GLN    12      38.250  82.650  93.798  1.00  0.00           O  
ATOM    177  N   SER    13      37.434  82.188  91.708  1.00  0.00           N  
ATOM    178  H   SER    13      36.972  82.595  90.907  1.00  0.00           H  
ATOM    179  CA  SER    13      38.202  80.982  91.463  1.00  0.00           C  
ATOM    180  HA  SER    13      37.848  80.221  92.158  1.00  0.00           H  
ATOM    181  CB  SER    13      37.814  80.406  90.062  1.00  0.00           C  
ATOM    182  HB2 SER    13      36.798  80.019  90.136  1.00  0.00           H  
ATOM    183  HB3 SER    13      37.895  81.260  89.389  1.00  0.00           H  
ATOM    184  OG  SER    13      38.679  79.419  89.648  1.00  0.00           O  
ATOM    185  HG  SER    13      38.886  78.707  90.257  1.00  0.00           H  
ATOM    186  C   SER    13      39.716  81.249  91.623  1.00  0.00           C  
ATOM    187  O   SER    13      40.213  82.291  91.313  1.00  0.00           O  
ATOM    188  N   TYR    14      40.520  80.196  91.903  1.00  0.00           N  
ATOM    189  H   TYR    14      40.100  79.319  92.175  1.00  0.00           H  
ATOM    190  CA  TYR    14      41.945  80.221  91.679  1.00  0.00           C  
ATOM    191  HA  TYR    14      42.299  81.102  92.216  1.00  0.00           H  
ATOM    192  CB  TYR    14      42.539  78.965  92.314  1.00  0.00           C  
ATOM    193  HB2 TYR    14      42.212  78.972  93.354  1.00  0.00           H  
ATOM    194  HB3 TYR    14      42.081  78.053  91.929  1.00  0.00           H  
ATOM    195  CG  TYR    14      44.031  78.874  92.240  1.00  0.00           C  
ATOM    196  CD1 TYR    14      44.862  79.047  93.348  1.00  0.00           C  
ATOM    197  HD1 TYR    14      44.326  79.284  94.255  1.00  0.00           H  
ATOM    198  CE1 TYR    14      46.248  78.971  93.275  1.00  0.00           C  
ATOM    199  HE1 TYR    14      46.988  79.117  94.048  1.00  0.00           H  
ATOM    200  CZ  TYR    14      46.726  78.620  91.989  1.00  0.00           C  
ATOM    201  OH  TYR    14      48.059  78.572  91.853  1.00  0.00           O  
ATOM    202  HH  TYR    14      48.343  78.478  90.941  1.00  0.00           H  
ATOM    203  CE2 TYR    14      45.919  78.367  90.882  1.00  0.00           C  
ATOM    204  HE2 TYR    14      46.442  78.093  89.977  1.00  0.00           H  
ATOM    205  CD2 TYR    14      44.557  78.423  91.029  1.00  0.00           C  
ATOM    206  HD2 TYR    14      43.969  78.112  90.178  1.00  0.00           H  
ATOM    207  C   TYR    14      42.356  80.549  90.206  1.00  0.00           C  
ATOM    208  O   TYR    14      41.585  80.119  89.375  1.00  0.00           O  
ATOM    209  N   GLY    15      43.405  81.301  89.933  1.00  0.00           N  
ATOM    210  H   GLY    15      43.441  81.586  88.965  1.00  0.00           H  
ATOM    211  CA  GLY    15      44.386  81.920  90.867  1.00  0.00           C  
ATOM    212  HA2 GLY    15      43.973  82.870  91.205  1.00  0.00           H  
ATOM    213  HA3 GLY    15      44.698  81.359  91.748  1.00  0.00           H  
ATOM    214  C   GLY    15      45.723  82.373  90.249  1.00  0.00           C  
ATOM    215  O   GLY    15      45.986  82.099  89.069  1.00  0.00           O  
ATOM    216  N   ALA    16      46.566  83.106  90.938  1.00  0.00           N  
ATOM    217  H   ALA    16      46.252  83.271  91.884  1.00  0.00           H  
ATOM    218  CA  ALA    16      47.854  83.684  90.467  1.00  0.00           C  
ATOM    219  HA  ALA    16      47.562  84.246  89.580  1.00  0.00           H  
ATOM    220  CB  ALA    16      48.445  84.588  91.566  1.00  0.00           C  
ATOM    221  HB1 ALA    16      48.612  83.993  92.464  1.00  0.00           H  
ATOM    222  HB2 ALA    16      49.241  85.192  91.130  1.00  0.00           H  
ATOM    223  HB3 ALA    16      47.716  85.358  91.816  1.00  0.00           H  
ATOM    224  C   ALA    16      48.883  82.679  89.929  1.00  0.00           C  
ATOM    225  O   ALA    16      49.032  81.518  90.402  1.00  0.00           O  
ATOM    226  N   TYR    17      49.606  83.124  88.949  1.00  0.00           N  
ATOM    227  H   TYR    17      49.216  83.890  88.417  1.00  0.00           H  
ATOM    228  CA  TYR    17      50.733  82.396  88.325  1.00  0.00           C  
ATOM    229  HA  TYR    17      50.388  81.462  87.881  1.00  0.00           H  
ATOM    230  CB  TYR    17      51.300  83.237  87.226  1.00  0.00           C  
ATOM    231  HB2 TYR    17      51.664  84.175  87.647  1.00  0.00           H  
ATOM    232  HB3 TYR    17      52.120  82.679  86.775  1.00  0.00           H  
ATOM    233  CG  TYR    17      50.390  83.674  86.034  1.00  0.00           C  
ATOM    234  CD1 TYR    17      50.828  84.736  85.158  1.00  0.00           C  
ATOM    235  HD1 TYR    17      51.757  85.219  85.422  1.00  0.00           H  
ATOM    236  CE1 TYR    17      50.107  85.177  84.079  1.00  0.00           C  
ATOM    237  HE1 TYR    17      50.490  85.910  83.384  1.00  0.00           H  
ATOM    238  CZ  TYR    17      48.827  84.716  83.970  1.00  0.00           C  
ATOM    239  OH  TYR    17      48.007  85.244  83.041  1.00  0.00           O  
ATOM    240  HH  TYR    17      48.374  85.962  82.520  1.00  0.00           H  
ATOM    241  CE2 TYR    17      48.342  83.553  84.675  1.00  0.00           C  
ATOM    242  HE2 TYR    17      47.307  83.252  84.606  1.00  0.00           H  
ATOM    243  CD2 TYR    17      49.205  82.968  85.655  1.00  0.00           C  
ATOM    244  HD2 TYR    17      48.925  82.105  86.242  1.00  0.00           H  
ATOM    245  C   TYR    17      51.826  82.165  89.375  1.00  0.00           C  
ATOM    246  O   TYR    17      51.985  83.008  90.244  1.00  0.00           O  
ATOM    247  N   PRO    18      52.564  81.042  89.371  1.00  0.00           N  
ATOM    248  CD  PRO    18      52.441  80.089  88.242  1.00  0.00           C  
ATOM    249  HD2 PRO    18      52.858  80.390  87.281  1.00  0.00           H  
ATOM    250  HD3 PRO    18      51.491  79.564  88.140  1.00  0.00           H  
ATOM    251  CG  PRO    18      53.494  78.959  88.612  1.00  0.00           C  
ATOM    252  HG2 PRO    18      54.445  79.218  88.147  1.00  0.00           H  
ATOM    253  HG3 PRO    18      53.114  77.975  88.335  1.00  0.00           H  
ATOM    254  CB  PRO    18      53.540  79.020  90.137  1.00  0.00           C  
ATOM    255  HB2 PRO    18      54.420  78.552  90.580  1.00  0.00           H  
ATOM    256  HB3 PRO    18      52.699  78.485  90.577  1.00  0.00           H  
ATOM    257  CA  PRO    18      53.469  80.512  90.445  1.00  0.00           C  
ATOM    258  HA  PRO    18      52.977  80.638  91.409  1.00  0.00           H  
ATOM    259  C   PRO    18      54.826  81.161  90.391  1.00  0.00           C  
ATOM    260  O   PRO    18      55.497  81.241  89.329  1.00  0.00           O  
ATOM    261  N   THR    19      55.226  81.813  91.460  1.00  0.00           N  
ATOM    262  H   THR    19      54.700  81.589  92.293  1.00  0.00           H  
ATOM    263  CA  THR    19      56.498  82.519  91.706  1.00  0.00           C  
ATOM    264  HA  THR    19      56.756  83.144  90.851  1.00  0.00           H  
ATOM    265  CB  THR    19      56.342  83.219  93.129  1.00  0.00           C  
ATOM    266  HB  THR    19      57.299  83.596  93.490  1.00  0.00           H  
ATOM    267  CG2 THR    19      55.306  84.353  92.873  1.00  0.00           C  
ATOM    268 HG21 THR    19      55.390  84.789  91.878  1.00  0.00           H  
ATOM    269 HG22 THR    19      54.258  84.164  93.105  1.00  0.00           H  
ATOM    270 HG23 THR    19      55.638  85.140  93.550  1.00  0.00           H  
ATOM    271  OG1 THR    19      55.814  82.248  94.030  1.00  0.00           O  
ATOM    272  HG1 THR    19      56.499  81.633  94.301  1.00  0.00           H  
ATOM    273  C   THR    19      57.647  81.551  91.776  1.00  0.00           C  
ATOM    274  O   THR    19      57.567  80.350  91.798  1.00  0.00           O  
ATOM    275  N   GLN    20      58.855  82.055  91.858  1.00  0.00           N  
ATOM    276  H   GLN    20      58.916  83.057  91.969  1.00  0.00           H  
ATOM    277  CA  GLN    20      60.122  81.226  91.692  1.00  0.00           C  
ATOM    278  HA  GLN    20      60.115  80.783  90.696  1.00  0.00           H  
ATOM    279  CB  GLN    20      61.351  82.209  91.750  1.00  0.00           C  
ATOM    280  HB2 GLN    20      61.229  82.778  92.672  1.00  0.00           H  
ATOM    281  HB3 GLN    20      62.276  81.637  91.825  1.00  0.00           H  
ATOM    282  CG  GLN    20      61.367  83.207  90.563  1.00  0.00           C  
ATOM    283  HG2 GLN    20      61.445  82.561  89.689  1.00  0.00           H  
ATOM    284  HG3 GLN    20      60.380  83.660  90.470  1.00  0.00           H  
ATOM    285  CD  GLN    20      62.423  84.264  90.819  1.00  0.00           C  
ATOM    286  OE1 GLN    20      62.450  84.964  91.821  1.00  0.00           O  
ATOM    287  NE2 GLN    20      63.355  84.497  89.944  1.00  0.00           N  
ATOM    288 HE21 GLN    20      63.504  83.754  89.276  1.00  0.00           H  
ATOM    289 HE22 GLN    20      63.962  85.301  89.879  1.00  0.00           H  
ATOM    290  C   GLN    20      60.382  80.227  92.832  1.00  0.00           C  
ATOM    291  O   GLN    20      60.166  80.626  94.020  1.00  0.00           O  
ATOM    292  N   PRO    21      60.704  78.982  92.547  1.00  0.00           N  
ATOM    293  CD  PRO    21      60.619  78.400  91.199  1.00  0.00           C  
ATOM    294  HD2 PRO    21      61.639  78.134  90.924  1.00  0.00           H  
ATOM    295  HD3 PRO    21      60.017  78.948  90.473  1.00  0.00           H  
ATOM    296  CG  PRO    21      60.005  77.019  91.456  1.00  0.00           C  
ATOM    297  HG2 PRO    21      60.221  76.327  90.642  1.00  0.00           H  
ATOM    298  HG3 PRO    21      58.946  77.126  91.693  1.00  0.00           H  
ATOM    299  CB  PRO    21      60.679  76.699  92.832  1.00  0.00           C  
ATOM    300  HB2 PRO    21      61.654  76.223  92.728  1.00  0.00           H  
ATOM    301  HB3 PRO    21      59.968  76.054  93.348  1.00  0.00           H  
ATOM    302  CA  PRO    21      60.698  78.048  93.614  1.00  0.00           C  
ATOM    303  HA  PRO    21      59.755  78.193  94.142  1.00  0.00           H  
ATOM    304  C   PRO    21      61.882  78.105  94.599  1.00  0.00           C  
ATOM    305  O   PRO    21      62.997  78.603  94.250  1.00  0.00           O  
ATOM    306  N   GLY    22      61.741  77.558  95.811  1.00  0.00           N  
ATOM    307  H   GLY    22      60.839  77.139  95.984  1.00  0.00           H  
ATOM    308  CA  GLY    22      62.727  77.570  96.820  1.00  0.00           C  
ATOM    309  HA2 GLY    22      63.458  76.778  96.656  1.00  0.00           H  
ATOM    310  HA3 GLY    22      63.333  78.445  96.582  1.00  0.00           H  
ATOM    311  C   GLY    22      62.225  77.769  98.206  1.00  0.00           C  
ATOM    312  O   GLY    22      61.089  78.198  98.445  1.00  0.00           O  
ATOM    313  N   GLN    23      63.130  77.616  99.165  1.00  0.00           N  
ATOM    314  H   GLN    23      64.011  77.362  98.740  1.00  0.00           H  
ATOM    315  CA  GLN    23      62.867  77.599 100.615  1.00  0.00           C  
ATOM    316  HA  GLN    23      61.923  77.078 100.773  1.00  0.00           H  
ATOM    317  CB  GLN    23      64.051  76.843 101.266  1.00  0.00           C  
ATOM    318  HB2 GLN    23      64.287  75.894 100.785  1.00  0.00           H  
ATOM    319  HB3 GLN    23      64.954  77.407 101.033  1.00  0.00           H  
ATOM    320  CG  GLN    23      63.957  76.762 102.793  1.00  0.00           C  
ATOM    321  HG2 GLN    23      63.652  77.702 103.253  1.00  0.00           H  
ATOM    322  HG3 GLN    23      63.231  76.043 103.173  1.00  0.00           H  
ATOM    323  CD  GLN    23      65.349  76.574 103.441  1.00  0.00           C  
ATOM    324  OE1 GLN    23      66.340  76.148 102.870  1.00  0.00           O  
ATOM    325  NE2 GLN    23      65.535  76.947 104.716  1.00  0.00           N  
ATOM    326 HE21 GLN    23      64.696  77.027 105.273  1.00  0.00           H  
ATOM    327 HE22 GLN    23      66.513  76.952 104.965  1.00  0.00           H  
ATOM    328  C   GLN    23      62.678  79.009 101.102  1.00  0.00           C  
ATOM    329  O   GLN    23      63.604  79.693 101.503  1.00  0.00           O  
ATOM    330  N   GLY    24      61.411  79.502 101.007  1.00  0.00           N  
ATOM    331  H   GLY    24      60.649  79.023 100.548  1.00  0.00           H  
ATOM    332  CA  GLY    24      61.032  80.864 101.299  1.00  0.00           C  
ATOM    333  HA2 GLY    24      59.954  80.832 101.458  1.00  0.00           H  
ATOM    334  HA3 GLY    24      61.495  81.250 102.207  1.00  0.00           H  
ATOM    335  C   GLY    24      61.407  81.789 100.170  1.00  0.00           C  
ATOM    336  O   GLY    24      60.960  81.605  99.064  1.00  0.00           O  
ATOM    337  N   TYR    25      62.096  82.904 100.404  1.00  0.00           N  
ATOM    338  H   TYR    25      62.625  83.006 101.258  1.00  0.00           H  
ATOM    339  CA  TYR    25      62.364  84.051  99.452  1.00  0.00           C  
ATOM    340  HA  TYR    25      62.871  83.614  98.592  1.00  0.00           H  
ATOM    341  CB  TYR    25      61.108  84.807  99.020  1.00  0.00           C  
ATOM    342  HB2 TYR    25      60.290  84.096  98.907  1.00  0.00           H  
ATOM    343  HB3 TYR    25      60.844  85.513  99.808  1.00  0.00           H  
ATOM    344  CG  TYR    25      61.273  85.455  97.649  1.00  0.00           C  
ATOM    345  CD1 TYR    25      61.048  84.558  96.515  1.00  0.00           C  
ATOM    346  HD1 TYR    25      60.683  83.550  96.643  1.00  0.00           H  
ATOM    347  CE1 TYR    25      61.385  84.969  95.263  1.00  0.00           C  
ATOM    348  HE1 TYR    25      61.246  84.267  94.455  1.00  0.00           H  
ATOM    349  CZ  TYR    25      61.800  86.308  95.115  1.00  0.00           C  
ATOM    350  OH  TYR    25      62.033  86.729  93.880  1.00  0.00           O  
ATOM    351  HH  TYR    25      62.055  86.017  93.237  1.00  0.00           H  
ATOM    352  CE2 TYR    25      62.070  87.124  96.198  1.00  0.00           C  
ATOM    353  HE2 TYR    25      62.340  88.151  95.998  1.00  0.00           H  
ATOM    354  CD2 TYR    25      61.790  86.741  97.522  1.00  0.00           C  
ATOM    355  HD2 TYR    25      61.880  87.374  98.393  1.00  0.00           H  
ATOM    356  C   TYR    25      63.348  85.031 100.100  1.00  0.00           C  
ATOM    357  O   TYR    25      63.074  85.456 101.231  1.00  0.00           O  
ATOM    358  N   SER    26      64.357  85.580  99.398  1.00  0.00           N  
ATOM    359  H   SER    26      64.469  85.350  98.421  1.00  0.00           H  
ATOM    360  CA  SER    26      65.287  86.570 100.051  1.00  0.00           C  
ATOM    361  HA  SER    26      65.653  86.239 101.023  1.00  0.00           H  
ATOM    362  CB  SER    26      66.563  86.803  99.231  1.00  0.00           C  
ATOM    363  HB2 SER    26      67.044  85.832  99.117  1.00  0.00           H  
ATOM    364  HB3 SER    26      66.285  87.065  98.210  1.00  0.00           H  
ATOM    365  OG  SER    26      67.566  87.556  99.938  1.00  0.00           O  
ATOM    366  HG  SER    26      68.040  86.965 100.527  1.00  0.00           H  
ATOM    367  C   SER    26      64.641  87.916 100.224  1.00  0.00           C  
ATOM    368  O   SER    26      64.448  88.601  99.212  1.00  0.00           O  
ATOM    369  N   GLN    27      64.500  88.312 101.485  1.00  0.00           N  
ATOM    370  H   GLN    27      64.486  87.655 102.253  1.00  0.00           H  
ATOM    371  CA  GLN    27      63.898  89.659 101.809  1.00  0.00           C  
ATOM    372  HA  GLN    27      62.962  89.759 101.259  1.00  0.00           H  
ATOM    373  CB  GLN    27      63.368  89.730 103.238  1.00  0.00           C  
ATOM    374  HB2 GLN    27      62.532  90.427 103.297  1.00  0.00           H  
ATOM    375  HB3 GLN    27      63.051  88.721 103.504  1.00  0.00           H  
ATOM    376  CG  GLN    27      64.490  90.022 104.225  1.00  0.00           C  
ATOM    377  HG2 GLN    27      65.339  89.343 104.150  1.00  0.00           H  
ATOM    378  HG3 GLN    27      64.904  90.975 103.896  1.00  0.00           H  
ATOM    379  CD  GLN    27      64.182  90.160 105.707  1.00  0.00           C  
ATOM    380  OE1 GLN    27      63.023  90.125 106.105  1.00  0.00           O  
ATOM    381  NE2 GLN    27      65.113  90.381 106.614  1.00  0.00           N  
ATOM    382 HE21 GLN    27      66.076  90.534 106.353  1.00  0.00           H  
ATOM    383 HE22 GLN    27      64.932  90.381 107.608  1.00  0.00           H  
ATOM    384  C   GLN    27      64.697  90.859 101.360  1.00  0.00           C  
ATOM    385  O   GLN    27      64.145  91.912 101.183  1.00  0.00           O  
ATOM    386  N   GLN    28      66.020  90.620 101.266  1.00  0.00           N  
ATOM    387  H   GLN    28      66.359  89.733 101.610  1.00  0.00           H  
ATOM    388  CA  GLN    28      67.015  91.687 100.871  1.00  0.00           C  
ATOM    389  HA  GLN    28      66.541  92.668 100.911  1.00  0.00           H  
ATOM    390  CB  GLN    28      68.203  91.647 101.823  1.00  0.00           C  
ATOM    391  HB2 GLN    28      67.835  91.365 102.810  1.00  0.00           H  
ATOM    392  HB3 GLN    28      68.860  90.847 101.483  1.00  0.00           H  
ATOM    393  CG  GLN    28      69.041  92.934 101.854  1.00  0.00           C  
ATOM    394  HG2 GLN    28      69.225  93.280 100.837  1.00  0.00           H  
ATOM    395  HG3 GLN    28      68.467  93.724 102.338  1.00  0.00           H  
ATOM    396  CD  GLN    28      70.392  92.742 102.585  1.00  0.00           C  
ATOM    397  OE1 GLN    28      71.270  92.060 102.080  1.00  0.00           O  
ATOM    398  NE2 GLN    28      70.494  93.272 103.811  1.00  0.00           N  
ATOM    399 HE21 GLN    28      71.321  93.036 104.340  1.00  0.00           H  
ATOM    400 HE22 GLN    28      69.692  93.787 104.145  1.00  0.00           H  
ATOM    401  C   GLN    28      67.503  91.490  99.347  1.00  0.00           C  
ATOM    402  O   GLN    28      68.205  92.317  98.791  1.00  0.00           O  
ATOM    403  N   SER    29      66.929  90.556  98.592  1.00  0.00           N  
ATOM    404  H   SER    29      66.191  90.009  99.011  1.00  0.00           H  
ATOM    405  CA  SER    29      67.187  90.309  97.128  1.00  0.00           C  
ATOM    406  HA  SER    29      66.353  89.741  96.716  1.00  0.00           H  
ATOM    407  CB  SER    29      67.071  91.610  96.242  1.00  0.00           C  
ATOM    408  HB2 SER    29      66.250  92.243  96.577  1.00  0.00           H  
ATOM    409  HB3 SER    29      67.908  92.302  96.340  1.00  0.00           H  
ATOM    410  OG  SER    29      66.951  91.465  94.848  1.00  0.00           O  
ATOM    411  HG  SER    29      65.994  91.469  94.765  1.00  0.00           H  
ATOM    412  C   SER    29      68.527  89.583  96.942  1.00  0.00           C  
ATOM    413  O   SER    29      69.636  90.158  97.128  1.00  0.00           O  
ATOM    414  N   SER    30      68.359  88.427  96.344  1.00  0.00           N  
ATOM    415  H   SER    30      67.422  88.184  96.055  1.00  0.00           H  
ATOM    416  CA  SER    30      69.459  87.601  95.743  1.00  0.00           C  
ATOM    417  HA  SER    30      70.156  87.473  96.571  1.00  0.00           H  
ATOM    418  CB  SER    30      68.893  86.187  95.465  1.00  0.00           C  
ATOM    419  HB2 SER    30      69.596  85.566  94.911  1.00  0.00           H  
ATOM    420  HB3 SER    30      68.681  85.652  96.390  1.00  0.00           H  
ATOM    421  OG  SER    30      67.754  86.187  94.651  1.00  0.00           O  
ATOM    422  HG  SER    30      66.939  86.347  95.132  1.00  0.00           H  
ATOM    423  C   SER    30      70.287  88.216  94.574  1.00  0.00           C  
ATOM    424  O   SER    30      69.802  89.079  93.847  1.00  0.00           O  
ATOM    425  N   GLN    31      71.508  87.703  94.238  1.00  0.00           N  
ATOM    426  H   GLN    31      71.995  88.124  93.460  1.00  0.00           H  
ATOM    427  CA  GLN    31      72.262  86.699  95.010  1.00  0.00           C  
ATOM    428  HA  GLN    31      71.560  85.896  95.238  1.00  0.00           H  
ATOM    429  CB  GLN    31      73.470  86.246  94.226  1.00  0.00           C  
ATOM    430  HB2 GLN    31      73.986  85.443  94.753  1.00  0.00           H  
ATOM    431  HB3 GLN    31      73.102  85.925  93.252  1.00  0.00           H  
ATOM    432  CG  GLN    31      74.604  87.252  93.866  1.00  0.00           C  
ATOM    433  HG2 GLN    31      74.126  88.168  93.518  1.00  0.00           H  
ATOM    434  HG3 GLN    31      75.077  87.505  94.815  1.00  0.00           H  
ATOM    435  CD  GLN    31      75.608  86.835  92.847  1.00  0.00           C  
ATOM    436  OE1 GLN    31      75.670  85.646  92.588  1.00  0.00           O  
ATOM    437  NE2 GLN    31      76.339  87.725  92.253  1.00  0.00           N  
ATOM    438 HE21 GLN    31      76.951  87.406  91.515  1.00  0.00           H  
ATOM    439 HE22 GLN    31      76.104  88.706  92.225  1.00  0.00           H  
ATOM    440  C   GLN    31      72.820  87.154  96.348  1.00  0.00           C  
ATOM    441  O   GLN    31      73.119  88.314  96.385  1.00  0.00           O  
ATOM    442  N   PRO    32      72.760  86.394  97.478  1.00  0.00           N  
ATOM    443  CD  PRO    32      72.027  85.096  97.671  1.00  0.00           C  
ATOM    444  HD2 PRO    32      72.584  84.219  97.341  1.00  0.00           H  
ATOM    445  HD3 PRO    32      71.057  85.158  97.178  1.00  0.00           H  
ATOM    446  CG  PRO    32      71.654  84.994  99.101  1.00  0.00           C  
ATOM    447  HG2 PRO    32      72.329  84.320  99.629  1.00  0.00           H  
ATOM    448  HG3 PRO    32      70.594  84.805  99.265  1.00  0.00           H  
ATOM    449  CB  PRO    32      71.911  86.397  99.646  1.00  0.00           C  
ATOM    450  HB2 PRO    32      72.250  86.358 100.681  1.00  0.00           H  
ATOM    451  HB3 PRO    32      71.016  87.008  99.529  1.00  0.00           H  
ATOM    452  CA  PRO    32      72.975  86.995  98.754  1.00  0.00           C  
ATOM    453  HA  PRO    32      72.751  88.060  98.799  1.00  0.00           H  
ATOM    454  C   PRO    32      74.365  86.788  99.279  1.00  0.00           C  
ATOM    455  O   PRO    32      74.959  85.823  98.921  1.00  0.00           O  
ATOM    456  N   TYR    33      74.845  87.705 100.145  1.00  0.00           N  
ATOM    457  H   TYR    33      74.157  88.406 100.379  1.00  0.00           H  
ATOM    458  CA  TYR    33      76.216  87.825 100.697  1.00  0.00           C  
ATOM    459  HA  TYR    33      76.868  87.013 100.375  1.00  0.00           H  
ATOM    460  CB  TYR    33      76.729  89.183 100.176  1.00  0.00           C  
ATOM    461  HB2 TYR    33      76.345  90.099 100.623  1.00  0.00           H  
ATOM    462  HB3 TYR    33      77.793  89.232 100.410  1.00  0.00           H  
ATOM    463  CG  TYR    33      76.791  89.326  98.641  1.00  0.00           C  
ATOM    464  CD1 TYR    33      77.687  88.631  97.762  1.00  0.00           C  
ATOM    465  HD1 TYR    33      78.440  88.002  98.213  1.00  0.00           H  
ATOM    466  CE1 TYR    33      77.620  88.823  96.390  1.00  0.00           C  
ATOM    467  HE1 TYR    33      78.359  88.428  95.710  1.00  0.00           H  
ATOM    468  CZ  TYR    33      76.765  89.821  95.890  1.00  0.00           C  
ATOM    469  OH  TYR    33      76.818  90.093  94.536  1.00  0.00           O  
ATOM    470  HH  TYR    33      77.538  89.605  94.129  1.00  0.00           H  
ATOM    471  CE2 TYR    33      75.753  90.340  96.685  1.00  0.00           C  
ATOM    472  HE2 TYR    33      74.972  90.963  96.275  1.00  0.00           H  
ATOM    473  CD2 TYR    33      75.772  90.100  98.051  1.00  0.00           C  
ATOM    474  HD2 TYR    33      75.134  90.662  98.717  1.00  0.00           H  
ATOM    475  C   TYR    33      76.209  87.909 102.191  1.00  0.00           C  
ATOM    476  O   TYR    33      76.892  88.777 102.795  1.00  0.00           O  
ATOM    477  N   GLY    34      75.534  86.945 102.823  1.00  0.00           N  
ATOM    478  H   GLY    34      75.064  86.177 102.366  1.00  0.00           H  
ATOM    479  CA  GLY    34      75.555  87.048 104.299  1.00  0.00           C  
ATOM    480  HA2 GLY    34      75.147  86.188 104.829  1.00  0.00           H  
ATOM    481  HA3 GLY    34      76.572  87.222 104.650  1.00  0.00           H  
ATOM    482  C   GLY    34      74.682  88.262 104.804  1.00  0.00           C  
ATOM    483  O   GLY    34      74.225  89.109 104.033  1.00  0.00           O  
ATOM    484  N   GLN    35      74.594  88.291 106.140  1.00  0.00           N  
ATOM    485  H   GLN    35      75.018  87.559 106.693  1.00  0.00           H  
ATOM    486  CA  GLN    35      73.947  89.316 106.994  1.00  0.00           C  
ATOM    487  HA  GLN    35      74.012  90.336 106.615  1.00  0.00           H  
ATOM    488  CB  GLN    35      72.440  88.874 107.211  1.00  0.00           C  
ATOM    489  HB2 GLN    35      72.022  88.877 106.204  1.00  0.00           H  
ATOM    490  HB3 GLN    35      72.381  87.885 107.667  1.00  0.00           H  
ATOM    491  CG  GLN    35      71.782  89.988 108.081  1.00  0.00           C  
ATOM    492  HG2 GLN    35      70.810  89.615 108.404  1.00  0.00           H  
ATOM    493  HG3 GLN    35      72.375  90.238 108.961  1.00  0.00           H  
ATOM    494  CD  GLN    35      71.516  91.245 107.253  1.00  0.00           C  
ATOM    495  OE1 GLN    35      71.223  91.147 106.078  1.00  0.00           O  
ATOM    496  NE2 GLN    35      71.645  92.438 107.764  1.00  0.00           N  
ATOM    497 HE21 GLN    35      71.967  92.477 108.721  1.00  0.00           H  
ATOM    498 HE22 GLN    35      71.663  93.260 107.178  1.00  0.00           H  
ATOM    499  C   GLN    35      74.752  89.380 108.227  1.00  0.00           C  
ATOM    500  O   GLN    35      74.728  88.374 108.941  1.00  0.00           O  
ATOM    501  N   GLN    36      75.310  90.536 108.602  1.00  0.00           N  
ATOM    502  H   GLN    36      75.823  90.322 109.445  1.00  0.00           H  
ATOM    503  CA  GLN    36      75.676  91.827 107.853  1.00  0.00           C  
ATOM    504  HA  GLN    36      74.695  92.226 107.597  1.00  0.00           H  
ATOM    505  CB  GLN    36      76.354  92.845 108.778  1.00  0.00           C  
ATOM    506  HB2 GLN    36      77.246  92.384 109.202  1.00  0.00           H  
ATOM    507  HB3 GLN    36      76.632  93.772 108.277  1.00  0.00           H  
ATOM    508  CG  GLN    36      75.503  93.206 109.973  1.00  0.00           C  
ATOM    509  HG2 GLN    36      75.488  92.375 110.679  1.00  0.00           H  
ATOM    510  HG3 GLN    36      76.017  94.016 110.491  1.00  0.00           H  
ATOM    511  CD  GLN    36      74.058  93.527 109.562  1.00  0.00           C  
ATOM    512  OE1 GLN    36      73.101  92.913 110.027  1.00  0.00           O  
ATOM    513  NE2 GLN    36      73.856  94.489 108.653  1.00  0.00           N  
ATOM    514 HE21 GLN    36      74.574  95.003 108.163  1.00  0.00           H  
ATOM    515 HE22 GLN    36      72.900  94.722 108.424  1.00  0.00           H  
ATOM    516  C   GLN    36      76.379  91.567 106.560  1.00  0.00           C  
ATOM    517  O   GLN    36      77.417  90.832 106.480  1.00  0.00           O  
ATOM    518  N   SER    37      75.900  92.111 105.493  1.00  0.00           N  
ATOM    519  H   SER    37      75.098  92.725 105.482  1.00  0.00           H  
ATOM    520  CA  SER    37      76.491  91.963 104.126  1.00  0.00           C  
ATOM    521  HA  SER    37      76.374  90.934 103.785  1.00  0.00           H  
ATOM    522  CB  SER    37      75.704  92.845 103.179  1.00  0.00           C  
ATOM    523  HB2 SER    37      74.654  92.559 103.242  1.00  0.00           H  
ATOM    524  HB3 SER    37      75.678  93.903 103.443  1.00  0.00           H  
ATOM    525  OG  SER    37      75.991  92.551 101.818  1.00  0.00           O  
ATOM    526  HG  SER    37      75.184  92.566 101.298  1.00  0.00           H  
ATOM    527  C   SER    37      78.000  92.273 103.979  1.00  0.00           C  
ATOM    528  O   SER    37      78.652  92.940 104.749  1.00  0.00           O  
ATOM    529  N   TYR    38      78.612  91.840 102.945  1.00  0.00           N  
ATOM    530  H   TYR    38      78.076  91.358 102.238  1.00  0.00           H  
ATOM    531  CA  TYR    38      80.088  92.033 102.650  1.00  0.00           C  
ATOM    532  HA  TYR    38      80.717  91.612 103.434  1.00  0.00           H  
ATOM    533  CB  TYR    38      80.400  91.344 101.299  1.00  0.00           C  
ATOM    534  HB2 TYR    38      81.479  91.192 101.296  1.00  0.00           H  
ATOM    535  HB3 TYR    38      79.908  90.372 101.267  1.00  0.00           H  
ATOM    536  CG  TYR    38      80.094  92.102 100.007  1.00  0.00           C  
ATOM    537  CD1 TYR    38      78.772  92.158  99.513  1.00  0.00           C  
ATOM    538  HD1 TYR    38      78.028  91.659 100.117  1.00  0.00           H  
ATOM    539  CE1 TYR    38      78.449  92.766  98.319  1.00  0.00           C  
ATOM    540  HE1 TYR    38      77.465  92.680  97.883  1.00  0.00           H  
ATOM    541  CZ  TYR    38      79.487  93.386  97.626  1.00  0.00           C  
ATOM    542  OH  TYR    38      79.348  93.791  96.369  1.00  0.00           O  
ATOM    543  HH  TYR    38      80.157  94.077  95.939  1.00  0.00           H  
ATOM    544  CE2 TYR    38      80.853  93.334  98.125  1.00  0.00           C  
ATOM    545  HE2 TYR    38      81.600  93.698  97.436  1.00  0.00           H  
ATOM    546  CD2 TYR    38      81.183  92.781  99.364  1.00  0.00           C  
ATOM    547  HD2 TYR    38      82.190  92.848  99.748  1.00  0.00           H  
ATOM    548  C   TYR    38      80.387  93.529 102.551  1.00  0.00           C  
ATOM    549  O   TYR    38      79.629  94.281 101.975  1.00  0.00           O  
ATOM    550  N   SER    39      81.546  93.974 102.985  1.00  0.00           N  
ATOM    551  H   SER    39      82.222  93.344 103.392  1.00  0.00           H  
ATOM    552  CA  SER    39      81.930  95.364 103.076  1.00  0.00           C  
ATOM    553  HA  SER    39      81.089  96.013 102.833  1.00  0.00           H  
ATOM    554  CB  SER    39      82.225  95.596 104.566  1.00  0.00           C  
ATOM    555  HB2 SER    39      81.366  95.318 105.178  1.00  0.00           H  
ATOM    556  HB3 SER    39      83.073  94.957 104.811  1.00  0.00           H  
ATOM    557  OG  SER    39      82.585  97.008 104.731  1.00  0.00           O  
ATOM    558  HG  SER    39      81.773  97.505 104.850  1.00  0.00           H  
ATOM    559  C   SER    39      83.161  95.574 102.185  1.00  0.00           C  
ATOM    560  O   SER    39      84.250  95.078 102.542  1.00  0.00           O  
ATOM    561  N   GLY    40      83.007  96.308 101.098  1.00  0.00           N  
ATOM    562  H   GLY    40      82.074  96.599 100.839  1.00  0.00           H  
ATOM    563  CA  GLY    40      83.977  96.463 100.027  1.00  0.00           C  
ATOM    564  HA2 GLY    40      84.628  95.592  99.946  1.00  0.00           H  
ATOM    565  HA3 GLY    40      83.517  96.470  99.039  1.00  0.00           H  
ATOM    566  C   GLY    40      84.745  97.793 100.233  1.00  0.00           C  
ATOM    567  O   GLY    40      85.062  98.065 101.390  1.00  0.00           O  
ATOM    568  N   TYR    41      84.979  98.581  99.220  1.00  0.00           N  
ATOM    569  H   TYR    41      85.544  99.374  99.492  1.00  0.00           H  
ATOM    570  CA  TYR    41      84.473  98.504  97.853  1.00  0.00           C  
ATOM    571  HA  TYR    41      84.417  97.468  97.519  1.00  0.00           H  
ATOM    572  CB  TYR    41      83.122  99.262  97.735  1.00  0.00           C  
ATOM    573  HB2 TYR    41      83.320 100.331  97.820  1.00  0.00           H  
ATOM    574  HB3 TYR    41      82.784  99.217  96.699  1.00  0.00           H  
ATOM    575  CG  TYR    41      82.036  98.899  98.747  1.00  0.00           C  
ATOM    576  CD1 TYR    41      81.194  97.824  98.378  1.00  0.00           C  
ATOM    577  HD1 TYR    41      81.293  97.399  97.390  1.00  0.00           H  
ATOM    578  CE1 TYR    41      80.246  97.401  99.335  1.00  0.00           C  
ATOM    579  HE1 TYR    41      79.514  96.666  99.035  1.00  0.00           H  
ATOM    580  CZ  TYR    41      80.199  97.985 100.613  1.00  0.00           C  
ATOM    581  OH  TYR    41      79.260  97.449 101.405  1.00  0.00           O  
ATOM    582  HH  TYR    41      79.023  96.592 101.042  1.00  0.00           H  
ATOM    583  CE2 TYR    41      81.051  98.987 101.030  1.00  0.00           C  
ATOM    584  HE2 TYR    41      80.845  99.534 101.938  1.00  0.00           H  
ATOM    585  CD2 TYR    41      82.019  99.449 100.075  1.00  0.00           C  
ATOM    586  HD2 TYR    41      82.730 100.176 100.439  1.00  0.00           H  
ATOM    587  C   TYR    41      85.392  99.214  96.880  1.00  0.00           C  
ATOM    588  O   TYR    41      85.817 100.324  97.126  1.00  0.00           O  
ATOM    589  N   SER    42      85.480  98.689  95.607  1.00  0.00           N  
ATOM    590  H   SER    42      84.981  97.818  95.494  1.00  0.00           H  
ATOM    591  CA  SER    42      85.982  99.357  94.394  1.00  0.00           C  
ATOM    592  HA  SER    42      87.006  99.697  94.550  1.00  0.00           H  
ATOM    593  CB  SER    42      86.131  98.438  93.181  1.00  0.00           C  
ATOM    594  HB2 SER    42      86.795  97.608  93.421  1.00  0.00           H  
ATOM    595  HB3 SER    42      85.139  97.989  93.139  1.00  0.00           H  
ATOM    596  OG  SER    42      86.498  99.129  91.992  1.00  0.00           O  
ATOM    597  HG  SER    42      86.808  98.376  91.483  1.00  0.00           H  
ATOM    598  C   SER    42      85.033 100.423  93.973  1.00  0.00           C  
ATOM    599  O   SER    42      83.820 100.205  94.100  1.00  0.00           O  
ATOM    600  N   GLN    43      85.452 101.620  93.601  1.00  0.00           N  
ATOM    601  H   GLN    43      86.458 101.711  93.596  1.00  0.00           H  
ATOM    602  CA  GLN    43      84.635 102.684  93.105  1.00  0.00           C  
ATOM    603  HA  GLN    43      83.785 102.227  92.598  1.00  0.00           H  
ATOM    604  CB  GLN    43      84.144 103.613  94.303  1.00  0.00           C  
ATOM    605  HB2 GLN    43      83.499 104.353  93.829  1.00  0.00           H  
ATOM    606  HB3 GLN    43      83.513 102.974  94.921  1.00  0.00           H  
ATOM    607  CG  GLN    43      85.238 104.477  95.130  1.00  0.00           C  
ATOM    608  HG2 GLN    43      84.840 104.840  96.077  1.00  0.00           H  
ATOM    609  HG3 GLN    43      85.830 103.600  95.394  1.00  0.00           H  
ATOM    610  CD  GLN    43      85.963 105.613  94.488  1.00  0.00           C  
ATOM    611  OE1 GLN    43      85.595 106.083  93.418  1.00  0.00           O  
ATOM    612  NE2 GLN    43      86.924 106.145  95.145  1.00  0.00           N  
ATOM    613 HE21 GLN    43      87.231 105.825  96.052  1.00  0.00           H  
ATOM    614 HE22 GLN    43      87.258 106.994  94.712  1.00  0.00           H  
ATOM    615  C   GLN    43      85.380 103.484  92.025  1.00  0.00           C  
ATOM    616  O   GLN    43      86.588 103.422  92.069  1.00  0.00           O  
ATOM    617  N   SER    44      84.707 104.198  91.105  1.00  0.00           N  
ATOM    618  H   SER    44      83.701 104.247  91.175  1.00  0.00           H  
ATOM    619  CA  SER    44      85.381 105.235  90.298  1.00  0.00           C  
ATOM    620  HA  SER    44      86.247 105.527  90.891  1.00  0.00           H  
ATOM    621  CB  SER    44      85.952 104.613  89.006  1.00  0.00           C  
ATOM    622  HB2 SER    44      86.482 103.710  89.310  1.00  0.00           H  
ATOM    623  HB3 SER    44      85.047 104.352  88.457  1.00  0.00           H  
ATOM    624  OG  SER    44      86.806 105.537  88.259  1.00  0.00           O  
ATOM    625  HG  SER    44      87.138 105.013  87.526  1.00  0.00           H  
ATOM    626  C   SER    44      84.477 106.429  90.013  1.00  0.00           C  
ATOM    627  O   SER    44      83.673 106.380  89.102  1.00  0.00           O  
ATOM    628  N   THR    45      84.785 107.463  90.805  1.00  0.00           N  
ATOM    629  H   THR    45      85.685 107.460  91.263  1.00  0.00           H  
ATOM    630  CA  THR    45      83.899 108.592  91.055  1.00  0.00           C  
ATOM    631  HA  THR    45      83.183 108.457  90.244  1.00  0.00           H  
ATOM    632  CB  THR    45      83.244 108.468  92.491  1.00  0.00           C  
ATOM    633  HB  THR    45      82.668 109.387  92.599  1.00  0.00           H  
ATOM    634  CG2 THR    45      82.476 107.184  92.625  1.00  0.00           C  
ATOM    635 HG21 THR    45      83.105 106.299  92.720  1.00  0.00           H  
ATOM    636 HG22 THR    45      81.713 107.318  93.393  1.00  0.00           H  
ATOM    637 HG23 THR    45      81.809 107.012  91.780  1.00  0.00           H  
ATOM    638  OG1 THR    45      84.200 108.440  93.516  1.00  0.00           O  
ATOM    639  HG1 THR    45      84.681 107.624  93.359  1.00  0.00           H  
ATOM    640  C   THR    45      84.548 110.014  90.858  1.00  0.00           C  
ATOM    641  O   THR    45      83.915 111.008  91.115  1.00  0.00           O  
ATOM    642  N   ASP    46      85.785 110.008  90.421  1.00  0.00           N  
ATOM    643  H   ASP    46      86.120 109.103  90.125  1.00  0.00           H  
ATOM    644  CA  ASP    46      86.521 111.275  90.232  1.00  0.00           C  
ATOM    645  HA  ASP    46      86.050 111.842  89.429  1.00  0.00           H  
ATOM    646  CB  ASP    46      86.728 111.987  91.621  1.00  0.00           C  
ATOM    647  HB2 ASP    46      85.742 112.233  92.017  1.00  0.00           H  
ATOM    648  HB3 ASP    46      87.106 111.302  92.381  1.00  0.00           H  
ATOM    649  CG  ASP    46      87.441 113.324  91.542  1.00  0.00           C  
ATOM    650  OD1 ASP    46      88.233 113.560  92.510  1.00  0.00           O  
ATOM    651  OD2 ASP    46      87.108 114.185  90.705  1.00  0.00           O  
ATOM    652  C   ASP    46      87.934 111.046  89.635  1.00  0.00           C  
ATOM    653  O   ASP    46      88.772 110.193  90.142  1.00  0.00           O  
ATOM    654  N   THR    47      88.298 111.850  88.627  1.00  0.00           N  
ATOM    655  H   THR    47      87.582 112.466  88.270  1.00  0.00           H  
ATOM    656  CA  THR    47      89.661 111.847  87.967  1.00  0.00           C  
ATOM    657  HA  THR    47      90.150 110.881  88.090  1.00  0.00           H  
ATOM    658  CB  THR    47      89.532 112.070  86.460  1.00  0.00           C  
ATOM    659  HB  THR    47      90.526 111.967  86.025  1.00  0.00           H  
ATOM    660  CG2 THR    47      88.763 110.955  85.736  1.00  0.00           C  
ATOM    661 HG21 THR    47      89.307 110.020  85.866  1.00  0.00           H  
ATOM    662 HG22 THR    47      87.753 110.885  86.138  1.00  0.00           H  
ATOM    663 HG23 THR    47      88.833 111.074  84.655  1.00  0.00           H  
ATOM    664  OG1 THR    47      89.018 113.273  86.016  1.00  0.00           O  
ATOM    665  HG1 THR    47      88.203 113.394  86.508  1.00  0.00           H  
ATOM    666  C   THR    47      90.722 112.821  88.571  1.00  0.00           C  
ATOM    667  O   THR    47      91.834 112.810  88.108  1.00  0.00           O  
ATOM    668  N   SER    48      90.350 113.569  89.627  1.00  0.00           N  
ATOM    669  H   SER    48      89.427 113.589  90.036  1.00  0.00           H  
ATOM    670  CA  SER    48      91.208 114.540  90.272  1.00  0.00           C  
ATOM    671  HA  SER    48      92.000 114.862  89.596  1.00  0.00           H  
ATOM    672  CB  SER    48      90.309 115.721  90.742  1.00  0.00           C  
ATOM    673  HB2 SER    48      89.479 115.402  91.373  1.00  0.00           H  
ATOM    674  HB3 SER    48      90.836 116.467  91.338  1.00  0.00           H  
ATOM    675  OG  SER    48      89.733 116.310  89.651  1.00  0.00           O  
ATOM    676  HG  SER    48      90.234 117.089  89.400  1.00  0.00           H  
ATOM    677  C   SER    48      91.922 114.009  91.534  1.00  0.00           C  
ATOM    678  O   SER    48      92.571 114.738  92.242  1.00  0.00           O  
ATOM    679  N   GLY    49      91.852 112.715  91.887  1.00  0.00           N  
ATOM    680  H   GLY    49      91.380 112.051  91.290  1.00  0.00           H  
ATOM    681  CA  GLY    49      92.421 112.197  93.110  1.00  0.00           C  
ATOM    682  HA2 GLY    49      93.490 112.357  93.245  1.00  0.00           H  
ATOM    683  HA3 GLY    49      91.922 112.710  93.932  1.00  0.00           H  
ATOM    684  C   GLY    49      92.146 110.702  93.178  1.00  0.00           C  
ATOM    685  O   GLY    49      91.135 110.212  92.744  1.00  0.00           O  
ATOM    686  N   TYR    50      93.053 109.925  93.749  1.00  0.00           N  
ATOM    687  H   TYR    50      92.913 108.929  93.655  1.00  0.00           H  
ATOM    688  CA  TYR    50      94.178 110.216  94.606  1.00  0.00           C  
ATOM    689  HA  TYR    50      94.896 110.858  94.095  1.00  0.00           H  
ATOM    690  CB  TYR    50      93.680 110.917  95.892  1.00  0.00           C  
ATOM    691  HB2 TYR    50      92.851 111.593  95.681  1.00  0.00           H  
ATOM    692  HB3 TYR    50      93.377 110.209  96.663  1.00  0.00           H  
ATOM    693  CG  TYR    50      94.815 111.724  96.497  1.00  0.00           C  
ATOM    694  CD1 TYR    50      95.737 111.136  97.334  1.00  0.00           C  
ATOM    695  HD1 TYR    50      95.540 110.145  97.717  1.00  0.00           H  
ATOM    696  CE1 TYR    50      96.878 111.917  97.701  1.00  0.00           C  
ATOM    697  HE1 TYR    50      97.696 111.494  98.265  1.00  0.00           H  
ATOM    698  CZ  TYR    50      96.897 113.292  97.545  1.00  0.00           C  
ATOM    699  OH  TYR    50      97.888 113.985  98.108  1.00  0.00           O  
ATOM    700  HH  TYR    50      97.719 114.930  98.087  1.00  0.00           H  
ATOM    701  CE2 TYR    50      95.912 113.892  96.666  1.00  0.00           C  
ATOM    702  HE2 TYR    50      95.961 114.955  96.482  1.00  0.00           H  
ATOM    703  CD2 TYR    50      94.882 113.099  96.151  1.00  0.00           C  
ATOM    704  HD2 TYR    50      94.205 113.493  95.408  1.00  0.00           H  
ATOM    705  C   TYR    50      94.937 108.879  94.969  1.00  0.00           C  
ATOM    706  O   TYR    50      94.384 108.023  95.675  1.00  0.00           O  
ATOM    707  N   GLY    51      96.249 108.724  94.586  1.00  0.00           N  
ATOM    708  H   GLY    51      96.643 107.811  94.763  1.00  0.00           H  
ATOM    709  CA  GLY    51      97.154 109.662  93.945  1.00  0.00           C  
ATOM    710  HA2 GLY    51      96.956 109.628  92.874  1.00  0.00           H  
ATOM    711  HA3 GLY    51      97.048 110.705  94.244  1.00  0.00           H  
ATOM    712  C   GLY    51      98.633 109.290  94.146  1.00  0.00           C  
ATOM    713  O   GLY    51      99.084 108.120  93.947  1.00  0.00           O  
ATOM    714  N   GLN    52      99.480 110.242  94.636  1.00  0.00           N  
ATOM    715  H   GLN    52      99.037 111.121  94.865  1.00  0.00           H  
ATOM    716  CA  GLN    52     100.917 110.100  94.805  1.00  0.00           C  
ATOM    717  HA  GLN    52     101.229 111.116  95.047  1.00  0.00           H  
ATOM    718  CB  GLN    52     101.250 109.238  96.062  1.00  0.00           C  
ATOM    719  HB2 GLN    52     100.761 108.267  95.982  1.00  0.00           H  
ATOM    720  HB3 GLN    52     102.321 109.069  96.174  1.00  0.00           H  
ATOM    721  CG  GLN    52     100.881 110.007  97.378  1.00  0.00           C  
ATOM    722  HG2 GLN    52     101.389 110.971  97.346  1.00  0.00           H  
ATOM    723  HG3 GLN    52      99.808 110.198  97.341  1.00  0.00           H  
ATOM    724  CD  GLN    52     101.363 109.418  98.646  1.00  0.00           C  
ATOM    725  OE1 GLN    52     102.044 108.346  98.631  1.00  0.00           O  
ATOM    726  NE2 GLN    52     101.205 110.013  99.799  1.00  0.00           N  
ATOM    727 HE21 GLN    52     100.655 110.860  99.782  1.00  0.00           H  
ATOM    728 HE22 GLN    52     101.652 109.534 100.567  1.00  0.00           H  
ATOM    729  C   GLN    52     101.705 109.643  93.513  1.00  0.00           C  
ATOM    730  O   GLN    52     102.443 108.709  93.450  1.00  0.00           O  
ATOM    731  N   SER    53     101.613 110.519  92.460  1.00  0.00           N  
ATOM    732  H   SER    53     102.118 110.146  91.669  1.00  0.00           H  
ATOM    733  CA  SER    53     100.767 111.747  92.226  1.00  0.00           C  
ATOM    734  HA  SER    53     100.696 112.400  93.096  1.00  0.00           H  
ATOM    735  CB  SER    53     101.458 112.549  91.119  1.00  0.00           C  
ATOM    736  HB2 SER    53     102.438 112.854  91.485  1.00  0.00           H  
ATOM    737  HB3 SER    53     101.651 111.906  90.260  1.00  0.00           H  
ATOM    738  OG  SER    53     100.723 113.611  90.646  1.00  0.00           O  
ATOM    739  HG  SER    53     101.357 114.228  90.274  1.00  0.00           H  
ATOM    740  C   SER    53      99.310 111.408  91.907  1.00  0.00           C  
ATOM    741  O   SER    53      99.052 110.248  91.505  1.00  0.00           O  
ATOM    742  N   SER    54      98.447 112.372  92.030  1.00  0.00           N  
ATOM    743  H   SER    54      98.762 113.277  92.349  1.00  0.00           H  
ATOM    744  CA  SER    54      97.087 112.391  91.461  1.00  0.00           C  
ATOM    745  HA  SER    54      96.589 111.468  91.757  1.00  0.00           H  
ATOM    746  CB  SER    54      96.252 113.652  91.838  1.00  0.00           C  
ATOM    747  HB2 SER    54      96.558 114.546  91.294  1.00  0.00           H  
ATOM    748  HB3 SER    54      95.215 113.500  91.539  1.00  0.00           H  
ATOM    749  OG  SER    54      96.226 113.968  93.233  1.00  0.00           O  
ATOM    750  HG  SER    54      96.963 114.537  93.466  1.00  0.00           H  
ATOM    751  C   SER    54      96.991 112.343  89.942  1.00  0.00           C  
ATOM    752  O   SER    54      95.936 112.141  89.349  1.00  0.00           O  
ATOM    753  N   TYR    55      98.053 112.661  89.274  1.00  0.00           N  
ATOM    754  H   TYR    55      98.844 112.929  89.842  1.00  0.00           H  
ATOM    755  CA  TYR    55      98.108 112.863  87.835  1.00  0.00           C  
ATOM    756  HA  TYR    55      97.168 112.600  87.350  1.00  0.00           H  
ATOM    757  CB  TYR    55      98.275 114.423  87.666  1.00  0.00           C  
ATOM    758  HB2 TYR    55      99.262 114.599  88.094  1.00  0.00           H  
ATOM    759  HB3 TYR    55      98.359 114.639  86.601  1.00  0.00           H  
ATOM    760  CG  TYR    55      97.213 115.261  88.250  1.00  0.00           C  
ATOM    761  CD1 TYR    55      97.437 116.016  89.360  1.00  0.00           C  
ATOM    762  HD1 TYR    55      98.426 116.108  89.783  1.00  0.00           H  
ATOM    763  CE1 TYR    55      96.318 116.671  89.908  1.00  0.00           C  
ATOM    764  HE1 TYR    55      96.480 117.255  90.802  1.00  0.00           H  
ATOM    765  CZ  TYR    55      94.985 116.517  89.337  1.00  0.00           C  
ATOM    766  OH  TYR    55      93.890 117.040  89.912  1.00  0.00           O  
ATOM    767  HH  TYR    55      94.000 117.225  90.848  1.00  0.00           H  
ATOM    768  CE2 TYR    55      94.785 115.759  88.160  1.00  0.00           C  
ATOM    769  HE2 TYR    55      93.880 115.742  87.572  1.00  0.00           H  
ATOM    770  CD2 TYR    55      95.917 115.211  87.607  1.00  0.00           C  
ATOM    771  HD2 TYR    55      95.736 114.690  86.678  1.00  0.00           H  
ATOM    772  C   TYR    55      99.132 112.006  87.187  1.00  0.00           C  
ATOM    773  O   TYR    55     100.256 112.326  87.313  1.00  0.00           O  
ATOM    774  N   SER    56      98.931 111.025  86.313  1.00  0.00           N  
ATOM    775  H   SER    56      99.781 110.541  86.060  1.00  0.00           H  
ATOM    776  CA  SER    56      97.722 110.462  85.621  1.00  0.00           C  
ATOM    777  HA  SER    56      98.054 109.824  84.802  1.00  0.00           H  
ATOM    778  CB  SER    56      96.956 109.506  86.578  1.00  0.00           C  
ATOM    779  HB2 SER    56      97.667 108.752  86.916  1.00  0.00           H  
ATOM    780  HB3 SER    56      96.401 110.016  87.365  1.00  0.00           H  
ATOM    781  OG  SER    56      95.937 108.887  85.797  1.00  0.00           O  
ATOM    782  HG  SER    56      95.205 109.481  85.618  1.00  0.00           H  
ATOM    783  C   SER    56      96.805 111.484  84.896  1.00  0.00           C  
ATOM    784  O   SER    56      95.685 111.712  85.365  1.00  0.00           O  
ATOM    785  N   SER    57      97.123 112.170  83.802  1.00  0.00           N  
ATOM    786  H   SER    57      96.376 112.732  83.421  1.00  0.00           H  
ATOM    787  CA  SER    57      98.384 112.219  83.101  1.00  0.00           C  
ATOM    788  HA  SER    57      99.158 111.900  83.799  1.00  0.00           H  
ATOM    789  CB  SER    57      98.546 111.087  82.096  1.00  0.00           C  
ATOM    790  HB2 SER    57      99.629 110.985  82.024  1.00  0.00           H  
ATOM    791  HB3 SER    57      97.911 110.240  82.357  1.00  0.00           H  
ATOM    792  OG  SER    57      98.108 111.487  80.835  1.00  0.00           O  
ATOM    793  HG  SER    57      98.573 111.119  80.080  1.00  0.00           H  
ATOM    794  C   SER    57      98.758 113.578  82.500  1.00  0.00           C  
ATOM    795  O   SER    57      97.842 114.458  82.281  1.00  0.00           O  
ATOM    796  N   TYR    58     100.025 113.762  82.124  1.00  0.00           N  
ATOM    797  H   TYR    58     100.653 112.999  82.332  1.00  0.00           H  
ATOM    798  CA  TYR    58     100.384 114.897  81.222  1.00  0.00           C  
ATOM    799  HA  TYR    58      99.540 115.383  80.733  1.00  0.00           H  
ATOM    800  CB  TYR    58     101.126 116.077  81.854  1.00  0.00           C  
ATOM    801  HB2 TYR    58     101.962 115.777  82.487  1.00  0.00           H  
ATOM    802  HB3 TYR    58     101.464 116.749  81.066  1.00  0.00           H  
ATOM    803  CG  TYR    58     100.138 117.015  82.562  1.00  0.00           C  
ATOM    804  CD1 TYR    58      99.566 118.087  81.849  1.00  0.00           C  
ATOM    805  HD1 TYR    58      99.650 118.194  80.778  1.00  0.00           H  
ATOM    806  CE1 TYR    58      98.486 118.746  82.443  1.00  0.00           C  
ATOM    807  HE1 TYR    58      97.893 119.417  81.840  1.00  0.00           H  
ATOM    808  CZ  TYR    58      98.148 118.559  83.796  1.00  0.00           C  
ATOM    809  OH  TYR    58      97.095 119.273  84.287  1.00  0.00           O  
ATOM    810  HH  TYR    58      97.054 119.260  85.246  1.00  0.00           H  
ATOM    811  CE2 TYR    58      98.716 117.498  84.516  1.00  0.00           C  
ATOM    812  HE2 TYR    58      98.312 117.249  85.486  1.00  0.00           H  
ATOM    813  CD2 TYR    58      99.705 116.744  83.891  1.00  0.00           C  
ATOM    814  HD2 TYR    58     100.079 115.879  84.419  1.00  0.00           H  
ATOM    815  C   TYR    58     101.375 114.245  80.155  1.00  0.00           C  
ATOM    816  O   TYR    58     102.510 113.903  80.434  1.00  0.00           O  
ATOM    817  N   GLY    59     100.931 114.176  78.908  1.00  0.00           N  
ATOM    818  H   GLY    59     101.587 113.771  78.255  1.00  0.00           H  
ATOM    819  CA  GLY    59      99.591 114.585  78.407  1.00  0.00           C  
ATOM    820  HA2 GLY    59      99.548 114.408  77.333  1.00  0.00           H  
ATOM    821  HA3 GLY    59      98.827 114.060  78.980  1.00  0.00           H  
ATOM    822  C   GLY    59      99.403 116.161  78.408  1.00  0.00           C  
ATOM    823  O   GLY    59     100.364 116.898  78.569  1.00  0.00           O  
ATOM    824  N   GLN    60      98.288 116.737  78.013  1.00  0.00           N  
ATOM    825  H   GLN    60      98.305 117.746  77.975  1.00  0.00           H  
ATOM    826  CA  GLN    60      97.034 116.157  77.532  1.00  0.00           C  
ATOM    827  HA  GLN    60      97.231 115.118  77.268  1.00  0.00           H  
ATOM    828  CB  GLN    60      95.985 116.286  78.652  1.00  0.00           C  
ATOM    829  HB2 GLN    60      96.179 117.246  79.130  1.00  0.00           H  
ATOM    830  HB3 GLN    60      94.972 116.349  78.254  1.00  0.00           H  
ATOM    831  CG  GLN    60      96.095 115.285  79.848  1.00  0.00           C  
ATOM    832  HG2 GLN    60      97.118 115.030  80.123  1.00  0.00           H  
ATOM    833  HG3 GLN    60      95.727 115.829  80.718  1.00  0.00           H  
ATOM    834  CD  GLN    60      95.247 114.029  79.753  1.00  0.00           C  
ATOM    835  OE1 GLN    60      94.075 114.096  79.487  1.00  0.00           O  
ATOM    836  NE2 GLN    60      95.757 112.842  79.855  1.00  0.00           N  
ATOM    837 HE21 GLN    60      96.575 112.597  80.394  1.00  0.00           H  
ATOM    838 HE22 GLN    60      95.110 112.067  79.855  1.00  0.00           H  
ATOM    839  C   GLN    60      96.521 116.893  76.246  1.00  0.00           C  
ATOM    840  O   GLN    60      96.844 118.057  75.944  1.00  0.00           O  
ATOM    841  N   SER    61      95.815 116.117  75.416  1.00  0.00           N  
ATOM    842  H   SER    61      95.583 115.168  75.672  1.00  0.00           H  
ATOM    843  CA  SER    61      95.461 116.401  74.018  1.00  0.00           C  
ATOM    844  HA  SER    61      95.380 117.475  73.846  1.00  0.00           H  
ATOM    845  CB  SER    61      96.634 116.045  73.068  1.00  0.00           C  
ATOM    846  HB2 SER    61      96.375 116.339  72.050  1.00  0.00           H  
ATOM    847  HB3 SER    61      97.487 116.655  73.367  1.00  0.00           H  
ATOM    848  OG  SER    61      96.878 114.627  73.298  1.00  0.00           O  
ATOM    849  HG  SER    61      97.571 114.676  73.960  1.00  0.00           H  
ATOM    850  C   SER    61      94.216 115.656  73.499  1.00  0.00           C  
ATOM    851  O   SER    61      93.657 114.848  74.240  1.00  0.00           O  
ATOM    852  N   GLN    62      93.740 115.921  72.280  1.00  0.00           N  
ATOM    853  H   GLN    62      94.230 116.580  71.693  1.00  0.00           H  
ATOM    854  CA  GLN    62      92.475 115.223  71.783  1.00  0.00           C  
ATOM    855  HA  GLN    62      91.710 115.550  72.487  1.00  0.00           H  
ATOM    856  CB  GLN    62      92.111 115.783  70.387  1.00  0.00           C  
ATOM    857  HB2 GLN    62      91.817 116.826  70.506  1.00  0.00           H  
ATOM    858  HB3 GLN    62      92.999 115.810  69.756  1.00  0.00           H  
ATOM    859  CG  GLN    62      90.970 115.142  69.632  1.00  0.00           C  
ATOM    860  HG2 GLN    62      91.022 114.054  69.672  1.00  0.00           H  
ATOM    861  HG3 GLN    62      90.068 115.368  70.202  1.00  0.00           H  
ATOM    862  CD  GLN    62      90.885 115.713  68.172  1.00  0.00           C  
ATOM    863  OE1 GLN    62      91.449 116.740  67.777  1.00  0.00           O  
ATOM    864  NE2 GLN    62      90.129 115.030  67.319  1.00  0.00           N  
ATOM    865 HE21 GLN    62      90.065 115.458  66.407  1.00  0.00           H  
ATOM    866 HE22 GLN    62      89.539 114.259  67.599  1.00  0.00           H  
ATOM    867  C   GLN    62      92.346 113.639  71.885  1.00  0.00           C  
ATOM    868  O   GLN    62      91.248 113.048  71.947  1.00  0.00           O  
ATOM    869  N   ASN    63      93.464 112.893  71.940  1.00  0.00           N  
ATOM    870  H   ASN    63      94.264 113.506  72.004  1.00  0.00           H  
ATOM    871  CA  ASN    63      93.647 111.483  72.077  1.00  0.00           C  
ATOM    872  HA  ASN    63      92.682 111.001  72.230  1.00  0.00           H  
ATOM    873  CB  ASN    63      94.204 110.752  70.870  1.00  0.00           C  
ATOM    874  HB2 ASN    63      95.287 110.851  70.795  1.00  0.00           H  
ATOM    875  HB3 ASN    63      94.029 109.678  70.932  1.00  0.00           H  
ATOM    876  CG  ASN    63      93.666 111.293  69.600  1.00  0.00           C  
ATOM    877  OD1 ASN    63      94.100 112.309  69.019  1.00  0.00           O  
ATOM    878  ND2 ASN    63      92.666 110.655  69.049  1.00  0.00           N  
ATOM    879 HD21 ASN    63      92.276 111.097  68.229  1.00  0.00           H  
ATOM    880 HD22 ASN    63      92.281 109.824  69.475  1.00  0.00           H  
ATOM    881  C   ASN    63      94.334 111.019  73.368  1.00  0.00           C  
ATOM    882  O   ASN    63      94.316 109.855  73.723  1.00  0.00           O  
ATOM    883  N   THR    64      95.049 111.909  74.076  1.00  0.00           N  
ATOM    884  H   THR    64      95.192 112.792  73.607  1.00  0.00           H  
ATOM    885  CA  THR    64      95.441 111.735  75.489  1.00  0.00           C  
ATOM    886  HA  THR    64      95.281 110.710  75.824  1.00  0.00           H  
ATOM    887  CB  THR    64      96.952 111.974  75.702  1.00  0.00           C  
ATOM    888  HB  THR    64      97.262 112.911  75.240  1.00  0.00           H  
ATOM    889  CG2 THR    64      97.428 111.858  77.234  1.00  0.00           C  
ATOM    890 HG21 THR    64      96.744 111.151  77.702  1.00  0.00           H  
ATOM    891 HG22 THR    64      98.458 111.532  77.382  1.00  0.00           H  
ATOM    892 HG23 THR    64      97.357 112.842  77.698  1.00  0.00           H  
ATOM    893  OG1 THR    64      97.711 110.878  75.136  1.00  0.00           O  
ATOM    894  HG1 THR    64      97.376 110.721  74.250  1.00  0.00           H  
ATOM    895  C   THR    64      94.552 112.557  76.390  1.00  0.00           C  
ATOM    896  O   THR    64      94.864 113.719  76.635  1.00  0.00           O  
ATOM    897  N   GLY    65      93.559 112.053  77.000  1.00  0.00           N  
ATOM    898  H   GLY    65      93.098 112.527  77.763  1.00  0.00           H  
ATOM    899  CA  GLY    65      92.896 110.767  76.665  1.00  0.00           C  
ATOM    900  HA2 GLY    65      93.612 110.002  76.365  1.00  0.00           H  
ATOM    901  HA3 GLY    65      92.337 110.398  77.525  1.00  0.00           H  
ATOM    902  C   GLY    65      91.869 110.850  75.574  1.00  0.00           C  
ATOM    903  O   GLY    65      91.848 111.834  74.883  1.00  0.00           O  
ATOM    904  N   TYR    66      91.057 109.818  75.334  1.00  0.00           N  
ATOM    905  H   TYR    66      91.020 109.010  75.939  1.00  0.00           H  
ATOM    906  CA  TYR    66      90.134 109.788  74.169  1.00  0.00           C  
ATOM    907  HA  TYR    66      90.229 110.727  73.624  1.00  0.00           H  
ATOM    908  CB  TYR    66      90.755 108.808  73.128  1.00  0.00           C  
ATOM    909  HB2 TYR    66      91.772 109.051  72.819  1.00  0.00           H  
ATOM    910  HB3 TYR    66      90.846 107.815  73.568  1.00  0.00           H  
ATOM    911  CG  TYR    66      89.926 108.783  71.873  1.00  0.00           C  
ATOM    912  CD1 TYR    66      89.870 109.882  70.969  1.00  0.00           C  
ATOM    913  HD1 TYR    66      90.450 110.778  71.136  1.00  0.00           H  
ATOM    914  CE1 TYR    66      89.066 109.890  69.870  1.00  0.00           C  
ATOM    915  HE1 TYR    66      88.983 110.756  69.229  1.00  0.00           H  
ATOM    916  CZ  TYR    66      88.143 108.795  69.707  1.00  0.00           C  
ATOM    917  OH  TYR    66      87.324 108.690  68.621  1.00  0.00           O  
ATOM    918  HH  TYR    66      87.254 107.759  68.399  1.00  0.00           H  
ATOM    919  CE2 TYR    66      88.177 107.743  70.585  1.00  0.00           C  
ATOM    920  HE2 TYR    66      87.591 106.835  70.560  1.00  0.00           H  
ATOM    921  CD2 TYR    66      89.093 107.672  71.619  1.00  0.00           C  
ATOM    922  HD2 TYR    66      89.140 106.810  72.268  1.00  0.00           H  
ATOM    923  C   TYR    66      88.670 109.515  74.483  1.00  0.00           C  
ATOM    924  O   TYR    66      88.420 108.407  75.021  1.00  0.00           O  
ATOM    925  N   GLY    67      87.882 110.518  74.159  1.00  0.00           N  
ATOM    926  H   GLY    67      88.244 111.405  73.838  1.00  0.00           H  
ATOM    927  CA  GLY    67      86.378 110.396  74.244  1.00  0.00           C  
ATOM    928  HA2 GLY    67      86.084 109.866  75.151  1.00  0.00           H  
ATOM    929  HA3 GLY    67      85.968 111.403  74.318  1.00  0.00           H  
ATOM    930  C   GLY    67      85.810 109.750  72.971  1.00  0.00           C  
ATOM    931  O   GLY    67      85.871 110.323  71.844  1.00  0.00           O  
ATOM    932  N   THR    68      85.143 108.577  73.173  1.00  0.00           N  
ATOM    933  H   THR    68      85.150 108.191  74.106  1.00  0.00           H  
ATOM    934  CA  THR    68      84.679 107.801  72.001  1.00  0.00           C  
ATOM    935  HA  THR    68      85.551 107.790  71.348  1.00  0.00           H  
ATOM    936  CB  THR    68      84.261 106.314  72.395  1.00  0.00           C  
ATOM    937  HB  THR    68      83.814 105.859  71.511  1.00  0.00           H  
ATOM    938  CG2 THR    68      85.449 105.481  72.767  1.00  0.00           C  
ATOM    939 HG21 THR    68      86.123 105.576  71.916  1.00  0.00           H  
ATOM    940 HG22 THR    68      85.978 105.666  73.702  1.00  0.00           H  
ATOM    941 HG23 THR    68      85.177 104.427  72.826  1.00  0.00           H  
ATOM    942  OG1 THR    68      83.296 106.410  73.407  1.00  0.00           O  
ATOM    943  HG1 THR    68      83.545 107.062  74.066  1.00  0.00           H  
ATOM    944  C   THR    68      83.551 108.550  71.223  1.00  0.00           C  
ATOM    945  O   THR    68      82.717 109.143  71.950  1.00  0.00           O  
ATOM    946  N   GLN    69      83.398 108.315  69.915  1.00  0.00           N  
ATOM    947  H   GLN    69      84.097 107.709  69.509  1.00  0.00           H  
ATOM    948  CA  GLN    69      82.216 108.791  69.153  1.00  0.00           C  
ATOM    949  HA  GLN    69      82.284 109.863  68.967  1.00  0.00           H  
ATOM    950  CB  GLN    69      82.219 108.080  67.784  1.00  0.00           C  
ATOM    951  HB2 GLN    69      82.173 107.006  67.967  1.00  0.00           H  
ATOM    952  HB3 GLN    69      81.326 108.474  67.298  1.00  0.00           H  
ATOM    953  CG  GLN    69      83.404 108.412  66.842  1.00  0.00           C  
ATOM    954  HG2 GLN    69      83.606 109.483  66.820  1.00  0.00           H  
ATOM    955  HG3 GLN    69      84.266 107.939  67.312  1.00  0.00           H  
ATOM    956  CD  GLN    69      83.270 107.891  65.385  1.00  0.00           C  
ATOM    957  OE1 GLN    69      82.633 106.935  65.070  1.00  0.00           O  
ATOM    958  NE2 GLN    69      83.898 108.599  64.419  1.00  0.00           N  
ATOM    959 HE21 GLN    69      84.516 109.367  64.635  1.00  0.00           H  
ATOM    960 HE22 GLN    69      84.022 108.209  63.495  1.00  0.00           H  
ATOM    961  C   GLN    69      80.868 108.485  70.011  1.00  0.00           C  
ATOM    962  O   GLN    69      80.734 107.444  70.669  1.00  0.00           O  
ATOM    963  N   SER    70      79.969 109.432  70.012  1.00  0.00           N  
ATOM    964  H   SER    70      80.175 110.263  69.477  1.00  0.00           H  
ATOM    965  CA  SER    70      78.755 109.604  70.821  1.00  0.00           C  
ATOM    966  HA  SER    70      79.111 109.801  71.833  1.00  0.00           H  
ATOM    967  CB  SER    70      78.178 110.930  70.364  1.00  0.00           C  
ATOM    968  HB2 SER    70      78.991 111.647  70.252  1.00  0.00           H  
ATOM    969  HB3 SER    70      77.710 110.876  69.381  1.00  0.00           H  
ATOM    970  OG  SER    70      77.324 111.391  71.408  1.00  0.00           O  
ATOM    971  HG  SER    70      76.914 112.209  71.118  1.00  0.00           H  
ATOM    972  C   SER    70      77.740 108.504  70.788  1.00  0.00           C  
ATOM    973  O   SER    70      77.713 107.893  69.718  1.00  0.00           O  
ATOM    974  N   THR    71      76.901 108.315  71.814  1.00  0.00           N  
ATOM    975  H   THR    71      77.016 108.859  72.657  1.00  0.00           H  
ATOM    976  CA  THR    71      75.806 107.311  71.797  1.00  0.00           C  
ATOM    977  HA  THR    71      76.361 106.394  71.597  1.00  0.00           H  
ATOM    978  CB  THR    71      74.878 107.213  73.010  1.00  0.00           C  
ATOM    979  HB  THR    71      74.312 108.141  73.087  1.00  0.00           H  
ATOM    980  CG2 THR    71      74.009 105.912  73.048  1.00  0.00           C  
ATOM    981 HG21 THR    71      73.330 105.935  72.196  1.00  0.00           H  
ATOM    982 HG22 THR    71      74.672 105.052  72.952  1.00  0.00           H  
ATOM    983 HG23 THR    71      73.463 105.896  73.991  1.00  0.00           H  
ATOM    984  OG1 THR    71      75.706 107.075  74.165  1.00  0.00           O  
ATOM    985  HG1 THR    71      75.960 107.952  74.460  1.00  0.00           H  
ATOM    986  C   THR    71      74.829 107.650  70.706  1.00  0.00           C  
ATOM    987  O   THR    71      74.433 108.838  70.667  1.00  0.00           O  
ATOM    988  N   PRO    72      74.427 106.684  69.787  1.00  0.00           N  
ATOM    989  CD  PRO    72      74.955 105.333  69.762  1.00  0.00           C  
ATOM    990  HD2 PRO    72      74.196 104.729  70.258  1.00  0.00           H  
ATOM    991  HD3 PRO    72      75.992 105.166  70.053  1.00  0.00           H  
ATOM    992  CG  PRO    72      74.774 104.822  68.308  1.00  0.00           C  
ATOM    993  HG2 PRO    72      74.449 103.783  68.252  1.00  0.00           H  
ATOM    994  HG3 PRO    72      75.743 104.899  67.815  1.00  0.00           H  
ATOM    995  CB  PRO    72      73.692 105.743  67.777  1.00  0.00           C  
ATOM    996  HB2 PRO    72      72.773 105.209  68.018  1.00  0.00           H  
ATOM    997  HB3 PRO    72      73.824 106.091  66.753  1.00  0.00           H  
ATOM    998  CA  PRO    72      73.804 107.109  68.539  1.00  0.00           C  
ATOM    999  HA  PRO    72      74.486 107.803  68.048  1.00  0.00           H  
ATOM   1000  C   PRO    72      72.425 107.695  68.726  1.00  0.00           C  
ATOM   1001  O   PRO    72      71.839 107.591  69.814  1.00  0.00           O  
ATOM   1002  N   GLN    73      71.915 108.331  67.680  1.00  0.00           N  
ATOM   1003  H   GLN    73      72.511 108.416  66.869  1.00  0.00           H  
ATOM   1004  CA  GLN    73      70.607 108.952  67.581  1.00  0.00           C  
ATOM   1005  HA  GLN    73      70.585 109.765  68.307  1.00  0.00           H  
ATOM   1006  CB  GLN    73      70.398 109.555  66.198  1.00  0.00           C  
ATOM   1007  HB2 GLN    73      69.495 110.125  65.984  1.00  0.00           H  
ATOM   1008  HB3 GLN    73      71.021 110.449  66.172  1.00  0.00           H  
ATOM   1009  CG  GLN    73      70.557 108.567  64.981  1.00  0.00           C  
ATOM   1010  HG2 GLN    73      70.031 107.649  65.244  1.00  0.00           H  
ATOM   1011  HG3 GLN    73      70.118 108.976  64.072  1.00  0.00           H  
ATOM   1012  CD  GLN    73      71.963 108.097  64.627  1.00  0.00           C  
ATOM   1013  OE1 GLN    73      72.954 108.488  65.152  1.00  0.00           O  
ATOM   1014  NE2 GLN    73      72.067 107.275  63.637  1.00  0.00           N  
ATOM   1015 HE21 GLN    73      71.240 107.059  63.098  1.00  0.00           H  
ATOM   1016 HE22 GLN    73      72.963 106.943  63.310  1.00  0.00           H  
ATOM   1017  C   GLN    73      69.382 108.081  68.006  1.00  0.00           C  
ATOM   1018  O   GLN    73      69.354 106.830  67.878  1.00  0.00           O  
ATOM   1019  N   GLY    74      68.385 108.716  68.544  1.00  0.00           N  
ATOM   1020  H   GLY    74      68.364 109.724  68.474  1.00  0.00           H  
ATOM   1021  CA  GLY    74      67.196 108.119  69.054  1.00  0.00           C  
ATOM   1022  HA2 GLY    74      67.377 107.074  69.306  1.00  0.00           H  
ATOM   1023  HA3 GLY    74      67.020 108.655  69.987  1.00  0.00           H  
ATOM   1024  C   GLY    74      65.999 108.147  68.043  1.00  0.00           C  
ATOM   1025  O   GLY    74      66.055 108.878  67.030  1.00  0.00           O  
ATOM   1026  N   TYR    75      64.902 107.444  68.336  1.00  0.00           N  
ATOM   1027  H   TYR    75      64.858 106.949  69.216  1.00  0.00           H  
ATOM   1028  CA  TYR    75      63.785 107.293  67.415  1.00  0.00           C  
ATOM   1029  HA  TYR    75      63.997 108.061  66.672  1.00  0.00           H  
ATOM   1030  CB  TYR    75      63.749 105.896  66.695  1.00  0.00           C  
ATOM   1031  HB2 TYR    75      63.603 105.157  67.483  1.00  0.00           H  
ATOM   1032  HB3 TYR    75      62.868 105.747  66.072  1.00  0.00           H  
ATOM   1033  CG  TYR    75      64.985 105.512  65.933  1.00  0.00           C  
ATOM   1034  CD1 TYR    75      65.184 105.808  64.541  1.00  0.00           C  
ATOM   1035  HD1 TYR    75      64.483 106.422  63.995  1.00  0.00           H  
ATOM   1036  CE1 TYR    75      66.340 105.352  63.805  1.00  0.00           C  
ATOM   1037  HE1 TYR    75      66.480 105.526  62.748  1.00  0.00           H  
ATOM   1038  CZ  TYR    75      67.266 104.480  64.459  1.00  0.00           C  
ATOM   1039  OH  TYR    75      68.372 104.002  63.812  1.00  0.00           O  
ATOM   1040  HH  TYR    75      68.663 104.635  63.151  1.00  0.00           H  
ATOM   1041  CE2 TYR    75      67.017 104.158  65.788  1.00  0.00           C  
ATOM   1042  HE2 TYR    75      67.689 103.519  66.341  1.00  0.00           H  
ATOM   1043  CD2 TYR    75      65.895 104.647  66.474  1.00  0.00           C  
ATOM   1044  HD2 TYR    75      65.731 104.419  67.517  1.00  0.00           H  
ATOM   1045  C   TYR    75      62.362 107.558  68.029  1.00  0.00           C  
ATOM   1046  O   TYR    75      61.357 107.548  67.271  1.00  0.00           O  
ATOM   1047  N   GLY    76      62.298 107.904  69.311  1.00  0.00           N  
ATOM   1048  H   GLY    76      63.151 107.797  69.843  1.00  0.00           H  
ATOM   1049  CA  GLY    76      61.011 108.129  70.049  1.00  0.00           C  
ATOM   1050  HA2 GLY    76      61.303 108.527  71.021  1.00  0.00           H  
ATOM   1051  HA3 GLY    76      60.434 108.814  69.427  1.00  0.00           H  
ATOM   1052  C   GLY    76      60.104 106.970  70.233  1.00  0.00           C  
ATOM   1053  O   GLY    76      60.333 105.898  69.682  1.00  0.00           O  
ATOM   1054  N   SER    77      59.036 107.072  71.025  1.00  0.00           N  
ATOM   1055  H   SER    77      58.916 107.914  71.570  1.00  0.00           H  
ATOM   1056  CA  SER    77      58.094 106.005  71.326  1.00  0.00           C  
ATOM   1057  HA  SER    77      58.580 105.038  71.198  1.00  0.00           H  
ATOM   1058  CB  SER    77      57.798 105.955  72.861  1.00  0.00           C  
ATOM   1059  HB2 SER    77      57.216 105.052  73.044  1.00  0.00           H  
ATOM   1060  HB3 SER    77      58.762 105.906  73.367  1.00  0.00           H  
ATOM   1061  OG  SER    77      57.165 107.178  73.292  1.00  0.00           O  
ATOM   1062  HG  SER    77      57.796 107.901  73.250  1.00  0.00           H  
ATOM   1063  C   SER    77      56.799 106.081  70.431  1.00  0.00           C  
ATOM   1064  O   SER    77      56.238 107.202  70.227  1.00  0.00           O  
ATOM   1065  N   THR    78      56.376 105.075  69.643  1.00  0.00           N  
ATOM   1066  H   THR    78      55.514 105.204  69.132  1.00  0.00           H  
ATOM   1067  CA  THR    78      56.889 103.695  69.636  1.00  0.00           C  
ATOM   1068  HA  THR    78      57.955 103.804  69.836  1.00  0.00           H  
ATOM   1069  CB  THR    78      56.265 102.884  70.725  1.00  0.00           C  
ATOM   1070  HB  THR    78      56.494 103.469  71.615  1.00  0.00           H  
ATOM   1071  CG2 THR    78      54.770 102.563  70.748  1.00  0.00           C  
ATOM   1072 HG21 THR    78      54.430 102.140  69.803  1.00  0.00           H  
ATOM   1073 HG22 THR    78      54.668 101.854  71.570  1.00  0.00           H  
ATOM   1074 HG23 THR    78      54.204 103.493  70.788  1.00  0.00           H  
ATOM   1075  OG1 THR    78      56.824 101.669  71.095  1.00  0.00           O  
ATOM   1076  HG1 THR    78      56.758 101.503  72.039  1.00  0.00           H  
ATOM   1077  C   THR    78      56.863 103.203  68.185  1.00  0.00           C  
ATOM   1078  O   THR    78      56.069 103.588  67.308  1.00  0.00           O  
ATOM   1079  N   GLY    79      57.808 102.272  67.883  1.00  0.00           N  
ATOM   1080  H   GLY    79      58.434 101.923  68.594  1.00  0.00           H  
ATOM   1081  CA  GLY    79      57.920 101.634  66.553  1.00  0.00           C  
ATOM   1082  HA2 GLY    79      57.831 102.385  65.768  1.00  0.00           H  
ATOM   1083  HA3 GLY    79      58.927 101.241  66.415  1.00  0.00           H  
ATOM   1084  C   GLY    79      56.900 100.609  66.248  1.00  0.00           C  
ATOM   1085  O   GLY    79      56.126 100.296  67.094  1.00  0.00           O  
ATOM   1086  N   GLY    80      56.812 100.124  64.997  1.00  0.00           N  
ATOM   1087  H   GLY    80      55.963  99.622  64.782  1.00  0.00           H  
ATOM   1088  CA  GLY    80      57.622 100.530  63.819  1.00  0.00           C  
ATOM   1089  HA2 GLY    80      58.660 100.432  64.137  1.00  0.00           H  
ATOM   1090  HA3 GLY    80      57.430  99.772  63.059  1.00  0.00           H  
ATOM   1091  C   GLY    80      57.298 101.877  63.121  1.00  0.00           C  
ATOM   1092  O   GLY    80      56.168 102.379  63.218  1.00  0.00           O  
ATOM   1093  N   TYR    81      58.231 102.325  62.276  1.00  0.00           N  
ATOM   1094  H   TYR    81      59.046 101.748  62.127  1.00  0.00           H  
ATOM   1095  CA  TYR    81      58.255 103.709  61.745  1.00  0.00           C  
ATOM   1096  HA  TYR    81      57.412 104.274  62.143  1.00  0.00           H  
ATOM   1097  CB  TYR    81      59.626 104.250  62.123  1.00  0.00           C  
ATOM   1098  HB2 TYR    81      60.296 103.554  61.617  1.00  0.00           H  
ATOM   1099  HB3 TYR    81      59.802 105.272  61.787  1.00  0.00           H  
ATOM   1100  CG  TYR    81      59.889 104.234  63.626  1.00  0.00           C  
ATOM   1101  CD1 TYR    81      59.282 105.115  64.517  1.00  0.00           C  
ATOM   1102  HD1 TYR    81      58.594 105.861  64.147  1.00  0.00           H  
ATOM   1103  CE1 TYR    81      59.558 105.118  65.917  1.00  0.00           C  
ATOM   1104  HE1 TYR    81      58.992 105.803  66.532  1.00  0.00           H  
ATOM   1105  CZ  TYR    81      60.485 104.169  66.416  1.00  0.00           C  
ATOM   1106  OH  TYR    81      60.725 104.063  67.729  1.00  0.00           O  
ATOM   1107  HH  TYR    81      60.364 104.778  68.258  1.00  0.00           H  
ATOM   1108  CE2 TYR    81      61.107 103.252  65.575  1.00  0.00           C  
ATOM   1109  HE2 TYR    81      61.823 102.518  65.916  1.00  0.00           H  
ATOM   1110  CD2 TYR    81      60.817 103.310  64.188  1.00  0.00           C  
ATOM   1111  HD2 TYR    81      61.259 102.549  63.562  1.00  0.00           H  
ATOM   1112  C   TYR    81      58.001 103.742  60.216  1.00  0.00           C  
ATOM   1113  O   TYR    81      58.414 102.876  59.491  1.00  0.00           O  
ATOM   1114  N   GLY    82      57.474 104.762  59.660  1.00  0.00           N  
ATOM   1115  H   GLY    82      57.342 104.705  58.661  1.00  0.00           H  
ATOM   1116  CA  GLY    82      56.916 105.934  60.285  1.00  0.00           C  
ATOM   1117  HA2 GLY    82      57.617 106.279  61.046  1.00  0.00           H  
ATOM   1118  HA3 GLY    82      56.790 106.740  59.563  1.00  0.00           H  
ATOM   1119  C   GLY    82      55.537 105.711  60.945  1.00  0.00           C  
ATOM   1120  O   GLY    82      55.227 104.587  61.326  1.00  0.00           O  
ATOM   1121  N   SER    83      54.634 106.685  60.802  1.00  0.00           N  
ATOM   1122  H   SER    83      54.963 107.534  60.365  1.00  0.00           H  
ATOM   1123  CA  SER    83      53.174 106.460  60.937  1.00  0.00           C  
ATOM   1124  HA  SER    83      52.962 105.405  60.763  1.00  0.00           H  
ATOM   1125  CB  SER    83      52.770 106.602  62.426  1.00  0.00           C  
ATOM   1126  HB2 SER    83      53.522 106.104  63.039  1.00  0.00           H  
ATOM   1127  HB3 SER    83      52.727 107.684  62.547  1.00  0.00           H  
ATOM   1128  OG  SER    83      51.486 106.031  62.670  1.00  0.00           O  
ATOM   1129  HG  SER    83      50.796 106.683  62.525  1.00  0.00           H  
ATOM   1130  C   SER    83      52.355 107.265  59.942  1.00  0.00           C  
ATOM   1131  O   SER    83      52.271 108.472  59.965  1.00  0.00           O  
ATOM   1132  N   SER    84      51.651 106.635  58.973  1.00  0.00           N  
ATOM   1133  H   SER    84      51.041 107.243  58.444  1.00  0.00           H  
ATOM   1134  CA  SER    84      51.739 105.176  58.610  1.00  0.00           C  
ATOM   1135  HA  SER    84      51.333 104.540  59.397  1.00  0.00           H  
ATOM   1136  CB  SER    84      50.937 104.923  57.293  1.00  0.00           C  
ATOM   1137  HB2 SER    84      49.884 105.191  57.378  1.00  0.00           H  
ATOM   1138  HB3 SER    84      51.323 105.586  56.519  1.00  0.00           H  
ATOM   1139  OG  SER    84      50.943 103.604  56.949  1.00  0.00           O  
ATOM   1140  HG  SER    84      50.323 103.255  57.594  1.00  0.00           H  
ATOM   1141  C   SER    84      53.127 104.724  58.408  1.00  0.00           C  
ATOM   1142  O   SER    84      54.021 105.491  58.080  1.00  0.00           O  
ATOM   1143  N   GLN    85      53.393 103.400  58.580  1.00  0.00           N  
ATOM   1144  H   GLN    85      52.656 102.785  58.895  1.00  0.00           H  
ATOM   1145  CA  GLN    85      54.701 102.786  58.115  1.00  0.00           C  
ATOM   1146  HA  GLN    85      55.589 103.383  58.326  1.00  0.00           H  
ATOM   1147  CB  GLN    85      54.922 101.410  58.826  1.00  0.00           C  
ATOM   1148  HB2 GLN    85      54.130 100.727  58.518  1.00  0.00           H  
ATOM   1149  HB3 GLN    85      55.903 101.072  58.491  1.00  0.00           H  
ATOM   1150  CG  GLN    85      54.870 101.470  60.351  1.00  0.00           C  
ATOM   1151  HG2 GLN    85      55.682 102.129  60.658  1.00  0.00           H  
ATOM   1152  HG3 GLN    85      53.981 101.994  60.701  1.00  0.00           H  
ATOM   1153  CD  GLN    85      55.261 100.130  60.972  1.00  0.00           C  
ATOM   1154  OE1 GLN    85      56.183  99.382  60.596  1.00  0.00           O  
ATOM   1155  NE2 GLN    85      54.689  99.842  62.094  1.00  0.00           N  
ATOM   1156 HE21 GLN    85      54.917  99.036  62.659  1.00  0.00           H  
ATOM   1157 HE22 GLN    85      54.297 100.590  62.649  1.00  0.00           H  
ATOM   1158  C   GLN    85      54.744 102.628  56.602  1.00  0.00           C  
ATOM   1159  O   GLN    85      55.774 102.340  56.065  1.00  0.00           O  
ATOM   1160  N   SER    86      53.736 103.056  55.835  1.00  0.00           N  
ATOM   1161  H   SER    86      52.928 103.436  56.307  1.00  0.00           H  
ATOM   1162  CA  SER    86      53.669 102.933  54.376  1.00  0.00           C  
ATOM   1163  HA  SER    86      52.658 103.167  54.041  1.00  0.00           H  
ATOM   1164  CB  SER    86      54.419 104.146  53.779  1.00  0.00           C  
ATOM   1165  HB2 SER    86      55.498 104.142  53.935  1.00  0.00           H  
ATOM   1166  HB3 SER    86      54.275 104.109  52.699  1.00  0.00           H  
ATOM   1167  OG  SER    86      53.959 105.333  54.338  1.00  0.00           O  
ATOM   1168  HG  SER    86      54.732 105.816  54.641  1.00  0.00           H  
ATOM   1169  C   SER    86      54.198 101.616  53.786  1.00  0.00           C  
ATOM   1170  O   SER    86      55.112 101.647  52.972  1.00  0.00           O  
ATOM   1171  N   SER    87      53.606 100.431  54.205  1.00  0.00           N  
ATOM   1172  H   SER    87      52.807 100.465  54.822  1.00  0.00           H  
ATOM   1173  CA  SER    87      54.072  99.040  53.885  1.00  0.00           C  
ATOM   1174  HA  SER    87      54.501  98.969  52.886  1.00  0.00           H  
ATOM   1175  CB  SER    87      55.347  98.672  54.737  1.00  0.00           C  
ATOM   1176  HB2 SER    87      55.796  97.697  54.545  1.00  0.00           H  
ATOM   1177  HB3 SER    87      56.119  99.413  54.527  1.00  0.00           H  
ATOM   1178  OG  SER    87      55.100  98.665  56.160  1.00  0.00           O  
ATOM   1179  HG  SER    87      55.970  98.655  56.564  1.00  0.00           H  
ATOM   1180  C   SER    87      53.071  97.903  54.067  1.00  0.00           C  
ATOM   1181  O   SER    87      53.481  96.717  54.100  1.00  0.00           O  
ATOM   1182  N   GLN    88      51.748  98.277  54.107  1.00  0.00           N  
ATOM   1183  H   GLN    88      51.508  99.247  53.958  1.00  0.00           H  
ATOM   1184  CA  GLN    88      50.619  97.316  54.176  1.00  0.00           C  
ATOM   1185  HA  GLN    88      50.356  97.147  55.220  1.00  0.00           H  
ATOM   1186  CB  GLN    88      49.383  97.917  53.463  1.00  0.00           C  
ATOM   1187  HB2 GLN    88      49.684  98.196  52.453  1.00  0.00           H  
ATOM   1188  HB3 GLN    88      48.597  97.169  53.354  1.00  0.00           H  
ATOM   1189  CG  GLN    88      48.763  99.141  54.240  1.00  0.00           C  
ATOM   1190  HG2 GLN    88      47.683  99.222  54.125  1.00  0.00           H  
ATOM   1191  HG3 GLN    88      48.905  99.106  55.320  1.00  0.00           H  
ATOM   1192  CD  GLN    88      49.555 100.406  53.914  1.00  0.00           C  
ATOM   1193  OE1 GLN    88      50.400 100.565  53.026  1.00  0.00           O  
ATOM   1194  NE2 GLN    88      49.251 101.428  54.718  1.00  0.00           N  
ATOM   1195 HE21 GLN    88      48.467 101.276  55.337  1.00  0.00           H  
ATOM   1196 HE22 GLN    88      49.698 102.328  54.615  1.00  0.00           H  
ATOM   1197  C   GLN    88      50.802  95.963  53.358  1.00  0.00           C  
ATOM   1198  O   GLN    88      51.333  95.966  52.219  1.00  0.00           O  
ATOM   1199  N   SER    89      50.417  94.878  53.999  1.00  0.00           N  
ATOM   1200  H   SER    89      50.053  94.975  54.936  1.00  0.00           H  
ATOM   1201  CA  SER    89      50.660  93.515  53.505  1.00  0.00           C  
ATOM   1202  HA  SER    89      51.621  93.539  52.992  1.00  0.00           H  
ATOM   1203  CB  SER    89      50.766  92.443  54.624  1.00  0.00           C  
ATOM   1204  HB2 SER    89      51.638  92.617  55.254  1.00  0.00           H  
ATOM   1205  HB3 SER    89      49.854  92.583  55.204  1.00  0.00           H  
ATOM   1206  OG  SER    89      50.828  91.190  54.085  1.00  0.00           O  
ATOM   1207  HG  SER    89      50.761  90.539  54.787  1.00  0.00           H  
ATOM   1208  C   SER    89      49.679  93.114  52.382  1.00  0.00           C  
ATOM   1209  O   SER    89      48.524  93.533  52.405  1.00  0.00           O  
ATOM   1210  N   SER    90      50.148  92.339  51.374  1.00  0.00           N  
ATOM   1211  H   SER    90      51.134  92.121  51.360  1.00  0.00           H  
ATOM   1212  CA  SER    90      49.354  92.011  50.145  1.00  0.00           C  
ATOM   1213  HA  SER    90      48.597  92.778  49.980  1.00  0.00           H  
ATOM   1214  CB  SER    90      50.254  92.014  48.873  1.00  0.00           C  
ATOM   1215  HB2 SER    90      50.943  91.177  48.993  1.00  0.00           H  
ATOM   1216  HB3 SER    90      49.528  91.927  48.064  1.00  0.00           H  
ATOM   1217  OG  SER    90      50.926  93.318  48.835  1.00  0.00           O  
ATOM   1218  HG  SER    90      51.816  93.145  49.151  1.00  0.00           H  
ATOM   1219  C   SER    90      48.512  90.733  50.153  1.00  0.00           C  
ATOM   1220  O   SER    90      48.873  89.771  50.829  1.00  0.00           O  
ATOM   1221  N   TYR    91      47.503  90.744  49.286  1.00  0.00           N  
ATOM   1222  H   TYR    91      47.331  91.593  48.766  1.00  0.00           H  
ATOM   1223  CA  TYR    91      46.581  89.548  49.110  1.00  0.00           C  
ATOM   1224  HA  TYR    91      46.178  89.267  50.083  1.00  0.00           H  
ATOM   1225  CB  TYR    91      45.378  89.840  48.238  1.00  0.00           C  
ATOM   1226  HB2 TYR    91      44.799  90.677  48.629  1.00  0.00           H  
ATOM   1227  HB3 TYR    91      45.804  90.095  47.268  1.00  0.00           H  
ATOM   1228  CG  TYR    91      44.565  88.586  47.976  1.00  0.00           C  
ATOM   1229  CD1 TYR    91      44.908  87.889  46.795  1.00  0.00           C  
ATOM   1230  HD1 TYR    91      45.658  88.243  46.102  1.00  0.00           H  
ATOM   1231  CE1 TYR    91      44.261  86.633  46.582  1.00  0.00           C  
ATOM   1232  HE1 TYR    91      44.672  86.047  45.773  1.00  0.00           H  
ATOM   1233  CZ  TYR    91      43.279  86.184  47.467  1.00  0.00           C  
ATOM   1234  OH  TYR    91      42.657  84.979  47.153  1.00  0.00           O  
ATOM   1235  HH  TYR    91      42.658  84.914  46.195  1.00  0.00           H  
ATOM   1236  CE2 TYR    91      43.057  86.863  48.719  1.00  0.00           C  
ATOM   1237  HE2 TYR    91      42.282  86.452  49.349  1.00  0.00           H  
ATOM   1238  CD2 TYR    91      43.715  88.038  49.005  1.00  0.00           C  
ATOM   1239  HD2 TYR    91      43.509  88.505  49.956  1.00  0.00           H  
ATOM   1240  C   TYR    91      47.414  88.438  48.458  1.00  0.00           C  
ATOM   1241  O   TYR    91      48.001  88.759  47.416  1.00  0.00           O  
ATOM   1242  N   GLY    92      47.502  87.103  48.813  1.00  0.00           N  
ATOM   1243  H   GLY    92      48.057  86.547  48.178  1.00  0.00           H  
ATOM   1244  CA  GLY    92      46.907  86.422  49.945  1.00  0.00           C  
ATOM   1245  HA2 GLY    92      47.248  86.841  50.892  1.00  0.00           H  
ATOM   1246  HA3 GLY    92      45.820  86.499  49.971  1.00  0.00           H  
ATOM   1247  C   GLY    92      47.252  84.938  50.161  1.00  0.00           C  
ATOM   1248  O   GLY    92      48.130  84.397  49.530  1.00  0.00           O  
ATOM   1249  N   GLN    93      46.561  84.328  51.125  1.00  0.00           N  
ATOM   1250  H   GLN    93      45.911  84.906  51.639  1.00  0.00           H  
ATOM   1251  CA  GLN    93      46.775  82.998  51.644  1.00  0.00           C  
ATOM   1252  HA  GLN    93      47.785  82.637  51.451  1.00  0.00           H  
ATOM   1253  CB  GLN    93      46.661  83.170  53.150  1.00  0.00           C  
ATOM   1254  HB2 GLN    93      47.574  83.718  53.387  1.00  0.00           H  
ATOM   1255  HB3 GLN    93      45.792  83.795  53.356  1.00  0.00           H  
ATOM   1256  CG  GLN    93      46.664  81.848  53.818  1.00  0.00           C  
ATOM   1257  HG2 GLN    93      45.839  81.180  53.567  1.00  0.00           H  
ATOM   1258  HG3 GLN    93      47.573  81.304  53.564  1.00  0.00           H  
ATOM   1259  CD  GLN    93      46.632  81.978  55.352  1.00  0.00           C  
ATOM   1260  OE1 GLN    93      46.509  83.034  55.987  1.00  0.00           O  
ATOM   1261  NE2 GLN    93      46.825  80.878  56.050  1.00  0.00           N  
ATOM   1262 HE21 GLN    93      47.075  80.870  57.029  1.00  0.00           H  
ATOM   1263 HE22 GLN    93      46.965  79.979  55.612  1.00  0.00           H  
ATOM   1264  C   GLN    93      45.874  81.899  51.007  1.00  0.00           C  
ATOM   1265  O   GLN    93      44.648  81.949  51.097  1.00  0.00           O  
ATOM   1266  N   GLN    94      46.491  80.961  50.227  1.00  0.00           N  
ATOM   1267  H   GLN    94      47.492  80.898  50.108  1.00  0.00           H  
ATOM   1268  CA  GLN    94      45.865  79.819  49.620  1.00  0.00           C  
ATOM   1269  HA  GLN    94      45.187  80.147  48.832  1.00  0.00           H  
ATOM   1270  CB  GLN    94      46.909  78.982  48.876  1.00  0.00           C  
ATOM   1271  HB2 GLN    94      47.274  79.601  48.056  1.00  0.00           H  
ATOM   1272  HB3 GLN    94      47.729  78.650  49.513  1.00  0.00           H  
ATOM   1273  CG  GLN    94      46.371  77.745  48.064  1.00  0.00           C  
ATOM   1274  HG2 GLN    94      45.828  77.036  48.688  1.00  0.00           H  
ATOM   1275  HG3 GLN    94      45.706  78.150  47.301  1.00  0.00           H  
ATOM   1276  CD  GLN    94      47.320  76.946  47.304  1.00  0.00           C  
ATOM   1277  OE1 GLN    94      48.501  76.834  47.534  1.00  0.00           O  
ATOM   1278  NE2 GLN    94      46.885  76.247  46.259  1.00  0.00           N  
ATOM   1279 HE21 GLN    94      45.899  76.298  46.045  1.00  0.00           H  
ATOM   1280 HE22 GLN    94      47.594  75.666  45.836  1.00  0.00           H  
ATOM   1281  C   GLN    94      45.100  79.005  50.685  1.00  0.00           C  
ATOM   1282  O   GLN    94      45.651  78.477  51.625  1.00  0.00           O  
ATOM   1283  N   SER    95      43.780  78.763  50.478  1.00  0.00           N  
ATOM   1284  H   SER    95      43.397  78.981  49.569  1.00  0.00           H  
ATOM   1285  CA  SER    95      43.020  77.707  51.204  1.00  0.00           C  
ATOM   1286  HA  SER    95      43.037  77.919  52.273  1.00  0.00           H  
ATOM   1287  CB  SER    95      41.581  77.690  50.661  1.00  0.00           C  
ATOM   1288  HB2 SER    95      41.526  77.792  49.577  1.00  0.00           H  
ATOM   1289  HB3 SER    95      41.179  76.715  50.938  1.00  0.00           H  
ATOM   1290  OG  SER    95      40.935  78.822  51.220  1.00  0.00           O  
ATOM   1291  HG  SER    95      41.285  79.642  50.863  1.00  0.00           H  
ATOM   1292  C   SER    95      43.701  76.374  50.981  1.00  0.00           C  
ATOM   1293  O   SER    95      43.999  76.058  49.882  1.00  0.00           O  
ATOM   1294  N   SER    96      43.863  75.601  52.089  1.00  0.00           N  
ATOM   1295  H   SER    96      43.642  75.883  53.034  1.00  0.00           H  
ATOM   1296  CA  SER    96      44.335  74.192  52.070  1.00  0.00           C  
ATOM   1297  HA  SER    96      45.412  74.159  51.901  1.00  0.00           H  
ATOM   1298  CB  SER    96      43.915  73.668  53.429  1.00  0.00           C  
ATOM   1299  HB2 SER    96      42.839  73.538  53.549  1.00  0.00           H  
ATOM   1300  HB3 SER    96      44.215  72.623  53.511  1.00  0.00           H  
ATOM   1301  OG  SER    96      44.414  74.325  54.561  1.00  0.00           O  
ATOM   1302  HG  SER    96      45.350  74.224  54.372  1.00  0.00           H  
ATOM   1303  C   SER    96      43.658  73.369  50.935  1.00  0.00           C  
ATOM   1304  O   SER    96      42.436  73.333  50.875  1.00  0.00           O  
ATOM   1305  N   TYR    97      44.297  72.559  50.102  1.00  0.00           N  
ATOM   1306  H   TYR    97      43.721  72.058  49.442  1.00  0.00           H  
ATOM   1307  CA  TYR    97      45.802  72.562  49.808  1.00  0.00           C  
ATOM   1308  HA  TYR    97      45.924  71.823  49.016  1.00  0.00           H  
ATOM   1309  CB  TYR    97      46.287  73.924  49.233  1.00  0.00           C  
ATOM   1310  HB2 TYR    97      45.705  74.111  48.331  1.00  0.00           H  
ATOM   1311  HB3 TYR    97      46.019  74.733  49.913  1.00  0.00           H  
ATOM   1312  CG  TYR    97      47.688  73.836  48.970  1.00  0.00           C  
ATOM   1313  CD1 TYR    97      48.164  73.143  47.865  1.00  0.00           C  
ATOM   1314  HD1 TYR    97      47.395  72.720  47.235  1.00  0.00           H  
ATOM   1315  CE1 TYR    97      49.532  73.083  47.640  1.00  0.00           C  
ATOM   1316  HE1 TYR    97      49.857  72.580  46.742  1.00  0.00           H  
ATOM   1317  CZ  TYR    97      50.394  73.842  48.459  1.00  0.00           C  
ATOM   1318  OH  TYR    97      51.700  73.890  48.265  1.00  0.00           O  
ATOM   1319  HH  TYR    97      52.256  74.209  48.980  1.00  0.00           H  
ATOM   1320  CE2 TYR    97      49.916  74.538  49.569  1.00  0.00           C  
ATOM   1321  HE2 TYR    97      50.566  75.126  50.199  1.00  0.00           H  
ATOM   1322  CD2 TYR    97      48.547  74.539  49.821  1.00  0.00           C  
ATOM   1323  HD2 TYR    97      48.196  75.171  50.623  1.00  0.00           H  
ATOM   1324  C   TYR    97      46.566  71.931  50.987  1.00  0.00           C  
ATOM   1325  O   TYR    97      47.375  72.636  51.617  1.00  0.00           O  
ATOM   1326  N   PRO    98      46.294  70.690  51.423  1.00  0.00           N  
ATOM   1327  CD  PRO    98      47.141  69.969  52.368  1.00  0.00           C  
ATOM   1328  HD2 PRO    98      46.600  69.928  53.314  1.00  0.00           H  
ATOM   1329  HD3 PRO    98      48.119  70.445  52.443  1.00  0.00           H  
ATOM   1330  CG  PRO    98      47.388  68.678  51.549  1.00  0.00           C  
ATOM   1331  HG2 PRO    98      47.835  67.908  52.178  1.00  0.00           H  
ATOM   1332  HG3 PRO    98      48.023  68.767  50.668  1.00  0.00           H  
ATOM   1333  CB  PRO    98      46.002  68.352  51.042  1.00  0.00           C  
ATOM   1334  HB2 PRO    98      45.544  67.699  51.785  1.00  0.00           H  
ATOM   1335  HB3 PRO    98      46.009  67.880  50.060  1.00  0.00           H  
ATOM   1336  CA  PRO    98      45.289  69.696  50.851  1.00  0.00           C  
ATOM   1337  HA  PRO    98      45.111  69.754  49.777  1.00  0.00           H  
ATOM   1338  C   PRO    98      43.984  69.659  51.608  1.00  0.00           C  
ATOM   1339  O   PRO    98      43.893  69.653  52.851  1.00  0.00           O  
ATOM   1340  N   GLY    99      42.884  69.559  50.937  1.00  0.00           N  
ATOM   1341  H   GLY    99      42.932  69.528  49.929  1.00  0.00           H  
ATOM   1342  CA  GLY    99      41.543  69.391  51.412  1.00  0.00           C  
ATOM   1343  HA2 GLY    99      41.273  70.321  51.912  1.00  0.00           H  
ATOM   1344  HA3 GLY    99      40.869  69.241  50.569  1.00  0.00           H  
ATOM   1345  C   GLY    99      41.307  68.179  52.242  1.00  0.00           C  
ATOM   1346  O   GLY    99      42.019  67.188  52.130  1.00  0.00           O  
ATOM   1347  N   TYR   100      40.370  68.252  53.217  1.00  0.00           N  
ATOM   1348  H   TYR   100      39.863  69.108  53.389  1.00  0.00           H  
ATOM   1349  CA  TYR   100      40.149  67.189  54.276  1.00  0.00           C  
ATOM   1350  HA  TYR   100      40.530  66.224  53.940  1.00  0.00           H  
ATOM   1351  CB  TYR   100      40.870  67.599  55.505  1.00  0.00           C  
ATOM   1352  HB2 TYR   100      40.621  66.851  56.257  1.00  0.00           H  
ATOM   1353  HB3 TYR   100      41.937  67.446  55.347  1.00  0.00           H  
ATOM   1354  CG  TYR   100      40.621  69.021  56.035  1.00  0.00           C  
ATOM   1355  CD1 TYR   100      41.495  70.045  55.663  1.00  0.00           C  
ATOM   1356  HD1 TYR   100      42.210  69.890  54.868  1.00  0.00           H  
ATOM   1357  CE1 TYR   100      41.481  71.307  56.363  1.00  0.00           C  
ATOM   1358  HE1 TYR   100      42.036  72.160  56.004  1.00  0.00           H  
ATOM   1359  CZ  TYR   100      40.627  71.424  57.533  1.00  0.00           C  
ATOM   1360  OH  TYR   100      40.640  72.476  58.379  1.00  0.00           O  
ATOM   1361  HH  TYR   100      41.079  73.286  58.109  1.00  0.00           H  
ATOM   1362  CE2 TYR   100      39.829  70.322  57.941  1.00  0.00           C  
ATOM   1363  HE2 TYR   100      39.398  70.354  58.930  1.00  0.00           H  
ATOM   1364  CD2 TYR   100      39.792  69.167  57.178  1.00  0.00           C  
ATOM   1365  HD2 TYR   100      39.210  68.351  57.581  1.00  0.00           H  
ATOM   1366  C   TYR   100      38.659  66.912  54.384  1.00  0.00           C  
ATOM   1367  O   TYR   100      38.292  66.118  55.192  1.00  0.00           O  
ATOM   1368  N   GLY   101      37.797  67.580  53.568  1.00  0.00           N  
ATOM   1369  H   GLY   101      38.047  68.254  52.858  1.00  0.00           H  
ATOM   1370  CA  GLY   101      36.291  67.498  53.767  1.00  0.00           C  
ATOM   1371  HA2 GLY   101      35.917  67.821  54.738  1.00  0.00           H  
ATOM   1372  HA3 GLY   101      35.925  68.121  52.950  1.00  0.00           H  
ATOM   1373  C   GLY   101      35.628  66.158  53.525  1.00  0.00           C  
ATOM   1374  O   GLY   101      34.442  66.079  53.606  1.00  0.00           O  
ATOM   1375  N   GLN   102      36.459  65.197  53.144  1.00  0.00           N  
ATOM   1376  H   GLN   102      37.459  65.315  53.229  1.00  0.00           H  
ATOM   1377  CA  GLN   102      36.142  63.825  52.629  1.00  0.00           C  
ATOM   1378  HA  GLN   102      35.138  63.584  52.978  1.00  0.00           H  
ATOM   1379  CB  GLN   102      36.134  63.917  51.116  1.00  0.00           C  
ATOM   1380  HB2 GLN   102      35.641  62.998  50.798  1.00  0.00           H  
ATOM   1381  HB3 GLN   102      35.515  64.726  50.729  1.00  0.00           H  
ATOM   1382  CG  GLN   102      37.558  63.995  50.454  1.00  0.00           C  
ATOM   1383  HG2 GLN   102      38.077  63.069  50.701  1.00  0.00           H  
ATOM   1384  HG3 GLN   102      37.379  63.983  49.379  1.00  0.00           H  
ATOM   1385  CD  GLN   102      38.363  65.235  50.790  1.00  0.00           C  
ATOM   1386  OE1 GLN   102      37.877  66.348  50.836  1.00  0.00           O  
ATOM   1387  NE2 GLN   102      39.643  65.049  51.011  1.00  0.00           N  
ATOM   1388 HE21 GLN   102      39.925  64.087  50.888  1.00  0.00           H  
ATOM   1389 HE22 GLN   102      40.309  65.808  51.023  1.00  0.00           H  
ATOM   1390  C   GLN   102      37.180  62.816  53.148  1.00  0.00           C  
ATOM   1391  O   GLN   102      38.329  63.193  53.453  1.00  0.00           O  
ATOM   1392  N   GLN   103      36.730  61.574  53.339  1.00  0.00           N  
ATOM   1393  H   GLN   103      35.789  61.371  53.034  1.00  0.00           H  
ATOM   1394  CA  GLN   103      37.484  60.444  53.810  1.00  0.00           C  
ATOM   1395  HA  GLN   103      37.305  60.435  54.885  1.00  0.00           H  
ATOM   1396  CB  GLN   103      36.759  59.181  53.251  1.00  0.00           C  
ATOM   1397  HB2 GLN   103      35.697  59.189  53.499  1.00  0.00           H  
ATOM   1398  HB3 GLN   103      36.809  59.201  52.162  1.00  0.00           H  
ATOM   1399  CG  GLN   103      37.234  57.723  53.585  1.00  0.00           C  
ATOM   1400  HG2 GLN   103      38.279  57.633  53.289  1.00  0.00           H  
ATOM   1401  HG3 GLN   103      37.219  57.660  54.673  1.00  0.00           H  
ATOM   1402  CD  GLN   103      36.477  56.623  52.818  1.00  0.00           C  
ATOM   1403  OE1 GLN   103      35.882  56.855  51.734  1.00  0.00           O  
ATOM   1404  NE2 GLN   103      36.421  55.414  53.375  1.00  0.00           N  
ATOM   1405 HE21 GLN   103      35.838  54.710  52.947  1.00  0.00           H  
ATOM   1406 HE22 GLN   103      36.834  55.287  54.288  1.00  0.00           H  
ATOM   1407  C   GLN   103      39.009  60.396  53.439  1.00  0.00           C  
ATOM   1408  O   GLN   103      39.419  60.823  52.377  1.00  0.00           O  
ATOM   1409  N   PRO   104      39.810  59.907  54.358  1.00  0.00           N  
ATOM   1410  CD  PRO   104      39.418  59.303  55.672  1.00  0.00           C  
ATOM   1411  HD2 PRO   104      38.782  58.423  55.573  1.00  0.00           H  
ATOM   1412  HD3 PRO   104      39.019  60.025  56.386  1.00  0.00           H  
ATOM   1413  CG  PRO   104      40.769  58.833  56.237  1.00  0.00           C  
ATOM   1414  HG2 PRO   104      40.863  57.784  55.958  1.00  0.00           H  
ATOM   1415  HG3 PRO   104      40.792  59.161  57.276  1.00  0.00           H  
ATOM   1416  CB  PRO   104      41.893  59.566  55.484  1.00  0.00           C  
ATOM   1417  HB2 PRO   104      42.791  58.962  55.352  1.00  0.00           H  
ATOM   1418  HB3 PRO   104      42.153  60.461  56.049  1.00  0.00           H  
ATOM   1419  CA  PRO   104      41.258  59.858  54.169  1.00  0.00           C  
ATOM   1420  HA  PRO   104      41.531  60.876  53.891  1.00  0.00           H  
ATOM   1421  C   PRO   104      41.738  58.918  53.112  1.00  0.00           C  
ATOM   1422  O   PRO   104      41.033  58.035  52.597  1.00  0.00           O  
ATOM   1423  N   ALA   105      43.026  59.017  52.850  1.00  0.00           N  
ATOM   1424  H   ALA   105      43.573  59.765  53.253  1.00  0.00           H  
ATOM   1425  CA  ALA   105      43.649  58.077  51.902  1.00  0.00           C  
ATOM   1426  HA  ALA   105      43.136  58.249  50.956  1.00  0.00           H  
ATOM   1427  CB  ALA   105      45.070  58.498  51.820  1.00  0.00           C  
ATOM   1428  HB1 ALA   105      45.284  59.470  51.375  1.00  0.00           H  
ATOM   1429  HB2 ALA   105      45.622  58.306  52.739  1.00  0.00           H  
ATOM   1430  HB3 ALA   105      45.586  57.858  51.104  1.00  0.00           H  
ATOM   1431  C   ALA   105      43.403  56.586  52.308  1.00  0.00           C  
ATOM   1432  O   ALA   105      43.409  56.237  53.486  1.00  0.00           O  
ATOM   1433  N   PRO   106      43.343  55.627  51.343  1.00  0.00           N  
ATOM   1434  CD  PRO   106      43.220  55.780  49.902  1.00  0.00           C  
ATOM   1435  HD2 PRO   106      43.827  56.612  49.544  1.00  0.00           H  
ATOM   1436  HD3 PRO   106      42.173  55.911  49.629  1.00  0.00           H  
ATOM   1437  CG  PRO   106      43.785  54.579  49.214  1.00  0.00           C  
ATOM   1438  HG2 PRO   106      44.856  54.731  49.081  1.00  0.00           H  
ATOM   1439  HG3 PRO   106      43.234  54.241  48.337  1.00  0.00           H  
ATOM   1440  CB  PRO   106      43.547  53.443  50.217  1.00  0.00           C  
ATOM   1441  HB2 PRO   106      44.268  52.630  50.132  1.00  0.00           H  
ATOM   1442  HB3 PRO   106      42.533  53.044  50.256  1.00  0.00           H  
ATOM   1443  CA  PRO   106      43.611  54.201  51.564  1.00  0.00           C  
ATOM   1444  HA  PRO   106      42.835  53.750  52.183  1.00  0.00           H  
ATOM   1445  C   PRO   106      44.943  53.988  52.267  1.00  0.00           C  
ATOM   1446  O   PRO   106      45.917  54.670  52.083  1.00  0.00           O  
ATOM   1447  N   SER   107      44.972  53.105  53.205  1.00  0.00           N  
ATOM   1448  H   SER   107      44.134  52.542  53.234  1.00  0.00           H  
ATOM   1449  CA  SER   107      46.076  52.828  54.097  1.00  0.00           C  
ATOM   1450  HA  SER   107      46.156  53.632  54.829  1.00  0.00           H  
ATOM   1451  CB  SER   107      45.730  51.561  54.884  1.00  0.00           C  
ATOM   1452  HB2 SER   107      45.276  50.794  54.257  1.00  0.00           H  
ATOM   1453  HB3 SER   107      46.643  51.101  55.260  1.00  0.00           H  
ATOM   1454  OG  SER   107      44.829  51.713  56.005  1.00  0.00           O  
ATOM   1455  HG  SER   107      43.960  51.706  55.597  1.00  0.00           H  
ATOM   1456  C   SER   107      47.495  52.705  53.390  1.00  0.00           C  
ATOM   1457  O   SER   107      47.657  51.915  52.415  1.00  0.00           O  
ATOM   1458  N   SER   108      48.499  53.278  53.956  1.00  0.00           N  
ATOM   1459  H   SER   108      48.367  53.548  54.920  1.00  0.00           H  
ATOM   1460  CA  SER   108      49.913  53.090  53.520  1.00  0.00           C  
ATOM   1461  HA  SER   108      49.982  53.290  52.450  1.00  0.00           H  
ATOM   1462  CB  SER   108      50.756  54.077  54.387  1.00  0.00           C  
ATOM   1463  HB2 SER   108      51.808  54.018  54.109  1.00  0.00           H  
ATOM   1464  HB3 SER   108      50.460  55.122  54.296  1.00  0.00           H  
ATOM   1465  OG  SER   108      50.568  53.774  55.786  1.00  0.00           O  
ATOM   1466  HG  SER   108      49.767  54.221  56.070  1.00  0.00           H  
ATOM   1467  C   SER   108      50.386  51.723  53.749  1.00  0.00           C  
ATOM   1468  O   SER   108      49.734  50.861  54.330  1.00  0.00           O  
ATOM   1469  N   THR   109      51.555  51.436  53.197  1.00  0.00           N  
ATOM   1470  H   THR   109      52.103  52.156  52.748  1.00  0.00           H  
ATOM   1471  CA  THR   109      52.207  50.121  53.225  1.00  0.00           C  
ATOM   1472  HA  THR   109      51.645  49.440  52.586  1.00  0.00           H  
ATOM   1473  CB  THR   109      53.472  50.287  52.398  1.00  0.00           C  
ATOM   1474  HB  THR   109      54.155  50.949  52.930  1.00  0.00           H  
ATOM   1475  CG2 THR   109      54.219  48.836  52.230  1.00  0.00           C  
ATOM   1476 HG21 THR   109      54.838  48.618  53.100  1.00  0.00           H  
ATOM   1477 HG22 THR   109      53.547  48.028  51.940  1.00  0.00           H  
ATOM   1478 HG23 THR   109      54.925  48.829  51.399  1.00  0.00           H  
ATOM   1479  OG1 THR   109      53.248  50.806  51.086  1.00  0.00           O  
ATOM   1480  HG1 THR   109      52.331  50.624  50.868  1.00  0.00           H  
ATOM   1481  C   THR   109      52.422  49.502  54.693  1.00  0.00           C  
ATOM   1482  O   THR   109      52.692  50.247  55.590  1.00  0.00           O  
ATOM   1483  N   SER   110      52.159  48.236  54.850  1.00  0.00           N  
ATOM   1484  H   SER   110      51.979  47.590  54.095  1.00  0.00           H  
ATOM   1485  CA  SER   110      52.332  47.555  56.152  1.00  0.00           C  
ATOM   1486  HA  SER   110      51.945  48.170  56.965  1.00  0.00           H  
ATOM   1487  CB  SER   110      51.538  46.206  56.290  1.00  0.00           C  
ATOM   1488  HB2 SER   110      51.741  45.731  57.250  1.00  0.00           H  
ATOM   1489  HB3 SER   110      50.472  46.416  56.197  1.00  0.00           H  
ATOM   1490  OG  SER   110      51.833  45.310  55.209  1.00  0.00           O  
ATOM   1491  HG  SER   110      52.762  45.069  55.229  1.00  0.00           H  
ATOM   1492  C   SER   110      53.808  47.416  56.477  1.00  0.00           C  
ATOM   1493  O   SER   110      54.671  47.239  55.609  1.00  0.00           O  
ATOM   1494  N   GLY   111      54.076  47.311  57.800  1.00  0.00           N  
ATOM   1495  H   GLY   111      53.429  47.619  58.512  1.00  0.00           H  
ATOM   1496  CA  GLY   111      55.302  46.706  58.301  1.00  0.00           C  
ATOM   1497  HA2 GLY   111      56.133  47.253  57.856  1.00  0.00           H  
ATOM   1498  HA3 GLY   111      55.263  46.786  59.387  1.00  0.00           H  
ATOM   1499  C   GLY   111      55.419  45.163  57.930  1.00  0.00           C  
ATOM   1500  O   GLY   111      54.417  44.461  57.514  1.00  0.00           O  
ATOM   1501  N   SER   112      56.554  44.531  57.943  1.00  0.00           N  
ATOM   1502  H   SER   112      56.385  43.599  57.591  1.00  0.00           H  
ATOM   1503  CA  SER   112      57.927  44.919  58.365  1.00  0.00           C  
ATOM   1504  HA  SER   112      58.398  43.948  58.521  1.00  0.00           H  
ATOM   1505  CB  SER   112      58.758  45.428  57.188  1.00  0.00           C  
ATOM   1506  HB2 SER   112      58.286  46.368  56.901  1.00  0.00           H  
ATOM   1507  HB3 SER   112      59.748  45.523  57.634  1.00  0.00           H  
ATOM   1508  OG  SER   112      58.698  44.575  56.170  1.00  0.00           O  
ATOM   1509  HG  SER   112      58.950  43.686  56.430  1.00  0.00           H  
ATOM   1510  C   SER   112      58.030  45.842  59.645  1.00  0.00           C  
ATOM   1511  O   SER   112      58.270  47.067  59.583  1.00  0.00           O  
ATOM   1512  N   TYR   113      57.681  45.437  60.876  1.00  0.00           N  
ATOM   1513  H   TYR   113      57.836  46.162  61.562  1.00  0.00           H  
ATOM   1514  CA  TYR   113      57.804  44.028  61.297  1.00  0.00           C  
ATOM   1515  HA  TYR   113      57.406  43.444  60.467  1.00  0.00           H  
ATOM   1516  CB  TYR   113      59.252  43.539  61.679  1.00  0.00           C  
ATOM   1517  HB2 TYR   113      59.567  44.246  62.446  1.00  0.00           H  
ATOM   1518  HB3 TYR   113      59.264  42.482  61.948  1.00  0.00           H  
ATOM   1519  CG  TYR   113      60.266  43.687  60.551  1.00  0.00           C  
ATOM   1520  CD1 TYR   113      60.506  42.689  59.554  1.00  0.00           C  
ATOM   1521  HD1 TYR   113      59.842  41.837  59.540  1.00  0.00           H  
ATOM   1522  CE1 TYR   113      61.506  42.755  58.550  1.00  0.00           C  
ATOM   1523  HE1 TYR   113      61.568  42.063  57.724  1.00  0.00           H  
ATOM   1524  CZ  TYR   113      62.189  43.978  58.440  1.00  0.00           C  
ATOM   1525  OH  TYR   113      63.070  44.201  57.401  1.00  0.00           O  
ATOM   1526  HH  TYR   113      62.720  43.942  56.545  1.00  0.00           H  
ATOM   1527  CE2 TYR   113      61.906  45.038  59.420  1.00  0.00           C  
ATOM   1528  HE2 TYR   113      62.483  45.951  59.431  1.00  0.00           H  
ATOM   1529  CD2 TYR   113      60.988  44.880  60.455  1.00  0.00           C  
ATOM   1530  HD2 TYR   113      61.037  45.590  61.267  1.00  0.00           H  
ATOM   1531  C   TYR   113      57.058  43.780  62.658  1.00  0.00           C  
ATOM   1532  O   TYR   113      57.183  44.529  63.611  1.00  0.00           O  
ATOM   1533  N   GLY   114      56.238  42.721  62.780  1.00  0.00           N  
ATOM   1534  H   GLY   114      56.172  42.032  62.045  1.00  0.00           H  
ATOM   1535  CA  GLY   114      55.670  42.367  64.113  1.00  0.00           C  
ATOM   1536  HA2 GLY   114      56.534  42.208  64.758  1.00  0.00           H  
ATOM   1537  HA3 GLY   114      55.015  43.131  64.534  1.00  0.00           H  
ATOM   1538  C   GLY   114      54.854  41.108  64.075  1.00  0.00           C  
ATOM   1539  O   GLY   114      54.455  40.619  63.001  1.00  0.00           O  
ATOM   1540  N   SER   115      54.611  40.469  65.186  1.00  0.00           N  
ATOM   1541  H   SER   115      54.043  39.636  65.137  1.00  0.00           H  
ATOM   1542  CA  SER   115      54.909  40.929  66.558  1.00  0.00           C  
ATOM   1543  HA  SER   115      55.562  41.799  66.480  1.00  0.00           H  
ATOM   1544  CB  SER   115      53.594  41.435  67.223  1.00  0.00           C  
ATOM   1545  HB2 SER   115      53.877  41.841  68.194  1.00  0.00           H  
ATOM   1546  HB3 SER   115      53.193  42.262  66.637  1.00  0.00           H  
ATOM   1547  OG  SER   115      52.650  40.414  67.404  1.00  0.00           O  
ATOM   1548  HG  SER   115      52.043  40.342  66.664  1.00  0.00           H  
ATOM   1549  C   SER   115      55.523  39.888  67.453  1.00  0.00           C  
ATOM   1550  O   SER   115      56.133  40.220  68.494  1.00  0.00           O  
ATOM   1551  N   SER   116      55.660  38.634  66.984  1.00  0.00           N  
ATOM   1552  H   SER   116      55.454  38.373  66.030  1.00  0.00           H  
ATOM   1553  CA  SER   116      56.192  37.508  67.833  1.00  0.00           C  
ATOM   1554  HA  SER   116      55.597  37.451  68.745  1.00  0.00           H  
ATOM   1555  CB  SER   116      55.915  36.283  67.132  1.00  0.00           C  
ATOM   1556  HB2 SER   116      54.859  36.206  66.875  1.00  0.00           H  
ATOM   1557  HB3 SER   116      56.515  36.248  66.222  1.00  0.00           H  
ATOM   1558  OG  SER   116      56.290  35.190  67.909  1.00  0.00           O  
ATOM   1559  HG  SER   116      57.041  34.747  67.507  1.00  0.00           H  
ATOM   1560  C   SER   116      57.684  37.615  68.204  1.00  0.00           C  
ATOM   1561  O   SER   116      58.513  38.033  67.414  1.00  0.00           O  
ATOM   1562  N   SER   117      58.010  37.167  69.421  1.00  0.00           N  
ATOM   1563  H   SER   117      57.326  36.808  70.072  1.00  0.00           H  
ATOM   1564  CA  SER   117      59.331  37.259  69.947  1.00  0.00           C  
ATOM   1565  HA  SER   117      59.783  38.240  69.799  1.00  0.00           H  
ATOM   1566  CB  SER   117      59.376  36.942  71.434  1.00  0.00           C  
ATOM   1567  HB2 SER   117      60.309  36.648  71.917  1.00  0.00           H  
ATOM   1568  HB3 SER   117      59.063  37.727  72.123  1.00  0.00           H  
ATOM   1569  OG  SER   117      58.713  35.743  71.726  1.00  0.00           O  
ATOM   1570  HG  SER   117      58.624  35.640  72.676  1.00  0.00           H  
ATOM   1571  C   SER   117      60.403  36.336  69.380  1.00  0.00           C  
ATOM   1572  O   SER   117      59.965  35.354  68.737  1.00  0.00           O  
ATOM   1573  N   GLN   118      61.759  36.522  69.651  1.00  0.00           N  
ATOM   1574  H   GLN   118      61.962  37.297  70.267  1.00  0.00           H  
ATOM   1575  CA  GLN   118      62.866  35.589  69.327  1.00  0.00           C  
ATOM   1576  HA  GLN   118      63.729  36.090  69.765  1.00  0.00           H  
ATOM   1577  CB  GLN   118      62.572  34.193  69.998  1.00  0.00           C  
ATOM   1578  HB2 GLN   118      61.659  33.825  69.530  1.00  0.00           H  
ATOM   1579  HB3 GLN   118      63.396  33.537  69.717  1.00  0.00           H  
ATOM   1580  CG  GLN   118      62.408  34.110  71.534  1.00  0.00           C  
ATOM   1581  HG2 GLN   118      63.208  34.653  72.037  1.00  0.00           H  
ATOM   1582  HG3 GLN   118      61.445  34.601  71.680  1.00  0.00           H  
ATOM   1583  CD  GLN   118      62.326  32.672  72.183  1.00  0.00           C  
ATOM   1584  OE1 GLN   118      63.186  32.246  73.049  1.00  0.00           O  
ATOM   1585  NE2 GLN   118      61.329  31.904  71.861  1.00  0.00           N  
ATOM   1586 HE21 GLN   118      60.460  32.287  71.516  1.00  0.00           H  
ATOM   1587 HE22 GLN   118      61.309  31.007  72.324  1.00  0.00           H  
ATOM   1588  C   GLN   118      63.168  35.596  67.828  1.00  0.00           C  
ATOM   1589  O   GLN   118      62.385  36.141  67.062  1.00  0.00           O  
ATOM   1590  N   SER   119      64.257  35.037  67.329  1.00  0.00           N  
ATOM   1591  H   SER   119      64.427  35.167  66.342  1.00  0.00           H  
ATOM   1592  CA  SER   119      65.381  34.347  68.069  1.00  0.00           C  
ATOM   1593  HA  SER   119      65.319  34.539  69.140  1.00  0.00           H  
ATOM   1594  CB  SER   119      65.297  32.823  67.801  1.00  0.00           C  
ATOM   1595  HB2 SER   119      66.249  32.386  68.101  1.00  0.00           H  
ATOM   1596  HB3 SER   119      64.456  32.282  68.234  1.00  0.00           H  
ATOM   1597  OG  SER   119      65.140  32.473  66.431  1.00  0.00           O  
ATOM   1598  HG  SER   119      64.252  32.662  66.120  1.00  0.00           H  
ATOM   1599  C   SER   119      66.781  34.850  67.626  1.00  0.00           C  
ATOM   1600  O   SER   119      66.961  35.068  66.439  1.00  0.00           O  
ATOM   1601  N   SER   120      67.771  34.877  68.534  1.00  0.00           N  
ATOM   1602  H   SER   120      67.622  34.533  69.471  1.00  0.00           H  
ATOM   1603  CA  SER   120      69.123  35.308  68.150  1.00  0.00           C  
ATOM   1604  HA  SER   120      69.151  36.233  67.574  1.00  0.00           H  
ATOM   1605  CB  SER   120      69.870  35.697  69.515  1.00  0.00           C  
ATOM   1606  HB2 SER   120      69.459  36.608  69.951  1.00  0.00           H  
ATOM   1607  HB3 SER   120      69.760  34.933  70.284  1.00  0.00           H  
ATOM   1608  OG  SER   120      71.272  35.954  69.246  1.00  0.00           O  
ATOM   1609  HG  SER   120      71.346  36.907  69.156  1.00  0.00           H  
ATOM   1610  C   SER   120      69.898  34.299  67.319  1.00  0.00           C  
ATOM   1611  O   SER   120      69.865  33.124  67.758  1.00  0.00           O  
ATOM   1612  N   SER   121      70.581  34.599  66.217  1.00  0.00           N  
ATOM   1613  H   SER   121      71.143  33.874  65.795  1.00  0.00           H  
ATOM   1614  CA  SER   121      70.715  35.926  65.564  1.00  0.00           C  
ATOM   1615  HA  SER   121      70.734  36.692  66.339  1.00  0.00           H  
ATOM   1616  CB  SER   121      71.998  35.855  64.734  1.00  0.00           C  
ATOM   1617  HB2 SER   121      71.901  35.039  64.017  1.00  0.00           H  
ATOM   1618  HB3 SER   121      72.209  36.725  64.113  1.00  0.00           H  
ATOM   1619  OG  SER   121      73.105  35.571  65.556  1.00  0.00           O  
ATOM   1620  HG  SER   121      73.787  35.045  65.132  1.00  0.00           H  
ATOM   1621  C   SER   121      69.535  36.334  64.722  1.00  0.00           C  
ATOM   1622  O   SER   121      69.149  35.666  63.755  1.00  0.00           O  
ATOM   1623  N   TYR   122      69.037  37.565  65.023  1.00  0.00           N  
ATOM   1624  H   TYR   122      69.422  38.105  65.785  1.00  0.00           H  
ATOM   1625  CA  TYR   122      67.807  38.110  64.394  1.00  0.00           C  
ATOM   1626  HA  TYR   122      67.026  37.352  64.452  1.00  0.00           H  
ATOM   1627  CB  TYR   122      67.471  39.412  65.130  1.00  0.00           C  
ATOM   1628  HB2 TYR   122      68.384  39.994  65.006  1.00  0.00           H  
ATOM   1629  HB3 TYR   122      66.611  39.968  64.755  1.00  0.00           H  
ATOM   1630  CG  TYR   122      67.343  39.102  66.593  1.00  0.00           C  
ATOM   1631  CD1 TYR   122      68.330  39.535  67.477  1.00  0.00           C  
ATOM   1632  HD1 TYR   122      69.185  40.087  67.114  1.00  0.00           H  
ATOM   1633  CE1 TYR   122      68.282  39.021  68.779  1.00  0.00           C  
ATOM   1634  HE1 TYR   122      69.096  39.367  69.397  1.00  0.00           H  
ATOM   1635  CZ  TYR   122      67.225  38.284  69.305  1.00  0.00           C  
ATOM   1636  OH  TYR   122      67.188  37.877  70.622  1.00  0.00           O  
ATOM   1637  HH  TYR   122      68.112  37.878  70.881  1.00  0.00           H  
ATOM   1638  CE2 TYR   122      66.199  37.926  68.393  1.00  0.00           C  
ATOM   1639  HE2 TYR   122      65.337  37.401  68.777  1.00  0.00           H  
ATOM   1640  CD2 TYR   122      66.346  38.270  67.045  1.00  0.00           C  
ATOM   1641  HD2 TYR   122      65.667  37.847  66.318  1.00  0.00           H  
ATOM   1642  C   TYR   122      67.991  38.486  62.888  1.00  0.00           C  
ATOM   1643  O   TYR   122      69.136  38.798  62.435  1.00  0.00           O  
ATOM   1644  N   GLY   123      66.995  38.489  62.043  1.00  0.00           N  
ATOM   1645  H   GLY   123      67.223  38.684  61.079  1.00  0.00           H  
ATOM   1646  CA  GLY   123      65.561  38.142  62.321  1.00  0.00           C  
ATOM   1647  HA2 GLY   123      65.378  37.079  62.158  1.00  0.00           H  
ATOM   1648  HA3 GLY   123      65.323  38.371  63.360  1.00  0.00           H  
ATOM   1649  C   GLY   123      64.606  38.920  61.461  1.00  0.00           C  
ATOM   1650  O   GLY   123      65.002  39.325  60.346  1.00  0.00           O  
ATOM   1651  N   GLN   124      63.518  39.359  62.099  1.00  0.00           N  
ATOM   1652  H   GLN   124      63.303  38.884  62.964  1.00  0.00           H  
ATOM   1653  CA  GLN   124      62.529  40.397  61.719  1.00  0.00           C  
ATOM   1654  HA  GLN   124      62.845  41.146  60.993  1.00  0.00           H  
ATOM   1655  CB  GLN   124      61.285  39.695  61.140  1.00  0.00           C  
ATOM   1656  HB2 GLN   124      61.130  38.909  61.880  1.00  0.00           H  
ATOM   1657  HB3 GLN   124      60.463  40.412  61.126  1.00  0.00           H  
ATOM   1658  CG  GLN   124      61.485  39.153  59.741  1.00  0.00           C  
ATOM   1659  HG2 GLN   124      62.114  39.862  59.202  1.00  0.00           H  
ATOM   1660  HG3 GLN   124      62.039  38.215  59.784  1.00  0.00           H  
ATOM   1661  CD  GLN   124      60.245  38.979  58.938  1.00  0.00           C  
ATOM   1662  OE1 GLN   124      60.056  39.490  57.832  1.00  0.00           O  
ATOM   1663  NE2 GLN   124      59.282  38.211  59.389  1.00  0.00           N  
ATOM   1664 HE21 GLN   124      59.255  37.831  60.325  1.00  0.00           H  
ATOM   1665 HE22 GLN   124      58.400  38.238  58.899  1.00  0.00           H  
ATOM   1666  C   GLN   124      62.123  41.226  62.994  1.00  0.00           C  
ATOM   1667  O   GLN   124      61.157  40.767  63.672  1.00  0.00           O  
ATOM   1668  N   PRO   125      62.724  42.396  63.247  1.00  0.00           N  
ATOM   1669  CD  PRO   125      62.227  43.345  64.233  1.00  0.00           C  
ATOM   1670  HD2 PRO   125      62.610  43.104  65.225  1.00  0.00           H  
ATOM   1671  HD3 PRO   125      61.138  43.371  64.278  1.00  0.00           H  
ATOM   1672  CG  PRO   125      62.755  44.735  63.785  1.00  0.00           C  
ATOM   1673  HG2 PRO   125      62.629  45.553  64.495  1.00  0.00           H  
ATOM   1674  HG3 PRO   125      62.275  45.154  62.901  1.00  0.00           H  
ATOM   1675  CB  PRO   125      64.193  44.323  63.405  1.00  0.00           C  
ATOM   1676  HB2 PRO   125      64.759  44.135  64.318  1.00  0.00           H  
ATOM   1677  HB3 PRO   125      64.619  45.106  62.777  1.00  0.00           H  
ATOM   1678  CA  PRO   125      63.892  43.077  62.614  1.00  0.00           C  
ATOM   1679  HA  PRO   125      63.583  43.411  61.623  1.00  0.00           H  
ATOM   1680  C   PRO   125      65.237  42.315  62.321  1.00  0.00           C  
ATOM   1681  O   PRO   125      65.539  41.449  63.089  1.00  0.00           O  
ATOM   1682  N   GLN   126      65.968  42.619  61.245  1.00  0.00           N  
ATOM   1683  H   GLN   126      65.712  43.233  60.485  1.00  0.00           H  
ATOM   1684  CA  GLN   126      67.326  42.039  61.096  1.00  0.00           C  
ATOM   1685  HA  GLN   126      67.275  40.952  61.161  1.00  0.00           H  
ATOM   1686  CB  GLN   126      67.817  42.451  59.744  1.00  0.00           C  
ATOM   1687  HB2 GLN   126      67.033  42.495  58.989  1.00  0.00           H  
ATOM   1688  HB3 GLN   126      68.175  43.473  59.875  1.00  0.00           H  
ATOM   1689  CG  GLN   126      69.021  41.682  59.144  1.00  0.00           C  
ATOM   1690  HG2 GLN   126      69.450  42.213  58.294  1.00  0.00           H  
ATOM   1691  HG3 GLN   126      69.795  41.626  59.909  1.00  0.00           H  
ATOM   1692  CD  GLN   126      68.597  40.345  58.612  1.00  0.00           C  
ATOM   1693  OE1 GLN   126      68.234  39.452  59.416  1.00  0.00           O  
ATOM   1694  NE2 GLN   126      68.546  40.131  57.307  1.00  0.00           N  
ATOM   1695 HE21 GLN   126      69.212  40.734  56.845  1.00  0.00           H  
ATOM   1696 HE22 GLN   126      68.102  39.322  56.896  1.00  0.00           H  
ATOM   1697  C   GLN   126      68.287  42.577  62.238  1.00  0.00           C  
ATOM   1698  O   GLN   126      68.237  43.758  62.563  1.00  0.00           O  
ATOM   1699  N   SER   127      69.258  41.789  62.814  1.00  0.00           N  
ATOM   1700  H   SER   127      69.305  40.873  62.391  1.00  0.00           H  
ATOM   1701  CA  SER   127      70.405  42.168  63.665  1.00  0.00           C  
ATOM   1702  HA  SER   127      71.007  41.259  63.665  1.00  0.00           H  
ATOM   1703  CB  SER   127      71.251  43.372  63.153  1.00  0.00           C  
ATOM   1704  HB2 SER   127      71.690  43.239  62.164  1.00  0.00           H  
ATOM   1705  HB3 SER   127      70.683  44.298  63.236  1.00  0.00           H  
ATOM   1706  OG  SER   127      72.339  43.516  64.047  1.00  0.00           O  
ATOM   1707  HG  SER   127      73.023  42.874  63.844  1.00  0.00           H  
ATOM   1708  C   SER   127      69.935  42.383  65.085  1.00  0.00           C  
ATOM   1709  O   SER   127      70.563  41.911  66.056  1.00  0.00           O  
ATOM   1710  N   GLY   128      68.761  43.003  65.262  1.00  0.00           N  
ATOM   1711  H   GLY   128      68.247  43.352  64.466  1.00  0.00           H  
ATOM   1712  CA  GLY   128      68.144  43.116  66.602  1.00  0.00           C  
ATOM   1713  HA2 GLY   128      67.929  42.110  66.964  1.00  0.00           H  
ATOM   1714  HA3 GLY   128      68.872  43.470  67.331  1.00  0.00           H  
ATOM   1715  C   GLY   128      66.922  44.085  66.488  1.00  0.00           C  
ATOM   1716  O   GLY   128      67.016  44.985  65.603  1.00  0.00           O  
ATOM   1717  N   SER   129      65.922  44.024  67.367  1.00  0.00           N  
ATOM   1718  H   SER   129      65.139  44.651  67.250  1.00  0.00           H  
ATOM   1719  CA  SER   129      65.799  43.129  68.525  1.00  0.00           C  
ATOM   1720  HA  SER   129      64.994  43.569  69.114  1.00  0.00           H  
ATOM   1721  CB  SER   129      65.354  41.695  68.180  1.00  0.00           C  
ATOM   1722  HB2 SER   129      66.121  41.243  67.551  1.00  0.00           H  
ATOM   1723  HB3 SER   129      65.378  41.067  69.071  1.00  0.00           H  
ATOM   1724  OG  SER   129      64.030  41.679  67.639  1.00  0.00           O  
ATOM   1725  HG  SER   129      64.089  41.172  66.826  1.00  0.00           H  
ATOM   1726  C   SER   129      66.920  43.222  69.611  1.00  0.00           C  
ATOM   1727  O   SER   129      67.509  42.254  70.086  1.00  0.00           O  
ATOM   1728  N   TYR   130      67.295  44.411  70.083  1.00  0.00           N  
ATOM   1729  H   TYR   130      66.936  45.252  69.654  1.00  0.00           H  
ATOM   1730  CA  TYR   130      68.233  44.602  71.160  1.00  0.00           C  
ATOM   1731  HA  TYR   130      68.355  43.857  71.947  1.00  0.00           H  
ATOM   1732  CB  TYR   130      69.602  44.731  70.409  1.00  0.00           C  
ATOM   1733  HB2 TYR   130      69.944  43.756  70.061  1.00  0.00           H  
ATOM   1734  HB3 TYR   130      69.477  45.192  69.429  1.00  0.00           H  
ATOM   1735  CG  TYR   130      70.662  45.455  71.214  1.00  0.00           C  
ATOM   1736  CD1 TYR   130      70.921  46.817  70.946  1.00  0.00           C  
ATOM   1737  HD1 TYR   130      70.592  47.282  70.028  1.00  0.00           H  
ATOM   1738  CE1 TYR   130      71.620  47.607  71.899  1.00  0.00           C  
ATOM   1739  HE1 TYR   130      71.802  48.654  71.707  1.00  0.00           H  
ATOM   1740  CZ  TYR   130      72.099  47.027  73.135  1.00  0.00           C  
ATOM   1741  OH  TYR   130      72.813  47.715  74.085  1.00  0.00           O  
ATOM   1742  HH  TYR   130      73.354  47.179  74.669  1.00  0.00           H  
ATOM   1743  CE2 TYR   130      71.879  45.646  73.384  1.00  0.00           C  
ATOM   1744  HE2 TYR   130      72.175  45.329  74.373  1.00  0.00           H  
ATOM   1745  CD2 TYR   130      71.144  44.885  72.413  1.00  0.00           C  
ATOM   1746  HD2 TYR   130      70.920  43.857  72.656  1.00  0.00           H  
ATOM   1747  C   TYR   130      67.843  45.983  71.746  1.00  0.00           C  
ATOM   1748  O   TYR   130      67.787  46.978  71.000  1.00  0.00           O  
ATOM   1749  N   SER   131      67.476  46.068  73.056  1.00  0.00           N  
ATOM   1750  H   SER   131      67.294  47.051  73.199  1.00  0.00           H  
ATOM   1751  CA  SER   131      67.051  45.122  74.174  1.00  0.00           C  
ATOM   1752  HA  SER   131      66.342  45.647  74.815  1.00  0.00           H  
ATOM   1753  CB  SER   131      66.245  43.874  73.584  1.00  0.00           C  
ATOM   1754  HB2 SER   131      65.422  44.220  72.959  1.00  0.00           H  
ATOM   1755  HB3 SER   131      66.898  43.172  73.065  1.00  0.00           H  
ATOM   1756  OG  SER   131      65.719  43.212  74.624  1.00  0.00           O  
ATOM   1757  HG  SER   131      66.177  42.376  74.739  1.00  0.00           H  
ATOM   1758  C   SER   131      68.122  44.600  75.086  1.00  0.00           C  
ATOM   1759  O   SER   131      69.042  43.899  74.638  1.00  0.00           O  
ATOM   1760  N   GLN   132      68.092  44.811  76.369  1.00  0.00           N  
ATOM   1761  H   GLN   132      68.752  44.236  76.873  1.00  0.00           H  
ATOM   1762  CA  GLN   132      67.300  45.887  77.130  1.00  0.00           C  
ATOM   1763  HA  GLN   132      66.972  46.683  76.462  1.00  0.00           H  
ATOM   1764  CB  GLN   132      65.968  45.318  77.553  1.00  0.00           C  
ATOM   1765  HB2 GLN   132      65.429  45.229  76.610  1.00  0.00           H  
ATOM   1766  HB3 GLN   132      66.098  44.383  78.099  1.00  0.00           H  
ATOM   1767  CG  GLN   132      65.065  46.251  78.395  1.00  0.00           C  
ATOM   1768  HG2 GLN   132      64.189  45.634  78.592  1.00  0.00           H  
ATOM   1769  HG3 GLN   132      65.540  46.553  79.329  1.00  0.00           H  
ATOM   1770  CD  GLN   132      64.626  47.445  77.578  1.00  0.00           C  
ATOM   1771  OE1 GLN   132      65.375  48.151  76.859  1.00  0.00           O  
ATOM   1772  NE2 GLN   132      63.429  47.940  77.693  1.00  0.00           N  
ATOM   1773 HE21 GLN   132      62.809  47.465  78.334  1.00  0.00           H  
ATOM   1774 HE22 GLN   132      63.143  48.666  77.051  1.00  0.00           H  
ATOM   1775  C   GLN   132      68.116  46.501  78.346  1.00  0.00           C  
ATOM   1776  O   GLN   132      68.777  45.830  79.086  1.00  0.00           O  
ATOM   1777  N   GLN   133      67.992  47.838  78.431  1.00  0.00           N  
ATOM   1778  H   GLN   133      67.285  48.295  77.872  1.00  0.00           H  
ATOM   1779  CA  GLN   133      68.727  48.636  79.467  1.00  0.00           C  
ATOM   1780  HA  GLN   133      68.790  49.654  79.081  1.00  0.00           H  
ATOM   1781  CB  GLN   133      67.903  48.551  80.784  1.00  0.00           C  
ATOM   1782  HB2 GLN   133      67.771  47.504  81.059  1.00  0.00           H  
ATOM   1783  HB3 GLN   133      68.408  49.049  81.611  1.00  0.00           H  
ATOM   1784  CG  GLN   133      66.529  49.220  80.659  1.00  0.00           C  
ATOM   1785  HG2 GLN   133      66.582  49.898  79.808  1.00  0.00           H  
ATOM   1786  HG3 GLN   133      65.777  48.477  80.392  1.00  0.00           H  
ATOM   1787  CD  GLN   133      66.039  49.953  81.912  1.00  0.00           C  
ATOM   1788  OE1 GLN   133      66.286  49.523  83.035  1.00  0.00           O  
ATOM   1789  NE2 GLN   133      65.391  51.068  81.814  1.00  0.00           N  
ATOM   1790 HE21 GLN   133      65.125  51.435  80.911  1.00  0.00           H  
ATOM   1791 HE22 GLN   133      65.266  51.644  82.634  1.00  0.00           H  
ATOM   1792  C   GLN   133      70.209  48.250  79.746  1.00  0.00           C  
ATOM   1793  O   GLN   133      70.408  47.771  80.852  1.00  0.00           O  
ATOM   1794  N   PRO   134      71.233  48.520  78.912  1.00  0.00           N  
ATOM   1795  CD  PRO   134      72.582  48.194  79.285  1.00  0.00           C  
ATOM   1796  HD2 PRO   134      72.609  47.179  79.680  1.00  0.00           H  
ATOM   1797  HD3 PRO   134      72.807  48.874  80.106  1.00  0.00           H  
ATOM   1798  CG  PRO   134      73.386  48.437  78.039  1.00  0.00           C  
ATOM   1799  HG2 PRO   134      73.373  47.542  77.416  1.00  0.00           H  
ATOM   1800  HG3 PRO   134      74.397  48.718  78.335  1.00  0.00           H  
ATOM   1801  CB  PRO   134      72.718  49.538  77.318  1.00  0.00           C  
ATOM   1802  HB2 PRO   134      72.929  49.506  76.249  1.00  0.00           H  
ATOM   1803  HB3 PRO   134      72.832  50.540  77.733  1.00  0.00           H  
ATOM   1804  CA  PRO   134      71.232  49.205  77.630  1.00  0.00           C  
ATOM   1805  HA  PRO   134      70.580  50.066  77.778  1.00  0.00           H  
ATOM   1806  C   PRO   134      70.663  48.375  76.425  1.00  0.00           C  
ATOM   1807  O   PRO   134      70.849  47.121  76.376  1.00  0.00           O  
ATOM   1808  N   SER   135      69.903  48.975  75.519  1.00  0.00           N  
ATOM   1809  H   SER   135      69.805  48.452  74.660  1.00  0.00           H  
ATOM   1810  CA  SER   135      69.582  50.436  75.326  1.00  0.00           C  
ATOM   1811  HA  SER   135      70.525  50.983  75.354  1.00  0.00           H  
ATOM   1812  CB  SER   135      68.971  50.534  73.912  1.00  0.00           C  
ATOM   1813  HB2 SER   135      68.130  49.842  73.879  1.00  0.00           H  
ATOM   1814  HB3 SER   135      68.700  51.584  73.807  1.00  0.00           H  
ATOM   1815  OG  SER   135      70.034  50.233  73.035  1.00  0.00           O  
ATOM   1816  HG  SER   135      69.597  50.175  72.182  1.00  0.00           H  
ATOM   1817  C   SER   135      68.516  50.990  76.278  1.00  0.00           C  
ATOM   1818  O   SER   135      67.657  50.228  76.765  1.00  0.00           O  
ATOM   1819  N   TYR   136      68.604  52.310  76.558  1.00  0.00           N  
ATOM   1820  H   TYR   136      69.227  52.964  76.106  1.00  0.00           H  
ATOM   1821  CA  TYR   136      67.608  52.947  77.520  1.00  0.00           C  
ATOM   1822  HA  TYR   136      67.165  52.191  78.168  1.00  0.00           H  
ATOM   1823  CB  TYR   136      68.430  53.865  78.517  1.00  0.00           C  
ATOM   1824  HB2 TYR   136      69.163  54.433  77.944  1.00  0.00           H  
ATOM   1825  HB3 TYR   136      67.750  54.554  79.019  1.00  0.00           H  
ATOM   1826  CG  TYR   136      69.186  53.156  79.615  1.00  0.00           C  
ATOM   1827  CD1 TYR   136      68.603  52.447  80.606  1.00  0.00           C  
ATOM   1828  HD1 TYR   136      67.526  52.434  80.684  1.00  0.00           H  
ATOM   1829  CE1 TYR   136      69.389  51.680  81.501  1.00  0.00           C  
ATOM   1830  HE1 TYR   136      68.979  51.090  82.307  1.00  0.00           H  
ATOM   1831  CZ  TYR   136      70.780  51.649  81.342  1.00  0.00           C  
ATOM   1832  OH  TYR   136      71.511  50.909  82.227  1.00  0.00           O  
ATOM   1833  HH  TYR   136      72.456  51.077  82.253  1.00  0.00           H  
ATOM   1834  CE2 TYR   136      71.406  52.449  80.402  1.00  0.00           C  
ATOM   1835  HE2 TYR   136      72.476  52.477  80.259  1.00  0.00           H  
ATOM   1836  CD2 TYR   136      70.593  53.242  79.540  1.00  0.00           C  
ATOM   1837  HD2 TYR   136      71.080  53.729  78.708  1.00  0.00           H  
ATOM   1838  C   TYR   136      66.442  53.685  76.735  1.00  0.00           C  
ATOM   1839  O   TYR   136      66.618  54.677  76.068  1.00  0.00           O  
ATOM   1840  N   GLY   137      65.229  53.162  76.552  1.00  0.00           N  
ATOM   1841  H   GLY   137      64.566  53.827  76.181  1.00  0.00           H  
ATOM   1842  CA  GLY   137      64.671  51.827  76.756  1.00  0.00           C  
ATOM   1843  HA2 GLY   137      63.910  51.587  76.014  1.00  0.00           H  
ATOM   1844  HA3 GLY   137      65.369  51.017  76.544  1.00  0.00           H  
ATOM   1845  C   GLY   137      64.197  51.632  78.263  1.00  0.00           C  
ATOM   1846  O   GLY   137      64.875  51.904  79.213  1.00  0.00           O  
ATOM   1847  N   GLY   138      62.986  51.047  78.387  1.00  0.00           N  
ATOM   1848  H   GLY   138      62.663  50.700  77.495  1.00  0.00           H  
ATOM   1849  CA  GLY   138      62.457  50.479  79.615  1.00  0.00           C  
ATOM   1850  HA2 GLY   138      61.458  50.124  79.361  1.00  0.00           H  
ATOM   1851  HA3 GLY   138      63.104  49.675  79.967  1.00  0.00           H  
ATOM   1852  C   GLY   138      62.194  51.413  80.861  1.00  0.00           C  
ATOM   1853  O   GLY   138      62.320  52.588  80.770  1.00  0.00           O  
ATOM   1854  N   GLN   139      61.671  50.989  82.029  1.00  0.00           N  
ATOM   1855  H   GLN   139      61.383  51.731  82.650  1.00  0.00           H  
ATOM   1856  CA  GLN   139      61.215  49.614  82.301  1.00  0.00           C  
ATOM   1857  HA  GLN   139      60.941  49.015  81.432  1.00  0.00           H  
ATOM   1858  CB  GLN   139      62.430  48.790  82.895  1.00  0.00           C  
ATOM   1859  HB2 GLN   139      62.245  47.716  82.909  1.00  0.00           H  
ATOM   1860  HB3 GLN   139      63.279  48.876  82.218  1.00  0.00           H  
ATOM   1861  CG  GLN   139      62.800  49.214  84.310  1.00  0.00           C  
ATOM   1862  HG2 GLN   139      63.262  50.200  84.259  1.00  0.00           H  
ATOM   1863  HG3 GLN   139      61.917  49.192  84.949  1.00  0.00           H  
ATOM   1864  CD  GLN   139      63.827  48.303  85.004  1.00  0.00           C  
ATOM   1865  OE1 GLN   139      64.106  47.163  84.583  1.00  0.00           O  
ATOM   1866  NE2 GLN   139      64.298  48.656  86.185  1.00  0.00           N  
ATOM   1867 HE21 GLN   139      64.085  49.571  86.554  1.00  0.00           H  
ATOM   1868 HE22 GLN   139      64.891  48.095  86.780  1.00  0.00           H  
ATOM   1869  C   GLN   139      60.010  49.348  83.265  1.00  0.00           C  
ATOM   1870  O   GLN   139      59.628  48.212  83.507  1.00  0.00           O  
ATOM   1871  N   GLN   140      59.397  50.418  83.924  1.00  0.00           N  
ATOM   1872  H   GLN   140      59.852  51.318  83.886  1.00  0.00           H  
ATOM   1873  CA  GLN   140      58.111  50.509  84.745  1.00  0.00           C  
ATOM   1874  HA  GLN   140      58.153  51.393  85.382  1.00  0.00           H  
ATOM   1875  CB  GLN   140      56.862  50.690  83.871  1.00  0.00           C  
ATOM   1876  HB2 GLN   140      57.039  51.637  83.362  1.00  0.00           H  
ATOM   1877  HB3 GLN   140      56.894  49.957  83.065  1.00  0.00           H  
ATOM   1878  CG  GLN   140      55.411  50.655  84.381  1.00  0.00           C  
ATOM   1879  HG2 GLN   140      54.691  50.820  83.579  1.00  0.00           H  
ATOM   1880  HG3 GLN   140      55.191  49.702  84.863  1.00  0.00           H  
ATOM   1881  CD  GLN   140      55.263  51.579  85.537  1.00  0.00           C  
ATOM   1882  OE1 GLN   140      55.870  51.452  86.572  1.00  0.00           O  
ATOM   1883  NE2 GLN   140      54.392  52.508  85.497  1.00  0.00           N  
ATOM   1884 HE21 GLN   140      53.959  52.725  84.611  1.00  0.00           H  
ATOM   1885 HE22 GLN   140      54.234  53.096  86.303  1.00  0.00           H  
ATOM   1886  C   GLN   140      57.942  49.286  85.680  1.00  0.00           C  
ATOM   1887  O   GLN   140      57.139  48.386  85.475  1.00  0.00           O  
ATOM   1888  N   GLN   141      58.786  49.261  86.728  1.00  0.00           N  
ATOM   1889  H   GLN   141      59.501  49.975  86.722  1.00  0.00           H  
ATOM   1890  CA  GLN   141      58.780  48.257  87.797  1.00  0.00           C  
ATOM   1891  HA  GLN   141      57.926  47.581  87.817  1.00  0.00           H  
ATOM   1892  CB  GLN   141      60.019  47.412  87.620  1.00  0.00           C  
ATOM   1893  HB2 GLN   141      60.689  48.057  87.051  1.00  0.00           H  
ATOM   1894  HB3 GLN   141      60.422  47.161  88.601  1.00  0.00           H  
ATOM   1895  CG  GLN   141      59.625  46.181  86.836  1.00  0.00           C  
ATOM   1896  HG2 GLN   141      59.195  45.431  87.501  1.00  0.00           H  
ATOM   1897  HG3 GLN   141      58.919  46.471  86.058  1.00  0.00           H  
ATOM   1898  CD  GLN   141      60.788  45.553  86.095  1.00  0.00           C  
ATOM   1899  OE1 GLN   141      61.273  44.533  86.559  1.00  0.00           O  
ATOM   1900  NE2 GLN   141      61.424  46.149  85.093  1.00  0.00           N  
ATOM   1901 HE21 GLN   141      60.908  46.928  84.708  1.00  0.00           H  
ATOM   1902 HE22 GLN   141      62.233  45.799  84.600  1.00  0.00           H  
ATOM   1903  C   GLN   141      58.986  49.115  89.082  1.00  0.00           C  
ATOM   1904  O   GLN   141      59.867  49.999  89.040  1.00  0.00           O  
ATOM   1905  N   SER   142      58.247  48.987  90.194  1.00  0.00           N  
ATOM   1906  H   SER   142      58.345  49.681  90.921  1.00  0.00           H  
ATOM   1907  CA  SER   142      57.377  47.858  90.595  1.00  0.00           C  
ATOM   1908  HA  SER   142      57.163  48.069  91.643  1.00  0.00           H  
ATOM   1909  CB  SER   142      55.970  48.044  89.977  1.00  0.00           C  
ATOM   1910  HB2 SER   142      55.960  47.966  88.890  1.00  0.00           H  
ATOM   1911  HB3 SER   142      55.343  47.240  90.362  1.00  0.00           H  
ATOM   1912  OG  SER   142      55.477  49.287  90.372  1.00  0.00           O  
ATOM   1913  HG  SER   142      56.072  49.979  90.077  1.00  0.00           H  
ATOM   1914  C   SER   142      58.020  46.479  90.507  1.00  0.00           C  
ATOM   1915  O   SER   142      57.736  45.602  89.695  1.00  0.00           O  
ATOM   1916  N   TYR   143      58.994  46.300  91.388  1.00  0.00           N  
ATOM   1917  H   TYR   143      59.099  47.110  91.983  1.00  0.00           H  
ATOM   1918  CA  TYR   143      59.716  45.085  91.663  1.00  0.00           C  
ATOM   1919  HA  TYR   143      59.854  44.557  90.719  1.00  0.00           H  
ATOM   1920  CB  TYR   143      61.146  45.362  92.176  1.00  0.00           C  
ATOM   1921  HB2 TYR   143      61.095  45.671  93.220  1.00  0.00           H  
ATOM   1922  HB3 TYR   143      61.782  44.481  92.088  1.00  0.00           H  
ATOM   1923  CG  TYR   143      62.010  46.243  91.322  1.00  0.00           C  
ATOM   1924  CD1 TYR   143      62.750  45.704  90.219  1.00  0.00           C  
ATOM   1925  HD1 TYR   143      62.391  44.754  89.854  1.00  0.00           H  
ATOM   1926  CE1 TYR   143      63.772  46.500  89.622  1.00  0.00           C  
ATOM   1927  HE1 TYR   143      64.293  46.200  88.725  1.00  0.00           H  
ATOM   1928  CZ  TYR   143      64.055  47.770  90.106  1.00  0.00           C  
ATOM   1929  OH  TYR   143      65.067  48.422  89.470  1.00  0.00           O  
ATOM   1930  HH  TYR   143      65.496  47.900  88.788  1.00  0.00           H  
ATOM   1931  CE2 TYR   143      63.243  48.342  91.129  1.00  0.00           C  
ATOM   1932  HE2 TYR   143      63.530  49.324  91.474  1.00  0.00           H  
ATOM   1933  CD2 TYR   143      62.184  47.590  91.780  1.00  0.00           C  
ATOM   1934  HD2 TYR   143      61.522  48.011  92.521  1.00  0.00           H  
ATOM   1935  C   TYR   143      58.864  44.212  92.641  1.00  0.00           C  
ATOM   1936  O   TYR   143      58.495  44.568  93.731  1.00  0.00           O  
ATOM   1937  N   GLY   144      58.699  42.925  92.289  1.00  0.00           N  
ATOM   1938  H   GLY   144      59.094  42.433  91.500  1.00  0.00           H  
ATOM   1939  CA  GLY   144      58.002  41.952  93.089  1.00  0.00           C  
ATOM   1940  HA2 GLY   144      58.201  41.017  92.564  1.00  0.00           H  
ATOM   1941  HA3 GLY   144      58.544  41.993  94.034  1.00  0.00           H  
ATOM   1942  C   GLY   144      56.505  42.108  93.158  1.00  0.00           C  
ATOM   1943  O   GLY   144      55.884  42.342  92.135  1.00  0.00           O  
ATOM   1944  N   GLN   145      55.945  41.900  94.362  1.00  0.00           N  
ATOM   1945  H   GLN   145      56.571  41.756  95.141  1.00  0.00           H  
ATOM   1946  CA  GLN   145      54.501  42.122  94.627  1.00  0.00           C  
ATOM   1947  HA  GLN   145      53.962  42.324  93.702  1.00  0.00           H  
ATOM   1948  CB  GLN   145      53.964  40.858  95.263  1.00  0.00           C  
ATOM   1949  HB2 GLN   145      54.474  40.649  96.204  1.00  0.00           H  
ATOM   1950  HB3 GLN   145      52.918  41.041  95.509  1.00  0.00           H  
ATOM   1951  CG  GLN   145      53.910  39.658  94.268  1.00  0.00           C  
ATOM   1952  HG2 GLN   145      53.768  39.967  93.232  1.00  0.00           H  
ATOM   1953  HG3 GLN   145      54.888  39.178  94.303  1.00  0.00           H  
ATOM   1954  CD  GLN   145      52.885  38.638  94.691  1.00  0.00           C  
ATOM   1955  OE1 GLN   145      52.028  38.805  95.548  1.00  0.00           O  
ATOM   1956  NE2 GLN   145      52.856  37.503  93.983  1.00  0.00           N  
ATOM   1957 HE21 GLN   145      52.104  36.845  94.134  1.00  0.00           H  
ATOM   1958 HE22 GLN   145      53.495  37.402  93.207  1.00  0.00           H  
ATOM   1959  C   GLN   145      54.275  43.430  95.437  1.00  0.00           C  
ATOM   1960  O   GLN   145      55.211  44.183  95.709  1.00  0.00           O  
ATOM   1961  N   GLN   146      53.047  43.577  95.999  1.00  0.00           N  
ATOM   1962  H   GLN   146      52.418  42.799  95.865  1.00  0.00           H  
ATOM   1963  CA  GLN   146      52.540  44.787  96.604  1.00  0.00           C  
ATOM   1964  HA  GLN   146      53.412  45.407  96.810  1.00  0.00           H  
ATOM   1965  CB  GLN   146      51.592  45.543  95.629  1.00  0.00           C  
ATOM   1966  HB2 GLN   146      50.618  45.070  95.751  1.00  0.00           H  
ATOM   1967  HB3 GLN   146      51.592  46.551  96.044  1.00  0.00           H  
ATOM   1968  CG  GLN   146      52.070  45.649  94.194  1.00  0.00           C  
ATOM   1969  HG2 GLN   146      52.238  44.648  93.798  1.00  0.00           H  
ATOM   1970  HG3 GLN   146      51.249  46.180  93.712  1.00  0.00           H  
ATOM   1971  CD  GLN   146      53.319  46.481  93.992  1.00  0.00           C  
ATOM   1972  OE1 GLN   146      53.918  47.056  94.865  1.00  0.00           O  
ATOM   1973  NE2 GLN   146      53.765  46.698  92.775  1.00  0.00           N  
ATOM   1974 HE21 GLN   146      53.182  46.356  92.024  1.00  0.00           H  
ATOM   1975 HE22 GLN   146      54.524  47.353  92.657  1.00  0.00           H  
ATOM   1976  C   GLN   146      51.785  44.515  98.019  1.00  0.00           C  
ATOM   1977  O   GLN   146      51.593  43.408  98.414  1.00  0.00           O  
ATOM   1978  N   GLN   147      51.596  45.631  98.757  1.00  0.00           N  
ATOM   1979  H   GLN   147      51.827  46.534  98.370  1.00  0.00           H  
ATOM   1980  CA  GLN   147      51.097  45.699 100.151  1.00  0.00           C  
ATOM   1981  HA  GLN   147      50.691  44.731 100.444  1.00  0.00           H  
ATOM   1982  CB  GLN   147      52.243  45.941 101.111  1.00  0.00           C  
ATOM   1983  HB2 GLN   147      52.876  46.775 100.809  1.00  0.00           H  
ATOM   1984  HB3 GLN   147      51.864  46.290 102.071  1.00  0.00           H  
ATOM   1985  CG  GLN   147      53.111  44.635 101.225  1.00  0.00           C  
ATOM   1986  HG2 GLN   147      52.541  43.738 101.467  1.00  0.00           H  
ATOM   1987  HG3 GLN   147      53.592  44.527 100.253  1.00  0.00           H  
ATOM   1988  CD  GLN   147      54.207  44.686 102.268  1.00  0.00           C  
ATOM   1989  OE1 GLN   147      54.385  45.549 103.112  1.00  0.00           O  
ATOM   1990  NE2 GLN   147      55.065  43.678 102.323  1.00  0.00           N  
ATOM   1991 HE21 GLN   147      54.969  42.921 101.661  1.00  0.00           H  
ATOM   1992 HE22 GLN   147      55.931  43.746 102.838  1.00  0.00           H  
ATOM   1993  C   GLN   147      49.952  46.761 100.418  1.00  0.00           C  
ATOM   1994  O   GLN   147      49.711  47.540  99.490  1.00  0.00           O  
ATOM   1995  N   SER   148      49.299  46.779 101.637  1.00  0.00           N  
ATOM   1996  H   SER   148      49.494  46.032 102.288  1.00  0.00           H  
ATOM   1997  CA  SER   148      48.365  47.828 102.105  1.00  0.00           C  
ATOM   1998  HA  SER   148      47.342  47.709 101.748  1.00  0.00           H  
ATOM   1999  CB  SER   148      48.167  47.562 103.611  1.00  0.00           C  
ATOM   2000  HB2 SER   148      49.143  47.394 104.066  1.00  0.00           H  
ATOM   2001  HB3 SER   148      47.719  48.465 104.027  1.00  0.00           H  
ATOM   2002  OG  SER   148      47.427  46.420 103.810  1.00  0.00           O  
ATOM   2003  HG  SER   148      46.612  46.659 104.257  1.00  0.00           H  
ATOM   2004  C   SER   148      48.937  49.241 101.916  1.00  0.00           C  
ATOM   2005  O   SER   148      50.110  49.553 101.824  1.00  0.00           O  
ATOM   2006  N   TYR   149      47.999  50.218 101.784  1.00  0.00           N  
ATOM   2007  H   TYR   149      47.034  49.918 101.799  1.00  0.00           H  
ATOM   2008  CA  TYR   149      48.241  51.672 101.568  1.00  0.00           C  
ATOM   2009  HA  TYR   149      48.487  51.892 100.529  1.00  0.00           H  
ATOM   2010  CB  TYR   149      46.887  52.361 101.681  1.00  0.00           C  
ATOM   2011  HB2 TYR   149      46.244  51.892 100.936  1.00  0.00           H  
ATOM   2012  HB3 TYR   149      46.520  52.117 102.678  1.00  0.00           H  
ATOM   2013  CG  TYR   149      46.752  53.858 101.471  1.00  0.00           C  
ATOM   2014  CD1 TYR   149      46.605  54.759 102.539  1.00  0.00           C  
ATOM   2015  HD1 TYR   149      46.461  54.329 103.519  1.00  0.00           H  
ATOM   2016  CE1 TYR   149      46.450  56.102 102.297  1.00  0.00           C  
ATOM   2017  HE1 TYR   149      46.336  56.837 103.080  1.00  0.00           H  
ATOM   2018  CZ  TYR   149      46.435  56.552 100.990  1.00  0.00           C  
ATOM   2019  OH  TYR   149      46.278  57.852 100.699  1.00  0.00           O  
ATOM   2020  HH  TYR   149      45.497  58.291 101.045  1.00  0.00           H  
ATOM   2021  CE2 TYR   149      46.547  55.710  99.878  1.00  0.00           C  
ATOM   2022  HE2 TYR   149      46.564  56.158  98.895  1.00  0.00           H  
ATOM   2023  CD2 TYR   149      46.726  54.291 100.129  1.00  0.00           C  
ATOM   2024  HD2 TYR   149      46.732  53.521  99.371  1.00  0.00           H  
ATOM   2025  C   TYR   149      49.284  52.252 102.477  1.00  0.00           C  
ATOM   2026  O   TYR   149      49.412  51.879 103.630  1.00  0.00           O  
ATOM   2027  N   ASN   150      50.005  53.308 102.024  1.00  0.00           N  
ATOM   2028  H   ASN   150      49.818  53.539 101.059  1.00  0.00           H  
ATOM   2029  CA  ASN   150      50.947  54.085 102.879  1.00  0.00           C  
ATOM   2030  HA  ASN   150      50.482  54.138 103.863  1.00  0.00           H  
ATOM   2031  CB  ASN   150      52.296  53.308 102.956  1.00  0.00           C  
ATOM   2032  HB2 ASN   150      52.120  52.281 103.279  1.00  0.00           H  
ATOM   2033  HB3 ASN   150      52.704  53.220 101.949  1.00  0.00           H  
ATOM   2034  CG  ASN   150      53.213  53.981 103.927  1.00  0.00           C  
ATOM   2035  OD1 ASN   150      52.898  54.329 105.053  1.00  0.00           O  
ATOM   2036  ND2 ASN   150      54.483  54.110 103.644  1.00  0.00           N  
ATOM   2037 HD21 ASN   150      55.070  54.416 104.408  1.00  0.00           H  
ATOM   2038 HD22 ASN   150      54.926  53.650 102.862  1.00  0.00           H  
ATOM   2039  C   ASN   150      51.230  55.492 102.366  1.00  0.00           C  
ATOM   2040  O   ASN   150      51.744  55.659 101.245  1.00  0.00           O  
ATOM   2041  N   PRO   151      50.935  56.529 103.125  1.00  0.00           N  
ATOM   2042  CD  PRO   151      49.974  56.486 104.196  1.00  0.00           C  
ATOM   2043  HD2 PRO   151      50.340  55.989 105.094  1.00  0.00           H  
ATOM   2044  HD3 PRO   151      49.096  55.912 103.899  1.00  0.00           H  
ATOM   2045  CG  PRO   151      49.593  57.860 104.523  1.00  0.00           C  
ATOM   2046  HG2 PRO   151      50.289  58.213 105.283  1.00  0.00           H  
ATOM   2047  HG3 PRO   151      48.548  57.877 104.832  1.00  0.00           H  
ATOM   2048  CB  PRO   151      49.865  58.663 103.291  1.00  0.00           C  
ATOM   2049  HB2 PRO   151      50.206  59.661 103.566  1.00  0.00           H  
ATOM   2050  HB3 PRO   151      48.977  58.670 102.659  1.00  0.00           H  
ATOM   2051  CA  PRO   151      51.060  57.881 102.589  1.00  0.00           C  
ATOM   2052  HA  PRO   151      50.800  57.971 101.534  1.00  0.00           H  
ATOM   2053  C   PRO   151      52.448  58.533 102.902  1.00  0.00           C  
ATOM   2054  O   PRO   151      53.249  57.863 103.562  1.00  0.00           O  
ATOM   2055  N   PRO   152      52.716  59.719 102.382  1.00  0.00           N  
ATOM   2056  CD  PRO   152      51.898  60.374 101.395  1.00  0.00           C  
ATOM   2057  HD2 PRO   152      50.821  60.283 101.541  1.00  0.00           H  
ATOM   2058  HD3 PRO   152      51.964  60.049 100.357  1.00  0.00           H  
ATOM   2059  CG  PRO   152      52.194  61.829 101.575  1.00  0.00           C  
ATOM   2060  HG2 PRO   152      51.554  62.326 102.304  1.00  0.00           H  
ATOM   2061  HG3 PRO   152      52.100  62.343 100.619  1.00  0.00           H  
ATOM   2062  CB  PRO   152      53.618  61.953 102.080  1.00  0.00           C  
ATOM   2063  HB2 PRO   152      53.861  62.788 102.736  1.00  0.00           H  
ATOM   2064  HB3 PRO   152      54.381  61.956 101.302  1.00  0.00           H  
ATOM   2065  CA  PRO   152      53.848  60.608 102.831  1.00  0.00           C  
ATOM   2066  HA  PRO   152      54.733  60.146 102.393  1.00  0.00           H  
ATOM   2067  C   PRO   152      54.078  60.852 104.340  1.00  0.00           C  
ATOM   2068  O   PRO   152      53.110  60.870 105.154  1.00  0.00           O  
ATOM   2069  N   GLN   153      55.342  61.153 104.711  1.00  0.00           N  
ATOM   2070  H   GLN   153      56.023  61.139 103.965  1.00  0.00           H  
ATOM   2071  CA  GLN   153      55.743  61.552 106.084  1.00  0.00           C  
ATOM   2072  HA  GLN   153      55.135  60.916 106.727  1.00  0.00           H  
ATOM   2073  CB  GLN   153      57.132  61.017 106.409  1.00  0.00           C  
ATOM   2074  HB2 GLN   153      57.260  59.976 106.113  1.00  0.00           H  
ATOM   2075  HB3 GLN   153      57.881  61.543 105.816  1.00  0.00           H  
ATOM   2076  CG  GLN   153      57.486  61.064 107.882  1.00  0.00           C  
ATOM   2077  HG2 GLN   153      58.528  60.744 107.900  1.00  0.00           H  
ATOM   2078  HG3 GLN   153      57.576  62.096 108.222  1.00  0.00           H  
ATOM   2079  CD  GLN   153      56.650  60.223 108.772  1.00  0.00           C  
ATOM   2080  OE1 GLN   153      55.743  60.688 109.413  1.00  0.00           O  
ATOM   2081  NE2 GLN   153      56.768  58.940 108.789  1.00  0.00           N  
ATOM   2082 HE21 GLN   153      57.411  58.472 108.167  1.00  0.00           H  
ATOM   2083 HE22 GLN   153      56.150  58.375 109.354  1.00  0.00           H  
ATOM   2084  C   GLN   153      55.475  63.014 106.495  1.00  0.00           C  
ATOM   2085  O   GLN   153      55.992  63.924 105.788  1.00  0.00           O  
ATOM   2086  N   GLY   154      54.780  63.263 107.614  1.00  0.00           N  
ATOM   2087  H   GLY   154      54.337  62.485 108.081  1.00  0.00           H  
ATOM   2088  CA  GLY   154      54.450  64.621 108.012  1.00  0.00           C  
ATOM   2089  HA2 GLY   154      53.983  64.576 108.995  1.00  0.00           H  
ATOM   2090  HA3 GLY   154      55.444  65.053 108.130  1.00  0.00           H  
ATOM   2091  C   GLY   154      53.812  65.564 106.977  1.00  0.00           C  
ATOM   2092  O   GLY   154      53.222  65.056 106.032  1.00  0.00           O  
ATOM   2093  N   TYR   155      54.020  66.864 107.107  1.00  0.00           N  
ATOM   2094  H   TYR   155      54.479  67.190 107.946  1.00  0.00           H  
ATOM   2095  CA  TYR   155      53.246  67.798 106.331  1.00  0.00           C  
ATOM   2096  HA  TYR   155      52.869  67.361 105.406  1.00  0.00           H  
ATOM   2097  CB  TYR   155      52.049  68.219 107.141  1.00  0.00           C  
ATOM   2098  HB2 TYR   155      52.360  68.641 108.097  1.00  0.00           H  
ATOM   2099  HB3 TYR   155      51.561  69.068 106.662  1.00  0.00           H  
ATOM   2100  CG  TYR   155      50.943  67.238 107.330  1.00  0.00           C  
ATOM   2101  CD1 TYR   155      50.812  66.429 108.515  1.00  0.00           C  
ATOM   2102  HD1 TYR   155      51.605  66.494 109.245  1.00  0.00           H  
ATOM   2103  CE1 TYR   155      49.687  65.662 108.720  1.00  0.00           C  
ATOM   2104  HE1 TYR   155      49.628  65.032 109.596  1.00  0.00           H  
ATOM   2105  CZ  TYR   155      48.642  65.726 107.833  1.00  0.00           C  
ATOM   2106  OH  TYR   155      47.564  64.989 108.098  1.00  0.00           O  
ATOM   2107  HH  TYR   155      46.861  65.286 107.514  1.00  0.00           H  
ATOM   2108  CE2 TYR   155      48.649  66.509 106.675  1.00  0.00           C  
ATOM   2109  HE2 TYR   155      47.860  66.504 105.938  1.00  0.00           H  
ATOM   2110  CD2 TYR   155      49.833  67.284 106.433  1.00  0.00           C  
ATOM   2111  HD2 TYR   155      50.093  67.787 105.513  1.00  0.00           H  
ATOM   2112  C   TYR   155      54.076  68.979 105.841  1.00  0.00           C  
ATOM   2113  O   TYR   155      55.113  69.362 106.424  1.00  0.00           O  
ATOM   2114  N   GLY   156      53.643  69.733 104.864  1.00  0.00           N  
ATOM   2115  H   GLY   156      54.135  70.602 104.713  1.00  0.00           H  
ATOM   2116  CA  GLY   156      52.503  69.356 103.953  1.00  0.00           C  
ATOM   2117  HA2 GLY   156      52.875  69.115 102.958  1.00  0.00           H  
ATOM   2118  HA3 GLY   156      51.901  68.527 104.325  1.00  0.00           H  
ATOM   2119  C   GLY   156      51.435  70.465 103.710  1.00  0.00           C  
ATOM   2120  O   GLY   156      51.431  71.383 104.507  1.00  0.00           O  
ATOM   2121  N   GLN   157      50.527  70.354 102.745  1.00  0.00           N  
ATOM   2122  H   GLN   157      50.680  69.518 102.200  1.00  0.00           H  
ATOM   2123  CA  GLN   157      49.337  71.179 102.518  1.00  0.00           C  
ATOM   2124  HA  GLN   157      49.586  72.173 102.149  1.00  0.00           H  
ATOM   2125  CB  GLN   157      48.528  70.614 101.337  1.00  0.00           C  
ATOM   2126  HB2 GLN   157      47.911  71.402 100.906  1.00  0.00           H  
ATOM   2127  HB3 GLN   157      49.267  70.368 100.574  1.00  0.00           H  
ATOM   2128  CG  GLN   157      47.694  69.314 101.608  1.00  0.00           C  
ATOM   2129  HG2 GLN   157      47.068  69.506 102.480  1.00  0.00           H  
ATOM   2130  HG3 GLN   157      47.087  69.226 100.707  1.00  0.00           H  
ATOM   2131  CD  GLN   157      48.515  67.990 101.827  1.00  0.00           C  
ATOM   2132  OE1 GLN   157      49.720  68.034 101.596  1.00  0.00           O  
ATOM   2133  NE2 GLN   157      47.840  66.965 102.282  1.00  0.00           N  
ATOM   2134 HE21 GLN   157      46.928  67.060 102.706  1.00  0.00           H  
ATOM   2135 HE22 GLN   157      48.371  66.107 102.318  1.00  0.00           H  
ATOM   2136  C   GLN   157      48.404  71.401 103.768  1.00  0.00           C  
ATOM   2137  O   GLN   157      48.442  70.586 104.696  1.00  0.00           O  
ATOM   2138  N   GLN   158      47.618  72.510 103.893  1.00  0.00           N  
ATOM   2139  H   GLN   158      47.054  72.518 104.730  1.00  0.00           H  
ATOM   2140  CA  GLN   158      47.286  73.530 102.945  1.00  0.00           C  
ATOM   2141  HA  GLN   158      47.507  73.240 101.917  1.00  0.00           H  
ATOM   2142  CB  GLN   158      45.699  73.616 102.946  1.00  0.00           C  
ATOM   2143  HB2 GLN   158      45.464  74.149 103.867  1.00  0.00           H  
ATOM   2144  HB3 GLN   158      45.512  74.231 102.066  1.00  0.00           H  
ATOM   2145  CG  GLN   158      44.876  72.337 102.914  1.00  0.00           C  
ATOM   2146  HG2 GLN   158      44.916  71.846 101.941  1.00  0.00           H  
ATOM   2147  HG3 GLN   158      45.240  71.683 103.706  1.00  0.00           H  
ATOM   2148  CD  GLN   158      43.395  72.597 103.360  1.00  0.00           C  
ATOM   2149  OE1 GLN   158      43.062  72.501 104.512  1.00  0.00           O  
ATOM   2150  NE2 GLN   158      42.538  72.888 102.449  1.00  0.00           N  
ATOM   2151 HE21 GLN   158      42.875  73.167 101.538  1.00  0.00           H  
ATOM   2152 HE22 GLN   158      41.627  73.167 102.783  1.00  0.00           H  
ATOM   2153  C   GLN   158      47.939  74.862 103.151  1.00  0.00           C  
ATOM   2154  O   GLN   158      47.957  75.737 102.281  1.00  0.00           O  
ATOM   2155  N   ASN   159      48.546  75.035 104.272  1.00  0.00           N  
ATOM   2156  H   ASN   159      48.361  74.179 104.776  1.00  0.00           H  
ATOM   2157  CA  ASN   159      49.359  76.119 104.946  1.00  0.00           C  
ATOM   2158  HA  ASN   159      50.326  76.215 104.454  1.00  0.00           H  
ATOM   2159  CB  ASN   159      48.488  77.419 104.906  1.00  0.00           C  
ATOM   2160  HB2 ASN   159      49.092  78.269 105.224  1.00  0.00           H  
ATOM   2161  HB3 ASN   159      48.199  77.642 103.879  1.00  0.00           H  
ATOM   2162  CG  ASN   159      47.186  77.304 105.633  1.00  0.00           C  
ATOM   2163  OD1 ASN   159      46.709  76.329 106.145  1.00  0.00           O  
ATOM   2164  ND2 ASN   159      46.457  78.421 105.643  1.00  0.00           N  
ATOM   2165 HD21 ASN   159      46.801  79.177 105.069  1.00  0.00           H  
ATOM   2166 HD22 ASN   159      45.537  78.440 106.061  1.00  0.00           H  
ATOM   2167  C   ASN   159      49.690  75.641 106.371  1.00  0.00           C  
ATOM   2168  O   ASN   159      49.099  74.689 106.908  1.00  0.00           O  
ATOM   2169  N   GLN   160      50.486  76.389 107.150  1.00  0.00           N  
ATOM   2170  H   GLN   160      50.621  76.046 108.090  1.00  0.00           H  
ATOM   2171  CA  GLN   160      51.575  77.252 106.682  1.00  0.00           C  
ATOM   2172  HA  GLN   160      51.407  77.512 105.637  1.00  0.00           H  
ATOM   2173  CB  GLN   160      51.475  78.634 107.449  1.00  0.00           C  
ATOM   2174  HB2 GLN   160      52.150  79.376 107.022  1.00  0.00           H  
ATOM   2175  HB3 GLN   160      50.507  79.125 107.356  1.00  0.00           H  
ATOM   2176  CG  GLN   160      51.875  78.536 108.928  1.00  0.00           C  
ATOM   2177  HG2 GLN   160      51.372  77.717 109.441  1.00  0.00           H  
ATOM   2178  HG3 GLN   160      52.951  78.392 109.031  1.00  0.00           H  
ATOM   2179  CD  GLN   160      51.646  79.777 109.774  1.00  0.00           C  
ATOM   2180  OE1 GLN   160      51.478  80.894 109.359  1.00  0.00           O  
ATOM   2181  NE2 GLN   160      51.572  79.628 111.116  1.00  0.00           N  
ATOM   2182 HE21 GLN   160      51.716  78.708 111.507  1.00  0.00           H  
ATOM   2183 HE22 GLN   160      51.502  80.453 111.695  1.00  0.00           H  
ATOM   2184  C   GLN   160      52.900  76.502 106.877  1.00  0.00           C  
ATOM   2185  O   GLN   160      53.954  77.045 107.084  1.00  0.00           O  
ATOM   2186  N   TYR   161      52.972  75.183 106.768  1.00  0.00           N  
ATOM   2187  H   TYR   161      52.081  74.714 106.691  1.00  0.00           H  
ATOM   2188  CA  TYR   161      54.077  74.268 106.922  1.00  0.00           C  
ATOM   2189  HA  TYR   161      54.591  74.350 107.880  1.00  0.00           H  
ATOM   2190  CB  TYR   161      53.697  72.819 106.663  1.00  0.00           C  
ATOM   2191  HB2 TYR   161      53.361  72.643 105.642  1.00  0.00           H  
ATOM   2192  HB3 TYR   161      54.640  72.281 106.762  1.00  0.00           H  
ATOM   2193  CG  TYR   161      52.699  72.260 107.701  1.00  0.00           C  
ATOM   2194  CD1 TYR   161      53.140  71.672 108.876  1.00  0.00           C  
ATOM   2195  HD1 TYR   161      54.209  71.769 108.997  1.00  0.00           H  
ATOM   2196  CE1 TYR   161      52.262  71.191 109.868  1.00  0.00           C  
ATOM   2197  HE1 TYR   161      52.586  70.752 110.800  1.00  0.00           H  
ATOM   2198  CZ  TYR   161      50.869  71.241 109.599  1.00  0.00           C  
ATOM   2199  OH  TYR   161      49.977  70.608 110.458  1.00  0.00           O  
ATOM   2200  HH  TYR   161      49.228  70.207 110.010  1.00  0.00           H  
ATOM   2201  CE2 TYR   161      50.440  71.734 108.344  1.00  0.00           C  
ATOM   2202  HE2 TYR   161      49.395  71.722 108.074  1.00  0.00           H  
ATOM   2203  CD2 TYR   161      51.318  72.286 107.413  1.00  0.00           C  
ATOM   2204  HD2 TYR   161      51.045  72.799 106.503  1.00  0.00           H  
ATOM   2205  C   TYR   161      55.230  74.585 106.008  1.00  0.00           C  
ATOM   2206  O   TYR   161      56.359  74.462 106.395  1.00  0.00           O  
ATOM   2207  N   ASN   162      54.957  74.928 104.762  1.00  0.00           N  
ATOM   2208  H   ASN   162      53.995  74.795 104.486  1.00  0.00           H  
ATOM   2209  CA  ASN   162      55.900  75.080 103.670  1.00  0.00           C  
ATOM   2210  HA  ASN   162      56.835  75.506 104.034  1.00  0.00           H  
ATOM   2211  CB  ASN   162      56.054  73.746 102.953  1.00  0.00           C  
ATOM   2212  HB2 ASN   162      55.120  73.508 102.445  1.00  0.00           H  
ATOM   2213  HB3 ASN   162      56.773  73.785 102.134  1.00  0.00           H  
ATOM   2214  CG  ASN   162      56.614  72.570 103.752  1.00  0.00           C  
ATOM   2215  OD1 ASN   162      55.898  71.597 104.100  1.00  0.00           O  
ATOM   2216  ND2 ASN   162      57.799  72.730 104.234  1.00  0.00           N  
ATOM   2217 HD21 ASN   162      58.098  71.969 104.828  1.00  0.00           H  
ATOM   2218 HD22 ASN   162      58.400  73.499 103.973  1.00  0.00           H  
ATOM   2219  C   ASN   162      55.354  76.164 102.732  1.00  0.00           C  
ATOM   2220  O   ASN   162      54.177  76.186 102.435  1.00  0.00           O  
ATOM   2221  N   SER   163      56.246  77.057 102.292  1.00  0.00           N  
ATOM   2222  H   SER   163      57.204  76.846 102.531  1.00  0.00           H  
ATOM   2223  CA  SER   163      56.016  78.498 101.944  1.00  0.00           C  
ATOM   2224  HA  SER   163      55.656  78.890 102.895  1.00  0.00           H  
ATOM   2225  CB  SER   163      57.320  79.103 101.391  1.00  0.00           C  
ATOM   2226  HB2 SER   163      57.402  78.866 100.331  1.00  0.00           H  
ATOM   2227  HB3 SER   163      57.423  80.179 101.533  1.00  0.00           H  
ATOM   2228  OG  SER   163      58.447  78.528 102.075  1.00  0.00           O  
ATOM   2229  HG  SER   163      58.578  78.921 102.941  1.00  0.00           H  
ATOM   2230  C   SER   163      54.797  78.880 101.034  1.00  0.00           C  
ATOM   2231  O   SER   163      54.587  78.232 100.071  1.00  0.00           O  
ATOM   2232  N   SER   164      54.141  80.021 101.329  1.00  0.00           N  
ATOM   2233  H   SER   164      54.513  80.479 102.149  1.00  0.00           H  
ATOM   2234  CA  SER   164      53.305  80.791 100.428  1.00  0.00           C  
ATOM   2235  HA  SER   164      53.080  81.698 100.990  1.00  0.00           H  
ATOM   2236  CB  SER   164      52.088  80.000  99.936  1.00  0.00           C  
ATOM   2237  HB2 SER   164      52.243  79.302  99.113  1.00  0.00           H  
ATOM   2238  HB3 SER   164      51.575  79.407 100.693  1.00  0.00           H  
ATOM   2239  OG  SER   164      51.030  80.840  99.454  1.00  0.00           O  
ATOM   2240  HG  SER   164      50.524  80.316  98.829  1.00  0.00           H  
ATOM   2241  C   SER   164      54.125  81.195  99.223  1.00  0.00           C  
ATOM   2242  O   SER   164      55.331  80.935  99.176  1.00  0.00           O  
ATOM   2243  N   SER   165      53.575  81.796  98.128  1.00  0.00           N  
ATOM   2244  H   SER   165      52.566  81.770  98.150  1.00  0.00           H  
ATOM   2245  CA  SER   165      54.262  82.407  96.980  1.00  0.00           C  
ATOM   2246  HA  SER   165      54.800  81.646  96.416  1.00  0.00           H  
ATOM   2247  CB  SER   165      53.264  83.185  96.063  1.00  0.00           C  
ATOM   2248  HB2 SER   165      53.116  84.176  96.493  1.00  0.00           H  
ATOM   2249  HB3 SER   165      53.736  83.391  95.103  1.00  0.00           H  
ATOM   2250  OG  SER   165      52.146  82.416  95.764  1.00  0.00           O  
ATOM   2251  HG  SER   165      52.300  82.007  94.909  1.00  0.00           H  
ATOM   2252  C   SER   165      55.314  83.462  97.338  1.00  0.00           C  
ATOM   2253  O   SER   165      55.205  84.225  98.311  1.00  0.00           O  
ATOM   2254  N   GLY   166      56.469  83.473  96.619  1.00  0.00           N  
ATOM   2255  H   GLY   166      56.557  82.731  95.940  1.00  0.00           H  
ATOM   2256  CA  GLY   166      57.589  84.393  96.841  1.00  0.00           C  
ATOM   2257  HA2 GLY   166      57.943  84.433  97.872  1.00  0.00           H  
ATOM   2258  HA3 GLY   166      58.400  83.997  96.229  1.00  0.00           H  
ATOM   2259  C   GLY   166      57.274  85.805  96.389  1.00  0.00           C  
ATOM   2260  O   GLY   166      56.142  86.281  96.141  1.00  0.00           O  
ATOM   2261  N   GLY   167      58.362  86.614  96.410  1.00  0.00           N  
ATOM   2262  H   GLY   167      59.201  86.115  96.673  1.00  0.00           H  
ATOM   2263  CA  GLY   167      58.492  87.983  95.952  1.00  0.00           C  
ATOM   2264  HA2 GLY   167      57.626  88.583  96.229  1.00  0.00           H  
ATOM   2265  HA3 GLY   167      59.318  88.425  96.510  1.00  0.00           H  
ATOM   2266  C   GLY   167      58.720  88.127  94.485  1.00  0.00           C  
ATOM   2267  O   GLY   167      58.277  87.318  93.679  1.00  0.00           O  
ATOM   2268  N   GLY   168      59.314  89.283  94.119  1.00  0.00           N  
ATOM   2269  H   GLY   168      59.598  89.853  94.903  1.00  0.00           H  
ATOM   2270  CA  GLY   168      59.393  89.875  92.783  1.00  0.00           C  
ATOM   2271  HA2 GLY   168      59.001  89.128  92.094  1.00  0.00           H  
ATOM   2272  HA3 GLY   168      58.867  90.812  92.598  1.00  0.00           H  
ATOM   2273  C   GLY   168      60.802  90.033  92.319  1.00  0.00           C  
ATOM   2274  O   GLY   168      61.348  89.148  91.645  1.00  0.00           O  
ATOM   2275  N   GLY   169      61.575  91.003  92.853  1.00  0.00           N  
ATOM   2276  H   GLY   169      62.518  90.918  92.502  1.00  0.00           H  
ATOM   2277  CA  GLY   169      61.118  92.208  93.581  1.00  0.00           C  
ATOM   2278  HA2 GLY   169      60.160  92.099  94.089  1.00  0.00           H  
ATOM   2279  HA3 GLY   169      61.915  92.360  94.309  1.00  0.00           H  
ATOM   2280  C   GLY   169      61.092  93.554  92.793  1.00  0.00           C  
ATOM   2281  O   GLY   169      61.400  93.606  91.613  1.00  0.00           O  
ATOM   2282  N   GLY   170      60.729  94.602  93.493  1.00  0.00           N  
ATOM   2283  H   GLY   170      60.278  94.379  94.369  1.00  0.00           H  
ATOM   2284  CA  GLY   170      60.596  95.997  92.891  1.00  0.00           C  
ATOM   2285  HA2 GLY   170      60.227  96.789  93.543  1.00  0.00           H  
ATOM   2286  HA3 GLY   170      61.569  96.304  92.508  1.00  0.00           H  
ATOM   2287  C   GLY   170      59.689  95.998  91.648  1.00  0.00           C  
ATOM   2288  O   GLY   170      58.874  95.040  91.502  1.00  0.00           O  
ATOM   2289  N   GLY   171      59.748  97.040  90.799  1.00  0.00           N  
ATOM   2290  H   GLY   171      59.117  96.920  90.019  1.00  0.00           H  
ATOM   2291  CA  GLY   171      60.689  98.169  90.798  1.00  0.00           C  
ATOM   2292  HA2 GLY   171      61.670  97.845  91.147  1.00  0.00           H  
ATOM   2293  HA3 GLY   171      60.985  98.497  89.801  1.00  0.00           H  
ATOM   2294  C   GLY   171      60.205  99.400  91.610  1.00  0.00           C  
ATOM   2295  O   GLY   171      59.717  99.253  92.716  1.00  0.00           O  
ATOM   2296  N   GLY   172      60.465 100.649  91.146  1.00  0.00           N  
ATOM   2297  H   GLY   172      60.180 101.418  91.736  1.00  0.00           H  
ATOM   2298  CA  GLY   172      61.073 101.138  89.855  1.00  0.00           C  
ATOM   2299  HA2 GLY   172      60.687 100.538  89.031  1.00  0.00           H  
ATOM   2300  HA3 GLY   172      60.932 102.219  89.830  1.00  0.00           H  
ATOM   2301  C   GLY   172      62.623 101.180  89.742  1.00  0.00           C  
ATOM   2302  O   GLY   172      63.330 100.739  90.633  1.00  0.00           O  
ATOM   2303  N   GLY   173      63.084 101.884  88.688  1.00  0.00           N  
ATOM   2304  H   GLY   173      62.462 102.324  88.024  1.00  0.00           H  
ATOM   2305  CA  GLY   173      64.515 102.167  88.499  1.00  0.00           C  
ATOM   2306  HA2 GLY   173      64.594 102.916  87.712  1.00  0.00           H  
ATOM   2307  HA3 GLY   173      64.963 102.584  89.402  1.00  0.00           H  
ATOM   2308  C   GLY   173      65.337 100.944  87.959  1.00  0.00           C  
ATOM   2309  O   GLY   173      64.809  99.846  87.668  1.00  0.00           O  
ATOM   2310  N   GLY   174      66.611 101.043  87.856  1.00  0.00           N  
ATOM   2311  H   GLY   174      67.104 100.234  87.506  1.00  0.00           H  
ATOM   2312  CA  GLY   174      67.344 102.348  87.801  1.00  0.00           C  
ATOM   2313  HA2 GLY   174      66.881 103.080  88.463  1.00  0.00           H  
ATOM   2314  HA3 GLY   174      68.381 102.146  88.072  1.00  0.00           H  
ATOM   2315  C   GLY   174      67.340 102.762  86.364  1.00  0.00           C  
ATOM   2316  O   GLY   174      66.465 102.290  85.608  1.00  0.00           O  
ATOM   2317  N   GLY   175      68.297 103.529  85.965  1.00  0.00           N  
ATOM   2318  H   GLY   175      68.950 103.972  86.596  1.00  0.00           H  
ATOM   2319  CA  GLY   175      68.306 104.172  84.637  1.00  0.00           C  
ATOM   2320  HA2 GLY   175      69.330 104.504  84.464  1.00  0.00           H  
ATOM   2321  HA3 GLY   175      68.072 103.462  83.844  1.00  0.00           H  
ATOM   2322  C   GLY   175      67.302 105.322  84.470  1.00  0.00           C  
ATOM   2323  O   GLY   175      66.218 105.417  85.011  1.00  0.00           O  
ATOM   2324  N   ASN   176      67.717 106.288  83.643  1.00  0.00           N  
ATOM   2325  H   ASN   176      68.714 106.265  83.483  1.00  0.00           H  
ATOM   2326  CA  ASN   176      67.008 107.424  83.080  1.00  0.00           C  
ATOM   2327  HA  ASN   176      66.026 107.082  82.755  1.00  0.00           H  
ATOM   2328  CB  ASN   176      66.916 108.485  84.154  1.00  0.00           C  
ATOM   2329  HB2 ASN   176      66.237 108.135  84.932  1.00  0.00           H  
ATOM   2330  HB3 ASN   176      67.905 108.647  84.582  1.00  0.00           H  
ATOM   2331  CG  ASN   176      66.468 109.833  83.624  1.00  0.00           C  
ATOM   2332  OD1 ASN   176      65.384 109.906  83.109  1.00  0.00           O  
ATOM   2333  ND2 ASN   176      67.192 110.983  83.771  1.00  0.00           N  
ATOM   2334 HD21 ASN   176      66.783 111.843  83.434  1.00  0.00           H  
ATOM   2335 HD22 ASN   176      68.028 111.083  84.328  1.00  0.00           H  
ATOM   2336  C   ASN   176      67.757 107.851  81.824  1.00  0.00           C  
ATOM   2337  O   ASN   176      68.952 108.197  81.921  1.00  0.00           O  
ATOM   2338  N   TYR   177      67.073 107.922  80.667  1.00  0.00           N  
ATOM   2339  H   TYR   177      66.119 107.592  80.672  1.00  0.00           H  
ATOM   2340  CA  TYR   177      67.603 107.933  79.332  1.00  0.00           C  
ATOM   2341  HA  TYR   177      68.676 107.740  79.318  1.00  0.00           H  
ATOM   2342  CB  TYR   177      66.978 106.643  78.583  1.00  0.00           C  
ATOM   2343  HB2 TYR   177      65.893 106.727  78.521  1.00  0.00           H  
ATOM   2344  HB3 TYR   177      67.376 106.585  77.570  1.00  0.00           H  
ATOM   2345  CG  TYR   177      67.306 105.398  79.369  1.00  0.00           C  
ATOM   2346  CD1 TYR   177      68.669 105.011  79.564  1.00  0.00           C  
ATOM   2347  HD1 TYR   177      69.529 105.575  79.233  1.00  0.00           H  
ATOM   2348  CE1 TYR   177      69.072 103.779  80.175  1.00  0.00           C  
ATOM   2349  HE1 TYR   177      70.078 103.385  80.165  1.00  0.00           H  
ATOM   2350  CZ  TYR   177      68.067 102.987  80.803  1.00  0.00           C  
ATOM   2351  OH  TYR   177      68.276 101.701  81.144  1.00  0.00           O  
ATOM   2352  HH  TYR   177      67.404 101.306  81.076  1.00  0.00           H  
ATOM   2353  CE2 TYR   177      66.746 103.408  80.671  1.00  0.00           C  
ATOM   2354  HE2 TYR   177      65.939 102.870  81.145  1.00  0.00           H  
ATOM   2355  CD2 TYR   177      66.442 104.626  80.017  1.00  0.00           C  
ATOM   2356  HD2 TYR   177      65.389 104.823  79.874  1.00  0.00           H  
ATOM   2357  C   TYR   177      67.116 109.206  78.597  1.00  0.00           C  
ATOM   2358  O   TYR   177      65.907 109.578  78.555  1.00  0.00           O  
ATOM   2359  N   GLY   178      68.058 109.887  77.933  1.00  0.00           N  
ATOM   2360  H   GLY   178      67.659 110.733  77.552  1.00  0.00           H  
ATOM   2361  CA  GLY   178      69.467 109.675  77.931  1.00  0.00           C  
ATOM   2362  HA2 GLY   178      69.914 109.641  78.924  1.00  0.00           H  
ATOM   2363  HA3 GLY   178      69.752 108.799  77.347  1.00  0.00           H  
ATOM   2364  C   GLY   178      70.122 110.858  77.292  1.00  0.00           C  
ATOM   2365  O   GLY   178      69.456 111.843  76.832  1.00  0.00           O  
ATOM   2366  N   GLN   179      71.456 110.778  77.221  1.00  0.00           N  
ATOM   2367  H   GLN   179      71.874 109.942  77.604  1.00  0.00           H  
ATOM   2368  CA  GLN   179      72.312 111.959  76.769  1.00  0.00           C  
ATOM   2369  HA  GLN   179      71.931 112.860  77.250  1.00  0.00           H  
ATOM   2370  CB  GLN   179      73.772 111.751  77.195  1.00  0.00           C  
ATOM   2371  HB2 GLN   179      74.253 110.872  76.768  1.00  0.00           H  
ATOM   2372  HB3 GLN   179      74.346 112.612  76.852  1.00  0.00           H  
ATOM   2373  CG  GLN   179      73.896 111.850  78.721  1.00  0.00           C  
ATOM   2374  HG2 GLN   179      73.702 112.879  79.021  1.00  0.00           H  
ATOM   2375  HG3 GLN   179      73.232 111.091  79.133  1.00  0.00           H  
ATOM   2376  CD  GLN   179      75.409 111.529  79.108  1.00  0.00           C  
ATOM   2377  OE1 GLN   179      76.046 110.715  78.454  1.00  0.00           O  
ATOM   2378  NE2 GLN   179      76.112 112.193  79.973  1.00  0.00           N  
ATOM   2379 HE21 GLN   179      75.510 112.858  80.437  1.00  0.00           H  
ATOM   2380 HE22 GLN   179      77.032 111.873  80.239  1.00  0.00           H  
ATOM   2381  C   GLN   179      72.179 112.214  75.228  1.00  0.00           C  
ATOM   2382  O   GLN   179      72.375 111.297  74.417  1.00  0.00           O  
ATOM   2383  N   ASP   180      71.921 113.474  74.810  1.00  0.00           N  
ATOM   2384  H   ASP   180      71.912 113.552  73.803  1.00  0.00           H  
ATOM   2385  CA  ASP   180      71.916 114.767  75.543  1.00  0.00           C  
ATOM   2386  HA  ASP   180      71.637 114.688  76.593  1.00  0.00           H  
ATOM   2387  CB  ASP   180      73.288 115.413  75.543  1.00  0.00           C  
ATOM   2388  HB2 ASP   180      73.981 114.604  75.774  1.00  0.00           H  
ATOM   2389  HB3 ASP   180      73.506 115.844  74.566  1.00  0.00           H  
ATOM   2390  CG  ASP   180      73.552 116.536  76.590  1.00  0.00           C  
ATOM   2391  OD1 ASP   180      74.492 117.329  76.484  1.00  0.00           O  
ATOM   2392  OD2 ASP   180      72.842 116.470  77.633  1.00  0.00           O  
ATOM   2393  C   ASP   180      70.730 115.678  75.052  1.00  0.00           C  
ATOM   2394  O   ASP   180      70.539 116.798  75.458  1.00  0.00           O  
ATOM   2395  N   GLN   181      69.792 115.079  74.391  1.00  0.00           N  
ATOM   2396  H   GLN   181      69.896 114.083  74.252  1.00  0.00           H  
ATOM   2397  CA  GLN   181      68.549 115.709  73.895  1.00  0.00           C  
ATOM   2398  HA  GLN   181      68.176 116.527  74.511  1.00  0.00           H  
ATOM   2399  CB  GLN   181      68.887 116.298  72.503  1.00  0.00           C  
ATOM   2400  HB2 GLN   181      69.630 117.090  72.595  1.00  0.00           H  
ATOM   2401  HB3 GLN   181      69.235 115.562  71.778  1.00  0.00           H  
ATOM   2402  CG  GLN   181      67.600 116.876  71.904  1.00  0.00           C  
ATOM   2403  HG2 GLN   181      66.799 116.279  72.339  1.00  0.00           H  
ATOM   2404  HG3 GLN   181      67.477 117.887  72.292  1.00  0.00           H  
ATOM   2405  CD  GLN   181      67.538 116.901  70.390  1.00  0.00           C  
ATOM   2406  OE1 GLN   181      68.320 116.231  69.662  1.00  0.00           O  
ATOM   2407  NE2 GLN   181      66.718 117.808  69.929  1.00  0.00           N  
ATOM   2408 HE21 GLN   181      66.043 118.255  70.533  1.00  0.00           H  
ATOM   2409 HE22 GLN   181      66.658 117.969  68.933  1.00  0.00           H  
ATOM   2410  C   GLN   181      67.546 114.563  73.925  1.00  0.00           C  
ATOM   2411  O   GLN   181      67.879 113.429  73.607  1.00  0.00           O  
ATOM   2412  N   SER   182      66.253 114.748  74.181  1.00  0.00           N  
ATOM   2413  H   SER   182      65.916 115.680  74.377  1.00  0.00           H  
ATOM   2414  CA  SER   182      65.370 113.643  74.476  1.00  0.00           C  
ATOM   2415  HA  SER   182      65.709 112.749  73.953  1.00  0.00           H  
ATOM   2416  CB  SER   182      65.297 113.344  75.927  1.00  0.00           C  
ATOM   2417  HB2 SER   182      65.472 114.228  76.540  1.00  0.00           H  
ATOM   2418  HB3 SER   182      64.336 112.885  76.157  1.00  0.00           H  
ATOM   2419  OG  SER   182      66.312 112.418  76.287  1.00  0.00           O  
ATOM   2420  HG  SER   182      66.419 112.399  77.241  1.00  0.00           H  
ATOM   2421  C   SER   182      63.993 114.008  73.927  1.00  0.00           C  
ATOM   2422  O   SER   182      63.390 114.891  74.533  1.00  0.00           O  
ATOM   2423  N   SER   183      63.504 113.411  72.823  1.00  0.00           N  
ATOM   2424  H   SER   183      62.525 113.601  72.663  1.00  0.00           H  
ATOM   2425  CA  SER   183      64.200 112.611  71.837  1.00  0.00           C  
ATOM   2426  HA  SER   183      64.508 111.787  72.480  1.00  0.00           H  
ATOM   2427  CB  SER   183      63.226 112.124  70.746  1.00  0.00           C  
ATOM   2428  HB2 SER   183      62.294 111.843  71.236  1.00  0.00           H  
ATOM   2429  HB3 SER   183      63.054 112.924  70.026  1.00  0.00           H  
ATOM   2430  OG  SER   183      63.776 111.005  70.066  1.00  0.00           O  
ATOM   2431  HG  SER   183      63.661 110.267  70.669  1.00  0.00           H  
ATOM   2432  C   SER   183      65.422 113.314  71.179  1.00  0.00           C  
ATOM   2433  O   SER   183      65.556 114.556  71.276  1.00  0.00           O  
ATOM   2434  N   MET   184      66.245 112.477  70.493  1.00  0.00           N  
ATOM   2435  H   MET   184      65.948 111.522  70.355  1.00  0.00           H  
ATOM   2436  CA  MET   184      67.529 112.897  69.998  1.00  0.00           C  
ATOM   2437  HA  MET   184      67.836 113.894  70.313  1.00  0.00           H  
ATOM   2438  CB  MET   184      68.616 112.089  70.617  1.00  0.00           C  
ATOM   2439  HB2 MET   184      68.656 112.235  71.697  1.00  0.00           H  
ATOM   2440  HB3 MET   184      68.463 111.046  70.339  1.00  0.00           H  
ATOM   2441  CG  MET   184      69.952 112.585  70.137  1.00  0.00           C  
ATOM   2442  HG2 MET   184      70.297 112.260  69.156  1.00  0.00           H  
ATOM   2443  HG3 MET   184      70.005 113.668  70.025  1.00  0.00           H  
ATOM   2444  SD  MET   184      71.363 112.331  71.227  1.00  0.00           S  
ATOM   2445  CE  MET   184      71.688 110.563  71.076  1.00  0.00           C  
ATOM   2446  HE1 MET   184      72.420 110.284  71.834  1.00  0.00           H  
ATOM   2447  HE2 MET   184      70.733 110.052  71.196  1.00  0.00           H  
ATOM   2448  HE3 MET   184      72.036 110.248  70.092  1.00  0.00           H  
ATOM   2449  C   MET   184      67.573 112.747  68.500  1.00  0.00           C  
ATOM   2450  O   MET   184      67.742 111.685  67.876  1.00  0.00           O  
ATOM   2451  N   SER   185      67.437 113.944  67.884  1.00  0.00           N  
ATOM   2452  H   SER   185      67.293 114.742  68.487  1.00  0.00           H  
ATOM   2453  CA  SER   185      67.844 114.155  66.503  1.00  0.00           C  
ATOM   2454  HA  SER   185      67.000 113.794  65.914  1.00  0.00           H  
ATOM   2455  CB  SER   185      67.798 115.696  66.253  1.00  0.00           C  
ATOM   2456  HB2 SER   185      67.871 115.788  65.169  1.00  0.00           H  
ATOM   2457  HB3 SER   185      66.832 116.106  66.546  1.00  0.00           H  
ATOM   2458  OG  SER   185      68.973 116.230  66.875  1.00  0.00           O  
ATOM   2459  HG  SER   185      68.800 116.502  67.779  1.00  0.00           H  
ATOM   2460  C   SER   185      69.268 113.627  66.108  1.00  0.00           C  
ATOM   2461  O   SER   185      70.049 113.307  66.935  1.00  0.00           O  
ATOM   2462  N   SER   186      69.479 113.530  64.790  1.00  0.00           N  
ATOM   2463  H   SER   186      68.826 113.879  64.104  1.00  0.00           H  
ATOM   2464  CA  SER   186      70.670 112.822  64.255  1.00  0.00           C  
ATOM   2465  HA  SER   186      70.885 111.937  64.854  1.00  0.00           H  
ATOM   2466  CB  SER   186      70.442 112.183  62.870  1.00  0.00           C  
ATOM   2467  HB2 SER   186      69.697 111.409  63.054  1.00  0.00           H  
ATOM   2468  HB3 SER   186      70.031 112.857  62.118  1.00  0.00           H  
ATOM   2469  OG  SER   186      71.650 111.586  62.404  1.00  0.00           O  
ATOM   2470  HG  SER   186      71.475 111.000  61.664  1.00  0.00           H  
ATOM   2471  C   SER   186      71.958 113.719  64.174  1.00  0.00           C  
ATOM   2472  O   SER   186      71.841 114.912  63.826  1.00  0.00           O  
ATOM   2473  N   GLY   187      73.113 113.282  64.608  1.00  0.00           N  
ATOM   2474  H   GLY   187      73.941 113.859  64.638  1.00  0.00           H  
ATOM   2475  CA  GLY   187      73.372 111.958  65.166  1.00  0.00           C  
ATOM   2476  HA2 GLY   187      72.895 111.966  66.146  1.00  0.00           H  
ATOM   2477  HA3 GLY   187      72.849 111.187  64.600  1.00  0.00           H  
ATOM   2478  C   GLY   187      74.888 111.612  65.345  1.00  0.00           C  
ATOM   2479  O   GLY   187      75.697 112.544  65.572  1.00  0.00           O  
ATOM   2480  N   GLY   188      75.279 110.311  65.218  1.00  0.00           N  
ATOM   2481  H   GLY   188      74.574 109.588  65.242  1.00  0.00           H  
ATOM   2482  CA  GLY   188      76.706 109.889  65.302  1.00  0.00           C  
ATOM   2483  HA2 GLY   188      76.838 109.024  64.651  1.00  0.00           H  
ATOM   2484  HA3 GLY   188      77.351 110.687  64.935  1.00  0.00           H  
ATOM   2485  C   GLY   188      77.000 109.568  66.761  1.00  0.00           C  
ATOM   2486  O   GLY   188      76.403 110.016  67.679  1.00  0.00           O  
ATOM   2487  N   GLY   189      78.052 108.758  66.979  1.00  0.00           N  
ATOM   2488  H   GLY   189      78.191 108.376  67.904  1.00  0.00           H  
ATOM   2489  CA  GLY   189      78.695 107.949  65.932  1.00  0.00           C  
ATOM   2490  HA2 GLY   189      79.334 107.147  66.303  1.00  0.00           H  
ATOM   2491  HA3 GLY   189      78.029 107.501  65.195  1.00  0.00           H  
ATOM   2492  C   GLY   189      79.538 108.883  65.042  1.00  0.00           C  
ATOM   2493  O   GLY   189      80.169 109.851  65.541  1.00  0.00           O  
ATOM   2494  N   SER   190      79.690 108.438  63.793  1.00  0.00           N  
ATOM   2495  H   SER   190      79.368 107.491  63.650  1.00  0.00           H  
ATOM   2496  CA  SER   190      80.554 109.120  62.719  1.00  0.00           C  
ATOM   2497  HA  SER   190      81.482 109.261  63.273  1.00  0.00           H  
ATOM   2498  CB  SER   190      80.771 108.194  61.514  1.00  0.00           C  
ATOM   2499  HB2 SER   190      81.261 107.286  61.863  1.00  0.00           H  
ATOM   2500  HB3 SER   190      79.777 107.908  61.169  1.00  0.00           H  
ATOM   2501  OG  SER   190      81.466 108.687  60.434  1.00  0.00           O  
ATOM   2502  HG  SER   190      81.782 107.910  59.966  1.00  0.00           H  
ATOM   2503  C   SER   190      80.034 110.539  62.436  1.00  0.00           C  
ATOM   2504  O   SER   190      78.893 110.765  62.580  1.00  0.00           O  
ATOM   2505  N   GLY   191      80.870 111.474  62.109  1.00  0.00           N  
ATOM   2506  H   GLY   191      80.400 112.366  62.179  1.00  0.00           H  
ATOM   2507  CA  GLY   191      82.371 111.568  61.955  1.00  0.00           C  
ATOM   2508  HA2 GLY   191      82.716 110.582  62.266  1.00  0.00           H  
ATOM   2509  HA3 GLY   191      82.607 111.937  60.957  1.00  0.00           H  
ATOM   2510  C   GLY   191      83.019 112.550  62.955  1.00  0.00           C  
ATOM   2511  O   GLY   191      82.611 112.626  64.133  1.00  0.00           O  
ATOM   2512  N   GLY   192      84.055 113.208  62.431  1.00  0.00           N  
ATOM   2513  H   GLY   192      84.284 113.013  61.467  1.00  0.00           H  
ATOM   2514  CA  GLY   192      85.060 113.965  63.183  1.00  0.00           C  
ATOM   2515  HA2 GLY   192      84.468 114.715  63.707  1.00  0.00           H  
ATOM   2516  HA3 GLY   192      85.520 113.260  63.875  1.00  0.00           H  
ATOM   2517  C   GLY   192      86.203 114.611  62.304  1.00  0.00           C  
ATOM   2518  O   GLY   192      86.789 113.890  61.500  1.00  0.00           O  
ATOM   2519  N   GLY   193      86.501 115.858  62.540  1.00  0.00           N  
ATOM   2520  H   GLY   193      85.961 116.363  63.228  1.00  0.00           H  
ATOM   2521  CA  GLY   193      87.361 116.707  61.773  1.00  0.00           C  
ATOM   2522  HA2 GLY   193      87.692 117.534  62.401  1.00  0.00           H  
ATOM   2523  HA3 GLY   193      88.287 116.156  61.611  1.00  0.00           H  
ATOM   2524  C   GLY   193      86.815 117.331  60.528  1.00  0.00           C  
ATOM   2525  O   GLY   193      85.959 116.818  59.807  1.00  0.00           O  
ATOM   2526  N   TYR   194      87.433 118.472  60.038  1.00  0.00           N  
ATOM   2527  H   TYR   194      88.176 118.891  60.579  1.00  0.00           H  
ATOM   2528  CA  TYR   194      87.346 118.928  58.714  1.00  0.00           C  
ATOM   2529  HA  TYR   194      86.327 119.211  58.449  1.00  0.00           H  
ATOM   2530  CB  TYR   194      88.258 120.252  58.730  1.00  0.00           C  
ATOM   2531  HB2 TYR   194      89.292 120.106  59.042  1.00  0.00           H  
ATOM   2532  HB3 TYR   194      88.296 120.547  57.681  1.00  0.00           H  
ATOM   2533  CG  TYR   194      87.932 121.398  59.651  1.00  0.00           C  
ATOM   2534  CD1 TYR   194      86.637 121.572  60.136  1.00  0.00           C  
ATOM   2535  HD1 TYR   194      85.838 120.915  59.827  1.00  0.00           H  
ATOM   2536  CE1 TYR   194      86.296 122.706  60.869  1.00  0.00           C  
ATOM   2537  HE1 TYR   194      85.306 122.960  61.218  1.00  0.00           H  
ATOM   2538  CZ  TYR   194      87.320 123.518  61.419  1.00  0.00           C  
ATOM   2539  OH  TYR   194      87.005 124.511  62.231  1.00  0.00           O  
ATOM   2540  HH  TYR   194      87.503 125.299  62.000  1.00  0.00           H  
ATOM   2541  CE2 TYR   194      88.640 123.283  61.012  1.00  0.00           C  
ATOM   2542  HE2 TYR   194      89.430 123.978  61.254  1.00  0.00           H  
ATOM   2543  CD2 TYR   194      88.950 122.269  60.165  1.00  0.00           C  
ATOM   2544  HD2 TYR   194      89.947 122.201  59.756  1.00  0.00           H  
ATOM   2545  C   TYR   194      87.924 117.944  57.734  1.00  0.00           C  
ATOM   2546  O   TYR   194      88.792 117.145  58.052  1.00  0.00           O  
ATOM   2547  N   GLY   195      87.433 117.933  56.514  1.00  0.00           N  
ATOM   2548  H   GLY   195      87.812 117.273  55.849  1.00  0.00           H  
ATOM   2549  CA  GLY   195      86.636 118.971  55.939  1.00  0.00           C  
ATOM   2550  HA2 GLY   195      85.830 119.147  56.652  1.00  0.00           H  
ATOM   2551  HA3 GLY   195      87.197 119.902  55.860  1.00  0.00           H  
ATOM   2552  C   GLY   195      85.981 118.523  54.624  1.00  0.00           C  
ATOM   2553  O   GLY   195      86.175 117.462  54.087  1.00  0.00           O  
ATOM   2554  N   ASN   196      85.078 119.406  54.208  1.00  0.00           N  
ATOM   2555  H   ASN   196      85.051 120.296  54.685  1.00  0.00           H  
ATOM   2556  CA  ASN   196      84.020 119.134  53.243  1.00  0.00           C  
ATOM   2557  HA  ASN   196      83.377 118.373  53.687  1.00  0.00           H  
ATOM   2558  CB  ASN   196      83.209 120.370  52.921  1.00  0.00           C  
ATOM   2559  HB2 ASN   196      82.688 120.637  53.841  1.00  0.00           H  
ATOM   2560  HB3 ASN   196      83.878 121.206  52.720  1.00  0.00           H  
ATOM   2561  CG  ASN   196      82.173 120.023  51.867  1.00  0.00           C  
ATOM   2562  OD1 ASN   196      81.510 118.983  51.895  1.00  0.00           O  
ATOM   2563  ND2 ASN   196      82.266 120.790  50.770  1.00  0.00           N  
ATOM   2564 HD21 ASN   196      81.608 120.541  50.045  1.00  0.00           H  
ATOM   2565 HD22 ASN   196      82.647 121.711  50.937  1.00  0.00           H  
ATOM   2566  C   ASN   196      84.657 118.605  51.948  1.00  0.00           C  
ATOM   2567  O   ASN   196      85.683 119.104  51.406  1.00  0.00           O  
ATOM   2568  N   GLN   197      83.988 117.651  51.292  1.00  0.00           N  
ATOM   2569  H   GLN   197      83.049 117.450  51.603  1.00  0.00           H  
ATOM   2570  CA  GLN   197      84.385 117.124  49.989  1.00  0.00           C  
ATOM   2571  HA  GLN   197      85.000 117.899  49.532  1.00  0.00           H  
ATOM   2572  CB  GLN   197      85.258 115.885  50.281  1.00  0.00           C  
ATOM   2573  HB2 GLN   197      84.748 115.187  50.944  1.00  0.00           H  
ATOM   2574  HB3 GLN   197      85.415 115.394  49.321  1.00  0.00           H  
ATOM   2575  CG  GLN   197      86.650 116.175  50.874  1.00  0.00           C  
ATOM   2576  HG2 GLN   197      86.489 116.839  51.723  1.00  0.00           H  
ATOM   2577  HG3 GLN   197      87.148 115.287  51.262  1.00  0.00           H  
ATOM   2578  CD  GLN   197      87.608 116.929  49.899  1.00  0.00           C  
ATOM   2579  OE1 GLN   197      87.513 116.905  48.678  1.00  0.00           O  
ATOM   2580  NE2 GLN   197      88.582 117.626  50.490  1.00  0.00           N  
ATOM   2581 HE21 GLN   197      88.506 117.824  51.478  1.00  0.00           H  
ATOM   2582 HE22 GLN   197      89.213 118.106  49.865  1.00  0.00           H  
ATOM   2583  C   GLN   197      83.212 116.827  49.037  1.00  0.00           C  
ATOM   2584  O   GLN   197      83.040 115.765  48.365  1.00  0.00           O  
ATOM   2585  N   ASP   198      82.362 117.795  48.969  1.00  0.00           N  
ATOM   2586  H   ASP   198      82.644 118.666  49.396  1.00  0.00           H  
ATOM   2587  CA  ASP   198      81.232 117.813  48.102  1.00  0.00           C  
ATOM   2588  HA  ASP   198      81.613 117.318  47.209  1.00  0.00           H  
ATOM   2589  CB  ASP   198      80.006 117.071  48.566  1.00  0.00           C  
ATOM   2590  HB2 ASP   198      80.177 116.059  48.933  1.00  0.00           H  
ATOM   2591  HB3 ASP   198      79.566 117.666  49.367  1.00  0.00           H  
ATOM   2592  CG  ASP   198      78.923 116.850  47.501  1.00  0.00           C  
ATOM   2593  OD1 ASP   198      77.798 116.560  47.955  1.00  0.00           O  
ATOM   2594  OD2 ASP   198      79.281 116.899  46.305  1.00  0.00           O  
ATOM   2595  C   ASP   198      80.946 119.261  47.711  1.00  0.00           C  
ATOM   2596  O   ASP   198      81.252 120.283  48.365  1.00  0.00           O  
ATOM   2597  N   GLN   199      80.264 119.503  46.590  1.00  0.00           N  
ATOM   2598  H   GLN   199      80.107 118.666  46.048  1.00  0.00           H  
ATOM   2599  CA  GLN   199      79.811 120.698  45.944  1.00  0.00           C  
ATOM   2600  HA  GLN   199      80.663 121.036  45.354  1.00  0.00           H  
ATOM   2601  CB  GLN   199      78.759 120.285  44.829  1.00  0.00           C  
ATOM   2602  HB2 GLN   199      79.116 119.489  44.175  1.00  0.00           H  
ATOM   2603  HB3 GLN   199      77.880 119.874  45.324  1.00  0.00           H  
ATOM   2604  CG  GLN   199      78.242 121.360  43.901  1.00  0.00           C  
ATOM   2605  HG2 GLN   199      78.980 121.734  43.190  1.00  0.00           H  
ATOM   2606  HG3 GLN   199      77.493 120.828  43.315  1.00  0.00           H  
ATOM   2607  CD  GLN   199      77.568 122.501  44.593  1.00  0.00           C  
ATOM   2608  OE1 GLN   199      76.654 122.296  45.374  1.00  0.00           O  
ATOM   2609  NE2 GLN   199      77.960 123.698  44.291  1.00  0.00           N  
ATOM   2610 HE21 GLN   199      78.733 123.937  43.687  1.00  0.00           H  
ATOM   2611 HE22 GLN   199      77.500 124.405  44.847  1.00  0.00           H  
ATOM   2612  C   GLN   199      79.224 121.739  46.915  1.00  0.00           C  
ATOM   2613  O   GLN   199      78.345 121.361  47.702  1.00  0.00           O  
ATOM   2614  N   SER   200      79.687 122.985  46.854  1.00  0.00           N  
ATOM   2615  H   SER   200      79.232 123.580  47.532  1.00  0.00           H  
ATOM   2616  CA  SER   200      80.730 123.658  46.163  1.00  0.00           C  
ATOM   2617  HA  SER   200      80.524 123.510  45.103  1.00  0.00           H  
ATOM   2618  CB  SER   200      80.678 125.147  46.404  1.00  0.00           C  
ATOM   2619  HB2 SER   200      81.288 125.663  45.663  1.00  0.00           H  
ATOM   2620  HB3 SER   200      79.672 125.565  46.366  1.00  0.00           H  
ATOM   2621  OG  SER   200      81.075 125.299  47.724  1.00  0.00           O  
ATOM   2622  HG  SER   200      81.454 126.156  47.931  1.00  0.00           H  
ATOM   2623  C   SER   200      82.228 123.265  46.407  1.00  0.00           C  
ATOM   2624  O   SER   200      83.098 123.721  45.635  1.00  0.00           O  
ATOM   2625  N   GLY   201      82.554 122.570  47.508  1.00  0.00           N  
ATOM   2626  H   GLY   201      81.780 122.188  48.032  1.00  0.00           H  
ATOM   2627  CA  GLY   201      83.907 122.165  47.819  1.00  0.00           C  
ATOM   2628  HA2 GLY   201      84.597 122.943  47.492  1.00  0.00           H  
ATOM   2629  HA3 GLY   201      83.952 121.860  48.864  1.00  0.00           H  
ATOM   2630  C   GLY   201      84.393 120.930  46.980  1.00  0.00           C  
ATOM   2631  O   GLY   201      83.715 120.451  46.016  1.00  0.00           O  
ATOM   2632  N   GLY   202      85.435 120.289  47.430  1.00  0.00           N  
ATOM   2633  H   GLY   202      85.603 119.412  46.958  1.00  0.00           H  
ATOM   2634  CA  GLY   202      86.296 120.562  48.572  1.00  0.00           C  
ATOM   2635  HA2 GLY   202      85.700 120.575  49.485  1.00  0.00           H  
ATOM   2636  HA3 GLY   202      87.061 119.790  48.654  1.00  0.00           H  
ATOM   2637  C   GLY   202      87.077 121.912  48.244  1.00  0.00           C  
ATOM   2638  O   GLY   202      87.283 122.275  47.087  1.00  0.00           O  
ATOM   2639  N   GLY   203      87.408 122.644  49.346  1.00  0.00           N  
ATOM   2640  H   GLY   203      87.773 123.550  49.091  1.00  0.00           H  
ATOM   2641  CA  GLY   203      87.408 122.391  50.764  1.00  0.00           C  
ATOM   2642  HA2 GLY   203      87.473 121.323  50.970  1.00  0.00           H  
ATOM   2643  HA3 GLY   203      88.318 122.845  51.158  1.00  0.00           H  
ATOM   2644  C   GLY   203      86.255 123.068  51.542  1.00  0.00           C  
ATOM   2645  O   GLY   203      85.143 123.218  51.008  1.00  0.00           O  
ATOM   2646  N   GLY   204      86.445 123.227  52.838  1.00  0.00           N  
ATOM   2647  H   GLY   204      87.424 123.113  53.062  1.00  0.00           H  
ATOM   2648  CA  GLY   204      85.578 123.913  53.799  1.00  0.00           C  
ATOM   2649  HA2 GLY   204      85.975 124.904  54.016  1.00  0.00           H  
ATOM   2650  HA3 GLY   204      84.541 123.981  53.469  1.00  0.00           H  
ATOM   2651  C   GLY   204      85.470 123.186  55.137  1.00  0.00           C  
ATOM   2652  O   GLY   204      85.066 121.990  55.115  1.00  0.00           O  
ATOM   2653  N   SER   205      85.864 123.731  56.286  1.00  0.00           N  
ATOM   2654  H   SER   205      85.805 123.086  57.061  1.00  0.00           H  
ATOM   2655  CA  SER   205      86.510 125.024  56.478  1.00  0.00           C  
ATOM   2656  HA  SER   205      85.904 125.813  56.032  1.00  0.00           H  
ATOM   2657  CB  SER   205      86.586 125.262  58.023  1.00  0.00           C  
ATOM   2658  HB2 SER   205      85.626 125.496  58.482  1.00  0.00           H  
ATOM   2659  HB3 SER   205      86.990 124.362  58.486  1.00  0.00           H  
ATOM   2660  OG  SER   205      87.443 126.303  58.442  1.00  0.00           O  
ATOM   2661  HG  SER   205      88.311 125.955  58.661  1.00  0.00           H  
ATOM   2662  C   SER   205      87.906 125.174  55.807  1.00  0.00           C  
ATOM   2663  O   SER   205      88.613 124.232  55.532  1.00  0.00           O  
ATOM   2664  N   GLY   206      88.394 126.408  55.503  1.00  0.00           N  
ATOM   2665  H   GLY   206      87.841 127.204  55.787  1.00  0.00           H  
ATOM   2666  CA  GLY   206      89.741 126.715  54.993  1.00  0.00           C  
ATOM   2667  HA2 GLY   206      90.080 127.607  55.520  1.00  0.00           H  
ATOM   2668  HA3 GLY   206      90.429 125.878  55.116  1.00  0.00           H  
ATOM   2669  C   GLY   206      89.640 127.146  53.468  1.00  0.00           C  
ATOM   2670  O   GLY   206      88.550 127.121  52.853  1.00  0.00           O  
ATOM   2671  N   GLY   207      90.662 127.504  52.726  1.00  0.00           N  
ATOM   2672  H   GLY   207      90.497 127.961  51.841  1.00  0.00           H  
ATOM   2673  CA  GLY   207      92.076 127.597  53.077  1.00  0.00           C  
ATOM   2674  HA2 GLY   207      92.232 127.107  54.038  1.00  0.00           H  
ATOM   2675  HA3 GLY   207      92.719 127.112  52.343  1.00  0.00           H  
ATOM   2676  C   GLY   207      92.666 129.036  53.202  1.00  0.00           C  
ATOM   2677  O   GLY   207      92.249 130.063  52.661  1.00  0.00           O  
ATOM   2678  N   TYR   208      93.783 129.141  54.001  1.00  0.00           N  
ATOM   2679  H   TYR   208      94.317 128.307  54.200  1.00  0.00           H  
ATOM   2680  CA  TYR   208      94.447 130.428  54.273  1.00  0.00           C  
ATOM   2681  HA  TYR   208      93.723 131.144  54.661  1.00  0.00           H  
ATOM   2682  CB  TYR   208      95.674 130.157  55.235  1.00  0.00           C  
ATOM   2683  HB2 TYR   208      95.245 129.615  56.078  1.00  0.00           H  
ATOM   2684  HB3 TYR   208      96.323 129.504  54.651  1.00  0.00           H  
ATOM   2685  CG  TYR   208      96.442 131.405  55.694  1.00  0.00           C  
ATOM   2686  CD1 TYR   208      95.755 132.526  56.240  1.00  0.00           C  
ATOM   2687  HD1 TYR   208      94.689 132.415  56.372  1.00  0.00           H  
ATOM   2688  CE1 TYR   208      96.363 133.698  56.605  1.00  0.00           C  
ATOM   2689  HE1 TYR   208      95.847 134.571  56.977  1.00  0.00           H  
ATOM   2690  CZ  TYR   208      97.702 133.836  56.373  1.00  0.00           C  
ATOM   2691  OH  TYR   208      98.389 134.967  56.786  1.00  0.00           O  
ATOM   2692  HH  TYR   208      99.238 135.016  56.341  1.00  0.00           H  
ATOM   2693  CE2 TYR   208      98.407 132.769  55.772  1.00  0.00           C  
ATOM   2694  HE2 TYR   208      99.451 132.896  55.525  1.00  0.00           H  
ATOM   2695  CD2 TYR   208      97.762 131.581  55.343  1.00  0.00           C  
ATOM   2696  HD2 TYR   208      98.296 130.769  54.872  1.00  0.00           H  
ATOM   2697  C   TYR   208      94.987 130.934  52.907  1.00  0.00           C  
ATOM   2698  O   TYR   208      95.378 130.156  51.974  1.00  0.00           O  
ATOM   2699  N   GLY   209      94.966 132.298  52.685  1.00  0.00           N  
ATOM   2700  H   GLY   209      94.625 132.897  53.423  1.00  0.00           H  
ATOM   2701  CA  GLY   209      95.543 132.846  51.466  1.00  0.00           C  
ATOM   2702  HA2 GLY   209      94.986 132.360  50.665  1.00  0.00           H  
ATOM   2703  HA3 GLY   209      95.402 133.925  51.531  1.00  0.00           H  
ATOM   2704  C   GLY   209      97.061 132.569  51.245  1.00  0.00           C  
ATOM   2705  O   GLY   209      97.743 132.044  52.137  1.00  0.00           O  
ATOM   2706  N   GLN   210      97.692 133.042  50.185  1.00  0.00           N  
ATOM   2707  H   GLN   210      98.699 132.959  50.211  1.00  0.00           H  
ATOM   2708  CA  GLN   210      97.174 133.386  48.875  1.00  0.00           C  
ATOM   2709  HA  GLN   210      98.053 133.744  48.340  1.00  0.00           H  
ATOM   2710  CB  GLN   210      96.688 132.100  48.040  1.00  0.00           C  
ATOM   2711  HB2 GLN   210      95.705 131.889  48.460  1.00  0.00           H  
ATOM   2712  HB3 GLN   210      96.498 132.508  47.047  1.00  0.00           H  
ATOM   2713  CG  GLN   210      97.630 130.933  48.055  1.00  0.00           C  
ATOM   2714  HG2 GLN   210      98.650 131.305  47.966  1.00  0.00           H  
ATOM   2715  HG3 GLN   210      97.581 130.470  49.040  1.00  0.00           H  
ATOM   2716  CD  GLN   210      97.301 129.891  47.023  1.00  0.00           C  
ATOM   2717  OE1 GLN   210      96.266 129.936  46.392  1.00  0.00           O  
ATOM   2718  NE2 GLN   210      98.056 128.824  46.942  1.00  0.00           N  
ATOM   2719 HE21 GLN   210      97.791 128.112  46.276  1.00  0.00           H  
ATOM   2720 HE22 GLN   210      98.906 128.712  47.476  1.00  0.00           H  
ATOM   2721  C   GLN   210      96.273 134.634  48.870  1.00  0.00           C  
ATOM   2722  O   GLN   210      95.200 134.677  48.343  1.00  0.00           O  
ATOM   2723  N   GLN   211      96.751 135.694  49.503  1.00  0.00           N  
ATOM   2724  H   GLN   211      97.657 135.623  49.945  1.00  0.00           H  
ATOM   2725  CA  GLN   211      96.103 136.960  49.520  1.00  0.00           C  
ATOM   2726  HA  GLN   211      95.131 136.792  49.985  1.00  0.00           H  
ATOM   2727  CB  GLN   211      96.858 137.812  50.416  1.00  0.00           C  
ATOM   2728  HB2 GLN   211      97.912 137.792  50.140  1.00  0.00           H  
ATOM   2729  HB3 GLN   211      96.395 138.797  50.348  1.00  0.00           H  
ATOM   2730  CG  GLN   211      96.706 137.342  51.906  1.00  0.00           C  
ATOM   2731  HG2 GLN   211      97.013 138.172  52.542  1.00  0.00           H  
ATOM   2732  HG3 GLN   211      95.663 137.140  52.152  1.00  0.00           H  
ATOM   2733  CD  GLN   211      97.619 136.183  52.293  1.00  0.00           C  
ATOM   2734  OE1 GLN   211      98.691 136.053  51.797  1.00  0.00           O  
ATOM   2735  NE2 GLN   211      97.199 135.409  53.262  1.00  0.00           N  
ATOM   2736 HE21 GLN   211      96.281 135.259  53.655  1.00  0.00           H  
ATOM   2737 HE22 GLN   211      97.870 134.717  53.565  1.00  0.00           H  
ATOM   2738  C   GLN   211      95.882 137.685  48.221  1.00  0.00           C  
ATOM   2739  O   GLN   211      96.744 137.679  47.360  1.00  0.00           O  
ATOM   2740  N   ASP   212      94.671 138.316  48.133  1.00  0.00           N  
ATOM   2741  H   ASP   212      94.214 138.358  49.032  1.00  0.00           H  
ATOM   2742  CA  ASP   212      94.370 139.224  47.075  1.00  0.00           C  
ATOM   2743  HA  ASP   212      94.419 138.746  46.097  1.00  0.00           H  
ATOM   2744  CB  ASP   212      92.973 139.802  47.264  1.00  0.00           C  
ATOM   2745  HB2 ASP   212      92.961 140.347  48.207  1.00  0.00           H  
ATOM   2746  HB3 ASP   212      92.758 140.500  46.455  1.00  0.00           H  
ATOM   2747  CG  ASP   212      91.859 138.763  47.398  1.00  0.00           C  
ATOM   2748  OD1 ASP   212      92.082 137.604  46.970  1.00  0.00           O  
ATOM   2749  OD2 ASP   212      90.720 139.105  47.870  1.00  0.00           O  
ATOM   2750  C   ASP   212      95.261 140.431  47.137  1.00  0.00           C  
ATOM   2751  O   ASP   212      95.528 141.091  48.151  1.00  0.00           O  
ATOM   2752  N   ARG   213      95.596 140.878  45.920  1.00  0.00           N  
ATOM   2753  H   ARG   213      95.210 140.453  45.090  1.00  0.00           H  
ATOM   2754  CA  ARG   213      96.034 142.278  45.729  1.00  0.00           C  
ATOM   2755  HA  ARG   213      96.867 142.557  46.374  1.00  0.00           H  
ATOM   2756  CB  ARG   213      96.371 142.491  44.276  1.00  0.00           C  
ATOM   2757  HB2 ARG   213      95.437 142.341  43.734  1.00  0.00           H  
ATOM   2758  HB3 ARG   213      96.582 143.558  44.209  1.00  0.00           H  
ATOM   2759  CG  ARG   213      97.453 141.602  43.635  1.00  0.00           C  
ATOM   2760  HG2 ARG   213      98.380 141.653  44.206  1.00  0.00           H  
ATOM   2761  HG3 ARG   213      97.099 140.572  43.665  1.00  0.00           H  
ATOM   2762  CD  ARG   213      97.800 141.956  42.164  1.00  0.00           C  
ATOM   2763  HD2 ARG   213      98.494 142.796  42.128  1.00  0.00           H  
ATOM   2764  HD3 ARG   213      98.564 141.268  41.801  1.00  0.00           H  
ATOM   2765  NE  ARG   213      96.665 142.017  41.155  1.00  0.00           N  
ATOM   2766  HE  ARG   213      95.736 141.698  41.390  1.00  0.00           H  
ATOM   2767  CZ  ARG   213      96.756 142.505  39.932  1.00  0.00           C  
ATOM   2768  NH1 ARG   213      97.851 142.999  39.461  1.00  0.00           N  
ATOM   2769 HH11 ARG   213      97.950 143.312  38.506  1.00  0.00           H  
ATOM   2770 HH12 ARG   213      98.759 142.810  39.860  1.00  0.00           H  
ATOM   2771  NH2 ARG   213      95.673 142.623  39.194  1.00  0.00           N  
ATOM   2772 HH21 ARG   213      95.812 142.930  38.242  1.00  0.00           H  
ATOM   2773 HH22 ARG   213      94.792 142.375  39.621  1.00  0.00           H  
ATOM   2774  C   ARG   213      94.915 143.287  46.152  1.00  0.00           C  
ATOM   2775  O   ARG   213      93.851 143.346  45.578  1.00  0.00           O  
ATOM   2776  N   GLY   214      95.115 144.137  47.144  1.00  0.00           N  
ATOM   2777  H   GLY   214      94.332 144.727  47.385  1.00  0.00           H  
ATOM   2778  CA  GLY   214      96.264 144.329  48.005  1.00  0.00           C  
ATOM   2779  HA2 GLY   214      95.861 144.791  48.907  1.00  0.00           H  
ATOM   2780  HA3 GLY   214      96.673 143.363  48.302  1.00  0.00           H  
ATOM   2781  C   GLY   214      97.352 145.194  47.383  1.00  0.00           C  
ATOM   2782  O   GLY   214      98.537 144.833  47.233  1.00  0.00           O  
ATOM   2783  OXT GLY   214      96.995 146.321  47.118  1.00  0.00           O  
TER    2784      GLY   214 
END   
