# Supplementary material for: Visualization of oligomerization, clustering, and density transition of intrinsically disordered proteins
Source: Natl Sci Rev. 2026 Feb 14;13(7):nwag107. doi: 10.1093/nsr/nwag107 (PMC13114874; doi:10.1093/nsr/nwag107)
Supplement: nwag107_Supplemental_Files [file nwag107_supplemental_files.zip › SI-MD-Structures/MD-Sturctures/frame104.pdb]

CRYST1  135.076  149.236  136.839  90.00  90.00  90.00               1
ATOM      1  N   MET     1      36.866  63.379  85.022  1.00  0.00           N  
ATOM      2  H1  MET     1      37.255  62.923  85.835  1.00  0.00           H  
ATOM      3  H2  MET     1      36.371  62.637  84.548  1.00  0.00           H  
ATOM      4  H3  MET     1      37.592  63.724  84.410  1.00  0.00           H  
ATOM      5  CA  MET     1      35.958  64.444  85.420  1.00  0.00           C  
ATOM      6  HA  MET     1      35.249  63.947  86.082  1.00  0.00           H  
ATOM      7  CB  MET     1      36.719  65.640  86.087  1.00  0.00           C  
ATOM      8  HB2 MET     1      37.423  66.054  85.366  1.00  0.00           H  
ATOM      9  HB3 MET     1      36.046  66.464  86.327  1.00  0.00           H  
ATOM     10  CG  MET     1      37.449  65.439  87.443  1.00  0.00           C  
ATOM     11  HG2 MET     1      37.971  66.334  87.783  1.00  0.00           H  
ATOM     12  HG3 MET     1      36.756  65.082  88.205  1.00  0.00           H  
ATOM     13  SD  MET     1      38.745  64.201  87.497  1.00  0.00           S  
ATOM     14  CE  MET     1      40.157  65.318  87.110  1.00  0.00           C  
ATOM     15  HE1 MET     1      40.100  65.495  86.036  1.00  0.00           H  
ATOM     16  HE2 MET     1      40.043  66.269  87.631  1.00  0.00           H  
ATOM     17  HE3 MET     1      41.053  64.819  87.478  1.00  0.00           H  
ATOM     18  C   MET     1      35.044  65.011  84.267  1.00  0.00           C  
ATOM     19  O   MET     1      35.588  65.155  83.178  1.00  0.00           O  
ATOM     20  N   ALA     2      33.767  65.198  84.423  1.00  0.00           N  
ATOM     21  H   ALA     2      33.293  65.601  83.628  1.00  0.00           H  
ATOM     22  CA  ALA     2      32.885  64.918  85.571  1.00  0.00           C  
ATOM     23  HA  ALA     2      31.885  65.314  85.395  1.00  0.00           H  
ATOM     24  CB  ALA     2      32.602  63.403  85.549  1.00  0.00           C  
ATOM     25  HB1 ALA     2      31.943  63.225  86.399  1.00  0.00           H  
ATOM     26  HB2 ALA     2      32.122  63.076  84.626  1.00  0.00           H  
ATOM     27  HB3 ALA     2      33.560  62.901  85.680  1.00  0.00           H  
ATOM     28  C   ALA     2      33.283  65.461  86.926  1.00  0.00           C  
ATOM     29  O   ALA     2      33.897  64.730  87.676  1.00  0.00           O  
ATOM     30  N   SER     3      33.231  66.771  87.129  1.00  0.00           N  
ATOM     31  H   SER     3      33.567  66.936  88.067  1.00  0.00           H  
ATOM     32  CA  SER     3      32.535  67.860  86.570  1.00  0.00           C  
ATOM     33  HA  SER     3      31.556  67.436  86.345  1.00  0.00           H  
ATOM     34  CB  SER     3      32.346  68.957  87.586  1.00  0.00           C  
ATOM     35  HB2 SER     3      31.935  68.575  88.520  1.00  0.00           H  
ATOM     36  HB3 SER     3      33.253  69.555  87.668  1.00  0.00           H  
ATOM     37  OG  SER     3      31.331  69.781  87.085  1.00  0.00           O  
ATOM     38  HG  SER     3      31.198  70.581  87.598  1.00  0.00           H  
ATOM     39  C   SER     3      33.171  68.438  85.291  1.00  0.00           C  
ATOM     40  O   SER     3      34.354  68.625  85.196  1.00  0.00           O  
ATOM     41  N   ASN     4      32.413  68.952  84.384  1.00  0.00           N  
ATOM     42  H   ASN     4      31.492  69.225  84.695  1.00  0.00           H  
ATOM     43  CA  ASN     4      32.878  69.674  83.226  1.00  0.00           C  
ATOM     44  HA  ASN     4      33.961  69.794  83.247  1.00  0.00           H  
ATOM     45  CB  ASN     4      32.611  68.919  81.919  1.00  0.00           C  
ATOM     46  HB2 ASN     4      31.551  68.790  81.702  1.00  0.00           H  
ATOM     47  HB3 ASN     4      33.033  69.392  81.033  1.00  0.00           H  
ATOM     48  CG  ASN     4      33.188  67.580  82.033  1.00  0.00           C  
ATOM     49  OD1 ASN     4      32.519  66.597  82.094  1.00  0.00           O  
ATOM     50  ND2 ASN     4      34.399  67.474  81.678  1.00  0.00           N  
ATOM     51 HD21 ASN     4      34.802  66.549  81.631  1.00  0.00           H  
ATOM     52 HD22 ASN     4      35.029  68.251  81.813  1.00  0.00           H  
ATOM     53  C   ASN     4      32.345  71.158  83.161  1.00  0.00           C  
ATOM     54  O   ASN     4      31.518  71.440  82.338  1.00  0.00           O  
ATOM     55  N   ASP     5      32.688  72.113  83.974  1.00  0.00           N  
ATOM     56  H   ASP     5      32.229  73.010  83.912  1.00  0.00           H  
ATOM     57  CA  ASP     5      33.912  72.116  84.830  1.00  0.00           C  
ATOM     58  HA  ASP     5      34.238  71.096  85.031  1.00  0.00           H  
ATOM     59  CB  ASP     5      35.071  72.863  84.155  1.00  0.00           C  
ATOM     60  HB2 ASP     5      34.881  73.921  84.336  1.00  0.00           H  
ATOM     61  HB3 ASP     5      36.052  72.633  84.573  1.00  0.00           H  
ATOM     62  CG  ASP     5      35.193  72.540  82.646  1.00  0.00           C  
ATOM     63  OD1 ASP     5      35.046  73.512  81.912  1.00  0.00           O  
ATOM     64  OD2 ASP     5      35.430  71.353  82.294  1.00  0.00           O  
ATOM     65  C   ASP     5      33.623  72.626  86.233  1.00  0.00           C  
ATOM     66  O   ASP     5      32.587  73.199  86.461  1.00  0.00           O  
ATOM     67  N   TYR     6      34.480  72.389  87.188  1.00  0.00           N  
ATOM     68  H   TYR     6      35.357  71.955  86.939  1.00  0.00           H  
ATOM     69  CA  TYR     6      34.364  72.958  88.551  1.00  0.00           C  
ATOM     70  HA  TYR     6      33.323  72.763  88.808  1.00  0.00           H  
ATOM     71  CB  TYR     6      35.184  72.270  89.614  1.00  0.00           C  
ATOM     72  HB2 TYR     6      36.217  72.563  89.430  1.00  0.00           H  
ATOM     73  HB3 TYR     6      34.832  72.665  90.568  1.00  0.00           H  
ATOM     74  CG  TYR     6      35.008  70.783  89.611  1.00  0.00           C  
ATOM     75  CD1 TYR     6      35.823  69.960  88.781  1.00  0.00           C  
ATOM     76  HD1 TYR     6      36.663  70.461  88.323  1.00  0.00           H  
ATOM     77  CE1 TYR     6      35.700  68.558  88.932  1.00  0.00           C  
ATOM     78  HE1 TYR     6      36.385  67.960  88.349  1.00  0.00           H  
ATOM     79  CZ  TYR     6      34.739  67.968  89.795  1.00  0.00           C  
ATOM     80  OH  TYR     6      34.580  66.654  90.020  1.00  0.00           O  
ATOM     81  HH  TYR     6      33.844  66.429  90.593  1.00  0.00           H  
ATOM     82  CE2 TYR     6      33.796  68.807  90.516  1.00  0.00           C  
ATOM     83  HE2 TYR     6      33.018  68.471  91.184  1.00  0.00           H  
ATOM     84  CD2 TYR     6      34.041  70.204  90.451  1.00  0.00           C  
ATOM     85  HD2 TYR     6      33.373  70.898  90.938  1.00  0.00           H  
ATOM     86  C   TYR     6      34.648  74.461  88.668  1.00  0.00           C  
ATOM     87  O   TYR     6      35.564  75.016  88.015  1.00  0.00           O  
ATOM     88  N   THR     7      33.826  75.192  89.419  1.00  0.00           N  
ATOM     89  H   THR     7      33.141  74.617  89.888  1.00  0.00           H  
ATOM     90  CA  THR     7      33.843  76.714  89.532  1.00  0.00           C  
ATOM     91  HA  THR     7      34.519  77.124  88.782  1.00  0.00           H  
ATOM     92  CB  THR     7      32.496  77.316  89.452  1.00  0.00           C  
ATOM     93  HB  THR     7      31.957  76.988  88.564  1.00  0.00           H  
ATOM     94  CG2 THR     7      31.547  76.877  90.582  1.00  0.00           C  
ATOM     95 HG21 THR     7      30.690  77.543  90.674  1.00  0.00           H  
ATOM     96 HG22 THR     7      31.143  75.880  90.407  1.00  0.00           H  
ATOM     97 HG23 THR     7      31.997  76.998  91.567  1.00  0.00           H  
ATOM     98  OG1 THR     7      32.435  78.674  89.522  1.00  0.00           O  
ATOM     99  HG1 THR     7      32.783  79.041  88.706  1.00  0.00           H  
ATOM    100  C   THR     7      34.503  77.061  90.873  1.00  0.00           C  
ATOM    101  O   THR     7      34.303  76.318  91.826  1.00  0.00           O  
ATOM    102  N   GLN     8      35.329  78.088  90.953  1.00  0.00           N  
ATOM    103  H   GLN     8      35.369  78.696  90.148  1.00  0.00           H  
ATOM    104  CA  GLN     8      36.023  78.510  92.196  1.00  0.00           C  
ATOM    105  HA  GLN     8      35.463  78.075  93.023  1.00  0.00           H  
ATOM    106  CB  GLN     8      37.483  78.016  92.280  1.00  0.00           C  
ATOM    107  HB2 GLN     8      38.133  78.382  91.485  1.00  0.00           H  
ATOM    108  HB3 GLN     8      37.877  78.372  93.232  1.00  0.00           H  
ATOM    109  CG  GLN     8      37.521  76.458  92.221  1.00  0.00           C  
ATOM    110  HG2 GLN     8      36.927  76.086  93.057  1.00  0.00           H  
ATOM    111  HG3 GLN     8      37.194  76.127  91.235  1.00  0.00           H  
ATOM    112  CD  GLN     8      38.911  75.826  92.497  1.00  0.00           C  
ATOM    113  OE1 GLN     8      39.911  76.543  92.667  1.00  0.00           O  
ATOM    114  NE2 GLN     8      39.131  74.548  92.443  1.00  0.00           N  
ATOM    115 HE21 GLN     8      38.403  74.038  91.963  1.00  0.00           H  
ATOM    116 HE22 GLN     8      39.996  74.155  92.786  1.00  0.00           H  
ATOM    117  C   GLN     8      36.062  80.040  92.159  1.00  0.00           C  
ATOM    118  O   GLN     8      36.657  80.607  91.249  1.00  0.00           O  
ATOM    119  N   GLN     9      35.603  80.775  93.159  1.00  0.00           N  
ATOM    120  H   GLN     9      35.772  81.749  92.953  1.00  0.00           H  
ATOM    121  CA  GLN     9      34.957  80.413  94.387  1.00  0.00           C  
ATOM    122  HA  GLN     9      34.542  81.296  94.873  1.00  0.00           H  
ATOM    123  CB  GLN     9      33.658  79.698  94.209  1.00  0.00           C  
ATOM    124  HB2 GLN     9      33.778  78.664  93.886  1.00  0.00           H  
ATOM    125  HB3 GLN     9      33.213  79.619  95.201  1.00  0.00           H  
ATOM    126  CG  GLN     9      32.705  80.294  93.194  1.00  0.00           C  
ATOM    127  HG2 GLN     9      32.551  81.362  93.353  1.00  0.00           H  
ATOM    128  HG3 GLN     9      33.188  80.289  92.217  1.00  0.00           H  
ATOM    129  CD  GLN     9      31.319  79.507  93.052  1.00  0.00           C  
ATOM    130  OE1 GLN     9      31.006  78.695  93.936  1.00  0.00           O  
ATOM    131  NE2 GLN     9      30.496  79.682  92.014  1.00  0.00           N  
ATOM    132 HE21 GLN     9      30.671  80.474  91.413  1.00  0.00           H  
ATOM    133 HE22 GLN     9      29.628  79.167  91.988  1.00  0.00           H  
ATOM    134  C   GLN     9      35.977  79.677  95.291  1.00  0.00           C  
ATOM    135  O   GLN     9      35.832  78.455  95.433  1.00  0.00           O  
ATOM    136  N   ALA    10      36.991  80.351  95.913  1.00  0.00           N  
ATOM    137  H   ALA    10      37.457  79.699  96.527  1.00  0.00           H  
ATOM    138  CA  ALA    10      37.339  81.756  95.970  1.00  0.00           C  
ATOM    139  HA  ALA    10      36.533  82.391  96.339  1.00  0.00           H  
ATOM    140  CB  ALA    10      38.387  81.873  97.065  1.00  0.00           C  
ATOM    141  HB1 ALA    10      38.665  82.910  97.256  1.00  0.00           H  
ATOM    142  HB2 ALA    10      38.072  81.414  98.002  1.00  0.00           H  
ATOM    143  HB3 ALA    10      39.299  81.446  96.649  1.00  0.00           H  
ATOM    144  C   ALA    10      37.703  82.417  94.679  1.00  0.00           C  
ATOM    145  O   ALA    10      38.432  81.926  93.847  1.00  0.00           O  
ATOM    146  N   THR    11      37.206  83.658  94.567  1.00  0.00           N  
ATOM    147  H   THR    11      36.667  84.099  95.299  1.00  0.00           H  
ATOM    148  CA  THR    11      37.220  84.447  93.327  1.00  0.00           C  
ATOM    149  HA  THR    11      37.726  83.929  92.513  1.00  0.00           H  
ATOM    150  CB  THR    11      35.782  84.668  92.817  1.00  0.00           C  
ATOM    151  HB  THR    11      35.287  85.416  93.436  1.00  0.00           H  
ATOM    152  CG2 THR    11      35.804  85.158  91.406  1.00  0.00           C  
ATOM    153 HG21 THR    11      36.373  86.086  91.361  1.00  0.00           H  
ATOM    154 HG22 THR    11      36.344  84.434  90.796  1.00  0.00           H  
ATOM    155 HG23 THR    11      34.792  85.273  91.018  1.00  0.00           H  
ATOM    156  OG1 THR    11      35.011  83.448  92.725  1.00  0.00           O  
ATOM    157  HG1 THR    11      34.494  83.518  91.919  1.00  0.00           H  
ATOM    158  C   THR    11      37.853  85.830  93.547  1.00  0.00           C  
ATOM    159  O   THR    11      37.263  86.716  94.208  1.00  0.00           O  
ATOM    160  N   GLN    12      39.064  86.048  93.054  1.00  0.00           N  
ATOM    161  H   GLN    12      39.497  86.868  93.454  1.00  0.00           H  
ATOM    162  CA  GLN    12      39.941  85.284  92.124  1.00  0.00           C  
ATOM    163  HA  GLN    12      39.296  84.783  91.403  1.00  0.00           H  
ATOM    164  CB  GLN    12      40.889  86.204  91.350  1.00  0.00           C  
ATOM    165  HB2 GLN    12      41.700  86.514  92.009  1.00  0.00           H  
ATOM    166  HB3 GLN    12      41.424  85.679  90.559  1.00  0.00           H  
ATOM    167  CG  GLN    12      40.272  87.546  90.803  1.00  0.00           C  
ATOM    168  HG2 GLN    12      40.873  88.011  90.021  1.00  0.00           H  
ATOM    169  HG3 GLN    12      39.306  87.247  90.396  1.00  0.00           H  
ATOM    170  CD  GLN    12      40.151  88.673  91.866  1.00  0.00           C  
ATOM    171  OE1 GLN    12      40.595  88.507  93.006  1.00  0.00           O  
ATOM    172  NE2 GLN    12      39.750  89.886  91.552  1.00  0.00           N  
ATOM    173 HE21 GLN    12      39.808  90.563  92.299  1.00  0.00           H  
ATOM    174 HE22 GLN    12      39.315  90.114  90.669  1.00  0.00           H  
ATOM    175  C   GLN    12      40.648  84.191  92.870  1.00  0.00           C  
ATOM    176  O   GLN    12      41.211  84.512  93.923  1.00  0.00           O  
ATOM    177  N   SER    13      40.682  82.923  92.364  1.00  0.00           N  
ATOM    178  H   SER    13      40.207  82.738  91.492  1.00  0.00           H  
ATOM    179  CA  SER    13      41.392  81.856  93.038  1.00  0.00           C  
ATOM    180  HA  SER    13      41.015  81.941  94.057  1.00  0.00           H  
ATOM    181  CB  SER    13      40.977  80.452  92.623  1.00  0.00           C  
ATOM    182  HB2 SER    13      39.900  80.381  92.469  1.00  0.00           H  
ATOM    183  HB3 SER    13      41.484  80.178  91.697  1.00  0.00           H  
ATOM    184  OG  SER    13      41.434  79.529  93.562  1.00  0.00           O  
ATOM    185  HG  SER    13      41.912  78.823  93.119  1.00  0.00           H  
ATOM    186  C   SER    13      42.886  82.053  93.016  1.00  0.00           C  
ATOM    187  O   SER    13      43.424  82.452  92.000  1.00  0.00           O  
ATOM    188  N   TYR    14      43.571  81.681  94.141  1.00  0.00           N  
ATOM    189  H   TYR    14      43.049  81.211  94.867  1.00  0.00           H  
ATOM    190  CA  TYR    14      44.981  81.864  94.296  1.00  0.00           C  
ATOM    191  HA  TYR    14      45.177  82.925  94.453  1.00  0.00           H  
ATOM    192  CB  TYR    14      45.350  81.315  95.685  1.00  0.00           C  
ATOM    193  HB2 TYR    14      45.041  82.101  96.375  1.00  0.00           H  
ATOM    194  HB3 TYR    14      44.823  80.373  95.834  1.00  0.00           H  
ATOM    195  CG  TYR    14      46.839  81.060  95.888  1.00  0.00           C  
ATOM    196  CD1 TYR    14      47.712  81.970  96.551  1.00  0.00           C  
ATOM    197  HD1 TYR    14      47.280  82.880  96.939  1.00  0.00           H  
ATOM    198  CE1 TYR    14      49.106  81.686  96.598  1.00  0.00           C  
ATOM    199  HE1 TYR    14      49.656  82.288  97.306  1.00  0.00           H  
ATOM    200  CZ  TYR    14      49.612  80.519  96.021  1.00  0.00           C  
ATOM    201  OH  TYR    14      50.897  80.190  96.250  1.00  0.00           O  
ATOM    202  HH  TYR    14      51.239  80.579  97.059  1.00  0.00           H  
ATOM    203  CE2 TYR    14      48.750  79.571  95.414  1.00  0.00           C  
ATOM    204  HE2 TYR    14      49.210  78.632  95.144  1.00  0.00           H  
ATOM    205  CD2 TYR    14      47.379  79.811  95.388  1.00  0.00           C  
ATOM    206  HD2 TYR    14      46.717  79.082  94.945  1.00  0.00           H  
ATOM    207  C   TYR    14      45.867  81.395  93.110  1.00  0.00           C  
ATOM    208  O   TYR    14      45.596  80.291  92.600  1.00  0.00           O  
ATOM    209  N   GLY    15      47.052  81.964  92.820  1.00  0.00           N  
ATOM    210  H   GLY    15      47.652  81.397  92.238  1.00  0.00           H  
ATOM    211  CA  GLY    15      47.514  83.291  93.351  1.00  0.00           C  
ATOM    212  HA2 GLY    15      46.670  83.976  93.434  1.00  0.00           H  
ATOM    213  HA3 GLY    15      47.888  83.181  94.369  1.00  0.00           H  
ATOM    214  C   GLY    15      48.654  83.969  92.517  1.00  0.00           C  
ATOM    215  O   GLY    15      48.771  83.849  91.279  1.00  0.00           O  
ATOM    216  N   ALA    16      49.493  84.705  93.222  1.00  0.00           N  
ATOM    217  H   ALA    16      49.377  84.725  94.225  1.00  0.00           H  
ATOM    218  CA  ALA    16      50.724  85.432  92.795  1.00  0.00           C  
ATOM    219  HA  ALA    16      50.402  86.094  91.991  1.00  0.00           H  
ATOM    220  CB  ALA    16      51.162  86.265  93.967  1.00  0.00           C  
ATOM    221  HB1 ALA    16      52.143  86.686  93.750  1.00  0.00           H  
ATOM    222  HB2 ALA    16      50.473  87.099  94.098  1.00  0.00           H  
ATOM    223  HB3 ALA    16      51.253  85.594  94.822  1.00  0.00           H  
ATOM    224  C   ALA    16      51.791  84.449  92.345  1.00  0.00           C  
ATOM    225  O   ALA    16      52.104  83.437  92.959  1.00  0.00           O  
ATOM    226  N   TYR    17      52.395  84.772  91.199  1.00  0.00           N  
ATOM    227  H   TYR    17      52.098  85.627  90.751  1.00  0.00           H  
ATOM    228  CA  TYR    17      53.368  83.858  90.525  1.00  0.00           C  
ATOM    229  HA  TYR    17      52.820  82.917  90.475  1.00  0.00           H  
ATOM    230  CB  TYR    17      53.575  84.374  89.050  1.00  0.00           C  
ATOM    231  HB2 TYR    17      53.588  85.463  89.018  1.00  0.00           H  
ATOM    232  HB3 TYR    17      54.504  83.995  88.624  1.00  0.00           H  
ATOM    233  CG  TYR    17      52.443  83.887  88.174  1.00  0.00           C  
ATOM    234  CD1 TYR    17      51.315  84.731  87.905  1.00  0.00           C  
ATOM    235  HD1 TYR    17      51.335  85.746  88.272  1.00  0.00           H  
ATOM    236  CE1 TYR    17      50.132  84.306  87.225  1.00  0.00           C  
ATOM    237  HE1 TYR    17      49.254  84.923  87.095  1.00  0.00           H  
ATOM    238  CZ  TYR    17      50.163  82.996  86.766  1.00  0.00           C  
ATOM    239  OH  TYR    17      49.145  82.352  86.119  1.00  0.00           O  
ATOM    240  HH  TYR    17      49.144  81.392  86.102  1.00  0.00           H  
ATOM    241  CE2 TYR    17      51.329  82.206  86.885  1.00  0.00           C  
ATOM    242  HE2 TYR    17      51.269  81.221  86.444  1.00  0.00           H  
ATOM    243  CD2 TYR    17      52.465  82.550  87.694  1.00  0.00           C  
ATOM    244  HD2 TYR    17      53.293  81.873  87.846  1.00  0.00           H  
ATOM    245  C   TYR    17      54.618  83.675  91.366  1.00  0.00           C  
ATOM    246  O   TYR    17      55.137  84.595  91.950  1.00  0.00           O  
ATOM    247  N   PRO    18      55.160  82.444  91.554  1.00  0.00           N  
ATOM    248  CD  PRO    18      54.603  81.175  91.063  1.00  0.00           C  
ATOM    249  HD2 PRO    18      54.696  81.211  89.978  1.00  0.00           H  
ATOM    250  HD3 PRO    18      53.551  81.119  91.344  1.00  0.00           H  
ATOM    251  CG  PRO    18      55.450  80.049  91.593  1.00  0.00           C  
ATOM    252  HG2 PRO    18      56.024  79.712  90.730  1.00  0.00           H  
ATOM    253  HG3 PRO    18      54.824  79.229  91.947  1.00  0.00           H  
ATOM    254  CB  PRO    18      56.212  80.605  92.726  1.00  0.00           C  
ATOM    255  HB2 PRO    18      57.118  80.025  92.903  1.00  0.00           H  
ATOM    256  HB3 PRO    18      55.682  80.514  93.674  1.00  0.00           H  
ATOM    257  CA  PRO    18      56.225  82.119  92.488  1.00  0.00           C  
ATOM    258  HA  PRO    18      56.199  82.633  93.449  1.00  0.00           H  
ATOM    259  C   PRO    18      57.560  82.628  91.965  1.00  0.00           C  
ATOM    260  O   PRO    18      57.916  82.459  90.771  1.00  0.00           O  
ATOM    261  N   THR    19      58.407  83.225  92.745  1.00  0.00           N  
ATOM    262  H   THR    19      58.108  83.261  93.709  1.00  0.00           H  
ATOM    263  CA  THR    19      59.707  83.809  92.403  1.00  0.00           C  
ATOM    264  HA  THR    19      59.628  84.130  91.364  1.00  0.00           H  
ATOM    265  CB  THR    19      59.977  85.061  93.227  1.00  0.00           C  
ATOM    266  HB  THR    19      60.792  85.491  92.644  1.00  0.00           H  
ATOM    267  CG2 THR    19      58.791  86.039  93.363  1.00  0.00           C  
ATOM    268 HG21 THR    19      58.253  86.102  92.417  1.00  0.00           H  
ATOM    269 HG22 THR    19      58.129  85.668  94.146  1.00  0.00           H  
ATOM    270 HG23 THR    19      59.196  87.032  93.558  1.00  0.00           H  
ATOM    271  OG1 THR    19      60.381  84.704  94.497  1.00  0.00           O  
ATOM    272  HG1 THR    19      61.309  84.894  94.658  1.00  0.00           H  
ATOM    273  C   THR    19      60.860  82.826  92.386  1.00  0.00           C  
ATOM    274  O   THR    19      60.672  81.632  92.586  1.00  0.00           O  
ATOM    275  N   GLN    20      62.068  83.291  92.163  1.00  0.00           N  
ATOM    276  H   GLN    20      62.154  84.296  92.103  1.00  0.00           H  
ATOM    277  CA  GLN    20      63.280  82.435  92.107  1.00  0.00           C  
ATOM    278  HA  GLN    20      63.162  81.739  91.277  1.00  0.00           H  
ATOM    279  CB  GLN    20      64.485  83.234  91.727  1.00  0.00           C  
ATOM    280  HB2 GLN    20      64.784  84.016  92.425  1.00  0.00           H  
ATOM    281  HB3 GLN    20      65.303  82.513  91.714  1.00  0.00           H  
ATOM    282  CG  GLN    20      64.317  83.717  90.296  1.00  0.00           C  
ATOM    283  HG2 GLN    20      65.234  83.652  89.711  1.00  0.00           H  
ATOM    284  HG3 GLN    20      63.611  83.155  89.684  1.00  0.00           H  
ATOM    285  CD  GLN    20      63.813  85.148  90.279  1.00  0.00           C  
ATOM    286  OE1 GLN    20      63.234  85.665  91.191  1.00  0.00           O  
ATOM    287  NE2 GLN    20      63.894  85.816  89.099  1.00  0.00           N  
ATOM    288 HE21 GLN    20      64.256  85.448  88.231  1.00  0.00           H  
ATOM    289 HE22 GLN    20      63.253  86.596  89.058  1.00  0.00           H  
ATOM    290  C   GLN    20      63.538  81.639  93.409  1.00  0.00           C  
ATOM    291  O   GLN    20      63.611  82.313  94.458  1.00  0.00           O  
ATOM    292  N   PRO    21      63.704  80.301  93.495  1.00  0.00           N  
ATOM    293  CD  PRO    21      63.254  79.376  92.420  1.00  0.00           C  
ATOM    294  HD2 PRO    21      63.899  79.511  91.551  1.00  0.00           H  
ATOM    295  HD3 PRO    21      62.251  79.714  92.158  1.00  0.00           H  
ATOM    296  CG  PRO    21      63.402  77.939  92.991  1.00  0.00           C  
ATOM    297  HG2 PRO    21      64.337  77.483  92.665  1.00  0.00           H  
ATOM    298  HG3 PRO    21      62.603  77.261  92.690  1.00  0.00           H  
ATOM    299  CB  PRO    21      63.405  78.082  94.465  1.00  0.00           C  
ATOM    300  HB2 PRO    21      64.018  77.397  95.049  1.00  0.00           H  
ATOM    301  HB3 PRO    21      62.404  77.903  94.858  1.00  0.00           H  
ATOM    302  CA  PRO    21      63.745  79.535  94.785  1.00  0.00           C  
ATOM    303  HA  PRO    21      62.884  79.938  95.318  1.00  0.00           H  
ATOM    304  C   PRO    21      65.097  79.811  95.501  1.00  0.00           C  
ATOM    305  O   PRO    21      66.181  79.649  94.992  1.00  0.00           O  
ATOM    306  N   GLY    22      64.990  79.980  96.832  1.00  0.00           N  
ATOM    307  H   GLY    22      64.093  80.249  97.211  1.00  0.00           H  
ATOM    308  CA  GLY    22      66.073  79.494  97.760  1.00  0.00           C  
ATOM    309  HA2 GLY    22      66.555  78.596  97.375  1.00  0.00           H  
ATOM    310  HA3 GLY    22      66.732  80.339  97.961  1.00  0.00           H  
ATOM    311  C   GLY    22      65.606  79.085  99.161  1.00  0.00           C  
ATOM    312  O   GLY    22      64.710  79.700  99.817  1.00  0.00           O  
ATOM    313  N   GLN    23      66.387  78.227  99.815  1.00  0.00           N  
ATOM    314  H   GLN    23      67.140  77.863  99.250  1.00  0.00           H  
ATOM    315  CA  GLN    23      66.437  78.111 101.271  1.00  0.00           C  
ATOM    316  HA  GLN    23      65.454  78.363 101.670  1.00  0.00           H  
ATOM    317  CB  GLN    23      66.716  76.624 101.578  1.00  0.00           C  
ATOM    318  HB2 GLN    23      65.971  75.990 101.097  1.00  0.00           H  
ATOM    319  HB3 GLN    23      67.671  76.413 101.097  1.00  0.00           H  
ATOM    320  CG  GLN    23      66.686  76.290 103.039  1.00  0.00           C  
ATOM    321  HG2 GLN    23      67.434  76.834 103.617  1.00  0.00           H  
ATOM    322  HG3 GLN    23      65.694  76.463 103.457  1.00  0.00           H  
ATOM    323  CD  GLN    23      66.876  74.736 103.226  1.00  0.00           C  
ATOM    324  OE1 GLN    23      67.141  73.925 102.317  1.00  0.00           O  
ATOM    325  NE2 GLN    23      66.766  74.237 104.464  1.00  0.00           N  
ATOM    326 HE21 GLN    23      66.387  74.812 105.202  1.00  0.00           H  
ATOM    327 HE22 GLN    23      67.023  73.265 104.565  1.00  0.00           H  
ATOM    328  C   GLN    23      67.387  79.070 101.908  1.00  0.00           C  
ATOM    329  O   GLN    23      68.563  79.101 101.608  1.00  0.00           O  
ATOM    330  N   GLY    24      66.951  79.835 102.879  1.00  0.00           N  
ATOM    331  H   GLY    24      66.009  79.731 103.230  1.00  0.00           H  
ATOM    332  CA  GLY    24      67.757  80.974 103.404  1.00  0.00           C  
ATOM    333  HA2 GLY    24      67.135  81.608 104.036  1.00  0.00           H  
ATOM    334  HA3 GLY    24      68.604  80.593 103.974  1.00  0.00           H  
ATOM    335  C   GLY    24      68.221  82.084 102.412  1.00  0.00           C  
ATOM    336  O   GLY    24      69.404  82.424 102.301  1.00  0.00           O  
ATOM    337  N   TYR    25      67.278  82.548 101.629  1.00  0.00           N  
ATOM    338  H   TYR    25      66.332  82.425 101.959  1.00  0.00           H  
ATOM    339  CA  TYR    25      67.415  83.573 100.620  1.00  0.00           C  
ATOM    340  HA  TYR    25      68.003  83.208  99.778  1.00  0.00           H  
ATOM    341  CB  TYR    25      66.068  83.886  99.940  1.00  0.00           C  
ATOM    342  HB2 TYR    25      65.565  82.934  99.770  1.00  0.00           H  
ATOM    343  HB3 TYR    25      65.384  84.313 100.674  1.00  0.00           H  
ATOM    344  CG  TYR    25      66.129  84.582  98.636  1.00  0.00           C  
ATOM    345  CD1 TYR    25      66.354  83.986  97.357  1.00  0.00           C  
ATOM    346  HD1 TYR    25      66.586  82.932  97.387  1.00  0.00           H  
ATOM    347  CE1 TYR    25      66.129  84.634  96.120  1.00  0.00           C  
ATOM    348  HE1 TYR    25      66.157  84.015  95.236  1.00  0.00           H  
ATOM    349  CZ  TYR    25      65.857  85.970  96.161  1.00  0.00           C  
ATOM    350  OH  TYR    25      65.574  86.578  94.968  1.00  0.00           O  
ATOM    351  HH  TYR    25      65.219  87.469  95.017  1.00  0.00           H  
ATOM    352  CE2 TYR    25      65.653  86.645  97.386  1.00  0.00           C  
ATOM    353  HE2 TYR    25      65.416  87.699  97.365  1.00  0.00           H  
ATOM    354  CD2 TYR    25      65.852  85.994  98.594  1.00  0.00           C  
ATOM    355  HD2 TYR    25      65.863  86.603  99.486  1.00  0.00           H  
ATOM    356  C   TYR    25      68.157  84.848 101.173  1.00  0.00           C  
ATOM    357  O   TYR    25      67.836  85.273 102.315  1.00  0.00           O  
ATOM    358  N   SER    26      68.993  85.410 100.304  1.00  0.00           N  
ATOM    359  H   SER    26      69.190  84.892  99.460  1.00  0.00           H  
ATOM    360  CA  SER    26      69.621  86.668 100.589  1.00  0.00           C  
ATOM    361  HA  SER    26      69.956  86.809 101.617  1.00  0.00           H  
ATOM    362  CB  SER    26      70.954  86.690  99.959  1.00  0.00           C  
ATOM    363  HB2 SER    26      71.513  85.846 100.364  1.00  0.00           H  
ATOM    364  HB3 SER    26      70.895  86.512  98.886  1.00  0.00           H  
ATOM    365  OG  SER    26      71.629  87.942 100.270  1.00  0.00           O  
ATOM    366  HG  SER    26      71.938  87.888 101.177  1.00  0.00           H  
ATOM    367  C   SER    26      68.631  87.768 100.152  1.00  0.00           C  
ATOM    368  O   SER    26      68.515  88.143  99.018  1.00  0.00           O  
ATOM    369  N   GLN    27      67.932  88.390 101.157  1.00  0.00           N  
ATOM    370  H   GLN    27      68.015  88.010 102.089  1.00  0.00           H  
ATOM    371  CA  GLN    27      67.131  89.509 101.014  1.00  0.00           C  
ATOM    372  HA  GLN    27      66.319  89.365 100.301  1.00  0.00           H  
ATOM    373  CB  GLN    27      66.454  89.784 102.385  1.00  0.00           C  
ATOM    374  HB2 GLN    27      65.999  88.852 102.720  1.00  0.00           H  
ATOM    375  HB3 GLN    27      67.227  90.012 103.118  1.00  0.00           H  
ATOM    376  CG  GLN    27      65.409  90.922 102.389  1.00  0.00           C  
ATOM    377  HG2 GLN    27      65.864  91.756 101.856  1.00  0.00           H  
ATOM    378  HG3 GLN    27      64.508  90.521 101.924  1.00  0.00           H  
ATOM    379  CD  GLN    27      65.174  91.501 103.799  1.00  0.00           C  
ATOM    380  OE1 GLN    27      66.133  91.742 104.501  1.00  0.00           O  
ATOM    381  NE2 GLN    27      63.980  91.734 104.324  1.00  0.00           N  
ATOM    382 HE21 GLN    27      63.160  91.585 103.753  1.00  0.00           H  
ATOM    383 HE22 GLN    27      63.854  92.299 105.151  1.00  0.00           H  
ATOM    384  C   GLN    27      68.007  90.697 100.539  1.00  0.00           C  
ATOM    385  O   GLN    27      67.527  91.470  99.712  1.00  0.00           O  
ATOM    386  N   GLN    28      69.256  90.819 101.019  1.00  0.00           N  
ATOM    387  H   GLN    28      69.514  90.198 101.772  1.00  0.00           H  
ATOM    388  CA  GLN    28      70.189  91.862 100.575  1.00  0.00           C  
ATOM    389  HA  GLN    28      69.701  92.836 100.584  1.00  0.00           H  
ATOM    390  CB  GLN    28      71.387  91.862 101.550  1.00  0.00           C  
ATOM    391  HB2 GLN    28      71.740  90.845 101.717  1.00  0.00           H  
ATOM    392  HB3 GLN    28      72.280  92.391 101.219  1.00  0.00           H  
ATOM    393  CG  GLN    28      71.224  92.368 103.028  1.00  0.00           C  
ATOM    394  HG2 GLN    28      70.407  91.960 103.624  1.00  0.00           H  
ATOM    395  HG3 GLN    28      72.098  91.969 103.542  1.00  0.00           H  
ATOM    396  CD  GLN    28      71.291  93.903 103.044  1.00  0.00           C  
ATOM    397  OE1 GLN    28      70.279  94.555 103.097  1.00  0.00           O  
ATOM    398  NE2 GLN    28      72.429  94.479 102.855  1.00  0.00           N  
ATOM    399 HE21 GLN    28      72.603  95.472 102.793  1.00  0.00           H  
ATOM    400 HE22 GLN    28      73.294  93.960 102.895  1.00  0.00           H  
ATOM    401  C   GLN    28      70.747  91.649  99.185  1.00  0.00           C  
ATOM    402  O   GLN    28      71.395  92.570  98.682  1.00  0.00           O  
ATOM    403  N   SER    29      70.500  90.518  98.581  1.00  0.00           N  
ATOM    404  H   SER    29      69.746  89.992  98.999  1.00  0.00           H  
ATOM    405  CA  SER    29      71.005  89.987  97.333  1.00  0.00           C  
ATOM    406  HA  SER    29      70.388  89.125  97.079  1.00  0.00           H  
ATOM    407  CB  SER    29      70.783  90.995  96.165  1.00  0.00           C  
ATOM    408  HB2 SER    29      69.741  91.294  96.051  1.00  0.00           H  
ATOM    409  HB3 SER    29      71.334  91.930  96.067  1.00  0.00           H  
ATOM    410  OG  SER    29      71.116  90.266  95.009  1.00  0.00           O  
ATOM    411  HG  SER    29      70.975  90.835  94.249  1.00  0.00           H  
ATOM    412  C   SER    29      72.472  89.543  97.494  1.00  0.00           C  
ATOM    413  O   SER    29      73.377  90.272  97.994  1.00  0.00           O  
ATOM    414  N   SER    30      72.765  88.304  97.035  1.00  0.00           N  
ATOM    415  H   SER    30      71.988  87.845  96.583  1.00  0.00           H  
ATOM    416  CA  SER    30      74.109  87.603  97.055  1.00  0.00           C  
ATOM    417  HA  SER    30      74.264  87.232  98.068  1.00  0.00           H  
ATOM    418  CB  SER    30      74.002  86.350  96.290  1.00  0.00           C  
ATOM    419  HB2 SER    30      74.840  85.709  96.565  1.00  0.00           H  
ATOM    420  HB3 SER    30      73.106  85.867  96.681  1.00  0.00           H  
ATOM    421  OG  SER    30      73.874  86.589  94.897  1.00  0.00           O  
ATOM    422  HG  SER    30      72.959  86.840  94.748  1.00  0.00           H  
ATOM    423  C   SER    30      75.215  88.423  96.525  1.00  0.00           C  
ATOM    424  O   SER    30      75.010  89.428  95.873  1.00  0.00           O  
ATOM    425  N   GLN    31      76.504  88.129  96.733  1.00  0.00           N  
ATOM    426  H   GLN    31      77.134  88.842  96.395  1.00  0.00           H  
ATOM    427  CA  GLN    31      76.991  87.278  97.773  1.00  0.00           C  
ATOM    428  HA  GLN    31      76.667  86.276  97.490  1.00  0.00           H  
ATOM    429  CB  GLN    31      78.529  87.178  97.703  1.00  0.00           C  
ATOM    430  HB2 GLN    31      78.773  86.209  98.137  1.00  0.00           H  
ATOM    431  HB3 GLN    31      78.815  87.208  96.651  1.00  0.00           H  
ATOM    432  CG  GLN    31      79.289  88.223  98.444  1.00  0.00           C  
ATOM    433  HG2 GLN    31      78.994  89.225  98.132  1.00  0.00           H  
ATOM    434  HG3 GLN    31      79.130  88.213  99.522  1.00  0.00           H  
ATOM    435  CD  GLN    31      80.763  88.149  98.179  1.00  0.00           C  
ATOM    436  OE1 GLN    31      81.408  88.711  97.323  1.00  0.00           O  
ATOM    437  NE2 GLN    31      81.576  87.351  98.895  1.00  0.00           N  
ATOM    438 HE21 GLN    31      82.408  87.139  98.363  1.00  0.00           H  
ATOM    439 HE22 GLN    31      81.230  86.789  99.659  1.00  0.00           H  
ATOM    440  C   GLN    31      76.514  87.543  99.204  1.00  0.00           C  
ATOM    441  O   GLN    31      76.442  88.676  99.636  1.00  0.00           O  
ATOM    442  N   PRO    32      76.351  86.470  99.995  1.00  0.00           N  
ATOM    443  CD  PRO    32      76.203  85.007  99.664  1.00  0.00           C  
ATOM    444  HD2 PRO    32      76.971  84.618  98.996  1.00  0.00           H  
ATOM    445  HD3 PRO    32      75.228  84.904  99.187  1.00  0.00           H  
ATOM    446  CG  PRO    32      76.231  84.318 101.034  1.00  0.00           C  
ATOM    447  HG2 PRO    32      77.251  84.076 101.332  1.00  0.00           H  
ATOM    448  HG3 PRO    32      75.629  83.449 100.768  1.00  0.00           H  
ATOM    449  CB  PRO    32      75.500  85.265 101.993  1.00  0.00           C  
ATOM    450  HB2 PRO    32      75.645  84.967 103.031  1.00  0.00           H  
ATOM    451  HB3 PRO    32      74.439  85.180 101.756  1.00  0.00           H  
ATOM    452  CA  PRO    32      76.100  86.591 101.505  1.00  0.00           C  
ATOM    453  HA  PRO    32      75.283  87.306 101.607  1.00  0.00           H  
ATOM    454  C   PRO    32      77.219  87.107 102.330  1.00  0.00           C  
ATOM    455  O   PRO    32      78.370  87.023 101.923  1.00  0.00           O  
ATOM    456  N   TYR    33      76.910  87.687 103.461  1.00  0.00           N  
ATOM    457  H   TYR    33      75.932  87.667 103.709  1.00  0.00           H  
ATOM    458  CA  TYR    33      77.910  88.336 104.435  1.00  0.00           C  
ATOM    459  HA  TYR    33      78.905  87.920 104.275  1.00  0.00           H  
ATOM    460  CB  TYR    33      78.040  89.826 104.133  1.00  0.00           C  
ATOM    461  HB2 TYR    33      77.141  90.441 104.102  1.00  0.00           H  
ATOM    462  HB3 TYR    33      78.694  90.281 104.876  1.00  0.00           H  
ATOM    463  CG  TYR    33      78.768  90.228 102.760  1.00  0.00           C  
ATOM    464  CD1 TYR    33      80.050  89.770 102.472  1.00  0.00           C  
ATOM    465  HD1 TYR    33      80.547  89.098 103.155  1.00  0.00           H  
ATOM    466  CE1 TYR    33      80.688  90.136 101.307  1.00  0.00           C  
ATOM    467  HE1 TYR    33      81.653  89.705 101.085  1.00  0.00           H  
ATOM    468  CZ  TYR    33      80.069  91.093 100.388  1.00  0.00           C  
ATOM    469  OH  TYR    33      80.685  91.500  99.242  1.00  0.00           O  
ATOM    470  HH  TYR    33      80.346  92.320  98.875  1.00  0.00           H  
ATOM    471  CE2 TYR    33      78.815  91.528 100.743  1.00  0.00           C  
ATOM    472  HE2 TYR    33      78.222  92.156 100.095  1.00  0.00           H  
ATOM    473  CD2 TYR    33      78.134  91.075 101.873  1.00  0.00           C  
ATOM    474  HD2 TYR    33      77.159  91.486 102.091  1.00  0.00           H  
ATOM    475  C   TYR    33      77.585  88.197 105.948  1.00  0.00           C  
ATOM    476  O   TYR    33      78.273  88.689 106.844  1.00  0.00           O  
ATOM    477  N   GLY    34      76.414  87.648 106.339  1.00  0.00           N  
ATOM    478  H   GLY    34      75.842  87.268 105.598  1.00  0.00           H  
ATOM    479  CA  GLY    34      75.936  87.706 107.664  1.00  0.00           C  
ATOM    480  HA2 GLY    34      75.066  87.067 107.814  1.00  0.00           H  
ATOM    481  HA3 GLY    34      76.712  87.396 108.364  1.00  0.00           H  
ATOM    482  C   GLY    34      75.327  89.136 107.885  1.00  0.00           C  
ATOM    483  O   GLY    34      74.847  89.786 106.955  1.00  0.00           O  
ATOM    484  N   GLN    35      75.382  89.552 109.179  1.00  0.00           N  
ATOM    485  H   GLN    35      75.919  89.046 109.869  1.00  0.00           H  
ATOM    486  CA  GLN    35      74.505  90.686 109.608  1.00  0.00           C  
ATOM    487  HA  GLN    35      74.625  91.454 108.843  1.00  0.00           H  
ATOM    488  CB  GLN    35      72.990  90.344 109.529  1.00  0.00           C  
ATOM    489  HB2 GLN    35      72.822  90.018 108.503  1.00  0.00           H  
ATOM    490  HB3 GLN    35      72.851  89.494 110.197  1.00  0.00           H  
ATOM    491  CG  GLN    35      71.894  91.383 109.932  1.00  0.00           C  
ATOM    492  HG2 GLN    35      70.867  91.022 109.896  1.00  0.00           H  
ATOM    493  HG3 GLN    35      72.068  91.616 110.983  1.00  0.00           H  
ATOM    494  CD  GLN    35      71.963  92.651 109.085  1.00  0.00           C  
ATOM    495  OE1 GLN    35      73.027  93.009 108.493  1.00  0.00           O  
ATOM    496  NE2 GLN    35      70.937  93.401 108.902  1.00  0.00           N  
ATOM    497 HE21 GLN    35      70.005  93.148 109.198  1.00  0.00           H  
ATOM    498 HE22 GLN    35      71.064  94.171 108.261  1.00  0.00           H  
ATOM    499  C   GLN    35      74.904  91.264 110.962  1.00  0.00           C  
ATOM    500  O   GLN    35      74.654  90.588 111.958  1.00  0.00           O  
ATOM    501  N   GLN    36      75.604  92.405 111.081  1.00  0.00           N  
ATOM    502  H   GLN    36      75.807  92.590 112.052  1.00  0.00           H  
ATOM    503  CA  GLN    36      75.855  93.499 110.126  1.00  0.00           C  
ATOM    504  HA  GLN    36      74.956  93.958 109.716  1.00  0.00           H  
ATOM    505  CB  GLN    36      76.564  94.747 110.832  1.00  0.00           C  
ATOM    506  HB2 GLN    36      77.635  94.548 110.865  1.00  0.00           H  
ATOM    507  HB3 GLN    36      76.433  95.632 110.208  1.00  0.00           H  
ATOM    508  CG  GLN    36      75.963  95.039 112.233  1.00  0.00           C  
ATOM    509  HG2 GLN    36      76.128  94.183 112.888  1.00  0.00           H  
ATOM    510  HG3 GLN    36      76.416  95.939 112.649  1.00  0.00           H  
ATOM    511  CD  GLN    36      74.459  95.336 112.161  1.00  0.00           C  
ATOM    512  OE1 GLN    36      73.920  96.209 111.431  1.00  0.00           O  
ATOM    513  NE2 GLN    36      73.675  94.551 112.798  1.00  0.00           N  
ATOM    514 HE21 GLN    36      74.084  93.855 113.405  1.00  0.00           H  
ATOM    515 HE22 GLN    36      72.673  94.633 112.703  1.00  0.00           H  
ATOM    516  C   GLN    36      76.697  93.125 108.963  1.00  0.00           C  
ATOM    517  O   GLN    36      77.748  92.458 109.113  1.00  0.00           O  
ATOM    518  N   SER    37      76.239  93.422 107.743  1.00  0.00           N  
ATOM    519  H   SER    37      75.350  93.897 107.675  1.00  0.00           H  
ATOM    520  CA  SER    37      76.940  93.096 106.537  1.00  0.00           C  
ATOM    521  HA  SER    37      77.160  92.029 106.576  1.00  0.00           H  
ATOM    522  CB  SER    37      76.054  93.401 105.387  1.00  0.00           C  
ATOM    523  HB2 SER    37      75.025  93.049 105.449  1.00  0.00           H  
ATOM    524  HB3 SER    37      75.971  94.488 105.362  1.00  0.00           H  
ATOM    525  OG  SER    37      76.521  92.844 104.204  1.00  0.00           O  
ATOM    526  HG  SER    37      75.791  92.843 103.580  1.00  0.00           H  
ATOM    527  C   SER    37      78.310  93.759 106.462  1.00  0.00           C  
ATOM    528  O   SER    37      78.745  94.560 107.324  1.00  0.00           O  
ATOM    529  N   TYR    38      79.014  93.562 105.349  1.00  0.00           N  
ATOM    530  H   TYR    38      78.586  93.039 104.598  1.00  0.00           H  
ATOM    531  CA  TYR    38      80.275  94.128 104.960  1.00  0.00           C  
ATOM    532  HA  TYR    38      81.053  93.720 105.607  1.00  0.00           H  
ATOM    533  CB  TYR    38      80.648  93.561 103.654  1.00  0.00           C  
ATOM    534  HB2 TYR    38      81.737  93.511 103.655  1.00  0.00           H  
ATOM    535  HB3 TYR    38      80.391  92.502 103.630  1.00  0.00           H  
ATOM    536  CG  TYR    38      80.286  94.236 102.397  1.00  0.00           C  
ATOM    537  CD1 TYR    38      78.951  94.395 101.934  1.00  0.00           C  
ATOM    538  HD1 TYR    38      78.074  93.987 102.414  1.00  0.00           H  
ATOM    539  CE1 TYR    38      78.699  95.201 100.803  1.00  0.00           C  
ATOM    540  HE1 TYR    38      77.754  95.159 100.282  1.00  0.00           H  
ATOM    541  CZ  TYR    38      79.782  95.859 100.144  1.00  0.00           C  
ATOM    542  OH  TYR    38      79.597  96.644  99.029  1.00  0.00           O  
ATOM    543  HH  TYR    38      78.801  97.175  99.110  1.00  0.00           H  
ATOM    544  CE2 TYR    38      81.109  95.712 100.633  1.00  0.00           C  
ATOM    545  HE2 TYR    38      81.945  96.058 100.043  1.00  0.00           H  
ATOM    546  CD2 TYR    38      81.318  94.904 101.718  1.00  0.00           C  
ATOM    547  HD2 TYR    38      82.344  94.790 102.036  1.00  0.00           H  
ATOM    548  C   TYR    38      80.379  95.616 104.785  1.00  0.00           C  
ATOM    549  O   TYR    38      79.428  96.300 104.327  1.00  0.00           O  
ATOM    550  N   SER    39      81.497  96.126 105.374  1.00  0.00           N  
ATOM    551  H   SER    39      82.017  95.358 105.775  1.00  0.00           H  
ATOM    552  CA  SER    39      81.994  97.496 105.398  1.00  0.00           C  
ATOM    553  HA  SER    39      81.135  98.139 105.590  1.00  0.00           H  
ATOM    554  CB  SER    39      82.878  97.634 106.678  1.00  0.00           C  
ATOM    555  HB2 SER    39      83.801  97.099 106.456  1.00  0.00           H  
ATOM    556  HB3 SER    39      83.193  98.667 106.822  1.00  0.00           H  
ATOM    557  OG  SER    39      82.235  97.101 107.867  1.00  0.00           O  
ATOM    558  HG  SER    39      81.342  97.447 107.801  1.00  0.00           H  
ATOM    559  C   SER    39      82.712  97.925 104.143  1.00  0.00           C  
ATOM    560  O   SER    39      83.471  97.161 103.550  1.00  0.00           O  
ATOM    561  N   GLY    40      82.479  99.197 103.758  1.00  0.00           N  
ATOM    562  H   GLY    40      81.872  99.776 104.320  1.00  0.00           H  
ATOM    563  CA  GLY    40      83.102  99.885 102.631  1.00  0.00           C  
ATOM    564  HA2 GLY    40      84.076  99.410 102.513  1.00  0.00           H  
ATOM    565  HA3 GLY    40      82.477  99.627 101.777  1.00  0.00           H  
ATOM    566  C   GLY    40      83.150 101.407 102.616  1.00  0.00           C  
ATOM    567  O   GLY    40      82.987 102.072 103.594  1.00  0.00           O  
ATOM    568  N   TYR    41      83.416 102.058 101.515  1.00  0.00           N  
ATOM    569  H   TYR    41      83.531 103.038 101.730  1.00  0.00           H  
ATOM    570  CA  TYR    41      83.359 101.664 100.130  1.00  0.00           C  
ATOM    571  HA  TYR    41      83.517 100.586 100.092  1.00  0.00           H  
ATOM    572  CB  TYR    41      81.940 101.815  99.608  1.00  0.00           C  
ATOM    573  HB2 TYR    41      81.768 102.868  99.382  1.00  0.00           H  
ATOM    574  HB3 TYR    41      81.831 101.217  98.704  1.00  0.00           H  
ATOM    575  CG  TYR    41      80.836 101.403 100.588  1.00  0.00           C  
ATOM    576  CD1 TYR    41      80.245 100.112 100.529  1.00  0.00           C  
ATOM    577  HD1 TYR    41      80.565  99.420  99.764  1.00  0.00           H  
ATOM    578  CE1 TYR    41      79.199  99.766 101.445  1.00  0.00           C  
ATOM    579  HE1 TYR    41      78.779  98.774 101.366  1.00  0.00           H  
ATOM    580  CZ  TYR    41      78.790 100.617 102.398  1.00  0.00           C  
ATOM    581  OH  TYR    41      77.737 100.279 103.245  1.00  0.00           O  
ATOM    582  HH  TYR    41      77.143 101.021 103.383  1.00  0.00           H  
ATOM    583  CE2 TYR    41      79.245 101.924 102.480  1.00  0.00           C  
ATOM    584  HE2 TYR    41      79.021 102.570 103.316  1.00  0.00           H  
ATOM    585  CD2 TYR    41      80.318 102.301 101.578  1.00  0.00           C  
ATOM    586  HD2 TYR    41      80.705 103.293 101.759  1.00  0.00           H  
ATOM    587  C   TYR    41      84.328 102.420  99.176  1.00  0.00           C  
ATOM    588  O   TYR    41      84.442 103.629  99.281  1.00  0.00           O  
ATOM    589  N   SER    42      84.856 101.664  98.219  1.00  0.00           N  
ATOM    590  H   SER    42      84.612 100.691  98.338  1.00  0.00           H  
ATOM    591  CA  SER    42      85.476 102.052  96.910  1.00  0.00           C  
ATOM    592  HA  SER    42      86.433 102.510  97.161  1.00  0.00           H  
ATOM    593  CB  SER    42      85.764 100.867  96.026  1.00  0.00           C  
ATOM    594  HB2 SER    42      86.187 100.029  96.580  1.00  0.00           H  
ATOM    595  HB3 SER    42      84.823 100.512  95.607  1.00  0.00           H  
ATOM    596  OG  SER    42      86.614 101.273  94.977  1.00  0.00           O  
ATOM    597  HG  SER    42      86.326 100.931  94.128  1.00  0.00           H  
ATOM    598  C   SER    42      84.621 103.088  96.224  1.00  0.00           C  
ATOM    599  O   SER    42      83.420 102.952  96.146  1.00  0.00           O  
ATOM    600  N   GLN    43      85.344 104.177  95.723  1.00  0.00           N  
ATOM    601  H   GLN    43      86.348 104.069  95.689  1.00  0.00           H  
ATOM    602  CA  GLN    43      84.717 105.278  95.072  1.00  0.00           C  
ATOM    603  HA  GLN    43      83.910 104.835  94.488  1.00  0.00           H  
ATOM    604  CB  GLN    43      84.032 106.300  96.032  1.00  0.00           C  
ATOM    605  HB2 GLN    43      83.592 107.011  95.333  1.00  0.00           H  
ATOM    606  HB3 GLN    43      83.273 105.692  96.526  1.00  0.00           H  
ATOM    607  CG  GLN    43      84.971 106.917  97.016  1.00  0.00           C  
ATOM    608  HG2 GLN    43      84.475 107.081  97.973  1.00  0.00           H  
ATOM    609  HG3 GLN    43      85.744 106.159  97.143  1.00  0.00           H  
ATOM    610  CD  GLN    43      85.719 108.161  96.551  1.00  0.00           C  
ATOM    611  OE1 GLN    43      85.322 108.800  95.567  1.00  0.00           O  
ATOM    612  NE2 GLN    43      86.858 108.418  97.183  1.00  0.00           N  
ATOM    613 HE21 GLN    43      87.060 108.034  98.095  1.00  0.00           H  
ATOM    614 HE22 GLN    43      87.330 109.218  96.786  1.00  0.00           H  
ATOM    615  C   GLN    43      85.643 105.945  94.027  1.00  0.00           C  
ATOM    616  O   GLN    43      86.852 105.930  94.171  1.00  0.00           O  
ATOM    617  N   SER    44      85.044 106.581  93.030  1.00  0.00           N  
ATOM    618  H   SER    44      84.037 106.563  92.953  1.00  0.00           H  
ATOM    619  CA  SER    44      85.751 107.407  92.074  1.00  0.00           C  
ATOM    620  HA  SER    44      86.690 107.762  92.498  1.00  0.00           H  
ATOM    621  CB  SER    44      86.083 106.646  90.768  1.00  0.00           C  
ATOM    622  HB2 SER    44      86.806 105.871  91.021  1.00  0.00           H  
ATOM    623  HB3 SER    44      85.155 106.133  90.514  1.00  0.00           H  
ATOM    624  OG  SER    44      86.712 107.476  89.753  1.00  0.00           O  
ATOM    625  HG  SER    44      87.660 107.408  89.891  1.00  0.00           H  
ATOM    626  C   SER    44      84.821 108.662  91.729  1.00  0.00           C  
ATOM    627  O   SER    44      83.882 108.554  90.950  1.00  0.00           O  
ATOM    628  N   THR    45      85.174 109.847  92.214  1.00  0.00           N  
ATOM    629  H   THR    45      86.029 109.761  92.745  1.00  0.00           H  
ATOM    630  CA  THR    45      84.358 111.005  92.354  1.00  0.00           C  
ATOM    631  HA  THR    45      83.815 111.161  91.421  1.00  0.00           H  
ATOM    632  CB  THR    45      83.209 110.923  93.368  1.00  0.00           C  
ATOM    633  HB  THR    45      82.575 111.802  93.249  1.00  0.00           H  
ATOM    634  CG2 THR    45      82.352 109.638  93.367  1.00  0.00           C  
ATOM    635 HG21 THR    45      81.628 109.699  92.554  1.00  0.00           H  
ATOM    636 HG22 THR    45      82.928 108.714  93.401  1.00  0.00           H  
ATOM    637 HG23 THR    45      81.661 109.678  94.209  1.00  0.00           H  
ATOM    638  OG1 THR    45      83.814 110.995  94.646  1.00  0.00           O  
ATOM    639  HG1 THR    45      84.322 110.182  94.691  1.00  0.00           H  
ATOM    640  C   THR    45      85.152 112.277  92.381  1.00  0.00           C  
ATOM    641  O   THR    45      84.875 113.273  93.079  1.00  0.00           O  
ATOM    642  N   ASP    46      86.235 112.287  91.584  1.00  0.00           N  
ATOM    643  H   ASP    46      86.300 111.558  90.889  1.00  0.00           H  
ATOM    644  CA  ASP    46      87.214 113.381  91.567  1.00  0.00           C  
ATOM    645  HA  ASP    46      86.645 114.302  91.693  1.00  0.00           H  
ATOM    646  CB  ASP    46      88.143 113.183  92.804  1.00  0.00           C  
ATOM    647  HB2 ASP    46      87.596 112.706  93.618  1.00  0.00           H  
ATOM    648  HB3 ASP    46      88.933 112.474  92.555  1.00  0.00           H  
ATOM    649  CG  ASP    46      88.861 114.464  93.316  1.00  0.00           C  
ATOM    650  OD1 ASP    46      89.717 114.303  94.242  1.00  0.00           O  
ATOM    651  OD2 ASP    46      88.724 115.516  92.697  1.00  0.00           O  
ATOM    652  C   ASP    46      87.968 113.485  90.259  1.00  0.00           C  
ATOM    653  O   ASP    46      88.846 112.666  90.060  1.00  0.00           O  
ATOM    654  N   THR    47      87.741 114.548  89.482  1.00  0.00           N  
ATOM    655  H   THR    47      86.999 115.205  89.678  1.00  0.00           H  
ATOM    656  CA  THR    47      88.712 114.928  88.396  1.00  0.00           C  
ATOM    657  HA  THR    47      88.878 114.002  87.844  1.00  0.00           H  
ATOM    658  CB  THR    47      88.005 115.849  87.367  1.00  0.00           C  
ATOM    659  HB  THR    47      88.643 115.914  86.486  1.00  0.00           H  
ATOM    660  CG2 THR    47      86.647 115.324  86.900  1.00  0.00           C  
ATOM    661 HG21 THR    47      86.766 114.348  86.430  1.00  0.00           H  
ATOM    662 HG22 THR    47      85.945 115.277  87.733  1.00  0.00           H  
ATOM    663 HG23 THR    47      86.249 115.947  86.100  1.00  0.00           H  
ATOM    664  OG1 THR    47      87.752 117.136  87.852  1.00  0.00           O  
ATOM    665  HG1 THR    47      88.561 117.549  87.543  1.00  0.00           H  
ATOM    666  C   THR    47      90.063 115.417  88.840  1.00  0.00           C  
ATOM    667  O   THR    47      91.024 115.473  88.022  1.00  0.00           O  
ATOM    668  N   SER    48      90.308 115.634  90.153  1.00  0.00           N  
ATOM    669  H   SER    48      89.599 115.412  90.837  1.00  0.00           H  
ATOM    670  CA  SER    48      91.639 115.915  90.678  1.00  0.00           C  
ATOM    671  HA  SER    48      92.184 116.379  89.856  1.00  0.00           H  
ATOM    672  CB  SER    48      91.635 116.900  91.854  1.00  0.00           C  
ATOM    673  HB2 SER    48      91.414 116.330  92.756  1.00  0.00           H  
ATOM    674  HB3 SER    48      92.656 117.247  92.015  1.00  0.00           H  
ATOM    675  OG  SER    48      90.784 117.984  91.619  1.00  0.00           O  
ATOM    676  HG  SER    48      90.874 118.593  92.355  1.00  0.00           H  
ATOM    677  C   SER    48      92.421 114.666  91.179  1.00  0.00           C  
ATOM    678  O   SER    48      93.548 114.765  91.734  1.00  0.00           O  
ATOM    679  N   GLY    49      91.811 113.553  90.959  1.00  0.00           N  
ATOM    680  H   GLY    49      90.937 113.655  90.464  1.00  0.00           H  
ATOM    681  CA  GLY    49      92.294 112.305  91.516  1.00  0.00           C  
ATOM    682  HA2 GLY    49      93.382 112.325  91.582  1.00  0.00           H  
ATOM    683  HA3 GLY    49      91.782 112.143  92.465  1.00  0.00           H  
ATOM    684  C   GLY    49      91.854 111.192  90.513  1.00  0.00           C  
ATOM    685  O   GLY    49      91.292 111.406  89.458  1.00  0.00           O  
ATOM    686  N   TYR    50      92.245 109.936  90.892  1.00  0.00           N  
ATOM    687  H   TYR    50      91.830 109.200  90.340  1.00  0.00           H  
ATOM    688  CA  TYR    50      93.044 109.519  92.039  1.00  0.00           C  
ATOM    689  HA  TYR    50      93.762 110.278  92.351  1.00  0.00           H  
ATOM    690  CB  TYR    50      92.185 109.399  93.331  1.00  0.00           C  
ATOM    691  HB2 TYR    50      91.544 110.272  93.449  1.00  0.00           H  
ATOM    692  HB3 TYR    50      91.567 108.521  93.145  1.00  0.00           H  
ATOM    693  CG  TYR    50      93.054 109.338  94.618  1.00  0.00           C  
ATOM    694  CD1 TYR    50      93.447 108.037  95.130  1.00  0.00           C  
ATOM    695  HD1 TYR    50      93.155 107.115  94.649  1.00  0.00           H  
ATOM    696  CE1 TYR    50      94.373 107.979  96.252  1.00  0.00           C  
ATOM    697  HE1 TYR    50      94.622 107.031  96.706  1.00  0.00           H  
ATOM    698  CZ  TYR    50      94.935 109.171  96.673  1.00  0.00           C  
ATOM    699  OH  TYR    50      95.737 109.297  97.748  1.00  0.00           O  
ATOM    700  HH  TYR    50      96.011 110.209  97.866  1.00  0.00           H  
ATOM    701  CE2 TYR    50      94.483 110.390  96.105  1.00  0.00           C  
ATOM    702  HE2 TYR    50      94.861 111.336  96.462  1.00  0.00           H  
ATOM    703  CD2 TYR    50      93.529 110.550  95.174  1.00  0.00           C  
ATOM    704  HD2 TYR    50      93.263 111.519  94.777  1.00  0.00           H  
ATOM    705  C   TYR    50      93.861 108.177  91.723  1.00  0.00           C  
ATOM    706  O   TYR    50      93.315 107.289  91.117  1.00  0.00           O  
ATOM    707  N   GLY    51      95.091 108.074  92.187  1.00  0.00           N  
ATOM    708  H   GLY    51      95.563 107.214  91.945  1.00  0.00           H  
ATOM    709  CA  GLY    51      95.945 109.142  92.714  1.00  0.00           C  
ATOM    710  HA2 GLY    51      96.015 109.908  91.941  1.00  0.00           H  
ATOM    711  HA3 GLY    51      95.450 109.529  93.604  1.00  0.00           H  
ATOM    712  C   GLY    51      97.341 108.586  93.143  1.00  0.00           C  
ATOM    713  O   GLY    51      97.604 107.442  92.785  1.00  0.00           O  
ATOM    714  N   GLN    52      98.203 109.342  93.822  1.00  0.00           N  
ATOM    715  H   GLN    52      97.866 110.258  94.079  1.00  0.00           H  
ATOM    716  CA  GLN    52      99.611 109.140  94.176  1.00  0.00           C  
ATOM    717  HA  GLN    52      99.901 110.108  94.587  1.00  0.00           H  
ATOM    718  CB  GLN    52      99.841 108.113  95.318  1.00  0.00           C  
ATOM    719  HB2 GLN    52      99.599 107.114  94.956  1.00  0.00           H  
ATOM    720  HB3 GLN    52     100.880 108.158  95.643  1.00  0.00           H  
ATOM    721  CG  GLN    52      98.925 108.422  96.532  1.00  0.00           C  
ATOM    722  HG2 GLN    52      99.089 109.469  96.787  1.00  0.00           H  
ATOM    723  HG3 GLN    52      97.918 108.214  96.170  1.00  0.00           H  
ATOM    724  CD  GLN    52      99.286 107.674  97.780  1.00  0.00           C  
ATOM    725  OE1 GLN    52     100.430 107.317  98.076  1.00  0.00           O  
ATOM    726  NE2 GLN    52      98.331 107.634  98.680  1.00  0.00           N  
ATOM    727 HE21 GLN    52      97.389 107.735  98.328  1.00  0.00           H  
ATOM    728 HE22 GLN    52      98.591 107.137  99.520  1.00  0.00           H  
ATOM    729  C   GLN    52     100.451 108.759  92.944  1.00  0.00           C  
ATOM    730  O   GLN    52     101.156 107.758  92.828  1.00  0.00           O  
ATOM    731  N   SER    53     100.458 109.534  91.867  1.00  0.00           N  
ATOM    732  H   SER    53     101.018 109.184  91.104  1.00  0.00           H  
ATOM    733  CA  SER    53      99.888 110.875  91.632  1.00  0.00           C  
ATOM    734  HA  SER    53      99.500 111.192  92.601  1.00  0.00           H  
ATOM    735  CB  SER    53     100.884 111.887  91.217  1.00  0.00           C  
ATOM    736  HB2 SER    53     101.849 111.859  91.723  1.00  0.00           H  
ATOM    737  HB3 SER    53     101.048 111.693  90.157  1.00  0.00           H  
ATOM    738  OG  SER    53     100.364 113.229  91.443  1.00  0.00           O  
ATOM    739  HG  SER    53     100.390 113.307  92.400  1.00  0.00           H  
ATOM    740  C   SER    53      98.748 110.865  90.589  1.00  0.00           C  
ATOM    741  O   SER    53      98.493 109.851  89.909  1.00  0.00           O  
ATOM    742  N   SER    54      97.958 111.922  90.476  1.00  0.00           N  
ATOM    743  H   SER    54      98.029 112.613  91.209  1.00  0.00           H  
ATOM    744  CA  SER    54      96.673 112.006  89.761  1.00  0.00           C  
ATOM    745  HA  SER    54      95.995 111.195  90.026  1.00  0.00           H  
ATOM    746  CB  SER    54      96.082 113.265  90.261  1.00  0.00           C  
ATOM    747  HB2 SER    54      96.787 114.092  90.181  1.00  0.00           H  
ATOM    748  HB3 SER    54      95.128 113.466  89.773  1.00  0.00           H  
ATOM    749  OG  SER    54      95.713 113.149  91.588  1.00  0.00           O  
ATOM    750  HG  SER    54      95.148 113.887  91.828  1.00  0.00           H  
ATOM    751  C   SER    54      96.579 112.213  88.228  1.00  0.00           C  
ATOM    752  O   SER    54      95.455 112.140  87.686  1.00  0.00           O  
ATOM    753  N   TYR    55      97.708 112.336  87.512  1.00  0.00           N  
ATOM    754  H   TYR    55      98.566 112.346  88.044  1.00  0.00           H  
ATOM    755  CA  TYR    55      97.745 112.551  86.038  1.00  0.00           C  
ATOM    756  HA  TYR    55      96.754 112.353  85.630  1.00  0.00           H  
ATOM    757  CB  TYR    55      97.886 114.061  85.828  1.00  0.00           C  
ATOM    758  HB2 TYR    55      98.906 114.367  86.062  1.00  0.00           H  
ATOM    759  HB3 TYR    55      97.688 114.341  84.794  1.00  0.00           H  
ATOM    760  CG  TYR    55      96.911 115.004  86.533  1.00  0.00           C  
ATOM    761  CD1 TYR    55      97.448 115.567  87.679  1.00  0.00           C  
ATOM    762  HD1 TYR    55      98.522 115.533  87.793  1.00  0.00           H  
ATOM    763  CE1 TYR    55      96.643 116.253  88.544  1.00  0.00           C  
ATOM    764  HE1 TYR    55      97.001 116.637  89.488  1.00  0.00           H  
ATOM    765  CZ  TYR    55      95.284 116.376  88.302  1.00  0.00           C  
ATOM    766  OH  TYR    55      94.518 117.160  89.092  1.00  0.00           O  
ATOM    767  HH  TYR    55      95.020 117.815  89.582  1.00  0.00           H  
ATOM    768  CE2 TYR    55      94.813 115.951  87.106  1.00  0.00           C  
ATOM    769  HE2 TYR    55      93.786 116.167  86.851  1.00  0.00           H  
ATOM    770  CD2 TYR    55      95.589 115.235  86.146  1.00  0.00           C  
ATOM    771  HD2 TYR    55      95.171 114.752  85.275  1.00  0.00           H  
ATOM    772  C   TYR    55      98.765 111.736  85.284  1.00  0.00           C  
ATOM    773  O   TYR    55      99.892 111.696  85.707  1.00  0.00           O  
ATOM    774  N   SER    56      98.417 110.998  84.247  1.00  0.00           N  
ATOM    775  H   SER    56      99.147 110.400  83.886  1.00  0.00           H  
ATOM    776  CA  SER    56      97.044 110.835  83.638  1.00  0.00           C  
ATOM    777  HA  SER    56      97.354 110.221  82.792  1.00  0.00           H  
ATOM    778  CB  SER    56      96.135 110.006  84.494  1.00  0.00           C  
ATOM    779  HB2 SER    56      96.750 109.217  84.928  1.00  0.00           H  
ATOM    780  HB3 SER    56      95.749 110.636  85.295  1.00  0.00           H  
ATOM    781  OG  SER    56      95.081 109.447  83.743  1.00  0.00           O  
ATOM    782  HG  SER    56      94.704 110.173  83.241  1.00  0.00           H  
ATOM    783  C   SER    56      96.401 112.144  83.032  1.00  0.00           C  
ATOM    784  O   SER    56      95.288 112.494  83.334  1.00  0.00           O  
ATOM    785  N   SER    57      97.011 112.900  82.128  1.00  0.00           N  
ATOM    786  H   SER    57      96.501 113.748  81.927  1.00  0.00           H  
ATOM    787  CA  SER    57      98.404 112.806  81.623  1.00  0.00           C  
ATOM    788  HA  SER    57      99.167 112.579  82.368  1.00  0.00           H  
ATOM    789  CB  SER    57      98.543 111.788  80.490  1.00  0.00           C  
ATOM    790  HB2 SER    57      99.576 111.545  80.240  1.00  0.00           H  
ATOM    791  HB3 SER    57      98.127 110.883  80.933  1.00  0.00           H  
ATOM    792  OG  SER    57      97.723 112.057  79.297  1.00  0.00           O  
ATOM    793  HG  SER    57      97.879 111.439  78.579  1.00  0.00           H  
ATOM    794  C   SER    57      98.659 114.219  81.084  1.00  0.00           C  
ATOM    795  O   SER    57      97.745 115.014  80.987  1.00  0.00           O  
ATOM    796  N   TYR    58      99.890 114.464  80.618  1.00  0.00           N  
ATOM    797  H   TYR    58     100.597 113.758  80.471  1.00  0.00           H  
ATOM    798  CA  TYR    58     100.324 115.781  80.154  1.00  0.00           C  
ATOM    799  HA  TYR    58      99.480 116.360  79.780  1.00  0.00           H  
ATOM    800  CB  TYR    58     100.930 116.610  81.299  1.00  0.00           C  
ATOM    801  HB2 TYR    58     101.601 115.994  81.898  1.00  0.00           H  
ATOM    802  HB3 TYR    58     101.432 117.459  80.835  1.00  0.00           H  
ATOM    803  CG  TYR    58      99.916 117.318  82.201  1.00  0.00           C  
ATOM    804  CD1 TYR    58      99.366 118.523  81.764  1.00  0.00           C  
ATOM    805  HD1 TYR    58      99.696 119.022  80.865  1.00  0.00           H  
ATOM    806  CE1 TYR    58      98.493 119.225  82.624  1.00  0.00           C  
ATOM    807  HE1 TYR    58      98.100 120.184  82.320  1.00  0.00           H  
ATOM    808  CZ  TYR    58      98.231 118.809  83.925  1.00  0.00           C  
ATOM    809  OH  TYR    58      97.379 119.529  84.686  1.00  0.00           O  
ATOM    810  HH  TYR    58      96.978 118.855  85.240  1.00  0.00           H  
ATOM    811  CE2 TYR    58      98.725 117.566  84.339  1.00  0.00           C  
ATOM    812  HE2 TYR    58      98.385 117.183  85.289  1.00  0.00           H  
ATOM    813  CD2 TYR    58      99.511 116.788  83.458  1.00  0.00           C  
ATOM    814  HD2 TYR    58      99.823 115.779  83.684  1.00  0.00           H  
ATOM    815  C   TYR    58     101.352 115.585  79.019  1.00  0.00           C  
ATOM    816  O   TYR    58     102.549 115.451  79.274  1.00  0.00           O  
ATOM    817  N   GLY    59     100.902 115.570  77.775  1.00  0.00           N  
ATOM    818  H   GLY    59     101.682 115.470  77.141  1.00  0.00           H  
ATOM    819  CA  GLY    59      99.539 115.581  77.280  1.00  0.00           C  
ATOM    820  HA2 GLY    59      99.522 114.769  76.553  1.00  0.00           H  
ATOM    821  HA3 GLY    59      98.803 115.283  78.027  1.00  0.00           H  
ATOM    822  C   GLY    59      99.047 116.969  76.751  1.00  0.00           C  
ATOM    823  O   GLY    59      99.654 118.038  76.989  1.00  0.00           O  
ATOM    824  N   GLN    60      97.840 116.942  76.162  1.00  0.00           N  
ATOM    825  H   GLN    60      97.562 117.874  75.890  1.00  0.00           H  
ATOM    826  CA  GLN    60      97.116 115.818  75.648  1.00  0.00           C  
ATOM    827  HA  GLN    60      97.688 114.890  75.638  1.00  0.00           H  
ATOM    828  CB  GLN    60      95.842 115.609  76.515  1.00  0.00           C  
ATOM    829  HB2 GLN    60      95.344 116.577  76.571  1.00  0.00           H  
ATOM    830  HB3 GLN    60      95.195 114.909  75.986  1.00  0.00           H  
ATOM    831  CG  GLN    60      96.173 115.102  77.878  1.00  0.00           C  
ATOM    832  HG2 GLN    60      96.791 114.215  77.735  1.00  0.00           H  
ATOM    833  HG3 GLN    60      96.761 115.811  78.460  1.00  0.00           H  
ATOM    834  CD  GLN    60      94.979 114.593  78.655  1.00  0.00           C  
ATOM    835  OE1 GLN    60      93.869 115.147  78.557  1.00  0.00           O  
ATOM    836  NE2 GLN    60      95.174 113.590  79.493  1.00  0.00           N  
ATOM    837 HE21 GLN    60      96.077 113.143  79.565  1.00  0.00           H  
ATOM    838 HE22 GLN    60      94.396 113.300  80.068  1.00  0.00           H  
ATOM    839  C   GLN    60      96.591 116.118  74.264  1.00  0.00           C  
ATOM    840  O   GLN    60      95.984 117.174  74.031  1.00  0.00           O  
ATOM    841  N   SER    61      96.871 115.277  73.285  1.00  0.00           N  
ATOM    842  H   SER    61      97.329 114.418  73.557  1.00  0.00           H  
ATOM    843  CA  SER    61      96.497 115.392  71.888  1.00  0.00           C  
ATOM    844  HA  SER    61      96.160 116.412  71.701  1.00  0.00           H  
ATOM    845  CB  SER    61      97.648 114.972  70.928  1.00  0.00           C  
ATOM    846  HB2 SER    61      97.370 115.088  69.881  1.00  0.00           H  
ATOM    847  HB3 SER    61      98.526 115.505  71.293  1.00  0.00           H  
ATOM    848  OG  SER    61      97.843 113.533  71.144  1.00  0.00           O  
ATOM    849  HG  SER    61      98.559 113.532  71.783  1.00  0.00           H  
ATOM    850  C   SER    61      95.188 114.682  71.623  1.00  0.00           C  
ATOM    851  O   SER    61      94.670 113.969  72.488  1.00  0.00           O  
ATOM    852  N   GLN    62      94.594 114.885  70.431  1.00  0.00           N  
ATOM    853  H   GLN    62      95.019 115.514  69.764  1.00  0.00           H  
ATOM    854  CA  GLN    62      93.321 114.419  70.061  1.00  0.00           C  
ATOM    855  HA  GLN    62      92.614 115.124  70.498  1.00  0.00           H  
ATOM    856  CB  GLN    62      93.240 114.591  68.547  1.00  0.00           C  
ATOM    857  HB2 GLN    62      93.545 115.612  68.318  1.00  0.00           H  
ATOM    858  HB3 GLN    62      93.943 113.851  68.163  1.00  0.00           H  
ATOM    859  CG  GLN    62      91.859 114.293  67.856  1.00  0.00           C  
ATOM    860  HG2 GLN    62      91.783 113.235  67.606  1.00  0.00           H  
ATOM    861  HG3 GLN    62      91.040 114.603  68.505  1.00  0.00           H  
ATOM    862  CD  GLN    62      91.740 115.160  66.552  1.00  0.00           C  
ATOM    863  OE1 GLN    62      92.645 115.229  65.761  1.00  0.00           O  
ATOM    864  NE2 GLN    62      90.658 115.835  66.272  1.00  0.00           N  
ATOM    865 HE21 GLN    62      90.640 116.144  65.311  1.00  0.00           H  
ATOM    866 HE22 GLN    62      89.830 115.570  66.787  1.00  0.00           H  
ATOM    867  C   GLN    62      92.883 113.022  70.570  1.00  0.00           C  
ATOM    868  O   GLN    62      91.818 112.857  71.181  1.00  0.00           O  
ATOM    869  N   ASN    63      93.735 112.000  70.393  1.00  0.00           N  
ATOM    870  H   ASN    63      94.643 112.214  70.005  1.00  0.00           H  
ATOM    871  CA  ASN    63      93.471 110.569  70.704  1.00  0.00           C  
ATOM    872  HA  ASN    63      92.454 110.525  71.096  1.00  0.00           H  
ATOM    873  CB  ASN    63      93.478 109.749  69.379  1.00  0.00           C  
ATOM    874  HB2 ASN    63      94.400 110.027  68.869  1.00  0.00           H  
ATOM    875  HB3 ASN    63      93.404 108.704  69.681  1.00  0.00           H  
ATOM    876  CG  ASN    63      92.395 110.156  68.404  1.00  0.00           C  
ATOM    877  OD1 ASN    63      91.247 109.866  68.646  1.00  0.00           O  
ATOM    878  ND2 ASN    63      92.700 110.796  67.334  1.00  0.00           N  
ATOM    879 HD21 ASN    63      92.096 110.953  66.540  1.00  0.00           H  
ATOM    880 HD22 ASN    63      93.658 111.053  67.146  1.00  0.00           H  
ATOM    881  C   ASN    63      94.503 110.055  71.769  1.00  0.00           C  
ATOM    882  O   ASN    63      94.530 108.873  72.112  1.00  0.00           O  
ATOM    883  N   THR    64      95.212 110.987  72.464  1.00  0.00           N  
ATOM    884  H   THR    64      95.160 111.947  72.155  1.00  0.00           H  
ATOM    885  CA  THR    64      96.147 110.714  73.578  1.00  0.00           C  
ATOM    886  HA  THR    64      95.880 109.791  74.093  1.00  0.00           H  
ATOM    887  CB  THR    64      97.517 110.533  73.042  1.00  0.00           C  
ATOM    888  HB  THR    64      97.910 111.496  72.717  1.00  0.00           H  
ATOM    889  CG2 THR    64      98.444 109.988  74.109  1.00  0.00           C  
ATOM    890 HG21 THR    64      98.182 108.953  74.331  1.00  0.00           H  
ATOM    891 HG22 THR    64      99.464 110.105  73.742  1.00  0.00           H  
ATOM    892 HG23 THR    64      98.453 110.523  75.059  1.00  0.00           H  
ATOM    893  OG1 THR    64      97.624 109.701  71.962  1.00  0.00           O  
ATOM    894  HG1 THR    64      96.964 109.928  71.303  1.00  0.00           H  
ATOM    895  C   THR    64      96.194 111.807  74.721  1.00  0.00           C  
ATOM    896  O   THR    64      96.799 112.895  74.579  1.00  0.00           O  
ATOM    897  N   GLY    65      95.670 111.635  75.900  1.00  0.00           N  
ATOM    898  H   GLY    65      96.062 112.247  76.601  1.00  0.00           H  
ATOM    899  CA  GLY    65      94.744 110.682  76.409  1.00  0.00           C  
ATOM    900  HA2 GLY    65      95.201 109.693  76.424  1.00  0.00           H  
ATOM    901  HA3 GLY    65      94.418 110.884  77.429  1.00  0.00           H  
ATOM    902  C   GLY    65      93.442 110.631  75.515  1.00  0.00           C  
ATOM    903  O   GLY    65      92.889 111.646  75.125  1.00  0.00           O  
ATOM    904  N   TYR    66      93.006 109.409  75.172  1.00  0.00           N  
ATOM    905  H   TYR    66      93.525 108.617  75.523  1.00  0.00           H  
ATOM    906  CA  TYR    66      91.862 109.126  74.279  1.00  0.00           C  
ATOM    907  HA  TYR    66      92.110 109.624  73.342  1.00  0.00           H  
ATOM    908  CB  TYR    66      91.694 107.572  74.140  1.00  0.00           C  
ATOM    909  HB2 TYR    66      92.713 107.200  74.029  1.00  0.00           H  
ATOM    910  HB3 TYR    66      91.391 107.175  75.109  1.00  0.00           H  
ATOM    911  CG  TYR    66      90.708 107.104  73.094  1.00  0.00           C  
ATOM    912  CD1 TYR    66      90.895 107.352  71.718  1.00  0.00           C  
ATOM    913  HD1 TYR    66      91.704 108.033  71.500  1.00  0.00           H  
ATOM    914  CE1 TYR    66      89.960 106.837  70.805  1.00  0.00           C  
ATOM    915  HE1 TYR    66      90.217 106.934  69.760  1.00  0.00           H  
ATOM    916  CZ  TYR    66      88.943 105.950  71.242  1.00  0.00           C  
ATOM    917  OH  TYR    66      88.123 105.369  70.327  1.00  0.00           O  
ATOM    918  HH  TYR    66      87.805 104.541  70.696  1.00  0.00           H  
ATOM    919  CE2 TYR    66      88.800 105.719  72.608  1.00  0.00           C  
ATOM    920  HE2 TYR    66      87.953 105.121  72.914  1.00  0.00           H  
ATOM    921  CD2 TYR    66      89.595 106.340  73.542  1.00  0.00           C  
ATOM    922  HD2 TYR    66      89.497 106.115  74.593  1.00  0.00           H  
ATOM    923  C   TYR    66      90.538 109.694  74.776  1.00  0.00           C  
ATOM    924  O   TYR    66      90.331 109.822  76.000  1.00  0.00           O  
ATOM    925  N   GLY    67      89.687 110.059  73.768  1.00  0.00           N  
ATOM    926  H   GLY    67      89.957 109.974  72.798  1.00  0.00           H  
ATOM    927  CA  GLY    67      88.401 110.666  73.893  1.00  0.00           C  
ATOM    928  HA2 GLY    67      88.345 111.093  74.894  1.00  0.00           H  
ATOM    929  HA3 GLY    67      88.399 111.487  73.176  1.00  0.00           H  
ATOM    930  C   GLY    67      87.116 109.814  73.894  1.00  0.00           C  
ATOM    931  O   GLY    67      87.072 108.727  74.472  1.00  0.00           O  
ATOM    932  N   THR    68      86.043 110.495  73.399  1.00  0.00           N  
ATOM    933  H   THR    68      86.206 111.395  72.971  1.00  0.00           H  
ATOM    934  CA  THR    68      84.758 109.896  73.337  1.00  0.00           C  
ATOM    935  HA  THR    68      84.813 108.828  73.124  1.00  0.00           H  
ATOM    936  CB  THR    68      83.895 109.946  74.723  1.00  0.00           C  
ATOM    937  HB  THR    68      82.891 109.564  74.535  1.00  0.00           H  
ATOM    938  CG2 THR    68      84.399 109.179  75.986  1.00  0.00           C  
ATOM    939 HG21 THR    68      85.075 109.769  76.604  1.00  0.00           H  
ATOM    940 HG22 THR    68      83.512 109.030  76.603  1.00  0.00           H  
ATOM    941 HG23 THR    68      84.933 108.260  75.744  1.00  0.00           H  
ATOM    942  OG1 THR    68      83.803 111.265  75.260  1.00  0.00           O  
ATOM    943  HG1 THR    68      84.644 111.513  75.650  1.00  0.00           H  
ATOM    944  C   THR    68      83.913 110.531  72.170  1.00  0.00           C  
ATOM    945  O   THR    68      84.280 111.662  71.713  1.00  0.00           O  
ATOM    946  N   GLN    69      82.828 109.908  71.736  1.00  0.00           N  
ATOM    947  H   GLN    69      82.573 109.074  72.247  1.00  0.00           H  
ATOM    948  CA  GLN    69      82.131 110.272  70.512  1.00  0.00           C  
ATOM    949  HA  GLN    69      82.545 111.231  70.201  1.00  0.00           H  
ATOM    950  CB  GLN    69      82.380 109.180  69.399  1.00  0.00           C  
ATOM    951  HB2 GLN    69      82.005 108.222  69.760  1.00  0.00           H  
ATOM    952  HB3 GLN    69      81.824 109.558  68.541  1.00  0.00           H  
ATOM    953  CG  GLN    69      83.868 109.062  69.062  1.00  0.00           C  
ATOM    954  HG2 GLN    69      84.401 108.562  69.871  1.00  0.00           H  
ATOM    955  HG3 GLN    69      84.050 108.405  68.211  1.00  0.00           H  
ATOM    956  CD  GLN    69      84.525 110.424  68.724  1.00  0.00           C  
ATOM    957  OE1 GLN    69      83.957 111.426  68.317  1.00  0.00           O  
ATOM    958  NE2 GLN    69      85.813 110.546  68.906  1.00  0.00           N  
ATOM    959 HE21 GLN    69      86.413 109.815  69.262  1.00  0.00           H  
ATOM    960 HE22 GLN    69      86.278 111.377  68.571  1.00  0.00           H  
ATOM    961  C   GLN    69      80.593 110.454  70.628  1.00  0.00           C  
ATOM    962  O   GLN    69      79.949 109.937  71.547  1.00  0.00           O  
ATOM    963  N   SER    70      80.041 110.999  69.585  1.00  0.00           N  
ATOM    964  H   SER    70      80.664 111.053  68.791  1.00  0.00           H  
ATOM    965  CA  SER    70      78.606 111.130  69.435  1.00  0.00           C  
ATOM    966  HA  SER    70      78.222 111.547  70.366  1.00  0.00           H  
ATOM    967  CB  SER    70      78.310 112.037  68.282  1.00  0.00           C  
ATOM    968  HB2 SER    70      78.767 111.548  67.422  1.00  0.00           H  
ATOM    969  HB3 SER    70      77.248 112.092  68.039  1.00  0.00           H  
ATOM    970  OG  SER    70      78.860 113.383  68.532  1.00  0.00           O  
ATOM    971  HG  SER    70      79.805 113.376  68.365  1.00  0.00           H  
ATOM    972  C   SER    70      77.842 109.861  69.266  1.00  0.00           C  
ATOM    973  O   SER    70      78.402 108.827  69.019  1.00  0.00           O  
ATOM    974  N   THR    71      76.497 109.898  69.359  1.00  0.00           N  
ATOM    975  H   THR    71      76.031 110.699  69.763  1.00  0.00           H  
ATOM    976  CA  THR    71      75.596 108.828  69.043  1.00  0.00           C  
ATOM    977  HA  THR    71      76.223 107.947  68.907  1.00  0.00           H  
ATOM    978  CB  THR    71      74.867 108.460  70.323  1.00  0.00           C  
ATOM    979  HB  THR    71      74.369 109.351  70.704  1.00  0.00           H  
ATOM    980  CG2 THR    71      73.736 107.393  70.087  1.00  0.00           C  
ATOM    981 HG21 THR    71      73.254 107.232  71.052  1.00  0.00           H  
ATOM    982 HG22 THR    71      73.019 107.885  69.430  1.00  0.00           H  
ATOM    983 HG23 THR    71      74.243 106.549  69.620  1.00  0.00           H  
ATOM    984  OG1 THR    71      75.773 107.938  71.297  1.00  0.00           O  
ATOM    985  HG1 THR    71      76.140 108.798  71.515  1.00  0.00           H  
ATOM    986  C   THR    71      74.722 109.240  67.856  1.00  0.00           C  
ATOM    987  O   THR    71      74.273 110.366  67.883  1.00  0.00           O  
ATOM    988  N   PRO    72      74.530 108.306  66.830  1.00  0.00           N  
ATOM    989  CD  PRO    72      75.251 107.014  66.628  1.00  0.00           C  
ATOM    990  HD2 PRO    72      74.929 106.139  67.192  1.00  0.00           H  
ATOM    991  HD3 PRO    72      76.313 107.113  66.852  1.00  0.00           H  
ATOM    992  CG  PRO    72      75.027 106.564  65.160  1.00  0.00           C  
ATOM    993  HG2 PRO    72      74.846 105.502  64.995  1.00  0.00           H  
ATOM    994  HG3 PRO    72      75.881 106.952  64.604  1.00  0.00           H  
ATOM    995  CB  PRO    72      73.746 107.316  64.753  1.00  0.00           C  
ATOM    996  HB2 PRO    72      72.827 106.731  64.764  1.00  0.00           H  
ATOM    997  HB3 PRO    72      73.774 107.667  63.721  1.00  0.00           H  
ATOM    998  CA  PRO    72      73.719 108.576  65.647  1.00  0.00           C  
ATOM    999  HA  PRO    72      74.261 109.416  65.212  1.00  0.00           H  
ATOM   1000  C   PRO    72      72.283 109.038  65.911  1.00  0.00           C  
ATOM   1001  O   PRO    72      71.819 109.033  67.034  1.00  0.00           O  
ATOM   1002  N   GLN    73      71.568 109.623  64.926  1.00  0.00           N  
ATOM   1003  H   GLN    73      71.967 109.530  64.003  1.00  0.00           H  
ATOM   1004  CA  GLN    73      70.165 110.114  65.076  1.00  0.00           C  
ATOM   1005  HA  GLN    73      70.187 110.827  65.900  1.00  0.00           H  
ATOM   1006  CB  GLN    73      69.718 110.801  63.721  1.00  0.00           C  
ATOM   1007  HB2 GLN    73      68.888 111.437  64.026  1.00  0.00           H  
ATOM   1008  HB3 GLN    73      70.495 111.490  63.390  1.00  0.00           H  
ATOM   1009  CG  GLN    73      69.208 109.896  62.639  1.00  0.00           C  
ATOM   1010  HG2 GLN    73      68.398 109.327  63.095  1.00  0.00           H  
ATOM   1011  HG3 GLN    73      68.681 110.339  61.794  1.00  0.00           H  
ATOM   1012  CD  GLN    73      70.255 108.919  62.051  1.00  0.00           C  
ATOM   1013  OE1 GLN    73      71.437 109.189  61.842  1.00  0.00           O  
ATOM   1014  NE2 GLN    73      69.867 107.660  61.773  1.00  0.00           N  
ATOM   1015 HE21 GLN    73      68.900 107.380  61.856  1.00  0.00           H  
ATOM   1016 HE22 GLN    73      70.602 107.001  61.559  1.00  0.00           H  
ATOM   1017  C   GLN    73      69.243 108.994  65.452  1.00  0.00           C  
ATOM   1018  O   GLN    73      69.538 107.851  65.135  1.00  0.00           O  
ATOM   1019  N   GLY    74      68.221 109.302  66.243  1.00  0.00           N  
ATOM   1020  H   GLY    74      67.993 110.274  66.391  1.00  0.00           H  
ATOM   1021  CA  GLY    74      67.198 108.367  66.713  1.00  0.00           C  
ATOM   1022  HA2 GLY    74      67.253 107.428  66.162  1.00  0.00           H  
ATOM   1023  HA3 GLY    74      67.526 108.051  67.703  1.00  0.00           H  
ATOM   1024  C   GLY    74      65.764 108.823  66.735  1.00  0.00           C  
ATOM   1025  O   GLY    74      65.433 109.974  66.389  1.00  0.00           O  
ATOM   1026  N   TYR    75      64.810 107.913  66.985  1.00  0.00           N  
ATOM   1027  H   TYR    75      65.104 106.995  67.286  1.00  0.00           H  
ATOM   1028  CA  TYR    75      63.426 107.987  66.426  1.00  0.00           C  
ATOM   1029  HA  TYR    75      63.223 108.953  65.963  1.00  0.00           H  
ATOM   1030  CB  TYR    75      63.255 106.858  65.376  1.00  0.00           C  
ATOM   1031  HB2 TYR    75      63.346 105.908  65.902  1.00  0.00           H  
ATOM   1032  HB3 TYR    75      62.260 106.921  64.935  1.00  0.00           H  
ATOM   1033  CG  TYR    75      64.244 106.912  64.263  1.00  0.00           C  
ATOM   1034  CD1 TYR    75      64.619 108.210  63.794  1.00  0.00           C  
ATOM   1035  HD1 TYR    75      64.112 109.106  64.121  1.00  0.00           H  
ATOM   1036  CE1 TYR    75      65.662 108.301  62.887  1.00  0.00           C  
ATOM   1037  HE1 TYR    75      65.863 109.292  62.506  1.00  0.00           H  
ATOM   1038  CZ  TYR    75      66.271 107.128  62.266  1.00  0.00           C  
ATOM   1039  OH  TYR    75      67.158 107.314  61.274  1.00  0.00           O  
ATOM   1040  HH  TYR    75      67.080 106.521  60.739  1.00  0.00           H  
ATOM   1041  CE2 TYR    75      65.835 105.833  62.712  1.00  0.00           C  
ATOM   1042  HE2 TYR    75      66.308 104.924  62.370  1.00  0.00           H  
ATOM   1043  CD2 TYR    75      64.825 105.736  63.746  1.00  0.00           C  
ATOM   1044  HD2 TYR    75      64.632 104.753  64.150  1.00  0.00           H  
ATOM   1045  C   TYR    75      62.399 107.799  67.596  1.00  0.00           C  
ATOM   1046  O   TYR    75      61.165 107.701  67.455  1.00  0.00           O  
ATOM   1047  N   GLY    76      62.941 107.867  68.788  1.00  0.00           N  
ATOM   1048  H   GLY    76      63.921 108.107  68.828  1.00  0.00           H  
ATOM   1049  CA  GLY    76      62.107 107.874  70.014  1.00  0.00           C  
ATOM   1050  HA2 GLY    76      62.763 107.834  70.883  1.00  0.00           H  
ATOM   1051  HA3 GLY    76      61.579 108.825  69.947  1.00  0.00           H  
ATOM   1052  C   GLY    76      61.046 106.703  70.074  1.00  0.00           C  
ATOM   1053  O   GLY    76      61.406 105.584  69.690  1.00  0.00           O  
ATOM   1054  N   SER    77      59.895 106.988  70.656  1.00  0.00           N  
ATOM   1055  H   SER    77      59.824 107.880  71.124  1.00  0.00           H  
ATOM   1056  CA  SER    77      58.695 106.230  70.501  1.00  0.00           C  
ATOM   1057  HA  SER    77      58.915 105.201  70.785  1.00  0.00           H  
ATOM   1058  CB  SER    77      57.497 106.808  71.336  1.00  0.00           C  
ATOM   1059  HB2 SER    77      57.553 107.894  71.402  1.00  0.00           H  
ATOM   1060  HB3 SER    77      56.467 106.649  71.014  1.00  0.00           H  
ATOM   1061  OG  SER    77      57.712 106.407  72.665  1.00  0.00           O  
ATOM   1062  HG  SER    77      57.824 105.454  72.692  1.00  0.00           H  
ATOM   1063  C   SER    77      58.280 106.282  69.029  1.00  0.00           C  
ATOM   1064  O   SER    77      58.191 107.336  68.341  1.00  0.00           O  
ATOM   1065  N   THR    78      57.887 105.199  68.411  1.00  0.00           N  
ATOM   1066  H   THR    78      57.679 105.358  67.435  1.00  0.00           H  
ATOM   1067  CA  THR    78      57.718 103.810  68.985  1.00  0.00           C  
ATOM   1068  HA  THR    78      58.432 103.574  69.774  1.00  0.00           H  
ATOM   1069  CB  THR    78      56.364 103.647  69.716  1.00  0.00           C  
ATOM   1070  HB  THR    78      56.179 104.439  70.442  1.00  0.00           H  
ATOM   1071  CG2 THR    78      55.082 103.611  68.958  1.00  0.00           C  
ATOM   1072 HG21 THR    78      54.295 103.780  69.693  1.00  0.00           H  
ATOM   1073 HG22 THR    78      55.173 104.469  68.292  1.00  0.00           H  
ATOM   1074 HG23 THR    78      55.082 102.716  68.336  1.00  0.00           H  
ATOM   1075  OG1 THR    78      56.279 102.401  70.426  1.00  0.00           O  
ATOM   1076  HG1 THR    78      55.360 102.407  70.703  1.00  0.00           H  
ATOM   1077  C   THR    78      57.900 102.760  67.901  1.00  0.00           C  
ATOM   1078  O   THR    78      57.964 103.072  66.708  1.00  0.00           O  
ATOM   1079  N   GLY    79      58.057 101.487  68.329  1.00  0.00           N  
ATOM   1080  H   GLY    79      57.975 101.316  69.321  1.00  0.00           H  
ATOM   1081  CA  GLY    79      58.438 100.306  67.460  1.00  0.00           C  
ATOM   1082  HA2 GLY    79      59.049 100.704  66.650  1.00  0.00           H  
ATOM   1083  HA3 GLY    79      59.052  99.687  68.115  1.00  0.00           H  
ATOM   1084  C   GLY    79      57.224  99.381  67.041  1.00  0.00           C  
ATOM   1085  O   GLY    79      56.319  99.217  67.769  1.00  0.00           O  
ATOM   1086  N   GLY    80      57.276  98.739  65.947  1.00  0.00           N  
ATOM   1087  H   GLY    80      56.399  98.322  65.669  1.00  0.00           H  
ATOM   1088  CA  GLY    80      58.439  98.759  64.972  1.00  0.00           C  
ATOM   1089  HA2 GLY    80      59.325  98.455  65.529  1.00  0.00           H  
ATOM   1090  HA3 GLY    80      58.250  98.076  64.144  1.00  0.00           H  
ATOM   1091  C   GLY    80      58.767 100.086  64.254  1.00  0.00           C  
ATOM   1092  O   GLY    80      58.051 101.044  64.296  1.00  0.00           O  
ATOM   1093  N   TYR    81      59.894 100.140  63.528  1.00  0.00           N  
ATOM   1094  H   TYR    81      60.293  99.237  63.317  1.00  0.00           H  
ATOM   1095  CA  TYR    81      60.423 101.260  62.825  1.00  0.00           C  
ATOM   1096  HA  TYR    81      59.654 102.030  62.870  1.00  0.00           H  
ATOM   1097  CB  TYR    81      61.780 101.700  63.464  1.00  0.00           C  
ATOM   1098  HB2 TYR    81      62.414 100.815  63.407  1.00  0.00           H  
ATOM   1099  HB3 TYR    81      62.251 102.480  62.865  1.00  0.00           H  
ATOM   1100  CG  TYR    81      61.647 102.057  64.895  1.00  0.00           C  
ATOM   1101  CD1 TYR    81      61.398 103.373  65.365  1.00  0.00           C  
ATOM   1102  HD1 TYR    81      61.286 104.197  64.676  1.00  0.00           H  
ATOM   1103  CE1 TYR    81      61.200 103.635  66.717  1.00  0.00           C  
ATOM   1104  HE1 TYR    81      60.926 104.640  67.002  1.00  0.00           H  
ATOM   1105  CZ  TYR    81      61.288 102.604  67.707  1.00  0.00           C  
ATOM   1106  OH  TYR    81      61.146 102.896  69.008  1.00  0.00           O  
ATOM   1107  HH  TYR    81      61.301 103.819  69.222  1.00  0.00           H  
ATOM   1108  CE2 TYR    81      61.717 101.355  67.217  1.00  0.00           C  
ATOM   1109  HE2 TYR    81      61.920 100.587  67.949  1.00  0.00           H  
ATOM   1110  CD2 TYR    81      61.859 101.066  65.885  1.00  0.00           C  
ATOM   1111  HD2 TYR    81      62.114 100.048  65.632  1.00  0.00           H  
ATOM   1112  C   TYR    81      60.786 100.862  61.390  1.00  0.00           C  
ATOM   1113  O   TYR    81      61.078  99.686  61.116  1.00  0.00           O  
ATOM   1114  N   GLY    82      60.961 101.750  60.394  1.00  0.00           N  
ATOM   1115  H   GLY    82      61.262 101.335  59.523  1.00  0.00           H  
ATOM   1116  CA  GLY    82      60.529 103.210  60.403  1.00  0.00           C  
ATOM   1117  HA2 GLY    82      60.997 103.841  61.158  1.00  0.00           H  
ATOM   1118  HA3 GLY    82      60.775 103.630  59.428  1.00  0.00           H  
ATOM   1119  C   GLY    82      59.051 103.457  60.511  1.00  0.00           C  
ATOM   1120  O   GLY    82      58.346 102.581  60.963  1.00  0.00           O  
ATOM   1121  N   SER    83      58.576 104.595  60.105  1.00  0.00           N  
ATOM   1122  H   SER    83      59.164 105.391  59.905  1.00  0.00           H  
ATOM   1123  CA  SER    83      57.167 104.937  59.868  1.00  0.00           C  
ATOM   1124  HA  SER    83      56.625 103.998  59.974  1.00  0.00           H  
ATOM   1125  CB  SER    83      56.653 105.945  60.884  1.00  0.00           C  
ATOM   1126  HB2 SER    83      56.552 105.531  61.887  1.00  0.00           H  
ATOM   1127  HB3 SER    83      57.277 106.831  60.765  1.00  0.00           H  
ATOM   1128  OG  SER    83      55.351 106.353  60.525  1.00  0.00           O  
ATOM   1129  HG  SER    83      55.056 107.006  61.164  1.00  0.00           H  
ATOM   1130  C   SER    83      56.983 105.397  58.487  1.00  0.00           C  
ATOM   1131  O   SER    83      57.580 106.383  58.075  1.00  0.00           O  
ATOM   1132  N   SER    84      55.999 104.865  57.759  1.00  0.00           N  
ATOM   1133  H   SER    84      55.756 105.428  56.957  1.00  0.00           H  
ATOM   1134  CA  SER    84      55.341 103.515  57.859  1.00  0.00           C  
ATOM   1135  HA  SER    84      54.961 103.382  58.872  1.00  0.00           H  
ATOM   1136  CB  SER    84      54.188 103.447  56.931  1.00  0.00           C  
ATOM   1137  HB2 SER    84      53.451 104.227  57.121  1.00  0.00           H  
ATOM   1138  HB3 SER    84      54.368 103.514  55.858  1.00  0.00           H  
ATOM   1139  OG  SER    84      53.552 102.189  57.134  1.00  0.00           O  
ATOM   1140  HG  SER    84      52.618 102.359  56.988  1.00  0.00           H  
ATOM   1141  C   SER    84      56.296 102.405  57.570  1.00  0.00           C  
ATOM   1142  O   SER    84      57.329 102.496  56.856  1.00  0.00           O  
ATOM   1143  N   GLN    85      55.965 101.255  58.144  1.00  0.00           N  
ATOM   1144  H   GLN    85      55.177 101.239  58.776  1.00  0.00           H  
ATOM   1145  CA  GLN    85      56.584  99.943  57.646  1.00  0.00           C  
ATOM   1146  HA  GLN    85      57.625 100.188  57.434  1.00  0.00           H  
ATOM   1147  CB  GLN    85      56.644  98.792  58.648  1.00  0.00           C  
ATOM   1148  HB2 GLN    85      55.713  98.615  59.187  1.00  0.00           H  
ATOM   1149  HB3 GLN    85      56.848  97.801  58.242  1.00  0.00           H  
ATOM   1150  CG  GLN    85      57.716  99.109  59.768  1.00  0.00           C  
ATOM   1151  HG2 GLN    85      58.692  98.873  59.343  1.00  0.00           H  
ATOM   1152  HG3 GLN    85      57.832 100.175  59.963  1.00  0.00           H  
ATOM   1153  CD  GLN    85      57.468  98.376  61.060  1.00  0.00           C  
ATOM   1154  OE1 GLN    85      56.354  98.399  61.612  1.00  0.00           O  
ATOM   1155  NE2 GLN    85      58.385  97.594  61.639  1.00  0.00           N  
ATOM   1156 HE21 GLN    85      58.098  97.009  62.411  1.00  0.00           H  
ATOM   1157 HE22 GLN    85      59.214  97.598  61.062  1.00  0.00           H  
ATOM   1158  C   GLN    85      56.007  99.437  56.275  1.00  0.00           C  
ATOM   1159  O   GLN    85      56.667  98.623  55.559  1.00  0.00           O  
ATOM   1160  N   SER    86      54.801  99.844  55.926  1.00  0.00           N  
ATOM   1161  H   SER    86      54.399 100.600  56.462  1.00  0.00           H  
ATOM   1162  CA  SER    86      54.049  99.394  54.758  1.00  0.00           C  
ATOM   1163  HA  SER    86      53.026  99.744  54.620  1.00  0.00           H  
ATOM   1164  CB  SER    86      54.832  99.879  53.532  1.00  0.00           C  
ATOM   1165  HB2 SER    86      55.886  99.624  53.637  1.00  0.00           H  
ATOM   1166  HB3 SER    86      54.443  99.466  52.601  1.00  0.00           H  
ATOM   1167  OG  SER    86      54.703 101.306  53.475  1.00  0.00           O  
ATOM   1168  HG  SER    86      55.587 101.656  53.609  1.00  0.00           H  
ATOM   1169  C   SER    86      53.977  97.822  54.726  1.00  0.00           C  
ATOM   1170  O   SER    86      54.368  97.243  53.709  1.00  0.00           O  
ATOM   1171  N   SER    87      53.439  97.220  55.809  1.00  0.00           N  
ATOM   1172  H   SER    87      52.973  97.862  56.433  1.00  0.00           H  
ATOM   1173  CA  SER    87      53.617  95.820  56.086  1.00  0.00           C  
ATOM   1174  HA  SER    87      54.120  95.383  55.223  1.00  0.00           H  
ATOM   1175  CB  SER    87      54.440  95.696  57.386  1.00  0.00           C  
ATOM   1176  HB2 SER    87      54.777  94.682  57.598  1.00  0.00           H  
ATOM   1177  HB3 SER    87      55.329  96.313  57.258  1.00  0.00           H  
ATOM   1178  OG  SER    87      53.684  96.203  58.484  1.00  0.00           O  
ATOM   1179  HG  SER    87      54.219  96.232  59.281  1.00  0.00           H  
ATOM   1180  C   SER    87      52.223  95.099  56.132  1.00  0.00           C  
ATOM   1181  O   SER    87      52.011  94.247  56.999  1.00  0.00           O  
ATOM   1182  N   GLN    88      51.312  95.463  55.209  1.00  0.00           N  
ATOM   1183  H   GLN    88      51.465  96.206  54.543  1.00  0.00           H  
ATOM   1184  CA  GLN    88      49.980  94.901  55.069  1.00  0.00           C  
ATOM   1185  HA  GLN    88      49.291  95.124  55.885  1.00  0.00           H  
ATOM   1186  CB  GLN    88      49.373  95.515  53.698  1.00  0.00           C  
ATOM   1187  HB2 GLN    88      50.063  95.398  52.862  1.00  0.00           H  
ATOM   1188  HB3 GLN    88      48.533  94.864  53.457  1.00  0.00           H  
ATOM   1189  CG  GLN    88      48.783  96.938  53.850  1.00  0.00           C  
ATOM   1190  HG2 GLN    88      48.076  97.132  53.044  1.00  0.00           H  
ATOM   1191  HG3 GLN    88      48.224  96.944  54.786  1.00  0.00           H  
ATOM   1192  CD  GLN    88      49.755  98.104  53.923  1.00  0.00           C  
ATOM   1193  OE1 GLN    88      50.973  98.092  53.781  1.00  0.00           O  
ATOM   1194  NE2 GLN    88      49.266  99.300  54.214  1.00  0.00           N  
ATOM   1195 HE21 GLN    88      48.288  99.403  54.445  1.00  0.00           H  
ATOM   1196 HE22 GLN    88      49.797 100.113  54.492  1.00  0.00           H  
ATOM   1197  C   GLN    88      50.029  93.333  54.912  1.00  0.00           C  
ATOM   1198  O   GLN    88      50.749  92.738  54.055  1.00  0.00           O  
ATOM   1199  N   SER    89      49.215  92.671  55.732  1.00  0.00           N  
ATOM   1200  H   SER    89      48.658  93.195  56.392  1.00  0.00           H  
ATOM   1201  CA  SER    89      49.012  91.200  55.645  1.00  0.00           C  
ATOM   1202  HA  SER    89      49.983  90.851  55.293  1.00  0.00           H  
ATOM   1203  CB  SER    89      48.635  90.509  56.980  1.00  0.00           C  
ATOM   1204  HB2 SER    89      49.160  90.949  57.827  1.00  0.00           H  
ATOM   1205  HB3 SER    89      47.575  90.597  57.221  1.00  0.00           H  
ATOM   1206  OG  SER    89      48.878  89.116  56.999  1.00  0.00           O  
ATOM   1207  HG  SER    89      49.810  88.912  57.109  1.00  0.00           H  
ATOM   1208  C   SER    89      47.925  90.865  54.594  1.00  0.00           C  
ATOM   1209  O   SER    89      46.889  90.225  54.816  1.00  0.00           O  
ATOM   1210  N   SER    90      48.159  91.293  53.347  1.00  0.00           N  
ATOM   1211  H   SER    90      49.027  91.771  53.153  1.00  0.00           H  
ATOM   1212  CA  SER    90      47.330  91.080  52.157  1.00  0.00           C  
ATOM   1213  HA  SER    90      46.311  91.386  52.394  1.00  0.00           H  
ATOM   1214  CB  SER    90      47.957  91.846  51.017  1.00  0.00           C  
ATOM   1215  HB2 SER    90      48.961  91.484  50.793  1.00  0.00           H  
ATOM   1216  HB3 SER    90      47.492  91.547  50.077  1.00  0.00           H  
ATOM   1217  OG  SER    90      48.029  93.301  51.189  1.00  0.00           O  
ATOM   1218  HG  SER    90      47.183  93.670  50.926  1.00  0.00           H  
ATOM   1219  C   SER    90      47.286  89.592  51.768  1.00  0.00           C  
ATOM   1220  O   SER    90      48.166  88.823  52.094  1.00  0.00           O  
ATOM   1221  N   TYR    91      46.193  89.293  50.967  1.00  0.00           N  
ATOM   1222  H   TYR    91      45.547  90.060  50.846  1.00  0.00           H  
ATOM   1223  CA  TYR    91      45.647  87.973  50.620  1.00  0.00           C  
ATOM   1224  HA  TYR    91      45.442  87.496  51.579  1.00  0.00           H  
ATOM   1225  CB  TYR    91      44.311  88.184  49.856  1.00  0.00           C  
ATOM   1226  HB2 TYR    91      43.552  88.465  50.586  1.00  0.00           H  
ATOM   1227  HB3 TYR    91      44.362  88.929  49.063  1.00  0.00           H  
ATOM   1228  CG  TYR    91      43.709  86.949  49.239  1.00  0.00           C  
ATOM   1229  CD1 TYR    91      43.454  86.823  47.864  1.00  0.00           C  
ATOM   1230  HD1 TYR    91      43.648  87.702  47.267  1.00  0.00           H  
ATOM   1231  CE1 TYR    91      43.088  85.588  47.267  1.00  0.00           C  
ATOM   1232  HE1 TYR    91      42.726  85.576  46.250  1.00  0.00           H  
ATOM   1233  CZ  TYR    91      42.927  84.484  48.146  1.00  0.00           C  
ATOM   1234  OH  TYR    91      42.660  83.284  47.575  1.00  0.00           O  
ATOM   1235  HH  TYR    91      42.378  83.331  46.658  1.00  0.00           H  
ATOM   1236  CE2 TYR    91      43.188  84.589  49.503  1.00  0.00           C  
ATOM   1237  HE2 TYR    91      42.868  83.718  50.055  1.00  0.00           H  
ATOM   1238  CD2 TYR    91      43.608  85.793  50.078  1.00  0.00           C  
ATOM   1239  HD2 TYR    91      43.647  85.977  51.141  1.00  0.00           H  
ATOM   1240  C   TYR    91      46.516  87.224  49.578  1.00  0.00           C  
ATOM   1241  O   TYR    91      46.847  87.789  48.525  1.00  0.00           O  
ATOM   1242  N   GLY    92      46.878  85.917  49.742  1.00  0.00           N  
ATOM   1243  H   GLY    92      47.518  85.683  48.997  1.00  0.00           H  
ATOM   1244  CA  GLY    92      46.781  85.108  50.979  1.00  0.00           C  
ATOM   1245  HA2 GLY    92      47.527  85.432  51.704  1.00  0.00           H  
ATOM   1246  HA3 GLY    92      45.918  85.466  51.541  1.00  0.00           H  
ATOM   1247  C   GLY    92      46.737  83.609  50.817  1.00  0.00           C  
ATOM   1248  O   GLY    92      46.802  83.009  49.738  1.00  0.00           O  
ATOM   1249  N   GLN    93      46.732  82.992  51.979  1.00  0.00           N  
ATOM   1250  H   GLN    93      46.526  83.530  52.808  1.00  0.00           H  
ATOM   1251  CA  GLN    93      46.804  81.510  52.190  1.00  0.00           C  
ATOM   1252  HA  GLN    93      47.754  81.164  51.782  1.00  0.00           H  
ATOM   1253  CB  GLN    93      46.945  81.283  53.720  1.00  0.00           C  
ATOM   1254  HB2 GLN    93      46.498  82.139  54.227  1.00  0.00           H  
ATOM   1255  HB3 GLN    93      46.540  80.315  54.016  1.00  0.00           H  
ATOM   1256  CG  GLN    93      48.341  81.416  54.133  1.00  0.00           C  
ATOM   1257  HG2 GLN    93      48.774  80.510  53.707  1.00  0.00           H  
ATOM   1258  HG3 GLN    93      48.712  82.342  53.694  1.00  0.00           H  
ATOM   1259  CD  GLN    93      48.614  81.451  55.672  1.00  0.00           C  
ATOM   1260  OE1 GLN    93      47.756  81.263  56.439  1.00  0.00           O  
ATOM   1261  NE2 GLN    93      49.832  81.690  56.093  1.00  0.00           N  
ATOM   1262 HE21 GLN    93      49.992  81.711  57.090  1.00  0.00           H  
ATOM   1263 HE22 GLN    93      50.401  82.247  55.473  1.00  0.00           H  
ATOM   1264  C   GLN    93      45.673  80.820  51.449  1.00  0.00           C  
ATOM   1265  O   GLN    93      44.559  81.316  51.358  1.00  0.00           O  
ATOM   1266  N   GLN    94      45.971  79.550  51.121  1.00  0.00           N  
ATOM   1267  H   GLN    94      46.925  79.268  51.293  1.00  0.00           H  
ATOM   1268  CA  GLN    94      45.026  78.556  50.591  1.00  0.00           C  
ATOM   1269  HA  GLN    94      44.049  79.000  50.396  1.00  0.00           H  
ATOM   1270  CB  GLN    94      45.556  78.167  49.204  1.00  0.00           C  
ATOM   1271  HB2 GLN    94      45.488  78.988  48.490  1.00  0.00           H  
ATOM   1272  HB3 GLN    94      46.617  77.931  49.291  1.00  0.00           H  
ATOM   1273  CG  GLN    94      44.948  76.890  48.663  1.00  0.00           C  
ATOM   1274  HG2 GLN    94      45.563  76.608  47.809  1.00  0.00           H  
ATOM   1275  HG3 GLN    94      45.101  76.046  49.336  1.00  0.00           H  
ATOM   1276  CD  GLN    94      43.494  76.880  48.252  1.00  0.00           C  
ATOM   1277  OE1 GLN    94      42.590  76.796  49.094  1.00  0.00           O  
ATOM   1278  NE2 GLN    94      43.196  77.140  46.999  1.00  0.00           N  
ATOM   1279 HE21 GLN    94      43.924  77.246  46.306  1.00  0.00           H  
ATOM   1280 HE22 GLN    94      42.276  76.977  46.615  1.00  0.00           H  
ATOM   1281  C   GLN    94      44.836  77.402  51.582  1.00  0.00           C  
ATOM   1282  O   GLN    94      45.791  77.113  52.350  1.00  0.00           O  
ATOM   1283  N   SER    95      43.704  76.707  51.661  1.00  0.00           N  
ATOM   1284  H   SER    95      42.949  77.047  51.083  1.00  0.00           H  
ATOM   1285  CA  SER    95      43.325  75.559  52.484  1.00  0.00           C  
ATOM   1286  HA  SER    95      43.303  75.737  53.559  1.00  0.00           H  
ATOM   1287  CB  SER    95      41.919  75.192  52.091  1.00  0.00           C  
ATOM   1288  HB2 SER    95      41.939  74.974  51.023  1.00  0.00           H  
ATOM   1289  HB3 SER    95      41.645  74.295  52.646  1.00  0.00           H  
ATOM   1290  OG  SER    95      40.988  76.251  52.213  1.00  0.00           O  
ATOM   1291  HG  SER    95      40.973  76.516  53.136  1.00  0.00           H  
ATOM   1292  C   SER    95      44.198  74.399  52.056  1.00  0.00           C  
ATOM   1293  O   SER    95      44.443  74.115  50.942  1.00  0.00           O  
ATOM   1294  N   SER    96      44.581  73.579  53.025  1.00  0.00           N  
ATOM   1295  H   SER    96      44.432  73.850  53.987  1.00  0.00           H  
ATOM   1296  CA  SER    96      45.459  72.442  52.866  1.00  0.00           C  
ATOM   1297  HA  SER    96      46.405  72.836  52.495  1.00  0.00           H  
ATOM   1298  CB  SER    96      45.695  71.857  54.301  1.00  0.00           C  
ATOM   1299  HB2 SER    96      44.915  71.187  54.663  1.00  0.00           H  
ATOM   1300  HB3 SER    96      46.448  71.077  54.190  1.00  0.00           H  
ATOM   1301  OG  SER    96      46.099  72.847  55.298  1.00  0.00           O  
ATOM   1302  HG  SER    96      46.979  73.170  55.092  1.00  0.00           H  
ATOM   1303  C   SER    96      44.896  71.343  51.895  1.00  0.00           C  
ATOM   1304  O   SER    96      43.738  71.129  51.734  1.00  0.00           O  
ATOM   1305  N   TYR    97      45.709  70.592  51.207  1.00  0.00           N  
ATOM   1306  H   TYR    97      45.160  69.846  50.805  1.00  0.00           H  
ATOM   1307  CA  TYR    97      47.145  70.736  51.111  1.00  0.00           C  
ATOM   1308  HA  TYR    97      47.289  69.933  50.387  1.00  0.00           H  
ATOM   1309  CB  TYR    97      47.620  71.952  50.301  1.00  0.00           C  
ATOM   1310  HB2 TYR    97      46.803  72.125  49.601  1.00  0.00           H  
ATOM   1311  HB3 TYR    97      47.720  72.825  50.947  1.00  0.00           H  
ATOM   1312  CG  TYR    97      48.984  71.762  49.629  1.00  0.00           C  
ATOM   1313  CD1 TYR    97      49.060  71.115  48.356  1.00  0.00           C  
ATOM   1314  HD1 TYR    97      48.138  70.787  47.899  1.00  0.00           H  
ATOM   1315  CE1 TYR    97      50.358  70.994  47.757  1.00  0.00           C  
ATOM   1316  HE1 TYR    97      50.359  70.504  46.795  1.00  0.00           H  
ATOM   1317  CZ  TYR    97      51.494  71.570  48.341  1.00  0.00           C  
ATOM   1318  OH  TYR    97      52.663  71.658  47.656  1.00  0.00           O  
ATOM   1319  HH  TYR    97      52.519  71.290  46.781  1.00  0.00           H  
ATOM   1320  CE2 TYR    97      51.366  72.242  49.569  1.00  0.00           C  
ATOM   1321  HE2 TYR    97      52.278  72.647  49.982  1.00  0.00           H  
ATOM   1322  CD2 TYR    97      50.140  72.383  50.236  1.00  0.00           C  
ATOM   1323  HD2 TYR    97      50.122  72.946  51.157  1.00  0.00           H  
ATOM   1324  C   TYR    97      48.006  70.328  52.275  1.00  0.00           C  
ATOM   1325  O   TYR    97      48.609  71.169  53.000  1.00  0.00           O  
ATOM   1326  N   PRO    98      47.999  69.037  52.736  1.00  0.00           N  
ATOM   1327  CD  PRO    98      48.848  68.585  53.845  1.00  0.00           C  
ATOM   1328  HD2 PRO    98      48.585  69.110  54.763  1.00  0.00           H  
ATOM   1329  HD3 PRO    98      49.904  68.599  53.576  1.00  0.00           H  
ATOM   1330  CG  PRO    98      48.507  67.087  54.102  1.00  0.00           C  
ATOM   1331  HG2 PRO    98      47.845  67.067  54.968  1.00  0.00           H  
ATOM   1332  HG3 PRO    98      49.348  66.399  54.183  1.00  0.00           H  
ATOM   1333  CB  PRO    98      47.690  66.645  52.834  1.00  0.00           C  
ATOM   1334  HB2 PRO    98      46.922  65.910  53.077  1.00  0.00           H  
ATOM   1335  HB3 PRO    98      48.374  66.224  52.098  1.00  0.00           H  
ATOM   1336  CA  PRO    98      47.087  67.935  52.314  1.00  0.00           C  
ATOM   1337  HA  PRO    98      47.065  67.794  51.233  1.00  0.00           H  
ATOM   1338  C   PRO    98      45.635  68.086  52.846  1.00  0.00           C  
ATOM   1339  O   PRO    98      45.515  68.685  53.926  1.00  0.00           O  
ATOM   1340  N   GLY    99      44.555  67.634  52.196  1.00  0.00           N  
ATOM   1341  H   GLY    99      44.763  67.214  51.302  1.00  0.00           H  
ATOM   1342  CA  GLY    99      43.110  67.699  52.602  1.00  0.00           C  
ATOM   1343  HA2 GLY    99      43.053  68.709  53.009  1.00  0.00           H  
ATOM   1344  HA3 GLY    99      42.445  67.607  51.744  1.00  0.00           H  
ATOM   1345  C   GLY    99      42.798  66.741  53.709  1.00  0.00           C  
ATOM   1346  O   GLY    99      43.632  65.867  53.981  1.00  0.00           O  
ATOM   1347  N   TYR   100      41.626  66.946  54.383  1.00  0.00           N  
ATOM   1348  H   TYR   100      41.001  67.698  54.132  1.00  0.00           H  
ATOM   1349  CA  TYR   100      41.337  66.510  55.782  1.00  0.00           C  
ATOM   1350  HA  TYR   100      41.825  65.564  56.015  1.00  0.00           H  
ATOM   1351  CB  TYR   100      41.911  67.589  56.736  1.00  0.00           C  
ATOM   1352  HB2 TYR   100      41.646  67.447  57.784  1.00  0.00           H  
ATOM   1353  HB3 TYR   100      42.983  67.414  56.640  1.00  0.00           H  
ATOM   1354  CG  TYR   100      41.462  68.958  56.347  1.00  0.00           C  
ATOM   1355  CD1 TYR   100      42.289  69.873  55.611  1.00  0.00           C  
ATOM   1356  HD1 TYR   100      43.325  69.602  55.469  1.00  0.00           H  
ATOM   1357  CE1 TYR   100      41.905  71.123  55.132  1.00  0.00           C  
ATOM   1358  HE1 TYR   100      42.537  71.777  54.549  1.00  0.00           H  
ATOM   1359  CZ  TYR   100      40.574  71.570  55.445  1.00  0.00           C  
ATOM   1360  OH  TYR   100      40.196  72.805  55.056  1.00  0.00           O  
ATOM   1361  HH  TYR   100      40.893  73.465  55.041  1.00  0.00           H  
ATOM   1362  CE2 TYR   100      39.688  70.738  56.240  1.00  0.00           C  
ATOM   1363  HE2 TYR   100      38.668  71.048  56.416  1.00  0.00           H  
ATOM   1364  CD2 TYR   100      40.116  69.428  56.676  1.00  0.00           C  
ATOM   1365  HD2 TYR   100      39.346  68.885  57.203  1.00  0.00           H  
ATOM   1366  C   TYR   100      39.842  66.331  56.059  1.00  0.00           C  
ATOM   1367  O   TYR   100      39.431  65.785  57.098  1.00  0.00           O  
ATOM   1368  N   GLY   101      38.974  66.852  55.140  1.00  0.00           N  
ATOM   1369  H   GLY   101      39.395  67.296  54.336  1.00  0.00           H  
ATOM   1370  CA  GLY   101      37.518  66.800  55.302  1.00  0.00           C  
ATOM   1371  HA2 GLY   101      37.223  66.959  56.339  1.00  0.00           H  
ATOM   1372  HA3 GLY   101      37.232  67.634  54.661  1.00  0.00           H  
ATOM   1373  C   GLY   101      36.822  65.484  54.880  1.00  0.00           C  
ATOM   1374  O   GLY   101      35.646  65.313  55.363  1.00  0.00           O  
ATOM   1375  N   GLN   102      37.452  64.566  54.122  1.00  0.00           N  
ATOM   1376  H   GLN   102      38.425  64.731  53.909  1.00  0.00           H  
ATOM   1377  CA  GLN   102      36.927  63.298  53.646  1.00  0.00           C  
ATOM   1378  HA  GLN   102      35.963  63.528  53.193  1.00  0.00           H  
ATOM   1379  CB  GLN   102      37.869  62.660  52.581  1.00  0.00           C  
ATOM   1380  HB2 GLN   102      37.417  61.848  52.012  1.00  0.00           H  
ATOM   1381  HB3 GLN   102      38.089  63.475  51.891  1.00  0.00           H  
ATOM   1382  CG  GLN   102      39.194  62.135  53.191  1.00  0.00           C  
ATOM   1383  HG2 GLN   102      39.001  61.660  54.153  1.00  0.00           H  
ATOM   1384  HG3 GLN   102      39.602  61.318  52.596  1.00  0.00           H  
ATOM   1385  CD  GLN   102      40.354  63.096  53.312  1.00  0.00           C  
ATOM   1386  OE1 GLN   102      40.204  64.336  53.605  1.00  0.00           O  
ATOM   1387  NE2 GLN   102      41.546  62.566  53.243  1.00  0.00           N  
ATOM   1388 HE21 GLN   102      41.577  61.644  52.833  1.00  0.00           H  
ATOM   1389 HE22 GLN   102      42.386  63.127  53.242  1.00  0.00           H  
ATOM   1390  C   GLN   102      36.642  62.326  54.801  1.00  0.00           C  
ATOM   1391  O   GLN   102      37.259  62.349  55.907  1.00  0.00           O  
ATOM   1392  N   GLN   103      35.899  61.223  54.448  1.00  0.00           N  
ATOM   1393  H   GLN   103      35.485  61.201  53.527  1.00  0.00           H  
ATOM   1394  CA  GLN   103      35.818  59.989  55.297  1.00  0.00           C  
ATOM   1395  HA  GLN   103      35.492  60.277  56.296  1.00  0.00           H  
ATOM   1396  CB  GLN   103      34.895  58.923  54.642  1.00  0.00           C  
ATOM   1397  HB2 GLN   103      34.016  59.426  54.240  1.00  0.00           H  
ATOM   1398  HB3 GLN   103      35.344  58.511  53.737  1.00  0.00           H  
ATOM   1399  CG  GLN   103      34.606  57.866  55.722  1.00  0.00           C  
ATOM   1400  HG2 GLN   103      35.440  57.191  55.913  1.00  0.00           H  
ATOM   1401  HG3 GLN   103      34.377  58.381  56.655  1.00  0.00           H  
ATOM   1402  CD  GLN   103      33.432  56.981  55.278  1.00  0.00           C  
ATOM   1403  OE1 GLN   103      32.726  57.169  54.273  1.00  0.00           O  
ATOM   1404  NE2 GLN   103      33.314  55.901  56.005  1.00  0.00           N  
ATOM   1405 HE21 GLN   103      32.461  55.363  55.939  1.00  0.00           H  
ATOM   1406 HE22 GLN   103      33.891  55.954  56.832  1.00  0.00           H  
ATOM   1407  C   GLN   103      37.292  59.419  55.420  1.00  0.00           C  
ATOM   1408  O   GLN   103      37.987  59.410  54.408  1.00  0.00           O  
ATOM   1409  N   PRO   104      37.815  58.928  56.576  1.00  0.00           N  
ATOM   1410  CD  PRO   104      37.114  58.867  57.805  1.00  0.00           C  
ATOM   1411  HD2 PRO   104      36.445  58.011  57.715  1.00  0.00           H  
ATOM   1412  HD3 PRO   104      36.749  59.841  58.129  1.00  0.00           H  
ATOM   1413  CG  PRO   104      38.196  58.372  58.860  1.00  0.00           C  
ATOM   1414  HG2 PRO   104      38.020  57.299  58.935  1.00  0.00           H  
ATOM   1415  HG3 PRO   104      38.139  58.829  59.847  1.00  0.00           H  
ATOM   1416  CB  PRO   104      39.580  58.491  58.233  1.00  0.00           C  
ATOM   1417  HB2 PRO   104      40.285  57.664  58.326  1.00  0.00           H  
ATOM   1418  HB3 PRO   104      39.967  59.390  58.712  1.00  0.00           H  
ATOM   1419  CA  PRO   104      39.222  58.623  56.722  1.00  0.00           C  
ATOM   1420  HA  PRO   104      39.626  59.540  56.292  1.00  0.00           H  
ATOM   1421  C   PRO   104      39.768  57.410  55.921  1.00  0.00           C  
ATOM   1422  O   PRO   104      38.952  56.619  55.478  1.00  0.00           O  
ATOM   1423  N   ALA   105      41.023  57.356  55.493  1.00  0.00           N  
ATOM   1424  H   ALA   105      41.571  58.182  55.687  1.00  0.00           H  
ATOM   1425  CA  ALA   105      41.531  56.082  54.972  1.00  0.00           C  
ATOM   1426  HA  ALA   105      40.693  55.697  54.391  1.00  0.00           H  
ATOM   1427  CB  ALA   105      42.787  56.364  54.070  1.00  0.00           C  
ATOM   1428  HB1 ALA   105      43.591  56.951  54.513  1.00  0.00           H  
ATOM   1429  HB2 ALA   105      43.174  55.417  53.692  1.00  0.00           H  
ATOM   1430  HB3 ALA   105      42.419  56.903  53.197  1.00  0.00           H  
ATOM   1431  C   ALA   105      41.915  55.103  56.120  1.00  0.00           C  
ATOM   1432  O   ALA   105      42.300  55.550  57.232  1.00  0.00           O  
ATOM   1433  N   PRO   106      41.873  53.774  55.869  1.00  0.00           N  
ATOM   1434  CD  PRO   106      41.340  53.200  54.631  1.00  0.00           C  
ATOM   1435  HD2 PRO   106      41.788  53.563  53.706  1.00  0.00           H  
ATOM   1436  HD3 PRO   106      40.269  53.397  54.688  1.00  0.00           H  
ATOM   1437  CG  PRO   106      41.420  51.675  54.699  1.00  0.00           C  
ATOM   1438  HG2 PRO   106      42.117  51.310  53.945  1.00  0.00           H  
ATOM   1439  HG3 PRO   106      40.468  51.145  54.662  1.00  0.00           H  
ATOM   1440  CB  PRO   106      42.106  51.377  56.057  1.00  0.00           C  
ATOM   1441  HB2 PRO   106      42.959  50.700  56.011  1.00  0.00           H  
ATOM   1442  HB3 PRO   106      41.312  50.843  56.578  1.00  0.00           H  
ATOM   1443  CA  PRO   106      42.375  52.692  56.779  1.00  0.00           C  
ATOM   1444  HA  PRO   106      41.789  52.710  57.698  1.00  0.00           H  
ATOM   1445  C   PRO   106      43.807  52.874  57.168  1.00  0.00           C  
ATOM   1446  O   PRO   106      44.533  53.517  56.381  1.00  0.00           O  
ATOM   1447  N   SER   107      44.327  52.382  58.292  1.00  0.00           N  
ATOM   1448  H   SER   107      43.782  51.660  58.742  1.00  0.00           H  
ATOM   1449  CA  SER   107      45.774  52.400  58.620  1.00  0.00           C  
ATOM   1450  HA  SER   107      45.940  53.425  58.954  1.00  0.00           H  
ATOM   1451  CB  SER   107      46.017  51.456  59.801  1.00  0.00           C  
ATOM   1452  HB2 SER   107      45.868  50.443  59.427  1.00  0.00           H  
ATOM   1453  HB3 SER   107      47.076  51.511  60.052  1.00  0.00           H  
ATOM   1454  OG  SER   107      45.132  51.596  60.923  1.00  0.00           O  
ATOM   1455  HG  SER   107      45.002  50.695  61.227  1.00  0.00           H  
ATOM   1456  C   SER   107      46.738  52.077  57.458  1.00  0.00           C  
ATOM   1457  O   SER   107      46.614  51.044  56.798  1.00  0.00           O  
ATOM   1458  N   SER   108      47.802  52.801  57.447  1.00  0.00           N  
ATOM   1459  H   SER   108      47.723  53.642  58.000  1.00  0.00           H  
ATOM   1460  CA  SER   108      49.126  52.500  56.872  1.00  0.00           C  
ATOM   1461  HA  SER   108      49.164  52.745  55.810  1.00  0.00           H  
ATOM   1462  CB  SER   108      50.091  53.336  57.665  1.00  0.00           C  
ATOM   1463  HB2 SER   108      51.067  53.089  57.247  1.00  0.00           H  
ATOM   1464  HB3 SER   108      49.792  54.378  57.550  1.00  0.00           H  
ATOM   1465  OG  SER   108      50.149  53.002  59.010  1.00  0.00           O  
ATOM   1466  HG  SER   108      49.669  53.663  59.515  1.00  0.00           H  
ATOM   1467  C   SER   108      49.454  50.967  56.993  1.00  0.00           C  
ATOM   1468  O   SER   108      49.119  50.285  57.945  1.00  0.00           O  
ATOM   1469  N   THR   109      50.383  50.505  56.064  1.00  0.00           N  
ATOM   1470  H   THR   109      50.804  51.158  55.419  1.00  0.00           H  
ATOM   1471  CA  THR   109      50.722  49.083  55.975  1.00  0.00           C  
ATOM   1472  HA  THR   109      49.788  48.523  56.024  1.00  0.00           H  
ATOM   1473  CB  THR   109      51.425  48.834  54.606  1.00  0.00           C  
ATOM   1474  HB  THR   109      52.415  49.286  54.535  1.00  0.00           H  
ATOM   1475  CG2 THR   109      51.502  47.321  54.285  1.00  0.00           C  
ATOM   1476 HG21 THR   109      51.738  47.190  53.229  1.00  0.00           H  
ATOM   1477 HG22 THR   109      52.194  46.774  54.924  1.00  0.00           H  
ATOM   1478 HG23 THR   109      50.505  46.887  54.352  1.00  0.00           H  
ATOM   1479  OG1 THR   109      50.627  49.525  53.592  1.00  0.00           O  
ATOM   1480  HG1 THR   109      50.647  50.471  53.756  1.00  0.00           H  
ATOM   1481  C   THR   109      51.752  48.582  57.002  1.00  0.00           C  
ATOM   1482  O   THR   109      52.604  49.373  57.499  1.00  0.00           O  
ATOM   1483  N   SER   110      51.646  47.316  57.471  1.00  0.00           N  
ATOM   1484  H   SER   110      51.115  46.621  56.965  1.00  0.00           H  
ATOM   1485  CA  SER   110      52.310  46.680  58.615  1.00  0.00           C  
ATOM   1486  HA  SER   110      52.180  47.295  59.506  1.00  0.00           H  
ATOM   1487  CB  SER   110      51.697  45.225  58.834  1.00  0.00           C  
ATOM   1488  HB2 SER   110      52.071  44.820  59.775  1.00  0.00           H  
ATOM   1489  HB3 SER   110      50.630  45.417  58.943  1.00  0.00           H  
ATOM   1490  OG  SER   110      52.042  44.324  57.726  1.00  0.00           O  
ATOM   1491  HG  SER   110      51.478  44.507  56.972  1.00  0.00           H  
ATOM   1492  C   SER   110      53.790  46.667  58.431  1.00  0.00           C  
ATOM   1493  O   SER   110      54.294  46.914  57.379  1.00  0.00           O  
ATOM   1494  N   GLY   111      54.547  46.277  59.412  1.00  0.00           N  
ATOM   1495  H   GLY   111      54.011  45.929  60.194  1.00  0.00           H  
ATOM   1496  CA  GLY   111      56.007  46.131  59.340  1.00  0.00           C  
ATOM   1497  HA2 GLY   111      56.602  46.932  58.901  1.00  0.00           H  
ATOM   1498  HA3 GLY   111      56.470  46.220  60.323  1.00  0.00           H  
ATOM   1499  C   GLY   111      56.309  44.787  58.727  1.00  0.00           C  
ATOM   1500  O   GLY   111      55.371  44.024  58.389  1.00  0.00           O  
ATOM   1501  N   SER   112      57.612  44.390  58.709  1.00  0.00           N  
ATOM   1502  H   SER   112      57.602  43.460  58.313  1.00  0.00           H  
ATOM   1503  CA  SER   112      58.931  45.000  59.030  1.00  0.00           C  
ATOM   1504  HA  SER   112      59.683  44.214  58.958  1.00  0.00           H  
ATOM   1505  CB  SER   112      59.163  46.078  57.878  1.00  0.00           C  
ATOM   1506  HB2 SER   112      58.772  45.668  56.947  1.00  0.00           H  
ATOM   1507  HB3 SER   112      58.596  46.976  58.123  1.00  0.00           H  
ATOM   1508  OG  SER   112      60.448  46.418  57.668  1.00  0.00           O  
ATOM   1509  HG  SER   112      60.555  47.222  58.181  1.00  0.00           H  
ATOM   1510  C   SER   112      59.156  45.678  60.389  1.00  0.00           C  
ATOM   1511  O   SER   112      59.761  46.753  60.518  1.00  0.00           O  
ATOM   1512  N   TYR   113      58.842  45.062  61.506  1.00  0.00           N  
ATOM   1513  H   TYR   113      58.766  45.611  62.350  1.00  0.00           H  
ATOM   1514  CA  TYR   113      58.853  43.604  61.800  1.00  0.00           C  
ATOM   1515  HA  TYR   113      58.553  43.056  60.907  1.00  0.00           H  
ATOM   1516  CB  TYR   113      60.273  43.252  62.278  1.00  0.00           C  
ATOM   1517  HB2 TYR   113      60.736  43.984  62.940  1.00  0.00           H  
ATOM   1518  HB3 TYR   113      60.355  42.331  62.855  1.00  0.00           H  
ATOM   1519  CG  TYR   113      61.214  42.990  61.083  1.00  0.00           C  
ATOM   1520  CD1 TYR   113      60.994  41.864  60.197  1.00  0.00           C  
ATOM   1521  HD1 TYR   113      60.303  41.091  60.498  1.00  0.00           H  
ATOM   1522  CE1 TYR   113      61.774  41.680  59.030  1.00  0.00           C  
ATOM   1523  HE1 TYR   113      61.499  40.794  58.477  1.00  0.00           H  
ATOM   1524  CZ  TYR   113      62.773  42.652  58.673  1.00  0.00           C  
ATOM   1525  OH  TYR   113      63.591  42.589  57.591  1.00  0.00           O  
ATOM   1526  HH  TYR   113      63.209  42.169  56.818  1.00  0.00           H  
ATOM   1527  CE2 TYR   113      62.985  43.796  59.481  1.00  0.00           C  
ATOM   1528  HE2 TYR   113      63.761  44.538  59.357  1.00  0.00           H  
ATOM   1529  CD2 TYR   113      62.134  43.987  60.633  1.00  0.00           C  
ATOM   1530  HD2 TYR   113      62.345  44.843  61.257  1.00  0.00           H  
ATOM   1531  C   TYR   113      57.949  43.236  62.996  1.00  0.00           C  
ATOM   1532  O   TYR   113      57.933  44.034  63.904  1.00  0.00           O  
ATOM   1533  N   GLY   114      57.368  42.090  63.037  1.00  0.00           N  
ATOM   1534  H   GLY   114      57.513  41.460  62.261  1.00  0.00           H  
ATOM   1535  CA  GLY   114      56.626  41.476  64.174  1.00  0.00           C  
ATOM   1536  HA2 GLY   114      57.208  41.647  65.079  1.00  0.00           H  
ATOM   1537  HA3 GLY   114      55.626  41.908  64.133  1.00  0.00           H  
ATOM   1538  C   GLY   114      56.403  39.956  63.973  1.00  0.00           C  
ATOM   1539  O   GLY   114      56.616  39.459  62.844  1.00  0.00           O  
ATOM   1540  N   SER   115      55.957  39.190  64.961  1.00  0.00           N  
ATOM   1541  H   SER   115      55.960  38.194  64.790  1.00  0.00           H  
ATOM   1542  CA  SER   115      55.623  39.506  66.379  1.00  0.00           C  
ATOM   1543  HA  SER   115      56.153  40.372  66.774  1.00  0.00           H  
ATOM   1544  CB  SER   115      54.128  39.914  66.510  1.00  0.00           C  
ATOM   1545  HB2 SER   115      53.866  39.966  67.567  1.00  0.00           H  
ATOM   1546  HB3 SER   115      53.962  40.910  66.099  1.00  0.00           H  
ATOM   1547  OG  SER   115      53.197  38.976  65.972  1.00  0.00           O  
ATOM   1548  HG  SER   115      53.250  38.977  65.014  1.00  0.00           H  
ATOM   1549  C   SER   115      55.925  38.387  67.398  1.00  0.00           C  
ATOM   1550  O   SER   115      55.555  38.515  68.571  1.00  0.00           O  
ATOM   1551  N   SER   116      56.737  37.344  67.036  1.00  0.00           N  
ATOM   1552  H   SER   116      57.062  37.325  66.080  1.00  0.00           H  
ATOM   1553  CA  SER   116      57.158  36.290  67.986  1.00  0.00           C  
ATOM   1554  HA  SER   116      56.294  36.078  68.616  1.00  0.00           H  
ATOM   1555  CB  SER   116      57.473  35.041  67.136  1.00  0.00           C  
ATOM   1556  HB2 SER   116      56.538  34.880  66.600  1.00  0.00           H  
ATOM   1557  HB3 SER   116      58.308  35.277  66.475  1.00  0.00           H  
ATOM   1558  OG  SER   116      57.812  33.868  67.902  1.00  0.00           O  
ATOM   1559  HG  SER   116      57.107  33.217  67.876  1.00  0.00           H  
ATOM   1560  C   SER   116      58.315  36.755  68.835  1.00  0.00           C  
ATOM   1561  O   SER   116      59.206  37.575  68.470  1.00  0.00           O  
ATOM   1562  N   SER   117      58.368  36.168  70.014  1.00  0.00           N  
ATOM   1563  H   SER   117      57.527  35.691  70.305  1.00  0.00           H  
ATOM   1564  CA  SER   117      59.274  36.614  71.115  1.00  0.00           C  
ATOM   1565  HA  SER   117      59.849  37.500  70.847  1.00  0.00           H  
ATOM   1566  CB  SER   117      58.505  37.180  72.327  1.00  0.00           C  
ATOM   1567  HB2 SER   117      59.193  37.525  73.099  1.00  0.00           H  
ATOM   1568  HB3 SER   117      57.780  37.901  71.948  1.00  0.00           H  
ATOM   1569  OG  SER   117      57.686  36.247  72.902  1.00  0.00           O  
ATOM   1570  HG  SER   117      56.846  36.508  72.516  1.00  0.00           H  
ATOM   1571  C   SER   117      60.255  35.479  71.589  1.00  0.00           C  
ATOM   1572  O   SER   117      59.817  34.348  71.690  1.00  0.00           O  
ATOM   1573  N   GLN   118      61.564  35.798  71.729  1.00  0.00           N  
ATOM   1574  H   GLN   118      61.821  36.755  71.534  1.00  0.00           H  
ATOM   1575  CA  GLN   118      62.718  34.917  71.953  1.00  0.00           C  
ATOM   1576  HA  GLN   118      63.607  35.495  72.205  1.00  0.00           H  
ATOM   1577  CB  GLN   118      62.535  33.941  73.143  1.00  0.00           C  
ATOM   1578  HB2 GLN   118      61.850  33.103  73.018  1.00  0.00           H  
ATOM   1579  HB3 GLN   118      63.534  33.653  73.473  1.00  0.00           H  
ATOM   1580  CG  GLN   118      61.913  34.571  74.461  1.00  0.00           C  
ATOM   1581  HG2 GLN   118      62.552  35.418  74.710  1.00  0.00           H  
ATOM   1582  HG3 GLN   118      60.913  34.972  74.294  1.00  0.00           H  
ATOM   1583  CD  GLN   118      61.920  33.666  75.693  1.00  0.00           C  
ATOM   1584  OE1 GLN   118      62.306  32.554  75.542  1.00  0.00           O  
ATOM   1585  NE2 GLN   118      61.450  34.018  76.849  1.00  0.00           N  
ATOM   1586 HE21 GLN   118      61.210  34.960  77.121  1.00  0.00           H  
ATOM   1587 HE22 GLN   118      61.573  33.310  77.559  1.00  0.00           H  
ATOM   1588  C   GLN   118      63.043  34.219  70.575  1.00  0.00           C  
ATOM   1589  O   GLN   118      62.202  34.146  69.676  1.00  0.00           O  
ATOM   1590  N   SER   119      64.218  33.545  70.423  1.00  0.00           N  
ATOM   1591  H   SER   119      64.245  32.908  69.640  1.00  0.00           H  
ATOM   1592  CA  SER   119      65.389  33.513  71.354  1.00  0.00           C  
ATOM   1593  HA  SER   119      65.278  34.239  72.159  1.00  0.00           H  
ATOM   1594  CB  SER   119      65.443  32.157  71.986  1.00  0.00           C  
ATOM   1595  HB2 SER   119      66.250  32.040  72.709  1.00  0.00           H  
ATOM   1596  HB3 SER   119      64.537  31.970  72.563  1.00  0.00           H  
ATOM   1597  OG  SER   119      65.588  31.131  71.017  1.00  0.00           O  
ATOM   1598  HG  SER   119      64.714  30.781  70.829  1.00  0.00           H  
ATOM   1599  C   SER   119      66.683  33.744  70.603  1.00  0.00           C  
ATOM   1600  O   SER   119      66.692  33.836  69.372  1.00  0.00           O  
ATOM   1601  N   SER   120      67.828  33.836  71.343  1.00  0.00           N  
ATOM   1602  H   SER   120      67.787  33.927  72.348  1.00  0.00           H  
ATOM   1603  CA  SER   120      69.190  33.997  70.816  1.00  0.00           C  
ATOM   1604  HA  SER   120      69.317  34.859  70.162  1.00  0.00           H  
ATOM   1605  CB  SER   120      70.211  34.052  71.958  1.00  0.00           C  
ATOM   1606  HB2 SER   120      70.061  34.982  72.506  1.00  0.00           H  
ATOM   1607  HB3 SER   120      69.961  33.164  72.539  1.00  0.00           H  
ATOM   1608  OG  SER   120      71.535  33.932  71.401  1.00  0.00           O  
ATOM   1609  HG  SER   120      71.983  33.293  71.959  1.00  0.00           H  
ATOM   1610  C   SER   120      69.396  32.810  69.854  1.00  0.00           C  
ATOM   1611  O   SER   120      69.041  31.681  70.192  1.00  0.00           O  
ATOM   1612  N   SER   121      70.087  32.884  68.704  1.00  0.00           N  
ATOM   1613  H   SER   121      70.319  32.016  68.243  1.00  0.00           H  
ATOM   1614  CA  SER   121      70.658  34.113  68.041  1.00  0.00           C  
ATOM   1615  HA  SER   121      71.133  34.712  68.818  1.00  0.00           H  
ATOM   1616  CB  SER   121      71.692  33.699  67.080  1.00  0.00           C  
ATOM   1617  HB2 SER   121      72.363  33.025  67.614  1.00  0.00           H  
ATOM   1618  HB3 SER   121      71.276  33.074  66.290  1.00  0.00           H  
ATOM   1619  OG  SER   121      72.458  34.857  66.658  1.00  0.00           O  
ATOM   1620  HG  SER   121      72.470  34.948  65.702  1.00  0.00           H  
ATOM   1621  C   SER   121      69.549  35.004  67.431  1.00  0.00           C  
ATOM   1622  O   SER   121      68.653  34.504  66.796  1.00  0.00           O  
ATOM   1623  N   TYR   122      69.661  36.314  67.618  1.00  0.00           N  
ATOM   1624  H   TYR   122      70.523  36.715  67.962  1.00  0.00           H  
ATOM   1625  CA  TYR   122      68.673  37.306  67.166  1.00  0.00           C  
ATOM   1626  HA  TYR   122      67.752  36.779  66.917  1.00  0.00           H  
ATOM   1627  CB  TYR   122      68.371  38.333  68.336  1.00  0.00           C  
ATOM   1628  HB2 TYR   122      69.320  38.783  68.630  1.00  0.00           H  
ATOM   1629  HB3 TYR   122      67.821  39.216  68.011  1.00  0.00           H  
ATOM   1630  CG  TYR   122      67.881  37.740  69.583  1.00  0.00           C  
ATOM   1631  CD1 TYR   122      68.714  37.575  70.726  1.00  0.00           C  
ATOM   1632  HD1 TYR   122      69.663  38.086  70.798  1.00  0.00           H  
ATOM   1633  CE1 TYR   122      68.143  37.084  71.855  1.00  0.00           C  
ATOM   1634  HE1 TYR   122      68.713  37.041  72.771  1.00  0.00           H  
ATOM   1635  CZ  TYR   122      66.774  36.802  71.967  1.00  0.00           C  
ATOM   1636  OH  TYR   122      66.157  36.526  73.180  1.00  0.00           O  
ATOM   1637  HH  TYR   122      66.795  36.366  73.880  1.00  0.00           H  
ATOM   1638  CE2 TYR   122      65.953  36.919  70.876  1.00  0.00           C  
ATOM   1639  HE2 TYR   122      64.912  36.635  70.908  1.00  0.00           H  
ATOM   1640  CD2 TYR   122      66.476  37.368  69.683  1.00  0.00           C  
ATOM   1641  HD2 TYR   122      65.818  37.365  68.826  1.00  0.00           H  
ATOM   1642  C   TYR   122      69.121  38.065  65.889  1.00  0.00           C  
ATOM   1643  O   TYR   122      70.262  38.393  65.669  1.00  0.00           O  
ATOM   1644  N   GLY   123      68.220  38.428  64.932  1.00  0.00           N  
ATOM   1645  H   GLY   123      68.523  38.921  64.104  1.00  0.00           H  
ATOM   1646  CA  GLY   123      66.818  38.216  64.907  1.00  0.00           C  
ATOM   1647  HA2 GLY   123      66.791  37.154  64.663  1.00  0.00           H  
ATOM   1648  HA3 GLY   123      66.384  38.393  65.891  1.00  0.00           H  
ATOM   1649  C   GLY   123      65.985  39.008  63.885  1.00  0.00           C  
ATOM   1650  O   GLY   123      66.459  39.261  62.734  1.00  0.00           O  
ATOM   1651  N   GLN   124      64.850  39.576  64.303  1.00  0.00           N  
ATOM   1652  H   GLN   124      64.711  39.340  65.275  1.00  0.00           H  
ATOM   1653  CA  GLN   124      63.966  40.525  63.588  1.00  0.00           C  
ATOM   1654  HA  GLN   124      64.448  41.278  62.966  1.00  0.00           H  
ATOM   1655  CB  GLN   124      62.984  39.769  62.645  1.00  0.00           C  
ATOM   1656  HB2 GLN   124      62.437  39.017  63.213  1.00  0.00           H  
ATOM   1657  HB3 GLN   124      62.273  40.473  62.212  1.00  0.00           H  
ATOM   1658  CG  GLN   124      63.719  38.914  61.544  1.00  0.00           C  
ATOM   1659  HG2 GLN   124      64.559  39.437  61.087  1.00  0.00           H  
ATOM   1660  HG3 GLN   124      64.207  38.066  62.025  1.00  0.00           H  
ATOM   1661  CD  GLN   124      62.767  38.333  60.553  1.00  0.00           C  
ATOM   1662  OE1 GLN   124      61.547  38.440  60.626  1.00  0.00           O  
ATOM   1663  NE2 GLN   124      63.321  37.567  59.621  1.00  0.00           N  
ATOM   1664 HE21 GLN   124      64.241  37.215  59.843  1.00  0.00           H  
ATOM   1665 HE22 GLN   124      62.632  36.976  59.176  1.00  0.00           H  
ATOM   1666  C   GLN   124      63.209  41.254  64.675  1.00  0.00           C  
ATOM   1667  O   GLN   124      62.276  40.692  65.220  1.00  0.00           O  
ATOM   1668  N   PRO   125      63.514  42.503  65.107  1.00  0.00           N  
ATOM   1669  CD  PRO   125      62.726  43.275  66.053  1.00  0.00           C  
ATOM   1670  HD2 PRO   125      62.982  42.938  67.057  1.00  0.00           H  
ATOM   1671  HD3 PRO   125      61.646  43.286  65.903  1.00  0.00           H  
ATOM   1672  CG  PRO   125      63.138  44.725  65.881  1.00  0.00           C  
ATOM   1673  HG2 PRO   125      62.937  45.377  66.731  1.00  0.00           H  
ATOM   1674  HG3 PRO   125      62.792  45.287  65.014  1.00  0.00           H  
ATOM   1675  CB  PRO   125      64.652  44.559  65.635  1.00  0.00           C  
ATOM   1676  HB2 PRO   125      65.167  44.526  66.595  1.00  0.00           H  
ATOM   1677  HB3 PRO   125      65.020  45.288  64.913  1.00  0.00           H  
ATOM   1678  CA  PRO   125      64.743  43.248  64.823  1.00  0.00           C  
ATOM   1679  HA  PRO   125      64.718  43.523  63.768  1.00  0.00           H  
ATOM   1680  C   PRO   125      66.007  42.557  65.268  1.00  0.00           C  
ATOM   1681  O   PRO   125      66.038  41.730  66.236  1.00  0.00           O  
ATOM   1682  N   GLN   126      67.153  43.065  64.651  1.00  0.00           N  
ATOM   1683  H   GLN   126      67.052  43.914  64.113  1.00  0.00           H  
ATOM   1684  CA  GLN   126      68.422  42.388  64.678  1.00  0.00           C  
ATOM   1685  HA  GLN   126      68.248  41.320  64.544  1.00  0.00           H  
ATOM   1686  CB  GLN   126      69.351  42.886  63.584  1.00  0.00           C  
ATOM   1687  HB2 GLN   126      68.855  42.822  62.616  1.00  0.00           H  
ATOM   1688  HB3 GLN   126      69.512  43.936  63.828  1.00  0.00           H  
ATOM   1689  CG  GLN   126      70.789  42.224  63.385  1.00  0.00           C  
ATOM   1690  HG2 GLN   126      71.450  42.720  62.673  1.00  0.00           H  
ATOM   1691  HG3 GLN   126      71.247  42.285  64.372  1.00  0.00           H  
ATOM   1692  CD  GLN   126      70.674  40.786  62.934  1.00  0.00           C  
ATOM   1693  OE1 GLN   126      69.524  40.369  62.771  1.00  0.00           O  
ATOM   1694  NE2 GLN   126      71.719  40.051  62.625  1.00  0.00           N  
ATOM   1695 HE21 GLN   126      72.633  40.481  62.643  1.00  0.00           H  
ATOM   1696 HE22 GLN   126      71.443  39.164  62.230  1.00  0.00           H  
ATOM   1697  C   GLN   126      69.119  42.544  66.000  1.00  0.00           C  
ATOM   1698  O   GLN   126      69.249  43.670  66.482  1.00  0.00           O  
ATOM   1699  N   SER   127      69.621  41.464  66.643  1.00  0.00           N  
ATOM   1700  H   SER   127      69.631  40.608  66.107  1.00  0.00           H  
ATOM   1701  CA  SER   127      70.449  41.479  67.893  1.00  0.00           C  
ATOM   1702  HA  SER   127      70.759  40.438  67.973  1.00  0.00           H  
ATOM   1703  CB  SER   127      71.614  42.442  67.724  1.00  0.00           C  
ATOM   1704  HB2 SER   127      72.102  42.297  66.761  1.00  0.00           H  
ATOM   1705  HB3 SER   127      71.353  43.495  67.829  1.00  0.00           H  
ATOM   1706  OG  SER   127      72.662  42.256  68.605  1.00  0.00           O  
ATOM   1707  HG  SER   127      73.412  42.004  68.061  1.00  0.00           H  
ATOM   1708  C   SER   127      69.665  41.667  69.174  1.00  0.00           C  
ATOM   1709  O   SER   127      70.211  41.395  70.242  1.00  0.00           O  
ATOM   1710  N   GLY   128      68.362  42.042  69.064  1.00  0.00           N  
ATOM   1711  H   GLY   128      67.891  42.358  68.228  1.00  0.00           H  
ATOM   1712  CA  GLY   128      67.596  41.975  70.351  1.00  0.00           C  
ATOM   1713  HA2 GLY   128      67.570  40.947  70.713  1.00  0.00           H  
ATOM   1714  HA3 GLY   128      68.098  42.521  71.150  1.00  0.00           H  
ATOM   1715  C   GLY   128      66.168  42.464  70.169  1.00  0.00           C  
ATOM   1716  O   GLY   128      65.830  43.205  69.201  1.00  0.00           O  
ATOM   1717  N   SER   129      65.190  42.090  71.017  1.00  0.00           N  
ATOM   1718  H   SER   129      64.323  42.597  70.914  1.00  0.00           H  
ATOM   1719  CA  SER   129      65.339  41.302  72.202  1.00  0.00           C  
ATOM   1720  HA  SER   129      64.452  41.458  72.817  1.00  0.00           H  
ATOM   1721  CB  SER   129      65.374  39.785  72.009  1.00  0.00           C  
ATOM   1722  HB2 SER   129      66.364  39.630  71.581  1.00  0.00           H  
ATOM   1723  HB3 SER   129      65.226  39.284  72.966  1.00  0.00           H  
ATOM   1724  OG  SER   129      64.308  39.446  71.065  1.00  0.00           O  
ATOM   1725  HG  SER   129      64.626  39.551  70.165  1.00  0.00           H  
ATOM   1726  C   SER   129      66.466  41.839  73.112  1.00  0.00           C  
ATOM   1727  O   SER   129      67.230  41.012  73.643  1.00  0.00           O  
ATOM   1728  N   TYR   130      66.602  43.174  73.253  1.00  0.00           N  
ATOM   1729  H   TYR   130      65.850  43.769  72.933  1.00  0.00           H  
ATOM   1730  CA  TYR   130      67.513  43.864  74.134  1.00  0.00           C  
ATOM   1731  HA  TYR   130      67.837  43.183  74.921  1.00  0.00           H  
ATOM   1732  CB  TYR   130      68.758  44.327  73.297  1.00  0.00           C  
ATOM   1733  HB2 TYR   130      69.196  43.504  72.731  1.00  0.00           H  
ATOM   1734  HB3 TYR   130      68.530  45.166  72.640  1.00  0.00           H  
ATOM   1735  CG  TYR   130      69.871  44.771  74.231  1.00  0.00           C  
ATOM   1736  CD1 TYR   130      70.673  45.847  73.793  1.00  0.00           C  
ATOM   1737  HD1 TYR   130      70.555  46.294  72.817  1.00  0.00           H  
ATOM   1738  CE1 TYR   130      71.663  46.376  74.651  1.00  0.00           C  
ATOM   1739  HE1 TYR   130      72.318  47.188  74.370  1.00  0.00           H  
ATOM   1740  CZ  TYR   130      71.784  45.849  75.948  1.00  0.00           C  
ATOM   1741  OH  TYR   130      72.731  46.394  76.777  1.00  0.00           O  
ATOM   1742  HH  TYR   130      72.653  46.064  77.675  1.00  0.00           H  
ATOM   1743  CE2 TYR   130      70.931  44.880  76.401  1.00  0.00           C  
ATOM   1744  HE2 TYR   130      71.077  44.474  77.391  1.00  0.00           H  
ATOM   1745  CD2 TYR   130      70.067  44.221  75.488  1.00  0.00           C  
ATOM   1746  HD2 TYR   130      69.557  43.325  75.810  1.00  0.00           H  
ATOM   1747  C   TYR   130      66.758  45.085  74.691  1.00  0.00           C  
ATOM   1748  O   TYR   130      66.835  46.105  74.082  1.00  0.00           O  
ATOM   1749  N   SER   131      66.018  45.016  75.814  1.00  0.00           N  
ATOM   1750  H   SER   131      65.510  45.888  75.847  1.00  0.00           H  
ATOM   1751  CA  SER   131      65.791  43.891  76.710  1.00  0.00           C  
ATOM   1752  HA  SER   131      64.878  44.163  77.240  1.00  0.00           H  
ATOM   1753  CB  SER   131      65.380  42.498  76.008  1.00  0.00           C  
ATOM   1754  HB2 SER   131      64.705  42.656  75.167  1.00  0.00           H  
ATOM   1755  HB3 SER   131      66.338  42.057  75.730  1.00  0.00           H  
ATOM   1756  OG  SER   131      64.749  41.573  76.865  1.00  0.00           O  
ATOM   1757  HG  SER   131      63.871  41.916  77.046  1.00  0.00           H  
ATOM   1758  C   SER   131      66.882  43.671  77.762  1.00  0.00           C  
ATOM   1759  O   SER   131      67.865  42.949  77.531  1.00  0.00           O  
ATOM   1760  N   GLN   132      66.868  44.354  78.902  1.00  0.00           N  
ATOM   1761  H   GLN   132      67.735  44.315  79.419  1.00  0.00           H  
ATOM   1762  CA  GLN   132      65.902  45.317  79.417  1.00  0.00           C  
ATOM   1763  HA  GLN   132      65.396  45.750  78.555  1.00  0.00           H  
ATOM   1764  CB  GLN   132      64.825  44.703  80.354  1.00  0.00           C  
ATOM   1765  HB2 GLN   132      64.212  43.967  79.833  1.00  0.00           H  
ATOM   1766  HB3 GLN   132      65.338  44.233  81.193  1.00  0.00           H  
ATOM   1767  CG  GLN   132      63.924  45.776  81.037  1.00  0.00           C  
ATOM   1768  HG2 GLN   132      63.352  45.272  81.816  1.00  0.00           H  
ATOM   1769  HG3 GLN   132      64.538  46.503  81.569  1.00  0.00           H  
ATOM   1770  CD  GLN   132      63.044  46.521  80.004  1.00  0.00           C  
ATOM   1771  OE1 GLN   132      63.440  47.441  79.335  1.00  0.00           O  
ATOM   1772  NE2 GLN   132      61.727  46.252  79.939  1.00  0.00           N  
ATOM   1773 HE21 GLN   132      61.393  45.467  80.479  1.00  0.00           H  
ATOM   1774 HE22 GLN   132      61.003  46.761  79.452  1.00  0.00           H  
ATOM   1775  C   GLN   132      66.708  46.397  80.097  1.00  0.00           C  
ATOM   1776  O   GLN   132      67.547  46.102  80.955  1.00  0.00           O  
ATOM   1777  N   GLN   133      66.474  47.689  79.688  1.00  0.00           N  
ATOM   1778  H   GLN   133      65.788  47.859  78.966  1.00  0.00           H  
ATOM   1779  CA  GLN   133      67.199  48.830  80.333  1.00  0.00           C  
ATOM   1780  HA  GLN   133      66.949  49.667  79.682  1.00  0.00           H  
ATOM   1781  CB  GLN   133      66.457  49.241  81.666  1.00  0.00           C  
ATOM   1782  HB2 GLN   133      66.520  48.400  82.356  1.00  0.00           H  
ATOM   1783  HB3 GLN   133      67.035  50.065  82.085  1.00  0.00           H  
ATOM   1784  CG  GLN   133      64.999  49.704  81.568  1.00  0.00           C  
ATOM   1785  HG2 GLN   133      64.935  50.073  80.544  1.00  0.00           H  
ATOM   1786  HG3 GLN   133      64.372  48.817  81.658  1.00  0.00           H  
ATOM   1787  CD  GLN   133      64.588  50.863  82.499  1.00  0.00           C  
ATOM   1788  OE1 GLN   133      65.191  51.111  83.553  1.00  0.00           O  
ATOM   1789  NE2 GLN   133      63.544  51.675  82.191  1.00  0.00           N  
ATOM   1790 HE21 GLN   133      63.044  51.612  81.316  1.00  0.00           H  
ATOM   1791 HE22 GLN   133      63.455  52.582  82.627  1.00  0.00           H  
ATOM   1792  C   GLN   133      68.738  48.739  80.319  1.00  0.00           C  
ATOM   1793  O   GLN   133      69.257  48.425  81.398  1.00  0.00           O  
ATOM   1794  N   PRO   134      69.528  48.879  79.264  1.00  0.00           N  
ATOM   1795  CD  PRO   134      71.011  48.702  79.361  1.00  0.00           C  
ATOM   1796  HD2 PRO   134      71.290  47.686  79.081  1.00  0.00           H  
ATOM   1797  HD3 PRO   134      71.351  48.998  80.353  1.00  0.00           H  
ATOM   1798  CG  PRO   134      71.596  49.584  78.289  1.00  0.00           C  
ATOM   1799  HG2 PRO   134      72.519  49.220  77.838  1.00  0.00           H  
ATOM   1800  HG3 PRO   134      71.757  50.638  78.515  1.00  0.00           H  
ATOM   1801  CB  PRO   134      70.500  49.510  77.167  1.00  0.00           C  
ATOM   1802  HB2 PRO   134      70.832  48.709  76.506  1.00  0.00           H  
ATOM   1803  HB3 PRO   134      70.394  50.444  76.615  1.00  0.00           H  
ATOM   1804  CA  PRO   134      69.179  49.124  77.900  1.00  0.00           C  
ATOM   1805  HA  PRO   134      68.486  49.961  77.995  1.00  0.00           H  
ATOM   1806  C   PRO   134      68.585  47.969  77.141  1.00  0.00           C  
ATOM   1807  O   PRO   134      68.812  46.833  77.543  1.00  0.00           O  
ATOM   1808  N   SER   135      67.921  48.182  75.970  1.00  0.00           N  
ATOM   1809  H   SER   135      67.602  47.441  75.362  1.00  0.00           H  
ATOM   1810  CA  SER   135      67.418  49.517  75.463  1.00  0.00           C  
ATOM   1811  HA  SER   135      68.216  50.258  75.507  1.00  0.00           H  
ATOM   1812  CB  SER   135      66.897  49.383  74.041  1.00  0.00           C  
ATOM   1813  HB2 SER   135      66.038  48.711  74.033  1.00  0.00           H  
ATOM   1814  HB3 SER   135      66.475  50.302  73.636  1.00  0.00           H  
ATOM   1815  OG  SER   135      67.907  48.900  73.184  1.00  0.00           O  
ATOM   1816  HG  SER   135      68.592  49.564  73.078  1.00  0.00           H  
ATOM   1817  C   SER   135      66.353  50.065  76.432  1.00  0.00           C  
ATOM   1818  O   SER   135      65.796  49.267  77.268  1.00  0.00           O  
ATOM   1819  N   TYR   136      66.066  51.390  76.365  1.00  0.00           N  
ATOM   1820  H   TYR   136      66.522  51.950  75.660  1.00  0.00           H  
ATOM   1821  CA  TYR   136      65.142  52.018  77.375  1.00  0.00           C  
ATOM   1822  HA  TYR   136      64.938  51.386  78.239  1.00  0.00           H  
ATOM   1823  CB  TYR   136      65.631  53.260  77.952  1.00  0.00           C  
ATOM   1824  HB2 TYR   136      65.791  53.987  77.156  1.00  0.00           H  
ATOM   1825  HB3 TYR   136      64.957  53.801  78.617  1.00  0.00           H  
ATOM   1826  CG  TYR   136      66.994  52.950  78.594  1.00  0.00           C  
ATOM   1827  CD1 TYR   136      66.993  52.530  79.928  1.00  0.00           C  
ATOM   1828  HD1 TYR   136      66.038  52.405  80.417  1.00  0.00           H  
ATOM   1829  CE1 TYR   136      68.246  52.373  80.588  1.00  0.00           C  
ATOM   1830  HE1 TYR   136      68.213  51.920  81.568  1.00  0.00           H  
ATOM   1831  CZ  TYR   136      69.452  52.557  79.931  1.00  0.00           C  
ATOM   1832  OH  TYR   136      70.694  52.255  80.541  1.00  0.00           O  
ATOM   1833  HH  TYR   136      70.766  52.581  81.442  1.00  0.00           H  
ATOM   1834  CE2 TYR   136      69.440  52.920  78.615  1.00  0.00           C  
ATOM   1835  HE2 TYR   136      70.344  53.223  78.107  1.00  0.00           H  
ATOM   1836  CD2 TYR   136      68.226  53.170  77.953  1.00  0.00           C  
ATOM   1837  HD2 TYR   136      68.283  53.645  76.985  1.00  0.00           H  
ATOM   1838  C   TYR   136      63.874  52.366  76.543  1.00  0.00           C  
ATOM   1839  O   TYR   136      63.945  53.229  75.640  1.00  0.00           O  
ATOM   1840  N   GLY   137      62.711  51.628  76.561  1.00  0.00           N  
ATOM   1841  H   GLY   137      61.950  52.045  76.045  1.00  0.00           H  
ATOM   1842  CA  GLY   137      62.528  50.305  77.178  1.00  0.00           C  
ATOM   1843  HA2 GLY   137      61.768  49.713  76.668  1.00  0.00           H  
ATOM   1844  HA3 GLY   137      63.530  49.885  77.090  1.00  0.00           H  
ATOM   1845  C   GLY   137      62.005  50.391  78.640  1.00  0.00           C  
ATOM   1846  O   GLY   137      62.757  50.979  79.450  1.00  0.00           O  
ATOM   1847  N   GLY   138      60.664  50.076  78.858  1.00  0.00           N  
ATOM   1848  H   GLY   138      60.222  49.626  78.069  1.00  0.00           H  
ATOM   1849  CA  GLY   138      60.068  49.911  80.167  1.00  0.00           C  
ATOM   1850  HA2 GLY   138      58.993  49.744  80.104  1.00  0.00           H  
ATOM   1851  HA3 GLY   138      60.519  49.002  80.563  1.00  0.00           H  
ATOM   1852  C   GLY   138      60.201  51.078  81.151  1.00  0.00           C  
ATOM   1853  O   GLY   138      60.507  52.223  80.795  1.00  0.00           O  
ATOM   1854  N   GLN   139      60.086  50.830  82.460  1.00  0.00           N  
ATOM   1855  H   GLN   139      60.391  51.585  83.057  1.00  0.00           H  
ATOM   1856  CA  GLN   139      59.711  49.555  83.061  1.00  0.00           C  
ATOM   1857  HA  GLN   139      59.038  48.997  82.410  1.00  0.00           H  
ATOM   1858  CB  GLN   139      60.904  48.631  83.429  1.00  0.00           C  
ATOM   1859  HB2 GLN   139      60.628  47.618  83.724  1.00  0.00           H  
ATOM   1860  HB3 GLN   139      61.588  48.590  82.582  1.00  0.00           H  
ATOM   1861  CG  GLN   139      61.746  49.226  84.618  1.00  0.00           C  
ATOM   1862  HG2 GLN   139      62.012  50.272  84.465  1.00  0.00           H  
ATOM   1863  HG3 GLN   139      61.172  49.179  85.543  1.00  0.00           H  
ATOM   1864  CD  GLN   139      63.059  48.427  84.836  1.00  0.00           C  
ATOM   1865  OE1 GLN   139      63.426  47.541  84.092  1.00  0.00           O  
ATOM   1866  NE2 GLN   139      63.754  48.776  85.883  1.00  0.00           N  
ATOM   1867 HE21 GLN   139      63.379  49.488  86.494  1.00  0.00           H  
ATOM   1868 HE22 GLN   139      64.460  48.218  86.342  1.00  0.00           H  
ATOM   1869  C   GLN   139      58.939  49.682  84.303  1.00  0.00           C  
ATOM   1870  O   GLN   139      58.243  48.735  84.736  1.00  0.00           O  
ATOM   1871  N   GLN   140      59.046  50.816  84.953  1.00  0.00           N  
ATOM   1872  H   GLN   140      59.798  51.429  84.672  1.00  0.00           H  
ATOM   1873  CA  GLN   140      58.393  51.260  86.175  1.00  0.00           C  
ATOM   1874  HA  GLN   140      59.097  51.945  86.647  1.00  0.00           H  
ATOM   1875  CB  GLN   140      57.129  51.943  85.905  1.00  0.00           C  
ATOM   1876  HB2 GLN   140      56.529  51.275  85.286  1.00  0.00           H  
ATOM   1877  HB3 GLN   140      56.600  52.107  86.844  1.00  0.00           H  
ATOM   1878  CG  GLN   140      57.207  53.330  85.153  1.00  0.00           C  
ATOM   1879  HG2 GLN   140      56.283  53.909  85.177  1.00  0.00           H  
ATOM   1880  HG3 GLN   140      57.953  53.981  85.608  1.00  0.00           H  
ATOM   1881  CD  GLN   140      57.576  53.214  83.649  1.00  0.00           C  
ATOM   1882  OE1 GLN   140      57.311  52.292  82.931  1.00  0.00           O  
ATOM   1883  NE2 GLN   140      58.269  54.175  83.127  1.00  0.00           N  
ATOM   1884 HE21 GLN   140      58.395  54.974  83.732  1.00  0.00           H  
ATOM   1885 HE22 GLN   140      58.359  54.194  82.122  1.00  0.00           H  
ATOM   1886  C   GLN   140      58.144  50.204  87.333  1.00  0.00           C  
ATOM   1887  O   GLN   140      57.021  49.884  87.788  1.00  0.00           O  
ATOM   1888  N   GLN   141      59.238  49.687  87.847  1.00  0.00           N  
ATOM   1889  H   GLN   141      60.087  50.067  87.454  1.00  0.00           H  
ATOM   1890  CA  GLN   141      59.234  48.808  89.065  1.00  0.00           C  
ATOM   1891  HA  GLN   141      58.395  48.119  88.972  1.00  0.00           H  
ATOM   1892  CB  GLN   141      60.525  48.022  88.985  1.00  0.00           C  
ATOM   1893  HB2 GLN   141      61.369  48.708  88.905  1.00  0.00           H  
ATOM   1894  HB3 GLN   141      60.550  47.533  89.959  1.00  0.00           H  
ATOM   1895  CG  GLN   141      60.612  46.963  87.846  1.00  0.00           C  
ATOM   1896  HG2 GLN   141      60.404  47.360  86.852  1.00  0.00           H  
ATOM   1897  HG3 GLN   141      61.636  46.588  87.848  1.00  0.00           H  
ATOM   1898  CD  GLN   141      59.696  45.769  88.067  1.00  0.00           C  
ATOM   1899  OE1 GLN   141      58.508  45.914  88.332  1.00  0.00           O  
ATOM   1900  NE2 GLN   141      60.193  44.596  87.962  1.00  0.00           N  
ATOM   1901 HE21 GLN   141      61.132  44.582  87.591  1.00  0.00           H  
ATOM   1902 HE22 GLN   141      59.651  43.750  88.070  1.00  0.00           H  
ATOM   1903  C   GLN   141      59.022  49.560  90.371  1.00  0.00           C  
ATOM   1904  O   GLN   141      59.592  50.638  90.559  1.00  0.00           O  
ATOM   1905  N   SER   142      58.350  49.105  91.432  1.00  0.00           N  
ATOM   1906  H   SER   142      58.266  49.814  92.146  1.00  0.00           H  
ATOM   1907  CA  SER   142      57.479  47.888  91.633  1.00  0.00           C  
ATOM   1908  HA  SER   142      57.056  47.890  92.638  1.00  0.00           H  
ATOM   1909  CB  SER   142      56.335  47.809  90.633  1.00  0.00           C  
ATOM   1910  HB2 SER   142      56.583  47.671  89.581  1.00  0.00           H  
ATOM   1911  HB3 SER   142      55.552  47.163  91.030  1.00  0.00           H  
ATOM   1912  OG  SER   142      55.708  49.099  90.673  1.00  0.00           O  
ATOM   1913  HG  SER   142      54.893  49.014  90.173  1.00  0.00           H  
ATOM   1914  C   SER   142      58.317  46.589  91.786  1.00  0.00           C  
ATOM   1915  O   SER   142      57.913  45.563  91.377  1.00  0.00           O  
ATOM   1916  N   TYR   143      59.486  46.666  92.416  1.00  0.00           N  
ATOM   1917  H   TYR   143      59.731  47.556  92.826  1.00  0.00           H  
ATOM   1918  CA  TYR   143      60.311  45.417  92.652  1.00  0.00           C  
ATOM   1919  HA  TYR   143      60.276  44.856  91.718  1.00  0.00           H  
ATOM   1920  CB  TYR   143      61.793  45.650  92.952  1.00  0.00           C  
ATOM   1921  HB2 TYR   143      61.839  46.084  93.951  1.00  0.00           H  
ATOM   1922  HB3 TYR   143      62.333  44.703  92.954  1.00  0.00           H  
ATOM   1923  CG  TYR   143      62.464  46.487  91.888  1.00  0.00           C  
ATOM   1924  CD1 TYR   143      62.972  45.843  90.766  1.00  0.00           C  
ATOM   1925  HD1 TYR   143      62.685  44.820  90.571  1.00  0.00           H  
ATOM   1926  CE1 TYR   143      63.826  46.490  89.807  1.00  0.00           C  
ATOM   1927  HE1 TYR   143      64.340  45.958  89.021  1.00  0.00           H  
ATOM   1928  CZ  TYR   143      63.988  47.925  89.959  1.00  0.00           C  
ATOM   1929  OH  TYR   143      64.599  48.674  89.025  1.00  0.00           O  
ATOM   1930  HH  TYR   143      65.543  48.501  88.996  1.00  0.00           H  
ATOM   1931  CE2 TYR   143      63.258  48.573  90.953  1.00  0.00           C  
ATOM   1932  HE2 TYR   143      63.220  49.653  90.957  1.00  0.00           H  
ATOM   1933  CD2 TYR   143      62.602  47.839  91.978  1.00  0.00           C  
ATOM   1934  HD2 TYR   143      62.336  48.325  92.905  1.00  0.00           H  
ATOM   1935  C   TYR   143      59.631  44.481  93.682  1.00  0.00           C  
ATOM   1936  O   TYR   143      58.928  45.063  94.548  1.00  0.00           O  
ATOM   1937  N   GLY   144      59.680  43.174  93.491  1.00  0.00           N  
ATOM   1938  H   GLY   144      60.283  42.763  92.793  1.00  0.00           H  
ATOM   1939  CA  GLY   144      58.911  42.295  94.370  1.00  0.00           C  
ATOM   1940  HA2 GLY   144      59.030  41.282  93.987  1.00  0.00           H  
ATOM   1941  HA3 GLY   144      59.244  42.360  95.405  1.00  0.00           H  
ATOM   1942  C   GLY   144      57.441  42.618  94.355  1.00  0.00           C  
ATOM   1943  O   GLY   144      56.906  42.967  93.279  1.00  0.00           O  
ATOM   1944  N   GLN   145      56.757  42.511  95.483  1.00  0.00           N  
ATOM   1945  H   GLN   145      57.284  42.002  96.178  1.00  0.00           H  
ATOM   1946  CA  GLN   145      55.361  42.976  95.696  1.00  0.00           C  
ATOM   1947  HA  GLN   145      54.806  42.641  94.820  1.00  0.00           H  
ATOM   1948  CB  GLN   145      54.817  42.522  97.020  1.00  0.00           C  
ATOM   1949  HB2 GLN   145      55.363  42.792  97.924  1.00  0.00           H  
ATOM   1950  HB3 GLN   145      53.831  42.984  97.066  1.00  0.00           H  
ATOM   1951  CG  GLN   145      54.490  41.024  97.077  1.00  0.00           C  
ATOM   1952  HG2 GLN   145      53.970  40.890  96.129  1.00  0.00           H  
ATOM   1953  HG3 GLN   145      55.332  40.339  96.974  1.00  0.00           H  
ATOM   1954  CD  GLN   145      53.588  40.500  98.188  1.00  0.00           C  
ATOM   1955  OE1 GLN   145      53.208  41.210  99.107  1.00  0.00           O  
ATOM   1956  NE2 GLN   145      53.121  39.306  98.134  1.00  0.00           N  
ATOM   1957 HE21 GLN   145      52.558  38.967  98.901  1.00  0.00           H  
ATOM   1958 HE22 GLN   145      53.489  38.726  97.393  1.00  0.00           H  
ATOM   1959  C   GLN   145      55.183  44.532  95.661  1.00  0.00           C  
ATOM   1960  O   GLN   145      56.082  45.336  95.913  1.00  0.00           O  
ATOM   1961  N   GLN   146      53.949  44.953  95.338  1.00  0.00           N  
ATOM   1962  H   GLN   146      53.301  44.264  94.983  1.00  0.00           H  
ATOM   1963  CA  GLN   146      53.497  46.329  95.469  1.00  0.00           C  
ATOM   1964  HA  GLN   146      54.130  47.044  94.944  1.00  0.00           H  
ATOM   1965  CB  GLN   146      52.081  46.549  94.818  1.00  0.00           C  
ATOM   1966  HB2 GLN   146      51.405  45.735  95.077  1.00  0.00           H  
ATOM   1967  HB3 GLN   146      51.636  47.449  95.240  1.00  0.00           H  
ATOM   1968  CG  GLN   146      52.214  46.645  93.282  1.00  0.00           C  
ATOM   1969  HG2 GLN   146      52.874  45.845  92.947  1.00  0.00           H  
ATOM   1970  HG3 GLN   146      51.224  46.393  92.900  1.00  0.00           H  
ATOM   1971  CD  GLN   146      52.592  47.981  92.665  1.00  0.00           C  
ATOM   1972  OE1 GLN   146      53.008  48.926  93.298  1.00  0.00           O  
ATOM   1973  NE2 GLN   146      52.418  48.115  91.447  1.00  0.00           N  
ATOM   1974 HE21 GLN   146      51.923  47.356  91.002  1.00  0.00           H  
ATOM   1975 HE22 GLN   146      52.693  48.996  91.035  1.00  0.00           H  
ATOM   1976  C   GLN   146      53.528  46.778  96.911  1.00  0.00           C  
ATOM   1977  O   GLN   146      53.009  46.120  97.809  1.00  0.00           O  
ATOM   1978  N   GLN   147      54.010  48.044  97.152  1.00  0.00           N  
ATOM   1979  H   GLN   147      54.324  48.597  96.367  1.00  0.00           H  
ATOM   1980  CA  GLN   147      53.841  48.668  98.476  1.00  0.00           C  
ATOM   1981  HA  GLN   147      53.885  47.900  99.248  1.00  0.00           H  
ATOM   1982  CB  GLN   147      55.158  49.398  98.846  1.00  0.00           C  
ATOM   1983  HB2 GLN   147      55.315  50.298  98.252  1.00  0.00           H  
ATOM   1984  HB3 GLN   147      54.941  49.838  99.819  1.00  0.00           H  
ATOM   1985  CG  GLN   147      56.509  48.548  98.974  1.00  0.00           C  
ATOM   1986  HG2 GLN   147      56.620  48.005  98.035  1.00  0.00           H  
ATOM   1987  HG3 GLN   147      57.314  49.275  99.082  1.00  0.00           H  
ATOM   1988  CD  GLN   147      56.521  47.588 100.195  1.00  0.00           C  
ATOM   1989  OE1 GLN   147      56.441  46.399 100.188  1.00  0.00           O  
ATOM   1990  NE2 GLN   147      56.796  48.272 101.341  1.00  0.00           N  
ATOM   1991 HE21 GLN   147      56.959  49.268 101.317  1.00  0.00           H  
ATOM   1992 HE22 GLN   147      56.875  47.856 102.259  1.00  0.00           H  
ATOM   1993  C   GLN   147      52.638  49.628  98.601  1.00  0.00           C  
ATOM   1994  O   GLN   147      52.388  50.320  97.590  1.00  0.00           O  
ATOM   1995  N   SER   148      51.821  49.687  99.705  1.00  0.00           N  
ATOM   1996  H   SER   148      52.148  49.203 100.529  1.00  0.00           H  
ATOM   1997  CA  SER   148      50.641  50.540  99.832  1.00  0.00           C  
ATOM   1998  HA  SER   148      50.123  50.444  98.878  1.00  0.00           H  
ATOM   1999  CB  SER   148      49.662  50.043 100.927  1.00  0.00           C  
ATOM   2000  HB2 SER   148      50.166  50.044 101.893  1.00  0.00           H  
ATOM   2001  HB3 SER   148      48.811  50.724 100.910  1.00  0.00           H  
ATOM   2002  OG  SER   148      49.142  48.730 100.556  1.00  0.00           O  
ATOM   2003  HG  SER   148      49.824  48.075 100.388  1.00  0.00           H  
ATOM   2004  C   SER   148      50.888  52.067 100.152  1.00  0.00           C  
ATOM   2005  O   SER   148      51.994  52.446 100.419  1.00  0.00           O  
ATOM   2006  N   TYR   149      49.807  52.792 100.071  1.00  0.00           N  
ATOM   2007  H   TYR   149      49.026  52.358  99.599  1.00  0.00           H  
ATOM   2008  CA  TYR   149      49.759  54.249 100.267  1.00  0.00           C  
ATOM   2009  HA  TYR   149      50.489  54.612  99.543  1.00  0.00           H  
ATOM   2010  CB  TYR   149      48.391  54.872  99.836  1.00  0.00           C  
ATOM   2011  HB2 TYR   149      48.342  54.731  98.756  1.00  0.00           H  
ATOM   2012  HB3 TYR   149      47.540  54.344 100.266  1.00  0.00           H  
ATOM   2013  CG  TYR   149      48.103  56.262 100.255  1.00  0.00           C  
ATOM   2014  CD1 TYR   149      47.482  56.615 101.469  1.00  0.00           C  
ATOM   2015  HD1 TYR   149      47.121  55.780 102.051  1.00  0.00           H  
ATOM   2016  CE1 TYR   149      47.192  57.954 101.817  1.00  0.00           C  
ATOM   2017  HE1 TYR   149      46.522  58.166 102.638  1.00  0.00           H  
ATOM   2018  CZ  TYR   149      47.805  59.009 101.069  1.00  0.00           C  
ATOM   2019  OH  TYR   149      47.431  60.291 101.345  1.00  0.00           O  
ATOM   2020  HH  TYR   149      47.240  60.410 102.279  1.00  0.00           H  
ATOM   2021  CE2 TYR   149      48.445  58.666  99.864  1.00  0.00           C  
ATOM   2022  HE2 TYR   149      48.706  59.491  99.218  1.00  0.00           H  
ATOM   2023  CD2 TYR   149      48.561  57.318  99.478  1.00  0.00           C  
ATOM   2024  HD2 TYR   149      48.885  57.135  98.464  1.00  0.00           H  
ATOM   2025  C   TYR   149      50.251  54.713 101.622  1.00  0.00           C  
ATOM   2026  O   TYR   149      50.150  53.922 102.567  1.00  0.00           O  
ATOM   2027  N   ASN   150      50.559  55.990 101.824  1.00  0.00           N  
ATOM   2028  H   ASN   150      50.326  56.615 101.066  1.00  0.00           H  
ATOM   2029  CA  ASN   150      50.868  56.594 103.082  1.00  0.00           C  
ATOM   2030  HA  ASN   150      50.067  56.330 103.774  1.00  0.00           H  
ATOM   2031  CB  ASN   150      52.058  55.816 103.653  1.00  0.00           C  
ATOM   2032  HB2 ASN   150      51.805  54.806 103.976  1.00  0.00           H  
ATOM   2033  HB3 ASN   150      52.793  55.864 102.850  1.00  0.00           H  
ATOM   2034  CG  ASN   150      52.705  56.579 104.749  1.00  0.00           C  
ATOM   2035  OD1 ASN   150      53.877  56.852 104.674  1.00  0.00           O  
ATOM   2036  ND2 ASN   150      51.969  56.967 105.734  1.00  0.00           N  
ATOM   2037 HD21 ASN   150      52.368  57.545 106.460  1.00  0.00           H  
ATOM   2038 HD22 ASN   150      51.058  56.559 105.886  1.00  0.00           H  
ATOM   2039  C   ASN   150      51.066  58.134 102.915  1.00  0.00           C  
ATOM   2040  O   ASN   150      51.633  58.535 101.900  1.00  0.00           O  
ATOM   2041  N   PRO   151      50.618  58.968 103.814  1.00  0.00           N  
ATOM   2042  CD  PRO   151      49.439  58.747 104.607  1.00  0.00           C  
ATOM   2043  HD2 PRO   151      49.606  58.039 105.419  1.00  0.00           H  
ATOM   2044  HD3 PRO   151      48.554  58.426 104.057  1.00  0.00           H  
ATOM   2045  CG  PRO   151      49.098  60.158 105.191  1.00  0.00           C  
ATOM   2046  HG2 PRO   151      48.869  60.176 106.257  1.00  0.00           H  
ATOM   2047  HG3 PRO   151      48.283  60.667 104.676  1.00  0.00           H  
ATOM   2048  CB  PRO   151      50.331  60.951 104.995  1.00  0.00           C  
ATOM   2049  HB2 PRO   151      51.057  60.934 105.807  1.00  0.00           H  
ATOM   2050  HB3 PRO   151      50.045  61.983 104.792  1.00  0.00           H  
ATOM   2051  CA  PRO   151      50.885  60.340 103.713  1.00  0.00           C  
ATOM   2052  HA  PRO   151      50.199  60.668 102.932  1.00  0.00           H  
ATOM   2053  C   PRO   151      52.362  60.718 103.424  1.00  0.00           C  
ATOM   2054  O   PRO   151      53.158  60.163 104.165  1.00  0.00           O  
ATOM   2055  N   PRO   152      52.765  61.655 102.566  1.00  0.00           N  
ATOM   2056  CD  PRO   152      51.845  62.327 101.643  1.00  0.00           C  
ATOM   2057  HD2 PRO   152      51.159  62.922 102.246  1.00  0.00           H  
ATOM   2058  HD3 PRO   152      51.382  61.613 100.961  1.00  0.00           H  
ATOM   2059  CG  PRO   152      52.741  63.104 100.751  1.00  0.00           C  
ATOM   2060  HG2 PRO   152      52.296  64.038 100.406  1.00  0.00           H  
ATOM   2061  HG3 PRO   152      53.094  62.405  99.994  1.00  0.00           H  
ATOM   2062  CB  PRO   152      53.971  63.488 101.613  1.00  0.00           C  
ATOM   2063  HB2 PRO   152      53.689  64.381 102.170  1.00  0.00           H  
ATOM   2064  HB3 PRO   152      54.918  63.647 101.096  1.00  0.00           H  
ATOM   2065  CA  PRO   152      54.114  62.267 102.503  1.00  0.00           C  
ATOM   2066  HA  PRO   152      54.843  61.540 102.144  1.00  0.00           H  
ATOM   2067  C   PRO   152      54.644  62.650 103.856  1.00  0.00           C  
ATOM   2068  O   PRO   152      53.802  63.012 104.740  1.00  0.00           O  
ATOM   2069  N   GLN   153      55.919  62.383 104.140  1.00  0.00           N  
ATOM   2070  H   GLN   153      56.625  62.193 103.442  1.00  0.00           H  
ATOM   2071  CA  GLN   153      56.440  62.721 105.505  1.00  0.00           C  
ATOM   2072  HA  GLN   153      55.869  62.302 106.334  1.00  0.00           H  
ATOM   2073  CB  GLN   153      57.917  62.225 105.468  1.00  0.00           C  
ATOM   2074  HB2 GLN   153      58.047  61.179 105.191  1.00  0.00           H  
ATOM   2075  HB3 GLN   153      58.425  62.726 104.643  1.00  0.00           H  
ATOM   2076  CG  GLN   153      58.713  62.483 106.768  1.00  0.00           C  
ATOM   2077  HG2 GLN   153      59.584  61.828 106.790  1.00  0.00           H  
ATOM   2078  HG3 GLN   153      59.023  63.522 106.658  1.00  0.00           H  
ATOM   2079  CD  GLN   153      57.905  62.241 107.998  1.00  0.00           C  
ATOM   2080  OE1 GLN   153      57.176  61.235 108.233  1.00  0.00           O  
ATOM   2081  NE2 GLN   153      58.090  63.139 108.926  1.00  0.00           N  
ATOM   2082 HE21 GLN   153      58.841  63.810 108.849  1.00  0.00           H  
ATOM   2083 HE22 GLN   153      57.618  63.019 109.811  1.00  0.00           H  
ATOM   2084  C   GLN   153      56.360  64.243 105.692  1.00  0.00           C  
ATOM   2085  O   GLN   153      57.091  64.936 105.031  1.00  0.00           O  
ATOM   2086  N   GLY   154      55.736  64.652 106.787  1.00  0.00           N  
ATOM   2087  H   GLY   154      55.096  63.970 107.168  1.00  0.00           H  
ATOM   2088  CA  GLY   154      55.621  66.005 107.217  1.00  0.00           C  
ATOM   2089  HA2 GLY   154      55.165  66.083 108.204  1.00  0.00           H  
ATOM   2090  HA3 GLY   154      56.615  66.438 107.326  1.00  0.00           H  
ATOM   2091  C   GLY   154      54.876  66.842 106.254  1.00  0.00           C  
ATOM   2092  O   GLY   154      54.121  66.347 105.463  1.00  0.00           O  
ATOM   2093  N   TYR   155      55.099  68.164 106.382  1.00  0.00           N  
ATOM   2094  H   TYR   155      55.786  68.529 107.026  1.00  0.00           H  
ATOM   2095  CA  TYR   155      54.520  69.145 105.491  1.00  0.00           C  
ATOM   2096  HA  TYR   155      54.121  68.648 104.607  1.00  0.00           H  
ATOM   2097  CB  TYR   155      53.338  69.873 106.280  1.00  0.00           C  
ATOM   2098  HB2 TYR   155      53.839  70.443 107.062  1.00  0.00           H  
ATOM   2099  HB3 TYR   155      52.859  70.574 105.596  1.00  0.00           H  
ATOM   2100  CG  TYR   155      52.275  69.016 106.951  1.00  0.00           C  
ATOM   2101  CD1 TYR   155      52.255  68.756 108.344  1.00  0.00           C  
ATOM   2102  HD1 TYR   155      53.000  69.299 108.905  1.00  0.00           H  
ATOM   2103  CE1 TYR   155      51.336  67.949 108.928  1.00  0.00           C  
ATOM   2104  HE1 TYR   155      51.215  67.824 109.994  1.00  0.00           H  
ATOM   2105  CZ  TYR   155      50.295  67.475 108.106  1.00  0.00           C  
ATOM   2106  OH  TYR   155      49.366  66.753 108.730  1.00  0.00           O  
ATOM   2107  HH  TYR   155      49.345  66.942 109.671  1.00  0.00           H  
ATOM   2108  CE2 TYR   155      50.226  67.764 106.723  1.00  0.00           C  
ATOM   2109  HE2 TYR   155      49.391  67.501 106.090  1.00  0.00           H  
ATOM   2110  CD2 TYR   155      51.253  68.505 106.115  1.00  0.00           C  
ATOM   2111  HD2 TYR   155      51.170  68.773 105.072  1.00  0.00           H  
ATOM   2112  C   TYR   155      55.639  70.128 104.940  1.00  0.00           C  
ATOM   2113  O   TYR   155      56.736  70.172 105.527  1.00  0.00           O  
ATOM   2114  N   GLY   156      55.428  70.949 103.931  1.00  0.00           N  
ATOM   2115  H   GLY   156      56.229  71.501 103.659  1.00  0.00           H  
ATOM   2116  CA  GLY   156      54.240  71.033 103.101  1.00  0.00           C  
ATOM   2117  HA2 GLY   156      54.497  71.363 102.095  1.00  0.00           H  
ATOM   2118  HA3 GLY   156      53.839  70.045 102.877  1.00  0.00           H  
ATOM   2119  C   GLY   156      53.229  72.060 103.516  1.00  0.00           C  
ATOM   2120  O   GLY   156      53.542  72.975 104.312  1.00  0.00           O  
ATOM   2121  N   GLN   157      51.949  71.981 103.049  1.00  0.00           N  
ATOM   2122  H   GLN   157      51.753  71.290 102.340  1.00  0.00           H  
ATOM   2123  CA  GLN   157      50.859  72.888 103.374  1.00  0.00           C  
ATOM   2124  HA  GLN   157      51.238  73.908 103.316  1.00  0.00           H  
ATOM   2125  CB  GLN   157      49.763  72.719 102.338  1.00  0.00           C  
ATOM   2126  HB2 GLN   157      49.146  73.611 102.235  1.00  0.00           H  
ATOM   2127  HB3 GLN   157      50.303  72.608 101.398  1.00  0.00           H  
ATOM   2128  CG  GLN   157      48.945  71.538 102.587  1.00  0.00           C  
ATOM   2129  HG2 GLN   157      48.211  71.631 103.387  1.00  0.00           H  
ATOM   2130  HG3 GLN   157      48.362  71.459 101.670  1.00  0.00           H  
ATOM   2131  CD  GLN   157      49.617  70.162 102.582  1.00  0.00           C  
ATOM   2132  OE1 GLN   157      50.445  69.929 101.694  1.00  0.00           O  
ATOM   2133  NE2 GLN   157      49.332  69.231 103.422  1.00  0.00           N  
ATOM   2134 HE21 GLN   157      48.671  69.270 104.184  1.00  0.00           H  
ATOM   2135 HE22 GLN   157      49.670  68.312 103.173  1.00  0.00           H  
ATOM   2136  C   GLN   157      50.368  72.846 104.823  1.00  0.00           C  
ATOM   2137  O   GLN   157      50.807  71.916 105.568  1.00  0.00           O  
ATOM   2138  N   GLN   158      49.742  73.898 105.352  1.00  0.00           N  
ATOM   2139  H   GLN   158      49.421  73.771 106.302  1.00  0.00           H  
ATOM   2140  CA  GLN   158      49.558  75.272 104.819  1.00  0.00           C  
ATOM   2141  HA  GLN   158      49.627  75.238 103.731  1.00  0.00           H  
ATOM   2142  CB  GLN   158      48.297  75.964 105.394  1.00  0.00           C  
ATOM   2143  HB2 GLN   158      48.413  76.075 106.472  1.00  0.00           H  
ATOM   2144  HB3 GLN   158      48.251  76.941 104.913  1.00  0.00           H  
ATOM   2145  CG  GLN   158      47.029  75.142 105.055  1.00  0.00           C  
ATOM   2146  HG2 GLN   158      47.075  74.861 104.002  1.00  0.00           H  
ATOM   2147  HG3 GLN   158      47.008  74.233 105.655  1.00  0.00           H  
ATOM   2148  CD  GLN   158      45.722  75.937 105.367  1.00  0.00           C  
ATOM   2149  OE1 GLN   158      45.744  76.878 106.149  1.00  0.00           O  
ATOM   2150  NE2 GLN   158      44.625  75.632 104.700  1.00  0.00           N  
ATOM   2151 HE21 GLN   158      44.631  74.957 103.949  1.00  0.00           H  
ATOM   2152 HE22 GLN   158      43.964  76.387 104.581  1.00  0.00           H  
ATOM   2153  C   GLN   158      50.976  75.964 105.078  1.00  0.00           C  
ATOM   2154  O   GLN   158      51.494  76.680 104.176  1.00  0.00           O  
ATOM   2155  N   ASN   159      51.581  75.894 106.295  1.00  0.00           N  
ATOM   2156  H   ASN   159      51.177  75.325 107.026  1.00  0.00           H  
ATOM   2157  CA  ASN   159      52.660  76.808 106.794  1.00  0.00           C  
ATOM   2158  HA  ASN   159      53.521  76.736 106.130  1.00  0.00           H  
ATOM   2159  CB  ASN   159      52.115  78.329 106.765  1.00  0.00           C  
ATOM   2160  HB2 ASN   159      52.845  79.054 107.126  1.00  0.00           H  
ATOM   2161  HB3 ASN   159      52.139  78.608 105.712  1.00  0.00           H  
ATOM   2162  CG  ASN   159      50.776  78.679 107.456  1.00  0.00           C  
ATOM   2163  OD1 ASN   159      50.638  78.520 108.674  1.00  0.00           O  
ATOM   2164  ND2 ASN   159      49.781  78.982 106.652  1.00  0.00           N  
ATOM   2165 HD21 ASN   159      49.881  78.896 105.651  1.00  0.00           H  
ATOM   2166 HD22 ASN   159      49.014  79.525 107.022  1.00  0.00           H  
ATOM   2167  C   ASN   159      53.078  76.355 108.204  1.00  0.00           C  
ATOM   2168  O   ASN   159      52.261  75.678 108.868  1.00  0.00           O  
ATOM   2169  N   GLN   160      54.228  76.743 108.776  1.00  0.00           N  
ATOM   2170  H   GLN   160      54.484  76.310 109.652  1.00  0.00           H  
ATOM   2171  CA  GLN   160      55.320  77.461 108.060  1.00  0.00           C  
ATOM   2172  HA  GLN   160      54.949  77.693 107.061  1.00  0.00           H  
ATOM   2173  CB  GLN   160      55.609  78.764 108.903  1.00  0.00           C  
ATOM   2174  HB2 GLN   160      56.264  79.387 108.295  1.00  0.00           H  
ATOM   2175  HB3 GLN   160      54.680  79.311 109.061  1.00  0.00           H  
ATOM   2176  CG  GLN   160      56.338  78.442 110.232  1.00  0.00           C  
ATOM   2177  HG2 GLN   160      55.561  78.159 110.942  1.00  0.00           H  
ATOM   2178  HG3 GLN   160      57.039  77.611 110.154  1.00  0.00           H  
ATOM   2179  CD  GLN   160      57.124  79.668 110.751  1.00  0.00           C  
ATOM   2180  OE1 GLN   160      56.782  80.815 110.437  1.00  0.00           O  
ATOM   2181  NE2 GLN   160      58.089  79.535 111.644  1.00  0.00           N  
ATOM   2182 HE21 GLN   160      58.330  78.617 111.988  1.00  0.00           H  
ATOM   2183 HE22 GLN   160      58.613  80.388 111.781  1.00  0.00           H  
ATOM   2184  C   GLN   160      56.528  76.529 107.888  1.00  0.00           C  
ATOM   2185  O   GLN   160      57.668  76.961 107.931  1.00  0.00           O  
ATOM   2186  N   TYR   161      56.296  75.258 107.583  1.00  0.00           N  
ATOM   2187  H   TYR   161      55.368  74.866 107.641  1.00  0.00           H  
ATOM   2188  CA  TYR   161      57.263  74.212 107.327  1.00  0.00           C  
ATOM   2189  HA  TYR   161      57.883  73.986 108.195  1.00  0.00           H  
ATOM   2190  CB  TYR   161      56.386  72.948 107.085  1.00  0.00           C  
ATOM   2191  HB2 TYR   161      55.791  73.160 106.197  1.00  0.00           H  
ATOM   2192  HB3 TYR   161      57.164  72.250 106.778  1.00  0.00           H  
ATOM   2193  CG  TYR   161      55.594  72.488 108.302  1.00  0.00           C  
ATOM   2194  CD1 TYR   161      56.126  71.639 109.258  1.00  0.00           C  
ATOM   2195  HD1 TYR   161      57.200  71.552 109.330  1.00  0.00           H  
ATOM   2196  CE1 TYR   161      55.336  71.026 110.257  1.00  0.00           C  
ATOM   2197  HE1 TYR   161      55.774  70.376 111.000  1.00  0.00           H  
ATOM   2198  CZ  TYR   161      53.973  71.363 110.232  1.00  0.00           C  
ATOM   2199  OH  TYR   161      53.175  70.863 111.124  1.00  0.00           O  
ATOM   2200  HH  TYR   161      52.273  71.189 111.083  1.00  0.00           H  
ATOM   2201  CE2 TYR   161      53.426  72.287 109.309  1.00  0.00           C  
ATOM   2202  HE2 TYR   161      52.380  72.557 109.329  1.00  0.00           H  
ATOM   2203  CD2 TYR   161      54.248  72.868 108.361  1.00  0.00           C  
ATOM   2204  HD2 TYR   161      53.762  73.413 107.565  1.00  0.00           H  
ATOM   2205  C   TYR   161      58.289  74.580 106.176  1.00  0.00           C  
ATOM   2206  O   TYR   161      59.537  74.457 106.253  1.00  0.00           O  
ATOM   2207  N   ASN   162      57.803  75.057 105.048  1.00  0.00           N  
ATOM   2208  H   ASN   162      56.805  75.101 104.903  1.00  0.00           H  
ATOM   2209  CA  ASN   162      58.759  75.342 103.882  1.00  0.00           C  
ATOM   2210  HA  ASN   162      59.553  74.595 103.918  1.00  0.00           H  
ATOM   2211  CB  ASN   162      57.935  75.265 102.542  1.00  0.00           C  
ATOM   2212  HB2 ASN   162      57.276  76.133 102.529  1.00  0.00           H  
ATOM   2213  HB3 ASN   162      58.593  75.377 101.680  1.00  0.00           H  
ATOM   2214  CG  ASN   162      57.006  74.027 102.399  1.00  0.00           C  
ATOM   2215  OD1 ASN   162      57.163  72.991 103.048  1.00  0.00           O  
ATOM   2216  ND2 ASN   162      56.186  74.069 101.348  1.00  0.00           N  
ATOM   2217 HD21 ASN   162      55.815  73.275 100.845  1.00  0.00           H  
ATOM   2218 HD22 ASN   162      56.278  74.958 100.876  1.00  0.00           H  
ATOM   2219  C   ASN   162      59.539  76.668 104.041  1.00  0.00           C  
ATOM   2220  O   ASN   162      59.216  77.437 104.936  1.00  0.00           O  
ATOM   2221  N   SER   163      60.551  76.866 103.186  1.00  0.00           N  
ATOM   2222  H   SER   163      60.894  76.120 102.597  1.00  0.00           H  
ATOM   2223  CA  SER   163      61.193  78.166 103.056  1.00  0.00           C  
ATOM   2224  HA  SER   163      61.666  78.328 104.024  1.00  0.00           H  
ATOM   2225  CB  SER   163      62.246  78.243 101.970  1.00  0.00           C  
ATOM   2226  HB2 SER   163      61.819  77.843 101.051  1.00  0.00           H  
ATOM   2227  HB3 SER   163      62.680  79.230 101.812  1.00  0.00           H  
ATOM   2228  OG  SER   163      63.289  77.304 102.307  1.00  0.00           O  
ATOM   2229  HG  SER   163      63.269  76.543 101.722  1.00  0.00           H  
ATOM   2230  C   SER   163      60.203  79.298 102.710  1.00  0.00           C  
ATOM   2231  O   SER   163      59.081  79.020 102.124  1.00  0.00           O  
ATOM   2232  N   SER   164      60.492  80.569 103.080  1.00  0.00           N  
ATOM   2233  H   SER   164      61.434  80.772 103.383  1.00  0.00           H  
ATOM   2234  CA  SER   164      59.675  81.753 102.885  1.00  0.00           C  
ATOM   2235  HA  SER   164      60.277  82.589 103.241  1.00  0.00           H  
ATOM   2236  CB  SER   164      58.488  81.749 103.826  1.00  0.00           C  
ATOM   2237  HB2 SER   164      57.917  80.875 103.512  1.00  0.00           H  
ATOM   2238  HB3 SER   164      58.736  81.817 104.886  1.00  0.00           H  
ATOM   2239  OG  SER   164      57.655  82.922 103.572  1.00  0.00           O  
ATOM   2240  HG  SER   164      56.880  82.841 104.132  1.00  0.00           H  
ATOM   2241  C   SER   164      59.305  82.069 101.388  1.00  0.00           C  
ATOM   2242  O   SER   164      58.757  81.322 100.603  1.00  0.00           O  
ATOM   2243  N   SER   165      59.654  83.255 100.923  1.00  0.00           N  
ATOM   2244  H   SER   165      60.195  83.796 101.582  1.00  0.00           H  
ATOM   2245  CA  SER   165      59.348  83.908  99.631  1.00  0.00           C  
ATOM   2246  HA  SER   165      59.356  83.351  98.695  1.00  0.00           H  
ATOM   2247  CB  SER   165      57.944  84.474  99.731  1.00  0.00           C  
ATOM   2248  HB2 SER   165      57.666  84.840 100.720  1.00  0.00           H  
ATOM   2249  HB3 SER   165      57.982  85.366  99.105  1.00  0.00           H  
ATOM   2250  OG  SER   165      56.947  83.576  99.322  1.00  0.00           O  
ATOM   2251  HG  SER   165      56.171  84.090  99.085  1.00  0.00           H  
ATOM   2252  C   SER   165      60.289  85.103  99.405  1.00  0.00           C  
ATOM   2253  O   SER   165      60.241  86.063 100.153  1.00  0.00           O  
ATOM   2254  N   GLY   166      61.249  84.972  98.448  1.00  0.00           N  
ATOM   2255  H   GLY   166      61.306  84.084  97.970  1.00  0.00           H  
ATOM   2256  CA  GLY   166      62.338  85.942  98.332  1.00  0.00           C  
ATOM   2257  HA2 GLY   166      62.759  86.008  99.336  1.00  0.00           H  
ATOM   2258  HA3 GLY   166      63.130  85.498  97.730  1.00  0.00           H  
ATOM   2259  C   GLY   166      61.956  87.344  97.830  1.00  0.00           C  
ATOM   2260  O   GLY   166      62.665  88.365  97.951  1.00  0.00           O  
ATOM   2261  N   GLY   167      60.697  87.430  97.339  1.00  0.00           N  
ATOM   2262  H   GLY   167      60.143  86.590  97.249  1.00  0.00           H  
ATOM   2263  CA  GLY   167      60.088  88.692  96.826  1.00  0.00           C  
ATOM   2264  HA2 GLY   167      59.046  88.420  96.660  1.00  0.00           H  
ATOM   2265  HA3 GLY   167      60.131  89.464  97.595  1.00  0.00           H  
ATOM   2266  C   GLY   167      60.741  89.255  95.520  1.00  0.00           C  
ATOM   2267  O   GLY   167      61.570  88.664  94.891  1.00  0.00           O  
ATOM   2268  N   GLY   168      60.396  90.473  95.139  1.00  0.00           N  
ATOM   2269  H   GLY   168      59.677  90.933  95.678  1.00  0.00           H  
ATOM   2270  CA  GLY   168      60.990  91.242  94.032  1.00  0.00           C  
ATOM   2271  HA2 GLY   168      60.942  90.678  93.101  1.00  0.00           H  
ATOM   2272  HA3 GLY   168      60.302  92.067  93.848  1.00  0.00           H  
ATOM   2273  C   GLY   168      62.445  91.872  94.220  1.00  0.00           C  
ATOM   2274  O   GLY   168      63.093  91.715  95.219  1.00  0.00           O  
ATOM   2275  N   GLY   169      63.052  92.532  93.251  1.00  0.00           N  
ATOM   2276  H   GLY   169      63.881  92.972  93.624  1.00  0.00           H  
ATOM   2277  CA  GLY   169      62.406  93.056  91.996  1.00  0.00           C  
ATOM   2278  HA2 GLY   169      63.177  93.205  91.240  1.00  0.00           H  
ATOM   2279  HA3 GLY   169      61.609  92.434  91.589  1.00  0.00           H  
ATOM   2280  C   GLY   169      61.698  94.401  92.199  1.00  0.00           C  
ATOM   2281  O   GLY   169      61.529  94.892  93.327  1.00  0.00           O  
ATOM   2282  N   GLY   170      61.374  95.030  91.086  1.00  0.00           N  
ATOM   2283  H   GLY   170      61.593  94.558  90.220  1.00  0.00           H  
ATOM   2284  CA  GLY   170      60.631  96.312  91.023  1.00  0.00           C  
ATOM   2285  HA2 GLY   170      61.263  97.029  91.547  1.00  0.00           H  
ATOM   2286  HA3 GLY   170      60.548  96.601  89.975  1.00  0.00           H  
ATOM   2287  C   GLY   170      59.276  96.414  91.675  1.00  0.00           C  
ATOM   2288  O   GLY   170      58.730  95.426  92.179  1.00  0.00           O  
ATOM   2289  N   GLY   171      58.640  97.611  91.749  1.00  0.00           N  
ATOM   2290  H   GLY   171      57.714  97.625  92.150  1.00  0.00           H  
ATOM   2291  CA  GLY   171      59.094  98.973  91.311  1.00  0.00           C  
ATOM   2292  HA2 GLY   171      59.679  98.938  90.392  1.00  0.00           H  
ATOM   2293  HA3 GLY   171      58.312  99.707  91.119  1.00  0.00           H  
ATOM   2294  C   GLY   171      60.080  99.637  92.336  1.00  0.00           C  
ATOM   2295  O   GLY   171      60.406  99.137  93.432  1.00  0.00           O  
ATOM   2296  N   GLY   172      60.482 100.875  92.116  1.00  0.00           N  
ATOM   2297  H   GLY   172      61.240 101.183  92.708  1.00  0.00           H  
ATOM   2298  CA  GLY   172      60.074 101.833  90.998  1.00  0.00           C  
ATOM   2299  HA2 GLY   172      59.568 101.289  90.200  1.00  0.00           H  
ATOM   2300  HA3 GLY   172      59.461 102.611  91.454  1.00  0.00           H  
ATOM   2301  C   GLY   172      61.327 102.547  90.422  1.00  0.00           C  
ATOM   2302  O   GLY   172      62.416 101.967  90.296  1.00  0.00           O  
ATOM   2303  N   GLY   173      61.194 103.843  90.060  1.00  0.00           N  
ATOM   2304  H   GLY   173      60.307 104.307  90.192  1.00  0.00           H  
ATOM   2305  CA  GLY   173      62.170 104.746  89.567  1.00  0.00           C  
ATOM   2306  HA2 GLY   173      61.941 105.744  89.944  1.00  0.00           H  
ATOM   2307  HA3 GLY   173      63.118 104.649  90.096  1.00  0.00           H  
ATOM   2308  C   GLY   173      62.322 104.632  88.053  1.00  0.00           C  
ATOM   2309  O   GLY   173      61.728 103.806  87.429  1.00  0.00           O  
ATOM   2310  N   GLY   174      63.089 105.418  87.341  1.00  0.00           N  
ATOM   2311  H   GLY   174      63.053 105.311  86.338  1.00  0.00           H  
ATOM   2312  CA  GLY   174      64.119 106.281  87.826  1.00  0.00           C  
ATOM   2313  HA2 GLY   174      63.763 107.030  88.532  1.00  0.00           H  
ATOM   2314  HA3 GLY   174      64.855 105.634  88.305  1.00  0.00           H  
ATOM   2315  C   GLY   174      64.766 107.060  86.729  1.00  0.00           C  
ATOM   2316  O   GLY   174      64.714 106.727  85.501  1.00  0.00           O  
ATOM   2317  N   GLY   175      65.393 108.165  87.167  1.00  0.00           N  
ATOM   2318  H   GLY   175      65.438 108.411  88.145  1.00  0.00           H  
ATOM   2319  CA  GLY   175      66.167 109.058  86.333  1.00  0.00           C  
ATOM   2320  HA2 GLY   175      66.623 109.825  86.959  1.00  0.00           H  
ATOM   2321  HA3 GLY   175      66.993 108.430  86.000  1.00  0.00           H  
ATOM   2322  C   GLY   175      65.433 109.856  85.175  1.00  0.00           C  
ATOM   2323  O   GLY   175      64.225 109.910  84.978  1.00  0.00           O  
ATOM   2324  N   ASN   176      66.223 110.597  84.419  1.00  0.00           N  
ATOM   2325  H   ASN   176      67.163 110.841  84.697  1.00  0.00           H  
ATOM   2326  CA  ASN   176      65.785 111.352  83.244  1.00  0.00           C  
ATOM   2327  HA  ASN   176      64.914 110.908  82.762  1.00  0.00           H  
ATOM   2328  CB  ASN   176      65.333 112.795  83.746  1.00  0.00           C  
ATOM   2329  HB2 ASN   176      64.524 112.700  84.470  1.00  0.00           H  
ATOM   2330  HB3 ASN   176      66.201 113.146  84.305  1.00  0.00           H  
ATOM   2331  CG  ASN   176      64.942 113.755  82.648  1.00  0.00           C  
ATOM   2332  OD1 ASN   176      63.920 113.486  82.063  1.00  0.00           O  
ATOM   2333  ND2 ASN   176      65.692 114.730  82.246  1.00  0.00           N  
ATOM   2334 HD21 ASN   176      65.437 115.358  81.497  1.00  0.00           H  
ATOM   2335 HD22 ASN   176      66.588 114.898  82.680  1.00  0.00           H  
ATOM   2336  C   ASN   176      66.987 111.535  82.243  1.00  0.00           C  
ATOM   2337  O   ASN   176      68.178 111.336  82.571  1.00  0.00           O  
ATOM   2338  N   TYR   177      66.661 111.785  80.969  1.00  0.00           N  
ATOM   2339  H   TYR   177      65.694 112.030  80.810  1.00  0.00           H  
ATOM   2340  CA  TYR   177      67.637 111.797  79.875  1.00  0.00           C  
ATOM   2341  HA  TYR   177      68.617 112.089  80.253  1.00  0.00           H  
ATOM   2342  CB  TYR   177      67.893 110.416  79.310  1.00  0.00           C  
ATOM   2343  HB2 TYR   177      67.008 109.985  78.842  1.00  0.00           H  
ATOM   2344  HB3 TYR   177      68.760 110.395  78.651  1.00  0.00           H  
ATOM   2345  CG  TYR   177      68.259 109.354  80.376  1.00  0.00           C  
ATOM   2346  CD1 TYR   177      69.607 109.228  80.814  1.00  0.00           C  
ATOM   2347  HD1 TYR   177      70.372 109.911  80.476  1.00  0.00           H  
ATOM   2348  CE1 TYR   177      69.908 108.427  81.913  1.00  0.00           C  
ATOM   2349  HE1 TYR   177      70.918 108.324  82.281  1.00  0.00           H  
ATOM   2350  CZ  TYR   177      68.830 107.683  82.532  1.00  0.00           C  
ATOM   2351  OH  TYR   177      69.152 106.930  83.608  1.00  0.00           O  
ATOM   2352  HH  TYR   177      68.379 106.472  83.945  1.00  0.00           H  
ATOM   2353  CE2 TYR   177      67.541 107.693  82.055  1.00  0.00           C  
ATOM   2354  HE2 TYR   177      66.785 107.038  82.463  1.00  0.00           H  
ATOM   2355  CD2 TYR   177      67.258 108.538  80.961  1.00  0.00           C  
ATOM   2356  HD2 TYR   177      66.230 108.555  80.629  1.00  0.00           H  
ATOM   2357  C   TYR   177      67.182 112.891  78.764  1.00  0.00           C  
ATOM   2358  O   TYR   177      65.998 113.262  78.788  1.00  0.00           O  
ATOM   2359  N   GLY   178      68.115 113.387  77.910  1.00  0.00           N  
ATOM   2360  H   GLY   178      67.849 114.247  77.453  1.00  0.00           H  
ATOM   2361  CA  GLY   178      69.585 113.011  78.031  1.00  0.00           C  
ATOM   2362  HA2 GLY   178      69.944 113.042  79.060  1.00  0.00           H  
ATOM   2363  HA3 GLY   178      69.681 111.968  77.729  1.00  0.00           H  
ATOM   2364  C   GLY   178      70.496 113.860  77.140  1.00  0.00           C  
ATOM   2365  O   GLY   178      70.032 114.612  76.361  1.00  0.00           O  
ATOM   2366  N   GLN   179      71.806 113.680  77.324  1.00  0.00           N  
ATOM   2367  H   GLN   179      72.123 113.010  78.010  1.00  0.00           H  
ATOM   2368  CA  GLN   179      72.871 114.217  76.576  1.00  0.00           C  
ATOM   2369  HA  GLN   179      72.935 115.275  76.830  1.00  0.00           H  
ATOM   2370  CB  GLN   179      74.273 113.560  77.004  1.00  0.00           C  
ATOM   2371  HB2 GLN   179      74.252 112.471  76.962  1.00  0.00           H  
ATOM   2372  HB3 GLN   179      74.978 113.867  76.232  1.00  0.00           H  
ATOM   2373  CG  GLN   179      74.678 114.146  78.354  1.00  0.00           C  
ATOM   2374  HG2 GLN   179      74.726 115.233  78.409  1.00  0.00           H  
ATOM   2375  HG3 GLN   179      74.045 113.714  79.129  1.00  0.00           H  
ATOM   2376  CD  GLN   179      76.099 113.841  78.739  1.00  0.00           C  
ATOM   2377  OE1 GLN   179      76.625 112.709  78.678  1.00  0.00           O  
ATOM   2378  NE2 GLN   179      76.819 114.857  79.170  1.00  0.00           N  
ATOM   2379 HE21 GLN   179      76.368 115.752  79.290  1.00  0.00           H  
ATOM   2380 HE22 GLN   179      77.784 114.728  79.438  1.00  0.00           H  
ATOM   2381  C   GLN   179      72.753 113.941  75.062  1.00  0.00           C  
ATOM   2382  O   GLN   179      72.891 112.844  74.623  1.00  0.00           O  
ATOM   2383  N   ASP   180      72.618 114.970  74.218  1.00  0.00           N  
ATOM   2384  H   ASP   180      72.608 114.689  73.247  1.00  0.00           H  
ATOM   2385  CA  ASP   180      72.240 116.393  74.498  1.00  0.00           C  
ATOM   2386  HA  ASP   180      72.181 116.483  75.582  1.00  0.00           H  
ATOM   2387  CB  ASP   180      73.325 117.401  74.120  1.00  0.00           C  
ATOM   2388  HB2 ASP   180      74.299 116.913  74.101  1.00  0.00           H  
ATOM   2389  HB3 ASP   180      73.118 117.725  73.100  1.00  0.00           H  
ATOM   2390  CG  ASP   180      73.426 118.658  75.013  1.00  0.00           C  
ATOM   2391  OD1 ASP   180      74.347 119.469  74.780  1.00  0.00           O  
ATOM   2392  OD2 ASP   180      72.611 118.816  75.996  1.00  0.00           O  
ATOM   2393  C   ASP   180      70.870 116.838  73.860  1.00  0.00           C  
ATOM   2394  O   ASP   180      70.491 117.965  73.789  1.00  0.00           O  
ATOM   2395  N   GLN   181      70.022 115.803  73.684  1.00  0.00           N  
ATOM   2396  H   GLN   181      70.261 114.839  73.870  1.00  0.00           H  
ATOM   2397  CA  GLN   181      68.786 116.019  72.926  1.00  0.00           C  
ATOM   2398  HA  GLN   181      68.257 116.908  73.270  1.00  0.00           H  
ATOM   2399  CB  GLN   181      69.075 116.245  71.449  1.00  0.00           C  
ATOM   2400  HB2 GLN   181      69.989 116.830  71.341  1.00  0.00           H  
ATOM   2401  HB3 GLN   181      69.339 115.263  71.057  1.00  0.00           H  
ATOM   2402  CG  GLN   181      67.925 116.886  70.600  1.00  0.00           C  
ATOM   2403  HG2 GLN   181      67.064 116.218  70.572  1.00  0.00           H  
ATOM   2404  HG3 GLN   181      67.517 117.726  71.162  1.00  0.00           H  
ATOM   2405  CD  GLN   181      68.324 117.266  69.198  1.00  0.00           C  
ATOM   2406  OE1 GLN   181      69.524 117.402  68.865  1.00  0.00           O  
ATOM   2407  NE2 GLN   181      67.426 117.416  68.293  1.00  0.00           N  
ATOM   2408 HE21 GLN   181      66.455 117.526  68.547  1.00  0.00           H  
ATOM   2409 HE22 GLN   181      67.717 117.680  67.362  1.00  0.00           H  
ATOM   2410  C   GLN   181      67.791 114.836  73.192  1.00  0.00           C  
ATOM   2411  O   GLN   181      68.322 113.746  73.189  1.00  0.00           O  
ATOM   2412  N   SER   182      66.483 115.007  73.322  1.00  0.00           N  
ATOM   2413  H   SER   182      66.148 115.951  73.456  1.00  0.00           H  
ATOM   2414  CA  SER   182      65.466 113.937  73.505  1.00  0.00           C  
ATOM   2415  HA  SER   182      65.939 112.958  73.581  1.00  0.00           H  
ATOM   2416  CB  SER   182      64.762 114.048  74.868  1.00  0.00           C  
ATOM   2417  HB2 SER   182      64.521 115.101  75.018  1.00  0.00           H  
ATOM   2418  HB3 SER   182      63.818 113.504  74.830  1.00  0.00           H  
ATOM   2419  OG  SER   182      65.623 113.665  75.930  1.00  0.00           O  
ATOM   2420  HG  SER   182      66.314 114.322  76.038  1.00  0.00           H  
ATOM   2421  C   SER   182      64.423 114.030  72.374  1.00  0.00           C  
ATOM   2422  O   SER   182      63.527 114.887  72.354  1.00  0.00           O  
ATOM   2423  N   SER   183      64.427 113.140  71.309  1.00  0.00           N  
ATOM   2424  H   SER   183      63.694 113.287  70.629  1.00  0.00           H  
ATOM   2425  CA  SER   183      65.409 112.129  71.006  1.00  0.00           C  
ATOM   2426  HA  SER   183      65.663 111.615  71.932  1.00  0.00           H  
ATOM   2427  CB  SER   183      64.737 110.970  70.155  1.00  0.00           C  
ATOM   2428  HB2 SER   183      63.666 110.816  70.279  1.00  0.00           H  
ATOM   2429  HB3 SER   183      64.955 111.233  69.119  1.00  0.00           H  
ATOM   2430  OG  SER   183      65.391 109.649  70.430  1.00  0.00           O  
ATOM   2431  HG  SER   183      65.193 109.297  71.301  1.00  0.00           H  
ATOM   2432  C   SER   183      66.550 112.728  70.208  1.00  0.00           C  
ATOM   2433  O   SER   183      66.516 113.899  69.820  1.00  0.00           O  
ATOM   2434  N   MET   184      67.612 111.960  70.111  1.00  0.00           N  
ATOM   2435  H   MET   184      67.485 111.008  70.426  1.00  0.00           H  
ATOM   2436  CA  MET   184      68.882 112.329  69.478  1.00  0.00           C  
ATOM   2437  HA  MET   184      69.145 113.286  69.930  1.00  0.00           H  
ATOM   2438  CB  MET   184      69.853 111.224  69.839  1.00  0.00           C  
ATOM   2439  HB2 MET   184      69.729 110.929  70.881  1.00  0.00           H  
ATOM   2440  HB3 MET   184      69.502 110.335  69.316  1.00  0.00           H  
ATOM   2441  CG  MET   184      71.286 111.419  69.357  1.00  0.00           C  
ATOM   2442  HG2 MET   184      71.919 110.572  69.622  1.00  0.00           H  
ATOM   2443  HG3 MET   184      71.267 111.501  68.270  1.00  0.00           H  
ATOM   2444  SD  MET   184      72.014 112.952  69.997  1.00  0.00           S  
ATOM   2445  CE  MET   184      72.076 112.506  71.777  1.00  0.00           C  
ATOM   2446  HE1 MET   184      72.337 111.455  71.902  1.00  0.00           H  
ATOM   2447  HE2 MET   184      72.828 113.167  72.208  1.00  0.00           H  
ATOM   2448  HE3 MET   184      71.220 112.816  72.376  1.00  0.00           H  
ATOM   2449  C   MET   184      68.898 112.644  67.965  1.00  0.00           C  
ATOM   2450  O   MET   184      68.203 112.042  67.129  1.00  0.00           O  
ATOM   2451  N   SER   185      69.747 113.584  67.626  1.00  0.00           N  
ATOM   2452  H   SER   185      70.314 114.042  68.327  1.00  0.00           H  
ATOM   2453  CA  SER   185      69.985 114.000  66.183  1.00  0.00           C  
ATOM   2454  HA  SER   185      69.387 113.538  65.398  1.00  0.00           H  
ATOM   2455  CB  SER   185      69.763 115.522  66.213  1.00  0.00           C  
ATOM   2456  HB2 SER   185      69.855 115.789  65.160  1.00  0.00           H  
ATOM   2457  HB3 SER   185      68.794 115.769  66.644  1.00  0.00           H  
ATOM   2458  OG  SER   185      70.788 116.187  66.964  1.00  0.00           O  
ATOM   2459  HG  SER   185      70.341 116.569  67.724  1.00  0.00           H  
ATOM   2460  C   SER   185      71.372 113.594  65.540  1.00  0.00           C  
ATOM   2461  O   SER   185      72.185 112.890  66.118  1.00  0.00           O  
ATOM   2462  N   SER   186      71.488 114.047  64.287  1.00  0.00           N  
ATOM   2463  H   SER   186      70.720 114.449  63.769  1.00  0.00           H  
ATOM   2464  CA  SER   186      72.773 113.843  63.526  1.00  0.00           C  
ATOM   2465  HA  SER   186      72.956 112.770  63.467  1.00  0.00           H  
ATOM   2466  CB  SER   186      72.597 114.536  62.165  1.00  0.00           C  
ATOM   2467  HB2 SER   186      71.787 114.109  61.574  1.00  0.00           H  
ATOM   2468  HB3 SER   186      72.268 115.550  62.391  1.00  0.00           H  
ATOM   2469  OG  SER   186      73.764 114.593  61.393  1.00  0.00           O  
ATOM   2470  HG  SER   186      74.187 115.454  61.378  1.00  0.00           H  
ATOM   2471  C   SER   186      74.078 114.387  64.258  1.00  0.00           C  
ATOM   2472  O   SER   186      73.940 115.431  64.924  1.00  0.00           O  
ATOM   2473  N   GLY   187      75.258 113.757  64.242  1.00  0.00           N  
ATOM   2474  H   GLY   187      75.922 114.053  64.944  1.00  0.00           H  
ATOM   2475  CA  GLY   187      75.604 112.469  63.616  1.00  0.00           C  
ATOM   2476  HA2 GLY   187      74.825 111.785  63.951  1.00  0.00           H  
ATOM   2477  HA3 GLY   187      75.508 112.621  62.540  1.00  0.00           H  
ATOM   2478  C   GLY   187      76.991 111.968  64.049  1.00  0.00           C  
ATOM   2479  O   GLY   187      77.725 112.522  64.869  1.00  0.00           O  
ATOM   2480  N   GLY   188      77.219 110.725  63.518  1.00  0.00           N  
ATOM   2481  H   GLY   188      76.499 110.260  62.984  1.00  0.00           H  
ATOM   2482  CA  GLY   188      78.351 109.899  64.035  1.00  0.00           C  
ATOM   2483  HA2 GLY   188      78.504 109.033  63.392  1.00  0.00           H  
ATOM   2484  HA3 GLY   188      79.273 110.455  63.864  1.00  0.00           H  
ATOM   2485  C   GLY   188      78.145 109.460  65.494  1.00  0.00           C  
ATOM   2486  O   GLY   188      76.976 109.636  65.953  1.00  0.00           O  
ATOM   2487  N   GLY   189      79.043 108.818  66.261  1.00  0.00           N  
ATOM   2488  H   GLY   189      78.762 108.508  67.180  1.00  0.00           H  
ATOM   2489  CA  GLY   189      80.410 108.395  65.898  1.00  0.00           C  
ATOM   2490  HA2 GLY   189      80.867 107.758  66.655  1.00  0.00           H  
ATOM   2491  HA3 GLY   189      80.399 107.739  65.028  1.00  0.00           H  
ATOM   2492  C   GLY   189      81.416 109.546  65.781  1.00  0.00           C  
ATOM   2493  O   GLY   189      81.000 110.647  66.232  1.00  0.00           O  
ATOM   2494  N   SER   190      82.599 109.320  65.224  1.00  0.00           N  
ATOM   2495  H   SER   190      82.793 108.430  64.788  1.00  0.00           H  
ATOM   2496  CA  SER   190      83.560 110.410  65.121  1.00  0.00           C  
ATOM   2497  HA  SER   190      83.378 111.068  65.971  1.00  0.00           H  
ATOM   2498  CB  SER   190      85.064 109.813  65.275  1.00  0.00           C  
ATOM   2499  HB2 SER   190      85.105 109.387  66.277  1.00  0.00           H  
ATOM   2500  HB3 SER   190      85.196 109.118  64.446  1.00  0.00           H  
ATOM   2501  OG  SER   190      86.091 110.820  65.097  1.00  0.00           O  
ATOM   2502  HG  SER   190      86.440 110.956  65.981  1.00  0.00           H  
ATOM   2503  C   SER   190      83.468 111.162  63.867  1.00  0.00           C  
ATOM   2504  O   SER   190      83.215 110.638  62.788  1.00  0.00           O  
ATOM   2505  N   GLY   191      83.706 112.462  63.842  1.00  0.00           N  
ATOM   2506  H   GLY   191      83.796 112.884  62.929  1.00  0.00           H  
ATOM   2507  CA  GLY   191      83.856 113.392  65.002  1.00  0.00           C  
ATOM   2508  HA2 GLY   191      83.130 113.176  65.786  1.00  0.00           H  
ATOM   2509  HA3 GLY   191      84.887 113.360  65.352  1.00  0.00           H  
ATOM   2510  C   GLY   191      83.440 114.845  64.709  1.00  0.00           C  
ATOM   2511  O   GLY   191      82.745 115.152  63.710  1.00  0.00           O  
ATOM   2512  N   GLY   192      83.871 115.744  65.611  1.00  0.00           N  
ATOM   2513  H   GLY   192      84.436 115.412  66.379  1.00  0.00           H  
ATOM   2514  CA  GLY   192      83.833 117.244  65.512  1.00  0.00           C  
ATOM   2515  HA2 GLY   192      82.879 117.498  65.051  1.00  0.00           H  
ATOM   2516  HA3 GLY   192      83.888 117.627  66.531  1.00  0.00           H  
ATOM   2517  C   GLY   192      84.974 117.922  64.758  1.00  0.00           C  
ATOM   2518  O   GLY   192      86.032 117.357  64.499  1.00  0.00           O  
ATOM   2519  N   GLY   193      84.720 119.161  64.471  1.00  0.00           N  
ATOM   2520  H   GLY   193      83.908 119.609  64.870  1.00  0.00           H  
ATOM   2521  CA  GLY   193      85.602 119.929  63.604  1.00  0.00           C  
ATOM   2522  HA2 GLY   193      85.308 120.974  63.700  1.00  0.00           H  
ATOM   2523  HA3 GLY   193      86.640 119.809  63.916  1.00  0.00           H  
ATOM   2524  C   GLY   193      85.320 119.648  62.134  1.00  0.00           C  
ATOM   2525  O   GLY   193      84.827 118.553  61.749  1.00  0.00           O  
ATOM   2526  N   TYR   194      85.472 120.683  61.343  1.00  0.00           N  
ATOM   2527  H   TYR   194      85.762 121.568  61.732  1.00  0.00           H  
ATOM   2528  CA  TYR   194      84.947 120.563  60.029  1.00  0.00           C  
ATOM   2529  HA  TYR   194      83.886 120.321  60.082  1.00  0.00           H  
ATOM   2530  CB  TYR   194      85.002 121.943  59.384  1.00  0.00           C  
ATOM   2531  HB2 TYR   194      86.026 122.291  59.517  1.00  0.00           H  
ATOM   2532  HB3 TYR   194      84.803 121.909  58.313  1.00  0.00           H  
ATOM   2533  CG  TYR   194      83.927 122.950  59.894  1.00  0.00           C  
ATOM   2534  CD1 TYR   194      82.603 122.740  59.600  1.00  0.00           C  
ATOM   2535  HD1 TYR   194      82.341 121.898  58.976  1.00  0.00           H  
ATOM   2536  CE1 TYR   194      81.617 123.666  60.039  1.00  0.00           C  
ATOM   2537  HE1 TYR   194      80.630 123.450  59.659  1.00  0.00           H  
ATOM   2538  CZ  TYR   194      81.986 124.862  60.747  1.00  0.00           C  
ATOM   2539  OH  TYR   194      81.027 125.851  60.956  1.00  0.00           O  
ATOM   2540  HH  TYR   194      80.152 125.571  60.679  1.00  0.00           H  
ATOM   2541  CE2 TYR   194      83.360 125.011  61.112  1.00  0.00           C  
ATOM   2542  HE2 TYR   194      83.676 125.884  61.664  1.00  0.00           H  
ATOM   2543  CD2 TYR   194      84.308 124.122  60.603  1.00  0.00           C  
ATOM   2544  HD2 TYR   194      85.353 124.371  60.717  1.00  0.00           H  
ATOM   2545  C   TYR   194      85.604 119.619  58.989  1.00  0.00           C  
ATOM   2546  O   TYR   194      86.813 119.227  59.150  1.00  0.00           O  
ATOM   2547  N   GLY   195      84.936 119.148  57.899  1.00  0.00           N  
ATOM   2548  H   GLY   195      85.520 118.571  57.310  1.00  0.00           H  
ATOM   2549  CA  GLY   195      83.523 119.413  57.586  1.00  0.00           C  
ATOM   2550  HA2 GLY   195      82.894 118.975  58.361  1.00  0.00           H  
ATOM   2551  HA3 GLY   195      83.211 120.447  57.730  1.00  0.00           H  
ATOM   2552  C   GLY   195      83.004 118.954  56.229  1.00  0.00           C  
ATOM   2553  O   GLY   195      83.109 117.793  55.894  1.00  0.00           O  
ATOM   2554  N   ASN   196      82.323 119.837  55.518  1.00  0.00           N  
ATOM   2555  H   ASN   196      82.252 120.809  55.783  1.00  0.00           H  
ATOM   2556  CA  ASN   196      81.853 119.653  54.135  1.00  0.00           C  
ATOM   2557  HA  ASN   196      80.917 119.101  54.055  1.00  0.00           H  
ATOM   2558  CB  ASN   196      81.586 121.043  53.530  1.00  0.00           C  
ATOM   2559  HB2 ASN   196      80.638 121.418  53.916  1.00  0.00           H  
ATOM   2560  HB3 ASN   196      82.310 121.855  53.606  1.00  0.00           H  
ATOM   2561  CG  ASN   196      81.258 120.820  52.085  1.00  0.00           C  
ATOM   2562  OD1 ASN   196      80.562 119.901  51.701  1.00  0.00           O  
ATOM   2563  ND2 ASN   196      81.799 121.551  51.114  1.00  0.00           N  
ATOM   2564 HD21 ASN   196      81.330 121.385  50.235  1.00  0.00           H  
ATOM   2565 HD22 ASN   196      82.206 122.458  51.294  1.00  0.00           H  
ATOM   2566  C   ASN   196      82.832 118.911  53.270  1.00  0.00           C  
ATOM   2567  O   ASN   196      83.956 119.370  53.108  1.00  0.00           O  
ATOM   2568  N   GLN   197      82.447 117.873  52.587  1.00  0.00           N  
ATOM   2569  H   GLN   197      81.529 117.492  52.767  1.00  0.00           H  
ATOM   2570  CA  GLN   197      83.325 117.077  51.630  1.00  0.00           C  
ATOM   2571  HA  GLN   197      84.342 117.460  51.715  1.00  0.00           H  
ATOM   2572  CB  GLN   197      83.308 115.632  52.134  1.00  0.00           C  
ATOM   2573  HB2 GLN   197      82.293 115.238  52.082  1.00  0.00           H  
ATOM   2574  HB3 GLN   197      83.966 115.045  51.493  1.00  0.00           H  
ATOM   2575  CG  GLN   197      83.819 115.313  53.532  1.00  0.00           C  
ATOM   2576  HG2 GLN   197      83.134 115.741  54.265  1.00  0.00           H  
ATOM   2577  HG3 GLN   197      83.828 114.229  53.646  1.00  0.00           H  
ATOM   2578  CD  GLN   197      85.239 115.685  53.880  1.00  0.00           C  
ATOM   2579  OE1 GLN   197      86.193 115.893  53.098  1.00  0.00           O  
ATOM   2580  NE2 GLN   197      85.481 115.827  55.182  1.00  0.00           N  
ATOM   2581 HE21 GLN   197      84.825 115.563  55.902  1.00  0.00           H  
ATOM   2582 HE22 GLN   197      86.438 116.125  55.313  1.00  0.00           H  
ATOM   2583  C   GLN   197      83.034 117.272  50.125  1.00  0.00           C  
ATOM   2584  O   GLN   197      83.654 116.546  49.298  1.00  0.00           O  
ATOM   2585  N   ASP   198      82.086 118.076  49.717  1.00  0.00           N  
ATOM   2586  H   ASP   198      81.530 118.565  50.403  1.00  0.00           H  
ATOM   2587  CA  ASP   198      81.487 117.991  48.354  1.00  0.00           C  
ATOM   2588  HA  ASP   198      82.218 117.594  47.650  1.00  0.00           H  
ATOM   2589  CB  ASP   198      80.276 117.048  48.412  1.00  0.00           C  
ATOM   2590  HB2 ASP   198      80.644 116.078  48.745  1.00  0.00           H  
ATOM   2591  HB3 ASP   198      79.592 117.367  49.198  1.00  0.00           H  
ATOM   2592  CG  ASP   198      79.549 116.843  47.067  1.00  0.00           C  
ATOM   2593  OD1 ASP   198      78.299 116.729  47.108  1.00  0.00           O  
ATOM   2594  OD2 ASP   198      80.164 116.842  45.996  1.00  0.00           O  
ATOM   2595  C   ASP   198      81.090 119.409  47.858  1.00  0.00           C  
ATOM   2596  O   ASP   198      80.980 120.367  48.674  1.00  0.00           O  
ATOM   2597  N   GLN   199      80.777 119.564  46.568  1.00  0.00           N  
ATOM   2598  H   GLN   199      81.140 118.859  45.944  1.00  0.00           H  
ATOM   2599  CA  GLN   199      80.321 120.739  45.817  1.00  0.00           C  
ATOM   2600  HA  GLN   199      81.217 121.334  45.638  1.00  0.00           H  
ATOM   2601  CB  GLN   199      79.854 120.294  44.457  1.00  0.00           C  
ATOM   2602  HB2 GLN   199      80.647 119.766  43.927  1.00  0.00           H  
ATOM   2603  HB3 GLN   199      79.086 119.523  44.527  1.00  0.00           H  
ATOM   2604  CG  GLN   199      79.400 121.323  43.420  1.00  0.00           C  
ATOM   2605  HG2 GLN   199      80.184 122.008  43.098  1.00  0.00           H  
ATOM   2606  HG3 GLN   199      79.209 120.702  42.545  1.00  0.00           H  
ATOM   2607  CD  GLN   199      78.136 122.021  43.723  1.00  0.00           C  
ATOM   2608  OE1 GLN   199      77.161 121.487  44.179  1.00  0.00           O  
ATOM   2609  NE2 GLN   199      78.120 123.290  43.507  1.00  0.00           N  
ATOM   2610 HE21 GLN   199      78.852 123.827  43.065  1.00  0.00           H  
ATOM   2611 HE22 GLN   199      77.205 123.715  43.460  1.00  0.00           H  
ATOM   2612  C   GLN   199      79.355 121.663  46.577  1.00  0.00           C  
ATOM   2613  O   GLN   199      78.386 121.132  47.134  1.00  0.00           O  
ATOM   2614  N   SER   200      79.559 122.972  46.748  1.00  0.00           N  
ATOM   2615  H   SER   200      78.851 123.491  47.248  1.00  0.00           H  
ATOM   2616  CA  SER   200      80.600 123.753  46.036  1.00  0.00           C  
ATOM   2617  HA  SER   200      80.612 123.421  44.998  1.00  0.00           H  
ATOM   2618  CB  SER   200      79.986 125.132  45.799  1.00  0.00           C  
ATOM   2619  HB2 SER   200      80.592 125.714  45.105  1.00  0.00           H  
ATOM   2620  HB3 SER   200      79.011 125.094  45.312  1.00  0.00           H  
ATOM   2621  OG  SER   200      79.965 125.798  46.974  1.00  0.00           O  
ATOM   2622  HG  SER   200      79.477 126.598  46.766  1.00  0.00           H  
ATOM   2623  C   SER   200      82.007 123.661  46.543  1.00  0.00           C  
ATOM   2624  O   SER   200      82.863 124.345  46.019  1.00  0.00           O  
ATOM   2625  N   GLY   201      82.315 122.866  47.584  1.00  0.00           N  
ATOM   2626  H   GLY   201      81.554 122.390  48.048  1.00  0.00           H  
ATOM   2627  CA  GLY   201      83.703 122.589  48.068  1.00  0.00           C  
ATOM   2628  HA2 GLY   201      84.376 123.309  47.602  1.00  0.00           H  
ATOM   2629  HA3 GLY   201      83.810 122.704  49.146  1.00  0.00           H  
ATOM   2630  C   GLY   201      84.241 121.160  47.655  1.00  0.00           C  
ATOM   2631  O   GLY   201      84.180 120.785  46.488  1.00  0.00           O  
ATOM   2632  N   GLY   202      84.869 120.427  48.609  1.00  0.00           N  
ATOM   2633  H   GLY   202      85.452 119.657  48.312  1.00  0.00           H  
ATOM   2634  CA  GLY   202      85.176 120.789  50.008  1.00  0.00           C  
ATOM   2635  HA2 GLY   202      84.230 121.174  50.391  1.00  0.00           H  
ATOM   2636  HA3 GLY   202      85.511 119.941  50.605  1.00  0.00           H  
ATOM   2637  C   GLY   202      86.304 121.863  50.051  1.00  0.00           C  
ATOM   2638  O   GLY   202      86.868 122.174  48.978  1.00  0.00           O  
ATOM   2639  N   GLY   203      86.907 122.252  51.174  1.00  0.00           N  
ATOM   2640  H   GLY   203      87.780 122.727  50.992  1.00  0.00           H  
ATOM   2641  CA  GLY   203      86.487 122.092  52.538  1.00  0.00           C  
ATOM   2642  HA2 GLY   203      86.282 121.028  52.651  1.00  0.00           H  
ATOM   2643  HA3 GLY   203      87.225 122.453  53.254  1.00  0.00           H  
ATOM   2644  C   GLY   203      85.231 122.934  52.797  1.00  0.00           C  
ATOM   2645  O   GLY   203      84.381 123.206  51.915  1.00  0.00           O  
ATOM   2646  N   GLY   204      85.015 123.180  54.103  1.00  0.00           N  
ATOM   2647  H   GLY   204      85.743 122.910  54.750  1.00  0.00           H  
ATOM   2648  CA  GLY   204      83.951 124.079  54.646  1.00  0.00           C  
ATOM   2649  HA2 GLY   204      84.173 125.134  54.488  1.00  0.00           H  
ATOM   2650  HA3 GLY   204      83.041 123.934  54.064  1.00  0.00           H  
ATOM   2651  C   GLY   204      83.704 123.829  56.173  1.00  0.00           C  
ATOM   2652  O   GLY   204      83.283 122.739  56.492  1.00  0.00           O  
ATOM   2653  N   SER   205      83.989 124.767  57.121  1.00  0.00           N  
ATOM   2654  H   SER   205      83.706 124.492  58.051  1.00  0.00           H  
ATOM   2655  CA  SER   205      84.338 126.168  56.926  1.00  0.00           C  
ATOM   2656  HA  SER   205      83.477 126.666  56.481  1.00  0.00           H  
ATOM   2657  CB  SER   205      84.399 126.864  58.265  1.00  0.00           C  
ATOM   2658  HB2 SER   205      83.386 126.871  58.669  1.00  0.00           H  
ATOM   2659  HB3 SER   205      85.200 126.455  58.880  1.00  0.00           H  
ATOM   2660  OG  SER   205      84.779 128.214  58.072  1.00  0.00           O  
ATOM   2661  HG  SER   205      83.974 128.737  58.101  1.00  0.00           H  
ATOM   2662  C   SER   205      85.640 126.432  56.050  1.00  0.00           C  
ATOM   2663  O   SER   205      86.547 125.581  56.038  1.00  0.00           O  
ATOM   2664  N   GLY   206      85.735 127.551  55.355  1.00  0.00           N  
ATOM   2665  H   GLY   206      85.067 128.302  55.454  1.00  0.00           H  
ATOM   2666  CA  GLY   206      86.723 127.913  54.354  1.00  0.00           C  
ATOM   2667  HA2 GLY   206      86.444 128.948  54.157  1.00  0.00           H  
ATOM   2668  HA3 GLY   206      87.721 127.883  54.791  1.00  0.00           H  
ATOM   2669  C   GLY   206      86.552 127.076  53.111  1.00  0.00           C  
ATOM   2670  O   GLY   206      85.447 126.618  52.742  1.00  0.00           O  
ATOM   2671  N   GLY   207      87.632 126.874  52.330  1.00  0.00           N  
ATOM   2672  H   GLY   207      87.467 126.458  51.425  1.00  0.00           H  
ATOM   2673  CA  GLY   207      89.020 127.298  52.530  1.00  0.00           C  
ATOM   2674  HA2 GLY   207      89.301 126.880  53.497  1.00  0.00           H  
ATOM   2675  HA3 GLY   207      89.575 126.815  51.726  1.00  0.00           H  
ATOM   2676  C   GLY   207      89.157 128.797  52.448  1.00  0.00           C  
ATOM   2677  O   GLY   207      88.163 129.579  52.527  1.00  0.00           O  
ATOM   2678  N   TYR   208      90.425 129.204  52.402  1.00  0.00           N  
ATOM   2679  H   TYR   208      91.213 128.593  52.240  1.00  0.00           H  
ATOM   2680  CA  TYR   208      90.783 130.593  52.660  1.00  0.00           C  
ATOM   2681  HA  TYR   208      90.044 131.228  52.170  1.00  0.00           H  
ATOM   2682  CB  TYR   208      90.937 130.794  54.149  1.00  0.00           C  
ATOM   2683  HB2 TYR   208      90.121 130.287  54.663  1.00  0.00           H  
ATOM   2684  HB3 TYR   208      91.774 130.205  54.523  1.00  0.00           H  
ATOM   2685  CG  TYR   208      91.132 132.179  54.573  1.00  0.00           C  
ATOM   2686  CD1 TYR   208      90.052 133.135  54.619  1.00  0.00           C  
ATOM   2687  HD1 TYR   208      89.126 133.006  54.078  1.00  0.00           H  
ATOM   2688  CE1 TYR   208      90.292 134.399  55.170  1.00  0.00           C  
ATOM   2689  HE1 TYR   208      89.469 135.096  55.222  1.00  0.00           H  
ATOM   2690  CZ  TYR   208      91.501 134.666  55.792  1.00  0.00           C  
ATOM   2691  OH  TYR   208      91.735 135.842  56.367  1.00  0.00           O  
ATOM   2692  HH  TYR   208      92.624 136.103  56.116  1.00  0.00           H  
ATOM   2693  CE2 TYR   208      92.550 133.768  55.756  1.00  0.00           C  
ATOM   2694  HE2 TYR   208      93.483 134.112  56.178  1.00  0.00           H  
ATOM   2695  CD2 TYR   208      92.350 132.464  55.191  1.00  0.00           C  
ATOM   2696  HD2 TYR   208      93.208 131.808  55.186  1.00  0.00           H  
ATOM   2697  C   TYR   208      92.124 130.895  52.006  1.00  0.00           C  
ATOM   2698  O   TYR   208      93.069 130.082  52.036  1.00  0.00           O  
ATOM   2699  N   GLY   209      92.275 132.104  51.488  1.00  0.00           N  
ATOM   2700  H   GLY   209      91.442 132.654  51.647  1.00  0.00           H  
ATOM   2701  CA  GLY   209      93.497 132.445  50.782  1.00  0.00           C  
ATOM   2702  HA2 GLY   209      93.704 131.650  50.065  1.00  0.00           H  
ATOM   2703  HA3 GLY   209      93.236 133.378  50.281  1.00  0.00           H  
ATOM   2704  C   GLY   209      94.715 132.640  51.696  1.00  0.00           C  
ATOM   2705  O   GLY   209      94.685 132.589  52.915  1.00  0.00           O  
ATOM   2706  N   GLN   210      95.910 132.901  51.194  1.00  0.00           N  
ATOM   2707  H   GLN   210      96.643 132.761  51.874  1.00  0.00           H  
ATOM   2708  CA  GLN   210      96.293 133.159  49.816  1.00  0.00           C  
ATOM   2709  HA  GLN   210      97.278 133.621  49.871  1.00  0.00           H  
ATOM   2710  CB  GLN   210      96.445 131.872  48.936  1.00  0.00           C  
ATOM   2711  HB2 GLN   210      95.455 131.609  48.564  1.00  0.00           H  
ATOM   2712  HB3 GLN   210      97.049 132.143  48.070  1.00  0.00           H  
ATOM   2713  CG  GLN   210      97.009 130.643  49.619  1.00  0.00           C  
ATOM   2714  HG2 GLN   210      98.072 130.885  49.647  1.00  0.00           H  
ATOM   2715  HG3 GLN   210      96.613 130.565  50.631  1.00  0.00           H  
ATOM   2716  CD  GLN   210      96.924 129.269  48.968  1.00  0.00           C  
ATOM   2717  OE1 GLN   210      95.850 128.737  48.741  1.00  0.00           O  
ATOM   2718  NE2 GLN   210      97.989 128.533  48.758  1.00  0.00           N  
ATOM   2719 HE21 GLN   210      97.782 127.581  48.489  1.00  0.00           H  
ATOM   2720 HE22 GLN   210      98.960 128.733  48.949  1.00  0.00           H  
ATOM   2721  C   GLN   210      95.439 134.301  49.111  1.00  0.00           C  
ATOM   2722  O   GLN   210      94.850 134.072  48.019  1.00  0.00           O  
ATOM   2723  N   GLN   211      95.290 135.451  49.767  1.00  0.00           N  
ATOM   2724  H   GLN   211      95.844 135.612  50.596  1.00  0.00           H  
ATOM   2725  CA  GLN   211      94.592 136.603  49.175  1.00  0.00           C  
ATOM   2726  HA  GLN   211      93.586 136.254  48.942  1.00  0.00           H  
ATOM   2727  CB  GLN   211      94.635 137.711  50.256  1.00  0.00           C  
ATOM   2728  HB2 GLN   211      95.593 137.925  50.731  1.00  0.00           H  
ATOM   2729  HB3 GLN   211      94.520 138.687  49.784  1.00  0.00           H  
ATOM   2730  CG  GLN   211      93.539 137.624  51.285  1.00  0.00           C  
ATOM   2731  HG2 GLN   211      93.529 138.514  51.915  1.00  0.00           H  
ATOM   2732  HG3 GLN   211      92.564 137.549  50.802  1.00  0.00           H  
ATOM   2733  CD  GLN   211      93.577 136.370  52.201  1.00  0.00           C  
ATOM   2734  OE1 GLN   211      94.512 136.091  52.922  1.00  0.00           O  
ATOM   2735  NE2 GLN   211      92.576 135.476  52.197  1.00  0.00           N  
ATOM   2736 HE21 GLN   211      91.687 135.595  51.734  1.00  0.00           H  
ATOM   2737 HE22 GLN   211      92.646 134.802  52.946  1.00  0.00           H  
ATOM   2738  C   GLN   211      95.141 137.109  47.869  1.00  0.00           C  
ATOM   2739  O   GLN   211      96.311 136.929  47.522  1.00  0.00           O  
ATOM   2740  N   ASP   212      94.291 137.720  47.057  1.00  0.00           N  
ATOM   2741  H   ASP   212      93.345 137.755  47.408  1.00  0.00           H  
ATOM   2742  CA  ASP   212      94.643 138.426  45.846  1.00  0.00           C  
ATOM   2743  HA  ASP   212      95.178 137.720  45.210  1.00  0.00           H  
ATOM   2744  CB  ASP   212      93.302 138.825  45.063  1.00  0.00           C  
ATOM   2745  HB2 ASP   212      92.709 139.520  45.658  1.00  0.00           H  
ATOM   2746  HB3 ASP   212      93.721 139.394  44.233  1.00  0.00           H  
ATOM   2747  CG  ASP   212      92.531 137.602  44.627  1.00  0.00           C  
ATOM   2748  OD1 ASP   212      93.071 136.416  44.755  1.00  0.00           O  
ATOM   2749  OD2 ASP   212      91.401 137.707  44.093  1.00  0.00           O  
ATOM   2750  C   ASP   212      95.682 139.551  46.059  1.00  0.00           C  
ATOM   2751  O   ASP   212      95.770 140.246  47.071  1.00  0.00           O  
ATOM   2752  N   ARG   213      96.576 139.765  45.053  1.00  0.00           N  
ATOM   2753  H   ARG   213      96.645 139.026  44.368  1.00  0.00           H  
ATOM   2754  CA  ARG   213      97.637 140.891  44.929  1.00  0.00           C  
ATOM   2755  HA  ARG   213      98.273 140.782  45.807  1.00  0.00           H  
ATOM   2756  CB  ARG   213      98.414 140.647  43.617  1.00  0.00           C  
ATOM   2757  HB2 ARG   213      97.717 140.775  42.789  1.00  0.00           H  
ATOM   2758  HB3 ARG   213      99.152 141.449  43.616  1.00  0.00           H  
ATOM   2759  CG  ARG   213      98.989 139.243  43.296  1.00  0.00           C  
ATOM   2760  HG2 ARG   213      99.442 138.863  44.212  1.00  0.00           H  
ATOM   2761  HG3 ARG   213      98.128 138.620  43.051  1.00  0.00           H  
ATOM   2762  CD  ARG   213      99.987 139.256  42.085  1.00  0.00           C  
ATOM   2763  HD2 ARG   213     100.576 140.173  42.061  1.00  0.00           H  
ATOM   2764  HD3 ARG   213     100.620 138.369  42.111  1.00  0.00           H  
ATOM   2765  NE  ARG   213      99.364 139.132  40.794  1.00  0.00           N  
ATOM   2766  HE  ARG   213      98.951 138.227  40.614  1.00  0.00           H  
ATOM   2767  CZ  ARG   213      99.343 140.038  39.790  1.00  0.00           C  
ATOM   2768  NH1 ARG   213      99.970 141.135  39.795  1.00  0.00           N  
ATOM   2769 HH11 ARG   213      99.933 141.780  39.018  1.00  0.00           H  
ATOM   2770 HH12 ARG   213     100.583 141.408  40.550  1.00  0.00           H  
ATOM   2771  NH2 ARG   213      98.697 139.752  38.709  1.00  0.00           N  
ATOM   2772 HH21 ARG   213      98.708 140.423  37.954  1.00  0.00           H  
ATOM   2773 HH22 ARG   213      97.983 139.037  38.691  1.00  0.00           H  
ATOM   2774  C   ARG   213      97.004 142.282  44.874  1.00  0.00           C  
ATOM   2775  O   ARG   213      95.795 142.447  44.519  1.00  0.00           O  
ATOM   2776  N   GLY   214      97.768 143.312  45.219  1.00  0.00           N  
ATOM   2777  H   GLY   214      97.471 144.270  45.100  1.00  0.00           H  
ATOM   2778  CA  GLY   214      99.170 143.337  45.814  1.00  0.00           C  
ATOM   2779  HA2 GLY   214      99.153 142.806  46.766  1.00  0.00           H  
ATOM   2780  HA3 GLY   214      99.869 142.845  45.138  1.00  0.00           H  
ATOM   2781  C   GLY   214      99.836 144.700  46.011  1.00  0.00           C  
ATOM   2782  O   GLY   214     100.848 144.915  45.343  1.00  0.00           O  
ATOM   2783  OXT GLY   214      99.313 145.508  46.799  1.00  0.00           O  
TER    2784      GLY   214 
END   
