# Supplementary material for: Visualization of oligomerization, clustering, and density transition of intrinsically disordered proteins
Source: Natl Sci Rev. 2026 Feb 14;13(7):nwag107. doi: 10.1093/nsr/nwag107 (PMC13114874; doi:10.1093/nsr/nwag107)
Supplement: nwag107_Supplemental_Files [file nwag107_supplemental_files.zip › SI-MD-Structures/MD-Sturctures/frame105.pdb]

CRYST1  135.060  149.219  136.823  90.00  90.00  90.00               1
ATOM      1  N   MET     1      35.181  64.146  80.065  1.00  0.00           N  
ATOM      2  H1  MET     1      35.821  64.413  79.332  1.00  0.00           H  
ATOM      3  H2  MET     1      35.408  63.332  80.619  1.00  0.00           H  
ATOM      4  H3  MET     1      34.323  63.978  79.560  1.00  0.00           H  
ATOM      5  CA  MET     1      35.092  65.263  81.036  1.00  0.00           C  
ATOM      6  HA  MET     1      34.508  65.002  81.918  1.00  0.00           H  
ATOM      7  CB  MET     1      36.479  65.672  81.520  1.00  0.00           C  
ATOM      8  HB2 MET     1      37.131  65.939  80.689  1.00  0.00           H  
ATOM      9  HB3 MET     1      36.299  66.580  82.095  1.00  0.00           H  
ATOM     10  CG  MET     1      37.141  64.594  82.372  1.00  0.00           C  
ATOM     11  HG2 MET     1      36.583  64.591  83.309  1.00  0.00           H  
ATOM     12  HG3 MET     1      36.980  63.604  81.944  1.00  0.00           H  
ATOM     13  SD  MET     1      38.902  64.915  82.769  1.00  0.00           S  
ATOM     14  CE  MET     1      39.741  64.231  81.265  1.00  0.00           C  
ATOM     15  HE1 MET     1      38.934  63.891  80.615  1.00  0.00           H  
ATOM     16  HE2 MET     1      40.306  65.015  80.762  1.00  0.00           H  
ATOM     17  HE3 MET     1      40.397  63.396  81.509  1.00  0.00           H  
ATOM     18  C   MET     1      34.261  66.420  80.487  1.00  0.00           C  
ATOM     19  O   MET     1      34.500  66.878  79.360  1.00  0.00           O  
ATOM     20  N   ALA     2      33.409  67.059  81.245  1.00  0.00           N  
ATOM     21  H   ALA     2      33.084  67.810  80.654  1.00  0.00           H  
ATOM     22  CA  ALA     2      32.744  66.752  82.483  1.00  0.00           C  
ATOM     23  HA  ALA     2      31.837  67.346  82.601  1.00  0.00           H  
ATOM     24  CB  ALA     2      32.143  65.356  82.514  1.00  0.00           C  
ATOM     25  HB1 ALA     2      31.564  65.260  83.433  1.00  0.00           H  
ATOM     26  HB2 ALA     2      31.450  65.170  81.694  1.00  0.00           H  
ATOM     27  HB3 ALA     2      32.909  64.586  82.426  1.00  0.00           H  
ATOM     28  C   ALA     2      33.615  67.133  83.691  1.00  0.00           C  
ATOM     29  O   ALA     2      34.414  66.297  84.053  1.00  0.00           O  
ATOM     30  N   SER     3      33.623  68.372  84.264  1.00  0.00           N  
ATOM     31  H   SER     3      34.412  68.541  84.872  1.00  0.00           H  
ATOM     32  CA  SER     3      32.672  69.458  83.990  1.00  0.00           C  
ATOM     33  HA  SER     3      31.681  69.017  83.881  1.00  0.00           H  
ATOM     34  CB  SER     3      32.690  70.448  85.239  1.00  0.00           C  
ATOM     35  HB2 SER     3      32.611  69.909  86.183  1.00  0.00           H  
ATOM     36  HB3 SER     3      33.586  71.050  85.391  1.00  0.00           H  
ATOM     37  OG  SER     3      31.580  71.340  85.138  1.00  0.00           O  
ATOM     38  HG  SER     3      30.720  70.946  85.300  1.00  0.00           H  
ATOM     39  C   SER     3      33.138  70.204  82.710  1.00  0.00           C  
ATOM     40  O   SER     3      34.296  70.123  82.257  1.00  0.00           O  
ATOM     41  N   ASN     4      32.150  70.942  82.174  1.00  0.00           N  
ATOM     42  H   ASN     4      31.208  70.840  82.523  1.00  0.00           H  
ATOM     43  CA  ASN     4      32.213  71.545  80.844  1.00  0.00           C  
ATOM     44  HA  ASN     4      33.249  71.511  80.508  1.00  0.00           H  
ATOM     45  CB  ASN     4      31.392  70.757  79.760  1.00  0.00           C  
ATOM     46  HB2 ASN     4      30.342  70.506  79.912  1.00  0.00           H  
ATOM     47  HB3 ASN     4      31.407  71.374  78.862  1.00  0.00           H  
ATOM     48  CG  ASN     4      32.018  69.394  79.391  1.00  0.00           C  
ATOM     49  OD1 ASN     4      31.445  68.404  79.817  1.00  0.00           O  
ATOM     50  ND2 ASN     4      33.137  69.371  78.826  1.00  0.00           N  
ATOM     51 HD21 ASN     4      33.623  68.490  78.742  1.00  0.00           H  
ATOM     52 HD22 ASN     4      33.460  70.243  78.432  1.00  0.00           H  
ATOM     53  C   ASN     4      31.850  73.065  80.837  1.00  0.00           C  
ATOM     54  O   ASN     4      30.835  73.462  80.336  1.00  0.00           O  
ATOM     55  N   ASP     5      32.598  73.906  81.538  1.00  0.00           N  
ATOM     56  H   ASP     5      32.373  74.891  81.521  1.00  0.00           H  
ATOM     57  CA  ASP     5      33.989  73.745  81.864  1.00  0.00           C  
ATOM     58  HA  ASP     5      34.445  72.757  81.803  1.00  0.00           H  
ATOM     59  CB  ASP     5      34.856  74.639  80.917  1.00  0.00           C  
ATOM     60  HB2 ASP     5      34.573  75.690  80.852  1.00  0.00           H  
ATOM     61  HB3 ASP     5      35.889  74.652  81.264  1.00  0.00           H  
ATOM     62  CG  ASP     5      34.952  74.200  79.445  1.00  0.00           C  
ATOM     63  OD1 ASP     5      35.825  74.750  78.725  1.00  0.00           O  
ATOM     64  OD2 ASP     5      34.183  73.293  78.966  1.00  0.00           O  
ATOM     65  C   ASP     5      34.252  74.117  83.298  1.00  0.00           C  
ATOM     66  O   ASP     5      33.671  75.078  83.771  1.00  0.00           O  
ATOM     67  N   TYR     6      35.278  73.410  83.922  1.00  0.00           N  
ATOM     68  H   TYR     6      35.717  72.714  83.337  1.00  0.00           H  
ATOM     69  CA  TYR     6      35.875  73.757  85.197  1.00  0.00           C  
ATOM     70  HA  TYR     6      35.196  73.494  86.008  1.00  0.00           H  
ATOM     71  CB  TYR     6      37.181  72.984  85.230  1.00  0.00           C  
ATOM     72  HB2 TYR     6      37.719  73.073  84.286  1.00  0.00           H  
ATOM     73  HB3 TYR     6      37.975  73.285  85.913  1.00  0.00           H  
ATOM     74  CG  TYR     6      36.870  71.531  85.561  1.00  0.00           C  
ATOM     75  CD1 TYR     6      37.249  70.569  84.623  1.00  0.00           C  
ATOM     76  HD1 TYR     6      37.775  70.873  83.731  1.00  0.00           H  
ATOM     77  CE1 TYR     6      37.071  69.180  84.902  1.00  0.00           C  
ATOM     78  HE1 TYR     6      37.456  68.454  84.202  1.00  0.00           H  
ATOM     79  CZ  TYR     6      36.450  68.741  86.119  1.00  0.00           C  
ATOM     80  OH  TYR     6      36.263  67.423  86.449  1.00  0.00           O  
ATOM     81  HH  TYR     6      35.506  67.383  87.038  1.00  0.00           H  
ATOM     82  CE2 TYR     6      36.137  69.779  87.111  1.00  0.00           C  
ATOM     83  HE2 TYR     6      35.716  69.477  88.058  1.00  0.00           H  
ATOM     84  CD2 TYR     6      36.413  71.083  86.842  1.00  0.00           C  
ATOM     85  HD2 TYR     6      36.315  71.809  87.635  1.00  0.00           H  
ATOM     86  C   TYR     6      36.168  75.293  85.258  1.00  0.00           C  
ATOM     87  O   TYR     6      36.779  75.914  84.361  1.00  0.00           O  
ATOM     88  N   THR     7      35.745  75.854  86.403  1.00  0.00           N  
ATOM     89  H   THR     7      35.090  75.388  87.014  1.00  0.00           H  
ATOM     90  CA  THR     7      36.240  77.241  86.859  1.00  0.00           C  
ATOM     91  HA  THR     7      37.069  77.579  86.237  1.00  0.00           H  
ATOM     92  CB  THR     7      35.186  78.339  86.481  1.00  0.00           C  
ATOM     93  HB  THR     7      34.905  78.148  85.445  1.00  0.00           H  
ATOM     94  CG2 THR     7      33.845  78.195  87.265  1.00  0.00           C  
ATOM     95 HG21 THR     7      33.096  78.652  86.619  1.00  0.00           H  
ATOM     96 HG22 THR     7      33.424  77.215  87.490  1.00  0.00           H  
ATOM     97 HG23 THR     7      33.928  78.809  88.162  1.00  0.00           H  
ATOM     98  OG1 THR     7      35.658  79.666  86.606  1.00  0.00           O  
ATOM     99  HG1 THR     7      36.200  79.751  85.818  1.00  0.00           H  
ATOM    100  C   THR     7      36.671  77.262  88.332  1.00  0.00           C  
ATOM    101  O   THR     7      36.156  76.426  89.097  1.00  0.00           O  
ATOM    102  N   GLN     8      37.527  78.146  88.794  1.00  0.00           N  
ATOM    103  H   GLN     8      37.903  78.843  88.167  1.00  0.00           H  
ATOM    104  CA  GLN     8      37.780  78.479  90.243  1.00  0.00           C  
ATOM    105  HA  GLN     8      37.325  77.769  90.932  1.00  0.00           H  
ATOM    106  CB  GLN     8      39.355  78.399  90.356  1.00  0.00           C  
ATOM    107  HB2 GLN     8      39.761  79.019  89.557  1.00  0.00           H  
ATOM    108  HB3 GLN     8      39.637  78.801  91.329  1.00  0.00           H  
ATOM    109  CG  GLN     8      39.828  76.937  90.272  1.00  0.00           C  
ATOM    110  HG2 GLN     8      39.210  76.306  90.911  1.00  0.00           H  
ATOM    111  HG3 GLN     8      39.849  76.639  89.224  1.00  0.00           H  
ATOM    112  CD  GLN     8      41.258  76.756  90.765  1.00  0.00           C  
ATOM    113  OE1 GLN     8      42.133  77.590  90.685  1.00  0.00           O  
ATOM    114  NE2 GLN     8      41.627  75.582  91.389  1.00  0.00           N  
ATOM    115 HE21 GLN     8      40.878  74.920  91.533  1.00  0.00           H  
ATOM    116 HE22 GLN     8      42.594  75.345  91.557  1.00  0.00           H  
ATOM    117  C   GLN     8      37.293  79.882  90.558  1.00  0.00           C  
ATOM    118  O   GLN     8      37.491  80.782  89.766  1.00  0.00           O  
ATOM    119  N   GLN     9      36.646  80.238  91.647  1.00  0.00           N  
ATOM    120  H   GLN     9      36.227  81.154  91.726  1.00  0.00           H  
ATOM    121  CA  GLN     9      36.155  79.363  92.744  1.00  0.00           C  
ATOM    122  HA  GLN     9      35.759  80.074  93.470  1.00  0.00           H  
ATOM    123  CB  GLN     9      34.900  78.628  92.151  1.00  0.00           C  
ATOM    124  HB2 GLN     9      34.266  79.452  91.822  1.00  0.00           H  
ATOM    125  HB3 GLN     9      35.257  77.873  91.450  1.00  0.00           H  
ATOM    126  CG  GLN     9      34.041  77.927  93.201  1.00  0.00           C  
ATOM    127  HG2 GLN     9      34.632  77.156  93.696  1.00  0.00           H  
ATOM    128  HG3 GLN     9      33.786  78.603  94.018  1.00  0.00           H  
ATOM    129  CD  GLN     9      32.728  77.384  92.545  1.00  0.00           C  
ATOM    130  OE1 GLN     9      32.526  77.665  91.344  1.00  0.00           O  
ATOM    131  NE2 GLN     9      31.983  76.625  93.303  1.00  0.00           N  
ATOM    132 HE21 GLN     9      32.150  76.549  94.297  1.00  0.00           H  
ATOM    133 HE22 GLN     9      31.182  76.207  92.853  1.00  0.00           H  
ATOM    134  C   GLN     9      37.206  78.520  93.559  1.00  0.00           C  
ATOM    135  O   GLN     9      37.296  77.360  93.342  1.00  0.00           O  
ATOM    136  N   ALA    10      38.243  78.993  94.305  1.00  0.00           N  
ATOM    137  H   ALA    10      38.894  78.233  94.440  1.00  0.00           H  
ATOM    138  CA  ALA    10      38.615  80.351  94.793  1.00  0.00           C  
ATOM    139  HA  ALA    10      37.896  80.688  95.540  1.00  0.00           H  
ATOM    140  CB  ALA    10      40.092  80.285  95.365  1.00  0.00           C  
ATOM    141  HB1 ALA    10      40.484  81.269  95.623  1.00  0.00           H  
ATOM    142  HB2 ALA    10      40.239  79.671  96.254  1.00  0.00           H  
ATOM    143  HB3 ALA    10      40.735  79.914  94.567  1.00  0.00           H  
ATOM    144  C   ALA    10      38.630  81.417  93.704  1.00  0.00           C  
ATOM    145  O   ALA    10      39.164  81.201  92.639  1.00  0.00           O  
ATOM    146  N   THR    11      38.089  82.610  93.962  1.00  0.00           N  
ATOM    147  H   THR    11      37.776  82.825  94.898  1.00  0.00           H  
ATOM    148  CA  THR    11      37.951  83.777  93.025  1.00  0.00           C  
ATOM    149  HA  THR    11      38.535  83.727  92.106  1.00  0.00           H  
ATOM    150  CB  THR    11      36.455  83.834  92.551  1.00  0.00           C  
ATOM    151  HB  THR    11      35.911  84.601  93.101  1.00  0.00           H  
ATOM    152  CG2 THR    11      36.299  84.090  91.060  1.00  0.00           C  
ATOM    153 HG21 THR    11      36.524  85.151  90.955  1.00  0.00           H  
ATOM    154 HG22 THR    11      37.071  83.528  90.533  1.00  0.00           H  
ATOM    155 HG23 THR    11      35.261  83.979  90.745  1.00  0.00           H  
ATOM    156  OG1 THR    11      35.696  82.606  92.841  1.00  0.00           O  
ATOM    157  HG1 THR    11      35.723  82.514  93.796  1.00  0.00           H  
ATOM    158  C   THR    11      38.263  85.062  93.807  1.00  0.00           C  
ATOM    159  O   THR    11      37.456  85.392  94.685  1.00  0.00           O  
ATOM    160  N   GLN    12      39.340  85.785  93.631  1.00  0.00           N  
ATOM    161  H   GLN    12      39.382  86.569  94.267  1.00  0.00           H  
ATOM    162  CA  GLN    12      40.436  85.481  92.729  1.00  0.00           C  
ATOM    163  HA  GLN    12      39.983  85.325  91.750  1.00  0.00           H  
ATOM    164  CB  GLN    12      41.454  86.646  92.557  1.00  0.00           C  
ATOM    165  HB2 GLN    12      42.129  86.723  93.409  1.00  0.00           H  
ATOM    166  HB3 GLN    12      42.166  86.420  91.764  1.00  0.00           H  
ATOM    167  CG  GLN    12      41.024  88.071  92.173  1.00  0.00           C  
ATOM    168  HG2 GLN    12      41.860  88.689  91.846  1.00  0.00           H  
ATOM    169  HG3 GLN    12      40.275  87.952  91.389  1.00  0.00           H  
ATOM    170  CD  GLN    12      40.329  88.798  93.287  1.00  0.00           C  
ATOM    171  OE1 GLN    12      40.063  88.292  94.382  1.00  0.00           O  
ATOM    172  NE2 GLN    12      39.723  89.958  92.991  1.00  0.00           N  
ATOM    173 HE21 GLN    12      39.079  90.190  93.734  1.00  0.00           H  
ATOM    174 HE22 GLN    12      39.896  90.454  92.128  1.00  0.00           H  
ATOM    175  C   GLN    12      41.140  84.241  93.160  1.00  0.00           C  
ATOM    176  O   GLN    12      41.693  84.191  94.293  1.00  0.00           O  
ATOM    177  N   SER    13      41.318  83.234  92.249  1.00  0.00           N  
ATOM    178  H   SER    13      41.085  83.313  91.269  1.00  0.00           H  
ATOM    179  CA  SER    13      42.399  82.235  92.493  1.00  0.00           C  
ATOM    180  HA  SER    13      42.202  81.783  93.465  1.00  0.00           H  
ATOM    181  CB  SER    13      42.209  81.129  91.487  1.00  0.00           C  
ATOM    182  HB2 SER    13      41.167  80.808  91.506  1.00  0.00           H  
ATOM    183  HB3 SER    13      42.422  81.482  90.479  1.00  0.00           H  
ATOM    184  OG  SER    13      43.003  79.966  91.714  1.00  0.00           O  
ATOM    185  HG  SER    13      42.557  79.248  91.258  1.00  0.00           H  
ATOM    186  C   SER    13      43.853  82.781  92.408  1.00  0.00           C  
ATOM    187  O   SER    13      44.106  83.894  91.921  1.00  0.00           O  
ATOM    188  N   TYR    14      44.826  82.017  92.867  1.00  0.00           N  
ATOM    189  H   TYR    14      44.494  81.125  93.206  1.00  0.00           H  
ATOM    190  CA  TYR    14      46.292  82.078  92.663  1.00  0.00           C  
ATOM    191  HA  TYR    14      46.722  82.892  93.246  1.00  0.00           H  
ATOM    192  CB  TYR    14      46.809  80.795  93.407  1.00  0.00           C  
ATOM    193  HB2 TYR    14      46.653  81.046  94.457  1.00  0.00           H  
ATOM    194  HB3 TYR    14      46.237  79.943  93.040  1.00  0.00           H  
ATOM    195  CG  TYR    14      48.276  80.436  93.218  1.00  0.00           C  
ATOM    196  CD1 TYR    14      49.208  80.984  94.116  1.00  0.00           C  
ATOM    197  HD1 TYR    14      48.959  81.543  95.006  1.00  0.00           H  
ATOM    198  CE1 TYR    14      50.527  80.478  94.069  1.00  0.00           C  
ATOM    199  HE1 TYR    14      51.230  80.751  94.842  1.00  0.00           H  
ATOM    200  CZ  TYR    14      50.932  79.686  92.949  1.00  0.00           C  
ATOM    201  OH  TYR    14      52.180  79.178  92.908  1.00  0.00           O  
ATOM    202  HH  TYR    14      52.622  79.228  93.759  1.00  0.00           H  
ATOM    203  CE2 TYR    14      49.989  79.340  92.020  1.00  0.00           C  
ATOM    204  HE2 TYR    14      50.179  78.562  91.296  1.00  0.00           H  
ATOM    205  CD2 TYR    14      48.625  79.678  92.123  1.00  0.00           C  
ATOM    206  HD2 TYR    14      47.858  79.313  91.456  1.00  0.00           H  
ATOM    207  C   TYR    14      46.733  82.211  91.145  1.00  0.00           C  
ATOM    208  O   TYR    14      46.251  81.440  90.339  1.00  0.00           O  
ATOM    209  N   GLY    15      47.786  82.976  90.782  1.00  0.00           N  
ATOM    210  H   GLY    15      47.910  83.171  89.799  1.00  0.00           H  
ATOM    211  CA  GLY    15      48.649  83.779  91.661  1.00  0.00           C  
ATOM    212  HA2 GLY    15      48.245  84.765  91.892  1.00  0.00           H  
ATOM    213  HA3 GLY    15      48.661  83.309  92.644  1.00  0.00           H  
ATOM    214  C   GLY    15      50.105  84.009  91.226  1.00  0.00           C  
ATOM    215  O   GLY    15      50.414  83.663  90.111  1.00  0.00           O  
ATOM    216  N   ALA    16      50.948  84.488  92.090  1.00  0.00           N  
ATOM    217  H   ALA    16      50.594  84.587  93.030  1.00  0.00           H  
ATOM    218  CA  ALA    16      52.346  84.882  91.768  1.00  0.00           C  
ATOM    219  HA  ALA    16      52.316  85.411  90.815  1.00  0.00           H  
ATOM    220  CB  ALA    16      52.856  85.935  92.803  1.00  0.00           C  
ATOM    221  HB1 ALA    16      53.875  86.221  92.544  1.00  0.00           H  
ATOM    222  HB2 ALA    16      52.184  86.753  93.065  1.00  0.00           H  
ATOM    223  HB3 ALA    16      52.912  85.395  93.748  1.00  0.00           H  
ATOM    224  C   ALA    16      53.294  83.736  91.511  1.00  0.00           C  
ATOM    225  O   ALA    16      53.183  82.578  91.898  1.00  0.00           O  
ATOM    226  N   TYR    17      54.276  84.060  90.658  1.00  0.00           N  
ATOM    227  H   TYR    17      54.198  84.949  90.185  1.00  0.00           H  
ATOM    228  CA  TYR    17      55.414  83.199  90.216  1.00  0.00           C  
ATOM    229  HA  TYR    17      54.944  82.258  89.928  1.00  0.00           H  
ATOM    230  CB  TYR    17      56.125  83.769  89.019  1.00  0.00           C  
ATOM    231  HB2 TYR    17      56.360  84.809  89.243  1.00  0.00           H  
ATOM    232  HB3 TYR    17      57.121  83.341  88.904  1.00  0.00           H  
ATOM    233  CG  TYR    17      55.365  83.693  87.684  1.00  0.00           C  
ATOM    234  CD1 TYR    17      54.664  84.770  87.127  1.00  0.00           C  
ATOM    235  HD1 TYR    17      54.678  85.774  87.524  1.00  0.00           H  
ATOM    236  CE1 TYR    17      54.072  84.633  85.862  1.00  0.00           C  
ATOM    237  HE1 TYR    17      53.655  85.521  85.411  1.00  0.00           H  
ATOM    238  CZ  TYR    17      54.070  83.392  85.221  1.00  0.00           C  
ATOM    239  OH  TYR    17      53.284  83.323  84.126  1.00  0.00           O  
ATOM    240  HH  TYR    17      52.937  82.439  83.983  1.00  0.00           H  
ATOM    241  CE2 TYR    17      54.579  82.264  85.823  1.00  0.00           C  
ATOM    242  HE2 TYR    17      54.369  81.306  85.371  1.00  0.00           H  
ATOM    243  CD2 TYR    17      55.245  82.436  87.100  1.00  0.00           C  
ATOM    244  HD2 TYR    17      55.720  81.594  87.580  1.00  0.00           H  
ATOM    245  C   TYR    17      56.404  83.066  91.420  1.00  0.00           C  
ATOM    246  O   TYR    17      56.435  83.904  92.227  1.00  0.00           O  
ATOM    247  N   PRO    18      57.236  81.971  91.371  1.00  0.00           N  
ATOM    248  CD  PRO    18      57.335  80.941  90.358  1.00  0.00           C  
ATOM    249  HD2 PRO    18      57.389  81.413  89.377  1.00  0.00           H  
ATOM    250  HD3 PRO    18      56.604  80.134  90.422  1.00  0.00           H  
ATOM    251  CG  PRO    18      58.646  80.264  90.750  1.00  0.00           C  
ATOM    252  HG2 PRO    18      59.547  80.675  90.294  1.00  0.00           H  
ATOM    253  HG3 PRO    18      58.585  79.242  90.375  1.00  0.00           H  
ATOM    254  CB  PRO    18      58.670  80.420  92.229  1.00  0.00           C  
ATOM    255  HB2 PRO    18      59.629  80.205  92.702  1.00  0.00           H  
ATOM    256  HB3 PRO    18      57.937  79.729  92.646  1.00  0.00           H  
ATOM    257  CA  PRO    18      58.243  81.839  92.410  1.00  0.00           C  
ATOM    258  HA  PRO    18      57.788  81.938  93.396  1.00  0.00           H  
ATOM    259  C   PRO    18      59.375  82.874  92.341  1.00  0.00           C  
ATOM    260  O   PRO    18      59.834  83.217  91.224  1.00  0.00           O  
ATOM    261  N   THR    19      59.849  83.347  93.431  1.00  0.00           N  
ATOM    262  H   THR    19      59.400  83.244  94.330  1.00  0.00           H  
ATOM    263  CA  THR    19      61.178  84.030  93.570  1.00  0.00           C  
ATOM    264  HA  THR    19      61.386  84.439  92.581  1.00  0.00           H  
ATOM    265  CB  THR    19      61.234  85.187  94.599  1.00  0.00           C  
ATOM    266  HB  THR    19      62.245  85.592  94.554  1.00  0.00           H  
ATOM    267  CG2 THR    19      60.271  86.285  94.211  1.00  0.00           C  
ATOM    268 HG21 THR    19      60.435  86.526  93.160  1.00  0.00           H  
ATOM    269 HG22 THR    19      59.271  85.852  94.222  1.00  0.00           H  
ATOM    270 HG23 THR    19      60.418  87.165  94.837  1.00  0.00           H  
ATOM    271  OG1 THR    19      60.985  84.748  95.895  1.00  0.00           O  
ATOM    272  HG1 THR    19      60.055  84.512  95.935  1.00  0.00           H  
ATOM    273  C   THR    19      62.224  82.930  93.986  1.00  0.00           C  
ATOM    274  O   THR    19      61.939  81.707  94.031  1.00  0.00           O  
ATOM    275  N   GLN    20      63.537  83.362  94.082  1.00  0.00           N  
ATOM    276  H   GLN    20      63.706  84.357  94.126  1.00  0.00           H  
ATOM    277  CA  GLN    20      64.708  82.526  94.361  1.00  0.00           C  
ATOM    278  HA  GLN    20      64.907  81.842  93.536  1.00  0.00           H  
ATOM    279  CB  GLN    20      65.975  83.408  94.487  1.00  0.00           C  
ATOM    280  HB2 GLN    20      66.035  83.919  95.448  1.00  0.00           H  
ATOM    281  HB3 GLN    20      66.786  82.688  94.598  1.00  0.00           H  
ATOM    282  CG  GLN    20      66.274  84.375  93.306  1.00  0.00           C  
ATOM    283  HG2 GLN    20      67.339  84.570  93.182  1.00  0.00           H  
ATOM    284  HG3 GLN    20      66.099  84.035  92.285  1.00  0.00           H  
ATOM    285  CD  GLN    20      65.527  85.727  93.523  1.00  0.00           C  
ATOM    286  OE1 GLN    20      64.752  85.893  94.472  1.00  0.00           O  
ATOM    287  NE2 GLN    20      65.860  86.829  92.806  1.00  0.00           N  
ATOM    288 HE21 GLN    20      66.437  86.795  91.978  1.00  0.00           H  
ATOM    289 HE22 GLN    20      65.402  87.713  92.976  1.00  0.00           H  
ATOM    290  C   GLN    20      64.543  81.672  95.667  1.00  0.00           C  
ATOM    291  O   GLN    20      64.342  82.244  96.723  1.00  0.00           O  
ATOM    292  N   PRO    21      64.745  80.360  95.600  1.00  0.00           N  
ATOM    293  CD  PRO    21      64.815  79.492  94.445  1.00  0.00           C  
ATOM    294  HD2 PRO    21      65.533  79.921  93.746  1.00  0.00           H  
ATOM    295  HD3 PRO    21      63.814  79.532  94.015  1.00  0.00           H  
ATOM    296  CG  PRO    21      65.055  78.101  94.994  1.00  0.00           C  
ATOM    297  HG2 PRO    21      66.120  77.881  95.059  1.00  0.00           H  
ATOM    298  HG3 PRO    21      64.597  77.371  94.327  1.00  0.00           H  
ATOM    299  CB  PRO    21      64.440  78.128  96.361  1.00  0.00           C  
ATOM    300  HB2 PRO    21      64.949  77.448  97.044  1.00  0.00           H  
ATOM    301  HB3 PRO    21      63.402  77.834  96.205  1.00  0.00           H  
ATOM    302  CA  PRO    21      64.612  79.600  96.861  1.00  0.00           C  
ATOM    303  HA  PRO    21      63.730  79.839  97.454  1.00  0.00           H  
ATOM    304  C   PRO    21      65.872  79.823  97.740  1.00  0.00           C  
ATOM    305  O   PRO    21      67.008  79.559  97.308  1.00  0.00           O  
ATOM    306  N   GLY    22      65.628  80.135  98.989  1.00  0.00           N  
ATOM    307  H   GLY    22      64.660  80.284  99.238  1.00  0.00           H  
ATOM    308  CA  GLY    22      66.647  80.146 100.016  1.00  0.00           C  
ATOM    309  HA2 GLY    22      66.925  79.113 100.227  1.00  0.00           H  
ATOM    310  HA3 GLY    22      67.561  80.631  99.674  1.00  0.00           H  
ATOM    311  C   GLY    22      66.306  80.607 101.401  1.00  0.00           C  
ATOM    312  O   GLY    22      66.084  81.795 101.601  1.00  0.00           O  
ATOM    313  N   GLN    23      66.244  79.722 102.391  1.00  0.00           N  
ATOM    314  H   GLN    23      66.261  78.741 102.151  1.00  0.00           H  
ATOM    315  CA  GLN    23      66.207  80.165 103.758  1.00  0.00           C  
ATOM    316  HA  GLN    23      65.253  80.677 103.879  1.00  0.00           H  
ATOM    317  CB  GLN    23      66.208  78.905 104.721  1.00  0.00           C  
ATOM    318  HB2 GLN    23      66.042  79.194 105.759  1.00  0.00           H  
ATOM    319  HB3 GLN    23      65.313  78.333 104.478  1.00  0.00           H  
ATOM    320  CG  GLN    23      67.353  77.838 104.649  1.00  0.00           C  
ATOM    321  HG2 GLN    23      67.660  77.746 103.607  1.00  0.00           H  
ATOM    322  HG3 GLN    23      68.230  78.185 105.196  1.00  0.00           H  
ATOM    323  CD  GLN    23      67.148  76.475 105.128  1.00  0.00           C  
ATOM    324  OE1 GLN    23      67.708  75.497 104.603  1.00  0.00           O  
ATOM    325  NE2 GLN    23      66.275  76.336 106.132  1.00  0.00           N  
ATOM    326 HE21 GLN    23      65.670  77.055 106.502  1.00  0.00           H  
ATOM    327 HE22 GLN    23      66.193  75.393 106.484  1.00  0.00           H  
ATOM    328  C   GLN    23      67.366  81.149 104.114  1.00  0.00           C  
ATOM    329  O   GLN    23      68.539  80.925 103.864  1.00  0.00           O  
ATOM    330  N   GLY    24      67.004  82.288 104.678  1.00  0.00           N  
ATOM    331  H   GLY    24      66.028  82.399 104.912  1.00  0.00           H  
ATOM    332  CA  GLY    24      67.893  83.362 105.069  1.00  0.00           C  
ATOM    333  HA2 GLY    24      67.326  84.060 105.685  1.00  0.00           H  
ATOM    334  HA3 GLY    24      68.604  82.898 105.752  1.00  0.00           H  
ATOM    335  C   GLY    24      68.654  83.956 103.874  1.00  0.00           C  
ATOM    336  O   GLY    24      69.903  84.169 103.906  1.00  0.00           O  
ATOM    337  N   TYR    25      67.921  84.274 102.850  1.00  0.00           N  
ATOM    338  H   TYR    25      66.923  84.251 103.005  1.00  0.00           H  
ATOM    339  CA  TYR    25      68.507  84.739 101.591  1.00  0.00           C  
ATOM    340  HA  TYR    25      69.282  84.006 101.367  1.00  0.00           H  
ATOM    341  CB  TYR    25      67.427  84.644 100.486  1.00  0.00           C  
ATOM    342  HB2 TYR    25      66.917  83.680 100.498  1.00  0.00           H  
ATOM    343  HB3 TYR    25      66.606  85.298 100.779  1.00  0.00           H  
ATOM    344  CG  TYR    25      67.788  84.937  99.036  1.00  0.00           C  
ATOM    345  CD1 TYR    25      68.223  83.885  98.237  1.00  0.00           C  
ATOM    346  HD1 TYR    25      68.242  82.908  98.696  1.00  0.00           H  
ATOM    347  CE1 TYR    25      68.605  84.122  96.884  1.00  0.00           C  
ATOM    348  HE1 TYR    25      68.773  83.312  96.189  1.00  0.00           H  
ATOM    349  CZ  TYR    25      68.664  85.481  96.445  1.00  0.00           C  
ATOM    350  OH  TYR    25      68.962  85.659  95.121  1.00  0.00           O  
ATOM    351  HH  TYR    25      68.785  86.539  94.780  1.00  0.00           H  
ATOM    352  CE2 TYR    25      68.353  86.525  97.367  1.00  0.00           C  
ATOM    353  HE2 TYR    25      68.484  87.556  97.072  1.00  0.00           H  
ATOM    354  CD2 TYR    25      67.933  86.256  98.661  1.00  0.00           C  
ATOM    355  HD2 TYR    25      67.698  87.079  99.319  1.00  0.00           H  
ATOM    356  C   TYR    25      69.170  86.155 101.807  1.00  0.00           C  
ATOM    357  O   TYR    25      68.646  87.040 102.519  1.00  0.00           O  
ATOM    358  N   SER    26      70.310  86.373 101.225  1.00  0.00           N  
ATOM    359  H   SER    26      70.629  85.668 100.576  1.00  0.00           H  
ATOM    360  CA  SER    26      71.051  87.630 101.287  1.00  0.00           C  
ATOM    361  HA  SER    26      70.903  87.902 102.332  1.00  0.00           H  
ATOM    362  CB  SER    26      72.562  87.357 100.986  1.00  0.00           C  
ATOM    363  HB2 SER    26      72.754  86.335 101.313  1.00  0.00           H  
ATOM    364  HB3 SER    26      72.728  87.509  99.919  1.00  0.00           H  
ATOM    365  OG  SER    26      73.290  88.404 101.710  1.00  0.00           O  
ATOM    366  HG  SER    26      73.128  88.283 102.648  1.00  0.00           H  
ATOM    367  C   SER    26      70.452  88.757 100.431  1.00  0.00           C  
ATOM    368  O   SER    26      70.222  88.547  99.237  1.00  0.00           O  
ATOM    369  N   GLN    27      70.386  90.029 100.976  1.00  0.00           N  
ATOM    370  H   GLN    27      70.558  90.187 101.959  1.00  0.00           H  
ATOM    371  CA  GLN    27      69.640  91.086 100.439  1.00  0.00           C  
ATOM    372  HA  GLN    27      68.613  90.730 100.358  1.00  0.00           H  
ATOM    373  CB  GLN    27      69.655  92.208 101.378  1.00  0.00           C  
ATOM    374  HB2 GLN    27      69.341  91.901 102.375  1.00  0.00           H  
ATOM    375  HB3 GLN    27      70.653  92.638 101.463  1.00  0.00           H  
ATOM    376  CG  GLN    27      68.525  93.251 101.014  1.00  0.00           C  
ATOM    377  HG2 GLN    27      68.691  93.667 100.020  1.00  0.00           H  
ATOM    378  HG3 GLN    27      67.568  92.737 100.920  1.00  0.00           H  
ATOM    379  CD  GLN    27      68.469  94.310 102.072  1.00  0.00           C  
ATOM    380  OE1 GLN    27      68.947  94.247 103.139  1.00  0.00           O  
ATOM    381  NE2 GLN    27      67.586  95.316 101.813  1.00  0.00           N  
ATOM    382 HE21 GLN    27      67.154  95.485 100.915  1.00  0.00           H  
ATOM    383 HE22 GLN    27      67.815  96.114 102.389  1.00  0.00           H  
ATOM    384  C   GLN    27      70.151  91.491  99.111  1.00  0.00           C  
ATOM    385  O   GLN    27      69.341  91.475  98.165  1.00  0.00           O  
ATOM    386  N   GLN    28      71.428  91.832  98.966  1.00  0.00           N  
ATOM    387  H   GLN    28      72.071  91.614  99.713  1.00  0.00           H  
ATOM    388  CA  GLN    28      72.058  92.069  97.666  1.00  0.00           C  
ATOM    389  HA  GLN    28      71.382  92.648  97.038  1.00  0.00           H  
ATOM    390  CB  GLN    28      73.255  92.997  97.948  1.00  0.00           C  
ATOM    391  HB2 GLN    28      73.877  92.443  98.651  1.00  0.00           H  
ATOM    392  HB3 GLN    28      73.875  93.026  97.053  1.00  0.00           H  
ATOM    393  CG  GLN    28      72.870  94.392  98.538  1.00  0.00           C  
ATOM    394  HG2 GLN    28      72.220  94.357  99.412  1.00  0.00           H  
ATOM    395  HG3 GLN    28      73.813  94.846  98.840  1.00  0.00           H  
ATOM    396  CD  GLN    28      72.229  95.258  97.469  1.00  0.00           C  
ATOM    397  OE1 GLN    28      71.469  96.196  97.807  1.00  0.00           O  
ATOM    398  NE2 GLN    28      72.597  95.193  96.235  1.00  0.00           N  
ATOM    399 HE21 GLN    28      72.089  95.751  95.563  1.00  0.00           H  
ATOM    400 HE22 GLN    28      73.208  94.452  95.925  1.00  0.00           H  
ATOM    401  C   GLN    28      72.477  90.816  96.929  1.00  0.00           C  
ATOM    402  O   GLN    28      73.128  90.905  95.928  1.00  0.00           O  
ATOM    403  N   SER    29      72.032  89.594  97.431  1.00  0.00           N  
ATOM    404  H   SER    29      71.556  89.475  98.314  1.00  0.00           H  
ATOM    405  CA  SER    29      72.449  88.259  96.957  1.00  0.00           C  
ATOM    406  HA  SER    29      71.610  87.631  97.259  1.00  0.00           H  
ATOM    407  CB  SER    29      72.482  88.106  95.410  1.00  0.00           C  
ATOM    408  HB2 SER    29      73.165  88.843  94.987  1.00  0.00           H  
ATOM    409  HB3 SER    29      72.754  87.065  95.239  1.00  0.00           H  
ATOM    410  OG  SER    29      71.149  88.276  94.949  1.00  0.00           O  
ATOM    411  HG  SER    29      70.825  89.113  95.289  1.00  0.00           H  
ATOM    412  C   SER    29      73.807  87.722  97.552  1.00  0.00           C  
ATOM    413  O   SER    29      74.575  88.477  98.164  1.00  0.00           O  
ATOM    414  N   SER    30      74.166  86.452  97.360  1.00  0.00           N  
ATOM    415  H   SER    30      73.491  85.953  96.799  1.00  0.00           H  
ATOM    416  CA  SER    30      75.200  85.726  98.057  1.00  0.00           C  
ATOM    417  HA  SER    30      74.986  85.644  99.122  1.00  0.00           H  
ATOM    418  CB  SER    30      75.086  84.222  97.714  1.00  0.00           C  
ATOM    419  HB2 SER    30      75.691  83.766  98.497  1.00  0.00           H  
ATOM    420  HB3 SER    30      74.055  83.869  97.752  1.00  0.00           H  
ATOM    421  OG  SER    30      75.704  84.005  96.477  1.00  0.00           O  
ATOM    422  HG  SER    30      75.505  84.723  95.873  1.00  0.00           H  
ATOM    423  C   SER    30      76.644  86.243  97.747  1.00  0.00           C  
ATOM    424  O   SER    30      76.872  86.846  96.694  1.00  0.00           O  
ATOM    425  N   GLN    31      77.693  85.937  98.536  1.00  0.00           N  
ATOM    426  H   GLN    31      78.578  85.948  98.051  1.00  0.00           H  
ATOM    427  CA  GLN    31      77.802  85.432  99.878  1.00  0.00           C  
ATOM    428  HA  GLN    31      77.069  84.643 100.050  1.00  0.00           H  
ATOM    429  CB  GLN    31      79.137  84.827 100.170  1.00  0.00           C  
ATOM    430  HB2 GLN    31      79.012  84.238 101.079  1.00  0.00           H  
ATOM    431  HB3 GLN    31      79.481  84.273  99.296  1.00  0.00           H  
ATOM    432  CG  GLN    31      80.274  85.811 100.580  1.00  0.00           C  
ATOM    433  HG2 GLN    31      80.317  86.543  99.773  1.00  0.00           H  
ATOM    434  HG3 GLN    31      79.949  86.245 101.525  1.00  0.00           H  
ATOM    435  CD  GLN    31      81.527  85.050 100.880  1.00  0.00           C  
ATOM    436  OE1 GLN    31      81.570  83.888 101.296  1.00  0.00           O  
ATOM    437  NE2 GLN    31      82.657  85.619 100.659  1.00  0.00           N  
ATOM    438 HE21 GLN    31      83.519  85.093 100.693  1.00  0.00           H  
ATOM    439 HE22 GLN    31      82.716  86.522 100.210  1.00  0.00           H  
ATOM    440  C   GLN    31      77.304  86.507 100.981  1.00  0.00           C  
ATOM    441  O   GLN    31      77.203  87.664 100.689  1.00  0.00           O  
ATOM    442  N   PRO    32      76.948  86.030 102.215  1.00  0.00           N  
ATOM    443  CD  PRO    32      77.012  84.693 102.670  1.00  0.00           C  
ATOM    444  HD2 PRO    32      77.991  84.557 103.131  1.00  0.00           H  
ATOM    445  HD3 PRO    32      76.782  83.896 101.963  1.00  0.00           H  
ATOM    446  CG  PRO    32      76.024  84.607 103.750  1.00  0.00           C  
ATOM    447  HG2 PRO    32      76.399  83.882 104.473  1.00  0.00           H  
ATOM    448  HG3 PRO    32      75.101  84.204 103.334  1.00  0.00           H  
ATOM    449  CB  PRO    32      75.790  85.963 104.304  1.00  0.00           C  
ATOM    450  HB2 PRO    32      76.425  86.178 105.163  1.00  0.00           H  
ATOM    451  HB3 PRO    32      74.717  86.100 104.437  1.00  0.00           H  
ATOM    452  CA  PRO    32      76.320  86.943 103.195  1.00  0.00           C  
ATOM    453  HA  PRO    32      75.511  87.579 102.834  1.00  0.00           H  
ATOM    454  C   PRO    32      77.379  87.856 103.823  1.00  0.00           C  
ATOM    455  O   PRO    32      78.550  87.525 103.955  1.00  0.00           O  
ATOM    456  N   TYR    33      76.951  89.089 104.267  1.00  0.00           N  
ATOM    457  H   TYR    33      75.970  89.321 104.202  1.00  0.00           H  
ATOM    458  CA  TYR    33      77.775  90.027 105.013  1.00  0.00           C  
ATOM    459  HA  TYR    33      78.537  89.377 105.442  1.00  0.00           H  
ATOM    460  CB  TYR    33      78.546  91.029 104.146  1.00  0.00           C  
ATOM    461  HB2 TYR    33      77.900  91.868 103.884  1.00  0.00           H  
ATOM    462  HB3 TYR    33      79.230  91.483 104.863  1.00  0.00           H  
ATOM    463  CG  TYR    33      79.353  90.549 102.978  1.00  0.00           C  
ATOM    464  CD1 TYR    33      80.528  89.698 103.184  1.00  0.00           C  
ATOM    465  HD1 TYR    33      80.864  89.425 104.174  1.00  0.00           H  
ATOM    466  CE1 TYR    33      81.117  89.111 102.066  1.00  0.00           C  
ATOM    467  HE1 TYR    33      81.940  88.420 102.174  1.00  0.00           H  
ATOM    468  CZ  TYR    33      80.692  89.471 100.818  1.00  0.00           C  
ATOM    469  OH  TYR    33      81.289  89.020  99.693  1.00  0.00           O  
ATOM    470  HH  TYR    33      81.107  89.589  98.942  1.00  0.00           H  
ATOM    471  CE2 TYR    33      79.601  90.320 100.628  1.00  0.00           C  
ATOM    472  HE2 TYR    33      79.352  90.444  99.585  1.00  0.00           H  
ATOM    473  CD2 TYR    33      78.857  90.845 101.705  1.00  0.00           C  
ATOM    474  HD2 TYR    33      77.931  91.359 101.495  1.00  0.00           H  
ATOM    475  C   TYR    33      77.072  90.603 106.285  1.00  0.00           C  
ATOM    476  O   TYR    33      77.634  91.416 107.024  1.00  0.00           O  
ATOM    477  N   GLY    34      75.817  90.205 106.414  1.00  0.00           N  
ATOM    478  H   GLY    34      75.424  89.596 105.712  1.00  0.00           H  
ATOM    479  CA  GLY    34      74.798  90.724 107.387  1.00  0.00           C  
ATOM    480  HA2 GLY    34      73.850  90.218 107.209  1.00  0.00           H  
ATOM    481  HA3 GLY    34      75.223  90.397 108.336  1.00  0.00           H  
ATOM    482  C   GLY    34      74.586  92.201 107.527  1.00  0.00           C  
ATOM    483  O   GLY    34      74.846  92.929 106.562  1.00  0.00           O  
ATOM    484  N   GLN    35      74.169  92.667 108.662  1.00  0.00           N  
ATOM    485  H   GLN    35      74.270  92.025 109.435  1.00  0.00           H  
ATOM    486  CA  GLN    35      73.807  94.059 108.970  1.00  0.00           C  
ATOM    487  HA  GLN    35      74.157  94.701 108.162  1.00  0.00           H  
ATOM    488  CB  GLN    35      72.254  94.150 108.936  1.00  0.00           C  
ATOM    489  HB2 GLN    35      71.878  94.110 107.913  1.00  0.00           H  
ATOM    490  HB3 GLN    35      71.961  93.262 109.497  1.00  0.00           H  
ATOM    491  CG  GLN    35      71.578  95.333 109.520  1.00  0.00           C  
ATOM    492  HG2 GLN    35      70.509  95.130 109.446  1.00  0.00           H  
ATOM    493  HG3 GLN    35      71.841  95.435 110.573  1.00  0.00           H  
ATOM    494  CD  GLN    35      72.031  96.578 108.806  1.00  0.00           C  
ATOM    495  OE1 GLN    35      72.721  96.558 107.835  1.00  0.00           O  
ATOM    496  NE2 GLN    35      71.510  97.684 109.299  1.00  0.00           N  
ATOM    497 HE21 GLN    35      70.900  97.604 110.101  1.00  0.00           H  
ATOM    498 HE22 GLN    35      71.952  98.517 108.938  1.00  0.00           H  
ATOM    499  C   GLN    35      74.427  94.377 110.358  1.00  0.00           C  
ATOM    500  O   GLN    35      74.043  93.786 111.355  1.00  0.00           O  
ATOM    501  N   GLN    36      75.380  95.283 110.481  1.00  0.00           N  
ATOM    502  H   GLN    36      75.768  95.485 111.391  1.00  0.00           H  
ATOM    503  CA  GLN    36      75.995  95.984 109.406  1.00  0.00           C  
ATOM    504  HA  GLN    36      75.244  96.461 108.776  1.00  0.00           H  
ATOM    505  CB  GLN    36      76.905  97.111 110.022  1.00  0.00           C  
ATOM    506  HB2 GLN    36      77.819  96.677 110.426  1.00  0.00           H  
ATOM    507  HB3 GLN    36      77.383  97.633 109.192  1.00  0.00           H  
ATOM    508  CG  GLN    36      76.380  98.169 110.981  1.00  0.00           C  
ATOM    509  HG2 GLN    36      76.088  97.809 111.967  1.00  0.00           H  
ATOM    510  HG3 GLN    36      77.308  98.673 111.247  1.00  0.00           H  
ATOM    511  CD  GLN    36      75.511  99.193 110.261  1.00  0.00           C  
ATOM    512  OE1 GLN    36      75.867 100.006 109.387  1.00  0.00           O  
ATOM    513  NE2 GLN    36      74.224  99.145 110.526  1.00  0.00           N  
ATOM    514 HE21 GLN    36      73.899  98.424 111.154  1.00  0.00           H  
ATOM    515 HE22 GLN    36      73.604  99.840 110.135  1.00  0.00           H  
ATOM    516  C   GLN    36      76.782  95.064 108.426  1.00  0.00           C  
ATOM    517  O   GLN    36      77.479  94.145 108.832  1.00  0.00           O  
ATOM    518  N   SER    37      76.947  95.393 107.125  1.00  0.00           N  
ATOM    519  H   SER    37      76.367  96.103 106.700  1.00  0.00           H  
ATOM    520  CA  SER    37      77.866  94.696 106.192  1.00  0.00           C  
ATOM    521  HA  SER    37      77.734  93.634 106.400  1.00  0.00           H  
ATOM    522  CB  SER    37      77.350  94.888 104.818  1.00  0.00           C  
ATOM    523  HB2 SER    37      76.382  94.427 104.620  1.00  0.00           H  
ATOM    524  HB3 SER    37      77.256  95.949 104.587  1.00  0.00           H  
ATOM    525  OG  SER    37      78.213  94.314 103.841  1.00  0.00           O  
ATOM    526  HG  SER    37      78.190  94.913 103.091  1.00  0.00           H  
ATOM    527  C   SER    37      79.320  95.041 106.446  1.00  0.00           C  
ATOM    528  O   SER    37      79.641  95.782 107.407  1.00  0.00           O  
ATOM    529  N   TYR    38      80.260  94.458 105.643  1.00  0.00           N  
ATOM    530  H   TYR    38      79.845  93.962 104.867  1.00  0.00           H  
ATOM    531  CA  TYR    38      81.700  94.733 105.785  1.00  0.00           C  
ATOM    532  HA  TYR    38      81.957  94.705 106.844  1.00  0.00           H  
ATOM    533  CB  TYR    38      82.464  93.551 105.093  1.00  0.00           C  
ATOM    534  HB2 TYR    38      83.437  93.504 105.581  1.00  0.00           H  
ATOM    535  HB3 TYR    38      81.907  92.659 105.380  1.00  0.00           H  
ATOM    536  CG  TYR    38      82.698  93.648 103.574  1.00  0.00           C  
ATOM    537  CD1 TYR    38      83.891  94.169 103.100  1.00  0.00           C  
ATOM    538  HD1 TYR    38      84.648  94.433 103.824  1.00  0.00           H  
ATOM    539  CE1 TYR    38      84.140  94.215 101.722  1.00  0.00           C  
ATOM    540  HE1 TYR    38      85.057  94.597 101.296  1.00  0.00           H  
ATOM    541  CZ  TYR    38      83.177  93.793 100.824  1.00  0.00           C  
ATOM    542  OH  TYR    38      83.435  93.974  99.447  1.00  0.00           O  
ATOM    543  HH  TYR    38      82.810  93.511  98.883  1.00  0.00           H  
ATOM    544  CE2 TYR    38      81.947  93.304 101.247  1.00  0.00           C  
ATOM    545  HE2 TYR    38      81.120  92.989 100.628  1.00  0.00           H  
ATOM    546  CD2 TYR    38      81.770  93.184 102.638  1.00  0.00           C  
ATOM    547  HD2 TYR    38      80.793  92.834 102.936  1.00  0.00           H  
ATOM    548  C   TYR    38      82.143  96.105 105.256  1.00  0.00           C  
ATOM    549  O   TYR    38      81.396  96.797 104.607  1.00  0.00           O  
ATOM    550  N   SER    39      83.362  96.480 105.587  1.00  0.00           N  
ATOM    551  H   SER    39      83.873  95.844 106.182  1.00  0.00           H  
ATOM    552  CA  SER    39      83.923  97.797 105.204  1.00  0.00           C  
ATOM    553  HA  SER    39      83.567  98.615 105.830  1.00  0.00           H  
ATOM    554  CB  SER    39      85.389  97.585 105.512  1.00  0.00           C  
ATOM    555  HB2 SER    39      85.733  96.748 104.904  1.00  0.00           H  
ATOM    556  HB3 SER    39      85.973  98.456 105.212  1.00  0.00           H  
ATOM    557  OG  SER    39      85.639  97.336 106.907  1.00  0.00           O  
ATOM    558  HG  SER    39      85.100  97.979 107.374  1.00  0.00           H  
ATOM    559  C   SER    39      83.687  98.232 103.713  1.00  0.00           C  
ATOM    560  O   SER    39      83.606  97.308 102.868  1.00  0.00           O  
ATOM    561  N   GLY    40      83.792  99.535 103.390  1.00  0.00           N  
ATOM    562  H   GLY    40      83.851 100.188 104.159  1.00  0.00           H  
ATOM    563  CA  GLY    40      83.499 100.032 102.081  1.00  0.00           C  
ATOM    564  HA2 GLY    40      84.101  99.417 101.413  1.00  0.00           H  
ATOM    565  HA3 GLY    40      82.485  99.891 101.706  1.00  0.00           H  
ATOM    566  C   GLY    40      83.935 101.514 101.932  1.00  0.00           C  
ATOM    567  O   GLY    40      84.194 102.171 102.969  1.00  0.00           O  
ATOM    568  N   TYR    41      84.100 102.121 100.763  1.00  0.00           N  
ATOM    569  H   TYR    41      84.386 103.083 100.872  1.00  0.00           H  
ATOM    570  CA  TYR    41      84.101 101.506  99.415  1.00  0.00           C  
ATOM    571  HA  TYR    41      84.481 100.486  99.471  1.00  0.00           H  
ATOM    572  CB  TYR    41      82.700 101.600  98.683  1.00  0.00           C  
ATOM    573  HB2 TYR    41      82.681 102.530  98.113  1.00  0.00           H  
ATOM    574  HB3 TYR    41      82.691 100.896  97.851  1.00  0.00           H  
ATOM    575  CG  TYR    41      81.531 101.168  99.469  1.00  0.00           C  
ATOM    576  CD1 TYR    41      81.000  99.901  99.408  1.00  0.00           C  
ATOM    577  HD1 TYR    41      81.414  99.214  98.684  1.00  0.00           H  
ATOM    578  CE1 TYR    41      79.808  99.545 100.051  1.00  0.00           C  
ATOM    579  HE1 TYR    41      79.288  98.601  99.979  1.00  0.00           H  
ATOM    580  CZ  TYR    41      79.264 100.470 100.910  1.00  0.00           C  
ATOM    581  OH  TYR    41      78.133 100.105 101.687  1.00  0.00           O  
ATOM    582  HH  TYR    41      77.980  99.158 101.704  1.00  0.00           H  
ATOM    583  CE2 TYR    41      79.747 101.797 100.947  1.00  0.00           C  
ATOM    584  HE2 TYR    41      79.179 102.597 101.398  1.00  0.00           H  
ATOM    585  CD2 TYR    41      80.985 102.125 100.380  1.00  0.00           C  
ATOM    586  HD2 TYR    41      81.361 103.124 100.544  1.00  0.00           H  
ATOM    587  C   TYR    41      85.069 102.299  98.504  1.00  0.00           C  
ATOM    588  O   TYR    41      85.227 103.540  98.737  1.00  0.00           O  
ATOM    589  N   SER    42      85.684 101.680  97.533  1.00  0.00           N  
ATOM    590  H   SER    42      85.631 100.683  97.383  1.00  0.00           H  
ATOM    591  CA  SER    42      86.520 102.414  96.579  1.00  0.00           C  
ATOM    592  HA  SER    42      87.423 102.733  97.099  1.00  0.00           H  
ATOM    593  CB  SER    42      87.081 101.395  95.552  1.00  0.00           C  
ATOM    594  HB2 SER    42      87.657 100.663  96.117  1.00  0.00           H  
ATOM    595  HB3 SER    42      86.288 100.808  95.088  1.00  0.00           H  
ATOM    596  OG  SER    42      87.913 101.928  94.620  1.00  0.00           O  
ATOM    597  HG  SER    42      88.244 101.340  93.936  1.00  0.00           H  
ATOM    598  C   SER    42      85.823 103.633  95.863  1.00  0.00           C  
ATOM    599  O   SER    42      84.665 103.507  95.512  1.00  0.00           O  
ATOM    600  N   GLN    43      86.631 104.778  95.630  1.00  0.00           N  
ATOM    601  H   GLN    43      87.607 104.701  95.874  1.00  0.00           H  
ATOM    602  CA  GLN    43      86.073 105.986  94.973  1.00  0.00           C  
ATOM    603  HA  GLN    43      85.193 105.719  94.388  1.00  0.00           H  
ATOM    604  CB  GLN    43      85.551 106.973  96.042  1.00  0.00           C  
ATOM    605  HB2 GLN    43      84.913 107.741  95.605  1.00  0.00           H  
ATOM    606  HB3 GLN    43      84.896 106.476  96.757  1.00  0.00           H  
ATOM    607  CG  GLN    43      86.564 107.694  96.961  1.00  0.00           C  
ATOM    608  HG2 GLN    43      86.167 107.815  97.969  1.00  0.00           H  
ATOM    609  HG3 GLN    43      87.393 107.000  97.106  1.00  0.00           H  
ATOM    610  CD  GLN    43      87.367 108.943  96.407  1.00  0.00           C  
ATOM    611  OE1 GLN    43      86.824 109.596  95.509  1.00  0.00           O  
ATOM    612  NE2 GLN    43      88.466 109.355  96.924  1.00  0.00           N  
ATOM    613 HE21 GLN    43      89.017 108.652  97.396  1.00  0.00           H  
ATOM    614 HE22 GLN    43      88.866 110.176  96.493  1.00  0.00           H  
ATOM    615  C   GLN    43      87.090 106.672  93.998  1.00  0.00           C  
ATOM    616  O   GLN    43      88.250 106.719  94.269  1.00  0.00           O  
ATOM    617  N   SER    44      86.558 107.260  92.906  1.00  0.00           N  
ATOM    618  H   SER    44      85.573 107.161  92.706  1.00  0.00           H  
ATOM    619  CA  SER    44      87.312 108.163  92.048  1.00  0.00           C  
ATOM    620  HA  SER    44      88.159 108.670  92.509  1.00  0.00           H  
ATOM    621  CB  SER    44      87.853 107.388  90.887  1.00  0.00           C  
ATOM    622  HB2 SER    44      88.670 106.764  91.250  1.00  0.00           H  
ATOM    623  HB3 SER    44      87.072 106.898  90.305  1.00  0.00           H  
ATOM    624  OG  SER    44      88.607 108.349  90.064  1.00  0.00           O  
ATOM    625  HG  SER    44      89.532 108.090  90.053  1.00  0.00           H  
ATOM    626  C   SER    44      86.347 109.281  91.543  1.00  0.00           C  
ATOM    627  O   SER    44      85.347 109.124  90.806  1.00  0.00           O  
ATOM    628  N   THR    45      86.631 110.529  91.973  1.00  0.00           N  
ATOM    629  H   THR    45      87.448 110.605  92.562  1.00  0.00           H  
ATOM    630  CA  THR    45      85.703 111.624  91.903  1.00  0.00           C  
ATOM    631  HA  THR    45      85.072 111.557  91.016  1.00  0.00           H  
ATOM    632  CB  THR    45      84.768 111.549  93.126  1.00  0.00           C  
ATOM    633  HB  THR    45      84.110 112.414  93.036  1.00  0.00           H  
ATOM    634  CG2 THR    45      83.890 110.238  93.280  1.00  0.00           C  
ATOM    635 HG21 THR    45      83.377 109.951  92.363  1.00  0.00           H  
ATOM    636 HG22 THR    45      84.432 109.339  93.576  1.00  0.00           H  
ATOM    637 HG23 THR    45      83.116 110.397  94.031  1.00  0.00           H  
ATOM    638  OG1 THR    45      85.461 111.741  94.346  1.00  0.00           O  
ATOM    639  HG1 THR    45      86.001 110.984  94.585  1.00  0.00           H  
ATOM    640  C   THR    45      86.415 113.008  91.835  1.00  0.00           C  
ATOM    641  O   THR    45      85.823 114.009  92.233  1.00  0.00           O  
ATOM    642  N   ASP    46      87.632 113.036  91.311  1.00  0.00           N  
ATOM    643  H   ASP    46      88.013 112.205  90.880  1.00  0.00           H  
ATOM    644  CA  ASP    46      88.527 114.247  91.295  1.00  0.00           C  
ATOM    645  HA  ASP    46      87.965 115.078  90.870  1.00  0.00           H  
ATOM    646  CB  ASP    46      88.914 114.680  92.798  1.00  0.00           C  
ATOM    647  HB2 ASP    46      88.074 114.712  93.492  1.00  0.00           H  
ATOM    648  HB3 ASP    46      89.460 113.858  93.260  1.00  0.00           H  
ATOM    649  CG  ASP    46      89.610 116.073  92.960  1.00  0.00           C  
ATOM    650  OD1 ASP    46      90.356 116.212  93.963  1.00  0.00           O  
ATOM    651  OD2 ASP    46      89.541 116.934  92.076  1.00  0.00           O  
ATOM    652  C   ASP    46      89.800 114.107  90.485  1.00  0.00           C  
ATOM    653  O   ASP    46      90.704 113.310  90.780  1.00  0.00           O  
ATOM    654  N   THR    47      89.864 114.989  89.456  1.00  0.00           N  
ATOM    655  H   THR    47      89.042 115.565  89.344  1.00  0.00           H  
ATOM    656  CA  THR    47      91.042 115.333  88.679  1.00  0.00           C  
ATOM    657  HA  THR    47      91.339 114.434  88.139  1.00  0.00           H  
ATOM    658  CB  THR    47      90.688 116.402  87.605  1.00  0.00           C  
ATOM    659  HB  THR    47      91.599 116.626  87.050  1.00  0.00           H  
ATOM    660  CG2 THR    47      89.647 116.035  86.620  1.00  0.00           C  
ATOM    661 HG21 THR    47      89.657 116.679  85.741  1.00  0.00           H  
ATOM    662 HG22 THR    47      89.809 115.017  86.266  1.00  0.00           H  
ATOM    663 HG23 THR    47      88.654 116.144  87.055  1.00  0.00           H  
ATOM    664  OG1 THR    47      90.299 117.538  88.255  1.00  0.00           O  
ATOM    665  HG1 THR    47      89.541 117.356  88.815  1.00  0.00           H  
ATOM    666  C   THR    47      92.318 115.804  89.462  1.00  0.00           C  
ATOM    667  O   THR    47      93.411 115.564  88.937  1.00  0.00           O  
ATOM    668  N   SER    48      92.092 116.322  90.724  1.00  0.00           N  
ATOM    669  H   SER    48      91.177 116.107  91.096  1.00  0.00           H  
ATOM    670  CA  SER    48      93.255 116.833  91.591  1.00  0.00           C  
ATOM    671  HA  SER    48      94.071 117.149  90.940  1.00  0.00           H  
ATOM    672  CB  SER    48      92.986 118.176  92.385  1.00  0.00           C  
ATOM    673  HB2 SER    48      92.021 118.312  92.875  1.00  0.00           H  
ATOM    674  HB3 SER    48      93.791 118.423  93.077  1.00  0.00           H  
ATOM    675  OG  SER    48      92.983 119.137  91.404  1.00  0.00           O  
ATOM    676  HG  SER    48      92.113 119.224  91.007  1.00  0.00           H  
ATOM    677  C   SER    48      93.834 115.760  92.559  1.00  0.00           C  
ATOM    678  O   SER    48      95.004 115.901  93.006  1.00  0.00           O  
ATOM    679  N   GLY    49      93.106 114.693  92.866  1.00  0.00           N  
ATOM    680  H   GLY    49      92.213 114.582  92.407  1.00  0.00           H  
ATOM    681  CA  GLY    49      93.470 113.639  93.767  1.00  0.00           C  
ATOM    682  HA2 GLY    49      94.559 113.652  93.736  1.00  0.00           H  
ATOM    683  HA3 GLY    49      93.080 113.924  94.744  1.00  0.00           H  
ATOM    684  C   GLY    49      92.950 112.275  93.417  1.00  0.00           C  
ATOM    685  O   GLY    49      91.762 112.155  93.184  1.00  0.00           O  
ATOM    686  N   TYR    50      93.769 111.247  93.317  1.00  0.00           N  
ATOM    687  H   TYR    50      93.119 110.476  93.382  1.00  0.00           H  
ATOM    688  CA  TYR    50      95.228 111.129  93.715  1.00  0.00           C  
ATOM    689  HA  TYR    50      95.696 112.041  93.343  1.00  0.00           H  
ATOM    690  CB  TYR    50      95.232 111.062  95.285  1.00  0.00           C  
ATOM    691  HB2 TYR    50      94.579 111.861  95.634  1.00  0.00           H  
ATOM    692  HB3 TYR    50      94.738 110.154  95.633  1.00  0.00           H  
ATOM    693  CG  TYR    50      96.583 111.237  95.930  1.00  0.00           C  
ATOM    694  CD1 TYR    50      97.397 110.160  96.297  1.00  0.00           C  
ATOM    695  HD1 TYR    50      97.064 109.152  96.101  1.00  0.00           H  
ATOM    696  CE1 TYR    50      98.631 110.354  96.933  1.00  0.00           C  
ATOM    697  HE1 TYR    50      99.269 109.515  97.170  1.00  0.00           H  
ATOM    698  CZ  TYR    50      98.971 111.607  97.392  1.00  0.00           C  
ATOM    699  OH  TYR    50     100.100 111.818  98.160  1.00  0.00           O  
ATOM    700  HH  TYR    50     100.685 111.066  98.042  1.00  0.00           H  
ATOM    701  CE2 TYR    50      98.177 112.721  97.030  1.00  0.00           C  
ATOM    702  HE2 TYR    50      98.543 113.664  97.409  1.00  0.00           H  
ATOM    703  CD2 TYR    50      96.977 112.502  96.274  1.00  0.00           C  
ATOM    704  HD2 TYR    50      96.321 113.282  95.917  1.00  0.00           H  
ATOM    705  C   TYR    50      95.861 109.817  93.213  1.00  0.00           C  
ATOM    706  O   TYR    50      95.265 108.756  93.275  1.00  0.00           O  
ATOM    707  N   GLY    51      97.167 109.887  92.812  1.00  0.00           N  
ATOM    708  H   GLY    51      97.513 109.026  92.415  1.00  0.00           H  
ATOM    709  CA  GLY    51      98.008 111.023  92.704  1.00  0.00           C  
ATOM    710  HA2 GLY    51      97.476 111.764  92.108  1.00  0.00           H  
ATOM    711  HA3 GLY    51      97.972 111.535  93.666  1.00  0.00           H  
ATOM    712  C   GLY    51      99.433 110.729  92.330  1.00  0.00           C  
ATOM    713  O   GLY    51      99.727 109.539  92.137  1.00  0.00           O  
ATOM    714  N   GLN    52     100.289 111.752  92.240  1.00  0.00           N  
ATOM    715  H   GLN    52     100.001 112.696  92.453  1.00  0.00           H  
ATOM    716  CA  GLN    52     101.748 111.644  92.006  1.00  0.00           C  
ATOM    717  HA  GLN    52     102.230 112.607  91.839  1.00  0.00           H  
ATOM    718  CB  GLN    52     102.430 111.059  93.287  1.00  0.00           C  
ATOM    719  HB2 GLN    52     102.016 110.075  93.507  1.00  0.00           H  
ATOM    720  HB3 GLN    52     103.475 110.858  93.055  1.00  0.00           H  
ATOM    721  CG  GLN    52     102.327 111.976  94.526  1.00  0.00           C  
ATOM    722  HG2 GLN    52     102.957 112.826  94.263  1.00  0.00           H  
ATOM    723  HG3 GLN    52     101.293 112.241  94.749  1.00  0.00           H  
ATOM    724  CD  GLN    52     102.773 111.359  95.828  1.00  0.00           C  
ATOM    725  OE1 GLN    52     102.981 110.197  96.024  1.00  0.00           O  
ATOM    726  NE2 GLN    52     102.959 112.109  96.869  1.00  0.00           N  
ATOM    727 HE21 GLN    52     102.821 113.090  96.672  1.00  0.00           H  
ATOM    728 HE22 GLN    52     103.117 111.809  97.821  1.00  0.00           H  
ATOM    729  C   GLN    52     102.046 110.952  90.657  1.00  0.00           C  
ATOM    730  O   GLN    52     102.765 109.928  90.663  1.00  0.00           O  
ATOM    731  N   SER    53     101.608 111.413  89.492  1.00  0.00           N  
ATOM    732  H   SER    53     101.963 110.851  88.732  1.00  0.00           H  
ATOM    733  CA  SER    53     100.656 112.500  89.113  1.00  0.00           C  
ATOM    734  HA  SER    53     100.914 113.318  89.785  1.00  0.00           H  
ATOM    735  CB  SER    53     100.998 112.954  87.727  1.00  0.00           C  
ATOM    736  HB2 SER    53     102.061 113.183  87.805  1.00  0.00           H  
ATOM    737  HB3 SER    53     100.715 112.140  87.060  1.00  0.00           H  
ATOM    738  OG  SER    53     100.307 114.120  87.397  1.00  0.00           O  
ATOM    739  HG  SER    53     100.993 114.782  87.512  1.00  0.00           H  
ATOM    740  C   SER    53      99.147 112.139  89.294  1.00  0.00           C  
ATOM    741  O   SER    53      98.733 110.993  89.094  1.00  0.00           O  
ATOM    742  N   SER    54      98.287 113.134  89.516  1.00  0.00           N  
ATOM    743  H   SER    54      98.604 114.091  89.588  1.00  0.00           H  
ATOM    744  CA  SER    54      96.787 112.941  89.407  1.00  0.00           C  
ATOM    745  HA  SER    54      96.432 112.056  89.935  1.00  0.00           H  
ATOM    746  CB  SER    54      95.964 114.032  90.146  1.00  0.00           C  
ATOM    747  HB2 SER    54      96.085 114.995  89.650  1.00  0.00           H  
ATOM    748  HB3 SER    54      94.980 113.568  90.221  1.00  0.00           H  
ATOM    749  OG  SER    54      96.286 114.118  91.516  1.00  0.00           O  
ATOM    750  HG  SER    54      96.030 114.963  91.892  1.00  0.00           H  
ATOM    751  C   SER    54      96.323 112.926  87.926  1.00  0.00           C  
ATOM    752  O   SER    54      95.137 112.738  87.760  1.00  0.00           O  
ATOM    753  N   TYR    55      97.191 112.977  86.949  1.00  0.00           N  
ATOM    754  H   TYR    55      98.139 113.141  87.256  1.00  0.00           H  
ATOM    755  CA  TYR    55      96.977 113.193  85.505  1.00  0.00           C  
ATOM    756  HA  TYR    55      95.910 113.060  85.326  1.00  0.00           H  
ATOM    757  CB  TYR    55      97.311 114.708  85.249  1.00  0.00           C  
ATOM    758  HB2 TYR    55      98.375 114.938  85.313  1.00  0.00           H  
ATOM    759  HB3 TYR    55      97.121 114.796  84.180  1.00  0.00           H  
ATOM    760  CG  TYR    55      96.614 115.732  86.145  1.00  0.00           C  
ATOM    761  CD1 TYR    55      97.237 116.155  87.294  1.00  0.00           C  
ATOM    762  HD1 TYR    55      98.153 115.655  87.573  1.00  0.00           H  
ATOM    763  CE1 TYR    55      96.692 117.179  88.046  1.00  0.00           C  
ATOM    764  HE1 TYR    55      97.129 117.567  88.955  1.00  0.00           H  
ATOM    765  CZ  TYR    55      95.471 117.724  87.632  1.00  0.00           C  
ATOM    766  OH  TYR    55      94.876 118.644  88.457  1.00  0.00           O  
ATOM    767  HH  TYR    55      94.033 118.829  88.036  1.00  0.00           H  
ATOM    768  CE2 TYR    55      94.900 117.365  86.407  1.00  0.00           C  
ATOM    769  HE2 TYR    55      94.048 117.957  86.103  1.00  0.00           H  
ATOM    770  CD2 TYR    55      95.434 116.347  85.638  1.00  0.00           C  
ATOM    771  HD2 TYR    55      95.037 116.004  84.694  1.00  0.00           H  
ATOM    772  C   TYR    55      97.891 112.253  84.727  1.00  0.00           C  
ATOM    773  O   TYR    55      99.004 112.006  85.158  1.00  0.00           O  
ATOM    774  N   SER    56      97.529 111.688  83.588  1.00  0.00           N  
ATOM    775  H   SER    56      98.146 110.919  83.369  1.00  0.00           H  
ATOM    776  CA  SER    56      96.342 111.891  82.787  1.00  0.00           C  
ATOM    777  HA  SER    56      96.390 111.368  81.832  1.00  0.00           H  
ATOM    778  CB  SER    56      95.150 111.221  83.393  1.00  0.00           C  
ATOM    779  HB2 SER    56      95.411 110.186  83.614  1.00  0.00           H  
ATOM    780  HB3 SER    56      94.764 111.677  84.305  1.00  0.00           H  
ATOM    781  OG  SER    56      94.104 111.061  82.438  1.00  0.00           O  
ATOM    782  HG  SER    56      94.398 110.487  81.727  1.00  0.00           H  
ATOM    783  C   SER    56      95.993 113.292  82.352  1.00  0.00           C  
ATOM    784  O   SER    56      95.005 113.887  82.813  1.00  0.00           O  
ATOM    785  N   SER    57      96.804 113.855  81.465  1.00  0.00           N  
ATOM    786  H   SER    57      96.596 114.801  81.180  1.00  0.00           H  
ATOM    787  CA  SER    57      98.125 113.392  81.034  1.00  0.00           C  
ATOM    788  HA  SER    57      98.670 113.106  81.934  1.00  0.00           H  
ATOM    789  CB  SER    57      98.046 112.304  79.935  1.00  0.00           C  
ATOM    790  HB2 SER    57      99.035 112.020  79.576  1.00  0.00           H  
ATOM    791  HB3 SER    57      97.440 111.467  80.284  1.00  0.00           H  
ATOM    792  OG  SER    57      97.468 112.868  78.762  1.00  0.00           O  
ATOM    793  HG  SER    57      96.520 112.713  78.750  1.00  0.00           H  
ATOM    794  C   SER    57      98.947 114.540  80.404  1.00  0.00           C  
ATOM    795  O   SER    57      98.439 115.527  80.001  1.00  0.00           O  
ATOM    796  N   TYR    58     100.236 114.198  80.296  1.00  0.00           N  
ATOM    797  H   TYR    58     100.557 113.345  80.731  1.00  0.00           H  
ATOM    798  CA  TYR    58     101.313 115.123  79.909  1.00  0.00           C  
ATOM    799  HA  TYR    58     100.999 115.961  79.286  1.00  0.00           H  
ATOM    800  CB  TYR    58     102.024 115.721  81.151  1.00  0.00           C  
ATOM    801  HB2 TYR    58     102.512 114.845  81.579  1.00  0.00           H  
ATOM    802  HB3 TYR    58     102.837 116.345  80.779  1.00  0.00           H  
ATOM    803  CG  TYR    58     101.099 116.430  82.121  1.00  0.00           C  
ATOM    804  CD1 TYR    58     100.305 117.510  81.696  1.00  0.00           C  
ATOM    805  HD1 TYR    58     100.257 117.809  80.660  1.00  0.00           H  
ATOM    806  CE1 TYR    58      99.492 118.241  82.578  1.00  0.00           C  
ATOM    807  HE1 TYR    58      98.810 119.028  82.290  1.00  0.00           H  
ATOM    808  CZ  TYR    58      99.414 117.882  83.930  1.00  0.00           C  
ATOM    809  OH  TYR    58      98.591 118.590  84.697  1.00  0.00           O  
ATOM    810  HH  TYR    58      98.735 118.480  85.640  1.00  0.00           H  
ATOM    811  CE2 TYR    58     100.241 116.812  84.413  1.00  0.00           C  
ATOM    812  HE2 TYR    58     100.233 116.552  85.461  1.00  0.00           H  
ATOM    813  CD2 TYR    58     101.073 116.115  83.492  1.00  0.00           C  
ATOM    814  HD2 TYR    58     101.661 115.291  83.868  1.00  0.00           H  
ATOM    815  C   TYR    58     102.242 114.408  78.952  1.00  0.00           C  
ATOM    816  O   TYR    58     103.307 113.915  79.351  1.00  0.00           O  
ATOM    817  N   GLY    59     101.875 114.258  77.661  1.00  0.00           N  
ATOM    818  H   GLY    59     102.501 113.639  77.167  1.00  0.00           H  
ATOM    819  CA  GLY    59     100.569 114.711  77.009  1.00  0.00           C  
ATOM    820  HA2 GLY    59     100.433 114.118  76.105  1.00  0.00           H  
ATOM    821  HA3 GLY    59      99.765 114.488  77.711  1.00  0.00           H  
ATOM    822  C   GLY    59     100.552 116.175  76.598  1.00  0.00           C  
ATOM    823  O   GLY    59     101.338 116.980  77.163  1.00  0.00           O  
ATOM    824  N   GLN    60      99.851 116.669  75.584  1.00  0.00           N  
ATOM    825  H   GLN    60      99.746 117.663  75.438  1.00  0.00           H  
ATOM    826  CA  GLN    60      98.949 115.774  74.799  1.00  0.00           C  
ATOM    827  HA  GLN    60      99.284 114.738  74.825  1.00  0.00           H  
ATOM    828  CB  GLN    60      97.510 115.946  75.339  1.00  0.00           C  
ATOM    829  HB2 GLN    60      97.211 116.980  75.172  1.00  0.00           H  
ATOM    830  HB3 GLN    60      96.767 115.427  74.734  1.00  0.00           H  
ATOM    831  CG  GLN    60      97.218 115.445  76.774  1.00  0.00           C  
ATOM    832  HG2 GLN    60      97.181 114.357  76.814  1.00  0.00           H  
ATOM    833  HG3 GLN    60      98.018 115.898  77.360  1.00  0.00           H  
ATOM    834  CD  GLN    60      95.911 115.944  77.355  1.00  0.00           C  
ATOM    835  OE1 GLN    60      94.964 116.248  76.636  1.00  0.00           O  
ATOM    836  NE2 GLN    60      95.845 115.904  78.625  1.00  0.00           N  
ATOM    837 HE21 GLN    60      96.697 115.566  79.049  1.00  0.00           H  
ATOM    838 HE22 GLN    60      94.979 115.815  79.138  1.00  0.00           H  
ATOM    839  C   GLN    60      98.912 116.019  73.282  1.00  0.00           C  
ATOM    840  O   GLN    60      99.415 116.968  72.787  1.00  0.00           O  
ATOM    841  N   SER    61      98.223 115.056  72.568  1.00  0.00           N  
ATOM    842  H   SER    61      97.836 114.299  73.114  1.00  0.00           H  
ATOM    843  CA  SER    61      97.947 115.036  71.158  1.00  0.00           C  
ATOM    844  HA  SER    61      97.780 116.051  70.799  1.00  0.00           H  
ATOM    845  CB  SER    61      99.257 114.523  70.443  1.00  0.00           C  
ATOM    846  HB2 SER    61      99.147 114.603  69.362  1.00  0.00           H  
ATOM    847  HB3 SER    61     100.065 115.172  70.783  1.00  0.00           H  
ATOM    848  OG  SER    61      99.417 113.207  70.816  1.00  0.00           O  
ATOM    849  HG  SER    61      98.980 112.734  70.104  1.00  0.00           H  
ATOM    850  C   SER    61      96.617 114.334  70.897  1.00  0.00           C  
ATOM    851  O   SER    61      96.059 113.732  71.827  1.00  0.00           O  
ATOM    852  N   GLN    62      96.040 114.424  69.640  1.00  0.00           N  
ATOM    853  H   GLN    62      96.628 114.849  68.937  1.00  0.00           H  
ATOM    854  CA  GLN    62      94.785 113.859  69.180  1.00  0.00           C  
ATOM    855  HA  GLN    62      94.007 114.486  69.617  1.00  0.00           H  
ATOM    856  CB  GLN    62      94.728 114.026  67.661  1.00  0.00           C  
ATOM    857  HB2 GLN    62      94.639 115.103  67.520  1.00  0.00           H  
ATOM    858  HB3 GLN    62      95.515 113.551  67.075  1.00  0.00           H  
ATOM    859  CG  GLN    62      93.433 113.484  67.080  1.00  0.00           C  
ATOM    860  HG2 GLN    62      93.420 112.395  67.033  1.00  0.00           H  
ATOM    861  HG3 GLN    62      92.533 113.751  67.635  1.00  0.00           H  
ATOM    862  CD  GLN    62      93.152 113.864  65.621  1.00  0.00           C  
ATOM    863  OE1 GLN    62      93.917 114.567  64.957  1.00  0.00           O  
ATOM    864  NE2 GLN    62      92.073 113.440  65.051  1.00  0.00           N  
ATOM    865 HE21 GLN    62      92.106 113.285  64.054  1.00  0.00           H  
ATOM    866 HE22 GLN    62      91.402 112.885  65.563  1.00  0.00           H  
ATOM    867  C   GLN    62      94.463 112.481  69.619  1.00  0.00           C  
ATOM    868  O   GLN    62      93.269 112.208  69.786  1.00  0.00           O  
ATOM    869  N   ASN    63      95.458 111.652  69.686  1.00  0.00           N  
ATOM    870  H   ASN    63      96.357 112.019  69.408  1.00  0.00           H  
ATOM    871  CA  ASN    63      95.268 110.227  70.190  1.00  0.00           C  
ATOM    872  HA  ASN    63      94.268 110.070  70.597  1.00  0.00           H  
ATOM    873  CB  ASN    63      95.493 109.299  68.958  1.00  0.00           C  
ATOM    874  HB2 ASN    63      96.513 109.450  68.606  1.00  0.00           H  
ATOM    875  HB3 ASN    63      95.410 108.262  69.282  1.00  0.00           H  
ATOM    876  CG  ASN    63      94.527 109.657  67.763  1.00  0.00           C  
ATOM    877  OD1 ASN    63      93.347 109.994  67.974  1.00  0.00           O  
ATOM    878  ND2 ASN    63      95.055 109.502  66.573  1.00  0.00           N  
ATOM    879 HD21 ASN    63      94.445 109.830  65.837  1.00  0.00           H  
ATOM    880 HD22 ASN    63      95.877 108.919  66.508  1.00  0.00           H  
ATOM    881  C   ASN    63      96.279 109.798  71.306  1.00  0.00           C  
ATOM    882  O   ASN    63      96.682 108.667  71.542  1.00  0.00           O  
ATOM    883  N   THR    64      96.807 110.799  72.019  1.00  0.00           N  
ATOM    884  H   THR    64      96.399 111.699  71.807  1.00  0.00           H  
ATOM    885  CA  THR    64      97.478 110.666  73.290  1.00  0.00           C  
ATOM    886  HA  THR    64      97.408 109.682  73.752  1.00  0.00           H  
ATOM    887  CB  THR    64      98.958 110.962  73.210  1.00  0.00           C  
ATOM    888  HB  THR    64      99.253 111.974  72.932  1.00  0.00           H  
ATOM    889  CG2 THR    64      99.734 110.726  74.558  1.00  0.00           C  
ATOM    890 HG21 THR    64      99.290 109.853  75.037  1.00  0.00           H  
ATOM    891 HG22 THR    64     100.807 110.744  74.366  1.00  0.00           H  
ATOM    892 HG23 THR    64      99.598 111.515  75.297  1.00  0.00           H  
ATOM    893  OG1 THR    64      99.445 110.020  72.253  1.00  0.00           O  
ATOM    894  HG1 THR    64      98.997 110.048  71.404  1.00  0.00           H  
ATOM    895  C   THR    64      96.922 111.708  74.299  1.00  0.00           C  
ATOM    896  O   THR    64      97.276 112.882  74.216  1.00  0.00           O  
ATOM    897  N   GLY    65      96.101 111.346  75.221  1.00  0.00           N  
ATOM    898  H   GLY    65      95.884 112.054  75.907  1.00  0.00           H  
ATOM    899  CA  GLY    65      95.334 110.120  75.387  1.00  0.00           C  
ATOM    900  HA2 GLY    65      96.013 109.316  75.669  1.00  0.00           H  
ATOM    901  HA3 GLY    65      94.680 110.246  76.250  1.00  0.00           H  
ATOM    902  C   GLY    65      94.522 109.717  74.164  1.00  0.00           C  
ATOM    903  O   GLY    65      94.181 110.595  73.339  1.00  0.00           O  
ATOM    904  N   TYR    66      94.114 108.485  74.084  1.00  0.00           N  
ATOM    905  H   TYR    66      94.496 107.809  74.730  1.00  0.00           H  
ATOM    906  CA  TYR    66      93.397 108.018  72.931  1.00  0.00           C  
ATOM    907  HA  TYR    66      94.052 108.281  72.101  1.00  0.00           H  
ATOM    908  CB  TYR    66      93.155 106.536  72.893  1.00  0.00           C  
ATOM    909  HB2 TYR    66      94.118 106.123  73.192  1.00  0.00           H  
ATOM    910  HB3 TYR    66      92.614 106.245  73.794  1.00  0.00           H  
ATOM    911  CG  TYR    66      92.549 105.984  71.593  1.00  0.00           C  
ATOM    912  CD1 TYR    66      93.410 105.792  70.501  1.00  0.00           C  
ATOM    913  HD1 TYR    66      94.481 105.738  70.633  1.00  0.00           H  
ATOM    914  CE1 TYR    66      92.933 105.436  69.230  1.00  0.00           C  
ATOM    915  HE1 TYR    66      93.690 105.240  68.486  1.00  0.00           H  
ATOM    916  CZ  TYR    66      91.533 105.353  69.113  1.00  0.00           C  
ATOM    917  OH  TYR    66      91.095 105.120  67.818  1.00  0.00           O  
ATOM    918  HH  TYR    66      91.874 105.100  67.257  1.00  0.00           H  
ATOM    919  CE2 TYR    66      90.631 105.603  70.223  1.00  0.00           C  
ATOM    920  HE2 TYR    66      89.559 105.565  70.097  1.00  0.00           H  
ATOM    921  CD2 TYR    66      91.186 105.883  71.434  1.00  0.00           C  
ATOM    922  HD2 TYR    66      90.462 106.082  72.210  1.00  0.00           H  
ATOM    923  C   TYR    66      92.064 108.819  72.665  1.00  0.00           C  
ATOM    924  O   TYR    66      91.215 108.938  73.496  1.00  0.00           O  
ATOM    925  N   GLY    67      91.852 109.179  71.372  1.00  0.00           N  
ATOM    926  H   GLY    67      92.580 108.924  70.720  1.00  0.00           H  
ATOM    927  CA  GLY    67      90.844 110.146  70.961  1.00  0.00           C  
ATOM    928  HA2 GLY    67      91.009 111.107  71.450  1.00  0.00           H  
ATOM    929  HA3 GLY    67      90.785 110.197  69.874  1.00  0.00           H  
ATOM    930  C   GLY    67      89.437 109.720  71.339  1.00  0.00           C  
ATOM    931  O   GLY    67      89.042 108.612  71.393  1.00  0.00           O  
ATOM    932  N   THR    68      88.514 110.698  71.446  1.00  0.00           N  
ATOM    933  H   THR    68      88.873 111.642  71.424  1.00  0.00           H  
ATOM    934  CA  THR    68      87.087 110.500  71.454  1.00  0.00           C  
ATOM    935  HA  THR    68      86.802 109.488  71.166  1.00  0.00           H  
ATOM    936  CB  THR    68      86.611 110.789  72.850  1.00  0.00           C  
ATOM    937  HB  THR    68      85.539 110.959  72.751  1.00  0.00           H  
ATOM    938  CG2 THR    68      86.931 109.810  73.961  1.00  0.00           C  
ATOM    939 HG21 THR    68      86.508 110.066  74.932  1.00  0.00           H  
ATOM    940 HG22 THR    68      86.441 108.896  73.627  1.00  0.00           H  
ATOM    941 HG23 THR    68      87.999 109.637  74.096  1.00  0.00           H  
ATOM    942  OG1 THR    68      87.163 111.980  73.425  1.00  0.00           O  
ATOM    943  HG1 THR    68      88.085 111.890  73.678  1.00  0.00           H  
ATOM    944  C   THR    68      86.633 111.491  70.486  1.00  0.00           C  
ATOM    945  O   THR    68      87.358 112.351  70.033  1.00  0.00           O  
ATOM    946  N   GLN    69      85.365 111.511  70.221  1.00  0.00           N  
ATOM    947  H   GLN    69      84.742 110.955  70.789  1.00  0.00           H  
ATOM    948  CA  GLN    69      84.642 112.382  69.223  1.00  0.00           C  
ATOM    949  HA  GLN    69      85.168 113.313  69.009  1.00  0.00           H  
ATOM    950  CB  GLN    69      84.562 111.689  67.831  1.00  0.00           C  
ATOM    951  HB2 GLN    69      84.147 110.690  67.967  1.00  0.00           H  
ATOM    952  HB3 GLN    69      83.938 112.258  67.142  1.00  0.00           H  
ATOM    953  CG  GLN    69      85.920 111.581  67.159  1.00  0.00           C  
ATOM    954  HG2 GLN    69      86.654 111.173  67.853  1.00  0.00           H  
ATOM    955  HG3 GLN    69      85.802 110.791  66.417  1.00  0.00           H  
ATOM    956  CD  GLN    69      86.474 112.866  66.553  1.00  0.00           C  
ATOM    957  OE1 GLN    69      86.116 114.037  66.778  1.00  0.00           O  
ATOM    958  NE2 GLN    69      87.424 112.712  65.652  1.00  0.00           N  
ATOM    959 HE21 GLN    69      87.847 111.798  65.578  1.00  0.00           H  
ATOM    960 HE22 GLN    69      88.009 113.511  65.455  1.00  0.00           H  
ATOM    961  C   GLN    69      83.174 112.699  69.741  1.00  0.00           C  
ATOM    962  O   GLN    69      82.619 112.102  70.621  1.00  0.00           O  
ATOM    963  N   SER    70      82.545 113.705  69.106  1.00  0.00           N  
ATOM    964  H   SER    70      83.060 114.156  68.363  1.00  0.00           H  
ATOM    965  CA  SER    70      81.191 114.143  69.430  1.00  0.00           C  
ATOM    966  HA  SER    70      81.141 114.469  70.469  1.00  0.00           H  
ATOM    967  CB  SER    70      80.818 115.435  68.666  1.00  0.00           C  
ATOM    968  HB2 SER    70      80.801 115.323  67.582  1.00  0.00           H  
ATOM    969  HB3 SER    70      79.773 115.649  68.892  1.00  0.00           H  
ATOM    970  OG  SER    70      81.618 116.555  69.132  1.00  0.00           O  
ATOM    971  HG  SER    70      82.548 116.364  69.273  1.00  0.00           H  
ATOM    972  C   SER    70      80.252 113.020  69.290  1.00  0.00           C  
ATOM    973  O   SER    70      80.508 112.092  68.524  1.00  0.00           O  
ATOM    974  N   THR    71      79.057 113.094  69.933  1.00  0.00           N  
ATOM    975  H   THR    71      78.871 113.808  70.623  1.00  0.00           H  
ATOM    976  CA  THR    71      78.004 112.060  69.704  1.00  0.00           C  
ATOM    977  HA  THR    71      78.552 111.145  69.480  1.00  0.00           H  
ATOM    978  CB  THR    71      77.104 111.839  70.968  1.00  0.00           C  
ATOM    979  HB  THR    71      76.288 112.561  70.942  1.00  0.00           H  
ATOM    980  CG2 THR    71      76.587 110.382  71.130  1.00  0.00           C  
ATOM    981 HG21 THR    71      76.253 110.272  72.162  1.00  0.00           H  
ATOM    982 HG22 THR    71      75.757 110.231  70.440  1.00  0.00           H  
ATOM    983 HG23 THR    71      77.411 109.710  70.888  1.00  0.00           H  
ATOM    984  OG1 THR    71      77.796 112.118  72.121  1.00  0.00           O  
ATOM    985  HG1 THR    71      78.022 113.043  72.242  1.00  0.00           H  
ATOM    986  C   THR    71      77.124 112.384  68.563  1.00  0.00           C  
ATOM    987  O   THR    71      76.413 113.374  68.654  1.00  0.00           O  
ATOM    988  N   PRO    72      76.852 111.525  67.573  1.00  0.00           N  
ATOM    989  CD  PRO    72      77.625 110.282  67.366  1.00  0.00           C  
ATOM    990  HD2 PRO    72      77.429 109.449  68.041  1.00  0.00           H  
ATOM    991  HD3 PRO    72      78.685 110.437  67.566  1.00  0.00           H  
ATOM    992  CG  PRO    72      77.276 109.870  65.987  1.00  0.00           C  
ATOM    993  HG2 PRO    72      77.371 108.788  65.898  1.00  0.00           H  
ATOM    994  HG3 PRO    72      77.927 110.320  65.238  1.00  0.00           H  
ATOM    995  CB  PRO    72      75.781 110.274  65.806  1.00  0.00           C  
ATOM    996  HB2 PRO    72      75.057 109.635  66.312  1.00  0.00           H  
ATOM    997  HB3 PRO    72      75.570 110.408  64.745  1.00  0.00           H  
ATOM    998  CA  PRO    72      75.833 111.588  66.503  1.00  0.00           C  
ATOM    999  HA  PRO    72      75.884 112.444  65.829  1.00  0.00           H  
ATOM   1000  C   PRO    72      74.426 111.745  67.093  1.00  0.00           C  
ATOM   1001  O   PRO    72      74.081 111.499  68.241  1.00  0.00           O  
ATOM   1002  N   GLN    73      73.597 112.250  66.204  1.00  0.00           N  
ATOM   1003  H   GLN    73      73.982 112.537  65.315  1.00  0.00           H  
ATOM   1004  CA  GLN    73      72.248 112.670  66.605  1.00  0.00           C  
ATOM   1005  HA  GLN    73      72.389 113.290  67.490  1.00  0.00           H  
ATOM   1006  CB  GLN    73      71.473 113.419  65.527  1.00  0.00           C  
ATOM   1007  HB2 GLN    73      70.611 113.888  66.002  1.00  0.00           H  
ATOM   1008  HB3 GLN    73      72.166 114.219  65.268  1.00  0.00           H  
ATOM   1009  CG  GLN    73      70.912 112.541  64.450  1.00  0.00           C  
ATOM   1010  HG2 GLN    73      70.261 111.743  64.808  1.00  0.00           H  
ATOM   1011  HG3 GLN    73      70.337 113.183  63.784  1.00  0.00           H  
ATOM   1012  CD  GLN    73      72.005 111.989  63.530  1.00  0.00           C  
ATOM   1013  OE1 GLN    73      72.655 112.571  62.646  1.00  0.00           O  
ATOM   1014  NE2 GLN    73      72.332 110.754  63.692  1.00  0.00           N  
ATOM   1015 HE21 GLN    73      71.896 110.300  64.482  1.00  0.00           H  
ATOM   1016 HE22 GLN    73      73.076 110.362  63.133  1.00  0.00           H  
ATOM   1017  C   GLN    73      71.422 111.406  67.042  1.00  0.00           C  
ATOM   1018  O   GLN    73      71.383 110.402  66.321  1.00  0.00           O  
ATOM   1019  N   GLY    74      70.696 111.502  68.166  1.00  0.00           N  
ATOM   1020  H   GLY    74      70.495 112.376  68.631  1.00  0.00           H  
ATOM   1021  CA  GLY    74      69.957 110.374  68.664  1.00  0.00           C  
ATOM   1022  HA2 GLY    74      70.620 109.509  68.652  1.00  0.00           H  
ATOM   1023  HA3 GLY    74      69.571 110.571  69.664  1.00  0.00           H  
ATOM   1024  C   GLY    74      68.703 110.038  67.835  1.00  0.00           C  
ATOM   1025  O   GLY    74      68.151 110.916  67.183  1.00  0.00           O  
ATOM   1026  N   TYR    75      68.245 108.802  67.813  1.00  0.00           N  
ATOM   1027  H   TYR    75      68.672 108.096  68.396  1.00  0.00           H  
ATOM   1028  CA  TYR    75      66.993 108.387  67.130  1.00  0.00           C  
ATOM   1029  HA  TYR    75      66.915 108.879  66.160  1.00  0.00           H  
ATOM   1030  CB  TYR    75      66.961 106.863  66.854  1.00  0.00           C  
ATOM   1031  HB2 TYR    75      67.636 106.355  67.542  1.00  0.00           H  
ATOM   1032  HB3 TYR    75      65.999 106.424  67.118  1.00  0.00           H  
ATOM   1033  CG  TYR    75      67.230 106.374  65.474  1.00  0.00           C  
ATOM   1034  CD1 TYR    75      66.195 105.992  64.632  1.00  0.00           C  
ATOM   1035  HD1 TYR    75      65.181 106.131  64.975  1.00  0.00           H  
ATOM   1036  CE1 TYR    75      66.394 105.657  63.306  1.00  0.00           C  
ATOM   1037  HE1 TYR    75      65.638 105.298  62.623  1.00  0.00           H  
ATOM   1038  CZ  TYR    75      67.781 105.650  62.802  1.00  0.00           C  
ATOM   1039  OH  TYR    75      67.939 105.171  61.496  1.00  0.00           O  
ATOM   1040  HH  TYR    75      68.860 104.939  61.360  1.00  0.00           H  
ATOM   1041  CE2 TYR    75      68.858 106.073  63.588  1.00  0.00           C  
ATOM   1042  HE2 TYR    75      69.839 106.180  63.150  1.00  0.00           H  
ATOM   1043  CD2 TYR    75      68.566 106.474  64.935  1.00  0.00           C  
ATOM   1044  HD2 TYR    75      69.398 106.894  65.482  1.00  0.00           H  
ATOM   1045  C   TYR    75      65.801 108.817  68.022  1.00  0.00           C  
ATOM   1046  O   TYR    75      64.709 108.786  67.484  1.00  0.00           O  
ATOM   1047  N   GLY    76      65.931 109.302  69.289  1.00  0.00           N  
ATOM   1048  H   GLY    76      66.833 109.089  69.690  1.00  0.00           H  
ATOM   1049  CA  GLY    76      64.865 109.746  70.153  1.00  0.00           C  
ATOM   1050  HA2 GLY    76      65.338 110.016  71.097  1.00  0.00           H  
ATOM   1051  HA3 GLY    76      64.242 110.495  69.665  1.00  0.00           H  
ATOM   1052  C   GLY    76      63.983 108.549  70.469  1.00  0.00           C  
ATOM   1053  O   GLY    76      64.448 107.406  70.474  1.00  0.00           O  
ATOM   1054  N   SER    77      62.719 108.858  70.802  1.00  0.00           N  
ATOM   1055  H   SER    77      62.489 109.841  70.777  1.00  0.00           H  
ATOM   1056  CA  SER    77      61.491 107.975  70.895  1.00  0.00           C  
ATOM   1057  HA  SER    77      61.850 107.057  71.360  1.00  0.00           H  
ATOM   1058  CB  SER    77      60.347 108.809  71.659  1.00  0.00           C  
ATOM   1059  HB2 SER    77      60.182 109.793  71.220  1.00  0.00           H  
ATOM   1060  HB3 SER    77      59.359 108.355  71.574  1.00  0.00           H  
ATOM   1061  OG  SER    77      60.609 108.965  73.032  1.00  0.00           O  
ATOM   1062  HG  SER    77      60.798 108.076  73.343  1.00  0.00           H  
ATOM   1063  C   SER    77      60.928 107.630  69.533  1.00  0.00           C  
ATOM   1064  O   SER    77      61.027 108.441  68.609  1.00  0.00           O  
ATOM   1065  N   THR    78      60.331 106.453  69.297  1.00  0.00           N  
ATOM   1066  H   THR    78      59.828 106.322  68.432  1.00  0.00           H  
ATOM   1067  CA  THR    78      60.516 105.166  70.015  1.00  0.00           C  
ATOM   1068  HA  THR    78      61.531 105.170  70.412  1.00  0.00           H  
ATOM   1069  CB  THR    78      59.576 105.066  71.176  1.00  0.00           C  
ATOM   1070  HB  THR    78      59.569 106.056  71.633  1.00  0.00           H  
ATOM   1071  CG2 THR    78      58.072 104.738  70.763  1.00  0.00           C  
ATOM   1072 HG21 THR    78      57.431 104.759  71.644  1.00  0.00           H  
ATOM   1073 HG22 THR    78      57.689 105.445  70.027  1.00  0.00           H  
ATOM   1074 HG23 THR    78      58.029 103.758  70.288  1.00  0.00           H  
ATOM   1075  OG1 THR    78      59.866 104.021  72.045  1.00  0.00           O  
ATOM   1076  HG1 THR    78      59.554 104.358  72.888  1.00  0.00           H  
ATOM   1077  C   THR    78      60.434 103.987  69.070  1.00  0.00           C  
ATOM   1078  O   THR    78      59.741 104.058  68.039  1.00  0.00           O  
ATOM   1079  N   GLY    79      61.312 103.002  69.353  1.00  0.00           N  
ATOM   1080  H   GLY    79      61.869 102.991  70.195  1.00  0.00           H  
ATOM   1081  CA  GLY    79      61.417 101.746  68.600  1.00  0.00           C  
ATOM   1082  HA2 GLY    79      61.824 101.953  67.610  1.00  0.00           H  
ATOM   1083  HA3 GLY    79      62.135 101.109  69.115  1.00  0.00           H  
ATOM   1084  C   GLY    79      60.095 100.957  68.497  1.00  0.00           C  
ATOM   1085  O   GLY    79      59.339 100.915  69.497  1.00  0.00           O  
ATOM   1086  N   GLY    80      59.858 100.169  67.502  1.00  0.00           N  
ATOM   1087  H   GLY    80      58.950  99.729  67.537  1.00  0.00           H  
ATOM   1088  CA  GLY    80      60.341 100.263  66.109  1.00  0.00           C  
ATOM   1089  HA2 GLY    80      61.415 100.081  66.122  1.00  0.00           H  
ATOM   1090  HA3 GLY    80      59.989  99.453  65.469  1.00  0.00           H  
ATOM   1091  C   GLY    80      60.089 101.565  65.330  1.00  0.00           C  
ATOM   1092  O   GLY    80      59.077 102.228  65.389  1.00  0.00           O  
ATOM   1093  N   TYR    81      61.000 101.760  64.395  1.00  0.00           N  
ATOM   1094  H   TYR    81      61.816 101.171  64.486  1.00  0.00           H  
ATOM   1095  CA  TYR    81      61.034 102.957  63.550  1.00  0.00           C  
ATOM   1096  HA  TYR    81      60.300 103.690  63.888  1.00  0.00           H  
ATOM   1097  CB  TYR    81      62.377 103.677  63.738  1.00  0.00           C  
ATOM   1098  HB2 TYR    81      63.120 103.021  63.284  1.00  0.00           H  
ATOM   1099  HB3 TYR    81      62.449 104.559  63.101  1.00  0.00           H  
ATOM   1100  CG  TYR    81      62.772 104.096  65.132  1.00  0.00           C  
ATOM   1101  CD1 TYR    81      62.315 105.209  65.774  1.00  0.00           C  
ATOM   1102  HD1 TYR    81      61.573 105.899  65.400  1.00  0.00           H  
ATOM   1103  CE1 TYR    81      62.612 105.474  67.143  1.00  0.00           C  
ATOM   1104  HE1 TYR    81      62.246 106.369  67.624  1.00  0.00           H  
ATOM   1105  CZ  TYR    81      63.642 104.770  67.808  1.00  0.00           C  
ATOM   1106  OH  TYR    81      63.975 104.983  69.128  1.00  0.00           O  
ATOM   1107  HH  TYR    81      64.203 105.899  69.305  1.00  0.00           H  
ATOM   1108  CE2 TYR    81      64.179 103.648  67.113  1.00  0.00           C  
ATOM   1109  HE2 TYR    81      64.862 102.977  67.612  1.00  0.00           H  
ATOM   1110  CD2 TYR    81      63.813 103.326  65.753  1.00  0.00           C  
ATOM   1111  HD2 TYR    81      64.166 102.411  65.303  1.00  0.00           H  
ATOM   1112  C   TYR    81      60.810 102.645  62.098  1.00  0.00           C  
ATOM   1113  O   TYR    81      61.218 101.566  61.646  1.00  0.00           O  
ATOM   1114  N   GLY    82      60.227 103.560  61.246  1.00  0.00           N  
ATOM   1115  H   GLY    82      60.257 103.278  60.276  1.00  0.00           H  
ATOM   1116  CA  GLY    82      59.919 104.908  61.534  1.00  0.00           C  
ATOM   1117  HA2 GLY    82      60.652 105.375  62.192  1.00  0.00           H  
ATOM   1118  HA3 GLY    82      59.914 105.501  60.620  1.00  0.00           H  
ATOM   1119  C   GLY    82      58.501 104.914  62.249  1.00  0.00           C  
ATOM   1120  O   GLY    82      58.127 103.980  62.970  1.00  0.00           O  
ATOM   1121  N   SER    83      57.720 105.866  61.952  1.00  0.00           N  
ATOM   1122  H   SER    83      58.153 106.573  61.375  1.00  0.00           H  
ATOM   1123  CA  SER    83      56.227 105.890  62.177  1.00  0.00           C  
ATOM   1124  HA  SER    83      55.753 104.908  62.175  1.00  0.00           H  
ATOM   1125  CB  SER    83      55.951 106.485  63.581  1.00  0.00           C  
ATOM   1126  HB2 SER    83      56.441 105.907  64.365  1.00  0.00           H  
ATOM   1127  HB3 SER    83      56.244 107.531  63.668  1.00  0.00           H  
ATOM   1128  OG  SER    83      54.565 106.325  63.982  1.00  0.00           O  
ATOM   1129  HG  SER    83      54.474 106.488  64.924  1.00  0.00           H  
ATOM   1130  C   SER    83      55.545 106.721  61.050  1.00  0.00           C  
ATOM   1131  O   SER    83      55.595 107.917  61.176  1.00  0.00           O  
ATOM   1132  N   SER    84      54.853 106.211  60.026  1.00  0.00           N  
ATOM   1133  H   SER    84      54.612 106.948  59.379  1.00  0.00           H  
ATOM   1134  CA  SER    84      54.649 104.820  59.667  1.00  0.00           C  
ATOM   1135  HA  SER    84      53.942 104.345  60.347  1.00  0.00           H  
ATOM   1136  CB  SER    84      54.030 104.923  58.232  1.00  0.00           C  
ATOM   1137  HB2 SER    84      53.191 105.618  58.263  1.00  0.00           H  
ATOM   1138  HB3 SER    84      54.734 105.247  57.466  1.00  0.00           H  
ATOM   1139  OG  SER    84      53.458 103.674  57.912  1.00  0.00           O  
ATOM   1140  HG  SER    84      52.498 103.690  57.928  1.00  0.00           H  
ATOM   1141  C   SER    84      56.017 103.986  59.385  1.00  0.00           C  
ATOM   1142  O   SER    84      57.085 104.491  58.975  1.00  0.00           O  
ATOM   1143  N   GLN    85      55.814 102.665  59.557  1.00  0.00           N  
ATOM   1144  H   GLN    85      54.898 102.321  59.807  1.00  0.00           H  
ATOM   1145  CA  GLN    85      56.797 101.664  59.099  1.00  0.00           C  
ATOM   1146  HA  GLN    85      57.725 102.150  58.799  1.00  0.00           H  
ATOM   1147  CB  GLN    85      56.957 100.575  60.152  1.00  0.00           C  
ATOM   1148  HB2 GLN    85      56.024 100.011  60.159  1.00  0.00           H  
ATOM   1149  HB3 GLN    85      57.633  99.812  59.767  1.00  0.00           H  
ATOM   1150  CG  GLN    85      57.265 100.920  61.659  1.00  0.00           C  
ATOM   1151  HG2 GLN    85      58.189 101.498  61.676  1.00  0.00           H  
ATOM   1152  HG3 GLN    85      56.488 101.637  61.924  1.00  0.00           H  
ATOM   1153  CD  GLN    85      57.361  99.811  62.706  1.00  0.00           C  
ATOM   1154  OE1 GLN    85      57.299  98.639  62.416  1.00  0.00           O  
ATOM   1155  NE2 GLN    85      57.452 100.213  63.931  1.00  0.00           N  
ATOM   1156 HE21 GLN    85      57.318  99.519  64.652  1.00  0.00           H  
ATOM   1157 HE22 GLN    85      57.483 101.196  64.161  1.00  0.00           H  
ATOM   1158  C   GLN    85      56.391 101.108  57.730  1.00  0.00           C  
ATOM   1159  O   GLN    85      57.040 100.152  57.237  1.00  0.00           O  
ATOM   1160  N   SER    86      55.278 101.534  57.084  1.00  0.00           N  
ATOM   1161  H   SER    86      54.799 102.333  57.476  1.00  0.00           H  
ATOM   1162  CA  SER    86      54.968 101.293  55.673  1.00  0.00           C  
ATOM   1163  HA  SER    86      53.945 101.670  55.658  1.00  0.00           H  
ATOM   1164  CB  SER    86      55.772 102.229  54.738  1.00  0.00           C  
ATOM   1165  HB2 SER    86      56.821 101.973  54.887  1.00  0.00           H  
ATOM   1166  HB3 SER    86      55.470 101.934  53.733  1.00  0.00           H  
ATOM   1167  OG  SER    86      55.280 103.579  54.952  1.00  0.00           O  
ATOM   1168  HG  SER    86      55.992 104.157  55.236  1.00  0.00           H  
ATOM   1169  C   SER    86      55.019  99.770  55.289  1.00  0.00           C  
ATOM   1170  O   SER    86      55.711  99.259  54.344  1.00  0.00           O  
ATOM   1171  N   SER    87      54.282  98.968  56.069  1.00  0.00           N  
ATOM   1172  H   SER    87      53.753  99.403  56.811  1.00  0.00           H  
ATOM   1173  CA  SER    87      54.375  97.563  56.180  1.00  0.00           C  
ATOM   1174  HA  SER    87      55.367  97.263  55.842  1.00  0.00           H  
ATOM   1175  CB  SER    87      54.319  97.068  57.648  1.00  0.00           C  
ATOM   1176  HB2 SER    87      54.424  95.983  57.652  1.00  0.00           H  
ATOM   1177  HB3 SER    87      55.158  97.425  58.246  1.00  0.00           H  
ATOM   1178  OG  SER    87      53.173  97.428  58.399  1.00  0.00           O  
ATOM   1179  HG  SER    87      52.510  96.734  58.410  1.00  0.00           H  
ATOM   1180  C   SER    87      53.518  96.696  55.284  1.00  0.00           C  
ATOM   1181  O   SER    87      53.299  95.542  55.638  1.00  0.00           O  
ATOM   1182  N   GLN    88      52.804  97.319  54.314  1.00  0.00           N  
ATOM   1183  H   GLN    88      53.030  98.287  54.135  1.00  0.00           H  
ATOM   1184  CA  GLN    88      51.773  96.685  53.465  1.00  0.00           C  
ATOM   1185  HA  GLN    88      51.098  96.291  54.226  1.00  0.00           H  
ATOM   1186  CB  GLN    88      50.942  97.638  52.579  1.00  0.00           C  
ATOM   1187  HB2 GLN    88      51.637  97.868  51.771  1.00  0.00           H  
ATOM   1188  HB3 GLN    88      50.044  97.155  52.195  1.00  0.00           H  
ATOM   1189  CG  GLN    88      50.541  98.948  53.356  1.00  0.00           C  
ATOM   1190  HG2 GLN    88      49.567  99.185  52.929  1.00  0.00           H  
ATOM   1191  HG3 GLN    88      50.280  98.669  54.377  1.00  0.00           H  
ATOM   1192  CD  GLN    88      51.557 100.075  53.388  1.00  0.00           C  
ATOM   1193  OE1 GLN    88      52.494 100.055  52.578  1.00  0.00           O  
ATOM   1194  NE2 GLN    88      51.552 100.926  54.361  1.00  0.00           N  
ATOM   1195 HE21 GLN    88      50.713 100.867  54.920  1.00  0.00           H  
ATOM   1196 HE22 GLN    88      52.220 101.682  54.324  1.00  0.00           H  
ATOM   1197  C   GLN    88      52.294  95.508  52.646  1.00  0.00           C  
ATOM   1198  O   GLN    88      53.478  95.492  52.273  1.00  0.00           O  
ATOM   1199  N   SER    89      51.359  94.616  52.219  1.00  0.00           N  
ATOM   1200  H   SER    89      50.395  94.777  52.476  1.00  0.00           H  
ATOM   1201  CA  SER    89      51.631  93.425  51.485  1.00  0.00           C  
ATOM   1202  HA  SER    89      52.561  93.680  50.977  1.00  0.00           H  
ATOM   1203  CB  SER    89      51.846  92.228  52.393  1.00  0.00           C  
ATOM   1204  HB2 SER    89      52.565  92.483  53.171  1.00  0.00           H  
ATOM   1205  HB3 SER    89      50.900  91.894  52.819  1.00  0.00           H  
ATOM   1206  OG  SER    89      52.300  91.088  51.605  1.00  0.00           O  
ATOM   1207  HG  SER    89      53.242  90.932  51.705  1.00  0.00           H  
ATOM   1208  C   SER    89      50.533  93.081  50.480  1.00  0.00           C  
ATOM   1209  O   SER    89      49.444  93.634  50.556  1.00  0.00           O  
ATOM   1210  N   SER    90      50.998  92.366  49.443  1.00  0.00           N  
ATOM   1211  H   SER    90      51.966  92.078  49.426  1.00  0.00           H  
ATOM   1212  CA  SER    90      50.218  92.084  48.231  1.00  0.00           C  
ATOM   1213  HA  SER    90      49.709  92.928  47.766  1.00  0.00           H  
ATOM   1214  CB  SER    90      51.125  91.580  47.172  1.00  0.00           C  
ATOM   1215  HB2 SER    90      51.607  90.670  47.531  1.00  0.00           H  
ATOM   1216  HB3 SER    90      50.565  91.288  46.283  1.00  0.00           H  
ATOM   1217  OG  SER    90      52.180  92.527  46.785  1.00  0.00           O  
ATOM   1218  HG  SER    90      52.777  92.411  47.527  1.00  0.00           H  
ATOM   1219  C   SER    90      49.088  91.138  48.541  1.00  0.00           C  
ATOM   1220  O   SER    90      49.300  90.345  49.505  1.00  0.00           O  
ATOM   1221  N   TYR    91      48.081  91.154  47.684  1.00  0.00           N  
ATOM   1222  H   TYR    91      48.038  91.904  47.008  1.00  0.00           H  
ATOM   1223  CA  TYR    91      46.939  90.264  47.711  1.00  0.00           C  
ATOM   1224  HA  TYR    91      46.615  90.134  48.744  1.00  0.00           H  
ATOM   1225  CB  TYR    91      45.805  90.825  46.801  1.00  0.00           C  
ATOM   1226  HB2 TYR    91      45.574  91.845  47.106  1.00  0.00           H  
ATOM   1227  HB3 TYR    91      46.165  90.891  45.774  1.00  0.00           H  
ATOM   1228  CG  TYR    91      44.480  90.102  46.894  1.00  0.00           C  
ATOM   1229  CD1 TYR    91      44.151  88.995  46.093  1.00  0.00           C  
ATOM   1230  HD1 TYR    91      44.715  88.801  45.193  1.00  0.00           H  
ATOM   1231  CE1 TYR    91      42.917  88.351  46.226  1.00  0.00           C  
ATOM   1232  HE1 TYR    91      42.526  87.564  45.598  1.00  0.00           H  
ATOM   1233  CZ  TYR    91      42.104  88.743  47.354  1.00  0.00           C  
ATOM   1234  OH  TYR    91      40.884  88.106  47.359  1.00  0.00           O  
ATOM   1235  HH  TYR    91      40.392  88.285  48.164  1.00  0.00           H  
ATOM   1236  CE2 TYR    91      42.414  89.905  48.065  1.00  0.00           C  
ATOM   1237  HE2 TYR    91      41.750  90.194  48.866  1.00  0.00           H  
ATOM   1238  CD2 TYR    91      43.609  90.589  47.848  1.00  0.00           C  
ATOM   1239  HD2 TYR    91      43.932  91.411  48.469  1.00  0.00           H  
ATOM   1240  C   TYR    91      47.402  88.851  47.258  1.00  0.00           C  
ATOM   1241  O   TYR    91      47.966  88.684  46.175  1.00  0.00           O  
ATOM   1242  N   GLY    92      47.080  87.834  48.000  1.00  0.00           N  
ATOM   1243  H   GLY    92      47.241  86.974  47.496  1.00  0.00           H  
ATOM   1244  CA  GLY    92      46.499  87.645  49.331  1.00  0.00           C  
ATOM   1245  HA2 GLY    92      46.947  88.389  49.990  1.00  0.00           H  
ATOM   1246  HA3 GLY    92      45.423  87.820  49.294  1.00  0.00           H  
ATOM   1247  C   GLY    92      46.778  86.156  49.857  1.00  0.00           C  
ATOM   1248  O   GLY    92      47.664  85.436  49.383  1.00  0.00           O  
ATOM   1249  N   GLN    93      46.064  85.713  50.891  1.00  0.00           N  
ATOM   1250  H   GLN    93      45.498  86.427  51.325  1.00  0.00           H  
ATOM   1251  CA  GLN    93      46.230  84.423  51.559  1.00  0.00           C  
ATOM   1252  HA  GLN    93      47.252  84.437  51.938  1.00  0.00           H  
ATOM   1253  CB  GLN    93      45.232  84.264  52.749  1.00  0.00           C  
ATOM   1254  HB2 GLN    93      44.914  85.264  53.047  1.00  0.00           H  
ATOM   1255  HB3 GLN    93      44.321  83.743  52.454  1.00  0.00           H  
ATOM   1256  CG  GLN    93      45.838  83.621  54.014  1.00  0.00           C  
ATOM   1257  HG2 GLN    93      46.255  82.656  53.725  1.00  0.00           H  
ATOM   1258  HG3 GLN    93      46.675  84.281  54.241  1.00  0.00           H  
ATOM   1259  CD  GLN    93      45.038  83.414  55.247  1.00  0.00           C  
ATOM   1260  OE1 GLN    93      43.843  83.672  55.189  1.00  0.00           O  
ATOM   1261  NE2 GLN    93      45.654  83.234  56.412  1.00  0.00           N  
ATOM   1262 HE21 GLN    93      45.042  83.224  57.216  1.00  0.00           H  
ATOM   1263 HE22 GLN    93      46.619  82.955  56.309  1.00  0.00           H  
ATOM   1264  C   GLN    93      46.198  83.214  50.639  1.00  0.00           C  
ATOM   1265  O   GLN    93      45.293  83.094  49.760  1.00  0.00           O  
ATOM   1266  N   GLN    94      47.001  82.171  50.911  1.00  0.00           N  
ATOM   1267  H   GLN    94      47.780  82.287  51.543  1.00  0.00           H  
ATOM   1268  CA  GLN    94      47.041  80.909  50.124  1.00  0.00           C  
ATOM   1269  HA  GLN    94      46.086  80.860  49.599  1.00  0.00           H  
ATOM   1270  CB  GLN    94      48.225  80.957  49.197  1.00  0.00           C  
ATOM   1271  HB2 GLN    94      48.325  81.895  48.651  1.00  0.00           H  
ATOM   1272  HB3 GLN    94      49.051  80.861  49.901  1.00  0.00           H  
ATOM   1273  CG  GLN    94      48.182  79.824  48.145  1.00  0.00           C  
ATOM   1274  HG2 GLN    94      49.082  79.797  47.531  1.00  0.00           H  
ATOM   1275  HG3 GLN    94      48.275  78.872  48.667  1.00  0.00           H  
ATOM   1276  CD  GLN    94      47.060  79.948  47.249  1.00  0.00           C  
ATOM   1277  OE1 GLN    94      46.020  79.449  47.583  1.00  0.00           O  
ATOM   1278  NE2 GLN    94      47.077  80.670  46.172  1.00  0.00           N  
ATOM   1279 HE21 GLN    94      47.978  81.098  46.016  1.00  0.00           H  
ATOM   1280 HE22 GLN    94      46.227  80.772  45.636  1.00  0.00           H  
ATOM   1281  C   GLN    94      47.103  79.706  51.014  1.00  0.00           C  
ATOM   1282  O   GLN    94      47.667  79.642  52.124  1.00  0.00           O  
ATOM   1283  N   SER    95      46.421  78.683  50.523  1.00  0.00           N  
ATOM   1284  H   SER    95      45.915  78.808  49.658  1.00  0.00           H  
ATOM   1285  CA  SER    95      46.160  77.388  51.237  1.00  0.00           C  
ATOM   1286  HA  SER    95      45.741  77.738  52.181  1.00  0.00           H  
ATOM   1287  CB  SER    95      45.175  76.537  50.444  1.00  0.00           C  
ATOM   1288  HB2 SER    95      45.533  76.445  49.419  1.00  0.00           H  
ATOM   1289  HB3 SER    95      45.096  75.536  50.869  1.00  0.00           H  
ATOM   1290  OG  SER    95      43.914  77.134  50.414  1.00  0.00           O  
ATOM   1291  HG  SER    95      43.325  76.656  51.003  1.00  0.00           H  
ATOM   1292  C   SER    95      47.368  76.543  51.599  1.00  0.00           C  
ATOM   1293  O   SER    95      48.336  76.660  50.870  1.00  0.00           O  
ATOM   1294  N   SER    96      47.246  75.671  52.551  1.00  0.00           N  
ATOM   1295  H   SER    96      46.486  75.758  53.210  1.00  0.00           H  
ATOM   1296  CA  SER    96      48.073  74.485  52.682  1.00  0.00           C  
ATOM   1297  HA  SER    96      49.059  74.881  52.922  1.00  0.00           H  
ATOM   1298  CB  SER    96      47.656  73.631  53.887  1.00  0.00           C  
ATOM   1299  HB2 SER    96      46.711  73.147  53.640  1.00  0.00           H  
ATOM   1300  HB3 SER    96      48.322  72.806  54.137  1.00  0.00           H  
ATOM   1301  OG  SER    96      47.611  74.490  55.006  1.00  0.00           O  
ATOM   1302  HG  SER    96      46.714  74.483  55.347  1.00  0.00           H  
ATOM   1303  C   SER    96      48.172  73.595  51.352  1.00  0.00           C  
ATOM   1304  O   SER    96      47.192  73.403  50.650  1.00  0.00           O  
ATOM   1305  N   TYR    97      49.268  72.970  50.972  1.00  0.00           N  
ATOM   1306  H   TYR    97      49.272  72.347  50.177  1.00  0.00           H  
ATOM   1307  CA  TYR    97      50.634  73.175  51.531  1.00  0.00           C  
ATOM   1308  HA  TYR    97      51.282  72.485  50.991  1.00  0.00           H  
ATOM   1309  CB  TYR    97      51.157  74.488  51.231  1.00  0.00           C  
ATOM   1310  HB2 TYR    97      50.956  74.750  50.192  1.00  0.00           H  
ATOM   1311  HB3 TYR    97      50.675  75.212  51.888  1.00  0.00           H  
ATOM   1312  CG  TYR    97      52.635  74.616  51.453  1.00  0.00           C  
ATOM   1313  CD1 TYR    97      53.587  74.299  50.456  1.00  0.00           C  
ATOM   1314  HD1 TYR    97      53.325  74.088  49.429  1.00  0.00           H  
ATOM   1315  CE1 TYR    97      54.954  74.430  50.676  1.00  0.00           C  
ATOM   1316  HE1 TYR    97      55.643  74.274  49.859  1.00  0.00           H  
ATOM   1317  CZ  TYR    97      55.415  74.857  51.975  1.00  0.00           C  
ATOM   1318  OH  TYR    97      56.734  75.074  52.155  1.00  0.00           O  
ATOM   1319  HH  TYR    97      57.282  74.802  51.415  1.00  0.00           H  
ATOM   1320  CE2 TYR    97      54.488  75.181  53.020  1.00  0.00           C  
ATOM   1321  HE2 TYR    97      54.803  75.612  53.959  1.00  0.00           H  
ATOM   1322  CD2 TYR    97      53.107  75.093  52.703  1.00  0.00           C  
ATOM   1323  HD2 TYR    97      52.380  75.454  53.416  1.00  0.00           H  
ATOM   1324  C   TYR    97      50.723  72.643  53.031  1.00  0.00           C  
ATOM   1325  O   TYR    97      50.994  73.445  53.963  1.00  0.00           O  
ATOM   1326  N   PRO    98      50.411  71.380  53.384  1.00  0.00           N  
ATOM   1327  CD  PRO    98      50.714  70.915  54.732  1.00  0.00           C  
ATOM   1328  HD2 PRO    98      50.165  71.378  55.552  1.00  0.00           H  
ATOM   1329  HD3 PRO    98      51.745  71.195  54.950  1.00  0.00           H  
ATOM   1330  CG  PRO    98      50.517  69.388  54.703  1.00  0.00           C  
ATOM   1331  HG2 PRO    98      49.505  69.158  55.037  1.00  0.00           H  
ATOM   1332  HG3 PRO    98      51.314  68.897  55.262  1.00  0.00           H  
ATOM   1333  CB  PRO    98      50.612  69.020  53.252  1.00  0.00           C  
ATOM   1334  HB2 PRO    98      49.956  68.174  53.044  1.00  0.00           H  
ATOM   1335  HB3 PRO    98      51.678  68.904  53.058  1.00  0.00           H  
ATOM   1336  CA  PRO    98      50.040  70.317  52.587  1.00  0.00           C  
ATOM   1337  HA  PRO    98      50.574  70.369  51.639  1.00  0.00           H  
ATOM   1338  C   PRO    98      48.460  70.262  52.306  1.00  0.00           C  
ATOM   1339  O   PRO    98      47.625  70.641  53.131  1.00  0.00           O  
ATOM   1340  N   GLY    99      48.095  69.750  51.117  1.00  0.00           N  
ATOM   1341  H   GLY    99      48.851  69.309  50.614  1.00  0.00           H  
ATOM   1342  CA  GLY    99      46.675  69.533  50.799  1.00  0.00           C  
ATOM   1343  HA2 GLY    99      46.154  70.490  50.758  1.00  0.00           H  
ATOM   1344  HA3 GLY    99      46.602  69.134  49.787  1.00  0.00           H  
ATOM   1345  C   GLY    99      45.896  68.587  51.752  1.00  0.00           C  
ATOM   1346  O   GLY    99      46.366  67.615  52.339  1.00  0.00           O  
ATOM   1347  N   TYR   100      44.572  68.823  51.874  1.00  0.00           N  
ATOM   1348  H   TYR   100      44.210  69.415  51.141  1.00  0.00           H  
ATOM   1349  CA  TYR   100      43.756  68.362  53.034  1.00  0.00           C  
ATOM   1350  HA  TYR   100      44.087  67.384  53.386  1.00  0.00           H  
ATOM   1351  CB  TYR   100      43.854  69.373  54.181  1.00  0.00           C  
ATOM   1352  HB2 TYR   100      43.592  68.813  55.079  1.00  0.00           H  
ATOM   1353  HB3 TYR   100      44.881  69.726  54.281  1.00  0.00           H  
ATOM   1354  CG  TYR   100      43.045  70.595  54.055  1.00  0.00           C  
ATOM   1355  CD1 TYR   100      43.598  71.648  53.217  1.00  0.00           C  
ATOM   1356  HD1 TYR   100      44.651  71.628  52.977  1.00  0.00           H  
ATOM   1357  CE1 TYR   100      42.888  72.818  52.956  1.00  0.00           C  
ATOM   1358  HE1 TYR   100      43.381  73.609  52.409  1.00  0.00           H  
ATOM   1359  CZ  TYR   100      41.552  72.968  53.324  1.00  0.00           C  
ATOM   1360  OH  TYR   100      40.837  74.039  52.932  1.00  0.00           O  
ATOM   1361  HH  TYR   100      41.364  74.824  52.765  1.00  0.00           H  
ATOM   1362  CE2 TYR   100      41.024  71.950  54.209  1.00  0.00           C  
ATOM   1363  HE2 TYR   100      39.957  72.016  54.365  1.00  0.00           H  
ATOM   1364  CD2 TYR   100      41.708  70.800  54.579  1.00  0.00           C  
ATOM   1365  HD2 TYR   100      41.320  69.992  55.181  1.00  0.00           H  
ATOM   1366  C   TYR   100      42.266  68.242  52.633  1.00  0.00           C  
ATOM   1367  O   TYR   100      41.492  67.700  53.419  1.00  0.00           O  
ATOM   1368  N   GLY   101      41.809  68.686  51.451  1.00  0.00           N  
ATOM   1369  H   GLY   101      42.499  68.958  50.765  1.00  0.00           H  
ATOM   1370  CA  GLY   101      40.375  68.733  51.139  1.00  0.00           C  
ATOM   1371  HA2 GLY   101      39.785  69.017  52.010  1.00  0.00           H  
ATOM   1372  HA3 GLY   101      40.286  69.535  50.405  1.00  0.00           H  
ATOM   1373  C   GLY   101      39.919  67.421  50.531  1.00  0.00           C  
ATOM   1374  O   GLY   101      39.354  67.388  49.462  1.00  0.00           O  
ATOM   1375  N   GLN   102      40.106  66.425  51.359  1.00  0.00           N  
ATOM   1376  H   GLN   102      40.329  66.793  52.272  1.00  0.00           H  
ATOM   1377  CA  GLN   102      39.730  64.963  51.153  1.00  0.00           C  
ATOM   1378  HA  GLN   102      38.801  64.968  50.583  1.00  0.00           H  
ATOM   1379  CB  GLN   102      40.765  64.389  50.245  1.00  0.00           C  
ATOM   1380  HB2 GLN   102      40.553  63.359  49.960  1.00  0.00           H  
ATOM   1381  HB3 GLN   102      40.677  64.898  49.286  1.00  0.00           H  
ATOM   1382  CG  GLN   102      42.146  64.267  50.815  1.00  0.00           C  
ATOM   1383  HG2 GLN   102      42.193  63.899  51.839  1.00  0.00           H  
ATOM   1384  HG3 GLN   102      42.702  63.510  50.262  1.00  0.00           H  
ATOM   1385  CD  GLN   102      43.017  65.541  50.716  1.00  0.00           C  
ATOM   1386  OE1 GLN   102      42.898  66.402  49.852  1.00  0.00           O  
ATOM   1387  NE2 GLN   102      44.030  65.618  51.548  1.00  0.00           N  
ATOM   1388 HE21 GLN   102      44.055  64.879  52.236  1.00  0.00           H  
ATOM   1389 HE22 GLN   102      44.717  66.345  51.410  1.00  0.00           H  
ATOM   1390  C   GLN   102      39.551  64.237  52.478  1.00  0.00           C  
ATOM   1391  O   GLN   102      40.064  64.591  53.485  1.00  0.00           O  
ATOM   1392  N   GLN   103      38.853  63.046  52.409  1.00  0.00           N  
ATOM   1393  H   GLN   103      38.521  62.744  51.505  1.00  0.00           H  
ATOM   1394  CA  GLN   103      38.758  62.082  53.450  1.00  0.00           C  
ATOM   1395  HA  GLN   103      38.381  62.606  54.329  1.00  0.00           H  
ATOM   1396  CB  GLN   103      37.663  61.139  53.094  1.00  0.00           C  
ATOM   1397  HB2 GLN   103      36.934  61.769  52.586  1.00  0.00           H  
ATOM   1398  HB3 GLN   103      37.978  60.409  52.348  1.00  0.00           H  
ATOM   1399  CG  GLN   103      37.012  60.419  54.287  1.00  0.00           C  
ATOM   1400  HG2 GLN   103      37.780  59.729  54.638  1.00  0.00           H  
ATOM   1401  HG3 GLN   103      36.852  61.173  55.058  1.00  0.00           H  
ATOM   1402  CD  GLN   103      35.732  59.725  53.892  1.00  0.00           C  
ATOM   1403  OE1 GLN   103      35.403  59.629  52.729  1.00  0.00           O  
ATOM   1404  NE2 GLN   103      35.035  59.156  54.872  1.00  0.00           N  
ATOM   1405 HE21 GLN   103      34.293  58.555  54.542  1.00  0.00           H  
ATOM   1406 HE22 GLN   103      35.336  59.232  55.833  1.00  0.00           H  
ATOM   1407  C   GLN   103      40.156  61.471  53.816  1.00  0.00           C  
ATOM   1408  O   GLN   103      40.809  61.046  52.877  1.00  0.00           O  
ATOM   1409  N   PRO   104      40.505  61.192  55.114  1.00  0.00           N  
ATOM   1410  CD  PRO   104      39.861  61.713  56.302  1.00  0.00           C  
ATOM   1411  HD2 PRO   104      38.772  61.695  56.257  1.00  0.00           H  
ATOM   1412  HD3 PRO   104      40.284  62.718  56.267  1.00  0.00           H  
ATOM   1413  CG  PRO   104      40.399  60.916  57.497  1.00  0.00           C  
ATOM   1414  HG2 PRO   104      39.800  60.009  57.581  1.00  0.00           H  
ATOM   1415  HG3 PRO   104      40.408  61.418  58.465  1.00  0.00           H  
ATOM   1416  CB  PRO   104      41.806  60.561  57.015  1.00  0.00           C  
ATOM   1417  HB2 PRO   104      42.336  59.777  57.557  1.00  0.00           H  
ATOM   1418  HB3 PRO   104      42.420  61.416  57.295  1.00  0.00           H  
ATOM   1419  CA  PRO   104      41.633  60.428  55.467  1.00  0.00           C  
ATOM   1420  HA  PRO   104      42.538  60.856  55.036  1.00  0.00           H  
ATOM   1421  C   PRO   104      41.592  58.987  54.931  1.00  0.00           C  
ATOM   1422  O   PRO   104      40.551  58.407  54.900  1.00  0.00           O  
ATOM   1423  N   ALA   105      42.661  58.437  54.493  1.00  0.00           N  
ATOM   1424  H   ALA   105      43.468  59.035  54.395  1.00  0.00           H  
ATOM   1425  CA  ALA   105      42.755  57.067  54.117  1.00  0.00           C  
ATOM   1426  HA  ALA   105      42.224  56.772  53.212  1.00  0.00           H  
ATOM   1427  CB  ALA   105      44.252  56.719  53.691  1.00  0.00           C  
ATOM   1428  HB1 ALA   105      44.260  55.686  53.345  1.00  0.00           H  
ATOM   1429  HB2 ALA   105      44.626  57.300  52.847  1.00  0.00           H  
ATOM   1430  HB3 ALA   105      44.816  56.771  54.622  1.00  0.00           H  
ATOM   1431  C   ALA   105      42.297  56.094  55.174  1.00  0.00           C  
ATOM   1432  O   ALA   105      42.368  56.466  56.355  1.00  0.00           O  
ATOM   1433  N   PRO   106      42.027  54.844  54.755  1.00  0.00           N  
ATOM   1434  CD  PRO   106      41.816  54.327  53.389  1.00  0.00           C  
ATOM   1435  HD2 PRO   106      42.737  54.082  52.861  1.00  0.00           H  
ATOM   1436  HD3 PRO   106      41.288  54.973  52.687  1.00  0.00           H  
ATOM   1437  CG  PRO   106      41.218  52.884  53.521  1.00  0.00           C  
ATOM   1438  HG2 PRO   106      41.397  52.287  52.627  1.00  0.00           H  
ATOM   1439  HG3 PRO   106      40.180  52.897  53.851  1.00  0.00           H  
ATOM   1440  CB  PRO   106      41.936  52.445  54.784  1.00  0.00           C  
ATOM   1441  HB2 PRO   106      42.902  52.077  54.439  1.00  0.00           H  
ATOM   1442  HB3 PRO   106      41.358  51.662  55.274  1.00  0.00           H  
ATOM   1443  CA  PRO   106      42.101  53.699  55.630  1.00  0.00           C  
ATOM   1444  HA  PRO   106      41.309  53.699  56.378  1.00  0.00           H  
ATOM   1445  C   PRO   106      43.431  53.734  56.390  1.00  0.00           C  
ATOM   1446  O   PRO   106      44.531  54.163  55.940  1.00  0.00           O  
ATOM   1447  N   SER   107      43.366  53.218  57.639  1.00  0.00           N  
ATOM   1448  H   SER   107      42.491  52.847  57.979  1.00  0.00           H  
ATOM   1449  CA  SER   107      44.468  53.218  58.596  1.00  0.00           C  
ATOM   1450  HA  SER   107      44.907  54.215  58.576  1.00  0.00           H  
ATOM   1451  CB  SER   107      43.859  52.813  59.999  1.00  0.00           C  
ATOM   1452  HB2 SER   107      43.508  51.799  59.806  1.00  0.00           H  
ATOM   1453  HB3 SER   107      44.570  52.829  60.824  1.00  0.00           H  
ATOM   1454  OG  SER   107      42.802  53.568  60.459  1.00  0.00           O  
ATOM   1455  HG  SER   107      43.159  54.437  60.659  1.00  0.00           H  
ATOM   1456  C   SER   107      45.597  52.277  58.090  1.00  0.00           C  
ATOM   1457  O   SER   107      45.347  51.370  57.279  1.00  0.00           O  
ATOM   1458  N   SER   108      46.812  52.648  58.500  1.00  0.00           N  
ATOM   1459  H   SER   108      46.854  53.552  58.948  1.00  0.00           H  
ATOM   1460  CA  SER   108      48.011  52.065  57.942  1.00  0.00           C  
ATOM   1461  HA  SER   108      48.012  52.111  56.853  1.00  0.00           H  
ATOM   1462  CB  SER   108      49.257  52.731  58.425  1.00  0.00           C  
ATOM   1463  HB2 SER   108      50.088  52.236  57.921  1.00  0.00           H  
ATOM   1464  HB3 SER   108      49.266  53.725  57.979  1.00  0.00           H  
ATOM   1465  OG  SER   108      49.260  52.665  59.769  1.00  0.00           O  
ATOM   1466  HG  SER   108      50.098  52.993  60.105  1.00  0.00           H  
ATOM   1467  C   SER   108      47.965  50.504  58.312  1.00  0.00           C  
ATOM   1468  O   SER   108      47.351  50.089  59.354  1.00  0.00           O  
ATOM   1469  N   THR   109      48.627  49.599  57.540  1.00  0.00           N  
ATOM   1470  H   THR   109      49.159  49.981  56.771  1.00  0.00           H  
ATOM   1471  CA  THR   109      48.790  48.178  57.816  1.00  0.00           C  
ATOM   1472  HA  THR   109      47.918  47.794  58.346  1.00  0.00           H  
ATOM   1473  CB  THR   109      48.793  47.337  56.530  1.00  0.00           C  
ATOM   1474  HB  THR   109      49.679  47.630  55.967  1.00  0.00           H  
ATOM   1475  CG2 THR   109      48.983  45.879  56.883  1.00  0.00           C  
ATOM   1476 HG21 THR   109      49.948  45.775  57.379  1.00  0.00           H  
ATOM   1477 HG22 THR   109      48.175  45.560  57.542  1.00  0.00           H  
ATOM   1478 HG23 THR   109      48.924  45.137  56.086  1.00  0.00           H  
ATOM   1479  OG1 THR   109      47.648  47.266  55.783  1.00  0.00           O  
ATOM   1480  HG1 THR   109      47.572  48.067  55.259  1.00  0.00           H  
ATOM   1481  C   THR   109      49.932  47.872  58.801  1.00  0.00           C  
ATOM   1482  O   THR   109      50.904  48.553  58.758  1.00  0.00           O  
ATOM   1483  N   SER   110      49.780  46.959  59.755  1.00  0.00           N  
ATOM   1484  H   SER   110      48.885  46.494  59.805  1.00  0.00           H  
ATOM   1485  CA  SER   110      50.738  46.596  60.789  1.00  0.00           C  
ATOM   1486  HA  SER   110      50.995  47.456  61.408  1.00  0.00           H  
ATOM   1487  CB  SER   110      50.280  45.475  61.725  1.00  0.00           C  
ATOM   1488  HB2 SER   110      51.061  45.372  62.478  1.00  0.00           H  
ATOM   1489  HB3 SER   110      49.370  45.781  62.242  1.00  0.00           H  
ATOM   1490  OG  SER   110      50.040  44.253  61.066  1.00  0.00           O  
ATOM   1491  HG  SER   110      49.126  43.973  61.155  1.00  0.00           H  
ATOM   1492  C   SER   110      52.045  45.967  60.223  1.00  0.00           C  
ATOM   1493  O   SER   110      51.921  45.484  59.087  1.00  0.00           O  
ATOM   1494  N   GLY   111      53.177  46.009  60.931  1.00  0.00           N  
ATOM   1495  H   GLY   111      53.156  46.415  61.856  1.00  0.00           H  
ATOM   1496  CA  GLY   111      54.457  45.667  60.285  1.00  0.00           C  
ATOM   1497  HA2 GLY   111      54.401  45.754  59.200  1.00  0.00           H  
ATOM   1498  HA3 GLY   111      55.271  46.315  60.609  1.00  0.00           H  
ATOM   1499  C   GLY   111      54.833  44.179  60.471  1.00  0.00           C  
ATOM   1500  O   GLY   111      54.039  43.283  60.787  1.00  0.00           O  
ATOM   1501  N   SER   112      56.124  43.824  60.346  1.00  0.00           N  
ATOM   1502  H   SER   112      56.298  42.837  60.469  1.00  0.00           H  
ATOM   1503  CA  SER   112      57.263  44.785  60.337  1.00  0.00           C  
ATOM   1504  HA  SER   112      58.146  44.174  60.522  1.00  0.00           H  
ATOM   1505  CB  SER   112      57.527  45.251  58.924  1.00  0.00           C  
ATOM   1506  HB2 SER   112      57.131  44.537  58.202  1.00  0.00           H  
ATOM   1507  HB3 SER   112      57.054  46.219  58.752  1.00  0.00           H  
ATOM   1508  OG  SER   112      58.952  45.520  58.777  1.00  0.00           O  
ATOM   1509  HG  SER   112      59.183  46.424  59.003  1.00  0.00           H  
ATOM   1510  C   SER   112      57.444  45.913  61.384  1.00  0.00           C  
ATOM   1511  O   SER   112      57.651  47.055  61.020  1.00  0.00           O  
ATOM   1512  N   TYR   113      57.282  45.608  62.671  1.00  0.00           N  
ATOM   1513  H   TYR   113      57.230  46.428  63.257  1.00  0.00           H  
ATOM   1514  CA  TYR   113      57.323  44.320  63.397  1.00  0.00           C  
ATOM   1515  HA  TYR   113      57.163  43.459  62.748  1.00  0.00           H  
ATOM   1516  CB  TYR   113      58.737  44.059  64.013  1.00  0.00           C  
ATOM   1517  HB2 TYR   113      58.795  44.645  64.931  1.00  0.00           H  
ATOM   1518  HB3 TYR   113      58.666  42.989  64.206  1.00  0.00           H  
ATOM   1519  CG  TYR   113      59.969  44.227  63.151  1.00  0.00           C  
ATOM   1520  CD1 TYR   113      60.106  43.434  62.024  1.00  0.00           C  
ATOM   1521  HD1 TYR   113      59.392  42.674  61.740  1.00  0.00           H  
ATOM   1522  CE1 TYR   113      61.125  43.669  61.089  1.00  0.00           C  
ATOM   1523  HE1 TYR   113      61.191  42.965  60.273  1.00  0.00           H  
ATOM   1524  CZ  TYR   113      61.974  44.729  61.230  1.00  0.00           C  
ATOM   1525  OH  TYR   113      62.987  45.157  60.430  1.00  0.00           O  
ATOM   1526  HH  TYR   113      63.019  44.571  59.670  1.00  0.00           H  
ATOM   1527  CE2 TYR   113      61.746  45.621  62.328  1.00  0.00           C  
ATOM   1528  HE2 TYR   113      62.439  46.438  62.465  1.00  0.00           H  
ATOM   1529  CD2 TYR   113      60.802  45.307  63.329  1.00  0.00           C  
ATOM   1530  HD2 TYR   113      60.756  45.897  64.232  1.00  0.00           H  
ATOM   1531  C   TYR   113      56.309  44.361  64.426  1.00  0.00           C  
ATOM   1532  O   TYR   113      56.260  45.367  65.202  1.00  0.00           O  
ATOM   1533  N   GLY   114      55.449  43.300  64.592  1.00  0.00           N  
ATOM   1534  H   GLY   114      55.580  42.639  63.840  1.00  0.00           H  
ATOM   1535  CA  GLY   114      54.534  43.128  65.688  1.00  0.00           C  
ATOM   1536  HA2 GLY   114      55.045  43.125  66.651  1.00  0.00           H  
ATOM   1537  HA3 GLY   114      53.864  43.988  65.710  1.00  0.00           H  
ATOM   1538  C   GLY   114      53.659  41.877  65.537  1.00  0.00           C  
ATOM   1539  O   GLY   114      53.698  41.311  64.396  1.00  0.00           O  
ATOM   1540  N   SER   115      52.833  41.481  66.512  1.00  0.00           N  
ATOM   1541  H   SER   115      52.090  40.884  66.179  1.00  0.00           H  
ATOM   1542  CA  SER   115      52.890  41.985  67.863  1.00  0.00           C  
ATOM   1543  HA  SER   115      53.443  42.919  67.955  1.00  0.00           H  
ATOM   1544  CB  SER   115      51.487  42.207  68.440  1.00  0.00           C  
ATOM   1545  HB2 SER   115      51.688  42.614  69.432  1.00  0.00           H  
ATOM   1546  HB3 SER   115      50.964  42.991  67.892  1.00  0.00           H  
ATOM   1547  OG  SER   115      50.727  41.072  68.638  1.00  0.00           O  
ATOM   1548  HG  SER   115      49.814  41.268  68.416  1.00  0.00           H  
ATOM   1549  C   SER   115      53.495  40.931  68.821  1.00  0.00           C  
ATOM   1550  O   SER   115      53.698  41.181  70.003  1.00  0.00           O  
ATOM   1551  N   SER   116      53.709  39.696  68.413  1.00  0.00           N  
ATOM   1552  H   SER   116      53.457  39.359  67.495  1.00  0.00           H  
ATOM   1553  CA  SER   116      54.425  38.708  69.204  1.00  0.00           C  
ATOM   1554  HA  SER   116      53.874  38.500  70.121  1.00  0.00           H  
ATOM   1555  CB  SER   116      54.573  37.445  68.295  1.00  0.00           C  
ATOM   1556  HB2 SER   116      53.609  37.157  67.876  1.00  0.00           H  
ATOM   1557  HB3 SER   116      55.298  37.824  67.575  1.00  0.00           H  
ATOM   1558  OG  SER   116      55.176  36.297  68.922  1.00  0.00           O  
ATOM   1559  HG  SER   116      56.132  36.348  68.842  1.00  0.00           H  
ATOM   1560  C   SER   116      55.808  39.134  69.714  1.00  0.00           C  
ATOM   1561  O   SER   116      56.423  40.047  69.253  1.00  0.00           O  
ATOM   1562  N   SER   117      56.269  38.470  70.783  1.00  0.00           N  
ATOM   1563  H   SER   117      55.776  37.674  71.161  1.00  0.00           H  
ATOM   1564  CA  SER   117      57.642  38.644  71.305  1.00  0.00           C  
ATOM   1565  HA  SER   117      58.321  39.072  70.567  1.00  0.00           H  
ATOM   1566  CB  SER   117      57.605  39.659  72.498  1.00  0.00           C  
ATOM   1567  HB2 SER   117      58.552  39.650  73.037  1.00  0.00           H  
ATOM   1568  HB3 SER   117      57.412  40.620  72.021  1.00  0.00           H  
ATOM   1569  OG  SER   117      56.566  39.244  73.359  1.00  0.00           O  
ATOM   1570  HG  SER   117      55.748  39.700  73.149  1.00  0.00           H  
ATOM   1571  C   SER   117      58.224  37.302  71.763  1.00  0.00           C  
ATOM   1572  O   SER   117      57.634  36.250  71.546  1.00  0.00           O  
ATOM   1573  N   GLN   118      59.397  37.353  72.384  1.00  0.00           N  
ATOM   1574  H   GLN   118      59.892  38.233  72.390  1.00  0.00           H  
ATOM   1575  CA  GLN   118      60.184  36.274  72.885  1.00  0.00           C  
ATOM   1576  HA  GLN   118      60.895  36.725  73.578  1.00  0.00           H  
ATOM   1577  CB  GLN   118      59.333  35.131  73.568  1.00  0.00           C  
ATOM   1578  HB2 GLN   118      58.792  34.517  72.847  1.00  0.00           H  
ATOM   1579  HB3 GLN   118      60.021  34.401  73.994  1.00  0.00           H  
ATOM   1580  CG  GLN   118      58.432  35.629  74.641  1.00  0.00           C  
ATOM   1581  HG2 GLN   118      58.956  35.962  75.537  1.00  0.00           H  
ATOM   1582  HG3 GLN   118      57.775  36.392  74.224  1.00  0.00           H  
ATOM   1583  CD  GLN   118      57.542  34.429  75.178  1.00  0.00           C  
ATOM   1584  OE1 GLN   118      57.746  33.983  76.336  1.00  0.00           O  
ATOM   1585  NE2 GLN   118      56.522  34.012  74.522  1.00  0.00           N  
ATOM   1586 HE21 GLN   118      56.417  34.273  73.552  1.00  0.00           H  
ATOM   1587 HE22 GLN   118      56.031  33.227  74.925  1.00  0.00           H  
ATOM   1588  C   GLN   118      61.053  35.652  71.799  1.00  0.00           C  
ATOM   1589  O   GLN   118      60.390  35.518  70.716  1.00  0.00           O  
ATOM   1590  N   SER   119      62.230  35.225  71.890  1.00  0.00           N  
ATOM   1591  H   SER   119      62.596  34.765  71.069  1.00  0.00           H  
ATOM   1592  CA  SER   119      63.167  35.456  72.979  1.00  0.00           C  
ATOM   1593  HA  SER   119      62.957  36.403  73.477  1.00  0.00           H  
ATOM   1594  CB  SER   119      63.098  34.314  74.045  1.00  0.00           C  
ATOM   1595  HB2 SER   119      63.974  34.480  74.671  1.00  0.00           H  
ATOM   1596  HB3 SER   119      62.160  34.408  74.592  1.00  0.00           H  
ATOM   1597  OG  SER   119      63.292  33.044  73.497  1.00  0.00           O  
ATOM   1598  HG  SER   119      62.544  32.758  72.967  1.00  0.00           H  
ATOM   1599  C   SER   119      64.568  35.631  72.402  1.00  0.00           C  
ATOM   1600  O   SER   119      64.823  35.524  71.183  1.00  0.00           O  
ATOM   1601  N   SER   120      65.484  35.954  73.298  1.00  0.00           N  
ATOM   1602  H   SER   120      65.164  36.148  74.236  1.00  0.00           H  
ATOM   1603  CA  SER   120      66.928  35.971  72.947  1.00  0.00           C  
ATOM   1604  HA  SER   120      67.070  36.760  72.209  1.00  0.00           H  
ATOM   1605  CB  SER   120      67.761  36.287  74.184  1.00  0.00           C  
ATOM   1606  HB2 SER   120      67.112  36.799  74.895  1.00  0.00           H  
ATOM   1607  HB3 SER   120      67.928  35.340  74.698  1.00  0.00           H  
ATOM   1608  OG  SER   120      69.001  36.905  73.814  1.00  0.00           O  
ATOM   1609  HG  SER   120      68.926  37.829  73.565  1.00  0.00           H  
ATOM   1610  C   SER   120      67.407  34.644  72.245  1.00  0.00           C  
ATOM   1611  O   SER   120      67.032  33.517  72.643  1.00  0.00           O  
ATOM   1612  N   SER   121      68.129  34.708  71.189  1.00  0.00           N  
ATOM   1613  H   SER   121      68.496  33.828  70.856  1.00  0.00           H  
ATOM   1614  CA  SER   121      68.738  35.859  70.478  1.00  0.00           C  
ATOM   1615  HA  SER   121      68.957  36.660  71.183  1.00  0.00           H  
ATOM   1616  CB  SER   121      70.009  35.407  69.840  1.00  0.00           C  
ATOM   1617  HB2 SER   121      70.608  35.017  70.663  1.00  0.00           H  
ATOM   1618  HB3 SER   121      69.837  34.614  69.113  1.00  0.00           H  
ATOM   1619  OG  SER   121      70.540  36.514  69.101  1.00  0.00           O  
ATOM   1620  HG  SER   121      70.246  36.361  68.200  1.00  0.00           H  
ATOM   1621  C   SER   121      67.783  36.411  69.404  1.00  0.00           C  
ATOM   1622  O   SER   121      67.483  35.676  68.469  1.00  0.00           O  
ATOM   1623  N   TYR   122      67.388  37.694  69.515  1.00  0.00           N  
ATOM   1624  H   TYR   122      67.789  38.311  70.206  1.00  0.00           H  
ATOM   1625  CA  TYR   122      66.434  38.300  68.551  1.00  0.00           C  
ATOM   1626  HA  TYR   122      65.575  37.629  68.516  1.00  0.00           H  
ATOM   1627  CB  TYR   122      66.043  39.692  69.139  1.00  0.00           C  
ATOM   1628  HB2 TYR   122      66.769  40.495  69.014  1.00  0.00           H  
ATOM   1629  HB3 TYR   122      65.297  40.079  68.445  1.00  0.00           H  
ATOM   1630  CG  TYR   122      65.538  39.653  70.535  1.00  0.00           C  
ATOM   1631  CD1 TYR   122      66.332  39.869  71.688  1.00  0.00           C  
ATOM   1632  HD1 TYR   122      67.339  40.243  71.585  1.00  0.00           H  
ATOM   1633  CE1 TYR   122      65.702  39.761  73.007  1.00  0.00           C  
ATOM   1634  HE1 TYR   122      66.284  40.116  73.845  1.00  0.00           H  
ATOM   1635  CZ  TYR   122      64.398  39.253  73.261  1.00  0.00           C  
ATOM   1636  OH  TYR   122      63.919  39.088  74.534  1.00  0.00           O  
ATOM   1637  HH  TYR   122      64.574  39.318  75.197  1.00  0.00           H  
ATOM   1638  CE2 TYR   122      63.726  38.861  72.053  1.00  0.00           C  
ATOM   1639  HE2 TYR   122      62.759  38.410  72.217  1.00  0.00           H  
ATOM   1640  CD2 TYR   122      64.242  39.121  70.775  1.00  0.00           C  
ATOM   1641  HD2 TYR   122      63.601  38.973  69.919  1.00  0.00           H  
ATOM   1642  C   TYR   122      67.081  38.471  67.210  1.00  0.00           C  
ATOM   1643  O   TYR   122      68.281  38.796  67.120  1.00  0.00           O  
ATOM   1644  N   GLY   123      66.272  38.404  66.080  1.00  0.00           N  
ATOM   1645  H   GLY   123      66.725  38.540  65.188  1.00  0.00           H  
ATOM   1646  CA  GLY   123      64.781  38.274  65.998  1.00  0.00           C  
ATOM   1647  HA2 GLY   123      64.578  37.321  65.509  1.00  0.00           H  
ATOM   1648  HA3 GLY   123      64.440  38.415  67.024  1.00  0.00           H  
ATOM   1649  C   GLY   123      64.182  39.215  64.930  1.00  0.00           C  
ATOM   1650  O   GLY   123      64.767  39.376  63.873  1.00  0.00           O  
ATOM   1651  N   GLN   124      63.098  39.872  65.283  1.00  0.00           N  
ATOM   1652  H   GLN   124      62.915  39.920  66.275  1.00  0.00           H  
ATOM   1653  CA  GLN   124      62.348  40.909  64.476  1.00  0.00           C  
ATOM   1654  HA  GLN   124      63.066  41.411  63.828  1.00  0.00           H  
ATOM   1655  CB  GLN   124      61.221  40.281  63.652  1.00  0.00           C  
ATOM   1656  HB2 GLN   124      60.602  39.552  64.174  1.00  0.00           H  
ATOM   1657  HB3 GLN   124      60.554  41.098  63.376  1.00  0.00           H  
ATOM   1658  CG  GLN   124      61.802  39.601  62.330  1.00  0.00           C  
ATOM   1659  HG2 GLN   124      62.605  40.264  62.006  1.00  0.00           H  
ATOM   1660  HG3 GLN   124      62.138  38.574  62.471  1.00  0.00           H  
ATOM   1661  CD  GLN   124      60.875  39.586  61.149  1.00  0.00           C  
ATOM   1662  OE1 GLN   124      59.668  39.560  61.234  1.00  0.00           O  
ATOM   1663  NE2 GLN   124      61.404  39.482  59.913  1.00  0.00           N  
ATOM   1664 HE21 GLN   124      62.378  39.261  59.762  1.00  0.00           H  
ATOM   1665 HE22 GLN   124      60.731  39.382  59.167  1.00  0.00           H  
ATOM   1666  C   GLN   124      61.790  42.008  65.473  1.00  0.00           C  
ATOM   1667  O   GLN   124      60.643  41.914  65.993  1.00  0.00           O  
ATOM   1668  N   PRO   125      62.523  43.087  65.715  1.00  0.00           N  
ATOM   1669  CD  PRO   125      62.215  44.204  66.580  1.00  0.00           C  
ATOM   1670  HD2 PRO   125      61.842  43.907  67.560  1.00  0.00           H  
ATOM   1671  HD3 PRO   125      61.412  44.832  66.195  1.00  0.00           H  
ATOM   1672  CG  PRO   125      63.473  45.018  66.718  1.00  0.00           C  
ATOM   1673  HG2 PRO   125      64.077  44.585  67.515  1.00  0.00           H  
ATOM   1674  HG3 PRO   125      63.142  46.046  66.867  1.00  0.00           H  
ATOM   1675  CB  PRO   125      64.168  44.804  65.371  1.00  0.00           C  
ATOM   1676  HB2 PRO   125      65.228  45.041  65.273  1.00  0.00           H  
ATOM   1677  HB3 PRO   125      63.723  45.444  64.609  1.00  0.00           H  
ATOM   1678  CA  PRO   125      63.842  43.332  65.077  1.00  0.00           C  
ATOM   1679  HA  PRO   125      63.718  43.168  64.007  1.00  0.00           H  
ATOM   1680  C   PRO   125      65.043  42.462  65.452  1.00  0.00           C  
ATOM   1681  O   PRO   125      64.937  41.655  66.336  1.00  0.00           O  
ATOM   1682  N   GLN   126      66.157  42.591  64.668  1.00  0.00           N  
ATOM   1683  H   GLN   126      66.122  43.335  63.986  1.00  0.00           H  
ATOM   1684  CA  GLN   126      67.406  41.872  64.903  1.00  0.00           C  
ATOM   1685  HA  GLN   126      67.230  40.803  65.023  1.00  0.00           H  
ATOM   1686  CB  GLN   126      68.343  41.954  63.675  1.00  0.00           C  
ATOM   1687  HB2 GLN   126      67.795  41.818  62.742  1.00  0.00           H  
ATOM   1688  HB3 GLN   126      68.749  42.959  63.568  1.00  0.00           H  
ATOM   1689  CG  GLN   126      69.548  41.080  63.695  1.00  0.00           C  
ATOM   1690  HG2 GLN   126      70.207  41.345  62.868  1.00  0.00           H  
ATOM   1691  HG3 GLN   126      70.126  41.274  64.599  1.00  0.00           H  
ATOM   1692  CD  GLN   126      69.282  39.574  63.521  1.00  0.00           C  
ATOM   1693  OE1 GLN   126      68.143  39.072  63.505  1.00  0.00           O  
ATOM   1694  NE2 GLN   126      70.320  38.765  63.533  1.00  0.00           N  
ATOM   1695 HE21 GLN   126      71.205  39.249  63.591  1.00  0.00           H  
ATOM   1696 HE22 GLN   126      70.155  37.782  63.368  1.00  0.00           H  
ATOM   1697  C   GLN   126      68.092  42.380  66.148  1.00  0.00           C  
ATOM   1698  O   GLN   126      68.073  43.579  66.440  1.00  0.00           O  
ATOM   1699  N   SER   127      68.714  41.456  66.829  1.00  0.00           N  
ATOM   1700  H   SER   127      68.761  40.525  66.439  1.00  0.00           H  
ATOM   1701  CA  SER   127      69.662  41.647  67.965  1.00  0.00           C  
ATOM   1702  HA  SER   127      70.130  40.688  68.186  1.00  0.00           H  
ATOM   1703  CB  SER   127      70.855  42.566  67.526  1.00  0.00           C  
ATOM   1704  HB2 SER   127      71.307  42.265  66.581  1.00  0.00           H  
ATOM   1705  HB3 SER   127      70.497  43.591  67.420  1.00  0.00           H  
ATOM   1706  OG  SER   127      71.827  42.653  68.544  1.00  0.00           O  
ATOM   1707  HG  SER   127      72.432  43.342  68.261  1.00  0.00           H  
ATOM   1708  C   SER   127      69.006  42.102  69.300  1.00  0.00           C  
ATOM   1709  O   SER   127      69.261  41.600  70.393  1.00  0.00           O  
ATOM   1710  N   GLY   128      68.010  42.979  69.294  1.00  0.00           N  
ATOM   1711  H   GLY   128      67.579  43.407  68.486  1.00  0.00           H  
ATOM   1712  CA  GLY   128      67.174  43.255  70.458  1.00  0.00           C  
ATOM   1713  HA2 GLY   128      66.762  42.330  70.861  1.00  0.00           H  
ATOM   1714  HA3 GLY   128      67.735  43.744  71.255  1.00  0.00           H  
ATOM   1715  C   GLY   128      66.012  44.241  70.022  1.00  0.00           C  
ATOM   1716  O   GLY   128      66.104  44.823  68.919  1.00  0.00           O  
ATOM   1717  N   SER   129      64.896  44.478  70.676  1.00  0.00           N  
ATOM   1718  H   SER   129      64.191  44.901  70.090  1.00  0.00           H  
ATOM   1719  CA  SER   129      64.378  44.054  71.964  1.00  0.00           C  
ATOM   1720  HA  SER   129      63.446  44.569  72.198  1.00  0.00           H  
ATOM   1721  CB  SER   129      64.165  42.545  72.057  1.00  0.00           C  
ATOM   1722  HB2 SER   129      65.106  42.019  71.902  1.00  0.00           H  
ATOM   1723  HB3 SER   129      63.835  42.383  73.083  1.00  0.00           H  
ATOM   1724  OG  SER   129      63.029  42.176  71.306  1.00  0.00           O  
ATOM   1725  HG  SER   129      63.292  42.318  70.394  1.00  0.00           H  
ATOM   1726  C   SER   129      65.260  44.516  73.076  1.00  0.00           C  
ATOM   1727  O   SER   129      65.722  43.638  73.845  1.00  0.00           O  
ATOM   1728  N   TYR   130      65.424  45.827  73.255  1.00  0.00           N  
ATOM   1729  H   TYR   130      65.043  46.493  72.598  1.00  0.00           H  
ATOM   1730  CA  TYR   130      66.333  46.376  74.272  1.00  0.00           C  
ATOM   1731  HA  TYR   130      66.339  45.659  75.093  1.00  0.00           H  
ATOM   1732  CB  TYR   130      67.742  46.494  73.589  1.00  0.00           C  
ATOM   1733  HB2 TYR   130      67.867  45.485  73.194  1.00  0.00           H  
ATOM   1734  HB3 TYR   130      67.721  47.146  72.716  1.00  0.00           H  
ATOM   1735  CG  TYR   130      68.979  46.798  74.354  1.00  0.00           C  
ATOM   1736  CD1 TYR   130      69.684  47.949  74.100  1.00  0.00           C  
ATOM   1737  HD1 TYR   130      69.204  48.616  73.398  1.00  0.00           H  
ATOM   1738  CE1 TYR   130      70.652  48.473  74.986  1.00  0.00           C  
ATOM   1739  HE1 TYR   130      71.130  49.433  74.858  1.00  0.00           H  
ATOM   1740  CZ  TYR   130      71.062  47.707  76.046  1.00  0.00           C  
ATOM   1741  OH  TYR   130      72.153  48.098  76.729  1.00  0.00           O  
ATOM   1742  HH  TYR   130      72.694  47.328  76.915  1.00  0.00           H  
ATOM   1743  CE2 TYR   130      70.362  46.519  76.281  1.00  0.00           C  
ATOM   1744  HE2 TYR   130      70.753  45.948  77.111  1.00  0.00           H  
ATOM   1745  CD2 TYR   130      69.280  46.074  75.529  1.00  0.00           C  
ATOM   1746  HD2 TYR   130      68.730  45.185  75.801  1.00  0.00           H  
ATOM   1747  C   TYR   130      65.869  47.732  74.895  1.00  0.00           C  
ATOM   1748  O   TYR   130      66.233  48.855  74.416  1.00  0.00           O  
ATOM   1749  N   SER   131      64.985  47.847  75.862  1.00  0.00           N  
ATOM   1750  H   SER   131      64.795  48.774  76.215  1.00  0.00           H  
ATOM   1751  CA  SER   131      64.303  46.798  76.705  1.00  0.00           C  
ATOM   1752  HA  SER   131      63.637  47.330  77.384  1.00  0.00           H  
ATOM   1753  CB  SER   131      63.328  45.930  75.905  1.00  0.00           C  
ATOM   1754  HB2 SER   131      62.638  46.537  75.319  1.00  0.00           H  
ATOM   1755  HB3 SER   131      63.977  45.274  75.325  1.00  0.00           H  
ATOM   1756  OG  SER   131      62.514  45.087  76.770  1.00  0.00           O  
ATOM   1757  HG  SER   131      62.539  44.214  76.371  1.00  0.00           H  
ATOM   1758  C   SER   131      65.208  45.979  77.653  1.00  0.00           C  
ATOM   1759  O   SER   131      65.607  44.905  77.316  1.00  0.00           O  
ATOM   1760  N   GLN   132      65.553  46.512  78.819  1.00  0.00           N  
ATOM   1761  H   GLN   132      66.016  45.864  79.440  1.00  0.00           H  
ATOM   1762  CA  GLN   132      65.140  47.741  79.439  1.00  0.00           C  
ATOM   1763  HA  GLN   132      65.073  48.533  78.692  1.00  0.00           H  
ATOM   1764  CB  GLN   132      63.805  47.399  80.161  1.00  0.00           C  
ATOM   1765  HB2 GLN   132      63.173  46.709  79.602  1.00  0.00           H  
ATOM   1766  HB3 GLN   132      64.077  46.716  80.965  1.00  0.00           H  
ATOM   1767  CG  GLN   132      62.873  48.565  80.786  1.00  0.00           C  
ATOM   1768  HG2 GLN   132      62.112  48.167  81.457  1.00  0.00           H  
ATOM   1769  HG3 GLN   132      63.508  49.248  81.351  1.00  0.00           H  
ATOM   1770  CD  GLN   132      62.215  49.424  79.800  1.00  0.00           C  
ATOM   1771  OE1 GLN   132      62.898  49.970  78.930  1.00  0.00           O  
ATOM   1772  NE2 GLN   132      60.934  49.658  79.931  1.00  0.00           N  
ATOM   1773 HE21 GLN   132      60.424  49.117  80.615  1.00  0.00           H  
ATOM   1774 HE22 GLN   132      60.481  50.127  79.161  1.00  0.00           H  
ATOM   1775  C   GLN   132      66.181  48.301  80.522  1.00  0.00           C  
ATOM   1776  O   GLN   132      66.761  47.522  81.270  1.00  0.00           O  
ATOM   1777  N   GLN   133      66.341  49.584  80.482  1.00  0.00           N  
ATOM   1778  H   GLN   133      65.831  50.141  79.811  1.00  0.00           H  
ATOM   1779  CA  GLN   133      67.419  50.305  81.272  1.00  0.00           C  
ATOM   1780  HA  GLN   133      67.440  51.335  80.916  1.00  0.00           H  
ATOM   1781  CB  GLN   133      67.024  50.553  82.702  1.00  0.00           C  
ATOM   1782  HB2 GLN   133      67.119  49.581  83.186  1.00  0.00           H  
ATOM   1783  HB3 GLN   133      67.893  51.111  83.053  1.00  0.00           H  
ATOM   1784  CG  GLN   133      65.661  51.277  82.862  1.00  0.00           C  
ATOM   1785  HG2 GLN   133      65.375  51.701  81.899  1.00  0.00           H  
ATOM   1786  HG3 GLN   133      64.815  50.598  82.975  1.00  0.00           H  
ATOM   1787  CD  GLN   133      65.737  52.447  83.908  1.00  0.00           C  
ATOM   1788  OE1 GLN   133      66.518  52.402  84.799  1.00  0.00           O  
ATOM   1789  NE2 GLN   133      64.913  53.454  83.815  1.00  0.00           N  
ATOM   1790 HE21 GLN   133      64.251  53.503  83.053  1.00  0.00           H  
ATOM   1791 HE22 GLN   133      64.911  54.098  84.593  1.00  0.00           H  
ATOM   1792  C   GLN   133      68.831  49.661  81.065  1.00  0.00           C  
ATOM   1793  O   GLN   133      69.327  49.076  82.029  1.00  0.00           O  
ATOM   1794  N   PRO   134      69.417  49.608  79.881  1.00  0.00           N  
ATOM   1795  CD  PRO   134      70.844  49.190  79.785  1.00  0.00           C  
ATOM   1796  HD2 PRO   134      70.927  48.342  79.105  1.00  0.00           H  
ATOM   1797  HD3 PRO   134      71.244  49.045  80.789  1.00  0.00           H  
ATOM   1798  CG  PRO   134      71.378  50.398  79.081  1.00  0.00           C  
ATOM   1799  HG2 PRO   134      72.391  50.278  78.698  1.00  0.00           H  
ATOM   1800  HG3 PRO   134      71.547  51.195  79.805  1.00  0.00           H  
ATOM   1801  CB  PRO   134      70.358  50.787  78.068  1.00  0.00           C  
ATOM   1802  HB2 PRO   134      70.568  50.207  77.169  1.00  0.00           H  
ATOM   1803  HB3 PRO   134      70.523  51.842  77.847  1.00  0.00           H  
ATOM   1804  CA  PRO   134      69.072  50.466  78.733  1.00  0.00           C  
ATOM   1805  HA  PRO   134      68.633  51.355  79.186  1.00  0.00           H  
ATOM   1806  C   PRO   134      68.104  49.682  77.785  1.00  0.00           C  
ATOM   1807  O   PRO   134      67.936  48.492  77.869  1.00  0.00           O  
ATOM   1808  N   SER   135      67.492  50.388  76.824  1.00  0.00           N  
ATOM   1809  H   SER   135      66.822  49.869  76.274  1.00  0.00           H  
ATOM   1810  CA  SER   135      67.499  51.818  76.682  1.00  0.00           C  
ATOM   1811  HA  SER   135      68.546  52.116  76.740  1.00  0.00           H  
ATOM   1812  CB  SER   135      66.807  52.217  75.369  1.00  0.00           C  
ATOM   1813  HB2 SER   135      65.743  51.984  75.379  1.00  0.00           H  
ATOM   1814  HB3 SER   135      66.921  53.294  75.249  1.00  0.00           H  
ATOM   1815  OG  SER   135      67.292  51.464  74.273  1.00  0.00           O  
ATOM   1816  HG  SER   135      66.814  50.631  74.266  1.00  0.00           H  
ATOM   1817  C   SER   135      66.803  52.572  77.911  1.00  0.00           C  
ATOM   1818  O   SER   135      66.109  51.884  78.657  1.00  0.00           O  
ATOM   1819  N   TYR   136      66.886  53.877  78.049  1.00  0.00           N  
ATOM   1820  H   TYR   136      67.449  54.367  77.368  1.00  0.00           H  
ATOM   1821  CA  TYR   136      66.320  54.678  79.116  1.00  0.00           C  
ATOM   1822  HA  TYR   136      65.902  54.035  79.892  1.00  0.00           H  
ATOM   1823  CB  TYR   136      67.381  55.535  79.862  1.00  0.00           C  
ATOM   1824  HB2 TYR   136      67.934  56.159  79.160  1.00  0.00           H  
ATOM   1825  HB3 TYR   136      66.929  56.205  80.593  1.00  0.00           H  
ATOM   1826  CG  TYR   136      68.439  54.731  80.563  1.00  0.00           C  
ATOM   1827  CD1 TYR   136      68.109  54.295  81.855  1.00  0.00           C  
ATOM   1828  HD1 TYR   136      67.123  54.486  82.253  1.00  0.00           H  
ATOM   1829  CE1 TYR   136      69.030  53.476  82.543  1.00  0.00           C  
ATOM   1830  HE1 TYR   136      68.802  53.122  83.537  1.00  0.00           H  
ATOM   1831  CZ  TYR   136      70.315  53.214  82.010  1.00  0.00           C  
ATOM   1832  OH  TYR   136      71.237  52.384  82.562  1.00  0.00           O  
ATOM   1833  HH  TYR   136      72.033  52.574  82.060  1.00  0.00           H  
ATOM   1834  CE2 TYR   136      70.663  53.704  80.680  1.00  0.00           C  
ATOM   1835  HE2 TYR   136      71.591  53.613  80.135  1.00  0.00           H  
ATOM   1836  CD2 TYR   136      69.645  54.373  79.930  1.00  0.00           C  
ATOM   1837  HD2 TYR   136      69.925  54.729  78.950  1.00  0.00           H  
ATOM   1838  C   TYR   136      65.228  55.630  78.627  1.00  0.00           C  
ATOM   1839  O   TYR   136      65.502  56.734  78.141  1.00  0.00           O  
ATOM   1840  N   GLY   137      63.965  55.207  78.491  1.00  0.00           N  
ATOM   1841  H   GLY   137      63.246  55.911  78.404  1.00  0.00           H  
ATOM   1842  CA  GLY   137      63.378  53.903  78.685  1.00  0.00           C  
ATOM   1843  HA2 GLY   137      62.539  53.856  77.991  1.00  0.00           H  
ATOM   1844  HA3 GLY   137      64.009  53.083  78.342  1.00  0.00           H  
ATOM   1845  C   GLY   137      62.904  53.541  80.112  1.00  0.00           C  
ATOM   1846  O   GLY   137      63.664  53.452  81.068  1.00  0.00           O  
ATOM   1847  N   GLY   138      61.662  53.122  80.365  1.00  0.00           N  
ATOM   1848  H   GLY   138      60.985  53.043  79.619  1.00  0.00           H  
ATOM   1849  CA  GLY   138      61.234  52.572  81.612  1.00  0.00           C  
ATOM   1850  HA2 GLY   138      60.186  52.311  81.463  1.00  0.00           H  
ATOM   1851  HA3 GLY   138      61.768  51.635  81.768  1.00  0.00           H  
ATOM   1852  C   GLY   138      61.284  53.522  82.778  1.00  0.00           C  
ATOM   1853  O   GLY   138      61.473  54.671  82.604  1.00  0.00           O  
ATOM   1854  N   GLN   139      61.002  53.104  84.018  1.00  0.00           N  
ATOM   1855  H   GLN   139      61.280  53.709  84.778  1.00  0.00           H  
ATOM   1856  CA  GLN   139      60.582  51.841  84.514  1.00  0.00           C  
ATOM   1857  HA  GLN   139      60.079  51.359  83.676  1.00  0.00           H  
ATOM   1858  CB  GLN   139      61.843  51.070  84.976  1.00  0.00           C  
ATOM   1859  HB2 GLN   139      61.563  50.145  85.480  1.00  0.00           H  
ATOM   1860  HB3 GLN   139      62.532  50.947  84.140  1.00  0.00           H  
ATOM   1861  CG  GLN   139      62.569  51.879  86.088  1.00  0.00           C  
ATOM   1862  HG2 GLN   139      62.851  52.870  85.733  1.00  0.00           H  
ATOM   1863  HG3 GLN   139      61.866  52.033  86.907  1.00  0.00           H  
ATOM   1864  CD  GLN   139      63.786  51.160  86.731  1.00  0.00           C  
ATOM   1865  OE1 GLN   139      64.319  50.152  86.291  1.00  0.00           O  
ATOM   1866  NE2 GLN   139      64.288  51.691  87.804  1.00  0.00           N  
ATOM   1867 HE21 GLN   139      63.956  52.553  88.211  1.00  0.00           H  
ATOM   1868 HE22 GLN   139      65.097  51.202  88.159  1.00  0.00           H  
ATOM   1869  C   GLN   139      59.448  51.889  85.586  1.00  0.00           C  
ATOM   1870  O   GLN   139      58.977  50.836  86.044  1.00  0.00           O  
ATOM   1871  N   GLN   140      59.111  53.098  86.073  1.00  0.00           N  
ATOM   1872  H   GLN   140      59.641  53.892  85.743  1.00  0.00           H  
ATOM   1873  CA  GLN   140      57.859  53.472  86.757  1.00  0.00           C  
ATOM   1874  HA  GLN   140      57.951  54.529  87.009  1.00  0.00           H  
ATOM   1875  CB  GLN   140      56.567  53.323  85.859  1.00  0.00           C  
ATOM   1876  HB2 GLN   140      56.578  52.357  85.354  1.00  0.00           H  
ATOM   1877  HB3 GLN   140      55.631  53.401  86.411  1.00  0.00           H  
ATOM   1878  CG  GLN   140      56.463  54.455  84.841  1.00  0.00           C  
ATOM   1879  HG2 GLN   140      55.454  54.465  84.430  1.00  0.00           H  
ATOM   1880  HG3 GLN   140      56.671  55.347  85.431  1.00  0.00           H  
ATOM   1881  CD  GLN   140      57.494  54.400  83.731  1.00  0.00           C  
ATOM   1882  OE1 GLN   140      57.867  53.351  83.271  1.00  0.00           O  
ATOM   1883  NE2 GLN   140      58.132  55.493  83.361  1.00  0.00           N  
ATOM   1884 HE21 GLN   140      57.825  56.427  83.593  1.00  0.00           H  
ATOM   1885 HE22 GLN   140      58.838  55.436  82.642  1.00  0.00           H  
ATOM   1886  C   GLN   140      57.890  52.725  88.040  1.00  0.00           C  
ATOM   1887  O   GLN   140      56.927  52.085  88.316  1.00  0.00           O  
ATOM   1888  N   GLN   141      58.978  52.691  88.800  1.00  0.00           N  
ATOM   1889  H   GLN   141      59.781  53.159  88.403  1.00  0.00           H  
ATOM   1890  CA  GLN   141      59.133  52.000  90.114  1.00  0.00           C  
ATOM   1891  HA  GLN   141      58.346  51.263  90.272  1.00  0.00           H  
ATOM   1892  CB  GLN   141      60.548  51.297  90.109  1.00  0.00           C  
ATOM   1893  HB2 GLN   141      61.218  52.106  89.819  1.00  0.00           H  
ATOM   1894  HB3 GLN   141      60.774  50.951  91.117  1.00  0.00           H  
ATOM   1895  CG  GLN   141      60.791  50.136  89.224  1.00  0.00           C  
ATOM   1896  HG2 GLN   141      60.732  50.224  88.139  1.00  0.00           H  
ATOM   1897  HG3 GLN   141      61.740  49.657  89.464  1.00  0.00           H  
ATOM   1898  CD  GLN   141      59.727  49.034  89.480  1.00  0.00           C  
ATOM   1899  OE1 GLN   141      59.661  48.258  90.366  1.00  0.00           O  
ATOM   1900  NE2 GLN   141      58.743  48.920  88.605  1.00  0.00           N  
ATOM   1901 HE21 GLN   141      58.589  49.446  87.756  1.00  0.00           H  
ATOM   1902 HE22 GLN   141      58.269  48.048  88.791  1.00  0.00           H  
ATOM   1903  C   GLN   141      59.022  53.064  91.259  1.00  0.00           C  
ATOM   1904  O   GLN   141      59.655  54.145  91.223  1.00  0.00           O  
ATOM   1905  N   SER   142      58.379  52.912  92.403  1.00  0.00           N  
ATOM   1906  H   SER   142      58.520  53.734  92.972  1.00  0.00           H  
ATOM   1907  CA  SER   142      57.460  51.824  92.866  1.00  0.00           C  
ATOM   1908  HA  SER   142      57.179  52.036  93.897  1.00  0.00           H  
ATOM   1909  CB  SER   142      56.178  51.836  92.095  1.00  0.00           C  
ATOM   1910  HB2 SER   142      56.313  51.333  91.138  1.00  0.00           H  
ATOM   1911  HB3 SER   142      55.498  51.229  92.692  1.00  0.00           H  
ATOM   1912  OG  SER   142      55.665  53.146  91.912  1.00  0.00           O  
ATOM   1913  HG  SER   142      55.475  53.442  92.806  1.00  0.00           H  
ATOM   1914  C   SER   142      58.126  50.463  92.993  1.00  0.00           C  
ATOM   1915  O   SER   142      57.584  49.555  92.469  1.00  0.00           O  
ATOM   1916  N   TYR   143      59.327  50.422  93.537  1.00  0.00           N  
ATOM   1917  H   TYR   143      59.776  51.234  93.935  1.00  0.00           H  
ATOM   1918  CA  TYR   143      60.061  49.117  93.823  1.00  0.00           C  
ATOM   1919  HA  TYR   143      60.365  48.621  92.902  1.00  0.00           H  
ATOM   1920  CB  TYR   143      61.427  49.496  94.420  1.00  0.00           C  
ATOM   1921  HB2 TYR   143      61.245  50.008  95.364  1.00  0.00           H  
ATOM   1922  HB3 TYR   143      62.002  48.620  94.721  1.00  0.00           H  
ATOM   1923  CG  TYR   143      62.351  50.282  93.481  1.00  0.00           C  
ATOM   1924  CD1 TYR   143      63.075  49.627  92.449  1.00  0.00           C  
ATOM   1925  HD1 TYR   143      62.782  48.636  92.135  1.00  0.00           H  
ATOM   1926  CE1 TYR   143      63.967  50.334  91.605  1.00  0.00           C  
ATOM   1927  HE1 TYR   143      64.457  49.847  90.775  1.00  0.00           H  
ATOM   1928  CZ  TYR   143      64.109  51.723  91.892  1.00  0.00           C  
ATOM   1929  OH  TYR   143      65.103  52.381  91.219  1.00  0.00           O  
ATOM   1930  HH  TYR   143      65.757  51.719  90.985  1.00  0.00           H  
ATOM   1931  CE2 TYR   143      63.359  52.411  92.893  1.00  0.00           C  
ATOM   1932  HE2 TYR   143      63.467  53.476  93.034  1.00  0.00           H  
ATOM   1933  CD2 TYR   143      62.486  51.645  93.681  1.00  0.00           C  
ATOM   1934  HD2 TYR   143      62.095  52.123  94.567  1.00  0.00           H  
ATOM   1935  C   TYR   143      59.358  48.182  94.840  1.00  0.00           C  
ATOM   1936  O   TYR   143      58.940  48.625  95.928  1.00  0.00           O  
ATOM   1937  N   GLY   144      59.173  46.857  94.554  1.00  0.00           N  
ATOM   1938  H   GLY   144      59.208  46.450  93.630  1.00  0.00           H  
ATOM   1939  CA  GLY   144      58.512  45.882  95.506  1.00  0.00           C  
ATOM   1940  HA2 GLY   144      58.525  44.877  95.083  1.00  0.00           H  
ATOM   1941  HA3 GLY   144      59.013  45.870  96.474  1.00  0.00           H  
ATOM   1942  C   GLY   144      57.070  46.193  95.773  1.00  0.00           C  
ATOM   1943  O   GLY   144      56.397  46.924  94.973  1.00  0.00           O  
ATOM   1944  N   GLN   145      56.534  45.422  96.727  1.00  0.00           N  
ATOM   1945  H   GLN   145      57.135  44.875  97.327  1.00  0.00           H  
ATOM   1946  CA  GLN   145      55.116  45.484  97.179  1.00  0.00           C  
ATOM   1947  HA  GLN   145      54.510  45.675  96.293  1.00  0.00           H  
ATOM   1948  CB  GLN   145      54.810  44.194  97.890  1.00  0.00           C  
ATOM   1949  HB2 GLN   145      55.553  44.096  98.682  1.00  0.00           H  
ATOM   1950  HB3 GLN   145      53.824  44.242  98.354  1.00  0.00           H  
ATOM   1951  CG  GLN   145      54.820  42.895  96.918  1.00  0.00           C  
ATOM   1952  HG2 GLN   145      54.212  43.126  96.044  1.00  0.00           H  
ATOM   1953  HG3 GLN   145      55.846  42.842  96.554  1.00  0.00           H  
ATOM   1954  CD  GLN   145      54.378  41.664  97.623  1.00  0.00           C  
ATOM   1955  OE1 GLN   145      53.498  41.700  98.484  1.00  0.00           O  
ATOM   1956  NE2 GLN   145      54.945  40.507  97.358  1.00  0.00           N  
ATOM   1957 HE21 GLN   145      54.429  39.694  97.663  1.00  0.00           H  
ATOM   1958 HE22 GLN   145      55.663  40.483  96.649  1.00  0.00           H  
ATOM   1959  C   GLN   145      54.703  46.657  98.100  1.00  0.00           C  
ATOM   1960  O   GLN   145      55.583  47.232  98.773  1.00  0.00           O  
ATOM   1961  N   GLN   146      53.401  46.969  98.135  1.00  0.00           N  
ATOM   1962  H   GLN   146      52.695  46.472  97.613  1.00  0.00           H  
ATOM   1963  CA  GLN   146      53.025  48.162  98.880  1.00  0.00           C  
ATOM   1964  HA  GLN   146      53.758  48.954  98.721  1.00  0.00           H  
ATOM   1965  CB  GLN   146      51.703  48.786  98.374  1.00  0.00           C  
ATOM   1966  HB2 GLN   146      50.892  48.150  98.728  1.00  0.00           H  
ATOM   1967  HB3 GLN   146      51.663  49.806  98.758  1.00  0.00           H  
ATOM   1968  CG  GLN   146      51.626  49.120  96.834  1.00  0.00           C  
ATOM   1969  HG2 GLN   146      51.700  48.186  96.276  1.00  0.00           H  
ATOM   1970  HG3 GLN   146      50.593  49.408  96.642  1.00  0.00           H  
ATOM   1971  CD  GLN   146      52.580  50.146  96.212  1.00  0.00           C  
ATOM   1972  OE1 GLN   146      53.502  50.763  96.717  1.00  0.00           O  
ATOM   1973  NE2 GLN   146      52.159  50.660  95.015  1.00  0.00           N  
ATOM   1974 HE21 GLN   146      51.373  50.259  94.524  1.00  0.00           H  
ATOM   1975 HE22 GLN   146      52.616  51.478  94.640  1.00  0.00           H  
ATOM   1976  C   GLN   146      53.044  48.001 100.389  1.00  0.00           C  
ATOM   1977  O   GLN   146      52.845  46.918 100.885  1.00  0.00           O  
ATOM   1978  N   GLN   147      53.249  49.180 101.034  1.00  0.00           N  
ATOM   1979  H   GLN   147      53.393  50.014 100.483  1.00  0.00           H  
ATOM   1980  CA  GLN   147      53.245  49.271 102.484  1.00  0.00           C  
ATOM   1981  HA  GLN   147      52.918  48.331 102.929  1.00  0.00           H  
ATOM   1982  CB  GLN   147      54.657  49.571 102.877  1.00  0.00           C  
ATOM   1983  HB2 GLN   147      54.873  50.595 102.573  1.00  0.00           H  
ATOM   1984  HB3 GLN   147      54.796  49.497 103.955  1.00  0.00           H  
ATOM   1985  CG  GLN   147      55.711  48.656 102.287  1.00  0.00           C  
ATOM   1986  HG2 GLN   147      55.666  48.653 101.198  1.00  0.00           H  
ATOM   1987  HG3 GLN   147      56.724  49.002 102.495  1.00  0.00           H  
ATOM   1988  CD  GLN   147      55.669  47.195 102.893  1.00  0.00           C  
ATOM   1989  OE1 GLN   147      54.975  46.960 103.843  1.00  0.00           O  
ATOM   1990  NE2 GLN   147      56.307  46.181 102.248  1.00  0.00           N  
ATOM   1991 HE21 GLN   147      56.823  46.444 101.420  1.00  0.00           H  
ATOM   1992 HE22 GLN   147      56.097  45.233 102.524  1.00  0.00           H  
ATOM   1993  C   GLN   147      52.299  50.405 102.947  1.00  0.00           C  
ATOM   1994  O   GLN   147      52.051  51.283 102.129  1.00  0.00           O  
ATOM   1995  N   SER   148      51.669  50.363 104.083  1.00  0.00           N  
ATOM   1996  H   SER   148      51.825  49.514 104.608  1.00  0.00           H  
ATOM   1997  CA  SER   148      51.326  51.607 104.804  1.00  0.00           C  
ATOM   1998  HA  SER   148      50.315  51.898 104.517  1.00  0.00           H  
ATOM   1999  CB  SER   148      51.197  51.308 106.315  1.00  0.00           C  
ATOM   2000  HB2 SER   148      52.142  51.026 106.781  1.00  0.00           H  
ATOM   2001  HB3 SER   148      50.830  52.230 106.765  1.00  0.00           H  
ATOM   2002  OG  SER   148      50.106  50.343 106.619  1.00  0.00           O  
ATOM   2003  HG  SER   148      50.083  50.338 107.579  1.00  0.00           H  
ATOM   2004  C   SER   148      52.236  52.821 104.555  1.00  0.00           C  
ATOM   2005  O   SER   148      53.441  52.746 104.381  1.00  0.00           O  
ATOM   2006  N   TYR   149      51.605  53.994 104.488  1.00  0.00           N  
ATOM   2007  H   TYR   149      50.626  53.917 104.722  1.00  0.00           H  
ATOM   2008  CA  TYR   149      52.122  55.284 104.225  1.00  0.00           C  
ATOM   2009  HA  TYR   149      52.650  55.249 103.272  1.00  0.00           H  
ATOM   2010  CB  TYR   149      50.953  56.270 104.116  1.00  0.00           C  
ATOM   2011  HB2 TYR   149      50.321  56.080 103.248  1.00  0.00           H  
ATOM   2012  HB3 TYR   149      50.292  56.124 104.970  1.00  0.00           H  
ATOM   2013  CG  TYR   149      51.398  57.753 104.078  1.00  0.00           C  
ATOM   2014  CD1 TYR   149      51.223  58.610 105.188  1.00  0.00           C  
ATOM   2015  HD1 TYR   149      50.903  58.231 106.147  1.00  0.00           H  
ATOM   2016  CE1 TYR   149      51.571  59.952 105.038  1.00  0.00           C  
ATOM   2017  HE1 TYR   149      51.447  60.698 105.809  1.00  0.00           H  
ATOM   2018  CZ  TYR   149      52.203  60.407 103.808  1.00  0.00           C  
ATOM   2019  OH  TYR   149      52.706  61.681 103.657  1.00  0.00           O  
ATOM   2020  HH  TYR   149      53.162  61.716 102.813  1.00  0.00           H  
ATOM   2021  CE2 TYR   149      52.572  59.509 102.887  1.00  0.00           C  
ATOM   2022  HE2 TYR   149      53.207  59.807 102.066  1.00  0.00           H  
ATOM   2023  CD2 TYR   149      52.049  58.190 102.972  1.00  0.00           C  
ATOM   2024  HD2 TYR   149      52.158  57.482 102.163  1.00  0.00           H  
ATOM   2025  C   TYR   149      53.108  55.616 105.382  1.00  0.00           C  
ATOM   2026  O   TYR   149      52.885  55.263 106.526  1.00  0.00           O  
ATOM   2027  N   ASN   150      54.209  56.386 105.124  1.00  0.00           N  
ATOM   2028  H   ASN   150      54.466  56.658 104.186  1.00  0.00           H  
ATOM   2029  CA  ASN   150      55.110  56.824 106.203  1.00  0.00           C  
ATOM   2030  HA  ASN   150      54.674  56.653 107.187  1.00  0.00           H  
ATOM   2031  CB  ASN   150      56.406  55.937 106.213  1.00  0.00           C  
ATOM   2032  HB2 ASN   150      56.147  54.882 106.119  1.00  0.00           H  
ATOM   2033  HB3 ASN   150      57.017  56.266 105.372  1.00  0.00           H  
ATOM   2034  CG  ASN   150      57.161  56.075 107.531  1.00  0.00           C  
ATOM   2035  OD1 ASN   150      56.797  55.764 108.658  1.00  0.00           O  
ATOM   2036  ND2 ASN   150      58.337  56.632 107.440  1.00  0.00           N  
ATOM   2037 HD21 ASN   150      58.851  56.785 108.296  1.00  0.00           H  
ATOM   2038 HD22 ASN   150      58.641  56.976 106.540  1.00  0.00           H  
ATOM   2039  C   ASN   150      55.334  58.325 106.105  1.00  0.00           C  
ATOM   2040  O   ASN   150      56.093  58.703 105.177  1.00  0.00           O  
ATOM   2041  N   PRO   151      54.790  59.174 106.927  1.00  0.00           N  
ATOM   2042  CD  PRO   151      54.086  58.820 108.131  1.00  0.00           C  
ATOM   2043  HD2 PRO   151      54.643  58.086 108.713  1.00  0.00           H  
ATOM   2044  HD3 PRO   151      53.070  58.478 107.933  1.00  0.00           H  
ATOM   2045  CG  PRO   151      54.072  60.030 108.995  1.00  0.00           C  
ATOM   2046  HG2 PRO   151      55.056  60.243 109.411  1.00  0.00           H  
ATOM   2047  HG3 PRO   151      53.202  60.118 109.646  1.00  0.00           H  
ATOM   2048  CB  PRO   151      53.805  61.109 107.854  1.00  0.00           C  
ATOM   2049  HB2 PRO   151      54.129  62.125 108.079  1.00  0.00           H  
ATOM   2050  HB3 PRO   151      52.745  61.178 107.609  1.00  0.00           H  
ATOM   2051  CA  PRO   151      54.687  60.608 106.718  1.00  0.00           C  
ATOM   2052  HA  PRO   151      54.209  60.888 105.780  1.00  0.00           H  
ATOM   2053  C   PRO   151      56.108  61.350 106.747  1.00  0.00           C  
ATOM   2054  O   PRO   151      57.010  60.873 107.449  1.00  0.00           O  
ATOM   2055  N   PRO   152      56.282  62.422 105.938  1.00  0.00           N  
ATOM   2056  CD  PRO   152      55.264  62.976 105.136  1.00  0.00           C  
ATOM   2057  HD2 PRO   152      54.262  62.960 105.566  1.00  0.00           H  
ATOM   2058  HD3 PRO   152      55.273  62.371 104.229  1.00  0.00           H  
ATOM   2059  CG  PRO   152      55.633  64.422 104.836  1.00  0.00           C  
ATOM   2060  HG2 PRO   152      55.078  65.064 105.520  1.00  0.00           H  
ATOM   2061  HG3 PRO   152      55.383  64.672 103.805  1.00  0.00           H  
ATOM   2062  CB  PRO   152      57.109  64.489 105.078  1.00  0.00           C  
ATOM   2063  HB2 PRO   152      57.454  65.435 105.494  1.00  0.00           H  
ATOM   2064  HB3 PRO   152      57.578  64.319 104.109  1.00  0.00           H  
ATOM   2065  CA  PRO   152      57.427  63.314 106.089  1.00  0.00           C  
ATOM   2066  HA  PRO   152      58.399  62.881 105.852  1.00  0.00           H  
ATOM   2067  C   PRO   152      57.626  63.971 107.512  1.00  0.00           C  
ATOM   2068  O   PRO   152      56.711  64.350 108.205  1.00  0.00           O  
ATOM   2069  N   GLN   153      58.935  64.005 107.860  1.00  0.00           N  
ATOM   2070  H   GLN   153      59.602  63.530 107.270  1.00  0.00           H  
ATOM   2071  CA  GLN   153      59.426  64.789 109.059  1.00  0.00           C  
ATOM   2072  HA  GLN   153      59.015  64.399 109.990  1.00  0.00           H  
ATOM   2073  CB  GLN   153      61.053  64.622 109.107  1.00  0.00           C  
ATOM   2074  HB2 GLN   153      61.217  63.546 109.055  1.00  0.00           H  
ATOM   2075  HB3 GLN   153      61.476  65.090 108.217  1.00  0.00           H  
ATOM   2076  CG  GLN   153      61.776  65.136 110.336  1.00  0.00           C  
ATOM   2077  HG2 GLN   153      61.715  66.211 110.508  1.00  0.00           H  
ATOM   2078  HG3 GLN   153      61.282  64.669 111.188  1.00  0.00           H  
ATOM   2079  CD  GLN   153      63.213  64.755 110.360  1.00  0.00           C  
ATOM   2080  OE1 GLN   153      63.902  64.521 109.370  1.00  0.00           O  
ATOM   2081  NE2 GLN   153      63.807  64.665 111.530  1.00  0.00           N  
ATOM   2082 HE21 GLN   153      63.195  64.688 112.333  1.00  0.00           H  
ATOM   2083 HE22 GLN   153      64.710  64.216 111.579  1.00  0.00           H  
ATOM   2084  C   GLN   153      59.009  66.219 109.049  1.00  0.00           C  
ATOM   2085  O   GLN   153      59.076  66.880 108.000  1.00  0.00           O  
ATOM   2086  N   GLY   154      58.655  66.793 110.241  1.00  0.00           N  
ATOM   2087  H   GLY   154      58.387  66.220 111.029  1.00  0.00           H  
ATOM   2088  CA  GLY   154      58.376  68.203 110.325  1.00  0.00           C  
ATOM   2089  HA2 GLY   154      58.054  68.242 111.366  1.00  0.00           H  
ATOM   2090  HA3 GLY   154      59.340  68.691 110.181  1.00  0.00           H  
ATOM   2091  C   GLY   154      57.298  68.796 109.363  1.00  0.00           C  
ATOM   2092  O   GLY   154      56.513  68.049 108.767  1.00  0.00           O  
ATOM   2093  N   TYR   155      57.410  70.115 109.133  1.00  0.00           N  
ATOM   2094  H   TYR   155      58.233  70.614 109.441  1.00  0.00           H  
ATOM   2095  CA  TYR   155      56.293  70.925 108.585  1.00  0.00           C  
ATOM   2096  HA  TYR   155      55.678  70.220 108.027  1.00  0.00           H  
ATOM   2097  CB  TYR   155      55.630  71.590 109.771  1.00  0.00           C  
ATOM   2098  HB2 TYR   155      56.319  72.386 110.053  1.00  0.00           H  
ATOM   2099  HB3 TYR   155      54.703  72.087 109.485  1.00  0.00           H  
ATOM   2100  CG  TYR   155      55.252  70.855 111.004  1.00  0.00           C  
ATOM   2101  CD1 TYR   155      56.049  71.012 112.163  1.00  0.00           C  
ATOM   2102  HD1 TYR   155      56.938  71.624 112.131  1.00  0.00           H  
ATOM   2103  CE1 TYR   155      55.775  70.226 113.301  1.00  0.00           C  
ATOM   2104  HE1 TYR   155      56.423  70.244 114.164  1.00  0.00           H  
ATOM   2105  CZ  TYR   155      54.610  69.341 113.279  1.00  0.00           C  
ATOM   2106  OH  TYR   155      54.308  68.603 114.391  1.00  0.00           O  
ATOM   2107  HH  TYR   155      53.394  68.327 114.491  1.00  0.00           H  
ATOM   2108  CE2 TYR   155      53.724  69.313 112.167  1.00  0.00           C  
ATOM   2109  HE2 TYR   155      52.934  68.575 112.165  1.00  0.00           H  
ATOM   2110  CD2 TYR   155      54.098  69.988 111.023  1.00  0.00           C  
ATOM   2111  HD2 TYR   155      53.470  69.995 110.144  1.00  0.00           H  
ATOM   2112  C   TYR   155      56.702  72.009 107.632  1.00  0.00           C  
ATOM   2113  O   TYR   155      57.860  72.399 107.691  1.00  0.00           O  
ATOM   2114  N   GLY   156      55.956  72.460 106.629  1.00  0.00           N  
ATOM   2115  H   GLY   156      56.385  73.101 105.977  1.00  0.00           H  
ATOM   2116  CA  GLY   156      54.564  72.139 106.370  1.00  0.00           C  
ATOM   2117  HA2 GLY   156      54.484  71.658 105.395  1.00  0.00           H  
ATOM   2118  HA3 GLY   156      54.119  71.348 106.974  1.00  0.00           H  
ATOM   2119  C   GLY   156      53.697  73.357 106.429  1.00  0.00           C  
ATOM   2120  O   GLY   156      54.047  74.314 107.148  1.00  0.00           O  
ATOM   2121  N   GLN   157      52.474  73.293 105.914  1.00  0.00           N  
ATOM   2122  H   GLN   157      52.172  72.446 105.452  1.00  0.00           H  
ATOM   2123  CA  GLN   157      51.445  74.322 106.082  1.00  0.00           C  
ATOM   2124  HA  GLN   157      51.737  75.264 105.619  1.00  0.00           H  
ATOM   2125  CB  GLN   157      50.220  73.845 105.254  1.00  0.00           C  
ATOM   2126  HB2 GLN   157      49.650  74.767 105.142  1.00  0.00           H  
ATOM   2127  HB3 GLN   157      50.494  73.685 104.212  1.00  0.00           H  
ATOM   2128  CG  GLN   157      49.290  72.704 105.648  1.00  0.00           C  
ATOM   2129  HG2 GLN   157      49.950  71.837 105.686  1.00  0.00           H  
ATOM   2130  HG3 GLN   157      48.876  72.822 106.650  1.00  0.00           H  
ATOM   2131  CD  GLN   157      48.122  72.467 104.658  1.00  0.00           C  
ATOM   2132  OE1 GLN   157      47.424  73.421 104.361  1.00  0.00           O  
ATOM   2133  NE2 GLN   157      47.880  71.196 104.272  1.00  0.00           N  
ATOM   2134 HE21 GLN   157      48.463  70.395 104.467  1.00  0.00           H  
ATOM   2135 HE22 GLN   157      46.946  71.038 103.919  1.00  0.00           H  
ATOM   2136  C   GLN   157      50.975  74.512 107.532  1.00  0.00           C  
ATOM   2137  O   GLN   157      50.977  73.594 108.346  1.00  0.00           O  
ATOM   2138  N   GLN   158      50.447  75.696 107.903  1.00  0.00           N  
ATOM   2139  H   GLN   158      50.136  75.679 108.864  1.00  0.00           H  
ATOM   2140  CA  GLN   158      50.175  76.956 107.098  1.00  0.00           C  
ATOM   2141  HA  GLN   158      50.260  76.839 106.018  1.00  0.00           H  
ATOM   2142  CB  GLN   158      48.712  77.404 107.430  1.00  0.00           C  
ATOM   2143  HB2 GLN   158      48.746  77.569 108.507  1.00  0.00           H  
ATOM   2144  HB3 GLN   158      48.478  78.293 106.843  1.00  0.00           H  
ATOM   2145  CG  GLN   158      47.536  76.454 107.149  1.00  0.00           C  
ATOM   2146  HG2 GLN   158      47.428  76.305 106.075  1.00  0.00           H  
ATOM   2147  HG3 GLN   158      47.753  75.500 107.630  1.00  0.00           H  
ATOM   2148  CD  GLN   158      46.268  76.974 107.688  1.00  0.00           C  
ATOM   2149  OE1 GLN   158      45.198  77.067 107.018  1.00  0.00           O  
ATOM   2150  NE2 GLN   158      46.133  77.476 108.958  1.00  0.00           N  
ATOM   2151 HE21 GLN   158      46.889  77.430 109.627  1.00  0.00           H  
ATOM   2152 HE22 GLN   158      45.273  77.782 109.389  1.00  0.00           H  
ATOM   2153  C   GLN   158      51.096  78.062 107.594  1.00  0.00           C  
ATOM   2154  O   GLN   158      51.257  79.076 106.952  1.00  0.00           O  
ATOM   2155  N   ASN   159      51.767  77.889 108.786  1.00  0.00           N  
ATOM   2156  H   ASN   159      51.532  77.036 109.273  1.00  0.00           H  
ATOM   2157  CA  ASN   159      52.930  78.678 109.187  1.00  0.00           C  
ATOM   2158  HA  ASN   159      53.614  78.726 108.339  1.00  0.00           H  
ATOM   2159  CB  ASN   159      52.516  80.116 109.525  1.00  0.00           C  
ATOM   2160  HB2 ASN   159      53.464  80.654 109.504  1.00  0.00           H  
ATOM   2161  HB3 ASN   159      51.851  80.505 108.754  1.00  0.00           H  
ATOM   2162  CG  ASN   159      51.823  80.364 110.858  1.00  0.00           C  
ATOM   2163  OD1 ASN   159      52.511  80.625 111.829  1.00  0.00           O  
ATOM   2164  ND2 ASN   159      50.522  80.246 110.996  1.00  0.00           N  
ATOM   2165 HD21 ASN   159      49.900  80.080 110.217  1.00  0.00           H  
ATOM   2166 HD22 ASN   159      50.140  80.143 111.925  1.00  0.00           H  
ATOM   2167  C   ASN   159      53.675  78.005 110.366  1.00  0.00           C  
ATOM   2168  O   ASN   159      53.069  77.331 111.183  1.00  0.00           O  
ATOM   2169  N   GLN   160      54.939  78.215 110.600  1.00  0.00           N  
ATOM   2170  H   GLN   160      55.416  77.704 111.329  1.00  0.00           H  
ATOM   2171  CA  GLN   160      55.867  79.129 109.830  1.00  0.00           C  
ATOM   2172  HA  GLN   160      55.496  79.537 108.890  1.00  0.00           H  
ATOM   2173  CB  GLN   160      56.056  80.480 110.606  1.00  0.00           C  
ATOM   2174  HB2 GLN   160      56.546  81.183 109.932  1.00  0.00           H  
ATOM   2175  HB3 GLN   160      55.158  80.986 110.960  1.00  0.00           H  
ATOM   2176  CG  GLN   160      56.905  80.345 111.849  1.00  0.00           C  
ATOM   2177  HG2 GLN   160      56.235  79.785 112.502  1.00  0.00           H  
ATOM   2178  HG3 GLN   160      57.753  79.687 111.658  1.00  0.00           H  
ATOM   2179  CD  GLN   160      57.367  81.537 112.602  1.00  0.00           C  
ATOM   2180  OE1 GLN   160      57.858  81.442 113.745  1.00  0.00           O  
ATOM   2181  NE2 GLN   160      57.401  82.752 112.087  1.00  0.00           N  
ATOM   2182 HE21 GLN   160      57.108  82.818 111.123  1.00  0.00           H  
ATOM   2183 HE22 GLN   160      57.651  83.540 112.668  1.00  0.00           H  
ATOM   2184  C   GLN   160      57.179  78.383 109.421  1.00  0.00           C  
ATOM   2185  O   GLN   160      58.183  79.107 109.192  1.00  0.00           O  
ATOM   2186  N   TYR   161      57.168  77.073 109.448  1.00  0.00           N  
ATOM   2187  H   TYR   161      56.281  76.646 109.676  1.00  0.00           H  
ATOM   2188  CA  TYR   161      58.319  76.210 109.457  1.00  0.00           C  
ATOM   2189  HA  TYR   161      59.018  76.579 110.208  1.00  0.00           H  
ATOM   2190  CB  TYR   161      57.781  74.822 109.951  1.00  0.00           C  
ATOM   2191  HB2 TYR   161      56.963  74.528 109.293  1.00  0.00           H  
ATOM   2192  HB3 TYR   161      58.567  74.068 109.916  1.00  0.00           H  
ATOM   2193  CG  TYR   161      57.258  74.748 111.397  1.00  0.00           C  
ATOM   2194  CD1 TYR   161      58.010  74.288 112.540  1.00  0.00           C  
ATOM   2195  HD1 TYR   161      59.062  74.108 112.378  1.00  0.00           H  
ATOM   2196  CE1 TYR   161      57.398  74.265 113.851  1.00  0.00           C  
ATOM   2197  HE1 TYR   161      57.986  73.988 114.713  1.00  0.00           H  
ATOM   2198  CZ  TYR   161      56.006  74.566 113.950  1.00  0.00           C  
ATOM   2199  OH  TYR   161      55.471  74.410 115.192  1.00  0.00           O  
ATOM   2200  HH  TYR   161      56.127  74.216 115.866  1.00  0.00           H  
ATOM   2201  CE2 TYR   161      55.248  75.047 112.866  1.00  0.00           C  
ATOM   2202  HE2 TYR   161      54.207  75.327 112.932  1.00  0.00           H  
ATOM   2203  CD2 TYR   161      55.863  75.119 111.591  1.00  0.00           C  
ATOM   2204  HD2 TYR   161      55.243  75.382 110.747  1.00  0.00           H  
ATOM   2205  C   TYR   161      59.053  76.076 108.140  1.00  0.00           C  
ATOM   2206  O   TYR   161      60.260  75.814 108.145  1.00  0.00           O  
ATOM   2207  N   ASN   162      58.425  76.237 106.980  1.00  0.00           N  
ATOM   2208  H   ASN   162      57.415  76.233 106.996  1.00  0.00           H  
ATOM   2209  CA  ASN   162      59.121  76.184 105.638  1.00  0.00           C  
ATOM   2210  HA  ASN   162      59.600  75.205 105.598  1.00  0.00           H  
ATOM   2211  CB  ASN   162      58.055  76.297 104.539  1.00  0.00           C  
ATOM   2212  HB2 ASN   162      57.475  77.218 104.607  1.00  0.00           H  
ATOM   2213  HB3 ASN   162      58.561  76.281 103.574  1.00  0.00           H  
ATOM   2214  CG  ASN   162      57.080  75.162 104.428  1.00  0.00           C  
ATOM   2215  OD1 ASN   162      57.457  74.000 104.335  1.00  0.00           O  
ATOM   2216  ND2 ASN   162      55.817  75.452 104.379  1.00  0.00           N  
ATOM   2217 HD21 ASN   162      55.190  74.661 104.373  1.00  0.00           H  
ATOM   2218 HD22 ASN   162      55.419  76.332 104.678  1.00  0.00           H  
ATOM   2219  C   ASN   162      60.267  77.152 105.458  1.00  0.00           C  
ATOM   2220  O   ASN   162      60.415  78.267 105.971  1.00  0.00           O  
ATOM   2221  N   SER   163      61.155  76.756 104.569  1.00  0.00           N  
ATOM   2222  H   SER   163      61.027  75.892 104.062  1.00  0.00           H  
ATOM   2223  CA  SER   163      62.274  77.548 104.149  1.00  0.00           C  
ATOM   2224  HA  SER   163      62.974  77.799 104.946  1.00  0.00           H  
ATOM   2225  CB  SER   163      63.195  76.782 103.119  1.00  0.00           C  
ATOM   2226  HB2 SER   163      62.628  76.733 102.190  1.00  0.00           H  
ATOM   2227  HB3 SER   163      64.022  77.437 102.845  1.00  0.00           H  
ATOM   2228  OG  SER   163      63.718  75.441 103.454  1.00  0.00           O  
ATOM   2229  HG  SER   163      64.110  75.052 102.668  1.00  0.00           H  
ATOM   2230  C   SER   163      61.860  78.829 103.481  1.00  0.00           C  
ATOM   2231  O   SER   163      60.966  78.806 102.674  1.00  0.00           O  
ATOM   2232  N   SER   164      62.500  79.915 103.780  1.00  0.00           N  
ATOM   2233  H   SER   164      63.156  79.965 104.546  1.00  0.00           H  
ATOM   2234  CA  SER   164      62.064  81.224 103.175  1.00  0.00           C  
ATOM   2235  HA  SER   164      62.735  81.940 103.649  1.00  0.00           H  
ATOM   2236  CB  SER   164      60.603  81.628 103.517  1.00  0.00           C  
ATOM   2237  HB2 SER   164      59.884  81.094 102.896  1.00  0.00           H  
ATOM   2238  HB3 SER   164      60.296  81.433 104.545  1.00  0.00           H  
ATOM   2239  OG  SER   164      60.490  83.077 103.452  1.00  0.00           O  
ATOM   2240  HG  SER   164      59.607  83.365 103.211  1.00  0.00           H  
ATOM   2241  C   SER   164      62.400  81.383 101.663  1.00  0.00           C  
ATOM   2242  O   SER   164      62.883  80.408 101.086  1.00  0.00           O  
ATOM   2243  N   SER   165      62.339  82.553 101.022  1.00  0.00           N  
ATOM   2244  H   SER   165      61.966  83.287 101.607  1.00  0.00           H  
ATOM   2245  CA  SER   165      62.815  82.878  99.691  1.00  0.00           C  
ATOM   2246  HA  SER   165      63.565  82.136  99.418  1.00  0.00           H  
ATOM   2247  CB  SER   165      61.649  82.717  98.608  1.00  0.00           C  
ATOM   2248  HB2 SER   165      60.748  83.195  98.992  1.00  0.00           H  
ATOM   2249  HB3 SER   165      61.920  83.061  97.610  1.00  0.00           H  
ATOM   2250  OG  SER   165      61.340  81.309  98.434  1.00  0.00           O  
ATOM   2251  HG  SER   165      61.048  81.137  97.536  1.00  0.00           H  
ATOM   2252  C   SER   165      63.527  84.228  99.557  1.00  0.00           C  
ATOM   2253  O   SER   165      63.532  84.976 100.518  1.00  0.00           O  
ATOM   2254  N   GLY   166      64.116  84.553  98.405  1.00  0.00           N  
ATOM   2255  H   GLY   166      64.200  83.804  97.733  1.00  0.00           H  
ATOM   2256  CA  GLY   166      64.704  85.900  98.195  1.00  0.00           C  
ATOM   2257  HA2 GLY   166      65.500  86.065  98.921  1.00  0.00           H  
ATOM   2258  HA3 GLY   166      65.193  85.871  97.221  1.00  0.00           H  
ATOM   2259  C   GLY   166      63.715  86.985  98.233  1.00  0.00           C  
ATOM   2260  O   GLY   166      63.987  88.024  98.786  1.00  0.00           O  
ATOM   2261  N   GLY   167      62.479  86.733  97.839  1.00  0.00           N  
ATOM   2262  H   GLY   167      62.311  85.817  97.449  1.00  0.00           H  
ATOM   2263  CA  GLY   167      61.293  87.720  97.780  1.00  0.00           C  
ATOM   2264  HA2 GLY   167      60.412  87.213  97.386  1.00  0.00           H  
ATOM   2265  HA3 GLY   167      61.074  88.063  98.791  1.00  0.00           H  
ATOM   2266  C   GLY   167      61.541  88.968  97.036  1.00  0.00           C  
ATOM   2267  O   GLY   167      62.201  88.997  95.986  1.00  0.00           O  
ATOM   2268  N   GLY   168      61.048  90.088  97.581  1.00  0.00           N  
ATOM   2269  H   GLY   168      60.515  90.016  98.436  1.00  0.00           H  
ATOM   2270  CA  GLY   168      61.446  91.443  97.029  1.00  0.00           C  
ATOM   2271  HA2 GLY   168      61.238  91.559  95.965  1.00  0.00           H  
ATOM   2272  HA3 GLY   168      60.913  92.225  97.571  1.00  0.00           H  
ATOM   2273  C   GLY   168      62.931  91.663  97.098  1.00  0.00           C  
ATOM   2274  O   GLY   168      63.563  91.143  98.022  1.00  0.00           O  
ATOM   2275  N   GLY   169      63.452  92.609  96.300  1.00  0.00           N  
ATOM   2276  H   GLY   169      64.360  92.835  96.679  1.00  0.00           H  
ATOM   2277  CA  GLY   169      62.881  93.586  95.376  1.00  0.00           C  
ATOM   2278  HA2 GLY   169      63.454  93.621  94.449  1.00  0.00           H  
ATOM   2279  HA3 GLY   169      61.885  93.258  95.077  1.00  0.00           H  
ATOM   2280  C   GLY   169      62.922  95.000  95.948  1.00  0.00           C  
ATOM   2281  O   GLY   169      63.144  95.262  97.095  1.00  0.00           O  
ATOM   2282  N   GLY   170      62.639  95.898  95.014  1.00  0.00           N  
ATOM   2283  H   GLY   170      62.445  95.498  94.107  1.00  0.00           H  
ATOM   2284  CA  GLY   170      62.807  97.340  95.263  1.00  0.00           C  
ATOM   2285  HA2 GLY   170      63.676  97.551  95.886  1.00  0.00           H  
ATOM   2286  HA3 GLY   170      63.081  97.784  94.306  1.00  0.00           H  
ATOM   2287  C   GLY   170      61.511  98.095  95.824  1.00  0.00           C  
ATOM   2288  O   GLY   170      60.637  97.399  96.422  1.00  0.00           O  
ATOM   2289  N   GLY   171      61.387  99.418  95.634  1.00  0.00           N  
ATOM   2290  H   GLY   171      60.497  99.856  95.826  1.00  0.00           H  
ATOM   2291  CA  GLY   171      62.321 100.274  95.021  1.00  0.00           C  
ATOM   2292  HA2 GLY   171      62.722  99.870  94.091  1.00  0.00           H  
ATOM   2293  HA3 GLY   171      61.984 101.264  94.715  1.00  0.00           H  
ATOM   2294  C   GLY   171      63.600 100.557  95.875  1.00  0.00           C  
ATOM   2295  O   GLY   171      63.689  99.948  96.957  1.00  0.00           O  
ATOM   2296  N   GLY   172      64.588 101.353  95.423  1.00  0.00           N  
ATOM   2297  H   GLY   172      65.471 101.200  95.888  1.00  0.00           H  
ATOM   2298  CA  GLY   172      64.616 102.002  94.099  1.00  0.00           C  
ATOM   2299  HA2 GLY   172      64.437 101.273  93.309  1.00  0.00           H  
ATOM   2300  HA3 GLY   172      63.756 102.671  94.068  1.00  0.00           H  
ATOM   2301  C   GLY   172      65.806 102.730  93.615  1.00  0.00           C  
ATOM   2302  O   GLY   172      66.966 102.311  93.831  1.00  0.00           O  
ATOM   2303  N   GLY   173      65.553 103.747  92.828  1.00  0.00           N  
ATOM   2304  H   GLY   173      64.618 103.974  92.522  1.00  0.00           H  
ATOM   2305  CA  GLY   173      66.602 104.604  92.245  1.00  0.00           C  
ATOM   2306  HA2 GLY   173      66.549 105.626  92.620  1.00  0.00           H  
ATOM   2307  HA3 GLY   173      67.567 104.289  92.641  1.00  0.00           H  
ATOM   2308  C   GLY   173      66.507 104.690  90.746  1.00  0.00           C  
ATOM   2309  O   GLY   173      65.620 104.202  90.081  1.00  0.00           O  
ATOM   2310  N   GLY   174      67.561 105.272  90.108  1.00  0.00           N  
ATOM   2311  H   GLY   174      67.638 105.064  89.123  1.00  0.00           H  
ATOM   2312  CA  GLY   174      68.598 106.077  90.667  1.00  0.00           C  
ATOM   2313  HA2 GLY   174      68.144 106.740  91.403  1.00  0.00           H  
ATOM   2314  HA3 GLY   174      69.331 105.478  91.208  1.00  0.00           H  
ATOM   2315  C   GLY   174      69.279 106.819  89.541  1.00  0.00           C  
ATOM   2316  O   GLY   174      69.359 106.362  88.429  1.00  0.00           O  
ATOM   2317  N   GLY   175      69.795 107.965  89.925  1.00  0.00           N  
ATOM   2318  H   GLY   175      69.729 108.290  90.879  1.00  0.00           H  
ATOM   2319  CA  GLY   175      70.487 108.883  88.972  1.00  0.00           C  
ATOM   2320  HA2 GLY   175      71.263 109.516  89.403  1.00  0.00           H  
ATOM   2321  HA3 GLY   175      70.933 108.294  88.170  1.00  0.00           H  
ATOM   2322  C   GLY   175      69.549 109.861  88.261  1.00  0.00           C  
ATOM   2323  O   GLY   175      68.358 109.485  88.142  1.00  0.00           O  
ATOM   2324  N   ASN   176      69.999 111.054  87.792  1.00  0.00           N  
ATOM   2325  H   ASN   176      70.957 111.320  87.970  1.00  0.00           H  
ATOM   2326  CA  ASN   176      69.174 112.090  87.276  1.00  0.00           C  
ATOM   2327  HA  ASN   176      68.325 111.636  86.765  1.00  0.00           H  
ATOM   2328  CB  ASN   176      68.623 112.990  88.444  1.00  0.00           C  
ATOM   2329  HB2 ASN   176      67.911 112.485  89.098  1.00  0.00           H  
ATOM   2330  HB3 ASN   176      69.429 113.387  89.060  1.00  0.00           H  
ATOM   2331  CG  ASN   176      67.875 114.128  87.772  1.00  0.00           C  
ATOM   2332  OD1 ASN   176      68.315 114.947  87.084  1.00  0.00           O  
ATOM   2333  ND2 ASN   176      66.601 114.188  87.993  1.00  0.00           N  
ATOM   2334 HD21 ASN   176      66.111 115.005  87.657  1.00  0.00           H  
ATOM   2335 HD22 ASN   176      66.090 113.533  88.567  1.00  0.00           H  
ATOM   2336  C   ASN   176      70.030 112.964  86.381  1.00  0.00           C  
ATOM   2337  O   ASN   176      71.047 113.509  86.876  1.00  0.00           O  
ATOM   2338  N   TYR   177      69.810 113.006  85.046  1.00  0.00           N  
ATOM   2339  H   TYR   177      68.997 112.545  84.661  1.00  0.00           H  
ATOM   2340  CA  TYR   177      70.742 113.648  84.027  1.00  0.00           C  
ATOM   2341  HA  TYR   177      71.167 114.515  84.532  1.00  0.00           H  
ATOM   2342  CB  TYR   177      71.930 112.733  83.642  1.00  0.00           C  
ATOM   2343  HB2 TYR   177      72.435 113.215  82.803  1.00  0.00           H  
ATOM   2344  HB3 TYR   177      72.656 112.743  84.455  1.00  0.00           H  
ATOM   2345  CG  TYR   177      71.641 111.211  83.464  1.00  0.00           C  
ATOM   2346  CD1 TYR   177      71.817 110.378  84.529  1.00  0.00           C  
ATOM   2347  HD1 TYR   177      72.248 110.717  85.460  1.00  0.00           H  
ATOM   2348  CE1 TYR   177      71.332 109.054  84.532  1.00  0.00           C  
ATOM   2349  HE1 TYR   177      71.397 108.434  85.413  1.00  0.00           H  
ATOM   2350  CZ  TYR   177      70.846 108.554  83.302  1.00  0.00           C  
ATOM   2351  OH  TYR   177      70.256 107.338  83.211  1.00  0.00           O  
ATOM   2352  HH  TYR   177      70.229 106.895  84.062  1.00  0.00           H  
ATOM   2353  CE2 TYR   177      70.679 109.383  82.181  1.00  0.00           C  
ATOM   2354  HE2 TYR   177      70.163 108.998  81.314  1.00  0.00           H  
ATOM   2355  CD2 TYR   177      71.108 110.743  82.262  1.00  0.00           C  
ATOM   2356  HD2 TYR   177      70.847 111.428  81.469  1.00  0.00           H  
ATOM   2357  C   TYR   177      69.984 114.131  82.742  1.00  0.00           C  
ATOM   2358  O   TYR   177      69.113 113.415  82.181  1.00  0.00           O  
ATOM   2359  N   GLY   178      70.319 115.295  82.224  1.00  0.00           N  
ATOM   2360  H   GLY   178      69.933 115.444  81.303  1.00  0.00           H  
ATOM   2361  CA  GLY   178      71.336 116.237  82.615  1.00  0.00           C  
ATOM   2362  HA2 GLY   178      70.986 116.703  83.536  1.00  0.00           H  
ATOM   2363  HA3 GLY   178      72.328 115.786  82.592  1.00  0.00           H  
ATOM   2364  C   GLY   178      71.576 117.297  81.507  1.00  0.00           C  
ATOM   2365  O   GLY   178      70.910 117.285  80.462  1.00  0.00           O  
ATOM   2366  N   GLN   179      72.546 118.197  81.690  1.00  0.00           N  
ATOM   2367  H   GLN   179      73.095 118.225  82.538  1.00  0.00           H  
ATOM   2368  CA  GLN   179      73.077 119.206  80.704  1.00  0.00           C  
ATOM   2369  HA  GLN   179      72.314 119.952  80.480  1.00  0.00           H  
ATOM   2370  CB  GLN   179      74.142 119.988  81.397  1.00  0.00           C  
ATOM   2371  HB2 GLN   179      74.948 119.291  81.625  1.00  0.00           H  
ATOM   2372  HB3 GLN   179      74.586 120.756  80.765  1.00  0.00           H  
ATOM   2373  CG  GLN   179      73.679 120.686  82.745  1.00  0.00           C  
ATOM   2374  HG2 GLN   179      72.997 120.187  83.433  1.00  0.00           H  
ATOM   2375  HG3 GLN   179      74.617 120.930  83.245  1.00  0.00           H  
ATOM   2376  CD  GLN   179      73.164 122.099  82.372  1.00  0.00           C  
ATOM   2377  OE1 GLN   179      73.911 123.040  82.153  1.00  0.00           O  
ATOM   2378  NE2 GLN   179      71.885 122.092  82.187  1.00  0.00           N  
ATOM   2379 HE21 GLN   179      71.411 121.281  82.559  1.00  0.00           H  
ATOM   2380 HE22 GLN   179      71.455 122.875  81.715  1.00  0.00           H  
ATOM   2381  C   GLN   179      73.637 118.609  79.357  1.00  0.00           C  
ATOM   2382  O   GLN   179      74.542 117.781  79.369  1.00  0.00           O  
ATOM   2383  N   ASP   180      73.397 119.118  78.172  1.00  0.00           N  
ATOM   2384  H   ASP   180      74.027 118.784  77.456  1.00  0.00           H  
ATOM   2385  CA  ASP   180      72.229 119.823  77.829  1.00  0.00           C  
ATOM   2386  HA  ASP   180      71.394 119.514  78.457  1.00  0.00           H  
ATOM   2387  CB  ASP   180      72.498 121.301  78.125  1.00  0.00           C  
ATOM   2388  HB2 ASP   180      73.112 121.627  78.965  1.00  0.00           H  
ATOM   2389  HB3 ASP   180      72.969 121.745  77.248  1.00  0.00           H  
ATOM   2390  CG  ASP   180      71.294 122.181  78.375  1.00  0.00           C  
ATOM   2391  OD1 ASP   180      71.377 123.388  78.277  1.00  0.00           O  
ATOM   2392  OD2 ASP   180      70.259 121.579  78.783  1.00  0.00           O  
ATOM   2393  C   ASP   180      71.750 119.684  76.370  1.00  0.00           C  
ATOM   2394  O   ASP   180      71.108 120.545  75.826  1.00  0.00           O  
ATOM   2395  N   GLN   181      72.020 118.526  75.725  1.00  0.00           N  
ATOM   2396  H   GLN   181      72.529 117.866  76.295  1.00  0.00           H  
ATOM   2397  CA  GLN   181      71.645 118.057  74.339  1.00  0.00           C  
ATOM   2398  HA  GLN   181      71.003 118.772  73.826  1.00  0.00           H  
ATOM   2399  CB  GLN   181      72.960 118.000  73.496  1.00  0.00           C  
ATOM   2400  HB2 GLN   181      73.540 117.089  73.644  1.00  0.00           H  
ATOM   2401  HB3 GLN   181      72.681 117.889  72.448  1.00  0.00           H  
ATOM   2402  CG  GLN   181      73.948 119.172  73.519  1.00  0.00           C  
ATOM   2403  HG2 GLN   181      74.753 119.129  72.785  1.00  0.00           H  
ATOM   2404  HG3 GLN   181      73.328 120.065  73.447  1.00  0.00           H  
ATOM   2405  CD  GLN   181      74.706 119.446  74.823  1.00  0.00           C  
ATOM   2406  OE1 GLN   181      74.974 118.534  75.606  1.00  0.00           O  
ATOM   2407  NE2 GLN   181      74.944 120.700  75.128  1.00  0.00           N  
ATOM   2408 HE21 GLN   181      74.831 121.436  74.446  1.00  0.00           H  
ATOM   2409 HE22 GLN   181      75.646 120.954  75.808  1.00  0.00           H  
ATOM   2410  C   GLN   181      71.118 116.668  74.388  1.00  0.00           C  
ATOM   2411  O   GLN   181      71.713 115.655  73.924  1.00  0.00           O  
ATOM   2412  N   SER   182      69.838 116.535  74.710  1.00  0.00           N  
ATOM   2413  H   SER   182      69.412 117.411  74.976  1.00  0.00           H  
ATOM   2414  CA  SER   182      69.075 115.292  74.869  1.00  0.00           C  
ATOM   2415  HA  SER   182      69.530 114.529  74.237  1.00  0.00           H  
ATOM   2416  CB  SER   182      69.181 114.680  76.286  1.00  0.00           C  
ATOM   2417  HB2 SER   182      68.760 115.321  77.060  1.00  0.00           H  
ATOM   2418  HB3 SER   182      68.739 113.684  76.331  1.00  0.00           H  
ATOM   2419  OG  SER   182      70.538 114.503  76.714  1.00  0.00           O  
ATOM   2420  HG  SER   182      70.770 113.606  76.461  1.00  0.00           H  
ATOM   2421  C   SER   182      67.664 115.518  74.342  1.00  0.00           C  
ATOM   2422  O   SER   182      67.008 116.478  74.765  1.00  0.00           O  
ATOM   2423  N   SER   183      67.061 114.654  73.529  1.00  0.00           N  
ATOM   2424  H   SER   183      66.056 114.747  73.485  1.00  0.00           H  
ATOM   2425  CA  SER   183      67.628 113.645  72.577  1.00  0.00           C  
ATOM   2426  HA  SER   183      68.124 112.864  73.153  1.00  0.00           H  
ATOM   2427  CB  SER   183      66.587 113.057  71.690  1.00  0.00           C  
ATOM   2428  HB2 SER   183      65.736 112.581  72.175  1.00  0.00           H  
ATOM   2429  HB3 SER   183      66.253 113.888  71.068  1.00  0.00           H  
ATOM   2430  OG  SER   183      67.167 112.107  70.789  1.00  0.00           O  
ATOM   2431  HG  SER   183      67.453 111.318  71.254  1.00  0.00           H  
ATOM   2432  C   SER   183      68.772 114.268  71.761  1.00  0.00           C  
ATOM   2433  O   SER   183      68.801 115.424  71.520  1.00  0.00           O  
ATOM   2434  N   MET   184      69.839 113.530  71.542  1.00  0.00           N  
ATOM   2435  H   MET   184      69.808 112.533  71.700  1.00  0.00           H  
ATOM   2436  CA  MET   184      71.155 114.029  71.008  1.00  0.00           C  
ATOM   2437  HA  MET   184      71.455 114.809  71.707  1.00  0.00           H  
ATOM   2438  CB  MET   184      72.264 112.982  71.091  1.00  0.00           C  
ATOM   2439  HB2 MET   184      72.543 112.722  72.112  1.00  0.00           H  
ATOM   2440  HB3 MET   184      71.865 112.116  70.564  1.00  0.00           H  
ATOM   2441  CG  MET   184      73.598 113.543  70.586  1.00  0.00           C  
ATOM   2442  HG2 MET   184      74.388 112.835  70.836  1.00  0.00           H  
ATOM   2443  HG3 MET   184      73.412 113.695  69.523  1.00  0.00           H  
ATOM   2444  SD  MET   184      74.001 115.159  71.280  1.00  0.00           S  
ATOM   2445  CE  MET   184      75.670 115.070  71.929  1.00  0.00           C  
ATOM   2446  HE1 MET   184      76.473 114.909  71.210  1.00  0.00           H  
ATOM   2447  HE2 MET   184      75.946 115.957  72.500  1.00  0.00           H  
ATOM   2448  HE3 MET   184      75.651 114.293  72.692  1.00  0.00           H  
ATOM   2449  C   MET   184      70.964 114.808  69.643  1.00  0.00           C  
ATOM   2450  O   MET   184      70.261 114.281  68.727  1.00  0.00           O  
ATOM   2451  N   SER   185      71.574 116.009  69.484  1.00  0.00           N  
ATOM   2452  H   SER   185      72.260 116.354  70.140  1.00  0.00           H  
ATOM   2453  CA  SER   185      71.344 116.883  68.306  1.00  0.00           C  
ATOM   2454  HA  SER   185      70.366 116.554  67.956  1.00  0.00           H  
ATOM   2455  CB  SER   185      71.333 118.365  68.681  1.00  0.00           C  
ATOM   2456  HB2 SER   185      71.330 118.917  67.741  1.00  0.00           H  
ATOM   2457  HB3 SER   185      70.434 118.538  69.271  1.00  0.00           H  
ATOM   2458  OG  SER   185      72.423 118.706  69.586  1.00  0.00           O  
ATOM   2459  HG  SER   185      72.231 119.553  69.994  1.00  0.00           H  
ATOM   2460  C   SER   185      72.459 116.679  67.208  1.00  0.00           C  
ATOM   2461  O   SER   185      73.590 116.306  67.527  1.00  0.00           O  
ATOM   2462  N   SER   186      72.061 116.936  66.017  1.00  0.00           N  
ATOM   2463  H   SER   186      71.191 117.400  65.796  1.00  0.00           H  
ATOM   2464  CA  SER   186      73.057 117.073  64.881  1.00  0.00           C  
ATOM   2465  HA  SER   186      73.297 116.137  64.375  1.00  0.00           H  
ATOM   2466  CB  SER   186      72.350 117.859  63.773  1.00  0.00           C  
ATOM   2467  HB2 SER   186      73.090 118.168  63.035  1.00  0.00           H  
ATOM   2468  HB3 SER   186      71.609 117.208  63.310  1.00  0.00           H  
ATOM   2469  OG  SER   186      71.728 119.015  64.288  1.00  0.00           O  
ATOM   2470  HG  SER   186      70.779 118.882  64.330  1.00  0.00           H  
ATOM   2471  C   SER   186      74.303 117.921  65.314  1.00  0.00           C  
ATOM   2472  O   SER   186      74.203 119.030  65.919  1.00  0.00           O  
ATOM   2473  N   GLY   187      75.491 117.464  65.097  1.00  0.00           N  
ATOM   2474  H   GLY   187      76.287 117.876  65.562  1.00  0.00           H  
ATOM   2475  CA  GLY   187      75.814 116.340  64.145  1.00  0.00           C  
ATOM   2476  HA2 GLY   187      75.304 115.494  64.605  1.00  0.00           H  
ATOM   2477  HA3 GLY   187      75.452 116.534  63.136  1.00  0.00           H  
ATOM   2478  C   GLY   187      77.352 116.026  64.057  1.00  0.00           C  
ATOM   2479  O   GLY   187      78.191 116.916  64.020  1.00  0.00           O  
ATOM   2480  N   GLY   188      77.728 114.788  63.962  1.00  0.00           N  
ATOM   2481  H   GLY   188      77.006 114.082  63.980  1.00  0.00           H  
ATOM   2482  CA  GLY   188      79.119 114.392  64.173  1.00  0.00           C  
ATOM   2483  HA2 GLY   188      79.348 113.530  63.546  1.00  0.00           H  
ATOM   2484  HA3 GLY   188      79.776 115.203  63.859  1.00  0.00           H  
ATOM   2485  C   GLY   188      79.381 114.153  65.665  1.00  0.00           C  
ATOM   2486  O   GLY   188      78.700 114.591  66.563  1.00  0.00           O  
ATOM   2487  N   GLY   189      80.242 113.283  66.018  1.00  0.00           N  
ATOM   2488  H   GLY   189      80.313 113.189  67.021  1.00  0.00           H  
ATOM   2489  CA  GLY   189      81.021 112.350  65.198  1.00  0.00           C  
ATOM   2490  HA2 GLY   189      81.250 111.489  65.825  1.00  0.00           H  
ATOM   2491  HA3 GLY   189      80.355 111.915  64.453  1.00  0.00           H  
ATOM   2492  C   GLY   189      82.250 112.837  64.353  1.00  0.00           C  
ATOM   2493  O   GLY   189      82.414 114.046  64.188  1.00  0.00           O  
ATOM   2494  N   SER   190      83.115 111.909  63.930  1.00  0.00           N  
ATOM   2495  H   SER   190      82.756 110.983  64.115  1.00  0.00           H  
ATOM   2496  CA  SER   190      84.342 112.078  63.129  1.00  0.00           C  
ATOM   2497  HA  SER   190      85.078 112.679  63.664  1.00  0.00           H  
ATOM   2498  CB  SER   190      84.921 110.719  62.987  1.00  0.00           C  
ATOM   2499  HB2 SER   190      85.081 110.193  63.928  1.00  0.00           H  
ATOM   2500  HB3 SER   190      84.356 110.164  62.238  1.00  0.00           H  
ATOM   2501  OG  SER   190      86.196 111.001  62.493  1.00  0.00           O  
ATOM   2502  HG  SER   190      86.754 110.294  62.825  1.00  0.00           H  
ATOM   2503  C   SER   190      84.031 112.557  61.714  1.00  0.00           C  
ATOM   2504  O   SER   190      83.049 112.200  61.016  1.00  0.00           O  
ATOM   2505  N   GLY   191      84.893 113.448  61.190  1.00  0.00           N  
ATOM   2506  H   GLY   191      84.615 113.926  60.345  1.00  0.00           H  
ATOM   2507  CA  GLY   191      85.904 114.192  62.018  1.00  0.00           C  
ATOM   2508  HA2 GLY   191      86.535 113.475  62.543  1.00  0.00           H  
ATOM   2509  HA3 GLY   191      86.523 114.670  61.259  1.00  0.00           H  
ATOM   2510  C   GLY   191      85.333 115.324  62.926  1.00  0.00           C  
ATOM   2511  O   GLY   191      84.229 115.868  62.709  1.00  0.00           O  
ATOM   2512  N   GLY   192      86.175 115.843  63.828  1.00  0.00           N  
ATOM   2513  H   GLY   192      87.127 115.513  63.757  1.00  0.00           H  
ATOM   2514  CA  GLY   192      85.952 117.096  64.526  1.00  0.00           C  
ATOM   2515  HA2 GLY   192      84.879 117.152  64.710  1.00  0.00           H  
ATOM   2516  HA3 GLY   192      86.505 117.264  65.450  1.00  0.00           H  
ATOM   2517  C   GLY   192      86.258 118.148  63.508  1.00  0.00           C  
ATOM   2518  O   GLY   192      86.354 117.904  62.296  1.00  0.00           O  
ATOM   2519  N   GLY   193      86.242 119.388  64.037  1.00  0.00           N  
ATOM   2520  H   GLY   193      86.115 119.383  65.039  1.00  0.00           H  
ATOM   2521  CA  GLY   193      86.399 120.683  63.354  1.00  0.00           C  
ATOM   2522  HA2 GLY   193      86.452 121.523  64.047  1.00  0.00           H  
ATOM   2523  HA3 GLY   193      87.435 120.667  63.017  1.00  0.00           H  
ATOM   2524  C   GLY   193      85.461 121.121  62.204  1.00  0.00           C  
ATOM   2525  O   GLY   193      84.461 120.472  61.950  1.00  0.00           O  
ATOM   2526  N   TYR   194      85.930 122.010  61.307  1.00  0.00           N  
ATOM   2527  H   TYR   194      86.790 122.469  61.570  1.00  0.00           H  
ATOM   2528  CA  TYR   194      85.446 122.308  59.925  1.00  0.00           C  
ATOM   2529  HA  TYR   194      84.359 122.282  60.008  1.00  0.00           H  
ATOM   2530  CB  TYR   194      85.810 123.765  59.565  1.00  0.00           C  
ATOM   2531  HB2 TYR   194      86.892 123.895  59.558  1.00  0.00           H  
ATOM   2532  HB3 TYR   194      85.499 123.930  58.533  1.00  0.00           H  
ATOM   2533  CG  TYR   194      85.062 124.741  60.452  1.00  0.00           C  
ATOM   2534  CD1 TYR   194      83.657 124.718  60.616  1.00  0.00           C  
ATOM   2535  HD1 TYR   194      83.131 123.912  60.124  1.00  0.00           H  
ATOM   2536  CE1 TYR   194      82.968 125.646  61.429  1.00  0.00           C  
ATOM   2537  HE1 TYR   194      81.898 125.677  61.569  1.00  0.00           H  
ATOM   2538  CZ  TYR   194      83.708 126.726  62.069  1.00  0.00           C  
ATOM   2539  OH  TYR   194      83.051 127.653  62.848  1.00  0.00           O  
ATOM   2540  HH  TYR   194      82.150 127.827  62.568  1.00  0.00           H  
ATOM   2541  CE2 TYR   194      85.097 126.712  61.892  1.00  0.00           C  
ATOM   2542  HE2 TYR   194      85.629 127.544  62.328  1.00  0.00           H  
ATOM   2543  CD2 TYR   194      85.756 125.756  61.058  1.00  0.00           C  
ATOM   2544  HD2 TYR   194      86.820 125.824  60.888  1.00  0.00           H  
ATOM   2545  C   TYR   194      86.009 121.263  58.918  1.00  0.00           C  
ATOM   2546  O   TYR   194      87.181 120.882  59.050  1.00  0.00           O  
ATOM   2547  N   GLY   195      85.276 120.852  57.873  1.00  0.00           N  
ATOM   2548  H   GLY   195      85.629 120.022  57.419  1.00  0.00           H  
ATOM   2549  CA  GLY   195      83.979 121.387  57.481  1.00  0.00           C  
ATOM   2550  HA2 GLY   195      83.217 121.226  58.243  1.00  0.00           H  
ATOM   2551  HA3 GLY   195      84.132 122.465  57.531  1.00  0.00           H  
ATOM   2552  C   GLY   195      83.479 120.992  56.065  1.00  0.00           C  
ATOM   2553  O   GLY   195      83.741 119.952  55.561  1.00  0.00           O  
ATOM   2554  N   ASN   196      82.607 121.878  55.526  1.00  0.00           N  
ATOM   2555  H   ASN   196      82.534 122.779  55.976  1.00  0.00           H  
ATOM   2556  CA  ASN   196      81.979 121.719  54.234  1.00  0.00           C  
ATOM   2557  HA  ASN   196      81.335 120.842  54.302  1.00  0.00           H  
ATOM   2558  CB  ASN   196      80.926 122.807  54.069  1.00  0.00           C  
ATOM   2559  HB2 ASN   196      80.191 122.834  54.874  1.00  0.00           H  
ATOM   2560  HB3 ASN   196      81.414 123.782  54.039  1.00  0.00           H  
ATOM   2561  CG  ASN   196      80.004 122.609  52.836  1.00  0.00           C  
ATOM   2562  OD1 ASN   196      79.556 121.488  52.612  1.00  0.00           O  
ATOM   2563  ND2 ASN   196      79.674 123.549  51.967  1.00  0.00           N  
ATOM   2564 HD21 ASN   196      78.946 123.402  51.282  1.00  0.00           H  
ATOM   2565 HD22 ASN   196      79.993 124.500  52.090  1.00  0.00           H  
ATOM   2566  C   ASN   196      82.950 121.567  53.056  1.00  0.00           C  
ATOM   2567  O   ASN   196      83.691 122.489  52.813  1.00  0.00           O  
ATOM   2568  N   GLN   197      82.821 120.518  52.332  1.00  0.00           N  
ATOM   2569  H   GLN   197      82.148 119.797  52.550  1.00  0.00           H  
ATOM   2570  CA  GLN   197      83.493 120.265  51.047  1.00  0.00           C  
ATOM   2571  HA  GLN   197      84.294 121.004  50.995  1.00  0.00           H  
ATOM   2572  CB  GLN   197      84.182 118.882  51.057  1.00  0.00           C  
ATOM   2573  HB2 GLN   197      83.371 118.157  51.127  1.00  0.00           H  
ATOM   2574  HB3 GLN   197      84.670 118.650  50.110  1.00  0.00           H  
ATOM   2575  CG  GLN   197      85.238 118.567  52.186  1.00  0.00           C  
ATOM   2576  HG2 GLN   197      84.583 118.147  52.950  1.00  0.00           H  
ATOM   2577  HG3 GLN   197      85.857 117.730  51.864  1.00  0.00           H  
ATOM   2578  CD  GLN   197      86.076 119.775  52.521  1.00  0.00           C  
ATOM   2579  OE1 GLN   197      86.673 120.349  51.623  1.00  0.00           O  
ATOM   2580  NE2 GLN   197      86.082 120.307  53.765  1.00  0.00           N  
ATOM   2581 HE21 GLN   197      85.459 119.914  54.455  1.00  0.00           H  
ATOM   2582 HE22 GLN   197      86.691 121.109  53.842  1.00  0.00           H  
ATOM   2583  C   GLN   197      82.592 120.366  49.788  1.00  0.00           C  
ATOM   2584  O   GLN   197      83.075 119.951  48.719  1.00  0.00           O  
ATOM   2585  N   ASP   198      81.251 120.737  49.949  1.00  0.00           N  
ATOM   2586  H   ASP   198      80.876 120.865  50.878  1.00  0.00           H  
ATOM   2587  CA  ASP   198      80.274 120.625  48.880  1.00  0.00           C  
ATOM   2588  HA  ASP   198      80.575 119.902  48.121  1.00  0.00           H  
ATOM   2589  CB  ASP   198      78.949 120.072  49.527  1.00  0.00           C  
ATOM   2590  HB2 ASP   198      79.096 119.079  49.953  1.00  0.00           H  
ATOM   2591  HB3 ASP   198      78.683 120.744  50.342  1.00  0.00           H  
ATOM   2592  CG  ASP   198      77.768 119.923  48.608  1.00  0.00           C  
ATOM   2593  OD1 ASP   198      76.792 120.601  49.061  1.00  0.00           O  
ATOM   2594  OD2 ASP   198      77.718 119.082  47.686  1.00  0.00           O  
ATOM   2595  C   ASP   198      80.062 121.975  48.060  1.00  0.00           C  
ATOM   2596  O   ASP   198      79.998 123.088  48.610  1.00  0.00           O  
ATOM   2597  N   GLN   199      79.859 121.844  46.789  1.00  0.00           N  
ATOM   2598  H   GLN   199      79.855 120.925  46.369  1.00  0.00           H  
ATOM   2599  CA  GLN   199      79.661 122.930  45.775  1.00  0.00           C  
ATOM   2600  HA  GLN   199      80.689 123.256  45.620  1.00  0.00           H  
ATOM   2601  CB  GLN   199      79.084 122.410  44.455  1.00  0.00           C  
ATOM   2602  HB2 GLN   199      78.207 121.831  44.745  1.00  0.00           H  
ATOM   2603  HB3 GLN   199      78.900 123.298  43.852  1.00  0.00           H  
ATOM   2604  CG  GLN   199      80.104 121.435  43.761  1.00  0.00           C  
ATOM   2605  HG2 GLN   199      80.379 120.541  44.322  1.00  0.00           H  
ATOM   2606  HG3 GLN   199      79.622 121.084  42.849  1.00  0.00           H  
ATOM   2607  CD  GLN   199      81.235 122.349  43.336  1.00  0.00           C  
ATOM   2608  OE1 GLN   199      81.128 123.337  42.603  1.00  0.00           O  
ATOM   2609  NE2 GLN   199      82.447 122.155  43.762  1.00  0.00           N  
ATOM   2610 HE21 GLN   199      82.730 121.478  44.455  1.00  0.00           H  
ATOM   2611 HE22 GLN   199      83.064 122.859  43.383  1.00  0.00           H  
ATOM   2612  C   GLN   199      78.821 124.092  46.313  1.00  0.00           C  
ATOM   2613  O   GLN   199      77.739 123.905  46.829  1.00  0.00           O  
ATOM   2614  N   SER   200      79.233 125.376  46.201  1.00  0.00           N  
ATOM   2615  H   SER   200      78.512 126.060  46.376  1.00  0.00           H  
ATOM   2616  CA  SER   200      80.562 125.929  45.666  1.00  0.00           C  
ATOM   2617  HA  SER   200      80.844 125.421  44.744  1.00  0.00           H  
ATOM   2618  CB  SER   200      80.244 127.316  45.164  1.00  0.00           C  
ATOM   2619  HB2 SER   200      81.142 127.840  44.835  1.00  0.00           H  
ATOM   2620  HB3 SER   200      79.671 127.217  44.242  1.00  0.00           H  
ATOM   2621  OG  SER   200      79.505 128.082  46.112  1.00  0.00           O  
ATOM   2622  HG  SER   200      80.125 128.585  46.645  1.00  0.00           H  
ATOM   2623  C   SER   200      81.764 126.055  46.641  1.00  0.00           C  
ATOM   2624  O   SER   200      82.876 126.319  46.338  1.00  0.00           O  
ATOM   2625  N   GLY   201      81.509 125.460  47.836  1.00  0.00           N  
ATOM   2626  H   GLY   201      80.658 124.918  47.882  1.00  0.00           H  
ATOM   2627  CA  GLY   201      82.592 125.053  48.737  1.00  0.00           C  
ATOM   2628  HA2 GLY   201      83.396 125.778  48.859  1.00  0.00           H  
ATOM   2629  HA3 GLY   201      82.205 124.799  49.724  1.00  0.00           H  
ATOM   2630  C   GLY   201      83.343 123.745  48.300  1.00  0.00           C  
ATOM   2631  O   GLY   201      82.968 123.144  47.302  1.00  0.00           O  
ATOM   2632  N   GLY   202      84.349 123.302  49.001  1.00  0.00           N  
ATOM   2633  H   GLY   202      84.783 122.464  48.642  1.00  0.00           H  
ATOM   2634  CA  GLY   202      84.847 123.913  50.214  1.00  0.00           C  
ATOM   2635  HA2 GLY   202      83.965 124.107  50.825  1.00  0.00           H  
ATOM   2636  HA3 GLY   202      85.500 123.147  50.631  1.00  0.00           H  
ATOM   2637  C   GLY   202      85.695 125.159  50.115  1.00  0.00           C  
ATOM   2638  O   GLY   202      85.853 125.727  49.009  1.00  0.00           O  
ATOM   2639  N   GLY   203      86.101 125.701  51.265  1.00  0.00           N  
ATOM   2640  H   GLY   203      86.637 126.545  51.118  1.00  0.00           H  
ATOM   2641  CA  GLY   203      85.920 125.234  52.647  1.00  0.00           C  
ATOM   2642  HA2 GLY   203      85.894 124.145  52.664  1.00  0.00           H  
ATOM   2643  HA3 GLY   203      86.754 125.567  53.265  1.00  0.00           H  
ATOM   2644  C   GLY   203      84.632 125.714  53.244  1.00  0.00           C  
ATOM   2645  O   GLY   203      83.815 126.352  52.582  1.00  0.00           O  
ATOM   2646  N   GLY   204      84.376 125.516  54.555  1.00  0.00           N  
ATOM   2647  H   GLY   204      85.063 124.922  54.997  1.00  0.00           H  
ATOM   2648  CA  GLY   204      83.200 125.979  55.244  1.00  0.00           C  
ATOM   2649  HA2 GLY   204      83.055 127.057  55.174  1.00  0.00           H  
ATOM   2650  HA3 GLY   204      82.319 125.659  54.686  1.00  0.00           H  
ATOM   2651  C   GLY   204      83.071 125.547  56.733  1.00  0.00           C  
ATOM   2652  O   GLY   204      82.945 124.353  56.999  1.00  0.00           O  
ATOM   2653  N   SER   205      82.974 126.412  57.759  1.00  0.00           N  
ATOM   2654  H   SER   205      82.492 126.123  58.598  1.00  0.00           H  
ATOM   2655  CA  SER   205      83.308 127.858  57.752  1.00  0.00           C  
ATOM   2656  HA  SER   205      82.501 128.258  57.138  1.00  0.00           H  
ATOM   2657  CB  SER   205      83.337 128.275  59.188  1.00  0.00           C  
ATOM   2658  HB2 SER   205      82.373 128.122  59.674  1.00  0.00           H  
ATOM   2659  HB3 SER   205      84.162 127.682  59.583  1.00  0.00           H  
ATOM   2660  OG  SER   205      83.656 129.643  59.287  1.00  0.00           O  
ATOM   2661  HG  SER   205      84.477 129.763  59.771  1.00  0.00           H  
ATOM   2662  C   SER   205      84.665 128.149  57.112  1.00  0.00           C  
ATOM   2663  O   SER   205      85.619 127.358  57.148  1.00  0.00           O  
ATOM   2664  N   GLY   206      84.821 129.340  56.612  1.00  0.00           N  
ATOM   2665  H   GLY   206      83.986 129.907  56.647  1.00  0.00           H  
ATOM   2666  CA  GLY   206      85.953 129.839  55.902  1.00  0.00           C  
ATOM   2667  HA2 GLY   206      85.734 130.870  55.624  1.00  0.00           H  
ATOM   2668  HA3 GLY   206      86.796 129.866  56.592  1.00  0.00           H  
ATOM   2669  C   GLY   206      86.198 129.101  54.595  1.00  0.00           C  
ATOM   2670  O   GLY   206      85.221 128.963  53.796  1.00  0.00           O  
ATOM   2671  N   GLY   207      87.331 128.509  54.337  1.00  0.00           N  
ATOM   2672  H   GLY   207      87.309 127.891  53.538  1.00  0.00           H  
ATOM   2673  CA  GLY   207      88.562 128.882  54.847  1.00  0.00           C  
ATOM   2674  HA2 GLY   207      88.504 128.875  55.935  1.00  0.00           H  
ATOM   2675  HA3 GLY   207      89.255 128.101  54.534  1.00  0.00           H  
ATOM   2676  C   GLY   207      89.168 130.199  54.404  1.00  0.00           C  
ATOM   2677  O   GLY   207      88.481 131.156  54.085  1.00  0.00           O  
ATOM   2678  N   TYR   208      90.481 130.280  54.486  1.00  0.00           N  
ATOM   2679  H   TYR   208      91.002 129.441  54.697  1.00  0.00           H  
ATOM   2680  CA  TYR   208      91.354 131.426  54.065  1.00  0.00           C  
ATOM   2681  HA  TYR   208      90.823 132.273  53.632  1.00  0.00           H  
ATOM   2682  CB  TYR   208      91.936 131.957  55.354  1.00  0.00           C  
ATOM   2683  HB2 TYR   208      91.171 132.248  56.073  1.00  0.00           H  
ATOM   2684  HB3 TYR   208      92.455 131.114  55.811  1.00  0.00           H  
ATOM   2685  CG  TYR   208      92.846 133.156  55.245  1.00  0.00           C  
ATOM   2686  CD1 TYR   208      92.357 134.381  54.824  1.00  0.00           C  
ATOM   2687  HD1 TYR   208      91.329 134.497  54.515  1.00  0.00           H  
ATOM   2688  CE1 TYR   208      93.191 135.496  54.779  1.00  0.00           C  
ATOM   2689  HE1 TYR   208      92.802 136.464  54.501  1.00  0.00           H  
ATOM   2690  CZ  TYR   208      94.582 135.354  55.070  1.00  0.00           C  
ATOM   2691  OH  TYR   208      95.454 136.375  54.960  1.00  0.00           O  
ATOM   2692  HH  TYR   208      96.311 136.151  55.329  1.00  0.00           H  
ATOM   2693  CE2 TYR   208      95.134 134.119  55.434  1.00  0.00           C  
ATOM   2694  HE2 TYR   208      96.200 134.057  55.594  1.00  0.00           H  
ATOM   2695  CD2 TYR   208      94.205 133.028  55.545  1.00  0.00           C  
ATOM   2696  HD2 TYR   208      94.572 132.028  55.722  1.00  0.00           H  
ATOM   2697  C   TYR   208      92.459 131.046  53.060  1.00  0.00           C  
ATOM   2698  O   TYR   208      93.086 129.939  53.154  1.00  0.00           O  
ATOM   2699  N   GLY   209      92.721 131.898  52.102  1.00  0.00           N  
ATOM   2700  H   GLY   209      92.172 132.743  52.028  1.00  0.00           H  
ATOM   2701  CA  GLY   209      93.533 131.594  50.967  1.00  0.00           C  
ATOM   2702  HA2 GLY   209      93.468 130.516  50.822  1.00  0.00           H  
ATOM   2703  HA3 GLY   209      93.130 131.977  50.029  1.00  0.00           H  
ATOM   2704  C   GLY   209      94.996 131.910  51.234  1.00  0.00           C  
ATOM   2705  O   GLY   209      95.416 132.212  52.363  1.00  0.00           O  
ATOM   2706  N   GLN   210      95.904 132.098  50.196  1.00  0.00           N  
ATOM   2707  H   GLN   210      96.882 132.274  50.380  1.00  0.00           H  
ATOM   2708  CA  GLN   210      95.720 131.702  48.755  1.00  0.00           C  
ATOM   2709  HA  GLN   210      96.762 131.769  48.443  1.00  0.00           H  
ATOM   2710  CB  GLN   210      95.353 130.234  48.557  1.00  0.00           C  
ATOM   2711  HB2 GLN   210      94.297 130.073  48.776  1.00  0.00           H  
ATOM   2712  HB3 GLN   210      95.521 130.025  47.500  1.00  0.00           H  
ATOM   2713  CG  GLN   210      96.249 129.154  49.301  1.00  0.00           C  
ATOM   2714  HG2 GLN   210      97.309 129.409  49.293  1.00  0.00           H  
ATOM   2715  HG3 GLN   210      95.988 129.243  50.356  1.00  0.00           H  
ATOM   2716  CD  GLN   210      96.075 127.749  48.670  1.00  0.00           C  
ATOM   2717  OE1 GLN   210      96.911 127.160  47.997  1.00  0.00           O  
ATOM   2718  NE2 GLN   210      94.979 127.099  48.954  1.00  0.00           N  
ATOM   2719 HE21 GLN   210      94.608 126.315  48.437  1.00  0.00           H  
ATOM   2720 HE22 GLN   210      94.331 127.682  49.464  1.00  0.00           H  
ATOM   2721  C   GLN   210      94.866 132.621  47.886  1.00  0.00           C  
ATOM   2722  O   GLN   210      94.149 132.197  46.957  1.00  0.00           O  
ATOM   2723  N   GLN   211      94.833 133.922  48.186  1.00  0.00           N  
ATOM   2724  H   GLN   211      95.461 134.267  48.897  1.00  0.00           H  
ATOM   2725  CA  GLN   211      94.070 134.946  47.422  1.00  0.00           C  
ATOM   2726  HA  GLN   211      93.122 134.537  47.072  1.00  0.00           H  
ATOM   2727  CB  GLN   211      93.683 136.106  48.340  1.00  0.00           C  
ATOM   2728  HB2 GLN   211      94.523 136.622  48.806  1.00  0.00           H  
ATOM   2729  HB3 GLN   211      93.075 136.811  47.772  1.00  0.00           H  
ATOM   2730  CG  GLN   211      92.726 135.656  49.472  1.00  0.00           C  
ATOM   2731  HG2 GLN   211      92.072 136.505  49.670  1.00  0.00           H  
ATOM   2732  HG3 GLN   211      92.055 134.851  49.173  1.00  0.00           H  
ATOM   2733  CD  GLN   211      93.391 135.223  50.807  1.00  0.00           C  
ATOM   2734  OE1 GLN   211      94.561 135.048  50.927  1.00  0.00           O  
ATOM   2735  NE2 GLN   211      92.727 134.729  51.892  1.00  0.00           N  
ATOM   2736 HE21 GLN   211      91.730 134.732  52.048  1.00  0.00           H  
ATOM   2737 HE22 GLN   211      93.312 134.385  52.640  1.00  0.00           H  
ATOM   2738  C   GLN   211      94.889 135.519  46.290  1.00  0.00           C  
ATOM   2739  O   GLN   211      96.122 135.677  46.381  1.00  0.00           O  
ATOM   2740  N   ASP   212      94.304 135.779  45.127  1.00  0.00           N  
ATOM   2741  H   ASP   212      93.326 135.542  45.043  1.00  0.00           H  
ATOM   2742  CA  ASP   212      95.030 136.287  43.931  1.00  0.00           C  
ATOM   2743  HA  ASP   212      95.825 135.612  43.614  1.00  0.00           H  
ATOM   2744  CB  ASP   212      94.055 136.341  42.728  1.00  0.00           C  
ATOM   2745  HB2 ASP   212      93.230 136.939  43.116  1.00  0.00           H  
ATOM   2746  HB3 ASP   212      94.479 137.021  41.989  1.00  0.00           H  
ATOM   2747  CG  ASP   212      93.514 135.010  42.260  1.00  0.00           C  
ATOM   2748  OD1 ASP   212      92.345 135.000  41.894  1.00  0.00           O  
ATOM   2749  OD2 ASP   212      94.264 134.015  42.275  1.00  0.00           O  
ATOM   2750  C   ASP   212      95.592 137.732  44.103  1.00  0.00           C  
ATOM   2751  O   ASP   212      94.793 138.490  44.493  1.00  0.00           O  
ATOM   2752  N   ARG   213      96.859 137.974  43.857  1.00  0.00           N  
ATOM   2753  H   ARG   213      97.353 137.101  43.743  1.00  0.00           H  
ATOM   2754  CA  ARG   213      97.437 139.322  43.662  1.00  0.00           C  
ATOM   2755  HA  ARG   213      97.546 139.639  44.700  1.00  0.00           H  
ATOM   2756  CB  ARG   213      98.805 139.217  42.923  1.00  0.00           C  
ATOM   2757  HB2 ARG   213      98.725 138.543  42.069  1.00  0.00           H  
ATOM   2758  HB3 ARG   213      98.940 140.202  42.477  1.00  0.00           H  
ATOM   2759  CG  ARG   213      99.956 138.772  43.880  1.00  0.00           C  
ATOM   2760  HG2 ARG   213      99.765 139.221  44.855  1.00  0.00           H  
ATOM   2761  HG3 ARG   213      99.858 137.687  43.882  1.00  0.00           H  
ATOM   2762  CD  ARG   213     101.355 139.232  43.302  1.00  0.00           C  
ATOM   2763  HD2 ARG   213     101.317 140.295  43.064  1.00  0.00           H  
ATOM   2764  HD3 ARG   213     102.092 139.030  44.079  1.00  0.00           H  
ATOM   2765  NE  ARG   213     101.694 138.516  41.984  1.00  0.00           N  
ATOM   2766  HE  ARG   213     101.713 137.509  41.906  1.00  0.00           H  
ATOM   2767  CZ  ARG   213     101.440 138.961  40.765  1.00  0.00           C  
ATOM   2768  NH1 ARG   213     101.343 140.279  40.621  1.00  0.00           N  
ATOM   2769 HH11 ARG   213     101.190 140.662  39.699  1.00  0.00           H  
ATOM   2770 HH12 ARG   213     101.784 140.849  41.328  1.00  0.00           H  
ATOM   2771  NH2 ARG   213     101.352 138.167  39.730  1.00  0.00           N  
ATOM   2772 HH21 ARG   213     101.153 138.667  38.875  1.00  0.00           H  
ATOM   2773 HH22 ARG   213     100.844 137.309  39.889  1.00  0.00           H  
ATOM   2774  C   ARG   213      96.471 140.354  43.035  1.00  0.00           C  
ATOM   2775  O   ARG   213      96.018 140.139  41.965  1.00  0.00           O  
ATOM   2776  N   GLY   214      96.169 141.489  43.635  1.00  0.00           N  
ATOM   2777  H   GLY   214      95.539 142.078  43.110  1.00  0.00           H  
ATOM   2778  CA  GLY   214      96.822 142.082  44.787  1.00  0.00           C  
ATOM   2779  HA2 GLY   214      96.478 141.653  45.728  1.00  0.00           H  
ATOM   2780  HA3 GLY   214      97.907 142.042  44.689  1.00  0.00           H  
ATOM   2781  C   GLY   214      96.561 143.553  44.837  1.00  0.00           C  
ATOM   2782  O   GLY   214      97.236 144.381  44.270  1.00  0.00           O  
ATOM   2783  OXT GLY   214      95.530 143.801  45.478  1.00  0.00           O  
TER    2784      GLY   214 
END   
