# Supplementary material for: Visualization of oligomerization, clustering, and density transition of intrinsically disordered proteins
Source: Natl Sci Rev. 2026 Feb 14;13(7):nwag107. doi: 10.1093/nsr/nwag107 (PMC13114874; doi:10.1093/nsr/nwag107)
Supplement: nwag107_Supplemental_Files [file nwag107_supplemental_files.zip › SI-MD-Structures/MD-Sturctures/frame106.pdb]

CRYST1  135.024  149.180  136.787  90.00  90.00  90.00               1
ATOM      1  N   MET     1      31.030  67.367  81.373  1.00  0.00           N  
ATOM      2  H1  MET     1      31.328  67.849  80.537  1.00  0.00           H  
ATOM      3  H2  MET     1      31.777  66.773  81.702  1.00  0.00           H  
ATOM      4  H3  MET     1      30.222  66.816  81.121  1.00  0.00           H  
ATOM      5  CA  MET     1      30.595  68.437  82.265  1.00  0.00           C  
ATOM      6  HA  MET     1      29.941  68.033  83.037  1.00  0.00           H  
ATOM      7  CB  MET     1      31.710  69.216  83.063  1.00  0.00           C  
ATOM      8  HB2 MET     1      32.370  69.690  82.337  1.00  0.00           H  
ATOM      9  HB3 MET     1      31.259  70.015  83.652  1.00  0.00           H  
ATOM     10  CG  MET     1      32.621  68.448  83.937  1.00  0.00           C  
ATOM     11  HG2 MET     1      33.157  67.751  83.293  1.00  0.00           H  
ATOM     12  HG3 MET     1      33.381  69.068  84.412  1.00  0.00           H  
ATOM     13  SD  MET     1      31.916  67.342  85.222  1.00  0.00           S  
ATOM     14  CE  MET     1      33.411  66.661  85.898  1.00  0.00           C  
ATOM     15  HE1 MET     1      34.156  67.453  85.977  1.00  0.00           H  
ATOM     16  HE2 MET     1      33.180  66.175  86.845  1.00  0.00           H  
ATOM     17  HE3 MET     1      33.799  65.839  85.296  1.00  0.00           H  
ATOM     18  C   MET     1      29.902  69.545  81.483  1.00  0.00           C  
ATOM     19  O   MET     1      30.369  69.898  80.452  1.00  0.00           O  
ATOM     20  N   ALA     2      28.825  70.214  81.935  1.00  0.00           N  
ATOM     21  H   ALA     2      28.585  70.984  81.327  1.00  0.00           H  
ATOM     22  CA  ALA     2      27.977  69.982  83.045  1.00  0.00           C  
ATOM     23  HA  ALA     2      27.138  70.671  82.953  1.00  0.00           H  
ATOM     24  CB  ALA     2      27.428  68.584  82.897  1.00  0.00           C  
ATOM     25  HB1 ALA     2      28.095  67.723  82.957  1.00  0.00           H  
ATOM     26  HB2 ALA     2      26.766  68.433  83.750  1.00  0.00           H  
ATOM     27  HB3 ALA     2      26.849  68.662  81.977  1.00  0.00           H  
ATOM     28  C   ALA     2      28.604  70.192  84.434  1.00  0.00           C  
ATOM     29  O   ALA     2      29.299  69.287  84.868  1.00  0.00           O  
ATOM     30  N   SER     3      28.385  71.360  85.093  1.00  0.00           N  
ATOM     31  H   SER     3      28.902  71.400  85.960  1.00  0.00           H  
ATOM     32  CA  SER     3      27.855  72.585  84.563  1.00  0.00           C  
ATOM     33  HA  SER     3      26.817  72.521  84.236  1.00  0.00           H  
ATOM     34  CB  SER     3      27.891  73.715  85.632  1.00  0.00           C  
ATOM     35  HB2 SER     3      27.537  73.344  86.594  1.00  0.00           H  
ATOM     36  HB3 SER     3      28.915  74.075  85.724  1.00  0.00           H  
ATOM     37  OG  SER     3      27.019  74.832  85.295  1.00  0.00           O  
ATOM     38  HG  SER     3      27.281  75.571  85.849  1.00  0.00           H  
ATOM     39  C   SER     3      28.700  73.172  83.379  1.00  0.00           C  
ATOM     40  O   SER     3      29.916  73.153  83.356  1.00  0.00           O  
ATOM     41  N   ASN     4      28.001  73.858  82.448  1.00  0.00           N  
ATOM     42  H   ASN     4      27.057  74.122  82.690  1.00  0.00           H  
ATOM     43  CA  ASN     4      28.714  74.553  81.369  1.00  0.00           C  
ATOM     44  HA  ASN     4      29.789  74.386  81.312  1.00  0.00           H  
ATOM     45  CB  ASN     4      28.075  74.261  80.002  1.00  0.00           C  
ATOM     46  HB2 ASN     4      27.025  74.515  79.859  1.00  0.00           H  
ATOM     47  HB3 ASN     4      28.560  74.918  79.280  1.00  0.00           H  
ATOM     48  CG  ASN     4      28.425  72.839  79.667  1.00  0.00           C  
ATOM     49  OD1 ASN     4      27.610  71.938  79.876  1.00  0.00           O  
ATOM     50  ND2 ASN     4      29.610  72.541  79.283  1.00  0.00           N  
ATOM     51 HD21 ASN     4      29.753  71.558  79.105  1.00  0.00           H  
ATOM     52 HD22 ASN     4      30.365  73.180  79.487  1.00  0.00           H  
ATOM     53  C   ASN     4      28.752  76.058  81.655  1.00  0.00           C  
ATOM     54  O   ASN     4      27.760  76.785  81.552  1.00  0.00           O  
ATOM     55  N   ASP     5      29.896  76.616  82.113  1.00  0.00           N  
ATOM     56  H   ASP     5      29.724  77.540  82.483  1.00  0.00           H  
ATOM     57  CA  ASP     5      31.233  76.109  82.459  1.00  0.00           C  
ATOM     58  HA  ASP     5      31.176  75.091  82.845  1.00  0.00           H  
ATOM     59  CB  ASP     5      32.209  76.342  81.232  1.00  0.00           C  
ATOM     60  HB2 ASP     5      32.148  77.289  80.695  1.00  0.00           H  
ATOM     61  HB3 ASP     5      33.278  76.209  81.394  1.00  0.00           H  
ATOM     62  CG  ASP     5      31.887  75.234  80.192  1.00  0.00           C  
ATOM     63  OD1 ASP     5      31.360  75.535  79.092  1.00  0.00           O  
ATOM     64  OD2 ASP     5      32.195  74.081  80.539  1.00  0.00           O  
ATOM     65  C   ASP     5      31.918  76.796  83.666  1.00  0.00           C  
ATOM     66  O   ASP     5      31.715  78.000  83.897  1.00  0.00           O  
ATOM     67  N   TYR     6      32.679  76.020  84.446  1.00  0.00           N  
ATOM     68  H   TYR     6      32.781  75.048  84.193  1.00  0.00           H  
ATOM     69  CA  TYR     6      33.328  76.443  85.671  1.00  0.00           C  
ATOM     70  HA  TYR     6      32.509  76.874  86.247  1.00  0.00           H  
ATOM     71  CB  TYR     6      33.738  75.264  86.530  1.00  0.00           C  
ATOM     72  HB2 TYR     6      34.495  74.759  85.930  1.00  0.00           H  
ATOM     73  HB3 TYR     6      34.158  75.697  87.438  1.00  0.00           H  
ATOM     74  CG  TYR     6      32.676  74.284  86.814  1.00  0.00           C  
ATOM     75  CD1 TYR     6      32.563  73.061  86.040  1.00  0.00           C  
ATOM     76  HD1 TYR     6      33.323  72.756  85.335  1.00  0.00           H  
ATOM     77  CE1 TYR     6      31.527  72.141  86.221  1.00  0.00           C  
ATOM     78  HE1 TYR     6      31.520  71.180  85.728  1.00  0.00           H  
ATOM     79  CZ  TYR     6      30.562  72.492  87.206  1.00  0.00           C  
ATOM     80  OH  TYR     6      29.575  71.621  87.493  1.00  0.00           O  
ATOM     81  HH  TYR     6      28.831  71.871  88.045  1.00  0.00           H  
ATOM     82  CE2 TYR     6      30.731  73.618  88.022  1.00  0.00           C  
ATOM     83  HE2 TYR     6      29.998  73.652  88.814  1.00  0.00           H  
ATOM     84  CD2 TYR     6      31.744  74.604  87.800  1.00  0.00           C  
ATOM     85  HD2 TYR     6      31.837  75.458  88.455  1.00  0.00           H  
ATOM     86  C   TYR     6      34.369  77.559  85.457  1.00  0.00           C  
ATOM     87  O   TYR     6      34.993  77.542  84.369  1.00  0.00           O  
ATOM     88  N   THR     7      34.671  78.451  86.397  1.00  0.00           N  
ATOM     89  H   THR     7      34.294  78.322  87.325  1.00  0.00           H  
ATOM     90  CA  THR     7      35.618  79.609  86.236  1.00  0.00           C  
ATOM     91  HA  THR     7      36.530  79.338  85.704  1.00  0.00           H  
ATOM     92  CB  THR     7      34.859  80.686  85.390  1.00  0.00           C  
ATOM     93  HB  THR     7      34.783  80.294  84.376  1.00  0.00           H  
ATOM     94  CG2 THR     7      33.456  81.011  85.943  1.00  0.00           C  
ATOM     95 HG21 THR     7      33.384  81.732  86.758  1.00  0.00           H  
ATOM     96 HG22 THR     7      33.043  81.510  85.066  1.00  0.00           H  
ATOM     97 HG23 THR     7      32.791  80.160  85.795  1.00  0.00           H  
ATOM     98  OG1 THR     7      35.614  81.877  85.287  1.00  0.00           O  
ATOM     99  HG1 THR     7      36.364  81.704  84.713  1.00  0.00           H  
ATOM    100  C   THR     7      36.030  80.142  87.609  1.00  0.00           C  
ATOM    101  O   THR     7      35.397  79.886  88.597  1.00  0.00           O  
ATOM    102  N   GLN     8      37.191  80.787  87.601  1.00  0.00           N  
ATOM    103  H   GLN     8      37.677  80.844  86.717  1.00  0.00           H  
ATOM    104  CA  GLN     8      37.910  81.311  88.772  1.00  0.00           C  
ATOM    105  HA  GLN     8      38.313  80.395  89.204  1.00  0.00           H  
ATOM    106  CB  GLN     8      39.142  82.043  88.364  1.00  0.00           C  
ATOM    107  HB2 GLN     8      38.959  82.858  87.664  1.00  0.00           H  
ATOM    108  HB3 GLN     8      39.489  82.499  89.291  1.00  0.00           H  
ATOM    109  CG  GLN     8      40.278  81.127  87.855  1.00  0.00           C  
ATOM    110  HG2 GLN     8      41.209  81.692  87.815  1.00  0.00           H  
ATOM    111  HG3 GLN     8      40.340  80.277  88.535  1.00  0.00           H  
ATOM    112  CD  GLN     8      40.064  80.537  86.452  1.00  0.00           C  
ATOM    113  OE1 GLN     8      39.178  80.898  85.673  1.00  0.00           O  
ATOM    114  NE2 GLN     8      40.885  79.667  86.001  1.00  0.00           N  
ATOM    115 HE21 GLN     8      41.735  79.507  86.523  1.00  0.00           H  
ATOM    116 HE22 GLN     8      40.960  79.437  85.021  1.00  0.00           H  
ATOM    117  C   GLN     8      37.050  81.939  89.868  1.00  0.00           C  
ATOM    118  O   GLN     8      36.261  82.828  89.660  1.00  0.00           O  
ATOM    119  N   GLN     9      37.218  81.677  91.170  1.00  0.00           N  
ATOM    120  H   GLN     9      36.693  82.276  91.791  1.00  0.00           H  
ATOM    121  CA  GLN     9      37.982  80.711  91.951  1.00  0.00           C  
ATOM    122  HA  GLN     9      37.894  80.886  93.024  1.00  0.00           H  
ATOM    123  CB  GLN     9      37.513  79.321  91.710  1.00  0.00           C  
ATOM    124  HB2 GLN     9      37.434  79.010  90.669  1.00  0.00           H  
ATOM    125  HB3 GLN     9      38.324  78.705  92.100  1.00  0.00           H  
ATOM    126  CG  GLN     9      36.159  78.972  92.314  1.00  0.00           C  
ATOM    127  HG2 GLN     9      36.070  79.478  93.275  1.00  0.00           H  
ATOM    128  HG3 GLN     9      35.364  79.508  91.796  1.00  0.00           H  
ATOM    129  CD  GLN     9      35.769  77.510  92.347  1.00  0.00           C  
ATOM    130  OE1 GLN     9      36.579  76.611  92.122  1.00  0.00           O  
ATOM    131  NE2 GLN     9      34.494  77.195  92.432  1.00  0.00           N  
ATOM    132 HE21 GLN     9      33.732  77.857  92.469  1.00  0.00           H  
ATOM    133 HE22 GLN     9      34.282  76.209  92.481  1.00  0.00           H  
ATOM    134  C   GLN     9      39.516  80.885  91.667  1.00  0.00           C  
ATOM    135  O   GLN     9      40.166  80.055  91.024  1.00  0.00           O  
ATOM    136  N   ALA    10      40.127  81.888  92.199  1.00  0.00           N  
ATOM    137  H   ALA    10      41.085  81.903  91.877  1.00  0.00           H  
ATOM    138  CA  ALA    10      39.631  82.931  93.160  1.00  0.00           C  
ATOM    139  HA  ALA    10      38.871  82.441  93.768  1.00  0.00           H  
ATOM    140  CB  ALA    10      40.811  83.262  94.085  1.00  0.00           C  
ATOM    141  HB1 ALA    10      41.585  83.844  93.584  1.00  0.00           H  
ATOM    142  HB2 ALA    10      40.454  83.823  94.948  1.00  0.00           H  
ATOM    143  HB3 ALA    10      41.347  82.346  94.335  1.00  0.00           H  
ATOM    144  C   ALA    10      38.973  84.123  92.478  1.00  0.00           C  
ATOM    145  O   ALA    10      38.703  84.172  91.284  1.00  0.00           O  
ATOM    146  N   THR    11      38.607  85.068  93.416  1.00  0.00           N  
ATOM    147  H   THR    11      38.628  84.691  94.353  1.00  0.00           H  
ATOM    148  CA  THR    11      37.903  86.327  93.156  1.00  0.00           C  
ATOM    149  HA  THR    11      38.069  86.493  92.092  1.00  0.00           H  
ATOM    150  CB  THR    11      36.360  86.194  93.409  1.00  0.00           C  
ATOM    151  HB  THR    11      36.224  86.000  94.473  1.00  0.00           H  
ATOM    152  CG2 THR    11      35.531  87.363  92.941  1.00  0.00           C  
ATOM    153 HG21 THR    11      35.672  88.244  93.568  1.00  0.00           H  
ATOM    154 HG22 THR    11      35.794  87.563  91.903  1.00  0.00           H  
ATOM    155 HG23 THR    11      34.446  87.253  92.952  1.00  0.00           H  
ATOM    156  OG1 THR    11      35.944  85.113  92.708  1.00  0.00           O  
ATOM    157  HG1 THR    11      36.239  85.126  91.795  1.00  0.00           H  
ATOM    158  C   THR    11      38.415  87.533  93.942  1.00  0.00           C  
ATOM    159  O   THR    11      38.184  87.627  95.139  1.00  0.00           O  
ATOM    160  N   GLN    12      39.245  88.315  93.256  1.00  0.00           N  
ATOM    161  H   GLN    12      39.476  89.186  93.714  1.00  0.00           H  
ATOM    162  CA  GLN    12      39.903  88.027  91.951  1.00  0.00           C  
ATOM    163  HA  GLN    12      39.138  87.817  91.205  1.00  0.00           H  
ATOM    164  CB  GLN    12      40.595  89.250  91.414  1.00  0.00           C  
ATOM    165  HB2 GLN    12      41.198  89.788  92.145  1.00  0.00           H  
ATOM    166  HB3 GLN    12      41.229  89.115  90.538  1.00  0.00           H  
ATOM    167  CG  GLN    12      39.464  90.271  90.923  1.00  0.00           C  
ATOM    168  HG2 GLN    12      39.062  89.794  90.029  1.00  0.00           H  
ATOM    169  HG3 GLN    12      38.739  90.389  91.728  1.00  0.00           H  
ATOM    170  CD  GLN    12      39.999  91.650  90.569  1.00  0.00           C  
ATOM    171  OE1 GLN    12      40.918  92.201  91.155  1.00  0.00           O  
ATOM    172  NE2 GLN    12      39.367  92.187  89.533  1.00  0.00           N  
ATOM    173 HE21 GLN    12      39.590  93.060  89.076  1.00  0.00           H  
ATOM    174 HE22 GLN    12      38.574  91.697  89.144  1.00  0.00           H  
ATOM    175  C   GLN    12      40.879  86.810  91.954  1.00  0.00           C  
ATOM    176  O   GLN    12      41.333  86.376  93.033  1.00  0.00           O  
ATOM    177  N   SER    13      41.128  86.217  90.800  1.00  0.00           N  
ATOM    178  H   SER    13      40.697  86.594  89.967  1.00  0.00           H  
ATOM    179  CA  SER    13      42.009  85.101  90.486  1.00  0.00           C  
ATOM    180  HA  SER    13      41.649  84.207  90.995  1.00  0.00           H  
ATOM    181  CB  SER    13      41.945  84.763  89.054  1.00  0.00           C  
ATOM    182  HB2 SER    13      40.941  84.433  88.784  1.00  0.00           H  
ATOM    183  HB3 SER    13      42.232  85.657  88.501  1.00  0.00           H  
ATOM    184  OG  SER    13      42.865  83.584  88.820  1.00  0.00           O  
ATOM    185  HG  SER    13      42.831  83.313  87.900  1.00  0.00           H  
ATOM    186  C   SER    13      43.459  85.286  91.044  1.00  0.00           C  
ATOM    187  O   SER    13      43.830  86.467  91.094  1.00  0.00           O  
ATOM    188  N   TYR    14      44.228  84.295  91.524  1.00  0.00           N  
ATOM    189  H   TYR    14      43.856  83.385  91.295  1.00  0.00           H  
ATOM    190  CA  TYR    14      45.441  84.388  92.395  1.00  0.00           C  
ATOM    191  HA  TYR    14      46.083  85.213  92.087  1.00  0.00           H  
ATOM    192  CB  TYR    14      44.974  84.603  93.827  1.00  0.00           C  
ATOM    193  HB2 TYR    14      44.414  85.533  93.731  1.00  0.00           H  
ATOM    194  HB3 TYR    14      44.238  83.832  94.056  1.00  0.00           H  
ATOM    195  CG  TYR    14      46.160  84.640  94.879  1.00  0.00           C  
ATOM    196  CD1 TYR    14      46.692  85.872  95.252  1.00  0.00           C  
ATOM    197  HD1 TYR    14      46.266  86.828  94.986  1.00  0.00           H  
ATOM    198  CE1 TYR    14      47.774  85.958  96.131  1.00  0.00           C  
ATOM    199  HE1 TYR    14      48.191  86.886  96.493  1.00  0.00           H  
ATOM    200  CZ  TYR    14      48.375  84.790  96.569  1.00  0.00           C  
ATOM    201  OH  TYR    14      49.373  84.857  97.499  1.00  0.00           O  
ATOM    202  HH  TYR    14      49.577  83.998  97.875  1.00  0.00           H  
ATOM    203  CE2 TYR    14      47.940  83.560  96.213  1.00  0.00           C  
ATOM    204  HE2 TYR    14      48.369  82.678  96.666  1.00  0.00           H  
ATOM    205  CD2 TYR    14      46.809  83.477  95.385  1.00  0.00           C  
ATOM    206  HD2 TYR    14      46.285  82.542  95.249  1.00  0.00           H  
ATOM    207  C   TYR    14      46.212  83.106  92.250  1.00  0.00           C  
ATOM    208  O   TYR    14      45.631  82.044  92.590  1.00  0.00           O  
ATOM    209  N   GLY    15      47.413  83.125  91.584  1.00  0.00           N  
ATOM    210  H   GLY    15      47.928  82.257  91.580  1.00  0.00           H  
ATOM    211  CA  GLY    15      47.991  84.355  91.022  1.00  0.00           C  
ATOM    212  HA2 GLY    15      47.312  84.959  90.420  1.00  0.00           H  
ATOM    213  HA3 GLY    15      48.352  84.811  91.944  1.00  0.00           H  
ATOM    214  C   GLY    15      49.204  84.219  90.146  1.00  0.00           C  
ATOM    215  O   GLY    15      49.503  83.136  89.749  1.00  0.00           O  
ATOM    216  N   ALA    16      49.949  85.316  89.994  1.00  0.00           N  
ATOM    217  H   ALA    16      49.577  86.176  90.371  1.00  0.00           H  
ATOM    218  CA  ALA    16      51.324  85.305  89.527  1.00  0.00           C  
ATOM    219  HA  ALA    16      51.217  84.812  88.561  1.00  0.00           H  
ATOM    220  CB  ALA    16      51.738  86.712  89.235  1.00  0.00           C  
ATOM    221  HB1 ALA    16      52.692  86.710  88.708  1.00  0.00           H  
ATOM    222  HB2 ALA    16      51.071  87.214  88.534  1.00  0.00           H  
ATOM    223  HB3 ALA    16      51.809  87.274  90.167  1.00  0.00           H  
ATOM    224  C   ALA    16      52.251  84.404  90.408  1.00  0.00           C  
ATOM    225  O   ALA    16      51.971  84.336  91.588  1.00  0.00           O  
ATOM    226  N   TYR    17      53.268  83.714  89.911  1.00  0.00           N  
ATOM    227  H   TYR    17      53.453  83.847  88.927  1.00  0.00           H  
ATOM    228  CA  TYR    17      54.212  82.793  90.646  1.00  0.00           C  
ATOM    229  HA  TYR    17      53.608  82.003  91.091  1.00  0.00           H  
ATOM    230  CB  TYR    17      55.185  82.198  89.619  1.00  0.00           C  
ATOM    231  HB2 TYR    17      55.836  83.031  89.354  1.00  0.00           H  
ATOM    232  HB3 TYR    17      55.923  81.606  90.160  1.00  0.00           H  
ATOM    233  CG  TYR    17      54.720  81.424  88.393  1.00  0.00           C  
ATOM    234  CD1 TYR    17      55.582  81.331  87.261  1.00  0.00           C  
ATOM    235  HD1 TYR    17      56.496  81.900  87.347  1.00  0.00           H  
ATOM    236  CE1 TYR    17      55.317  80.408  86.242  1.00  0.00           C  
ATOM    237  HE1 TYR    17      55.951  80.247  85.383  1.00  0.00           H  
ATOM    238  CZ  TYR    17      54.149  79.582  86.279  1.00  0.00           C  
ATOM    239  OH  TYR    17      53.938  78.745  85.251  1.00  0.00           O  
ATOM    240  HH  TYR    17      53.280  78.098  85.516  1.00  0.00           H  
ATOM    241  CE2 TYR    17      53.305  79.725  87.386  1.00  0.00           C  
ATOM    242  HE2 TYR    17      52.355  79.215  87.443  1.00  0.00           H  
ATOM    243  CD2 TYR    17      53.566  80.612  88.465  1.00  0.00           C  
ATOM    244  HD2 TYR    17      52.921  80.574  89.330  1.00  0.00           H  
ATOM    245  C   TYR    17      54.980  83.579  91.739  1.00  0.00           C  
ATOM    246  O   TYR    17      55.120  84.810  91.626  1.00  0.00           O  
ATOM    247  N   PRO    18      55.421  82.904  92.855  1.00  0.00           N  
ATOM    248  CD  PRO    18      55.196  81.499  92.950  1.00  0.00           C  
ATOM    249  HD2 PRO    18      55.611  80.888  92.149  1.00  0.00           H  
ATOM    250  HD3 PRO    18      54.150  81.254  93.134  1.00  0.00           H  
ATOM    251  CG  PRO    18      56.096  81.083  94.206  1.00  0.00           C  
ATOM    252  HG2 PRO    18      57.081  80.837  93.810  1.00  0.00           H  
ATOM    253  HG3 PRO    18      55.640  80.255  94.749  1.00  0.00           H  
ATOM    254  CB  PRO    18      56.159  82.367  95.006  1.00  0.00           C  
ATOM    255  HB2 PRO    18      57.041  82.430  95.643  1.00  0.00           H  
ATOM    256  HB3 PRO    18      55.319  82.379  95.701  1.00  0.00           H  
ATOM    257  CA  PRO    18      56.181  83.507  93.936  1.00  0.00           C  
ATOM    258  HA  PRO    18      55.606  84.345  94.329  1.00  0.00           H  
ATOM    259  C   PRO    18      57.665  83.944  93.677  1.00  0.00           C  
ATOM    260  O   PRO    18      58.095  83.693  92.566  1.00  0.00           O  
ATOM    261  N   THR    19      58.281  84.734  94.578  1.00  0.00           N  
ATOM    262  H   THR    19      57.758  84.825  95.437  1.00  0.00           H  
ATOM    263  CA  THR    19      59.619  85.341  94.570  1.00  0.00           C  
ATOM    264  HA  THR    19      59.826  85.820  93.613  1.00  0.00           H  
ATOM    265  CB  THR    19      59.884  86.310  95.693  1.00  0.00           C  
ATOM    266  HB  THR    19      60.901  86.688  95.594  1.00  0.00           H  
ATOM    267  CG2 THR    19      58.974  87.462  95.425  1.00  0.00           C  
ATOM    268 HG21 THR    19      59.044  88.077  96.322  1.00  0.00           H  
ATOM    269 HG22 THR    19      59.317  87.969  94.523  1.00  0.00           H  
ATOM    270 HG23 THR    19      57.921  87.329  95.178  1.00  0.00           H  
ATOM    271  OG1 THR    19      59.758  85.817  97.017  1.00  0.00           O  
ATOM    272  HG1 THR    19      58.807  85.821  97.151  1.00  0.00           H  
ATOM    273  C   THR    19      60.646  84.221  94.754  1.00  0.00           C  
ATOM    274  O   THR    19      60.314  83.057  94.988  1.00  0.00           O  
ATOM    275  N   GLN    20      61.952  84.462  94.455  1.00  0.00           N  
ATOM    276  H   GLN    20      62.235  85.430  94.512  1.00  0.00           H  
ATOM    277  CA  GLN    20      62.998  83.412  94.507  1.00  0.00           C  
ATOM    278  HA  GLN    20      62.644  82.695  93.767  1.00  0.00           H  
ATOM    279  CB  GLN    20      64.388  84.001  94.002  1.00  0.00           C  
ATOM    280  HB2 GLN    20      64.553  84.936  94.538  1.00  0.00           H  
ATOM    281  HB3 GLN    20      65.178  83.396  94.447  1.00  0.00           H  
ATOM    282  CG  GLN    20      64.480  84.175  92.507  1.00  0.00           C  
ATOM    283  HG2 GLN    20      63.724  84.856  92.115  1.00  0.00           H  
ATOM    284  HG3 GLN    20      65.421  84.680  92.287  1.00  0.00           H  
ATOM    285  CD  GLN    20      64.401  82.955  91.679  1.00  0.00           C  
ATOM    286  OE1 GLN    20      63.373  82.716  90.976  1.00  0.00           O  
ATOM    287  NE2 GLN    20      65.249  81.997  91.752  1.00  0.00           N  
ATOM    288 HE21 GLN    20      66.129  82.071  92.242  1.00  0.00           H  
ATOM    289 HE22 GLN    20      65.006  81.114  91.326  1.00  0.00           H  
ATOM    290  C   GLN    20      63.055  82.764  95.885  1.00  0.00           C  
ATOM    291  O   GLN    20      63.048  83.514  96.879  1.00  0.00           O  
ATOM    292  N   PRO    21      62.993  81.428  96.012  1.00  0.00           N  
ATOM    293  CD  PRO    21      62.901  80.477  94.952  1.00  0.00           C  
ATOM    294  HD2 PRO    21      63.549  80.813  94.142  1.00  0.00           H  
ATOM    295  HD3 PRO    21      61.839  80.516  94.713  1.00  0.00           H  
ATOM    296  CG  PRO    21      63.410  79.077  95.338  1.00  0.00           C  
ATOM    297  HG2 PRO    21      64.424  78.841  95.017  1.00  0.00           H  
ATOM    298  HG3 PRO    21      62.710  78.362  94.904  1.00  0.00           H  
ATOM    299  CB  PRO    21      63.137  79.151  96.903  1.00  0.00           C  
ATOM    300  HB2 PRO    21      63.880  78.536  97.412  1.00  0.00           H  
ATOM    301  HB3 PRO    21      62.151  78.809  97.218  1.00  0.00           H  
ATOM    302  CA  PRO    21      63.163  80.638  97.276  1.00  0.00           C  
ATOM    303  HA  PRO    21      62.245  80.907  97.800  1.00  0.00           H  
ATOM    304  C   PRO    21      64.370  81.063  98.155  1.00  0.00           C  
ATOM    305  O   PRO    21      65.447  81.245  97.604  1.00  0.00           O  
ATOM    306  N   GLY    22      64.192  81.299  99.477  1.00  0.00           N  
ATOM    307  H   GLY    22      63.251  81.343  99.839  1.00  0.00           H  
ATOM    308  CA  GLY    22      65.264  81.143 100.458  1.00  0.00           C  
ATOM    309  HA2 GLY    22      65.126  80.146 100.876  1.00  0.00           H  
ATOM    310  HA3 GLY    22      66.214  81.201  99.926  1.00  0.00           H  
ATOM    311  C   GLY    22      65.198  82.116 101.661  1.00  0.00           C  
ATOM    312  O   GLY    22      64.918  83.306 101.512  1.00  0.00           O  
ATOM    313  N   GLN    23      65.355  81.610 102.856  1.00  0.00           N  
ATOM    314  H   GLN    23      65.563  80.627 102.965  1.00  0.00           H  
ATOM    315  CA  GLN    23      65.323  82.407 104.053  1.00  0.00           C  
ATOM    316  HA  GLN    23      64.511  83.133 104.100  1.00  0.00           H  
ATOM    317  CB  GLN    23      65.061  81.486 105.241  1.00  0.00           C  
ATOM    318  HB2 GLN    23      64.891  82.094 106.130  1.00  0.00           H  
ATOM    319  HB3 GLN    23      64.163  80.943 104.946  1.00  0.00           H  
ATOM    320  CG  GLN    23      66.069  80.422 105.639  1.00  0.00           C  
ATOM    321  HG2 GLN    23      66.528  79.973 104.758  1.00  0.00           H  
ATOM    322  HG3 GLN    23      66.836  81.006 106.147  1.00  0.00           H  
ATOM    323  CD  GLN    23      65.617  79.218 106.389  1.00  0.00           C  
ATOM    324  OE1 GLN    23      64.628  79.277 107.181  1.00  0.00           O  
ATOM    325  NE2 GLN    23      66.231  78.044 106.379  1.00  0.00           N  
ATOM    326 HE21 GLN    23      67.114  77.867 105.923  1.00  0.00           H  
ATOM    327 HE22 GLN    23      65.837  77.291 106.925  1.00  0.00           H  
ATOM    328  C   GLN    23      66.605  83.201 104.114  1.00  0.00           C  
ATOM    329  O   GLN    23      67.606  82.709 103.686  1.00  0.00           O  
ATOM    330  N   GLY    24      66.605  84.455 104.580  1.00  0.00           N  
ATOM    331  H   GLY    24      65.718  84.863 104.842  1.00  0.00           H  
ATOM    332  CA  GLY    24      67.820  85.200 104.510  1.00  0.00           C  
ATOM    333  HA2 GLY    24      67.736  86.220 104.885  1.00  0.00           H  
ATOM    334  HA3 GLY    24      68.617  84.688 105.049  1.00  0.00           H  
ATOM    335  C   GLY    24      68.274  85.409 103.113  1.00  0.00           C  
ATOM    336  O   GLY    24      69.478  85.338 102.903  1.00  0.00           O  
ATOM    337  N   TYR    25      67.425  85.838 102.204  1.00  0.00           N  
ATOM    338  H   TYR    25      66.449  85.886 102.459  1.00  0.00           H  
ATOM    339  CA  TYR    25      67.729  86.277 100.919  1.00  0.00           C  
ATOM    340  HA  TYR    25      68.431  85.558 100.496  1.00  0.00           H  
ATOM    341  CB  TYR    25      66.505  86.310  99.962  1.00  0.00           C  
ATOM    342  HB2 TYR    25      65.844  85.534 100.347  1.00  0.00           H  
ATOM    343  HB3 TYR    25      65.888  87.197 100.110  1.00  0.00           H  
ATOM    344  CG  TYR    25      66.814  86.159  98.526  1.00  0.00           C  
ATOM    345  CD1 TYR    25      66.939  84.902  97.991  1.00  0.00           C  
ATOM    346  HD1 TYR    25      66.803  83.995  98.562  1.00  0.00           H  
ATOM    347  CE1 TYR    25      67.274  84.783  96.616  1.00  0.00           C  
ATOM    348  HE1 TYR    25      67.214  83.820  96.131  1.00  0.00           H  
ATOM    349  CZ  TYR    25      67.615  85.942  95.841  1.00  0.00           C  
ATOM    350  OH  TYR    25      67.830  85.769  94.483  1.00  0.00           O  
ATOM    351  HH  TYR    25      67.679  86.613  94.051  1.00  0.00           H  
ATOM    352  CE2 TYR    25      67.563  87.182  96.485  1.00  0.00           C  
ATOM    353  HE2 TYR    25      67.667  88.095  95.917  1.00  0.00           H  
ATOM    354  CD2 TYR    25      67.157  87.326  97.839  1.00  0.00           C  
ATOM    355  HD2 TYR    25      67.100  88.310  98.278  1.00  0.00           H  
ATOM    356  C   TYR    25      68.442  87.624 101.013  1.00  0.00           C  
ATOM    357  O   TYR    25      67.958  88.476 101.741  1.00  0.00           O  
ATOM    358  N   SER    26      69.570  87.775 100.251  1.00  0.00           N  
ATOM    359  H   SER    26      69.837  87.085  99.563  1.00  0.00           H  
ATOM    360  CA  SER    26      70.358  89.047 100.270  1.00  0.00           C  
ATOM    361  HA  SER    26      70.216  89.561 101.220  1.00  0.00           H  
ATOM    362  CB  SER    26      71.825  88.768 100.032  1.00  0.00           C  
ATOM    363  HB2 SER    26      72.209  87.872 100.519  1.00  0.00           H  
ATOM    364  HB3 SER    26      72.015  88.581  98.975  1.00  0.00           H  
ATOM    365  OG  SER    26      72.575  89.856 100.431  1.00  0.00           O  
ATOM    366  HG  SER    26      72.621  90.445  99.674  1.00  0.00           H  
ATOM    367  C   SER    26      69.872  89.892  99.142  1.00  0.00           C  
ATOM    368  O   SER    26      69.626  89.415  98.062  1.00  0.00           O  
ATOM    369  N   GLN    27      69.610  91.187  99.439  1.00  0.00           N  
ATOM    370  H   GLN    27      69.751  91.498 100.390  1.00  0.00           H  
ATOM    371  CA  GLN    27      68.892  92.147  98.635  1.00  0.00           C  
ATOM    372  HA  GLN    27      67.905  91.691  98.718  1.00  0.00           H  
ATOM    373  CB  GLN    27      68.974  93.471  99.386  1.00  0.00           C  
ATOM    374  HB2 GLN    27      68.475  93.346 100.347  1.00  0.00           H  
ATOM    375  HB3 GLN    27      70.040  93.635  99.540  1.00  0.00           H  
ATOM    376  CG  GLN    27      68.255  94.650  98.655  1.00  0.00           C  
ATOM    377  HG2 GLN    27      68.884  95.054  97.862  1.00  0.00           H  
ATOM    378  HG3 GLN    27      67.308  94.249  98.294  1.00  0.00           H  
ATOM    379  CD  GLN    27      67.845  95.766  99.642  1.00  0.00           C  
ATOM    380  OE1 GLN    27      67.489  95.566 100.754  1.00  0.00           O  
ATOM    381  NE2 GLN    27      67.959  97.017  99.307  1.00  0.00           N  
ATOM    382 HE21 GLN    27      68.202  97.157  98.336  1.00  0.00           H  
ATOM    383 HE22 GLN    27      67.798  97.756  99.977  1.00  0.00           H  
ATOM    384  C   GLN    27      69.376  92.135  97.197  1.00  0.00           C  
ATOM    385  O   GLN    27      68.502  92.198  96.330  1.00  0.00           O  
ATOM    386  N   GLN    28      70.721  92.102  96.946  1.00  0.00           N  
ATOM    387  H   GLN    28      71.335  92.141  97.746  1.00  0.00           H  
ATOM    388  CA  GLN    28      71.334  92.030  95.605  1.00  0.00           C  
ATOM    389  HA  GLN    28      70.564  92.328  94.893  1.00  0.00           H  
ATOM    390  CB  GLN    28      72.431  93.067  95.487  1.00  0.00           C  
ATOM    391  HB2 GLN    28      73.158  92.612  96.159  1.00  0.00           H  
ATOM    392  HB3 GLN    28      73.028  93.008  94.576  1.00  0.00           H  
ATOM    393  CG  GLN    28      72.086  94.482  95.880  1.00  0.00           C  
ATOM    394  HG2 GLN    28      71.852  94.527  96.944  1.00  0.00           H  
ATOM    395  HG3 GLN    28      73.007  95.042  95.719  1.00  0.00           H  
ATOM    396  CD  GLN    28      71.073  95.189  94.955  1.00  0.00           C  
ATOM    397  OE1 GLN    28      70.344  96.029  95.515  1.00  0.00           O  
ATOM    398  NE2 GLN    28      70.905  94.859  93.726  1.00  0.00           N  
ATOM    399 HE21 GLN    28      70.340  95.517  93.209  1.00  0.00           H  
ATOM    400 HE22 GLN    28      71.636  94.392  93.209  1.00  0.00           H  
ATOM    401  C   GLN    28      71.792  90.657  95.098  1.00  0.00           C  
ATOM    402  O   GLN    28      72.355  90.609  93.971  1.00  0.00           O  
ATOM    403  N   SER    29      71.514  89.559  95.891  1.00  0.00           N  
ATOM    404  H   SER    29      70.893  89.696  96.676  1.00  0.00           H  
ATOM    405  CA  SER    29      72.041  88.219  95.663  1.00  0.00           C  
ATOM    406  HA  SER    29      71.685  87.608  96.492  1.00  0.00           H  
ATOM    407  CB  SER    29      71.492  87.678  94.391  1.00  0.00           C  
ATOM    408  HB2 SER    29      72.005  88.184  93.573  1.00  0.00           H  
ATOM    409  HB3 SER    29      71.658  86.608  94.266  1.00  0.00           H  
ATOM    410  OG  SER    29      70.115  87.929  94.274  1.00  0.00           O  
ATOM    411  HG  SER    29      69.917  87.915  93.335  1.00  0.00           H  
ATOM    412  C   SER    29      73.582  88.268  95.698  1.00  0.00           C  
ATOM    413  O   SER    29      74.100  88.723  96.744  1.00  0.00           O  
ATOM    414  N   SER    30      74.299  87.596  94.817  1.00  0.00           N  
ATOM    415  H   SER    30      73.863  87.324  93.947  1.00  0.00           H  
ATOM    416  CA  SER    30      75.772  87.549  94.947  1.00  0.00           C  
ATOM    417  HA  SER    30      76.003  86.943  95.823  1.00  0.00           H  
ATOM    418  CB  SER    30      76.447  86.869  93.755  1.00  0.00           C  
ATOM    419  HB2 SER    30      77.525  86.981  93.877  1.00  0.00           H  
ATOM    420  HB3 SER    30      76.285  85.793  93.798  1.00  0.00           H  
ATOM    421  OG  SER    30      75.989  87.369  92.529  1.00  0.00           O  
ATOM    422  HG  SER    30      75.461  86.616  92.255  1.00  0.00           H  
ATOM    423  C   SER    30      76.291  88.965  95.075  1.00  0.00           C  
ATOM    424  O   SER    30      75.912  89.849  94.283  1.00  0.00           O  
ATOM    425  N   GLN    31      77.241  89.215  95.911  1.00  0.00           N  
ATOM    426  H   GLN    31      77.757  90.069  95.754  1.00  0.00           H  
ATOM    427  CA  GLN    31      77.619  88.554  97.118  1.00  0.00           C  
ATOM    428  HA  GLN    31      77.673  87.489  96.890  1.00  0.00           H  
ATOM    429  CB  GLN    31      79.057  89.042  97.492  1.00  0.00           C  
ATOM    430  HB2 GLN    31      79.775  88.736  96.730  1.00  0.00           H  
ATOM    431  HB3 GLN    31      79.145  90.100  97.738  1.00  0.00           H  
ATOM    432  CG  GLN    31      79.615  88.266  98.689  1.00  0.00           C  
ATOM    433  HG2 GLN    31      79.272  88.782  99.585  1.00  0.00           H  
ATOM    434  HG3 GLN    31      79.308  87.222  98.629  1.00  0.00           H  
ATOM    435  CD  GLN    31      81.139  88.254  98.824  1.00  0.00           C  
ATOM    436  OE1 GLN    31      81.794  89.198  98.483  1.00  0.00           O  
ATOM    437  NE2 GLN    31      81.692  87.172  99.266  1.00  0.00           N  
ATOM    438 HE21 GLN    31      82.691  87.141  99.413  1.00  0.00           H  
ATOM    439 HE22 GLN    31      81.149  86.383  99.587  1.00  0.00           H  
ATOM    440  C   GLN    31      76.668  88.915  98.328  1.00  0.00           C  
ATOM    441  O   GLN    31      76.384  90.101  98.505  1.00  0.00           O  
ATOM    442  N   PRO    32      76.282  87.962  99.242  1.00  0.00           N  
ATOM    443  CD  PRO    32      76.351  86.508  98.882  1.00  0.00           C  
ATOM    444  HD2 PRO    32      77.394  86.229  98.731  1.00  0.00           H  
ATOM    445  HD3 PRO    32      75.693  86.255  98.050  1.00  0.00           H  
ATOM    446  CG  PRO    32      75.892  85.688 100.088  1.00  0.00           C  
ATOM    447  HG2 PRO    32      76.836  85.369 100.530  1.00  0.00           H  
ATOM    448  HG3 PRO    32      75.155  84.926  99.834  1.00  0.00           H  
ATOM    449  CB  PRO    32      75.266  86.757 100.904  1.00  0.00           C  
ATOM    450  HB2 PRO    32      75.320  86.493 101.960  1.00  0.00           H  
ATOM    451  HB3 PRO    32      74.207  86.756 100.645  1.00  0.00           H  
ATOM    452  CA  PRO    32      75.848  88.184 100.598  1.00  0.00           C  
ATOM    453  HA  PRO    32      74.994  88.860 100.559  1.00  0.00           H  
ATOM    454  C   PRO    32      76.915  88.565 101.631  1.00  0.00           C  
ATOM    455  O   PRO    32      77.995  87.935 101.615  1.00  0.00           O  
ATOM    456  N   TYR    33      76.444  89.393 102.609  1.00  0.00           N  
ATOM    457  H   TYR    33      75.552  89.764 102.315  1.00  0.00           H  
ATOM    458  CA  TYR    33      77.228  89.911 103.768  1.00  0.00           C  
ATOM    459  HA  TYR    33      78.194  89.406 103.751  1.00  0.00           H  
ATOM    460  CB  TYR    33      77.447  91.393 103.502  1.00  0.00           C  
ATOM    461  HB2 TYR    33      76.459  91.852 103.534  1.00  0.00           H  
ATOM    462  HB3 TYR    33      78.057  91.864 104.272  1.00  0.00           H  
ATOM    463  CG  TYR    33      78.147  91.621 102.180  1.00  0.00           C  
ATOM    464  CD1 TYR    33      79.453  91.206 102.051  1.00  0.00           C  
ATOM    465  HD1 TYR    33      80.012  90.824 102.893  1.00  0.00           H  
ATOM    466  CE1 TYR    33      80.198  91.365 100.862  1.00  0.00           C  
ATOM    467  HE1 TYR    33      81.221  91.050 100.715  1.00  0.00           H  
ATOM    468  CZ  TYR    33      79.460  91.925  99.790  1.00  0.00           C  
ATOM    469  OH  TYR    33      80.049  92.365  98.668  1.00  0.00           O  
ATOM    470  HH  TYR    33      79.440  92.838  98.096  1.00  0.00           H  
ATOM    471  CE2 TYR    33      78.159  92.343  99.948  1.00  0.00           C  
ATOM    472  HE2 TYR    33      77.645  92.721  99.077  1.00  0.00           H  
ATOM    473  CD2 TYR    33      77.433  92.199 101.155  1.00  0.00           C  
ATOM    474  HD2 TYR    33      76.386  92.461 101.191  1.00  0.00           H  
ATOM    475  C   TYR    33      76.540  89.726 105.129  1.00  0.00           C  
ATOM    476  O   TYR    33      77.250  89.820 106.089  1.00  0.00           O  
ATOM    477  N   GLY    34      75.192  89.549 105.185  1.00  0.00           N  
ATOM    478  H   GLY    34      74.681  89.556 104.314  1.00  0.00           H  
ATOM    479  CA  GLY    34      74.376  89.575 106.427  1.00  0.00           C  
ATOM    480  HA2 GLY    34      73.379  89.181 106.232  1.00  0.00           H  
ATOM    481  HA3 GLY    34      74.903  88.983 107.176  1.00  0.00           H  
ATOM    482  C   GLY    34      74.191  90.979 107.017  1.00  0.00           C  
ATOM    483  O   GLY    34      74.325  91.922 106.305  1.00  0.00           O  
ATOM    484  N   GLN    35      73.757  90.982 108.300  1.00  0.00           N  
ATOM    485  H   GLN    35      73.730  90.113 108.814  1.00  0.00           H  
ATOM    486  CA  GLN    35      73.485  92.248 109.010  1.00  0.00           C  
ATOM    487  HA  GLN    35      73.394  93.087 108.319  1.00  0.00           H  
ATOM    488  CB  GLN    35      72.202  91.967 109.790  1.00  0.00           C  
ATOM    489  HB2 GLN    35      71.457  91.722 109.033  1.00  0.00           H  
ATOM    490  HB3 GLN    35      72.389  91.119 110.449  1.00  0.00           H  
ATOM    491  CG  GLN    35      71.739  93.142 110.723  1.00  0.00           C  
ATOM    492  HG2 GLN    35      70.749  92.949 111.136  1.00  0.00           H  
ATOM    493  HG3 GLN    35      72.472  93.222 111.525  1.00  0.00           H  
ATOM    494  CD  GLN    35      71.488  94.455 110.009  1.00  0.00           C  
ATOM    495  OE1 GLN    35      71.437  94.603 108.767  1.00  0.00           O  
ATOM    496  NE2 GLN    35      71.132  95.475 110.786  1.00  0.00           N  
ATOM    497 HE21 GLN    35      71.106  95.317 111.784  1.00  0.00           H  
ATOM    498 HE22 GLN    35      70.603  96.278 110.476  1.00  0.00           H  
ATOM    499  C   GLN    35      74.681  92.542 109.937  1.00  0.00           C  
ATOM    500  O   GLN    35      75.098  91.798 110.835  1.00  0.00           O  
ATOM    501  N   GLN    36      75.361  93.656 109.778  1.00  0.00           N  
ATOM    502  H   GLN    36      75.986  93.890 110.536  1.00  0.00           H  
ATOM    503  CA  GLN    36      75.341  94.609 108.725  1.00  0.00           C  
ATOM    504  HA  GLN    36      74.327  94.805 108.376  1.00  0.00           H  
ATOM    505  CB  GLN    36      75.733  95.985 109.343  1.00  0.00           C  
ATOM    506  HB2 GLN    36      76.770  95.807 109.628  1.00  0.00           H  
ATOM    507  HB3 GLN    36      75.639  96.685 108.513  1.00  0.00           H  
ATOM    508  CG  GLN    36      74.864  96.571 110.484  1.00  0.00           C  
ATOM    509  HG2 GLN    36      74.398  95.718 110.978  1.00  0.00           H  
ATOM    510  HG3 GLN    36      75.462  96.927 111.323  1.00  0.00           H  
ATOM    511  CD  GLN    36      73.787  97.631 110.184  1.00  0.00           C  
ATOM    512  OE1 GLN    36      73.300  97.810 109.047  1.00  0.00           O  
ATOM    513  NE2 GLN    36      73.223  98.151 111.282  1.00  0.00           N  
ATOM    514 HE21 GLN    36      73.655  97.981 112.178  1.00  0.00           H  
ATOM    515 HE22 GLN    36      72.386  98.695 111.124  1.00  0.00           H  
ATOM    516  C   GLN    36      76.198  94.203 107.484  1.00  0.00           C  
ATOM    517  O   GLN    36      76.804  93.120 107.442  1.00  0.00           O  
ATOM    518  N   SER    37      76.256  95.032 106.431  1.00  0.00           N  
ATOM    519  H   SER    37      75.648  95.837 106.390  1.00  0.00           H  
ATOM    520  CA  SER    37      77.023  94.754 105.194  1.00  0.00           C  
ATOM    521  HA  SER    37      76.888  93.706 104.927  1.00  0.00           H  
ATOM    522  CB  SER    37      76.276  95.497 104.059  1.00  0.00           C  
ATOM    523  HB2 SER    37      75.304  95.008 103.995  1.00  0.00           H  
ATOM    524  HB3 SER    37      76.217  96.548 104.342  1.00  0.00           H  
ATOM    525  OG  SER    37      76.946  95.350 102.852  1.00  0.00           O  
ATOM    526  HG  SER    37      76.308  95.064 102.194  1.00  0.00           H  
ATOM    527  C   SER    37      78.498  95.079 105.365  1.00  0.00           C  
ATOM    528  O   SER    37      78.875  95.524 106.492  1.00  0.00           O  
ATOM    529  N   TYR    38      79.339  94.824 104.359  1.00  0.00           N  
ATOM    530  H   TYR    38      78.937  94.591 103.462  1.00  0.00           H  
ATOM    531  CA  TYR    38      80.763  94.953 104.352  1.00  0.00           C  
ATOM    532  HA  TYR    38      81.147  94.412 105.217  1.00  0.00           H  
ATOM    533  CB  TYR    38      81.421  94.255 103.188  1.00  0.00           C  
ATOM    534  HB2 TYR    38      82.426  93.955 103.485  1.00  0.00           H  
ATOM    535  HB3 TYR    38      80.907  93.297 103.119  1.00  0.00           H  
ATOM    536  CG  TYR    38      81.339  94.964 101.853  1.00  0.00           C  
ATOM    537  CD1 TYR    38      82.461  95.777 101.530  1.00  0.00           C  
ATOM    538  HD1 TYR    38      83.274  95.803 102.240  1.00  0.00           H  
ATOM    539  CE1 TYR    38      82.523  96.449 100.280  1.00  0.00           C  
ATOM    540  HE1 TYR    38      83.328  97.110  99.995  1.00  0.00           H  
ATOM    541  CZ  TYR    38      81.388  96.306  99.418  1.00  0.00           C  
ATOM    542  OH  TYR    38      81.460  96.956  98.239  1.00  0.00           O  
ATOM    543  HH  TYR    38      80.841  96.604  97.596  1.00  0.00           H  
ATOM    544  CE2 TYR    38      80.337  95.351  99.676  1.00  0.00           C  
ATOM    545  HE2 TYR    38      79.511  95.205  98.996  1.00  0.00           H  
ATOM    546  CD2 TYR    38      80.270  94.805 100.995  1.00  0.00           C  
ATOM    547  HD2 TYR    38      79.369  94.292 101.299  1.00  0.00           H  
ATOM    548  C   TYR    38      81.240  96.437 104.372  1.00  0.00           C  
ATOM    549  O   TYR    38      80.613  97.299 103.734  1.00  0.00           O  
ATOM    550  N   SER    39      82.243  96.695 105.165  1.00  0.00           N  
ATOM    551  H   SER    39      82.562  95.937 105.750  1.00  0.00           H  
ATOM    552  CA  SER    39      82.878  97.974 105.159  1.00  0.00           C  
ATOM    553  HA  SER    39      82.145  98.727 105.449  1.00  0.00           H  
ATOM    554  CB  SER    39      83.855  97.960 106.315  1.00  0.00           C  
ATOM    555  HB2 SER    39      84.774  97.459 106.009  1.00  0.00           H  
ATOM    556  HB3 SER    39      84.157  98.956 106.640  1.00  0.00           H  
ATOM    557  OG  SER    39      83.342  97.262 107.430  1.00  0.00           O  
ATOM    558  HG  SER    39      82.570  97.666 107.831  1.00  0.00           H  
ATOM    559  C   SER    39      83.601  98.366 103.836  1.00  0.00           C  
ATOM    560  O   SER    39      84.410  97.578 103.393  1.00  0.00           O  
ATOM    561  N   GLY    40      83.479  99.682 103.370  1.00  0.00           N  
ATOM    562  H   GLY    40      82.873 100.325 103.860  1.00  0.00           H  
ATOM    563  CA  GLY    40      84.128 100.233 102.169  1.00  0.00           C  
ATOM    564  HA2 GLY    40      85.149  99.872 102.296  1.00  0.00           H  
ATOM    565  HA3 GLY    40      83.835  99.683 101.274  1.00  0.00           H  
ATOM    566  C   GLY    40      84.026 101.749 102.083  1.00  0.00           C  
ATOM    567  O   GLY    40      83.883 102.449 103.067  1.00  0.00           O  
ATOM    568  N   TYR    41      84.255 102.312 100.912  1.00  0.00           N  
ATOM    569  H   TYR    41      84.125 103.303 101.058  1.00  0.00           H  
ATOM    570  CA  TYR    41      83.988 101.788  99.574  1.00  0.00           C  
ATOM    571  HA  TYR    41      84.362 100.768  99.660  1.00  0.00           H  
ATOM    572  CB  TYR    41      82.499 101.996  99.180  1.00  0.00           C  
ATOM    573  HB2 TYR    41      82.358 103.068  99.043  1.00  0.00           H  
ATOM    574  HB3 TYR    41      82.153 101.599  98.226  1.00  0.00           H  
ATOM    575  CG  TYR    41      81.557 101.365 100.217  1.00  0.00           C  
ATOM    576  CD1 TYR    41      81.264 100.014 100.205  1.00  0.00           C  
ATOM    577  HD1 TYR    41      81.604  99.380  99.399  1.00  0.00           H  
ATOM    578  CE1 TYR    41      80.591  99.474 101.332  1.00  0.00           C  
ATOM    579  HE1 TYR    41      80.358  98.424 101.424  1.00  0.00           H  
ATOM    580  CZ  TYR    41      80.052 100.296 102.365  1.00  0.00           C  
ATOM    581  OH  TYR    41      79.399  99.797 103.404  1.00  0.00           O  
ATOM    582  HH  TYR    41      79.761  98.945 103.657  1.00  0.00           H  
ATOM    583  CE2 TYR    41      80.297 101.679 102.307  1.00  0.00           C  
ATOM    584  HE2 TYR    41      79.965 102.307 103.121  1.00  0.00           H  
ATOM    585  CD2 TYR    41      81.075 102.224 101.256  1.00  0.00           C  
ATOM    586  HD2 TYR    41      81.308 103.272 101.374  1.00  0.00           H  
ATOM    587  C   TYR    41      84.801 102.451  98.387  1.00  0.00           C  
ATOM    588  O   TYR    41      85.121 103.609  98.531  1.00  0.00           O  
ATOM    589  N   SER    42      85.138 101.748  97.319  1.00  0.00           N  
ATOM    590  H   SER    42      84.756 100.813  97.333  1.00  0.00           H  
ATOM    591  CA  SER    42      85.860 102.224  96.188  1.00  0.00           C  
ATOM    592  HA  SER    42      86.770 102.784  96.403  1.00  0.00           H  
ATOM    593  CB  SER    42      86.283 101.009  95.359  1.00  0.00           C  
ATOM    594  HB2 SER    42      86.890 100.312  95.937  1.00  0.00           H  
ATOM    595  HB3 SER    42      85.364 100.501  95.066  1.00  0.00           H  
ATOM    596  OG  SER    42      86.962 101.421  94.224  1.00  0.00           O  
ATOM    597  HG  SER    42      87.096 100.642  93.679  1.00  0.00           H  
ATOM    598  C   SER    42      84.978 103.144  95.310  1.00  0.00           C  
ATOM    599  O   SER    42      83.818 102.733  95.003  1.00  0.00           O  
ATOM    600  N   GLN    43      85.386 104.361  94.961  1.00  0.00           N  
ATOM    601  H   GLN    43      86.353 104.594  95.139  1.00  0.00           H  
ATOM    602  CA  GLN    43      84.618 105.308  94.106  1.00  0.00           C  
ATOM    603  HA  GLN    43      84.415 104.703  93.223  1.00  0.00           H  
ATOM    604  CB  GLN    43      83.254 105.669  94.765  1.00  0.00           C  
ATOM    605  HB2 GLN    43      82.652 106.319  94.130  1.00  0.00           H  
ATOM    606  HB3 GLN    43      82.725 104.724  94.888  1.00  0.00           H  
ATOM    607  CG  GLN    43      83.429 106.329  96.093  1.00  0.00           C  
ATOM    608  HG2 GLN    43      83.682 105.575  96.839  1.00  0.00           H  
ATOM    609  HG3 GLN    43      84.248 107.043  96.005  1.00  0.00           H  
ATOM    610  CD  GLN    43      82.117 107.060  96.557  1.00  0.00           C  
ATOM    611  OE1 GLN    43      80.971 106.627  96.382  1.00  0.00           O  
ATOM    612  NE2 GLN    43      82.366 108.219  97.171  1.00  0.00           N  
ATOM    613 HE21 GLN    43      83.308 108.574  97.258  1.00  0.00           H  
ATOM    614 HE22 GLN    43      81.540 108.560  97.640  1.00  0.00           H  
ATOM    615  C   GLN    43      85.521 106.508  93.670  1.00  0.00           C  
ATOM    616  O   GLN    43      86.467 106.893  94.367  1.00  0.00           O  
ATOM    617  N   SER    44      85.173 107.140  92.606  1.00  0.00           N  
ATOM    618  H   SER    44      84.255 106.909  92.255  1.00  0.00           H  
ATOM    619  CA  SER    44      85.917 108.318  92.087  1.00  0.00           C  
ATOM    620  HA  SER    44      86.884 108.390  92.586  1.00  0.00           H  
ATOM    621  CB  SER    44      86.181 108.192  90.511  1.00  0.00           C  
ATOM    622  HB2 SER    44      86.994 107.485  90.343  1.00  0.00           H  
ATOM    623  HB3 SER    44      85.328 107.810  89.951  1.00  0.00           H  
ATOM    624  OG  SER    44      86.723 109.387  89.909  1.00  0.00           O  
ATOM    625  HG  SER    44      87.674 109.320  89.803  1.00  0.00           H  
ATOM    626  C   SER    44      85.150 109.635  92.347  1.00  0.00           C  
ATOM    627  O   SER    44      83.950 109.639  92.309  1.00  0.00           O  
ATOM    628  N   THR    45      85.868 110.672  92.701  1.00  0.00           N  
ATOM    629  H   THR    45      86.845 110.520  92.907  1.00  0.00           H  
ATOM    630  CA  THR    45      85.241 111.952  93.143  1.00  0.00           C  
ATOM    631  HA  THR    45      84.193 111.959  92.844  1.00  0.00           H  
ATOM    632  CB  THR    45      85.231 112.042  94.670  1.00  0.00           C  
ATOM    633  HB  THR    45      84.895 113.047  94.926  1.00  0.00           H  
ATOM    634  CG2 THR    45      84.202 111.101  95.277  1.00  0.00           C  
ATOM    635 HG21 THR    45      84.458 110.088  94.967  1.00  0.00           H  
ATOM    636 HG22 THR    45      84.207 111.216  96.361  1.00  0.00           H  
ATOM    637 HG23 THR    45      83.220 111.375  94.891  1.00  0.00           H  
ATOM    638  OG1 THR    45      86.414 111.802  95.222  1.00  0.00           O  
ATOM    639  HG1 THR    45      86.625 110.909  94.939  1.00  0.00           H  
ATOM    640  C   THR    45      85.972 113.149  92.563  1.00  0.00           C  
ATOM    641  O   THR    45      85.676 114.317  92.924  1.00  0.00           O  
ATOM    642  N   ASP    46      87.025 113.001  91.830  1.00  0.00           N  
ATOM    643  H   ASP    46      87.284 112.065  91.556  1.00  0.00           H  
ATOM    644  CA  ASP    46      88.011 114.005  91.299  1.00  0.00           C  
ATOM    645  HA  ASP    46      87.586 115.002  91.185  1.00  0.00           H  
ATOM    646  CB  ASP    46      89.108 114.186  92.382  1.00  0.00           C  
ATOM    647  HB2 ASP    46      88.770 114.350  93.405  1.00  0.00           H  
ATOM    648  HB3 ASP    46      89.759 113.313  92.355  1.00  0.00           H  
ATOM    649  CG  ASP    46      90.097 115.334  92.020  1.00  0.00           C  
ATOM    650  OD1 ASP    46      90.932 115.710  92.864  1.00  0.00           O  
ATOM    651  OD2 ASP    46      90.075 115.881  90.879  1.00  0.00           O  
ATOM    652  C   ASP    46      88.489 113.530  89.915  1.00  0.00           C  
ATOM    653  O   ASP    46      88.925 112.363  89.748  1.00  0.00           O  
ATOM    654  N   THR    47      88.338 114.315  88.836  1.00  0.00           N  
ATOM    655  H   THR    47      87.707 115.103  88.802  1.00  0.00           H  
ATOM    656  CA  THR    47      88.910 114.027  87.525  1.00  0.00           C  
ATOM    657  HA  THR    47      88.696 113.023  87.159  1.00  0.00           H  
ATOM    658  CB  THR    47      88.272 114.858  86.371  1.00  0.00           C  
ATOM    659  HB  THR    47      88.989 114.722  85.561  1.00  0.00           H  
ATOM    660  CG2 THR    47      86.806 114.471  86.145  1.00  0.00           C  
ATOM    661 HG21 THR    47      86.352 115.024  85.323  1.00  0.00           H  
ATOM    662 HG22 THR    47      86.804 113.394  85.976  1.00  0.00           H  
ATOM    663 HG23 THR    47      86.208 114.512  87.055  1.00  0.00           H  
ATOM    664  OG1 THR    47      88.363 116.246  86.737  1.00  0.00           O  
ATOM    665  HG1 THR    47      89.312 116.393  86.739  1.00  0.00           H  
ATOM    666  C   THR    47      90.398 114.224  87.524  1.00  0.00           C  
ATOM    667  O   THR    47      91.108 113.424  86.908  1.00  0.00           O  
ATOM    668  N   SER    48      90.935 115.109  88.358  1.00  0.00           N  
ATOM    669  H   SER    48      90.297 115.643  88.931  1.00  0.00           H  
ATOM    670  CA  SER    48      92.429 115.456  88.408  1.00  0.00           C  
ATOM    671  HA  SER    48      92.789 115.590  87.388  1.00  0.00           H  
ATOM    672  CB  SER    48      92.681 116.785  89.048  1.00  0.00           C  
ATOM    673  HB2 SER    48      93.636 117.201  88.727  1.00  0.00           H  
ATOM    674  HB3 SER    48      91.893 117.506  88.830  1.00  0.00           H  
ATOM    675  OG  SER    48      92.535 116.742  90.423  1.00  0.00           O  
ATOM    676  HG  SER    48      91.630 116.518  90.649  1.00  0.00           H  
ATOM    677  C   SER    48      93.187 114.383  89.110  1.00  0.00           C  
ATOM    678  O   SER    48      94.434 114.432  89.133  1.00  0.00           O  
ATOM    679  N   GLY    49      92.578 113.405  89.758  1.00  0.00           N  
ATOM    680  H   GLY    49      91.578 113.334  89.634  1.00  0.00           H  
ATOM    681  CA  GLY    49      93.270 112.239  90.243  1.00  0.00           C  
ATOM    682  HA2 GLY    49      93.391 111.596  89.371  1.00  0.00           H  
ATOM    683  HA3 GLY    49      94.188 112.655  90.657  1.00  0.00           H  
ATOM    684  C   GLY    49      92.496 111.510  91.346  1.00  0.00           C  
ATOM    685  O   GLY    49      91.262 111.726  91.335  1.00  0.00           O  
ATOM    686  N   TYR    50      93.132 110.808  92.292  1.00  0.00           N  
ATOM    687  H   TYR    50      92.537 110.409  93.004  1.00  0.00           H  
ATOM    688  CA  TYR    50      94.534 110.665  92.558  1.00  0.00           C  
ATOM    689  HA  TYR    50      95.073 111.502  92.115  1.00  0.00           H  
ATOM    690  CB  TYR    50      94.764 110.724  94.024  1.00  0.00           C  
ATOM    691  HB2 TYR    50      94.349 111.657  94.404  1.00  0.00           H  
ATOM    692  HB3 TYR    50      94.321 109.818  94.440  1.00  0.00           H  
ATOM    693  CG  TYR    50      96.191 110.730  94.428  1.00  0.00           C  
ATOM    694  CD1 TYR    50      96.920 109.518  94.610  1.00  0.00           C  
ATOM    695  HD1 TYR    50      96.484 108.549  94.419  1.00  0.00           H  
ATOM    696  CE1 TYR    50      98.252 109.584  94.985  1.00  0.00           C  
ATOM    697  HE1 TYR    50      98.826 108.677  95.102  1.00  0.00           H  
ATOM    698  CZ  TYR    50      98.891 110.855  95.204  1.00  0.00           C  
ATOM    699  OH  TYR    50     100.050 110.965  95.876  1.00  0.00           O  
ATOM    700  HH  TYR    50     100.731 110.304  95.726  1.00  0.00           H  
ATOM    701  CE2 TYR    50      98.164 112.051  94.963  1.00  0.00           C  
ATOM    702  HE2 TYR    50      98.682 112.998  95.008  1.00  0.00           H  
ATOM    703  CD2 TYR    50      96.812 111.984  94.563  1.00  0.00           C  
ATOM    704  HD2 TYR    50      96.262 112.891  94.358  1.00  0.00           H  
ATOM    705  C   TYR    50      95.046 109.370  91.901  1.00  0.00           C  
ATOM    706  O   TYR    50      94.712 108.258  92.349  1.00  0.00           O  
ATOM    707  N   GLY    51      95.815 109.480  90.781  1.00  0.00           N  
ATOM    708  H   GLY    51      96.065 108.616  90.323  1.00  0.00           H  
ATOM    709  CA  GLY    51      96.592 110.654  90.443  1.00  0.00           C  
ATOM    710  HA2 GLY    51      96.038 111.233  89.704  1.00  0.00           H  
ATOM    711  HA3 GLY    51      96.710 111.297  91.315  1.00  0.00           H  
ATOM    712  C   GLY    51      98.037 110.347  89.854  1.00  0.00           C  
ATOM    713  O   GLY    51      98.401 109.207  89.668  1.00  0.00           O  
ATOM    714  N   GLN    52      98.892 111.306  89.640  1.00  0.00           N  
ATOM    715  H   GLN    52      98.523 112.212  89.893  1.00  0.00           H  
ATOM    716  CA  GLN    52     100.366 111.350  89.427  1.00  0.00           C  
ATOM    717  HA  GLN    52     100.522 112.282  88.884  1.00  0.00           H  
ATOM    718  CB  GLN    52     101.139 111.335  90.766  1.00  0.00           C  
ATOM    719  HB2 GLN    52     100.872 110.381  91.220  1.00  0.00           H  
ATOM    720  HB3 GLN    52     102.197 111.246  90.517  1.00  0.00           H  
ATOM    721  CG  GLN    52     100.913 112.536  91.709  1.00  0.00           C  
ATOM    722  HG2 GLN    52     100.959 113.443  91.106  1.00  0.00           H  
ATOM    723  HG3 GLN    52      99.938 112.439  92.188  1.00  0.00           H  
ATOM    724  CD  GLN    52     101.987 112.660  92.875  1.00  0.00           C  
ATOM    725  OE1 GLN    52     103.133 112.274  92.726  1.00  0.00           O  
ATOM    726  NE2 GLN    52     101.604 113.347  93.899  1.00  0.00           N  
ATOM    727 HE21 GLN    52     100.772 113.896  93.734  1.00  0.00           H  
ATOM    728 HE22 GLN    52     102.325 113.568  94.571  1.00  0.00           H  
ATOM    729  C   GLN    52     100.842 110.255  88.410  1.00  0.00           C  
ATOM    730  O   GLN    52     101.415 109.224  88.735  1.00  0.00           O  
ATOM    731  N   SER    53     100.351 110.335  87.162  1.00  0.00           N  
ATOM    732  H   SER    53     100.583 109.552  86.568  1.00  0.00           H  
ATOM    733  CA  SER    53      99.568 111.421  86.451  1.00  0.00           C  
ATOM    734  HA  SER    53      99.346 112.262  87.108  1.00  0.00           H  
ATOM    735  CB  SER    53     100.381 112.115  85.478  1.00  0.00           C  
ATOM    736  HB2 SER    53     101.321 112.366  85.971  1.00  0.00           H  
ATOM    737  HB3 SER    53     100.602 111.316  84.770  1.00  0.00           H  
ATOM    738  OG  SER    53      99.678 113.168  84.802  1.00  0.00           O  
ATOM    739  HG  SER    53     100.121 113.385  83.978  1.00  0.00           H  
ATOM    740  C   SER    53      98.312 110.885  85.814  1.00  0.00           C  
ATOM    741  O   SER    53      98.273 109.981  84.990  1.00  0.00           O  
ATOM    742  N   SER    54      97.166 111.455  86.214  1.00  0.00           N  
ATOM    743  H   SER    54      97.225 112.212  86.880  1.00  0.00           H  
ATOM    744  CA  SER    54      95.842 111.295  85.541  1.00  0.00           C  
ATOM    745  HA  SER    54      95.546 110.253  85.421  1.00  0.00           H  
ATOM    746  CB  SER    54      94.768 112.084  86.344  1.00  0.00           C  
ATOM    747  HB2 SER    54      94.810 111.814  87.399  1.00  0.00           H  
ATOM    748  HB3 SER    54      95.079 113.125  86.263  1.00  0.00           H  
ATOM    749  OG  SER    54      93.471 111.994  85.833  1.00  0.00           O  
ATOM    750  HG  SER    54      92.941 112.704  86.204  1.00  0.00           H  
ATOM    751  C   SER    54      95.839 111.868  84.142  1.00  0.00           C  
ATOM    752  O   SER    54      95.141 111.313  83.280  1.00  0.00           O  
ATOM    753  N   TYR    55      96.697 112.809  83.690  1.00  0.00           N  
ATOM    754  H   TYR    55      97.472 113.053  84.291  1.00  0.00           H  
ATOM    755  CA  TYR    55      96.574 113.515  82.378  1.00  0.00           C  
ATOM    756  HA  TYR    55      95.580 113.409  81.943  1.00  0.00           H  
ATOM    757  CB  TYR    55      96.896 115.008  82.547  1.00  0.00           C  
ATOM    758  HB2 TYR    55      97.963 115.067  82.762  1.00  0.00           H  
ATOM    759  HB3 TYR    55      96.841 115.519  81.585  1.00  0.00           H  
ATOM    760  CG  TYR    55      96.118 115.854  83.604  1.00  0.00           C  
ATOM    761  CD1 TYR    55      96.441 115.837  84.961  1.00  0.00           C  
ATOM    762  HD1 TYR    55      97.270 115.191  85.211  1.00  0.00           H  
ATOM    763  CE1 TYR    55      95.777 116.558  85.880  1.00  0.00           C  
ATOM    764  HE1 TYR    55      96.181 116.565  86.881  1.00  0.00           H  
ATOM    765  CZ  TYR    55      94.762 117.523  85.428  1.00  0.00           C  
ATOM    766  OH  TYR    55      94.181 118.294  86.349  1.00  0.00           O  
ATOM    767  HH  TYR    55      93.614 118.942  85.923  1.00  0.00           H  
ATOM    768  CE2 TYR    55      94.406 117.585  84.112  1.00  0.00           C  
ATOM    769  HE2 TYR    55      93.734 118.334  83.720  1.00  0.00           H  
ATOM    770  CD2 TYR    55      95.117 116.758  83.213  1.00  0.00           C  
ATOM    771  HD2 TYR    55      94.843 116.841  82.172  1.00  0.00           H  
ATOM    772  C   TYR    55      97.550 112.822  81.419  1.00  0.00           C  
ATOM    773  O   TYR    55      98.778 112.671  81.705  1.00  0.00           O  
ATOM    774  N   SER    56      97.174 112.270  80.222  1.00  0.00           N  
ATOM    775  H   SER    56      97.946 111.971  79.642  1.00  0.00           H  
ATOM    776  CA  SER    56      95.956 112.393  79.445  1.00  0.00           C  
ATOM    777  HA  SER    56      96.145 111.840  78.525  1.00  0.00           H  
ATOM    778  CB  SER    56      94.777 111.459  80.107  1.00  0.00           C  
ATOM    779  HB2 SER    56      95.205 110.473  80.287  1.00  0.00           H  
ATOM    780  HB3 SER    56      94.341 111.901  81.003  1.00  0.00           H  
ATOM    781  OG  SER    56      93.723 111.323  79.182  1.00  0.00           O  
ATOM    782  HG  SER    56      93.669 110.383  78.997  1.00  0.00           H  
ATOM    783  C   SER    56      95.428 113.807  79.169  1.00  0.00           C  
ATOM    784  O   SER    56      94.476 114.257  79.853  1.00  0.00           O  
ATOM    785  N   SER    57      96.161 114.653  78.453  1.00  0.00           N  
ATOM    786  H   SER    57      95.755 115.575  78.383  1.00  0.00           H  
ATOM    787  CA  SER    57      97.556 114.592  77.922  1.00  0.00           C  
ATOM    788  HA  SER    57      98.254 114.347  78.722  1.00  0.00           H  
ATOM    789  CB  SER    57      97.671 113.605  76.812  1.00  0.00           C  
ATOM    790  HB2 SER    57      98.714 113.544  76.502  1.00  0.00           H  
ATOM    791  HB3 SER    57      97.306 112.624  77.117  1.00  0.00           H  
ATOM    792  OG  SER    57      96.993 113.934  75.691  1.00  0.00           O  
ATOM    793  HG  SER    57      96.219 113.371  75.767  1.00  0.00           H  
ATOM    794  C   SER    57      98.088 116.003  77.577  1.00  0.00           C  
ATOM    795  O   SER    57      97.425 116.985  77.392  1.00  0.00           O  
ATOM    796  N   TYR    58      99.433 116.096  77.638  1.00  0.00           N  
ATOM    797  H   TYR    58      99.924 115.245  77.873  1.00  0.00           H  
ATOM    798  CA  TYR    58     100.354 117.224  77.293  1.00  0.00           C  
ATOM    799  HA  TYR    58      99.804 118.029  76.806  1.00  0.00           H  
ATOM    800  CB  TYR    58     100.899 117.574  78.631  1.00  0.00           C  
ATOM    801  HB2 TYR    58     101.251 116.725  79.217  1.00  0.00           H  
ATOM    802  HB3 TYR    58     101.798 118.151  78.413  1.00  0.00           H  
ATOM    803  CG  TYR    58     100.000 118.336  79.586  1.00  0.00           C  
ATOM    804  CD1 TYR    58      99.928 119.698  79.472  1.00  0.00           C  
ATOM    805  HD1 TYR    58     100.356 120.203  78.618  1.00  0.00           H  
ATOM    806  CE1 TYR    58      99.254 120.479  80.433  1.00  0.00           C  
ATOM    807  HE1 TYR    58      99.185 121.555  80.367  1.00  0.00           H  
ATOM    808  CZ  TYR    58      98.574 119.755  81.495  1.00  0.00           C  
ATOM    809  OH  TYR    58      97.826 120.396  82.447  1.00  0.00           O  
ATOM    810  HH  TYR    58      97.865 121.353  82.380  1.00  0.00           H  
ATOM    811  CE2 TYR    58      98.563 118.360  81.507  1.00  0.00           C  
ATOM    812  HE2 TYR    58      98.192 117.832  82.372  1.00  0.00           H  
ATOM    813  CD2 TYR    58      99.363 117.629  80.642  1.00  0.00           C  
ATOM    814  HD2 TYR    58      99.591 116.579  80.747  1.00  0.00           H  
ATOM    815  C   TYR    58     101.346 116.719  76.153  1.00  0.00           C  
ATOM    816  O   TYR    58     102.560 116.584  76.356  1.00  0.00           O  
ATOM    817  N   GLY    59     100.872 116.437  74.983  1.00  0.00           N  
ATOM    818  H   GLY    59     101.552 116.080  74.326  1.00  0.00           H  
ATOM    819  CA  GLY    59      99.470 116.512  74.428  1.00  0.00           C  
ATOM    820  HA2 GLY    59      99.375 115.847  73.570  1.00  0.00           H  
ATOM    821  HA3 GLY    59      98.708 116.238  75.158  1.00  0.00           H  
ATOM    822  C   GLY    59      99.062 117.943  74.009  1.00  0.00           C  
ATOM    823  O   GLY    59      99.600 118.942  74.516  1.00  0.00           O  
ATOM    824  N   GLN    60      98.144 118.206  73.078  1.00  0.00           N  
ATOM    825  H   GLN    60      97.837 119.158  73.219  1.00  0.00           H  
ATOM    826  CA  GLN    60      97.284 117.274  72.384  1.00  0.00           C  
ATOM    827  HA  GLN    60      97.678 116.265  72.505  1.00  0.00           H  
ATOM    828  CB  GLN    60      95.961 117.275  73.151  1.00  0.00           C  
ATOM    829  HB2 GLN    60      96.127 116.974  74.185  1.00  0.00           H  
ATOM    830  HB3 GLN    60      95.562 118.288  73.103  1.00  0.00           H  
ATOM    831  CG  GLN    60      94.883 116.308  72.715  1.00  0.00           C  
ATOM    832  HG2 GLN    60      94.838 116.379  71.628  1.00  0.00           H  
ATOM    833  HG3 GLN    60      95.123 115.294  73.035  1.00  0.00           H  
ATOM    834  CD  GLN    60      93.521 116.753  73.219  1.00  0.00           C  
ATOM    835  OE1 GLN    60      93.121 116.653  74.383  1.00  0.00           O  
ATOM    836  NE2 GLN    60      92.830 117.475  72.373  1.00  0.00           N  
ATOM    837 HE21 GLN    60      93.015 117.596  71.388  1.00  0.00           H  
ATOM    838 HE22 GLN    60      91.954 117.877  72.675  1.00  0.00           H  
ATOM    839  C   GLN    60      97.021 117.550  70.894  1.00  0.00           C  
ATOM    840  O   GLN    60      97.001 118.722  70.442  1.00  0.00           O  
ATOM    841  N   SER    61      96.925 116.501  70.081  1.00  0.00           N  
ATOM    842  H   SER    61      97.175 115.635  70.536  1.00  0.00           H  
ATOM    843  CA  SER    61      96.893 116.608  68.622  1.00  0.00           C  
ATOM    844  HA  SER    61      96.502 117.583  68.332  1.00  0.00           H  
ATOM    845  CB  SER    61      98.352 116.651  68.052  1.00  0.00           C  
ATOM    846  HB2 SER    61      98.285 116.862  66.985  1.00  0.00           H  
ATOM    847  HB3 SER    61      98.985 117.434  68.469  1.00  0.00           H  
ATOM    848  OG  SER    61      99.024 115.434  68.149  1.00  0.00           O  
ATOM    849  HG  SER    61      99.492 115.327  68.980  1.00  0.00           H  
ATOM    850  C   SER    61      96.080 115.482  67.971  1.00  0.00           C  
ATOM    851  O   SER    61      95.652 114.609  68.697  1.00  0.00           O  
ATOM    852  N   GLN    62      95.970 115.508  66.657  1.00  0.00           N  
ATOM    853  H   GLN    62      96.553 116.166  66.161  1.00  0.00           H  
ATOM    854  CA  GLN    62      95.041 114.712  65.870  1.00  0.00           C  
ATOM    855  HA  GLN    62      94.016 115.085  65.874  1.00  0.00           H  
ATOM    856  CB  GLN    62      95.339 114.763  64.346  1.00  0.00           C  
ATOM    857  HB2 GLN    62      96.371 114.465  64.161  1.00  0.00           H  
ATOM    858  HB3 GLN    62      94.620 114.089  63.879  1.00  0.00           H  
ATOM    859  CG  GLN    62      95.122 116.136  63.655  1.00  0.00           C  
ATOM    860  HG2 GLN    62      94.394 116.762  64.170  1.00  0.00           H  
ATOM    861  HG3 GLN    62      96.009 116.769  63.663  1.00  0.00           H  
ATOM    862  CD  GLN    62      94.733 116.116  62.222  1.00  0.00           C  
ATOM    863  OE1 GLN    62      95.421 116.677  61.382  1.00  0.00           O  
ATOM    864  NE2 GLN    62      93.665 115.455  61.913  1.00  0.00           N  
ATOM    865 HE21 GLN    62      93.350 115.469  60.954  1.00  0.00           H  
ATOM    866 HE22 GLN    62      93.152 114.988  62.647  1.00  0.00           H  
ATOM    867  C   GLN    62      94.892 113.313  66.352  1.00  0.00           C  
ATOM    868  O   GLN    62      93.788 112.887  66.614  1.00  0.00           O  
ATOM    869  N   ASN    63      95.945 112.559  66.564  1.00  0.00           N  
ATOM    870  H   ASN    63      96.838 112.984  66.358  1.00  0.00           H  
ATOM    871  CA  ASN    63      95.779 111.126  66.943  1.00  0.00           C  
ATOM    872  HA  ASN    63      94.781 110.732  66.754  1.00  0.00           H  
ATOM    873  CB  ASN    63      96.654 110.395  65.978  1.00  0.00           C  
ATOM    874  HB2 ASN    63      97.631 110.878  65.995  1.00  0.00           H  
ATOM    875  HB3 ASN    63      96.841 109.353  66.239  1.00  0.00           H  
ATOM    876  CG  ASN    63      96.066 110.453  64.588  1.00  0.00           C  
ATOM    877  OD1 ASN    63      96.406 111.188  63.704  1.00  0.00           O  
ATOM    878  ND2 ASN    63      95.193 109.508  64.290  1.00  0.00           N  
ATOM    879 HD21 ASN    63      94.617 109.660  63.475  1.00  0.00           H  
ATOM    880 HD22 ASN    63      95.038 108.711  64.891  1.00  0.00           H  
ATOM    881  C   ASN    63      96.234 110.712  68.406  1.00  0.00           C  
ATOM    882  O   ASN    63      96.273 109.546  68.812  1.00  0.00           O  
ATOM    883  N   THR    64      96.560 111.724  69.222  1.00  0.00           N  
ATOM    884  H   THR    64      96.463 112.705  69.002  1.00  0.00           H  
ATOM    885  CA  THR    64      96.856 111.532  70.657  1.00  0.00           C  
ATOM    886  HA  THR    64      96.507 110.568  71.028  1.00  0.00           H  
ATOM    887  CB  THR    64      98.337 111.669  70.880  1.00  0.00           C  
ATOM    888  HB  THR    64      98.712 112.620  70.501  1.00  0.00           H  
ATOM    889  CG2 THR    64      98.749 111.383  72.317  1.00  0.00           C  
ATOM    890 HG21 THR    64      99.829 111.271  72.416  1.00  0.00           H  
ATOM    891 HG22 THR    64      98.321 112.060  73.056  1.00  0.00           H  
ATOM    892 HG23 THR    64      98.363 110.382  72.512  1.00  0.00           H  
ATOM    893  OG1 THR    64      99.021 110.700  70.086  1.00  0.00           O  
ATOM    894  HG1 THR    64      99.009 111.000  69.174  1.00  0.00           H  
ATOM    895  C   THR    64      96.231 112.750  71.410  1.00  0.00           C  
ATOM    896  O   THR    64      96.729 113.854  71.345  1.00  0.00           O  
ATOM    897  N   GLY    65      95.142 112.558  72.257  1.00  0.00           N  
ATOM    898  H   GLY    65      94.886 113.350  72.829  1.00  0.00           H  
ATOM    899  CA  GLY    65      94.448 111.321  72.511  1.00  0.00           C  
ATOM    900  HA2 GLY    65      95.137 110.683  73.065  1.00  0.00           H  
ATOM    901  HA3 GLY    65      93.552 111.515  73.101  1.00  0.00           H  
ATOM    902  C   GLY    65      93.883 110.633  71.264  1.00  0.00           C  
ATOM    903  O   GLY    65      93.488 111.184  70.202  1.00  0.00           O  
ATOM    904  N   TYR    66      93.898 109.316  71.385  1.00  0.00           N  
ATOM    905  H   TYR    66      94.153 108.983  72.304  1.00  0.00           H  
ATOM    906  CA  TYR    66      93.111 108.450  70.474  1.00  0.00           C  
ATOM    907  HA  TYR    66      93.644 108.493  69.524  1.00  0.00           H  
ATOM    908  CB  TYR    66      93.183 107.021  71.023  1.00  0.00           C  
ATOM    909  HB2 TYR    66      94.232 106.784  71.200  1.00  0.00           H  
ATOM    910  HB3 TYR    66      92.796 106.812  72.021  1.00  0.00           H  
ATOM    911  CG  TYR    66      92.559 105.986  70.076  1.00  0.00           C  
ATOM    912  CD1 TYR    66      93.294 105.548  68.993  1.00  0.00           C  
ATOM    913  HD1 TYR    66      94.297 105.896  68.792  1.00  0.00           H  
ATOM    914  CE1 TYR    66      92.719 104.479  68.260  1.00  0.00           C  
ATOM    915  HE1 TYR    66      93.344 104.062  67.484  1.00  0.00           H  
ATOM    916  CZ  TYR    66      91.464 103.990  68.468  1.00  0.00           C  
ATOM    917  OH  TYR    66      90.939 103.064  67.626  1.00  0.00           O  
ATOM    918  HH  TYR    66      90.161 102.616  67.965  1.00  0.00           H  
ATOM    919  CE2 TYR    66      90.718 104.473  69.548  1.00  0.00           C  
ATOM    920  HE2 TYR    66      89.710 104.153  69.766  1.00  0.00           H  
ATOM    921  CD2 TYR    66      91.297 105.516  70.347  1.00  0.00           C  
ATOM    922  HD2 TYR    66      90.802 105.948  71.204  1.00  0.00           H  
ATOM    923  C   TYR    66      91.701 108.905  70.295  1.00  0.00           C  
ATOM    924  O   TYR    66      90.873 109.004  71.243  1.00  0.00           O  
ATOM    925  N   GLY    67      91.414 109.446  69.075  1.00  0.00           N  
ATOM    926  H   GLY    67      91.940 109.175  68.257  1.00  0.00           H  
ATOM    927  CA  GLY    67      90.217 110.235  68.757  1.00  0.00           C  
ATOM    928  HA2 GLY    67      90.222 111.202  69.260  1.00  0.00           H  
ATOM    929  HA3 GLY    67      90.245 110.507  67.702  1.00  0.00           H  
ATOM    930  C   GLY    67      88.771 109.642  68.921  1.00  0.00           C  
ATOM    931  O   GLY    67      88.603 108.418  68.931  1.00  0.00           O  
ATOM    932  N   THR    68      87.783 110.552  68.862  1.00  0.00           N  
ATOM    933  H   THR    68      88.040 111.528  68.832  1.00  0.00           H  
ATOM    934  CA  THR    68      86.356 110.310  69.267  1.00  0.00           C  
ATOM    935  HA  THR    68      86.055 109.337  68.880  1.00  0.00           H  
ATOM    936  CB  THR    68      86.266 110.334  70.870  1.00  0.00           C  
ATOM    937  HB  THR    68      85.193 110.260  71.042  1.00  0.00           H  
ATOM    938  CG2 THR    68      86.920 109.116  71.559  1.00  0.00           C  
ATOM    939 HG21 THR    68      86.579 108.253  70.986  1.00  0.00           H  
ATOM    940 HG22 THR    68      87.990 109.273  71.699  1.00  0.00           H  
ATOM    941 HG23 THR    68      86.505 109.099  72.566  1.00  0.00           H  
ATOM    942  OG1 THR    68      86.804 111.555  71.388  1.00  0.00           O  
ATOM    943  HG1 THR    68      86.290 112.351  71.236  1.00  0.00           H  
ATOM    944  C   THR    68      85.439 111.276  68.699  1.00  0.00           C  
ATOM    945  O   THR    68      85.802 112.401  68.389  1.00  0.00           O  
ATOM    946  N   GLN    69      84.154 110.987  68.616  1.00  0.00           N  
ATOM    947  H   GLN    69      83.908 110.036  68.851  1.00  0.00           H  
ATOM    948  CA  GLN    69      83.107 111.835  68.088  1.00  0.00           C  
ATOM    949  HA  GLN    69      83.549 112.790  67.802  1.00  0.00           H  
ATOM    950  CB  GLN    69      82.468 111.155  66.817  1.00  0.00           C  
ATOM    951  HB2 GLN    69      82.063 110.189  67.115  1.00  0.00           H  
ATOM    952  HB3 GLN    69      81.716 111.834  66.415  1.00  0.00           H  
ATOM    953  CG  GLN    69      83.525 110.810  65.735  1.00  0.00           C  
ATOM    954  HG2 GLN    69      84.265 110.190  66.239  1.00  0.00           H  
ATOM    955  HG3 GLN    69      82.870 110.310  65.021  1.00  0.00           H  
ATOM    956  CD  GLN    69      84.324 111.995  65.209  1.00  0.00           C  
ATOM    957  OE1 GLN    69      84.163 113.162  65.545  1.00  0.00           O  
ATOM    958  NE2 GLN    69      85.198 111.749  64.295  1.00  0.00           N  
ATOM    959 HE21 GLN    69      85.388 110.786  64.057  1.00  0.00           H  
ATOM    960 HE22 GLN    69      85.691 112.489  63.816  1.00  0.00           H  
ATOM    961  C   GLN    69      81.951 112.110  69.066  1.00  0.00           C  
ATOM    962  O   GLN    69      81.800 111.324  70.041  1.00  0.00           O  
ATOM    963  N   SER    70      81.166 113.137  68.852  1.00  0.00           N  
ATOM    964  H   SER    70      81.484 113.896  68.268  1.00  0.00           H  
ATOM    965  CA  SER    70      79.897 113.270  69.603  1.00  0.00           C  
ATOM    966  HA  SER    70      80.047 113.536  70.649  1.00  0.00           H  
ATOM    967  CB  SER    70      79.051 114.385  68.988  1.00  0.00           C  
ATOM    968  HB2 SER    70      78.848 114.050  67.971  1.00  0.00           H  
ATOM    969  HB3 SER    70      78.146 114.386  69.596  1.00  0.00           H  
ATOM    970  OG  SER    70      79.567 115.667  68.966  1.00  0.00           O  
ATOM    971  HG  SER    70      79.222 116.149  68.211  1.00  0.00           H  
ATOM    972  C   SER    70      78.932 111.954  69.666  1.00  0.00           C  
ATOM    973  O   SER    70      78.886 111.043  68.827  1.00  0.00           O  
ATOM    974  N   THR    71      78.324 111.818  70.782  1.00  0.00           N  
ATOM    975  H   THR    71      78.532 112.469  71.526  1.00  0.00           H  
ATOM    976  CA  THR    71      77.386 110.686  71.055  1.00  0.00           C  
ATOM    977  HA  THR    71      77.937 109.756  70.917  1.00  0.00           H  
ATOM    978  CB  THR    71      76.798 110.852  72.487  1.00  0.00           C  
ATOM    979  HB  THR    71      76.125 111.709  72.493  1.00  0.00           H  
ATOM    980  CG2 THR    71      75.983 109.585  72.870  1.00  0.00           C  
ATOM    981 HG21 THR    71      76.715 108.777  72.894  1.00  0.00           H  
ATOM    982 HG22 THR    71      75.550 109.696  73.864  1.00  0.00           H  
ATOM    983 HG23 THR    71      75.208 109.330  72.147  1.00  0.00           H  
ATOM    984  OG1 THR    71      77.811 110.862  73.486  1.00  0.00           O  
ATOM    985  HG1 THR    71      78.571 111.357  73.171  1.00  0.00           H  
ATOM    986  C   THR    71      76.198 110.768  70.022  1.00  0.00           C  
ATOM    987  O   THR    71      75.481 111.741  69.841  1.00  0.00           O  
ATOM    988  N   PRO    72      75.842 109.617  69.376  1.00  0.00           N  
ATOM    989  CD  PRO    72      76.492 108.395  69.390  1.00  0.00           C  
ATOM    990  HD2 PRO    72      76.855 108.168  70.392  1.00  0.00           H  
ATOM    991  HD3 PRO    72      77.332 108.457  68.698  1.00  0.00           H  
ATOM    992  CG  PRO    72      75.379 107.390  69.030  1.00  0.00           C  
ATOM    993  HG2 PRO    72      74.904 107.046  69.949  1.00  0.00           H  
ATOM    994  HG3 PRO    72      75.902 106.540  68.590  1.00  0.00           H  
ATOM    995  CB  PRO    72      74.463 108.151  68.099  1.00  0.00           C  
ATOM    996  HB2 PRO    72      73.438 107.796  68.201  1.00  0.00           H  
ATOM    997  HB3 PRO    72      74.813 108.066  67.070  1.00  0.00           H  
ATOM    998  CA  PRO    72      74.642 109.584  68.562  1.00  0.00           C  
ATOM    999  HA  PRO    72      74.705 110.209  67.671  1.00  0.00           H  
ATOM   1000  C   PRO    72      73.388 110.020  69.319  1.00  0.00           C  
ATOM   1001  O   PRO    72      73.064 109.597  70.404  1.00  0.00           O  
ATOM   1002  N   GLN    73      72.639 110.916  68.641  1.00  0.00           N  
ATOM   1003  H   GLN    73      72.851 111.123  67.675  1.00  0.00           H  
ATOM   1004  CA  GLN    73      71.277 111.356  69.075  1.00  0.00           C  
ATOM   1005  HA  GLN    73      71.361 112.012  69.942  1.00  0.00           H  
ATOM   1006  CB  GLN    73      70.650 112.156  67.894  1.00  0.00           C  
ATOM   1007  HB2 GLN    73      69.653 112.470  68.203  1.00  0.00           H  
ATOM   1008  HB3 GLN    73      71.299 113.021  67.758  1.00  0.00           H  
ATOM   1009  CG  GLN    73      70.403 111.409  66.519  1.00  0.00           C  
ATOM   1010  HG2 GLN    73      69.718 110.587  66.731  1.00  0.00           H  
ATOM   1011  HG3 GLN    73      69.948 112.085  65.795  1.00  0.00           H  
ATOM   1012  CD  GLN    73      71.590 110.871  65.821  1.00  0.00           C  
ATOM   1013  OE1 GLN    73      72.535 111.598  65.511  1.00  0.00           O  
ATOM   1014  NE2 GLN    73      71.702 109.651  65.405  1.00  0.00           N  
ATOM   1015 HE21 GLN    73      70.924 109.018  65.515  1.00  0.00           H  
ATOM   1016 HE22 GLN    73      72.406 109.472  64.703  1.00  0.00           H  
ATOM   1017  C   GLN    73      70.452 110.066  69.406  1.00  0.00           C  
ATOM   1018  O   GLN    73      70.669 108.930  68.887  1.00  0.00           O  
ATOM   1019  N   GLY    74      69.609 110.156  70.393  1.00  0.00           N  
ATOM   1020  H   GLY    74      69.469 111.094  70.741  1.00  0.00           H  
ATOM   1021  CA  GLY    74      68.659 109.209  70.778  1.00  0.00           C  
ATOM   1022  HA2 GLY    74      69.181 108.263  70.922  1.00  0.00           H  
ATOM   1023  HA3 GLY    74      68.137 109.541  71.675  1.00  0.00           H  
ATOM   1024  C   GLY    74      67.665 108.924  69.625  1.00  0.00           C  
ATOM   1025  O   GLY    74      67.566 109.667  68.631  1.00  0.00           O  
ATOM   1026  N   TYR    75      66.847 107.871  69.790  1.00  0.00           N  
ATOM   1027  H   TYR    75      67.059 107.182  70.497  1.00  0.00           H  
ATOM   1028  CA  TYR    75      65.818 107.595  68.818  1.00  0.00           C  
ATOM   1029  HA  TYR    75      66.178 107.656  67.791  1.00  0.00           H  
ATOM   1030  CB  TYR    75      65.396 106.136  68.968  1.00  0.00           C  
ATOM   1031  HB2 TYR    75      64.870 105.986  69.911  1.00  0.00           H  
ATOM   1032  HB3 TYR    75      64.698 105.902  68.164  1.00  0.00           H  
ATOM   1033  CG  TYR    75      66.540 105.095  68.888  1.00  0.00           C  
ATOM   1034  CD1 TYR    75      67.731 105.436  68.237  1.00  0.00           C  
ATOM   1035  HD1 TYR    75      67.869 106.430  67.836  1.00  0.00           H  
ATOM   1036  CE1 TYR    75      68.768 104.455  68.260  1.00  0.00           C  
ATOM   1037  HE1 TYR    75      69.702 104.808  67.850  1.00  0.00           H  
ATOM   1038  CZ  TYR    75      68.634 103.166  68.843  1.00  0.00           C  
ATOM   1039  OH  TYR    75      69.570 102.181  68.733  1.00  0.00           O  
ATOM   1040  HH  TYR    75      69.193 101.329  68.965  1.00  0.00           H  
ATOM   1041  CE2 TYR    75      67.440 102.911  69.454  1.00  0.00           C  
ATOM   1042  HE2 TYR    75      67.285 101.909  69.825  1.00  0.00           H  
ATOM   1043  CD2 TYR    75      66.415 103.898  69.584  1.00  0.00           C  
ATOM   1044  HD2 TYR    75      65.500 103.668  70.110  1.00  0.00           H  
ATOM   1045  C   TYR    75      64.631 108.600  69.004  1.00  0.00           C  
ATOM   1046  O   TYR    75      64.032 108.915  67.983  1.00  0.00           O  
ATOM   1047  N   GLY    76      64.477 109.277  70.142  1.00  0.00           N  
ATOM   1048  H   GLY    76      65.014 109.047  70.966  1.00  0.00           H  
ATOM   1049  CA  GLY    76      63.576 110.448  70.330  1.00  0.00           C  
ATOM   1050  HA2 GLY    76      63.900 110.942  71.246  1.00  0.00           H  
ATOM   1051  HA3 GLY    76      63.846 111.118  69.514  1.00  0.00           H  
ATOM   1052  C   GLY    76      62.104 110.058  70.446  1.00  0.00           C  
ATOM   1053  O   GLY    76      61.686 108.892  70.150  1.00  0.00           O  
ATOM   1054  N   SER    77      61.300 111.100  70.828  1.00  0.00           N  
ATOM   1055  H   SER    77      61.650 112.027  71.026  1.00  0.00           H  
ATOM   1056  CA  SER    77      59.827 111.025  70.943  1.00  0.00           C  
ATOM   1057  HA  SER    77      59.448 110.273  71.635  1.00  0.00           H  
ATOM   1058  CB  SER    77      59.321 112.357  71.473  1.00  0.00           C  
ATOM   1059  HB2 SER    77      59.717 113.112  70.793  1.00  0.00           H  
ATOM   1060  HB3 SER    77      58.235 112.415  71.550  1.00  0.00           H  
ATOM   1061  OG  SER    77      59.863 112.731  72.754  1.00  0.00           O  
ATOM   1062  HG  SER    77      59.179 113.273  73.153  1.00  0.00           H  
ATOM   1063  C   SER    77      59.380 110.792  69.532  1.00  0.00           C  
ATOM   1064  O   SER    77      59.594 111.648  68.742  1.00  0.00           O  
ATOM   1065  N   THR    78      58.757 109.680  69.224  1.00  0.00           N  
ATOM   1066  H   THR    78      58.800 109.511  68.230  1.00  0.00           H  
ATOM   1067  CA  THR    78      58.420 108.403  69.957  1.00  0.00           C  
ATOM   1068  HA  THR    78      59.257 108.146  70.605  1.00  0.00           H  
ATOM   1069  CB  THR    78      57.221 108.619  70.873  1.00  0.00           C  
ATOM   1070  HB  THR    78      57.478 109.514  71.440  1.00  0.00           H  
ATOM   1071  CG2 THR    78      55.898 108.767  70.147  1.00  0.00           C  
ATOM   1072 HG21 THR    78      55.668 107.824  69.652  1.00  0.00           H  
ATOM   1073 HG22 THR    78      55.134 108.872  70.917  1.00  0.00           H  
ATOM   1074 HG23 THR    78      55.977 109.584  69.430  1.00  0.00           H  
ATOM   1075  OG1 THR    78      57.081 107.589  71.698  1.00  0.00           O  
ATOM   1076  HG1 THR    78      56.156 107.362  71.813  1.00  0.00           H  
ATOM   1077  C   THR    78      58.203 107.164  69.020  1.00  0.00           C  
ATOM   1078  O   THR    78      57.810 107.200  67.888  1.00  0.00           O  
ATOM   1079  N   GLY    79      58.559 106.016  69.580  1.00  0.00           N  
ATOM   1080  H   GLY    79      58.773 106.048  70.566  1.00  0.00           H  
ATOM   1081  CA  GLY    79      58.479 104.699  68.980  1.00  0.00           C  
ATOM   1082  HA2 GLY    79      58.837 104.821  67.958  1.00  0.00           H  
ATOM   1083  HA3 GLY    79      59.129 103.970  69.464  1.00  0.00           H  
ATOM   1084  C   GLY    79      57.052 104.286  68.869  1.00  0.00           C  
ATOM   1085  O   GLY    79      56.234 104.651  69.740  1.00  0.00           O  
ATOM   1086  N   GLY    80      56.761 103.460  67.859  1.00  0.00           N  
ATOM   1087  H   GLY    80      55.811 103.137  67.747  1.00  0.00           H  
ATOM   1088  CA  GLY    80      57.622 102.514  67.108  1.00  0.00           C  
ATOM   1089  HA2 GLY    80      58.404 102.179  67.788  1.00  0.00           H  
ATOM   1090  HA3 GLY    80      57.004 101.669  66.804  1.00  0.00           H  
ATOM   1091  C   GLY    80      58.249 103.125  65.916  1.00  0.00           C  
ATOM   1092  O   GLY    80      57.643 103.876  65.169  1.00  0.00           O  
ATOM   1093  N   TYR    81      59.491 102.759  65.625  1.00  0.00           N  
ATOM   1094  H   TYR    81      60.058 102.138  66.184  1.00  0.00           H  
ATOM   1095  CA  TYR    81      60.262 103.386  64.528  1.00  0.00           C  
ATOM   1096  HA  TYR    81      59.887 104.399  64.384  1.00  0.00           H  
ATOM   1097  CB  TYR    81      61.744 103.476  64.999  1.00  0.00           C  
ATOM   1098  HB2 TYR    81      62.159 102.469  65.019  1.00  0.00           H  
ATOM   1099  HB3 TYR    81      62.413 103.959  64.287  1.00  0.00           H  
ATOM   1100  CG  TYR    81      61.920 104.154  66.361  1.00  0.00           C  
ATOM   1101  CD1 TYR    81      61.769 105.538  66.409  1.00  0.00           C  
ATOM   1102  HD1 TYR    81      61.658 106.112  65.501  1.00  0.00           H  
ATOM   1103  CE1 TYR    81      61.775 106.311  67.593  1.00  0.00           C  
ATOM   1104  HE1 TYR    81      61.504 107.357  67.574  1.00  0.00           H  
ATOM   1105  CZ  TYR    81      62.177 105.610  68.765  1.00  0.00           C  
ATOM   1106  OH  TYR    81      62.295 106.270  69.964  1.00  0.00           O  
ATOM   1107  HH  TYR    81      61.845 107.118  69.952  1.00  0.00           H  
ATOM   1108  CE2 TYR    81      62.340 104.179  68.743  1.00  0.00           C  
ATOM   1109  HE2 TYR    81      62.580 103.633  69.644  1.00  0.00           H  
ATOM   1110  CD2 TYR    81      62.223 103.430  67.496  1.00  0.00           C  
ATOM   1111  HD2 TYR    81      62.361 102.360  67.453  1.00  0.00           H  
ATOM   1112  C   TYR    81      60.261 102.684  63.158  1.00  0.00           C  
ATOM   1113  O   TYR    81      60.233 101.423  63.065  1.00  0.00           O  
ATOM   1114  N   GLY    82      60.256 103.329  61.987  1.00  0.00           N  
ATOM   1115  H   GLY    82      60.131 102.774  61.152  1.00  0.00           H  
ATOM   1116  CA  GLY    82      60.494 104.849  61.860  1.00  0.00           C  
ATOM   1117  HA2 GLY    82      60.970 105.290  62.736  1.00  0.00           H  
ATOM   1118  HA3 GLY    82      61.119 104.903  60.968  1.00  0.00           H  
ATOM   1119  C   GLY    82      59.188 105.673  61.764  1.00  0.00           C  
ATOM   1120  O   GLY    82      58.238 105.372  62.426  1.00  0.00           O  
ATOM   1121  N   SER    83      59.131 106.765  60.987  1.00  0.00           N  
ATOM   1122  H   SER    83      59.971 106.968  60.464  1.00  0.00           H  
ATOM   1123  CA  SER    83      57.875 107.479  60.555  1.00  0.00           C  
ATOM   1124  HA  SER    83      57.071 106.885  60.989  1.00  0.00           H  
ATOM   1125  CB  SER    83      57.649 108.796  61.271  1.00  0.00           C  
ATOM   1126  HB2 SER    83      57.522 108.670  62.346  1.00  0.00           H  
ATOM   1127  HB3 SER    83      58.528 109.355  60.951  1.00  0.00           H  
ATOM   1128  OG  SER    83      56.630 109.648  60.827  1.00  0.00           O  
ATOM   1129  HG  SER    83      56.463 110.221  61.579  1.00  0.00           H  
ATOM   1130  C   SER    83      57.796 107.562  59.038  1.00  0.00           C  
ATOM   1131  O   SER    83      58.451 108.476  58.549  1.00  0.00           O  
ATOM   1132  N   SER    84      57.024 106.791  58.304  1.00  0.00           N  
ATOM   1133  H   SER    84      56.879 107.202  57.393  1.00  0.00           H  
ATOM   1134  CA  SER    84      56.180 105.583  58.608  1.00  0.00           C  
ATOM   1135  HA  SER    84      55.406 105.890  59.312  1.00  0.00           H  
ATOM   1136  CB  SER    84      55.510 105.314  57.260  1.00  0.00           C  
ATOM   1137  HB2 SER    84      55.083 106.214  56.818  1.00  0.00           H  
ATOM   1138  HB3 SER    84      56.242 104.978  56.527  1.00  0.00           H  
ATOM   1139  OG  SER    84      54.572 104.258  57.333  1.00  0.00           O  
ATOM   1140  HG  SER    84      54.333 103.905  56.473  1.00  0.00           H  
ATOM   1141  C   SER    84      56.953 104.394  59.101  1.00  0.00           C  
ATOM   1142  O   SER    84      58.145 104.220  58.733  1.00  0.00           O  
ATOM   1143  N   GLN    85      56.313 103.539  59.903  1.00  0.00           N  
ATOM   1144  H   GLN    85      55.393 103.794  60.233  1.00  0.00           H  
ATOM   1145  CA  GLN    85      56.849 102.245  60.206  1.00  0.00           C  
ATOM   1146  HA  GLN    85      57.917 102.344  60.396  1.00  0.00           H  
ATOM   1147  CB  GLN    85      56.071 101.701  61.448  1.00  0.00           C  
ATOM   1148  HB2 GLN    85      55.063 101.467  61.104  1.00  0.00           H  
ATOM   1149  HB3 GLN    85      56.541 100.768  61.760  1.00  0.00           H  
ATOM   1150  CG  GLN    85      56.060 102.740  62.551  1.00  0.00           C  
ATOM   1151  HG2 GLN    85      57.091 102.913  62.861  1.00  0.00           H  
ATOM   1152  HG3 GLN    85      55.642 103.685  62.204  1.00  0.00           H  
ATOM   1153  CD  GLN    85      55.208 102.222  63.665  1.00  0.00           C  
ATOM   1154  OE1 GLN    85      54.483 101.212  63.600  1.00  0.00           O  
ATOM   1155  NE2 GLN    85      55.059 103.000  64.695  1.00  0.00           N  
ATOM   1156 HE21 GLN    85      54.564 102.559  65.457  1.00  0.00           H  
ATOM   1157 HE22 GLN    85      55.682 103.785  64.818  1.00  0.00           H  
ATOM   1158  C   GLN    85      56.769 101.326  58.979  1.00  0.00           C  
ATOM   1159  O   GLN    85      57.491 100.412  58.833  1.00  0.00           O  
ATOM   1160  N   SER    86      55.808 101.607  58.089  1.00  0.00           N  
ATOM   1161  H   SER    86      55.226 102.362  58.425  1.00  0.00           H  
ATOM   1162  CA  SER    86      55.262 100.869  56.933  1.00  0.00           C  
ATOM   1163  HA  SER    86      54.327 101.363  56.668  1.00  0.00           H  
ATOM   1164  CB  SER    86      56.217 101.091  55.702  1.00  0.00           C  
ATOM   1165  HB2 SER    86      57.239 100.752  55.872  1.00  0.00           H  
ATOM   1166  HB3 SER    86      55.929 100.558  54.796  1.00  0.00           H  
ATOM   1167  OG  SER    86      56.289 102.485  55.338  1.00  0.00           O  
ATOM   1168  HG  SER    86      55.371 102.700  55.157  1.00  0.00           H  
ATOM   1169  C   SER    86      54.877  99.422  57.282  1.00  0.00           C  
ATOM   1170  O   SER    86      55.105  98.501  56.537  1.00  0.00           O  
ATOM   1171  N   SER    87      54.139  99.219  58.343  1.00  0.00           N  
ATOM   1172  H   SER    87      53.999 100.038  58.917  1.00  0.00           H  
ATOM   1173  CA  SER    87      53.807  97.984  59.041  1.00  0.00           C  
ATOM   1174  HA  SER    87      54.580  97.221  59.119  1.00  0.00           H  
ATOM   1175  CB  SER    87      53.315  98.246  60.449  1.00  0.00           C  
ATOM   1176  HB2 SER    87      53.290  97.351  61.070  1.00  0.00           H  
ATOM   1177  HB3 SER    87      54.086  98.921  60.820  1.00  0.00           H  
ATOM   1178  OG  SER    87      52.120  99.024  60.413  1.00  0.00           O  
ATOM   1179  HG  SER    87      52.031  99.533  61.222  1.00  0.00           H  
ATOM   1180  C   SER    87      52.803  97.170  58.219  1.00  0.00           C  
ATOM   1181  O   SER    87      52.893  95.934  58.213  1.00  0.00           O  
ATOM   1182  N   GLN    88      51.815  97.808  57.532  1.00  0.00           N  
ATOM   1183  H   GLN    88      51.842  98.815  57.605  1.00  0.00           H  
ATOM   1184  CA  GLN    88      50.824  97.080  56.709  1.00  0.00           C  
ATOM   1185  HA  GLN    88      50.336  96.363  57.369  1.00  0.00           H  
ATOM   1186  CB  GLN    88      49.757  98.053  56.192  1.00  0.00           C  
ATOM   1187  HB2 GLN    88      50.322  98.725  55.546  1.00  0.00           H  
ATOM   1188  HB3 GLN    88      49.050  97.464  55.608  1.00  0.00           H  
ATOM   1189  CG  GLN    88      48.993  98.792  57.280  1.00  0.00           C  
ATOM   1190  HG2 GLN    88      48.143  99.264  56.788  1.00  0.00           H  
ATOM   1191  HG3 GLN    88      48.789  98.056  58.058  1.00  0.00           H  
ATOM   1192  CD  GLN    88      49.706  99.919  57.982  1.00  0.00           C  
ATOM   1193  OE1 GLN    88      50.758 100.327  57.585  1.00  0.00           O  
ATOM   1194  NE2 GLN    88      49.203 100.471  59.085  1.00  0.00           N  
ATOM   1195 HE21 GLN    88      48.367 100.142  59.545  1.00  0.00           H  
ATOM   1196 HE22 GLN    88      49.808 101.127  59.558  1.00  0.00           H  
ATOM   1197  C   GLN    88      51.445  96.350  55.568  1.00  0.00           C  
ATOM   1198  O   GLN    88      52.166  96.804  54.724  1.00  0.00           O  
ATOM   1199  N   SER    89      51.096  95.033  55.465  1.00  0.00           N  
ATOM   1200  H   SER    89      50.466  94.675  56.168  1.00  0.00           H  
ATOM   1201  CA  SER    89      51.405  94.142  54.370  1.00  0.00           C  
ATOM   1202  HA  SER    89      52.445  94.222  54.052  1.00  0.00           H  
ATOM   1203  CB  SER    89      51.227  92.647  54.853  1.00  0.00           C  
ATOM   1204  HB2 SER    89      51.742  92.560  55.810  1.00  0.00           H  
ATOM   1205  HB3 SER    89      50.170  92.404  54.961  1.00  0.00           H  
ATOM   1206  OG  SER    89      51.897  91.847  53.907  1.00  0.00           O  
ATOM   1207  HG  SER    89      52.682  91.469  54.310  1.00  0.00           H  
ATOM   1208  C   SER    89      50.433  94.425  53.198  1.00  0.00           C  
ATOM   1209  O   SER    89      49.187  94.588  53.413  1.00  0.00           O  
ATOM   1210  N   SER    90      50.912  94.207  51.959  1.00  0.00           N  
ATOM   1211  H   SER    90      51.914  94.213  51.826  1.00  0.00           H  
ATOM   1212  CA  SER    90      50.114  93.772  50.817  1.00  0.00           C  
ATOM   1213  HA  SER    90      49.424  94.604  50.676  1.00  0.00           H  
ATOM   1214  CB  SER    90      50.986  93.677  49.618  1.00  0.00           C  
ATOM   1215  HB2 SER    90      51.336  94.688  49.409  1.00  0.00           H  
ATOM   1216  HB3 SER    90      51.816  93.064  49.972  1.00  0.00           H  
ATOM   1217  OG  SER    90      50.435  93.090  48.414  1.00  0.00           O  
ATOM   1218  HG  SER    90      51.158  92.686  47.929  1.00  0.00           H  
ATOM   1219  C   SER    90      49.297  92.485  51.106  1.00  0.00           C  
ATOM   1220  O   SER    90      49.749  91.616  51.897  1.00  0.00           O  
ATOM   1221  N   TYR    91      48.242  92.194  50.353  1.00  0.00           N  
ATOM   1222  H   TYR    91      47.882  92.844  49.668  1.00  0.00           H  
ATOM   1223  CA  TYR    91      47.326  90.998  50.515  1.00  0.00           C  
ATOM   1224  HA  TYR    91      47.266  90.741  51.573  1.00  0.00           H  
ATOM   1225  CB  TYR    91      45.960  91.419  49.942  1.00  0.00           C  
ATOM   1226  HB2 TYR    91      45.601  92.261  50.533  1.00  0.00           H  
ATOM   1227  HB3 TYR    91      46.091  91.705  48.898  1.00  0.00           H  
ATOM   1228  CG  TYR    91      44.825  90.421  49.916  1.00  0.00           C  
ATOM   1229  CD1 TYR    91      44.539  89.697  48.769  1.00  0.00           C  
ATOM   1230  HD1 TYR    91      45.071  89.843  47.840  1.00  0.00           H  
ATOM   1231  CE1 TYR    91      43.534  88.781  48.717  1.00  0.00           C  
ATOM   1232  HE1 TYR    91      43.268  88.335  47.771  1.00  0.00           H  
ATOM   1233  CZ  TYR    91      42.792  88.556  49.899  1.00  0.00           C  
ATOM   1234  OH  TYR    91      41.777  87.645  49.964  1.00  0.00           O  
ATOM   1235  HH  TYR    91      41.952  86.831  49.485  1.00  0.00           H  
ATOM   1236  CE2 TYR    91      42.974  89.347  51.024  1.00  0.00           C  
ATOM   1237  HE2 TYR    91      42.457  89.123  51.945  1.00  0.00           H  
ATOM   1238  CD2 TYR    91      44.029  90.288  51.016  1.00  0.00           C  
ATOM   1239  HD2 TYR    91      44.215  90.920  51.872  1.00  0.00           H  
ATOM   1240  C   TYR    91      47.852  89.772  49.732  1.00  0.00           C  
ATOM   1241  O   TYR    91      48.470  89.875  48.657  1.00  0.00           O  
ATOM   1242  N   GLY    92      47.714  88.539  50.246  1.00  0.00           N  
ATOM   1243  H   GLY    92      47.956  87.825  49.574  1.00  0.00           H  
ATOM   1244  CA  GLY    92      46.790  88.103  51.281  1.00  0.00           C  
ATOM   1245  HA2 GLY    92      47.101  88.559  52.221  1.00  0.00           H  
ATOM   1246  HA3 GLY    92      45.760  88.434  51.149  1.00  0.00           H  
ATOM   1247  C   GLY    92      46.753  86.538  51.411  1.00  0.00           C  
ATOM   1248  O   GLY    92      47.458  85.805  50.683  1.00  0.00           O  
ATOM   1249  N   GLN    93      45.886  85.954  52.285  1.00  0.00           N  
ATOM   1250  H   GLN    93      45.287  86.531  52.859  1.00  0.00           H  
ATOM   1251  CA  GLN    93      45.837  84.509  52.491  1.00  0.00           C  
ATOM   1252  HA  GLN    93      46.853  84.258  52.796  1.00  0.00           H  
ATOM   1253  CB  GLN    93      44.788  84.236  53.557  1.00  0.00           C  
ATOM   1254  HB2 GLN    93      43.873  84.786  53.340  1.00  0.00           H  
ATOM   1255  HB3 GLN    93      44.520  83.181  53.614  1.00  0.00           H  
ATOM   1256  CG  GLN    93      45.326  84.619  54.932  1.00  0.00           C  
ATOM   1257  HG2 GLN    93      46.237  84.047  55.106  1.00  0.00           H  
ATOM   1258  HG3 GLN    93      45.521  85.691  54.982  1.00  0.00           H  
ATOM   1259  CD  GLN    93      44.344  84.272  56.008  1.00  0.00           C  
ATOM   1260  OE1 GLN    93      43.584  83.286  55.859  1.00  0.00           O  
ATOM   1261  NE2 GLN    93      44.307  84.947  57.116  1.00  0.00           N  
ATOM   1262 HE21 GLN    93      43.647  84.793  57.865  1.00  0.00           H  
ATOM   1263 HE22 GLN    93      45.017  85.656  57.237  1.00  0.00           H  
ATOM   1264  C   GLN    93      45.559  83.630  51.180  1.00  0.00           C  
ATOM   1265  O   GLN    93      45.020  84.164  50.204  1.00  0.00           O  
ATOM   1266  N   GLN    94      46.059  82.361  51.228  1.00  0.00           N  
ATOM   1267  H   GLN    94      46.510  82.042  52.074  1.00  0.00           H  
ATOM   1268  CA  GLN    94      46.203  81.506  50.075  1.00  0.00           C  
ATOM   1269  HA  GLN    94      45.447  81.841  49.365  1.00  0.00           H  
ATOM   1270  CB  GLN    94      47.653  81.850  49.534  1.00  0.00           C  
ATOM   1271  HB2 GLN    94      47.702  82.808  49.017  1.00  0.00           H  
ATOM   1272  HB3 GLN    94      48.421  81.953  50.301  1.00  0.00           H  
ATOM   1273  CG  GLN    94      48.152  80.785  48.528  1.00  0.00           C  
ATOM   1274  HG2 GLN    94      49.211  80.938  48.321  1.00  0.00           H  
ATOM   1275  HG3 GLN    94      48.009  79.780  48.925  1.00  0.00           H  
ATOM   1276  CD  GLN    94      47.385  80.871  47.231  1.00  0.00           C  
ATOM   1277  OE1 GLN    94      47.068  81.899  46.657  1.00  0.00           O  
ATOM   1278  NE2 GLN    94      46.949  79.829  46.678  1.00  0.00           N  
ATOM   1279 HE21 GLN    94      47.314  78.908  46.873  1.00  0.00           H  
ATOM   1280 HE22 GLN    94      46.468  80.090  45.830  1.00  0.00           H  
ATOM   1281  C   GLN    94      45.882  80.027  50.332  1.00  0.00           C  
ATOM   1282  O   GLN    94      46.391  79.413  51.321  1.00  0.00           O  
ATOM   1283  N   SER    95      44.980  79.425  49.585  1.00  0.00           N  
ATOM   1284  H   SER    95      44.484  79.919  48.857  1.00  0.00           H  
ATOM   1285  CA  SER    95      44.656  78.010  49.695  1.00  0.00           C  
ATOM   1286  HA  SER    95      44.463  77.922  50.764  1.00  0.00           H  
ATOM   1287  CB  SER    95      43.389  77.655  48.970  1.00  0.00           C  
ATOM   1288  HB2 SER    95      42.616  78.374  49.241  1.00  0.00           H  
ATOM   1289  HB3 SER    95      43.642  77.723  47.912  1.00  0.00           H  
ATOM   1290  OG  SER    95      42.903  76.361  49.348  1.00  0.00           O  
ATOM   1291  HG  SER    95      42.512  76.428  50.223  1.00  0.00           H  
ATOM   1292  C   SER    95      45.922  77.232  49.314  1.00  0.00           C  
ATOM   1293  O   SER    95      46.349  77.417  48.194  1.00  0.00           O  
ATOM   1294  N   SER    96      46.444  76.340  50.130  1.00  0.00           N  
ATOM   1295  H   SER    96      45.935  76.282  51.000  1.00  0.00           H  
ATOM   1296  CA  SER    96      47.513  75.334  49.789  1.00  0.00           C  
ATOM   1297  HA  SER    96      48.368  75.889  49.405  1.00  0.00           H  
ATOM   1298  CB  SER    96      47.920  74.529  51.065  1.00  0.00           C  
ATOM   1299  HB2 SER    96      47.201  73.748  51.311  1.00  0.00           H  
ATOM   1300  HB3 SER    96      48.859  74.011  50.872  1.00  0.00           H  
ATOM   1301  OG  SER    96      48.108  75.437  52.104  1.00  0.00           O  
ATOM   1302  HG  SER    96      47.288  75.467  52.603  1.00  0.00           H  
ATOM   1303  C   SER    96      46.930  74.357  48.727  1.00  0.00           C  
ATOM   1304  O   SER    96      45.799  74.068  48.775  1.00  0.00           O  
ATOM   1305  N   TYR    97      47.584  73.794  47.733  1.00  0.00           N  
ATOM   1306  H   TYR    97      47.073  73.206  47.090  1.00  0.00           H  
ATOM   1307  CA  TYR    97      48.944  74.079  47.315  1.00  0.00           C  
ATOM   1308  HA  TYR    97      49.114  73.252  46.626  1.00  0.00           H  
ATOM   1309  CB  TYR    97      48.881  75.404  46.497  1.00  0.00           C  
ATOM   1310  HB2 TYR    97      48.031  75.327  45.819  1.00  0.00           H  
ATOM   1311  HB3 TYR    97      48.816  76.254  47.177  1.00  0.00           H  
ATOM   1312  CG  TYR    97      50.112  75.680  45.757  1.00  0.00           C  
ATOM   1313  CD1 TYR    97      50.429  74.907  44.655  1.00  0.00           C  
ATOM   1314  HD1 TYR    97      49.733  74.163  44.297  1.00  0.00           H  
ATOM   1315  CE1 TYR    97      51.762  74.925  44.167  1.00  0.00           C  
ATOM   1316  HE1 TYR    97      52.064  74.286  43.350  1.00  0.00           H  
ATOM   1317  CZ  TYR    97      52.742  75.841  44.594  1.00  0.00           C  
ATOM   1318  OH  TYR    97      53.963  75.903  43.965  1.00  0.00           O  
ATOM   1319  HH  TYR    97      54.651  76.030  44.622  1.00  0.00           H  
ATOM   1320  CE2 TYR    97      52.385  76.684  45.643  1.00  0.00           C  
ATOM   1321  HE2 TYR    97      53.163  77.287  46.088  1.00  0.00           H  
ATOM   1322  CD2 TYR    97      51.112  76.610  46.223  1.00  0.00           C  
ATOM   1323  HD2 TYR    97      50.920  77.280  47.048  1.00  0.00           H  
ATOM   1324  C   TYR    97      50.117  74.000  48.408  1.00  0.00           C  
ATOM   1325  O   TYR    97      50.636  75.063  48.810  1.00  0.00           O  
ATOM   1326  N   PRO    98      50.553  72.791  48.835  1.00  0.00           N  
ATOM   1327  CD  PRO    98      51.452  72.736  49.928  1.00  0.00           C  
ATOM   1328  HD2 PRO    98      51.164  73.306  50.812  1.00  0.00           H  
ATOM   1329  HD3 PRO    98      52.417  73.175  49.676  1.00  0.00           H  
ATOM   1330  CG  PRO    98      51.767  71.279  50.278  1.00  0.00           C  
ATOM   1331  HG2 PRO    98      51.215  70.979  51.169  1.00  0.00           H  
ATOM   1332  HG3 PRO    98      52.842  71.109  50.224  1.00  0.00           H  
ATOM   1333  CB  PRO    98      51.084  70.515  49.136  1.00  0.00           C  
ATOM   1334  HB2 PRO    98      50.740  69.546  49.496  1.00  0.00           H  
ATOM   1335  HB3 PRO    98      51.845  70.128  48.459  1.00  0.00           H  
ATOM   1336  CA  PRO    98      50.115  71.467  48.490  1.00  0.00           C  
ATOM   1337  HA  PRO    98      50.156  71.296  47.414  1.00  0.00           H  
ATOM   1338  C   PRO    98      48.643  71.135  48.910  1.00  0.00           C  
ATOM   1339  O   PRO    98      48.138  71.669  49.906  1.00  0.00           O  
ATOM   1340  N   GLY    99      47.976  70.255  48.149  1.00  0.00           N  
ATOM   1341  H   GLY    99      48.425  69.825  47.353  1.00  0.00           H  
ATOM   1342  CA  GLY    99      46.528  69.896  48.393  1.00  0.00           C  
ATOM   1343  HA2 GLY    99      45.936  70.811  48.391  1.00  0.00           H  
ATOM   1344  HA3 GLY    99      46.202  69.215  47.606  1.00  0.00           H  
ATOM   1345  C   GLY    99      46.307  69.234  49.845  1.00  0.00           C  
ATOM   1346  O   GLY    99      47.130  68.433  50.265  1.00  0.00           O  
ATOM   1347  N   TYR   100      45.171  69.406  50.476  1.00  0.00           N  
ATOM   1348  H   TYR   100      44.464  69.978  50.036  1.00  0.00           H  
ATOM   1349  CA  TYR   100      44.972  68.980  51.882  1.00  0.00           C  
ATOM   1350  HA  TYR   100      45.694  68.199  52.121  1.00  0.00           H  
ATOM   1351  CB  TYR   100      45.233  70.135  52.752  1.00  0.00           C  
ATOM   1352  HB2 TYR   100      45.058  69.811  53.778  1.00  0.00           H  
ATOM   1353  HB3 TYR   100      46.297  70.371  52.762  1.00  0.00           H  
ATOM   1354  CG  TYR   100      44.274  71.291  52.579  1.00  0.00           C  
ATOM   1355  CD1 TYR   100      44.538  72.207  51.564  1.00  0.00           C  
ATOM   1356  HD1 TYR   100      45.502  72.143  51.082  1.00  0.00           H  
ATOM   1357  CE1 TYR   100      43.632  73.265  51.319  1.00  0.00           C  
ATOM   1358  HE1 TYR   100      43.857  74.094  50.664  1.00  0.00           H  
ATOM   1359  CZ  TYR   100      42.369  73.267  52.065  1.00  0.00           C  
ATOM   1360  OH  TYR   100      41.411  74.133  51.697  1.00  0.00           O  
ATOM   1361  HH  TYR   100      40.678  74.077  52.314  1.00  0.00           H  
ATOM   1362  CE2 TYR   100      42.210  72.371  53.089  1.00  0.00           C  
ATOM   1363  HE2 TYR   100      41.303  72.384  53.675  1.00  0.00           H  
ATOM   1364  CD2 TYR   100      43.122  71.359  53.363  1.00  0.00           C  
ATOM   1365  HD2 TYR   100      42.965  70.606  54.121  1.00  0.00           H  
ATOM   1366  C   TYR   100      43.625  68.387  52.145  1.00  0.00           C  
ATOM   1367  O   TYR   100      43.452  67.555  53.073  1.00  0.00           O  
ATOM   1368  N   GLY   101      42.642  68.730  51.302  1.00  0.00           N  
ATOM   1369  H   GLY   101      42.788  69.331  50.504  1.00  0.00           H  
ATOM   1370  CA  GLY   101      41.262  68.328  51.473  1.00  0.00           C  
ATOM   1371  HA2 GLY   101      41.017  68.279  52.534  1.00  0.00           H  
ATOM   1372  HA3 GLY   101      40.684  69.024  50.865  1.00  0.00           H  
ATOM   1373  C   GLY   101      40.908  66.888  50.976  1.00  0.00           C  
ATOM   1374  O   GLY   101      39.785  66.452  51.268  1.00  0.00           O  
ATOM   1375  N   GLN   102      41.708  66.098  50.233  1.00  0.00           N  
ATOM   1376  H   GLN   102      42.571  66.458  49.852  1.00  0.00           H  
ATOM   1377  CA  GLN   102      41.498  64.647  49.929  1.00  0.00           C  
ATOM   1378  HA  GLN   102      40.527  64.630  49.433  1.00  0.00           H  
ATOM   1379  CB  GLN   102      42.659  64.096  49.098  1.00  0.00           C  
ATOM   1380  HB2 GLN   102      42.384  63.051  48.957  1.00  0.00           H  
ATOM   1381  HB3 GLN   102      42.703  64.671  48.172  1.00  0.00           H  
ATOM   1382  CG  GLN   102      44.085  63.973  49.672  1.00  0.00           C  
ATOM   1383  HG2 GLN   102      44.029  63.382  50.586  1.00  0.00           H  
ATOM   1384  HG3 GLN   102      44.648  63.373  48.958  1.00  0.00           H  
ATOM   1385  CD  GLN   102      44.765  65.325  49.975  1.00  0.00           C  
ATOM   1386  OE1 GLN   102      44.422  66.344  49.362  1.00  0.00           O  
ATOM   1387  NE2 GLN   102      45.686  65.549  50.858  1.00  0.00           N  
ATOM   1388 HE21 GLN   102      46.044  64.816  51.453  1.00  0.00           H  
ATOM   1389 HE22 GLN   102      45.986  66.507  50.966  1.00  0.00           H  
ATOM   1390  C   GLN   102      41.314  63.770  51.203  1.00  0.00           C  
ATOM   1391  O   GLN   102      41.881  63.993  52.277  1.00  0.00           O  
ATOM   1392  N   GLN   103      40.424  62.719  51.098  1.00  0.00           N  
ATOM   1393  H   GLN   103      40.189  62.483  50.145  1.00  0.00           H  
ATOM   1394  CA  GLN   103      40.305  61.779  52.246  1.00  0.00           C  
ATOM   1395  HA  GLN   103      39.870  62.249  53.128  1.00  0.00           H  
ATOM   1396  CB  GLN   103      39.233  60.710  51.893  1.00  0.00           C  
ATOM   1397  HB2 GLN   103      38.480  61.203  51.279  1.00  0.00           H  
ATOM   1398  HB3 GLN   103      39.565  59.922  51.217  1.00  0.00           H  
ATOM   1399  CG  GLN   103      38.522  60.124  53.095  1.00  0.00           C  
ATOM   1400  HG2 GLN   103      39.139  59.461  53.701  1.00  0.00           H  
ATOM   1401  HG3 GLN   103      38.275  60.994  53.702  1.00  0.00           H  
ATOM   1402  CD  GLN   103      37.269  59.305  52.766  1.00  0.00           C  
ATOM   1403  OE1 GLN   103      37.353  58.149  52.420  1.00  0.00           O  
ATOM   1404  NE2 GLN   103      36.039  59.821  52.845  1.00  0.00           N  
ATOM   1405 HE21 GLN   103      35.220  59.231  52.837  1.00  0.00           H  
ATOM   1406 HE22 GLN   103      35.868  60.769  53.151  1.00  0.00           H  
ATOM   1407  C   GLN   103      41.623  61.177  52.651  1.00  0.00           C  
ATOM   1408  O   GLN   103      42.384  60.721  51.802  1.00  0.00           O  
ATOM   1409  N   PRO   104      41.991  61.109  53.960  1.00  0.00           N  
ATOM   1410  CD  PRO   104      41.240  61.465  55.184  1.00  0.00           C  
ATOM   1411  HD2 PRO   104      40.191  61.183  55.101  1.00  0.00           H  
ATOM   1412  HD3 PRO   104      41.311  62.548  55.288  1.00  0.00           H  
ATOM   1413  CG  PRO   104      42.015  60.800  56.303  1.00  0.00           C  
ATOM   1414  HG2 PRO   104      41.620  59.789  56.408  1.00  0.00           H  
ATOM   1415  HG3 PRO   104      41.952  61.398  57.212  1.00  0.00           H  
ATOM   1416  CB  PRO   104      43.396  60.755  55.775  1.00  0.00           C  
ATOM   1417  HB2 PRO   104      44.080  59.991  56.145  1.00  0.00           H  
ATOM   1418  HB3 PRO   104      43.966  61.646  56.038  1.00  0.00           H  
ATOM   1419  CA  PRO   104      43.288  60.495  54.334  1.00  0.00           C  
ATOM   1420  HA  PRO   104      44.158  61.041  53.969  1.00  0.00           H  
ATOM   1421  C   PRO   104      43.466  59.038  53.997  1.00  0.00           C  
ATOM   1422  O   PRO   104      42.572  58.238  54.310  1.00  0.00           O  
ATOM   1423  N   ALA   105      44.639  58.811  53.386  1.00  0.00           N  
ATOM   1424  H   ALA   105      45.269  59.539  53.081  1.00  0.00           H  
ATOM   1425  CA  ALA   105      45.021  57.447  52.938  1.00  0.00           C  
ATOM   1426  HA  ALA   105      44.411  57.125  52.094  1.00  0.00           H  
ATOM   1427  CB  ALA   105      46.486  57.564  52.523  1.00  0.00           C  
ATOM   1428  HB1 ALA   105      46.630  58.209  51.656  1.00  0.00           H  
ATOM   1429  HB2 ALA   105      47.000  57.985  53.388  1.00  0.00           H  
ATOM   1430  HB3 ALA   105      46.934  56.581  52.381  1.00  0.00           H  
ATOM   1431  C   ALA   105      44.855  56.408  54.066  1.00  0.00           C  
ATOM   1432  O   ALA   105      44.955  56.670  55.238  1.00  0.00           O  
ATOM   1433  N   PRO   106      44.654  55.114  53.631  1.00  0.00           N  
ATOM   1434  CD  PRO   106      44.474  54.699  52.233  1.00  0.00           C  
ATOM   1435  HD2 PRO   106      45.344  54.922  51.616  1.00  0.00           H  
ATOM   1436  HD3 PRO   106      43.595  55.165  51.788  1.00  0.00           H  
ATOM   1437  CG  PRO   106      44.300  53.190  52.157  1.00  0.00           C  
ATOM   1438  HG2 PRO   106      44.737  52.699  51.287  1.00  0.00           H  
ATOM   1439  HG3 PRO   106      43.231  52.997  52.077  1.00  0.00           H  
ATOM   1440  CB  PRO   106      44.826  52.786  53.504  1.00  0.00           C  
ATOM   1441  HB2 PRO   106      45.884  52.531  53.435  1.00  0.00           H  
ATOM   1442  HB3 PRO   106      44.252  51.908  53.799  1.00  0.00           H  
ATOM   1443  CA  PRO   106      44.708  53.956  54.452  1.00  0.00           C  
ATOM   1444  HA  PRO   106      43.721  53.902  54.912  1.00  0.00           H  
ATOM   1445  C   PRO   106      45.742  53.816  55.573  1.00  0.00           C  
ATOM   1446  O   PRO   106      46.879  54.243  55.331  1.00  0.00           O  
ATOM   1447  N   SER   107      45.406  53.218  56.731  1.00  0.00           N  
ATOM   1448  H   SER   107      44.501  52.771  56.765  1.00  0.00           H  
ATOM   1449  CA  SER   107      46.332  53.018  57.881  1.00  0.00           C  
ATOM   1450  HA  SER   107      46.727  53.969  58.239  1.00  0.00           H  
ATOM   1451  CB  SER   107      45.608  52.562  59.141  1.00  0.00           C  
ATOM   1452  HB2 SER   107      45.124  51.592  59.034  1.00  0.00           H  
ATOM   1453  HB3 SER   107      46.290  52.498  59.989  1.00  0.00           H  
ATOM   1454  OG  SER   107      44.609  53.542  59.525  1.00  0.00           O  
ATOM   1455  HG  SER   107      43.908  53.689  58.886  1.00  0.00           H  
ATOM   1456  C   SER   107      47.616  52.143  57.568  1.00  0.00           C  
ATOM   1457  O   SER   107      47.433  51.099  56.916  1.00  0.00           O  
ATOM   1458  N   SER   108      48.828  52.456  57.983  1.00  0.00           N  
ATOM   1459  H   SER   108      49.018  53.344  58.426  1.00  0.00           H  
ATOM   1460  CA  SER   108      50.022  51.599  57.957  1.00  0.00           C  
ATOM   1461  HA  SER   108      50.287  51.388  56.921  1.00  0.00           H  
ATOM   1462  CB  SER   108      51.212  52.428  58.476  1.00  0.00           C  
ATOM   1463  HB2 SER   108      52.070  51.756  58.496  1.00  0.00           H  
ATOM   1464  HB3 SER   108      51.508  53.210  57.777  1.00  0.00           H  
ATOM   1465  OG  SER   108      51.059  52.981  59.757  1.00  0.00           O  
ATOM   1466  HG  SER   108      51.802  53.564  59.932  1.00  0.00           H  
ATOM   1467  C   SER   108      49.873  50.280  58.718  1.00  0.00           C  
ATOM   1468  O   SER   108      49.229  50.170  59.797  1.00  0.00           O  
ATOM   1469  N   THR   109      50.573  49.241  58.212  1.00  0.00           N  
ATOM   1470  H   THR   109      51.107  49.276  57.356  1.00  0.00           H  
ATOM   1471  CA  THR   109      50.604  47.898  58.814  1.00  0.00           C  
ATOM   1472  HA  THR   109      49.579  47.649  59.089  1.00  0.00           H  
ATOM   1473  CB  THR   109      51.205  46.933  57.810  1.00  0.00           C  
ATOM   1474  HB  THR   109      52.072  47.416  57.360  1.00  0.00           H  
ATOM   1475  CG2 THR   109      51.496  45.512  58.357  1.00  0.00           C  
ATOM   1476 HG21 THR   109      51.578  44.874  57.476  1.00  0.00           H  
ATOM   1477 HG22 THR   109      52.473  45.379  58.821  1.00  0.00           H  
ATOM   1478 HG23 THR   109      50.786  45.338  59.165  1.00  0.00           H  
ATOM   1479  OG1 THR   109      50.228  46.673  56.769  1.00  0.00           O  
ATOM   1480  HG1 THR   109      50.171  47.475  56.244  1.00  0.00           H  
ATOM   1481  C   THR   109      51.442  47.946  60.147  1.00  0.00           C  
ATOM   1482  O   THR   109      52.557  48.576  60.090  1.00  0.00           O  
ATOM   1483  N   SER   110      50.993  47.398  61.234  1.00  0.00           N  
ATOM   1484  H   SER   110      50.045  47.051  61.190  1.00  0.00           H  
ATOM   1485  CA  SER   110      51.614  47.434  62.530  1.00  0.00           C  
ATOM   1486  HA  SER   110      52.102  48.402  62.643  1.00  0.00           H  
ATOM   1487  CB  SER   110      50.578  47.316  63.710  1.00  0.00           C  
ATOM   1488  HB2 SER   110      51.193  47.124  64.590  1.00  0.00           H  
ATOM   1489  HB3 SER   110      49.956  48.201  63.840  1.00  0.00           H  
ATOM   1490  OG  SER   110      49.748  46.107  63.486  1.00  0.00           O  
ATOM   1491  HG  SER   110      49.691  45.565  64.277  1.00  0.00           H  
ATOM   1492  C   SER   110      52.752  46.477  62.691  1.00  0.00           C  
ATOM   1493  O   SER   110      52.940  45.606  61.827  1.00  0.00           O  
ATOM   1494  N   GLY   111      53.522  46.709  63.761  1.00  0.00           N  
ATOM   1495  H   GLY   111      53.145  47.331  64.462  1.00  0.00           H  
ATOM   1496  CA  GLY   111      54.693  45.893  64.087  1.00  0.00           C  
ATOM   1497  HA2 GLY   111      55.411  46.152  63.309  1.00  0.00           H  
ATOM   1498  HA3 GLY   111      54.954  46.228  65.091  1.00  0.00           H  
ATOM   1499  C   GLY   111      54.467  44.352  64.040  1.00  0.00           C  
ATOM   1500  O   GLY   111      53.369  43.919  64.292  1.00  0.00           O  
ATOM   1501  N   SER   112      55.483  43.522  63.809  1.00  0.00           N  
ATOM   1502  H   SER   112      55.258  42.539  63.868  1.00  0.00           H  
ATOM   1503  CA  SER   112      56.908  43.831  63.519  1.00  0.00           C  
ATOM   1504  HA  SER   112      57.333  42.909  63.916  1.00  0.00           H  
ATOM   1505  CB  SER   112      57.220  43.824  62.034  1.00  0.00           C  
ATOM   1506  HB2 SER   112      56.837  42.890  61.624  1.00  0.00           H  
ATOM   1507  HB3 SER   112      56.778  44.722  61.604  1.00  0.00           H  
ATOM   1508  OG  SER   112      58.643  44.080  61.790  1.00  0.00           O  
ATOM   1509  HG  SER   112      58.977  43.208  61.570  1.00  0.00           H  
ATOM   1510  C   SER   112      57.568  44.976  64.362  1.00  0.00           C  
ATOM   1511  O   SER   112      57.949  46.003  63.759  1.00  0.00           O  
ATOM   1512  N   TYR   113      57.674  44.950  65.745  1.00  0.00           N  
ATOM   1513  H   TYR   113      58.187  45.701  66.185  1.00  0.00           H  
ATOM   1514  CA  TYR   113      57.443  43.783  66.613  1.00  0.00           C  
ATOM   1515  HA  TYR   113      56.834  43.058  66.073  1.00  0.00           H  
ATOM   1516  CB  TYR   113      58.773  43.107  66.905  1.00  0.00           C  
ATOM   1517  HB2 TYR   113      59.347  43.761  67.561  1.00  0.00           H  
ATOM   1518  HB3 TYR   113      58.591  42.156  67.407  1.00  0.00           H  
ATOM   1519  CG  TYR   113      59.721  42.800  65.763  1.00  0.00           C  
ATOM   1520  CD1 TYR   113      59.432  41.677  65.006  1.00  0.00           C  
ATOM   1521  HD1 TYR   113      58.521  41.159  65.269  1.00  0.00           H  
ATOM   1522  CE1 TYR   113      60.361  41.142  64.057  1.00  0.00           C  
ATOM   1523  HE1 TYR   113      60.055  40.210  63.605  1.00  0.00           H  
ATOM   1524  CZ  TYR   113      61.563  41.852  63.808  1.00  0.00           C  
ATOM   1525  OH  TYR   113      62.510  41.305  63.025  1.00  0.00           O  
ATOM   1526  HH  TYR   113      62.281  40.548  62.480  1.00  0.00           H  
ATOM   1527  CE2 TYR   113      61.842  43.003  64.540  1.00  0.00           C  
ATOM   1528  HE2 TYR   113      62.848  43.394  64.495  1.00  0.00           H  
ATOM   1529  CD2 TYR   113      60.925  43.530  65.527  1.00  0.00           C  
ATOM   1530  HD2 TYR   113      61.128  44.344  66.207  1.00  0.00           H  
ATOM   1531  C   TYR   113      56.664  44.210  67.821  1.00  0.00           C  
ATOM   1532  O   TYR   113      56.701  45.400  68.194  1.00  0.00           O  
ATOM   1533  N   GLY   114      56.068  43.264  68.550  1.00  0.00           N  
ATOM   1534  H   GLY   114      56.015  42.342  68.143  1.00  0.00           H  
ATOM   1535  CA  GLY   114      55.267  43.476  69.744  1.00  0.00           C  
ATOM   1536  HA2 GLY   114      55.501  42.727  70.500  1.00  0.00           H  
ATOM   1537  HA3 GLY   114      55.408  44.481  70.141  1.00  0.00           H  
ATOM   1538  C   GLY   114      53.740  43.395  69.586  1.00  0.00           C  
ATOM   1539  O   GLY   114      53.244  43.491  68.468  1.00  0.00           O  
ATOM   1540  N   SER   115      52.969  43.082  70.605  1.00  0.00           N  
ATOM   1541  H   SER   115      52.046  42.728  70.397  1.00  0.00           H  
ATOM   1542  CA  SER   115      53.452  43.009  72.014  1.00  0.00           C  
ATOM   1543  HA  SER   115      54.239  43.758  72.097  1.00  0.00           H  
ATOM   1544  CB  SER   115      52.263  43.333  72.933  1.00  0.00           C  
ATOM   1545  HB2 SER   115      52.637  43.807  73.840  1.00  0.00           H  
ATOM   1546  HB3 SER   115      51.598  44.066  72.477  1.00  0.00           H  
ATOM   1547  OG  SER   115      51.473  42.203  73.327  1.00  0.00           O  
ATOM   1548  HG  SER   115      50.919  42.634  73.982  1.00  0.00           H  
ATOM   1549  C   SER   115      54.138  41.708  72.442  1.00  0.00           C  
ATOM   1550  O   SER   115      54.632  41.647  73.610  1.00  0.00           O  
ATOM   1551  N   SER   116      54.269  40.686  71.574  1.00  0.00           N  
ATOM   1552  H   SER   116      53.617  40.779  70.808  1.00  0.00           H  
ATOM   1553  CA  SER   116      54.935  39.383  71.889  1.00  0.00           C  
ATOM   1554  HA  SER   116      54.230  38.904  72.569  1.00  0.00           H  
ATOM   1555  CB  SER   116      55.026  38.580  70.632  1.00  0.00           C  
ATOM   1556  HB2 SER   116      53.958  38.523  70.423  1.00  0.00           H  
ATOM   1557  HB3 SER   116      55.666  39.063  69.894  1.00  0.00           H  
ATOM   1558  OG  SER   116      55.468  37.322  71.073  1.00  0.00           O  
ATOM   1559  HG  SER   116      55.861  36.945  70.283  1.00  0.00           H  
ATOM   1560  C   SER   116      56.329  39.487  72.543  1.00  0.00           C  
ATOM   1561  O   SER   116      57.058  40.456  72.289  1.00  0.00           O  
ATOM   1562  N   SER   117      56.599  38.614  73.477  1.00  0.00           N  
ATOM   1563  H   SER   117      55.992  37.825  73.647  1.00  0.00           H  
ATOM   1564  CA  SER   117      57.822  38.539  74.298  1.00  0.00           C  
ATOM   1565  HA  SER   117      58.529  39.241  73.856  1.00  0.00           H  
ATOM   1566  CB  SER   117      57.495  38.976  75.687  1.00  0.00           C  
ATOM   1567  HB2 SER   117      58.463  39.075  76.177  1.00  0.00           H  
ATOM   1568  HB3 SER   117      56.979  39.935  75.650  1.00  0.00           H  
ATOM   1569  OG  SER   117      56.722  38.108  76.436  1.00  0.00           O  
ATOM   1570  HG  SER   117      55.798  38.296  76.253  1.00  0.00           H  
ATOM   1571  C   SER   117      58.515  37.112  74.206  1.00  0.00           C  
ATOM   1572  O   SER   117      57.880  36.105  73.817  1.00  0.00           O  
ATOM   1573  N   GLN   118      59.815  37.067  74.524  1.00  0.00           N  
ATOM   1574  H   GLN   118      60.295  37.945  74.387  1.00  0.00           H  
ATOM   1575  CA  GLN   118      60.588  35.888  75.042  1.00  0.00           C  
ATOM   1576  HA  GLN   118      61.323  36.423  75.643  1.00  0.00           H  
ATOM   1577  CB  GLN   118      59.725  34.968  76.010  1.00  0.00           C  
ATOM   1578  HB2 GLN   118      58.876  34.588  75.442  1.00  0.00           H  
ATOM   1579  HB3 GLN   118      60.331  34.092  76.244  1.00  0.00           H  
ATOM   1580  CG  GLN   118      59.313  35.620  77.336  1.00  0.00           C  
ATOM   1581  HG2 GLN   118      59.179  36.694  77.203  1.00  0.00           H  
ATOM   1582  HG3 GLN   118      58.417  35.135  77.724  1.00  0.00           H  
ATOM   1583  CD  GLN   118      60.402  35.405  78.373  1.00  0.00           C  
ATOM   1584  OE1 GLN   118      61.606  35.298  78.093  1.00  0.00           O  
ATOM   1585  NE2 GLN   118      60.019  35.349  79.633  1.00  0.00           N  
ATOM   1586 HE21 GLN   118      59.046  35.230  79.876  1.00  0.00           H  
ATOM   1587 HE22 GLN   118      60.704  35.572  80.341  1.00  0.00           H  
ATOM   1588  C   GLN   118      61.265  35.113  73.912  1.00  0.00           C  
ATOM   1589  O   GLN   118      60.664  34.976  72.900  1.00  0.00           O  
ATOM   1590  N   SER   119      62.508  34.565  73.981  1.00  0.00           N  
ATOM   1591  H   SER   119      62.807  34.084  73.145  1.00  0.00           H  
ATOM   1592  CA  SER   119      63.498  34.484  75.112  1.00  0.00           C  
ATOM   1593  HA  SER   119      63.223  35.254  75.833  1.00  0.00           H  
ATOM   1594  CB  SER   119      63.256  33.167  75.945  1.00  0.00           C  
ATOM   1595  HB2 SER   119      63.802  33.277  76.882  1.00  0.00           H  
ATOM   1596  HB3 SER   119      62.247  33.011  76.327  1.00  0.00           H  
ATOM   1597  OG  SER   119      63.616  32.025  75.184  1.00  0.00           O  
ATOM   1598  HG  SER   119      63.135  31.234  75.439  1.00  0.00           H  
ATOM   1599  C   SER   119      64.975  34.555  74.576  1.00  0.00           C  
ATOM   1600  O   SER   119      65.324  33.980  73.552  1.00  0.00           O  
ATOM   1601  N   SER   120      65.757  35.421  75.319  1.00  0.00           N  
ATOM   1602  H   SER   120      65.333  35.748  76.175  1.00  0.00           H  
ATOM   1603  CA  SER   120      67.114  35.770  74.902  1.00  0.00           C  
ATOM   1604  HA  SER   120      66.995  36.257  73.934  1.00  0.00           H  
ATOM   1605  CB  SER   120      67.677  36.832  75.868  1.00  0.00           C  
ATOM   1606  HB2 SER   120      66.882  37.554  76.056  1.00  0.00           H  
ATOM   1607  HB3 SER   120      68.147  36.402  76.752  1.00  0.00           H  
ATOM   1608  OG  SER   120      68.635  37.686  75.304  1.00  0.00           O  
ATOM   1609  HG  SER   120      69.026  38.157  76.044  1.00  0.00           H  
ATOM   1610  C   SER   120      68.044  34.513  74.804  1.00  0.00           C  
ATOM   1611  O   SER   120      67.755  33.575  75.510  1.00  0.00           O  
ATOM   1612  N   SER   121      69.162  34.441  74.121  1.00  0.00           N  
ATOM   1613  H   SER   121      69.634  33.597  74.415  1.00  0.00           H  
ATOM   1614  CA  SER   121      69.743  35.379  73.154  1.00  0.00           C  
ATOM   1615  HA  SER   121      70.192  36.197  73.717  1.00  0.00           H  
ATOM   1616  CB  SER   121      70.999  34.821  72.452  1.00  0.00           C  
ATOM   1617  HB2 SER   121      71.800  34.649  73.170  1.00  0.00           H  
ATOM   1618  HB3 SER   121      70.673  33.873  72.023  1.00  0.00           H  
ATOM   1619  OG  SER   121      71.531  35.613  71.408  1.00  0.00           O  
ATOM   1620  HG  SER   121      72.039  35.009  70.862  1.00  0.00           H  
ATOM   1621  C   SER   121      68.787  35.851  72.121  1.00  0.00           C  
ATOM   1622  O   SER   121      67.995  35.032  71.753  1.00  0.00           O  
ATOM   1623  N   TYR   122      68.919  37.071  71.555  1.00  0.00           N  
ATOM   1624  H   TYR   122      69.662  37.664  71.895  1.00  0.00           H  
ATOM   1625  CA  TYR   122      67.982  37.695  70.568  1.00  0.00           C  
ATOM   1626  HA  TYR   122      67.186  36.969  70.403  1.00  0.00           H  
ATOM   1627  CB  TYR   122      67.342  39.031  71.166  1.00  0.00           C  
ATOM   1628  HB2 TYR   122      68.159  39.611  71.596  1.00  0.00           H  
ATOM   1629  HB3 TYR   122      66.902  39.573  70.328  1.00  0.00           H  
ATOM   1630  CG  TYR   122      66.313  38.802  72.245  1.00  0.00           C  
ATOM   1631  CD1 TYR   122      66.517  39.244  73.552  1.00  0.00           C  
ATOM   1632  HD1 TYR   122      67.402  39.789  73.845  1.00  0.00           H  
ATOM   1633  CE1 TYR   122      65.528  39.017  74.577  1.00  0.00           C  
ATOM   1634  HE1 TYR   122      65.645  39.500  75.536  1.00  0.00           H  
ATOM   1635  CZ  TYR   122      64.371  38.283  74.260  1.00  0.00           C  
ATOM   1636  OH  TYR   122      63.440  37.962  75.214  1.00  0.00           O  
ATOM   1637  HH  TYR   122      63.378  38.591  75.936  1.00  0.00           H  
ATOM   1638  CE2 TYR   122      64.159  37.848  72.932  1.00  0.00           C  
ATOM   1639  HE2 TYR   122      63.288  37.272  72.659  1.00  0.00           H  
ATOM   1640  CD2 TYR   122      65.120  38.021  71.950  1.00  0.00           C  
ATOM   1641  HD2 TYR   122      65.012  37.581  70.969  1.00  0.00           H  
ATOM   1642  C   TYR   122      68.763  38.091  69.230  1.00  0.00           C  
ATOM   1643  O   TYR   122      69.964  38.357  69.218  1.00  0.00           O  
ATOM   1644  N   GLY   123      68.087  38.127  68.056  1.00  0.00           N  
ATOM   1645  H   GLY   123      68.636  38.420  67.260  1.00  0.00           H  
ATOM   1646  CA  GLY   123      66.684  37.836  67.829  1.00  0.00           C  
ATOM   1647  HA2 GLY   123      66.534  36.909  67.276  1.00  0.00           H  
ATOM   1648  HA3 GLY   123      66.180  37.672  68.781  1.00  0.00           H  
ATOM   1649  C   GLY   123      65.923  38.967  67.054  1.00  0.00           C  
ATOM   1650  O   GLY   123      66.501  39.524  66.230  1.00  0.00           O  
ATOM   1651  N   GLN   124      64.692  39.264  67.459  1.00  0.00           N  
ATOM   1652  H   GLN   124      64.322  38.841  68.299  1.00  0.00           H  
ATOM   1653  CA  GLN   124      63.712  39.985  66.601  1.00  0.00           C  
ATOM   1654  HA  GLN   124      64.200  40.618  65.861  1.00  0.00           H  
ATOM   1655  CB  GLN   124      62.897  38.966  65.759  1.00  0.00           C  
ATOM   1656  HB2 GLN   124      62.273  38.263  66.310  1.00  0.00           H  
ATOM   1657  HB3 GLN   124      62.208  39.587  65.186  1.00  0.00           H  
ATOM   1658  CG  GLN   124      63.750  38.177  64.795  1.00  0.00           C  
ATOM   1659  HG2 GLN   124      64.478  38.875  64.383  1.00  0.00           H  
ATOM   1660  HG3 GLN   124      64.343  37.441  65.336  1.00  0.00           H  
ATOM   1661  CD  GLN   124      62.983  37.703  63.558  1.00  0.00           C  
ATOM   1662  OE1 GLN   124      61.814  38.003  63.259  1.00  0.00           O  
ATOM   1663  NE2 GLN   124      63.619  36.967  62.744  1.00  0.00           N  
ATOM   1664 HE21 GLN   124      64.454  36.547  63.127  1.00  0.00           H  
ATOM   1665 HE22 GLN   124      63.088  36.524  62.009  1.00  0.00           H  
ATOM   1666  C   GLN   124      62.841  40.769  67.531  1.00  0.00           C  
ATOM   1667  O   GLN   124      61.718  40.267  67.927  1.00  0.00           O  
ATOM   1668  N   PRO   125      63.213  41.985  68.016  1.00  0.00           N  
ATOM   1669  CD  PRO   125      62.418  42.776  68.889  1.00  0.00           C  
ATOM   1670  HD2 PRO   125      62.150  42.216  69.786  1.00  0.00           H  
ATOM   1671  HD3 PRO   125      61.475  43.099  68.449  1.00  0.00           H  
ATOM   1672  CG  PRO   125      63.258  44.050  69.292  1.00  0.00           C  
ATOM   1673  HG2 PRO   125      63.878  43.815  70.157  1.00  0.00           H  
ATOM   1674  HG3 PRO   125      62.554  44.881  69.352  1.00  0.00           H  
ATOM   1675  CB  PRO   125      64.146  44.216  68.103  1.00  0.00           C  
ATOM   1676  HB2 PRO   125      65.054  44.796  68.268  1.00  0.00           H  
ATOM   1677  HB3 PRO   125      63.580  44.871  67.441  1.00  0.00           H  
ATOM   1678  CA  PRO   125      64.312  42.802  67.512  1.00  0.00           C  
ATOM   1679  HA  PRO   125      64.181  42.865  66.432  1.00  0.00           H  
ATOM   1680  C   PRO   125      65.771  42.218  67.919  1.00  0.00           C  
ATOM   1681  O   PRO   125      65.980  41.586  68.958  1.00  0.00           O  
ATOM   1682  N   GLN   126      66.793  42.551  67.080  1.00  0.00           N  
ATOM   1683  H   GLN   126      66.613  43.064  66.229  1.00  0.00           H  
ATOM   1684  CA  GLN   126      68.155  42.132  67.345  1.00  0.00           C  
ATOM   1685  HA  GLN   126      68.181  41.042  67.334  1.00  0.00           H  
ATOM   1686  CB  GLN   126      69.001  42.562  66.152  1.00  0.00           C  
ATOM   1687  HB2 GLN   126      68.648  41.937  65.332  1.00  0.00           H  
ATOM   1688  HB3 GLN   126      68.819  43.594  65.851  1.00  0.00           H  
ATOM   1689  CG  GLN   126      70.530  42.375  66.481  1.00  0.00           C  
ATOM   1690  HG2 GLN   126      71.151  42.706  65.649  1.00  0.00           H  
ATOM   1691  HG3 GLN   126      70.815  42.985  67.338  1.00  0.00           H  
ATOM   1692  CD  GLN   126      71.003  40.910  66.744  1.00  0.00           C  
ATOM   1693  OE1 GLN   126      70.286  39.944  66.592  1.00  0.00           O  
ATOM   1694  NE2 GLN   126      72.181  40.690  67.275  1.00  0.00           N  
ATOM   1695 HE21 GLN   126      72.860  41.437  67.262  1.00  0.00           H  
ATOM   1696 HE22 GLN   126      72.401  39.753  67.581  1.00  0.00           H  
ATOM   1697  C   GLN   126      68.811  42.578  68.758  1.00  0.00           C  
ATOM   1698  O   GLN   126      68.758  43.704  69.238  1.00  0.00           O  
ATOM   1699  N   SER   127      69.527  41.581  69.364  1.00  0.00           N  
ATOM   1700  H   SER   127      69.631  40.742  68.812  1.00  0.00           H  
ATOM   1701  CA  SER   127      70.228  41.581  70.594  1.00  0.00           C  
ATOM   1702  HA  SER   127      70.482  40.561  70.883  1.00  0.00           H  
ATOM   1703  CB  SER   127      71.454  42.379  70.356  1.00  0.00           C  
ATOM   1704  HB2 SER   127      72.185  41.867  69.730  1.00  0.00           H  
ATOM   1705  HB3 SER   127      71.281  43.365  69.925  1.00  0.00           H  
ATOM   1706  OG  SER   127      72.223  42.617  71.498  1.00  0.00           O  
ATOM   1707  HG  SER   127      72.665  41.785  71.682  1.00  0.00           H  
ATOM   1708  C   SER   127      69.435  41.920  71.887  1.00  0.00           C  
ATOM   1709  O   SER   127      69.855  41.697  72.999  1.00  0.00           O  
ATOM   1710  N   GLY   128      68.248  42.507  71.725  1.00  0.00           N  
ATOM   1711  H   GLY   128      68.022  42.755  70.772  1.00  0.00           H  
ATOM   1712  CA  GLY   128      67.312  42.796  72.793  1.00  0.00           C  
ATOM   1713  HA2 GLY   128      66.755  41.898  73.060  1.00  0.00           H  
ATOM   1714  HA3 GLY   128      67.898  43.177  73.629  1.00  0.00           H  
ATOM   1715  C   GLY   128      66.288  43.933  72.318  1.00  0.00           C  
ATOM   1716  O   GLY   128      66.187  44.310  71.179  1.00  0.00           O  
ATOM   1717  N   SER   129      65.228  44.283  73.078  1.00  0.00           N  
ATOM   1718  H   SER   129      64.538  44.888  72.655  1.00  0.00           H  
ATOM   1719  CA  SER   129      64.871  43.882  74.475  1.00  0.00           C  
ATOM   1720  HA  SER   129      64.022  44.528  74.701  1.00  0.00           H  
ATOM   1721  CB  SER   129      64.246  42.430  74.589  1.00  0.00           C  
ATOM   1722  HB2 SER   129      65.077  41.737  74.454  1.00  0.00           H  
ATOM   1723  HB3 SER   129      63.940  42.147  75.597  1.00  0.00           H  
ATOM   1724  OG  SER   129      63.102  42.222  73.726  1.00  0.00           O  
ATOM   1725  HG  SER   129      63.459  42.021  72.858  1.00  0.00           H  
ATOM   1726  C   SER   129      66.056  44.071  75.467  1.00  0.00           C  
ATOM   1727  O   SER   129      66.543  43.077  75.997  1.00  0.00           O  
ATOM   1728  N   TYR   130      66.619  45.317  75.692  1.00  0.00           N  
ATOM   1729  H   TYR   130      66.077  46.055  75.266  1.00  0.00           H  
ATOM   1730  CA  TYR   130      67.682  45.630  76.637  1.00  0.00           C  
ATOM   1731  HA  TYR   130      67.609  44.848  77.393  1.00  0.00           H  
ATOM   1732  CB  TYR   130      69.065  45.496  75.863  1.00  0.00           C  
ATOM   1733  HB2 TYR   130      69.184  44.527  75.377  1.00  0.00           H  
ATOM   1734  HB3 TYR   130      69.049  46.295  75.122  1.00  0.00           H  
ATOM   1735  CG  TYR   130      70.380  45.839  76.536  1.00  0.00           C  
ATOM   1736  CD1 TYR   130      71.305  46.709  75.920  1.00  0.00           C  
ATOM   1737  HD1 TYR   130      71.184  46.971  74.879  1.00  0.00           H  
ATOM   1738  CE1 TYR   130      72.484  47.055  76.575  1.00  0.00           C  
ATOM   1739  HE1 TYR   130      73.246  47.573  76.012  1.00  0.00           H  
ATOM   1740  CZ  TYR   130      72.799  46.392  77.732  1.00  0.00           C  
ATOM   1741  OH  TYR   130      74.018  46.578  78.319  1.00  0.00           O  
ATOM   1742  HH  TYR   130      74.371  45.856  78.844  1.00  0.00           H  
ATOM   1743  CE2 TYR   130      71.884  45.517  78.328  1.00  0.00           C  
ATOM   1744  HE2 TYR   130      72.257  45.001  79.200  1.00  0.00           H  
ATOM   1745  CD2 TYR   130      70.649  45.256  77.793  1.00  0.00           C  
ATOM   1746  HD2 TYR   130      69.964  44.498  78.142  1.00  0.00           H  
ATOM   1747  C   TYR   130      67.488  47.095  77.162  1.00  0.00           C  
ATOM   1748  O   TYR   130      67.839  48.108  76.557  1.00  0.00           O  
ATOM   1749  N   SER   131      66.987  47.336  78.408  1.00  0.00           N  
ATOM   1750  H   SER   131      67.002  48.325  78.613  1.00  0.00           H  
ATOM   1751  CA  SER   131      66.421  46.473  79.455  1.00  0.00           C  
ATOM   1752  HA  SER   131      65.977  47.206  80.129  1.00  0.00           H  
ATOM   1753  CB  SER   131      65.184  45.618  78.932  1.00  0.00           C  
ATOM   1754  HB2 SER   131      64.387  46.324  78.699  1.00  0.00           H  
ATOM   1755  HB3 SER   131      65.526  44.962  78.131  1.00  0.00           H  
ATOM   1756  OG  SER   131      64.588  44.837  79.900  1.00  0.00           O  
ATOM   1757  HG  SER   131      64.122  44.106  79.487  1.00  0.00           H  
ATOM   1758  C   SER   131      67.379  45.621  80.228  1.00  0.00           C  
ATOM   1759  O   SER   131      67.818  44.600  79.782  1.00  0.00           O  
ATOM   1760  N   GLN   132      67.785  46.020  81.439  1.00  0.00           N  
ATOM   1761  H   GLN   132      68.448  45.479  81.975  1.00  0.00           H  
ATOM   1762  CA  GLN   132      67.397  47.271  82.109  1.00  0.00           C  
ATOM   1763  HA  GLN   132      67.383  48.116  81.421  1.00  0.00           H  
ATOM   1764  CB  GLN   132      66.008  47.089  82.835  1.00  0.00           C  
ATOM   1765  HB2 GLN   132      65.228  46.718  82.171  1.00  0.00           H  
ATOM   1766  HB3 GLN   132      66.249  46.392  83.638  1.00  0.00           H  
ATOM   1767  CG  GLN   132      65.333  48.295  83.496  1.00  0.00           C  
ATOM   1768  HG2 GLN   132      64.394  47.938  83.920  1.00  0.00           H  
ATOM   1769  HG3 GLN   132      66.039  48.608  84.265  1.00  0.00           H  
ATOM   1770  CD  GLN   132      65.031  49.463  82.560  1.00  0.00           C  
ATOM   1771  OE1 GLN   132      65.864  49.772  81.711  1.00  0.00           O  
ATOM   1772  NE2 GLN   132      63.905  50.087  82.659  1.00  0.00           N  
ATOM   1773 HE21 GLN   132      63.094  49.789  83.182  1.00  0.00           H  
ATOM   1774 HE22 GLN   132      63.690  50.726  81.907  1.00  0.00           H  
ATOM   1775  C   GLN   132      68.402  47.613  83.262  1.00  0.00           C  
ATOM   1776  O   GLN   132      68.743  46.731  84.082  1.00  0.00           O  
ATOM   1777  N   GLN   133      68.995  48.830  83.280  1.00  0.00           N  
ATOM   1778  H   GLN   133      68.694  49.551  82.640  1.00  0.00           H  
ATOM   1779  CA  GLN   133      70.142  49.297  84.130  1.00  0.00           C  
ATOM   1780  HA  GLN   133      70.567  50.199  83.689  1.00  0.00           H  
ATOM   1781  CB  GLN   133      69.540  49.720  85.493  1.00  0.00           C  
ATOM   1782  HB2 GLN   133      68.978  48.893  85.928  1.00  0.00           H  
ATOM   1783  HB3 GLN   133      70.230  50.001  86.288  1.00  0.00           H  
ATOM   1784  CG  GLN   133      68.515  50.910  85.238  1.00  0.00           C  
ATOM   1785  HG2 GLN   133      68.791  51.498  84.363  1.00  0.00           H  
ATOM   1786  HG3 GLN   133      67.613  50.393  84.913  1.00  0.00           H  
ATOM   1787  CD  GLN   133      68.369  51.834  86.384  1.00  0.00           C  
ATOM   1788  OE1 GLN   133      68.779  51.659  87.511  1.00  0.00           O  
ATOM   1789  NE2 GLN   133      67.705  52.959  86.318  1.00  0.00           N  
ATOM   1790 HE21 GLN   133      67.293  53.248  85.442  1.00  0.00           H  
ATOM   1791 HE22 GLN   133      67.756  53.719  86.982  1.00  0.00           H  
ATOM   1792  C   GLN   133      71.368  48.376  84.230  1.00  0.00           C  
ATOM   1793  O   GLN   133      71.484  47.645  85.189  1.00  0.00           O  
ATOM   1794  N   PRO   134      72.278  48.391  83.190  1.00  0.00           N  
ATOM   1795  CD  PRO   134      73.579  47.643  83.354  1.00  0.00           C  
ATOM   1796  HD2 PRO   134      73.436  46.617  83.693  1.00  0.00           H  
ATOM   1797  HD3 PRO   134      74.186  48.243  84.032  1.00  0.00           H  
ATOM   1798  CG  PRO   134      74.247  47.564  81.956  1.00  0.00           C  
ATOM   1799  HG2 PRO   134      73.964  46.685  81.378  1.00  0.00           H  
ATOM   1800  HG3 PRO   134      75.309  47.806  81.911  1.00  0.00           H  
ATOM   1801  CB  PRO   134      73.494  48.796  81.226  1.00  0.00           C  
ATOM   1802  HB2 PRO   134      73.512  48.726  80.139  1.00  0.00           H  
ATOM   1803  HB3 PRO   134      74.083  49.672  81.499  1.00  0.00           H  
ATOM   1804  CA  PRO   134      72.128  49.016  81.874  1.00  0.00           C  
ATOM   1805  HA  PRO   134      71.972  50.092  81.946  1.00  0.00           H  
ATOM   1806  C   PRO   134      71.068  48.269  80.960  1.00  0.00           C  
ATOM   1807  O   PRO   134      70.922  47.065  81.029  1.00  0.00           O  
ATOM   1808  N   SER   135      70.352  48.976  80.025  1.00  0.00           N  
ATOM   1809  H   SER   135      69.844  48.425  79.348  1.00  0.00           H  
ATOM   1810  CA  SER   135      70.383  50.368  79.771  1.00  0.00           C  
ATOM   1811  HA  SER   135      71.429  50.660  79.678  1.00  0.00           H  
ATOM   1812  CB  SER   135      69.904  50.721  78.377  1.00  0.00           C  
ATOM   1813  HB2 SER   135      68.834  50.521  78.435  1.00  0.00           H  
ATOM   1814  HB3 SER   135      69.989  51.765  78.075  1.00  0.00           H  
ATOM   1815  OG  SER   135      70.608  49.863  77.410  1.00  0.00           O  
ATOM   1816  HG  SER   135      70.109  49.884  76.590  1.00  0.00           H  
ATOM   1817  C   SER   135      69.687  51.280  80.835  1.00  0.00           C  
ATOM   1818  O   SER   135      68.718  50.914  81.481  1.00  0.00           O  
ATOM   1819  N   TYR   136      69.933  52.588  80.760  1.00  0.00           N  
ATOM   1820  H   TYR   136      70.475  52.930  79.980  1.00  0.00           H  
ATOM   1821  CA  TYR   136      69.378  53.619  81.668  1.00  0.00           C  
ATOM   1822  HA  TYR   136      68.752  53.135  82.418  1.00  0.00           H  
ATOM   1823  CB  TYR   136      70.532  54.423  82.298  1.00  0.00           C  
ATOM   1824  HB2 TYR   136      71.297  54.652  81.556  1.00  0.00           H  
ATOM   1825  HB3 TYR   136      70.099  55.272  82.827  1.00  0.00           H  
ATOM   1826  CG  TYR   136      71.260  53.546  83.394  1.00  0.00           C  
ATOM   1827  CD1 TYR   136      70.969  53.836  84.712  1.00  0.00           C  
ATOM   1828  HD1 TYR   136      70.162  54.513  84.950  1.00  0.00           H  
ATOM   1829  CE1 TYR   136      71.709  53.180  85.728  1.00  0.00           C  
ATOM   1830  HE1 TYR   136      71.417  53.295  86.761  1.00  0.00           H  
ATOM   1831  CZ  TYR   136      72.694  52.227  85.351  1.00  0.00           C  
ATOM   1832  OH  TYR   136      73.316  51.501  86.299  1.00  0.00           O  
ATOM   1833  HH  TYR   136      73.174  51.965  87.127  1.00  0.00           H  
ATOM   1834  CE2 TYR   136      72.987  51.944  84.004  1.00  0.00           C  
ATOM   1835  HE2 TYR   136      73.659  51.122  83.805  1.00  0.00           H  
ATOM   1836  CD2 TYR   136      72.218  52.580  83.015  1.00  0.00           C  
ATOM   1837  HD2 TYR   136      72.353  52.439  81.953  1.00  0.00           H  
ATOM   1838  C   TYR   136      68.472  54.640  80.924  1.00  0.00           C  
ATOM   1839  O   TYR   136      68.788  55.704  80.409  1.00  0.00           O  
ATOM   1840  N   GLY   137      67.162  54.473  80.952  1.00  0.00           N  
ATOM   1841  H   GLY   137      66.690  55.326  80.687  1.00  0.00           H  
ATOM   1842  CA  GLY   137      66.348  53.373  81.362  1.00  0.00           C  
ATOM   1843  HA2 GLY   137      65.439  53.381  80.760  1.00  0.00           H  
ATOM   1844  HA3 GLY   137      66.840  52.427  81.137  1.00  0.00           H  
ATOM   1845  C   GLY   137      65.953  53.375  82.840  1.00  0.00           C  
ATOM   1846  O   GLY   137      66.739  53.546  83.776  1.00  0.00           O  
ATOM   1847  N   GLY   138      64.658  53.034  83.017  1.00  0.00           N  
ATOM   1848  H   GLY   138      64.096  52.799  82.211  1.00  0.00           H  
ATOM   1849  CA  GLY   138      63.939  52.869  84.336  1.00  0.00           C  
ATOM   1850  HA2 GLY   138      62.879  52.703  84.139  1.00  0.00           H  
ATOM   1851  HA3 GLY   138      64.376  52.012  84.848  1.00  0.00           H  
ATOM   1852  C   GLY   138      64.157  53.972  85.357  1.00  0.00           C  
ATOM   1853  O   GLY   138      64.714  55.047  85.087  1.00  0.00           O  
ATOM   1854  N   GLN   139      63.814  53.795  86.621  1.00  0.00           N  
ATOM   1855  H   GLN   139      63.899  54.629  87.184  1.00  0.00           H  
ATOM   1856  CA  GLN   139      62.939  52.657  87.095  1.00  0.00           C  
ATOM   1857  HA  GLN   139      62.305  52.246  86.310  1.00  0.00           H  
ATOM   1858  CB  GLN   139      63.787  51.549  87.840  1.00  0.00           C  
ATOM   1859  HB2 GLN   139      63.094  50.803  88.229  1.00  0.00           H  
ATOM   1860  HB3 GLN   139      64.373  51.032  87.080  1.00  0.00           H  
ATOM   1861  CG  GLN   139      64.791  51.971  88.879  1.00  0.00           C  
ATOM   1862  HG2 GLN   139      65.252  52.888  88.511  1.00  0.00           H  
ATOM   1863  HG3 GLN   139      64.322  52.293  89.809  1.00  0.00           H  
ATOM   1864  CD  GLN   139      65.896  51.078  89.164  1.00  0.00           C  
ATOM   1865  OE1 GLN   139      65.930  49.941  88.717  1.00  0.00           O  
ATOM   1866  NE2 GLN   139      66.813  51.437  90.082  1.00  0.00           N  
ATOM   1867 HE21 GLN   139      66.801  52.368  90.474  1.00  0.00           H  
ATOM   1868 HE22 GLN   139      67.290  50.711  90.597  1.00  0.00           H  
ATOM   1869  C   GLN   139      61.972  53.251  88.147  1.00  0.00           C  
ATOM   1870  O   GLN   139      61.024  52.574  88.518  1.00  0.00           O  
ATOM   1871  N   GLN   140      62.218  54.474  88.612  1.00  0.00           N  
ATOM   1872  H   GLN   140      63.067  54.849  88.214  1.00  0.00           H  
ATOM   1873  CA  GLN   140      61.320  55.241  89.432  1.00  0.00           C  
ATOM   1874  HA  GLN   140      61.994  55.986  89.853  1.00  0.00           H  
ATOM   1875  CB  GLN   140      60.203  55.873  88.595  1.00  0.00           C  
ATOM   1876  HB2 GLN   140      59.746  55.105  87.970  1.00  0.00           H  
ATOM   1877  HB3 GLN   140      59.440  56.190  89.305  1.00  0.00           H  
ATOM   1878  CG  GLN   140      60.674  56.866  87.520  1.00  0.00           C  
ATOM   1879  HG2 GLN   140      59.865  57.550  87.264  1.00  0.00           H  
ATOM   1880  HG3 GLN   140      61.452  57.533  87.890  1.00  0.00           H  
ATOM   1881  CD  GLN   140      61.259  56.185  86.228  1.00  0.00           C  
ATOM   1882  OE1 GLN   140      61.045  55.006  85.974  1.00  0.00           O  
ATOM   1883  NE2 GLN   140      61.931  56.987  85.419  1.00  0.00           N  
ATOM   1884 HE21 GLN   140      62.065  57.972  85.596  1.00  0.00           H  
ATOM   1885 HE22 GLN   140      62.241  56.580  84.548  1.00  0.00           H  
ATOM   1886  C   GLN   140      60.852  54.496  90.729  1.00  0.00           C  
ATOM   1887  O   GLN   140      59.669  54.312  91.070  1.00  0.00           O  
ATOM   1888  N   GLN   141      61.858  54.146  91.548  1.00  0.00           N  
ATOM   1889  H   GLN   141      62.784  54.320  91.183  1.00  0.00           H  
ATOM   1890  CA  GLN   141      61.657  53.420  92.833  1.00  0.00           C  
ATOM   1891  HA  GLN   141      60.596  53.196  92.940  1.00  0.00           H  
ATOM   1892  CB  GLN   141      62.420  52.083  92.816  1.00  0.00           C  
ATOM   1893  HB2 GLN   141      63.486  52.219  92.632  1.00  0.00           H  
ATOM   1894  HB3 GLN   141      62.300  51.545  93.756  1.00  0.00           H  
ATOM   1895  CG  GLN   141      62.081  51.135  91.620  1.00  0.00           C  
ATOM   1896  HG2 GLN   141      62.228  51.710  90.706  1.00  0.00           H  
ATOM   1897  HG3 GLN   141      62.704  50.241  91.617  1.00  0.00           H  
ATOM   1898  CD  GLN   141      60.758  50.527  91.592  1.00  0.00           C  
ATOM   1899  OE1 GLN   141      60.355  49.655  92.358  1.00  0.00           O  
ATOM   1900  NE2 GLN   141      59.976  50.859  90.495  1.00  0.00           N  
ATOM   1901 HE21 GLN   141      60.376  51.427  89.762  1.00  0.00           H  
ATOM   1902 HE22 GLN   141      59.110  50.370  90.316  1.00  0.00           H  
ATOM   1903  C   GLN   141      62.135  54.286  94.078  1.00  0.00           C  
ATOM   1904  O   GLN   141      63.142  54.949  94.047  1.00  0.00           O  
ATOM   1905  N   SER   142      61.411  54.356  95.206  1.00  0.00           N  
ATOM   1906  H   SER   142      61.996  54.930  95.796  1.00  0.00           H  
ATOM   1907  CA  SER   142      60.292  53.582  95.803  1.00  0.00           C  
ATOM   1908  HA  SER   142      60.135  53.803  96.859  1.00  0.00           H  
ATOM   1909  CB  SER   142      59.079  53.829  94.901  1.00  0.00           C  
ATOM   1910  HB2 SER   142      59.215  54.828  94.487  1.00  0.00           H  
ATOM   1911  HB3 SER   142      59.053  53.174  94.030  1.00  0.00           H  
ATOM   1912  OG  SER   142      57.857  53.863  95.542  1.00  0.00           O  
ATOM   1913  HG  SER   142      57.556  52.962  95.678  1.00  0.00           H  
ATOM   1914  C   SER   142      60.623  52.065  95.902  1.00  0.00           C  
ATOM   1915  O   SER   142      59.980  51.301  95.161  1.00  0.00           O  
ATOM   1916  N   TYR   143      61.588  51.633  96.691  1.00  0.00           N  
ATOM   1917  H   TYR   143      62.194  52.291  97.159  1.00  0.00           H  
ATOM   1918  CA  TYR   143      62.038  50.281  96.855  1.00  0.00           C  
ATOM   1919  HA  TYR   143      61.856  49.752  95.920  1.00  0.00           H  
ATOM   1920  CB  TYR   143      63.542  50.280  97.177  1.00  0.00           C  
ATOM   1921  HB2 TYR   143      63.826  50.868  98.049  1.00  0.00           H  
ATOM   1922  HB3 TYR   143      63.866  49.259  97.382  1.00  0.00           H  
ATOM   1923  CG  TYR   143      64.360  50.938  96.108  1.00  0.00           C  
ATOM   1924  CD1 TYR   143      64.690  50.228  94.954  1.00  0.00           C  
ATOM   1925  HD1 TYR   143      64.533  49.160  94.984  1.00  0.00           H  
ATOM   1926  CE1 TYR   143      65.458  50.839  93.936  1.00  0.00           C  
ATOM   1927  HE1 TYR   143      65.783  50.285  93.068  1.00  0.00           H  
ATOM   1928  CZ  TYR   143      65.737  52.235  93.959  1.00  0.00           C  
ATOM   1929  OH  TYR   143      66.504  52.788  93.004  1.00  0.00           O  
ATOM   1930  HH  TYR   143      66.464  53.746  92.972  1.00  0.00           H  
ATOM   1931  CE2 TYR   143      65.490  52.917  95.131  1.00  0.00           C  
ATOM   1932  HE2 TYR   143      65.528  53.996  95.083  1.00  0.00           H  
ATOM   1933  CD2 TYR   143      64.751  52.343  96.219  1.00  0.00           C  
ATOM   1934  HD2 TYR   143      64.352  52.986  96.989  1.00  0.00           H  
ATOM   1935  C   TYR   143      61.163  49.453  97.813  1.00  0.00           C  
ATOM   1936  O   TYR   143      60.790  50.018  98.895  1.00  0.00           O  
ATOM   1937  N   GLY   144      61.011  48.121  97.693  1.00  0.00           N  
ATOM   1938  H   GLY   144      61.521  47.662  96.953  1.00  0.00           H  
ATOM   1939  CA  GLY   144      60.349  47.241  98.645  1.00  0.00           C  
ATOM   1940  HA2 GLY   144      60.579  46.215  98.355  1.00  0.00           H  
ATOM   1941  HA3 GLY   144      60.742  47.401  99.650  1.00  0.00           H  
ATOM   1942  C   GLY   144      58.864  47.436  98.597  1.00  0.00           C  
ATOM   1943  O   GLY   144      58.229  48.240  97.943  1.00  0.00           O  
ATOM   1944  N   GLN   145      58.126  46.561  99.239  1.00  0.00           N  
ATOM   1945  H   GLN   145      58.573  45.780  99.699  1.00  0.00           H  
ATOM   1946  CA  GLN   145      56.645  46.391  99.251  1.00  0.00           C  
ATOM   1947  HA  GLN   145      56.361  45.765  98.405  1.00  0.00           H  
ATOM   1948  CB  GLN   145      56.178  45.534 100.522  1.00  0.00           C  
ATOM   1949  HB2 GLN   145      56.774  45.881 101.366  1.00  0.00           H  
ATOM   1950  HB3 GLN   145      55.118  45.725 100.687  1.00  0.00           H  
ATOM   1951  CG  GLN   145      56.286  44.037 100.293  1.00  0.00           C  
ATOM   1952  HG2 GLN   145      55.423  43.707  99.715  1.00  0.00           H  
ATOM   1953  HG3 GLN   145      57.213  43.822  99.760  1.00  0.00           H  
ATOM   1954  CD  GLN   145      56.249  43.256 101.559  1.00  0.00           C  
ATOM   1955  OE1 GLN   145      56.135  43.749 102.710  1.00  0.00           O  
ATOM   1956  NE2 GLN   145      56.518  41.969 101.457  1.00  0.00           N  
ATOM   1957 HE21 GLN   145      56.476  41.503 102.352  1.00  0.00           H  
ATOM   1958 HE22 GLN   145      56.425  41.530 100.552  1.00  0.00           H  
ATOM   1959  C   GLN   145      55.838  47.700  99.194  1.00  0.00           C  
ATOM   1960  O   GLN   145      56.024  48.623  99.978  1.00  0.00           O  
ATOM   1961  N   GLN   146      54.830  47.800  98.347  1.00  0.00           N  
ATOM   1962  H   GLN   146      54.761  47.070  97.653  1.00  0.00           H  
ATOM   1963  CA  GLN   146      53.582  48.502  98.539  1.00  0.00           C  
ATOM   1964  HA  GLN   146      53.788  49.573  98.546  1.00  0.00           H  
ATOM   1965  CB  GLN   146      52.565  47.959  97.574  1.00  0.00           C  
ATOM   1966  HB2 GLN   146      52.524  46.870  97.567  1.00  0.00           H  
ATOM   1967  HB3 GLN   146      51.589  48.216  97.985  1.00  0.00           H  
ATOM   1968  CG  GLN   146      52.623  48.574  96.101  1.00  0.00           C  
ATOM   1969  HG2 GLN   146      53.672  48.631  95.810  1.00  0.00           H  
ATOM   1970  HG3 GLN   146      52.022  47.957  95.432  1.00  0.00           H  
ATOM   1971  CD  GLN   146      52.090  49.979  96.022  1.00  0.00           C  
ATOM   1972  OE1 GLN   146      51.873  50.650  97.021  1.00  0.00           O  
ATOM   1973  NE2 GLN   146      51.685  50.467  94.873  1.00  0.00           N  
ATOM   1974 HE21 GLN   146      51.832  50.000  93.989  1.00  0.00           H  
ATOM   1975 HE22 GLN   146      51.558  51.467  94.924  1.00  0.00           H  
ATOM   1976  C   GLN   146      52.949  48.192  99.923  1.00  0.00           C  
ATOM   1977  O   GLN   146      52.980  47.057 100.422  1.00  0.00           O  
ATOM   1978  N   GLN   147      52.329  49.148 100.580  1.00  0.00           N  
ATOM   1979  H   GLN   147      52.271  50.100 100.247  1.00  0.00           H  
ATOM   1980  CA  GLN   147      51.898  49.145 102.013  1.00  0.00           C  
ATOM   1981  HA  GLN   147      51.469  48.199 102.345  1.00  0.00           H  
ATOM   1982  CB  GLN   147      53.080  49.428 102.938  1.00  0.00           C  
ATOM   1983  HB2 GLN   147      53.278  50.490 102.798  1.00  0.00           H  
ATOM   1984  HB3 GLN   147      52.680  49.412 103.952  1.00  0.00           H  
ATOM   1985  CG  GLN   147      54.380  48.532 102.981  1.00  0.00           C  
ATOM   1986  HG2 GLN   147      54.850  48.520 101.998  1.00  0.00           H  
ATOM   1987  HG3 GLN   147      55.059  48.942 103.729  1.00  0.00           H  
ATOM   1988  CD  GLN   147      54.119  47.111 103.442  1.00  0.00           C  
ATOM   1989  OE1 GLN   147      52.976  46.644 103.578  1.00  0.00           O  
ATOM   1990  NE2 GLN   147      55.127  46.341 103.722  1.00  0.00           N  
ATOM   1991 HE21 GLN   147      56.051  46.730 103.596  1.00  0.00           H  
ATOM   1992 HE22 GLN   147      54.966  45.480 104.225  1.00  0.00           H  
ATOM   1993  C   GLN   147      50.713  50.081 102.220  1.00  0.00           C  
ATOM   1994  O   GLN   147      50.262  50.903 101.309  1.00  0.00           O  
ATOM   1995  N   SER   148      50.201  50.156 103.446  1.00  0.00           N  
ATOM   1996  H   SER   148      50.579  49.546 104.157  1.00  0.00           H  
ATOM   1997  CA  SER   148      49.198  51.178 103.817  1.00  0.00           C  
ATOM   1998  HA  SER   148      48.514  51.181 102.968  1.00  0.00           H  
ATOM   1999  CB  SER   148      48.307  50.744 104.944  1.00  0.00           C  
ATOM   2000  HB2 SER   148      47.889  49.866 104.452  1.00  0.00           H  
ATOM   2001  HB3 SER   148      48.890  50.473 105.825  1.00  0.00           H  
ATOM   2002  OG  SER   148      47.254  51.587 105.199  1.00  0.00           O  
ATOM   2003  HG  SER   148      46.608  51.041 105.654  1.00  0.00           H  
ATOM   2004  C   SER   148      49.779  52.632 104.061  1.00  0.00           C  
ATOM   2005  O   SER   148      50.950  52.820 104.432  1.00  0.00           O  
ATOM   2006  N   TYR   149      48.984  53.662 103.830  1.00  0.00           N  
ATOM   2007  H   TYR   149      48.036  53.441 103.562  1.00  0.00           H  
ATOM   2008  CA  TYR   149      49.469  55.092 103.711  1.00  0.00           C  
ATOM   2009  HA  TYR   149      50.257  55.029 102.960  1.00  0.00           H  
ATOM   2010  CB  TYR   149      48.345  55.973 103.144  1.00  0.00           C  
ATOM   2011  HB2 TYR   149      48.326  55.688 102.092  1.00  0.00           H  
ATOM   2012  HB3 TYR   149      47.369  55.713 103.555  1.00  0.00           H  
ATOM   2013  CG  TYR   149      48.646  57.474 103.342  1.00  0.00           C  
ATOM   2014  CD1 TYR   149      48.088  58.212 104.416  1.00  0.00           C  
ATOM   2015  HD1 TYR   149      47.459  57.694 105.125  1.00  0.00           H  
ATOM   2016  CE1 TYR   149      48.255  59.592 104.516  1.00  0.00           C  
ATOM   2017  HE1 TYR   149      47.638  60.180 105.180  1.00  0.00           H  
ATOM   2018  CZ  TYR   149      49.084  60.292 103.614  1.00  0.00           C  
ATOM   2019  OH  TYR   149      49.328  61.596 103.711  1.00  0.00           O  
ATOM   2020  HH  TYR   149      50.019  61.920 103.128  1.00  0.00           H  
ATOM   2021  CE2 TYR   149      49.657  59.550 102.535  1.00  0.00           C  
ATOM   2022  HE2 TYR   149      50.249  60.065 101.793  1.00  0.00           H  
ATOM   2023  CD2 TYR   149      49.432  58.203 102.364  1.00  0.00           C  
ATOM   2024  HD2 TYR   149      49.908  57.617 101.591  1.00  0.00           H  
ATOM   2025  C   TYR   149      49.864  55.563 105.110  1.00  0.00           C  
ATOM   2026  O   TYR   149      49.226  55.176 106.085  1.00  0.00           O  
ATOM   2027  N   ASN   150      50.973  56.352 105.205  1.00  0.00           N  
ATOM   2028  H   ASN   150      51.422  56.489 104.310  1.00  0.00           H  
ATOM   2029  CA  ASN   150      51.570  56.935 106.368  1.00  0.00           C  
ATOM   2030  HA  ASN   150      50.980  56.821 107.278  1.00  0.00           H  
ATOM   2031  CB  ASN   150      52.902  56.409 106.614  1.00  0.00           C  
ATOM   2032  HB2 ASN   150      52.823  55.331 106.751  1.00  0.00           H  
ATOM   2033  HB3 ASN   150      53.434  56.497 105.667  1.00  0.00           H  
ATOM   2034  CG  ASN   150      53.706  56.905 107.772  1.00  0.00           C  
ATOM   2035  OD1 ASN   150      53.409  56.850 108.959  1.00  0.00           O  
ATOM   2036  ND2 ASN   150      54.870  57.506 107.487  1.00  0.00           N  
ATOM   2037 HD21 ASN   150      55.408  57.843 108.272  1.00  0.00           H  
ATOM   2038 HD22 ASN   150      55.219  57.686 106.556  1.00  0.00           H  
ATOM   2039  C   ASN   150      51.619  58.418 106.038  1.00  0.00           C  
ATOM   2040  O   ASN   150      52.213  58.814 105.080  1.00  0.00           O  
ATOM   2041  N   PRO   151      51.156  59.293 106.911  1.00  0.00           N  
ATOM   2042  CD  PRO   151      50.261  59.007 108.049  1.00  0.00           C  
ATOM   2043  HD2 PRO   151      50.896  58.814 108.914  1.00  0.00           H  
ATOM   2044  HD3 PRO   151      49.626  58.130 107.925  1.00  0.00           H  
ATOM   2045  CG  PRO   151      49.474  60.276 108.259  1.00  0.00           C  
ATOM   2046  HG2 PRO   151      49.174  60.392 109.301  1.00  0.00           H  
ATOM   2047  HG3 PRO   151      48.615  60.435 107.607  1.00  0.00           H  
ATOM   2048  CB  PRO   151      50.474  61.401 107.885  1.00  0.00           C  
ATOM   2049  HB2 PRO   151      51.062  61.733 108.741  1.00  0.00           H  
ATOM   2050  HB3 PRO   151      49.834  62.189 107.486  1.00  0.00           H  
ATOM   2051  CA  PRO   151      51.372  60.798 106.755  1.00  0.00           C  
ATOM   2052  HA  PRO   151      50.910  61.099 105.815  1.00  0.00           H  
ATOM   2053  C   PRO   151      52.825  61.183 106.995  1.00  0.00           C  
ATOM   2054  O   PRO   151      53.400  60.785 107.966  1.00  0.00           O  
ATOM   2055  N   PRO   152      53.399  62.025 106.060  1.00  0.00           N  
ATOM   2056  CD  PRO   152      52.908  62.614 104.818  1.00  0.00           C  
ATOM   2057  HD2 PRO   152      51.964  63.104 105.056  1.00  0.00           H  
ATOM   2058  HD3 PRO   152      52.779  61.896 104.008  1.00  0.00           H  
ATOM   2059  CG  PRO   152      53.903  63.612 104.203  1.00  0.00           C  
ATOM   2060  HG2 PRO   152      53.767  64.603 104.635  1.00  0.00           H  
ATOM   2061  HG3 PRO   152      54.080  63.530 103.130  1.00  0.00           H  
ATOM   2062  CB  PRO   152      55.179  63.115 104.815  1.00  0.00           C  
ATOM   2063  HB2 PRO   152      55.882  63.941 104.925  1.00  0.00           H  
ATOM   2064  HB3 PRO   152      55.619  62.437 104.085  1.00  0.00           H  
ATOM   2065  CA  PRO   152      54.760  62.495 106.158  1.00  0.00           C  
ATOM   2066  HA  PRO   152      55.379  61.639 106.427  1.00  0.00           H  
ATOM   2067  C   PRO   152      55.073  63.471 107.227  1.00  0.00           C  
ATOM   2068  O   PRO   152      54.182  64.178 107.715  1.00  0.00           O  
ATOM   2069  N   GLN   153      56.387  63.623 107.617  1.00  0.00           N  
ATOM   2070  H   GLN   153      57.075  63.077 107.120  1.00  0.00           H  
ATOM   2071  CA  GLN   153      56.899  64.779 108.499  1.00  0.00           C  
ATOM   2072  HA  GLN   153      56.154  64.841 109.292  1.00  0.00           H  
ATOM   2073  CB  GLN   153      58.317  64.475 109.078  1.00  0.00           C  
ATOM   2074  HB2 GLN   153      58.828  64.179 108.161  1.00  0.00           H  
ATOM   2075  HB3 GLN   153      58.855  65.324 109.499  1.00  0.00           H  
ATOM   2076  CG  GLN   153      58.341  63.400 110.169  1.00  0.00           C  
ATOM   2077  HG2 GLN   153      58.013  63.692 111.167  1.00  0.00           H  
ATOM   2078  HG3 GLN   153      57.587  62.688 109.834  1.00  0.00           H  
ATOM   2079  CD  GLN   153      59.680  62.677 110.276  1.00  0.00           C  
ATOM   2080  OE1 GLN   153      60.750  63.230 109.884  1.00  0.00           O  
ATOM   2081  NE2 GLN   153      59.713  61.506 110.868  1.00  0.00           N  
ATOM   2082 HE21 GLN   153      58.858  61.044 111.144  1.00  0.00           H  
ATOM   2083 HE22 GLN   153      60.565  60.964 110.885  1.00  0.00           H  
ATOM   2084  C   GLN   153      56.970  66.060 107.714  1.00  0.00           C  
ATOM   2085  O   GLN   153      57.016  66.131 106.502  1.00  0.00           O  
ATOM   2086  N   GLY   154      56.971  67.157 108.487  1.00  0.00           N  
ATOM   2087  H   GLY   154      57.078  67.010 109.481  1.00  0.00           H  
ATOM   2088  CA  GLY   154      57.127  68.534 108.011  1.00  0.00           C  
ATOM   2089  HA2 GLY   154      57.667  69.097 108.773  1.00  0.00           H  
ATOM   2090  HA3 GLY   154      57.792  68.463 107.151  1.00  0.00           H  
ATOM   2091  C   GLY   154      55.883  69.301 107.555  1.00  0.00           C  
ATOM   2092  O   GLY   154      54.847  68.711 107.139  1.00  0.00           O  
ATOM   2093  N   TYR   155      55.941  70.578 107.854  1.00  0.00           N  
ATOM   2094  H   TYR   155      56.773  70.885 108.338  1.00  0.00           H  
ATOM   2095  CA  TYR   155      54.837  71.465 107.828  1.00  0.00           C  
ATOM   2096  HA  TYR   155      53.990  70.902 107.437  1.00  0.00           H  
ATOM   2097  CB  TYR   155      54.500  71.921 109.271  1.00  0.00           C  
ATOM   2098  HB2 TYR   155      55.339  72.403 109.773  1.00  0.00           H  
ATOM   2099  HB3 TYR   155      53.680  72.639 109.250  1.00  0.00           H  
ATOM   2100  CG  TYR   155      54.128  70.838 110.288  1.00  0.00           C  
ATOM   2101  CD1 TYR   155      55.089  70.565 111.279  1.00  0.00           C  
ATOM   2102  HD1 TYR   155      56.008  71.127 111.357  1.00  0.00           H  
ATOM   2103  CE1 TYR   155      54.854  69.621 112.280  1.00  0.00           C  
ATOM   2104  HE1 TYR   155      55.630  69.351 112.981  1.00  0.00           H  
ATOM   2105  CZ  TYR   155      53.666  68.861 112.307  1.00  0.00           C  
ATOM   2106  OH  TYR   155      53.395  67.912 113.224  1.00  0.00           O  
ATOM   2107  HH  TYR   155      53.938  68.082 113.998  1.00  0.00           H  
ATOM   2108  CE2 TYR   155      52.661  69.200 111.343  1.00  0.00           C  
ATOM   2109  HE2 TYR   155      51.705  68.699 111.373  1.00  0.00           H  
ATOM   2110  CD2 TYR   155      52.884  70.186 110.409  1.00  0.00           C  
ATOM   2111  HD2 TYR   155      52.109  70.295 109.664  1.00  0.00           H  
ATOM   2112  C   TYR   155      55.151  72.623 106.802  1.00  0.00           C  
ATOM   2113  O   TYR   155      56.200  73.217 106.779  1.00  0.00           O  
ATOM   2114  N   GLY   156      54.175  73.235 106.138  1.00  0.00           N  
ATOM   2115  H   GLY   156      54.455  73.944 105.475  1.00  0.00           H  
ATOM   2116  CA  GLY   156      52.717  72.957 106.234  1.00  0.00           C  
ATOM   2117  HA2 GLY   156      52.352  72.648 105.255  1.00  0.00           H  
ATOM   2118  HA3 GLY   156      52.483  72.280 107.055  1.00  0.00           H  
ATOM   2119  C   GLY   156      51.887  74.187 106.557  1.00  0.00           C  
ATOM   2120  O   GLY   156      52.497  75.204 106.883  1.00  0.00           O  
ATOM   2121  N   GLN   157      50.542  74.100 106.477  1.00  0.00           N  
ATOM   2122  H   GLN   157      50.127  73.264 106.092  1.00  0.00           H  
ATOM   2123  CA  GLN   157      49.659  75.251 106.538  1.00  0.00           C  
ATOM   2124  HA  GLN   157      50.131  76.136 106.110  1.00  0.00           H  
ATOM   2125  CB  GLN   157      48.331  74.981 105.773  1.00  0.00           C  
ATOM   2126  HB2 GLN   157      47.871  75.935 105.513  1.00  0.00           H  
ATOM   2127  HB3 GLN   157      48.564  74.616 104.773  1.00  0.00           H  
ATOM   2128  CG  GLN   157      47.370  73.928 106.343  1.00  0.00           C  
ATOM   2129  HG2 GLN   157      47.784  73.517 107.264  1.00  0.00           H  
ATOM   2130  HG3 GLN   157      46.485  74.509 106.602  1.00  0.00           H  
ATOM   2131  CD  GLN   157      47.170  72.717 105.415  1.00  0.00           C  
ATOM   2132  OE1 GLN   157      48.141  72.248 104.850  1.00  0.00           O  
ATOM   2133  NE2 GLN   157      46.071  72.039 105.402  1.00  0.00           N  
ATOM   2134 HE21 GLN   157      45.261  72.411 105.877  1.00  0.00           H  
ATOM   2135 HE22 GLN   157      46.104  71.195 104.849  1.00  0.00           H  
ATOM   2136  C   GLN   157      49.346  75.648 108.008  1.00  0.00           C  
ATOM   2137  O   GLN   157      49.542  74.822 108.922  1.00  0.00           O  
ATOM   2138  N   GLN   158      48.687  76.801 108.323  1.00  0.00           N  
ATOM   2139  H   GLN   158      48.405  76.820 109.292  1.00  0.00           H  
ATOM   2140  CA  GLN   158      48.567  78.067 107.589  1.00  0.00           C  
ATOM   2141  HA  GLN   158      48.538  77.795 106.534  1.00  0.00           H  
ATOM   2142  CB  GLN   158      47.322  78.807 108.035  1.00  0.00           C  
ATOM   2143  HB2 GLN   158      47.492  79.148 109.056  1.00  0.00           H  
ATOM   2144  HB3 GLN   158      47.125  79.734 107.496  1.00  0.00           H  
ATOM   2145  CG  GLN   158      46.093  77.935 107.903  1.00  0.00           C  
ATOM   2146  HG2 GLN   158      46.276  77.373 106.987  1.00  0.00           H  
ATOM   2147  HG3 GLN   158      46.063  77.225 108.729  1.00  0.00           H  
ATOM   2148  CD  GLN   158      44.763  78.700 107.783  1.00  0.00           C  
ATOM   2149  OE1 GLN   158      44.640  79.858 107.957  1.00  0.00           O  
ATOM   2150  NE2 GLN   158      43.711  78.034 107.470  1.00  0.00           N  
ATOM   2151 HE21 GLN   158      43.643  77.056 107.230  1.00  0.00           H  
ATOM   2152 HE22 GLN   158      42.959  78.596 107.098  1.00  0.00           H  
ATOM   2153  C   GLN   158      49.757  78.984 107.569  1.00  0.00           C  
ATOM   2154  O   GLN   158      49.975  79.596 106.553  1.00  0.00           O  
ATOM   2155  N   ASN   159      50.542  79.081 108.672  1.00  0.00           N  
ATOM   2156  H   ASN   159      50.266  78.556 109.489  1.00  0.00           H  
ATOM   2157  CA  ASN   159      51.674  80.012 108.917  1.00  0.00           C  
ATOM   2158  HA  ASN   159      52.329  79.936 108.048  1.00  0.00           H  
ATOM   2159  CB  ASN   159      51.193  81.419 109.031  1.00  0.00           C  
ATOM   2160  HB2 ASN   159      51.913  82.081 109.514  1.00  0.00           H  
ATOM   2161  HB3 ASN   159      50.988  81.808 108.034  1.00  0.00           H  
ATOM   2162  CG  ASN   159      49.923  81.631 109.847  1.00  0.00           C  
ATOM   2163  OD1 ASN   159      49.945  81.564 111.017  1.00  0.00           O  
ATOM   2164  ND2 ASN   159      48.766  81.689 109.272  1.00  0.00           N  
ATOM   2165 HD21 ASN   159      48.814  81.804 108.270  1.00  0.00           H  
ATOM   2166 HD22 ASN   159      48.099  82.134 109.887  1.00  0.00           H  
ATOM   2167  C   ASN   159      52.398  79.486 110.270  1.00  0.00           C  
ATOM   2168  O   ASN   159      51.713  78.868 111.011  1.00  0.00           O  
ATOM   2169  N   GLN   160      53.696  79.702 110.514  1.00  0.00           N  
ATOM   2170  H   GLN   160      53.868  79.587 111.503  1.00  0.00           H  
ATOM   2171  CA  GLN   160      54.698  80.299 109.645  1.00  0.00           C  
ATOM   2172  HA  GLN   160      54.135  80.827 108.876  1.00  0.00           H  
ATOM   2173  CB  GLN   160      55.497  81.259 110.532  1.00  0.00           C  
ATOM   2174  HB2 GLN   160      56.210  81.715 109.846  1.00  0.00           H  
ATOM   2175  HB3 GLN   160      54.808  82.027 110.882  1.00  0.00           H  
ATOM   2176  CG  GLN   160      56.258  80.728 111.720  1.00  0.00           C  
ATOM   2177  HG2 GLN   160      55.589  80.553 112.562  1.00  0.00           H  
ATOM   2178  HG3 GLN   160      56.790  79.822 111.432  1.00  0.00           H  
ATOM   2179  CD  GLN   160      57.259  81.715 112.347  1.00  0.00           C  
ATOM   2180  OE1 GLN   160      58.036  82.432 111.722  1.00  0.00           O  
ATOM   2181  NE2 GLN   160      57.336  81.875 113.619  1.00  0.00           N  
ATOM   2182 HE21 GLN   160      56.726  81.411 114.278  1.00  0.00           H  
ATOM   2183 HE22 GLN   160      57.918  82.661 113.869  1.00  0.00           H  
ATOM   2184  C   GLN   160      55.625  79.163 109.085  1.00  0.00           C  
ATOM   2185  O   GLN   160      56.736  79.473 108.743  1.00  0.00           O  
ATOM   2186  N   TYR   161      55.223  77.900 109.034  1.00  0.00           N  
ATOM   2187  H   TYR   161      54.308  77.642 109.376  1.00  0.00           H  
ATOM   2188  CA  TYR   161      56.142  76.771 108.608  1.00  0.00           C  
ATOM   2189  HA  TYR   161      56.975  76.835 109.308  1.00  0.00           H  
ATOM   2190  CB  TYR   161      55.494  75.424 108.989  1.00  0.00           C  
ATOM   2191  HB2 TYR   161      54.736  75.232 108.230  1.00  0.00           H  
ATOM   2192  HB3 TYR   161      56.229  74.634 108.833  1.00  0.00           H  
ATOM   2193  CG  TYR   161      54.837  75.403 110.351  1.00  0.00           C  
ATOM   2194  CD1 TYR   161      55.624  75.377 111.528  1.00  0.00           C  
ATOM   2195  HD1 TYR   161      56.676  75.621 111.547  1.00  0.00           H  
ATOM   2196  CE1 TYR   161      54.991  75.220 112.715  1.00  0.00           C  
ATOM   2197  HE1 TYR   161      55.508  75.210 113.663  1.00  0.00           H  
ATOM   2198  CZ  TYR   161      53.586  75.148 112.852  1.00  0.00           C  
ATOM   2199  OH  TYR   161      52.919  74.836 113.999  1.00  0.00           O  
ATOM   2200  HH  TYR   161      53.469  74.454 114.687  1.00  0.00           H  
ATOM   2201  CE2 TYR   161      52.797  75.150 111.615  1.00  0.00           C  
ATOM   2202  HE2 TYR   161      51.740  74.952 111.710  1.00  0.00           H  
ATOM   2203  CD2 TYR   161      53.457  75.301 110.368  1.00  0.00           C  
ATOM   2204  HD2 TYR   161      52.792  75.306 109.517  1.00  0.00           H  
ATOM   2205  C   TYR   161      56.765  76.889 107.198  1.00  0.00           C  
ATOM   2206  O   TYR   161      57.960  76.540 106.956  1.00  0.00           O  
ATOM   2207  N   ASN   162      56.095  77.526 106.221  1.00  0.00           N  
ATOM   2208  H   ASN   162      55.223  77.935 106.524  1.00  0.00           H  
ATOM   2209  CA  ASN   162      56.672  77.463 104.854  1.00  0.00           C  
ATOM   2210  HA  ASN   162      57.174  76.516 104.655  1.00  0.00           H  
ATOM   2211  CB  ASN   162      55.528  77.568 103.824  1.00  0.00           C  
ATOM   2212  HB2 ASN   162      54.878  78.360 104.194  1.00  0.00           H  
ATOM   2213  HB3 ASN   162      55.935  77.795 102.839  1.00  0.00           H  
ATOM   2214  CG  ASN   162      54.566  76.361 103.728  1.00  0.00           C  
ATOM   2215  OD1 ASN   162      54.777  75.288 104.285  1.00  0.00           O  
ATOM   2216  ND2 ASN   162      53.491  76.383 102.983  1.00  0.00           N  
ATOM   2217 HD21 ASN   162      53.088  75.468 102.839  1.00  0.00           H  
ATOM   2218 HD22 ASN   162      53.119  77.238 102.597  1.00  0.00           H  
ATOM   2219  C   ASN   162      57.818  78.533 104.731  1.00  0.00           C  
ATOM   2220  O   ASN   162      57.522  79.688 104.980  1.00  0.00           O  
ATOM   2221  N   SER   163      59.082  78.150 104.564  1.00  0.00           N  
ATOM   2222  H   SER   163      59.269  77.172 104.392  1.00  0.00           H  
ATOM   2223  CA  SER   163      60.313  78.989 104.393  1.00  0.00           C  
ATOM   2224  HA  SER   163      60.639  79.259 105.397  1.00  0.00           H  
ATOM   2225  CB  SER   163      61.459  78.081 103.918  1.00  0.00           C  
ATOM   2226  HB2 SER   163      61.340  77.782 102.876  1.00  0.00           H  
ATOM   2227  HB3 SER   163      62.381  78.661 103.961  1.00  0.00           H  
ATOM   2228  OG  SER   163      61.582  76.879 104.639  1.00  0.00           O  
ATOM   2229  HG  SER   163      62.530  76.745 104.571  1.00  0.00           H  
ATOM   2230  C   SER   163      60.285  80.256 103.542  1.00  0.00           C  
ATOM   2231  O   SER   163      59.708  80.339 102.424  1.00  0.00           O  
ATOM   2232  N   SER   164      61.059  81.295 104.032  1.00  0.00           N  
ATOM   2233  H   SER   164      61.488  81.047 104.912  1.00  0.00           H  
ATOM   2234  CA  SER   164      61.362  82.629 103.444  1.00  0.00           C  
ATOM   2235  HA  SER   164      62.147  83.130 104.011  1.00  0.00           H  
ATOM   2236  CB  SER   164      60.203  83.563 103.800  1.00  0.00           C  
ATOM   2237  HB2 SER   164      59.468  83.451 103.003  1.00  0.00           H  
ATOM   2238  HB3 SER   164      59.627  83.234 104.665  1.00  0.00           H  
ATOM   2239  OG  SER   164      60.599  84.958 103.914  1.00  0.00           O  
ATOM   2240  HG  SER   164      59.804  85.459 104.107  1.00  0.00           H  
ATOM   2241  C   SER   164      61.705  82.676 101.911  1.00  0.00           C  
ATOM   2242  O   SER   164      61.936  81.613 101.333  1.00  0.00           O  
ATOM   2243  N   SER   165      61.720  83.889 101.330  1.00  0.00           N  
ATOM   2244  H   SER   165      61.466  84.686 101.895  1.00  0.00           H  
ATOM   2245  CA  SER   165      62.022  84.064  99.854  1.00  0.00           C  
ATOM   2246  HA  SER   165      62.697  83.295  99.480  1.00  0.00           H  
ATOM   2247  CB  SER   165      60.695  83.918  99.057  1.00  0.00           C  
ATOM   2248  HB2 SER   165      60.032  84.688  99.452  1.00  0.00           H  
ATOM   2249  HB3 SER   165      60.799  84.050  97.980  1.00  0.00           H  
ATOM   2250  OG  SER   165      59.990  82.697  99.215  1.00  0.00           O  
ATOM   2251  HG  SER   165      59.373  82.821  99.940  1.00  0.00           H  
ATOM   2252  C   SER   165      62.573  85.497  99.701  1.00  0.00           C  
ATOM   2253  O   SER   165      62.575  86.246 100.680  1.00  0.00           O  
ATOM   2254  N   GLY   166      63.034  85.845  98.485  1.00  0.00           N  
ATOM   2255  H   GLY   166      63.142  85.121  97.789  1.00  0.00           H  
ATOM   2256  CA  GLY   166      63.453  87.132  97.974  1.00  0.00           C  
ATOM   2257  HA2 GLY   166      64.497  87.337  98.211  1.00  0.00           H  
ATOM   2258  HA3 GLY   166      63.401  87.098  96.886  1.00  0.00           H  
ATOM   2259  C   GLY   166      62.603  88.293  98.540  1.00  0.00           C  
ATOM   2260  O   GLY   166      63.140  89.300  99.075  1.00  0.00           O  
ATOM   2261  N   GLY   167      61.297  88.115  98.517  1.00  0.00           N  
ATOM   2262  H   GLY   167      60.989  87.305  97.998  1.00  0.00           H  
ATOM   2263  CA  GLY   167      60.439  89.231  98.907  1.00  0.00           C  
ATOM   2264  HA2 GLY   167      59.447  88.840  99.137  1.00  0.00           H  
ATOM   2265  HA3 GLY   167      60.852  89.587  99.850  1.00  0.00           H  
ATOM   2266  C   GLY   167      60.165  90.379  97.920  1.00  0.00           C  
ATOM   2267  O   GLY   167      60.194  90.213  96.656  1.00  0.00           O  
ATOM   2268  N   GLY   168      59.868  91.558  98.511  1.00  0.00           N  
ATOM   2269  H   GLY   168      59.980  91.563  99.515  1.00  0.00           H  
ATOM   2270  CA  GLY   168      59.810  92.884  97.795  1.00  0.00           C  
ATOM   2271  HA2 GLY   168      58.987  92.788  97.086  1.00  0.00           H  
ATOM   2272  HA3 GLY   168      59.685  93.712  98.493  1.00  0.00           H  
ATOM   2273  C   GLY   168      61.123  93.154  97.011  1.00  0.00           C  
ATOM   2274  O   GLY   168      62.199  92.617  97.311  1.00  0.00           O  
ATOM   2275  N   GLY   169      61.073  93.898  95.914  1.00  0.00           N  
ATOM   2276  H   GLY   169      61.981  93.984  95.482  1.00  0.00           H  
ATOM   2277  CA  GLY   169      59.964  94.766  95.364  1.00  0.00           C  
ATOM   2278  HA2 GLY   169      59.736  94.457  94.344  1.00  0.00           H  
ATOM   2279  HA3 GLY   169      59.115  94.895  96.036  1.00  0.00           H  
ATOM   2280  C   GLY   169      60.430  96.184  95.163  1.00  0.00           C  
ATOM   2281  O   GLY   169      61.528  96.544  95.647  1.00  0.00           O  
ATOM   2282  N   GLY   170      59.596  97.020  94.544  1.00  0.00           N  
ATOM   2283  H   GLY   170      58.742  96.553  94.273  1.00  0.00           H  
ATOM   2284  CA  GLY   170      59.832  98.394  94.162  1.00  0.00           C  
ATOM   2285  HA2 GLY   170      59.955  99.013  95.051  1.00  0.00           H  
ATOM   2286  HA3 GLY   170      60.798  98.287  93.669  1.00  0.00           H  
ATOM   2287  C   GLY   170      58.800  99.000  93.234  1.00  0.00           C  
ATOM   2288  O   GLY   170      57.683  98.523  93.144  1.00  0.00           O  
ATOM   2289  N   GLY   171      59.125 100.105  92.533  1.00  0.00           N  
ATOM   2290  H   GLY   171      58.321 100.388  91.992  1.00  0.00           H  
ATOM   2291  CA  GLY   171      60.334 100.932  92.744  1.00  0.00           C  
ATOM   2292  HA2 GLY   171      61.295 100.427  92.645  1.00  0.00           H  
ATOM   2293  HA3 GLY   171      60.362 101.726  91.998  1.00  0.00           H  
ATOM   2294  C   GLY   171      60.399 101.514  94.157  1.00  0.00           C  
ATOM   2295  O   GLY   171      59.331 101.575  94.773  1.00  0.00           O  
ATOM   2296  N   GLY   172      61.565 101.859  94.744  1.00  0.00           N  
ATOM   2297  H   GLY   172      61.495 102.127  95.715  1.00  0.00           H  
ATOM   2298  CA  GLY   172      62.907 101.682  94.197  1.00  0.00           C  
ATOM   2299  HA2 GLY   172      63.211 100.638  94.125  1.00  0.00           H  
ATOM   2300  HA3 GLY   172      62.846 101.990  93.153  1.00  0.00           H  
ATOM   2301  C   GLY   172      64.041 102.416  95.020  1.00  0.00           C  
ATOM   2302  O   GLY   172      63.812 103.049  95.988  1.00  0.00           O  
ATOM   2303  N   GLY   173      65.296 102.154  94.550  1.00  0.00           N  
ATOM   2304  H   GLY   173      65.300 101.633  93.685  1.00  0.00           H  
ATOM   2305  CA  GLY   173      66.493 102.857  95.103  1.00  0.00           C  
ATOM   2306  HA2 GLY   173      66.164 103.876  95.306  1.00  0.00           H  
ATOM   2307  HA3 GLY   173      66.798 102.333  96.009  1.00  0.00           H  
ATOM   2308  C   GLY   173      67.628 102.770  94.118  1.00  0.00           C  
ATOM   2309  O   GLY   173      67.592 101.900  93.224  1.00  0.00           O  
ATOM   2310  N   GLY   174      68.706 103.576  94.202  1.00  0.00           N  
ATOM   2311  H   GLY   174      69.440 103.448  93.519  1.00  0.00           H  
ATOM   2312  CA  GLY   174      68.831 104.826  94.970  1.00  0.00           C  
ATOM   2313  HA2 GLY   174      67.903 105.182  95.417  1.00  0.00           H  
ATOM   2314  HA3 GLY   174      69.506 104.697  95.817  1.00  0.00           H  
ATOM   2315  C   GLY   174      69.212 105.987  94.129  1.00  0.00           C  
ATOM   2316  O   GLY   174      70.148 105.901  93.317  1.00  0.00           O  
ATOM   2317  N   GLY   175      68.498 107.097  94.300  1.00  0.00           N  
ATOM   2318  H   GLY   175      67.834 107.097  95.061  1.00  0.00           H  
ATOM   2319  CA  GLY   175      68.609 108.273  93.492  1.00  0.00           C  
ATOM   2320  HA2 GLY   175      68.183 109.081  94.086  1.00  0.00           H  
ATOM   2321  HA3 GLY   175      69.640 108.550  93.274  1.00  0.00           H  
ATOM   2322  C   GLY   175      67.954 108.213  92.147  1.00  0.00           C  
ATOM   2323  O   GLY   175      67.417 107.204  91.677  1.00  0.00           O  
ATOM   2324  N   ASN   176      68.281 109.272  91.400  1.00  0.00           N  
ATOM   2325  H   ASN   176      68.949 109.905  91.816  1.00  0.00           H  
ATOM   2326  CA  ASN   176      68.078 109.441  89.958  1.00  0.00           C  
ATOM   2327  HA  ASN   176      67.618 108.530  89.576  1.00  0.00           H  
ATOM   2328  CB  ASN   176      67.104 110.641  89.822  1.00  0.00           C  
ATOM   2329  HB2 ASN   176      67.483 111.453  90.443  1.00  0.00           H  
ATOM   2330  HB3 ASN   176      67.182 111.073  88.824  1.00  0.00           H  
ATOM   2331  CG  ASN   176      65.702 110.288  90.209  1.00  0.00           C  
ATOM   2332  OD1 ASN   176      65.269 109.246  89.745  1.00  0.00           O  
ATOM   2333  ND2 ASN   176      65.085 111.067  91.103  1.00  0.00           N  
ATOM   2334 HD21 ASN   176      64.194 110.812  91.505  1.00  0.00           H  
ATOM   2335 HD22 ASN   176      65.660 111.758  91.563  1.00  0.00           H  
ATOM   2336  C   ASN   176      69.358 109.832  89.187  1.00  0.00           C  
ATOM   2337  O   ASN   176      70.277 110.473  89.674  1.00  0.00           O  
ATOM   2338  N   TYR   177      69.476 109.668  87.832  1.00  0.00           N  
ATOM   2339  H   TYR   177      68.768 109.096  87.395  1.00  0.00           H  
ATOM   2340  CA  TYR   177      70.512 110.380  87.016  1.00  0.00           C  
ATOM   2341  HA  TYR   177      70.745 111.321  87.515  1.00  0.00           H  
ATOM   2342  CB  TYR   177      71.822 109.532  86.936  1.00  0.00           C  
ATOM   2343  HB2 TYR   177      72.686 110.104  86.599  1.00  0.00           H  
ATOM   2344  HB3 TYR   177      72.076 109.204  87.944  1.00  0.00           H  
ATOM   2345  CG  TYR   177      71.655 108.234  86.079  1.00  0.00           C  
ATOM   2346  CD1 TYR   177      71.685 107.025  86.737  1.00  0.00           C  
ATOM   2347  HD1 TYR   177      71.668 107.089  87.815  1.00  0.00           H  
ATOM   2348  CE1 TYR   177      71.695 105.844  86.047  1.00  0.00           C  
ATOM   2349  HE1 TYR   177      71.693 104.917  86.602  1.00  0.00           H  
ATOM   2350  CZ  TYR   177      71.843 105.842  84.607  1.00  0.00           C  
ATOM   2351  OH  TYR   177      72.088 104.675  83.982  1.00  0.00           O  
ATOM   2352  HH  TYR   177      72.175 104.815  83.036  1.00  0.00           H  
ATOM   2353  CE2 TYR   177      71.935 107.045  83.942  1.00  0.00           C  
ATOM   2354  HE2 TYR   177      72.174 107.065  82.889  1.00  0.00           H  
ATOM   2355  CD2 TYR   177      71.953 108.263  84.668  1.00  0.00           C  
ATOM   2356  HD2 TYR   177      72.102 109.168  84.098  1.00  0.00           H  
ATOM   2357  C   TYR   177      69.932 110.617  85.571  1.00  0.00           C  
ATOM   2358  O   TYR   177      69.006 109.909  85.085  1.00  0.00           O  
ATOM   2359  N   GLY   178      70.421 111.633  84.802  1.00  0.00           N  
ATOM   2360  H   GLY   178      70.287 111.499  83.810  1.00  0.00           H  
ATOM   2361  CA  GLY   178      71.319 112.702  85.181  1.00  0.00           C  
ATOM   2362  HA2 GLY   178      70.956 113.111  86.124  1.00  0.00           H  
ATOM   2363  HA3 GLY   178      72.304 112.257  85.317  1.00  0.00           H  
ATOM   2364  C   GLY   178      71.553 113.755  84.133  1.00  0.00           C  
ATOM   2365  O   GLY   178      71.480 113.520  82.918  1.00  0.00           O  
ATOM   2366  N   GLN   179      71.847 114.982  84.602  1.00  0.00           N  
ATOM   2367  H   GLN   179      72.093 114.973  85.582  1.00  0.00           H  
ATOM   2368  CA  GLN   179      71.922 116.307  83.899  1.00  0.00           C  
ATOM   2369  HA  GLN   179      70.948 116.618  83.521  1.00  0.00           H  
ATOM   2370  CB  GLN   179      72.435 117.364  84.929  1.00  0.00           C  
ATOM   2371  HB2 GLN   179      73.384 117.020  85.341  1.00  0.00           H  
ATOM   2372  HB3 GLN   179      72.678 118.315  84.457  1.00  0.00           H  
ATOM   2373  CG  GLN   179      71.415 117.642  86.119  1.00  0.00           C  
ATOM   2374  HG2 GLN   179      71.211 116.776  86.749  1.00  0.00           H  
ATOM   2375  HG3 GLN   179      71.950 118.388  86.707  1.00  0.00           H  
ATOM   2376  CD  GLN   179      70.112 118.257  85.639  1.00  0.00           C  
ATOM   2377  OE1 GLN   179      69.001 117.771  85.741  1.00  0.00           O  
ATOM   2378  NE2 GLN   179      70.200 119.382  84.956  1.00  0.00           N  
ATOM   2379 HE21 GLN   179      71.115 119.768  84.776  1.00  0.00           H  
ATOM   2380 HE22 GLN   179      69.390 119.957  84.774  1.00  0.00           H  
ATOM   2381  C   GLN   179      72.970 116.208  82.744  1.00  0.00           C  
ATOM   2382  O   GLN   179      74.147 115.885  82.940  1.00  0.00           O  
ATOM   2383  N   ASP   180      72.584 116.636  81.564  1.00  0.00           N  
ATOM   2384  H   ASP   180      73.264 116.425  80.847  1.00  0.00           H  
ATOM   2385  CA  ASP   180      71.288 117.115  81.081  1.00  0.00           C  
ATOM   2386  HA  ASP   180      70.543 116.665  81.737  1.00  0.00           H  
ATOM   2387  CB  ASP   180      71.295 118.604  81.375  1.00  0.00           C  
ATOM   2388  HB2 ASP   180      71.748 118.724  82.359  1.00  0.00           H  
ATOM   2389  HB3 ASP   180      71.960 119.076  80.651  1.00  0.00           H  
ATOM   2390  CG  ASP   180      69.844 119.114  81.411  1.00  0.00           C  
ATOM   2391  OD1 ASP   180      69.691 120.382  81.348  1.00  0.00           O  
ATOM   2392  OD2 ASP   180      68.904 118.288  81.319  1.00  0.00           O  
ATOM   2393  C   ASP   180      71.032 116.859  79.577  1.00  0.00           C  
ATOM   2394  O   ASP   180      70.892 117.800  78.719  1.00  0.00           O  
ATOM   2395  N   GLN   181      70.952 115.589  79.152  1.00  0.00           N  
ATOM   2396  H   GLN   181      71.113 114.873  79.846  1.00  0.00           H  
ATOM   2397  CA  GLN   181      70.942 115.204  77.738  1.00  0.00           C  
ATOM   2398  HA  GLN   181      70.383 115.996  77.241  1.00  0.00           H  
ATOM   2399  CB  GLN   181      72.340 115.110  77.135  1.00  0.00           C  
ATOM   2400  HB2 GLN   181      72.828 114.301  77.679  1.00  0.00           H  
ATOM   2401  HB3 GLN   181      72.249 114.795  76.095  1.00  0.00           H  
ATOM   2402  CG  GLN   181      73.301 116.411  77.107  1.00  0.00           C  
ATOM   2403  HG2 GLN   181      73.967 116.113  76.297  1.00  0.00           H  
ATOM   2404  HG3 GLN   181      72.732 117.289  76.803  1.00  0.00           H  
ATOM   2405  CD  GLN   181      74.208 116.736  78.272  1.00  0.00           C  
ATOM   2406  OE1 GLN   181      74.385 115.937  79.217  1.00  0.00           O  
ATOM   2407  NE2 GLN   181      74.878 117.868  78.204  1.00  0.00           N  
ATOM   2408 HE21 GLN   181      74.662 118.567  77.507  1.00  0.00           H  
ATOM   2409 HE22 GLN   181      75.563 118.154  78.889  1.00  0.00           H  
ATOM   2410  C   GLN   181      70.062 113.937  77.359  1.00  0.00           C  
ATOM   2411  O   GLN   181      70.451 112.845  76.898  1.00  0.00           O  
ATOM   2412  N   SER   182      68.721 114.151  77.493  1.00  0.00           N  
ATOM   2413  H   SER   182      68.418 115.011  77.928  1.00  0.00           H  
ATOM   2414  CA  SER   182      67.709 113.103  77.249  1.00  0.00           C  
ATOM   2415  HA  SER   182      68.042 112.234  76.682  1.00  0.00           H  
ATOM   2416  CB  SER   182      67.327 112.556  78.664  1.00  0.00           C  
ATOM   2417  HB2 SER   182      68.177 112.007  79.070  1.00  0.00           H  
ATOM   2418  HB3 SER   182      66.941 113.360  79.290  1.00  0.00           H  
ATOM   2419  OG  SER   182      66.282 111.606  78.503  1.00  0.00           O  
ATOM   2420  HG  SER   182      66.142 111.106  79.310  1.00  0.00           H  
ATOM   2421  C   SER   182      66.494 113.729  76.601  1.00  0.00           C  
ATOM   2422  O   SER   182      65.741 114.493  77.237  1.00  0.00           O  
ATOM   2423  N   SER   183      66.199 113.349  75.346  1.00  0.00           N  
ATOM   2424  H   SER   183      65.407 113.835  74.951  1.00  0.00           H  
ATOM   2425  CA  SER   183      67.008 112.543  74.328  1.00  0.00           C  
ATOM   2426  HA  SER   183      67.348 111.592  74.736  1.00  0.00           H  
ATOM   2427  CB  SER   183      66.173 112.177  73.144  1.00  0.00           C  
ATOM   2428  HB2 SER   183      65.421 111.432  73.407  1.00  0.00           H  
ATOM   2429  HB3 SER   183      65.620 112.998  72.687  1.00  0.00           H  
ATOM   2430  OG  SER   183      66.974 111.631  72.165  1.00  0.00           O  
ATOM   2431  HG  SER   183      66.739 112.132  71.381  1.00  0.00           H  
ATOM   2432  C   SER   183      68.243 113.393  74.002  1.00  0.00           C  
ATOM   2433  O   SER   183      68.201 114.590  74.037  1.00  0.00           O  
ATOM   2434  N   MET   184      69.385 112.672  73.610  1.00  0.00           N  
ATOM   2435  H   MET   184      69.346 111.663  73.611  1.00  0.00           H  
ATOM   2436  CA  MET   184      70.536 113.335  73.039  1.00  0.00           C  
ATOM   2437  HA  MET   184      70.944 114.010  73.792  1.00  0.00           H  
ATOM   2438  CB  MET   184      71.438 112.088  72.948  1.00  0.00           C  
ATOM   2439  HB2 MET   184      71.560 111.568  73.898  1.00  0.00           H  
ATOM   2440  HB3 MET   184      70.883 111.455  72.256  1.00  0.00           H  
ATOM   2441  CG  MET   184      72.873 112.445  72.472  1.00  0.00           C  
ATOM   2442  HG2 MET   184      73.332 111.457  72.454  1.00  0.00           H  
ATOM   2443  HG3 MET   184      72.788 112.980  71.526  1.00  0.00           H  
ATOM   2444  SD  MET   184      73.770 113.453  73.691  1.00  0.00           S  
ATOM   2445  CE  MET   184      74.031 112.458  75.185  1.00  0.00           C  
ATOM   2446  HE1 MET   184      73.051 112.140  75.541  1.00  0.00           H  
ATOM   2447  HE2 MET   184      74.650 111.584  74.983  1.00  0.00           H  
ATOM   2448  HE3 MET   184      74.523 113.061  75.949  1.00  0.00           H  
ATOM   2449  C   MET   184      70.338 114.102  71.791  1.00  0.00           C  
ATOM   2450  O   MET   184      69.510 113.717  70.959  1.00  0.00           O  
ATOM   2451  N   SER   185      71.018 115.261  71.615  1.00  0.00           N  
ATOM   2452  H   SER   185      71.699 115.555  72.300  1.00  0.00           H  
ATOM   2453  CA  SER   185      70.605 116.153  70.470  1.00  0.00           C  
ATOM   2454  HA  SER   185      69.531 116.198  70.286  1.00  0.00           H  
ATOM   2455  CB  SER   185      71.109 117.596  70.877  1.00  0.00           C  
ATOM   2456  HB2 SER   185      70.987 118.336  70.085  1.00  0.00           H  
ATOM   2457  HB3 SER   185      70.606 117.934  71.782  1.00  0.00           H  
ATOM   2458  OG  SER   185      72.458 117.689  71.122  1.00  0.00           O  
ATOM   2459  HG  SER   185      72.900 118.251  70.481  1.00  0.00           H  
ATOM   2460  C   SER   185      71.172 115.628  69.142  1.00  0.00           C  
ATOM   2461  O   SER   185      72.113 114.896  69.120  1.00  0.00           O  
ATOM   2462  N   SER   186      70.738 116.240  68.028  1.00  0.00           N  
ATOM   2463  H   SER   186      69.991 116.918  68.076  1.00  0.00           H  
ATOM   2464  CA  SER   186      71.279 115.936  66.715  1.00  0.00           C  
ATOM   2465  HA  SER   186      71.306 114.847  66.668  1.00  0.00           H  
ATOM   2466  CB  SER   186      70.369 116.407  65.618  1.00  0.00           C  
ATOM   2467  HB2 SER   186      70.862 116.177  64.673  1.00  0.00           H  
ATOM   2468  HB3 SER   186      69.452 115.824  65.697  1.00  0.00           H  
ATOM   2469  OG  SER   186      69.968 117.788  65.819  1.00  0.00           O  
ATOM   2470  HG  SER   186      69.502 118.084  65.033  1.00  0.00           H  
ATOM   2471  C   SER   186      72.708 116.472  66.485  1.00  0.00           C  
ATOM   2472  O   SER   186      73.093 117.518  67.032  1.00  0.00           O  
ATOM   2473  N   GLY   187      73.560 115.861  65.680  1.00  0.00           N  
ATOM   2474  H   GLY   187      74.461 116.316  65.646  1.00  0.00           H  
ATOM   2475  CA  GLY   187      73.345 114.650  64.915  1.00  0.00           C  
ATOM   2476  HA2 GLY   187      72.924 113.916  65.602  1.00  0.00           H  
ATOM   2477  HA3 GLY   187      72.712 114.758  64.035  1.00  0.00           H  
ATOM   2478  C   GLY   187      74.691 114.207  64.354  1.00  0.00           C  
ATOM   2479  O   GLY   187      75.505 114.955  63.767  1.00  0.00           O  
ATOM   2480  N   GLY   188      74.858 112.875  64.451  1.00  0.00           N  
ATOM   2481  H   GLY   188      74.065 112.462  64.921  1.00  0.00           H  
ATOM   2482  CA  GLY   188      76.122 112.163  64.418  1.00  0.00           C  
ATOM   2483  HA2 GLY   188      75.805 111.143  64.205  1.00  0.00           H  
ATOM   2484  HA3 GLY   188      76.738 112.472  63.573  1.00  0.00           H  
ATOM   2485  C   GLY   188      76.878 112.041  65.754  1.00  0.00           C  
ATOM   2486  O   GLY   188      76.497 112.652  66.801  1.00  0.00           O  
ATOM   2487  N   GLY   189      77.932 111.196  65.805  1.00  0.00           N  
ATOM   2488  H   GLY   189      78.158 110.868  66.734  1.00  0.00           H  
ATOM   2489  CA  GLY   189      78.837 110.604  64.750  1.00  0.00           C  
ATOM   2490  HA2 GLY   189      79.448 109.855  65.255  1.00  0.00           H  
ATOM   2491  HA3 GLY   189      78.251 110.212  63.919  1.00  0.00           H  
ATOM   2492  C   GLY   189      79.733 111.543  63.961  1.00  0.00           C  
ATOM   2493  O   GLY   189      79.791 112.720  64.342  1.00  0.00           O  
ATOM   2494  N   SER   190      80.497 110.936  62.985  1.00  0.00           N  
ATOM   2495  H   SER   190      80.377 109.934  62.933  1.00  0.00           H  
ATOM   2496  CA  SER   190      81.491 111.523  62.131  1.00  0.00           C  
ATOM   2497  HA  SER   190      82.291 111.654  62.858  1.00  0.00           H  
ATOM   2498  CB  SER   190      82.031 110.427  61.187  1.00  0.00           C  
ATOM   2499  HB2 SER   190      82.587 109.662  61.729  1.00  0.00           H  
ATOM   2500  HB3 SER   190      81.084 110.136  60.731  1.00  0.00           H  
ATOM   2501  OG  SER   190      82.932 110.970  60.221  1.00  0.00           O  
ATOM   2502  HG  SER   190      83.861 110.740  60.303  1.00  0.00           H  
ATOM   2503  C   SER   190      81.130 112.860  61.528  1.00  0.00           C  
ATOM   2504  O   SER   190      80.307 112.938  60.602  1.00  0.00           O  
ATOM   2505  N   GLY   191      81.917 113.985  61.823  1.00  0.00           N  
ATOM   2506  H   GLY   191      81.598 114.873  61.463  1.00  0.00           H  
ATOM   2507  CA  GLY   191      83.070 114.069  62.661  1.00  0.00           C  
ATOM   2508  HA2 GLY   191      82.935 113.523  63.595  1.00  0.00           H  
ATOM   2509  HA3 GLY   191      83.957 113.602  62.231  1.00  0.00           H  
ATOM   2510  C   GLY   191      83.424 115.448  63.153  1.00  0.00           C  
ATOM   2511  O   GLY   191      82.833 116.348  62.713  1.00  0.00           O  
ATOM   2512  N   GLY   192      84.417 115.634  64.047  1.00  0.00           N  
ATOM   2513  H   GLY   192      85.037 114.843  64.144  1.00  0.00           H  
ATOM   2514  CA  GLY   192      84.734 116.970  64.574  1.00  0.00           C  
ATOM   2515  HA2 GLY   192      83.812 117.520  64.764  1.00  0.00           H  
ATOM   2516  HA3 GLY   192      85.215 116.906  65.550  1.00  0.00           H  
ATOM   2517  C   GLY   192      85.507 117.918  63.638  1.00  0.00           C  
ATOM   2518  O   GLY   192      86.115 117.499  62.613  1.00  0.00           O  
ATOM   2519  N   GLY   193      85.603 119.191  63.987  1.00  0.00           N  
ATOM   2520  H   GLY   193      84.916 119.475  64.671  1.00  0.00           H  
ATOM   2521  CA  GLY   193      86.527 120.173  63.419  1.00  0.00           C  
ATOM   2522  HA2 GLY   193      86.421 121.074  64.023  1.00  0.00           H  
ATOM   2523  HA3 GLY   193      87.554 119.821  63.518  1.00  0.00           H  
ATOM   2524  C   GLY   193      86.395 120.552  61.946  1.00  0.00           C  
ATOM   2525  O   GLY   193      85.320 120.364  61.380  1.00  0.00           O  
ATOM   2526  N   TYR   194      87.456 121.077  61.336  1.00  0.00           N  
ATOM   2527  H   TYR   194      88.339 121.135  61.823  1.00  0.00           H  
ATOM   2528  CA  TYR   194      87.501 121.252  59.884  1.00  0.00           C  
ATOM   2529  HA  TYR   194      86.743 121.983  59.604  1.00  0.00           H  
ATOM   2530  CB  TYR   194      88.828 121.761  59.501  1.00  0.00           C  
ATOM   2531  HB2 TYR   194      89.637 121.039  59.614  1.00  0.00           H  
ATOM   2532  HB3 TYR   194      88.762 122.052  58.453  1.00  0.00           H  
ATOM   2533  CG  TYR   194      89.270 123.014  60.289  1.00  0.00           C  
ATOM   2534  CD1 TYR   194      88.453 124.161  60.371  1.00  0.00           C  
ATOM   2535  HD1 TYR   194      87.509 124.240  59.853  1.00  0.00           H  
ATOM   2536  CE1 TYR   194      88.731 125.172  61.240  1.00  0.00           C  
ATOM   2537  HE1 TYR   194      87.995 125.940  61.425  1.00  0.00           H  
ATOM   2538  CZ  TYR   194      89.854 125.115  62.077  1.00  0.00           C  
ATOM   2539  OH  TYR   194      90.087 126.134  62.991  1.00  0.00           O  
ATOM   2540  HH  TYR   194      90.521 125.816  63.786  1.00  0.00           H  
ATOM   2541  CE2 TYR   194      90.723 124.051  62.075  1.00  0.00           C  
ATOM   2542  HE2 TYR   194      91.579 124.012  62.733  1.00  0.00           H  
ATOM   2543  CD2 TYR   194      90.445 123.001  61.121  1.00  0.00           C  
ATOM   2544  HD2 TYR   194      91.213 122.242  61.153  1.00  0.00           H  
ATOM   2545  C   TYR   194      87.226 119.881  59.199  1.00  0.00           C  
ATOM   2546  O   TYR   194      87.820 118.848  59.600  1.00  0.00           O  
ATOM   2547  N   GLY   195      86.424 119.883  58.131  1.00  0.00           N  
ATOM   2548  H   GLY   195      86.604 119.140  57.472  1.00  0.00           H  
ATOM   2549  CA  GLY   195      85.380 120.792  57.773  1.00  0.00           C  
ATOM   2550  HA2 GLY   195      84.603 120.853  58.536  1.00  0.00           H  
ATOM   2551  HA3 GLY   195      85.755 121.757  57.433  1.00  0.00           H  
ATOM   2552  C   GLY   195      84.513 120.303  56.573  1.00  0.00           C  
ATOM   2553  O   GLY   195      84.330 119.078  56.612  1.00  0.00           O  
ATOM   2554  N   ASN   196      83.959 121.149  55.734  1.00  0.00           N  
ATOM   2555  H   ASN   196      84.260 122.088  55.954  1.00  0.00           H  
ATOM   2556  CA  ASN   196      83.056 121.003  54.538  1.00  0.00           C  
ATOM   2557  HA  ASN   196      82.120 120.575  54.897  1.00  0.00           H  
ATOM   2558  CB  ASN   196      82.819 122.382  53.990  1.00  0.00           C  
ATOM   2559  HB2 ASN   196      82.235 122.904  54.748  1.00  0.00           H  
ATOM   2560  HB3 ASN   196      83.749 122.874  53.705  1.00  0.00           H  
ATOM   2561  CG  ASN   196      81.884 122.426  52.777  1.00  0.00           C  
ATOM   2562  OD1 ASN   196      80.823 121.737  52.778  1.00  0.00           O  
ATOM   2563  ND2 ASN   196      82.046 123.303  51.841  1.00  0.00           N  
ATOM   2564 HD21 ASN   196      81.449 123.341  51.027  1.00  0.00           H  
ATOM   2565 HD22 ASN   196      82.920 123.804  51.909  1.00  0.00           H  
ATOM   2566  C   ASN   196      83.553 120.133  53.312  1.00  0.00           C  
ATOM   2567  O   ASN   196      84.714 120.115  52.987  1.00  0.00           O  
ATOM   2568  N   GLN   197      82.658 119.550  52.542  1.00  0.00           N  
ATOM   2569  H   GLN   197      81.660 119.556  52.694  1.00  0.00           H  
ATOM   2570  CA  GLN   197      83.053 118.962  51.233  1.00  0.00           C  
ATOM   2571  HA  GLN   197      83.928 119.511  50.885  1.00  0.00           H  
ATOM   2572  CB  GLN   197      83.468 117.495  51.302  1.00  0.00           C  
ATOM   2573  HB2 GLN   197      82.572 116.947  51.596  1.00  0.00           H  
ATOM   2574  HB3 GLN   197      83.808 117.062  50.361  1.00  0.00           H  
ATOM   2575  CG  GLN   197      84.666 117.172  52.194  1.00  0.00           C  
ATOM   2576  HG2 GLN   197      84.563 117.662  53.162  1.00  0.00           H  
ATOM   2577  HG3 GLN   197      84.840 116.108  52.355  1.00  0.00           H  
ATOM   2578  CD  GLN   197      86.012 117.549  51.646  1.00  0.00           C  
ATOM   2579  OE1 GLN   197      86.344 117.524  50.443  1.00  0.00           O  
ATOM   2580  NE2 GLN   197      86.901 118.023  52.469  1.00  0.00           N  
ATOM   2581 HE21 GLN   197      86.793 117.891  53.465  1.00  0.00           H  
ATOM   2582 HE22 GLN   197      87.803 118.216  52.057  1.00  0.00           H  
ATOM   2583  C   GLN   197      81.984 119.246  50.173  1.00  0.00           C  
ATOM   2584  O   GLN   197      81.856 118.551  49.146  1.00  0.00           O  
ATOM   2585  N   ASP   198      81.223 120.315  50.314  1.00  0.00           N  
ATOM   2586  H   ASP   198      81.037 120.673  51.240  1.00  0.00           H  
ATOM   2587  CA  ASP   198      80.112 120.676  49.409  1.00  0.00           C  
ATOM   2588  HA  ASP   198      79.869 119.940  48.642  1.00  0.00           H  
ATOM   2589  CB  ASP   198      78.906 120.925  50.254  1.00  0.00           C  
ATOM   2590  HB2 ASP   198      78.913 120.107  50.974  1.00  0.00           H  
ATOM   2591  HB3 ASP   198      79.049 121.866  50.785  1.00  0.00           H  
ATOM   2592  CG  ASP   198      77.563 120.853  49.463  1.00  0.00           C  
ATOM   2593  OD1 ASP   198      76.464 120.746  50.050  1.00  0.00           O  
ATOM   2594  OD2 ASP   198      77.585 120.871  48.173  1.00  0.00           O  
ATOM   2595  C   ASP   198      80.349 122.022  48.698  1.00  0.00           C  
ATOM   2596  O   ASP   198      80.894 122.967  49.328  1.00  0.00           O  
ATOM   2597  N   GLN   199      80.055 122.125  47.388  1.00  0.00           N  
ATOM   2598  H   GLN   199      79.210 121.638  47.125  1.00  0.00           H  
ATOM   2599  CA  GLN   199      80.496 123.250  46.563  1.00  0.00           C  
ATOM   2600  HA  GLN   199      81.583 123.250  46.640  1.00  0.00           H  
ATOM   2601  CB  GLN   199      80.056 123.111  45.205  1.00  0.00           C  
ATOM   2602  HB2 GLN   199      78.983 123.191  45.032  1.00  0.00           H  
ATOM   2603  HB3 GLN   199      80.645 123.825  44.628  1.00  0.00           H  
ATOM   2604  CG  GLN   199      80.363 121.734  44.516  1.00  0.00           C  
ATOM   2605  HG2 GLN   199      80.102 120.835  45.073  1.00  0.00           H  
ATOM   2606  HG3 GLN   199      79.890 121.683  43.535  1.00  0.00           H  
ATOM   2607  CD  GLN   199      81.844 121.583  44.206  1.00  0.00           C  
ATOM   2608  OE1 GLN   199      82.658 122.473  44.549  1.00  0.00           O  
ATOM   2609  NE2 GLN   199      82.194 120.528  43.474  1.00  0.00           N  
ATOM   2610 HE21 GLN   199      81.598 119.766  43.183  1.00  0.00           H  
ATOM   2611 HE22 GLN   199      83.143 120.386  43.158  1.00  0.00           H  
ATOM   2612  C   GLN   199      80.113 124.622  47.115  1.00  0.00           C  
ATOM   2613  O   GLN   199      78.920 124.824  47.392  1.00  0.00           O  
ATOM   2614  N   SER   200      81.042 125.647  47.170  1.00  0.00           N  
ATOM   2615  H   SER   200      80.762 126.466  47.690  1.00  0.00           H  
ATOM   2616  CA  SER   200      82.351 125.758  46.547  1.00  0.00           C  
ATOM   2617  HA  SER   200      82.262 125.405  45.520  1.00  0.00           H  
ATOM   2618  CB  SER   200      82.693 127.232  46.603  1.00  0.00           C  
ATOM   2619  HB2 SER   200      83.575 127.403  45.986  1.00  0.00           H  
ATOM   2620  HB3 SER   200      81.932 127.880  46.168  1.00  0.00           H  
ATOM   2621  OG  SER   200      83.093 127.625  47.913  1.00  0.00           O  
ATOM   2622  HG  SER   200      82.832 128.540  48.044  1.00  0.00           H  
ATOM   2623  C   SER   200      83.547 124.942  47.126  1.00  0.00           C  
ATOM   2624  O   SER   200      84.567 124.822  46.450  1.00  0.00           O  
ATOM   2625  N   GLY   201      83.407 124.374  48.279  1.00  0.00           N  
ATOM   2626  H   GLY   201      82.617 124.513  48.893  1.00  0.00           H  
ATOM   2627  CA  GLY   201      84.490 123.597  48.897  1.00  0.00           C  
ATOM   2628  HA2 GLY   201      85.405 124.163  48.723  1.00  0.00           H  
ATOM   2629  HA3 GLY   201      84.253 123.590  49.960  1.00  0.00           H  
ATOM   2630  C   GLY   201      84.668 122.253  48.301  1.00  0.00           C  
ATOM   2631  O   GLY   201      84.250 122.039  47.153  1.00  0.00           O  
ATOM   2632  N   GLY   202      85.354 121.353  48.966  1.00  0.00           N  
ATOM   2633  H   GLY   202      85.369 120.433  48.549  1.00  0.00           H  
ATOM   2634  CA  GLY   202      86.073 121.582  50.221  1.00  0.00           C  
ATOM   2635  HA2 GLY   202      85.352 121.895  50.976  1.00  0.00           H  
ATOM   2636  HA3 GLY   202      86.370 120.609  50.615  1.00  0.00           H  
ATOM   2637  C   GLY   202      87.298 122.516  50.071  1.00  0.00           C  
ATOM   2638  O   GLY   202      87.630 122.868  48.955  1.00  0.00           O  
ATOM   2639  N   GLY   203      87.909 122.994  51.186  1.00  0.00           N  
ATOM   2640  H   GLY   203      88.745 123.556  51.115  1.00  0.00           H  
ATOM   2641  CA  GLY   203      87.431 122.933  52.573  1.00  0.00           C  
ATOM   2642  HA2 GLY   203      87.083 121.931  52.826  1.00  0.00           H  
ATOM   2643  HA3 GLY   203      88.177 123.292  53.282  1.00  0.00           H  
ATOM   2644  C   GLY   203      86.208 123.834  52.843  1.00  0.00           C  
ATOM   2645  O   GLY   203      85.454 124.178  51.960  1.00  0.00           O  
ATOM   2646  N   GLY   204      86.065 124.185  54.137  1.00  0.00           N  
ATOM   2647  H   GLY   204      86.601 123.676  54.826  1.00  0.00           H  
ATOM   2648  CA  GLY   204      85.249 125.171  54.728  1.00  0.00           C  
ATOM   2649  HA2 GLY   204      85.627 126.158  54.462  1.00  0.00           H  
ATOM   2650  HA3 GLY   204      84.281 125.224  54.231  1.00  0.00           H  
ATOM   2651  C   GLY   204      85.052 124.932  56.239  1.00  0.00           C  
ATOM   2652  O   GLY   204      84.135 124.236  56.649  1.00  0.00           O  
ATOM   2653  N   SER   205      85.855 125.590  57.089  1.00  0.00           N  
ATOM   2654  H   SER   205      85.781 125.400  58.079  1.00  0.00           H  
ATOM   2655  CA  SER   205      86.831 126.670  56.707  1.00  0.00           C  
ATOM   2656  HA  SER   205      86.383 127.366  55.998  1.00  0.00           H  
ATOM   2657  CB  SER   205      87.362 127.462  57.935  1.00  0.00           C  
ATOM   2658  HB2 SER   205      86.498 127.704  58.554  1.00  0.00           H  
ATOM   2659  HB3 SER   205      87.910 126.668  58.443  1.00  0.00           H  
ATOM   2660  OG  SER   205      88.106 128.645  57.666  1.00  0.00           O  
ATOM   2661  HG  SER   205      88.125 129.091  58.516  1.00  0.00           H  
ATOM   2662  C   SER   205      88.001 126.212  55.892  1.00  0.00           C  
ATOM   2663  O   SER   205      88.382 125.035  55.877  1.00  0.00           O  
ATOM   2664  N   GLY   206      88.616 127.114  55.102  1.00  0.00           N  
ATOM   2665  H   GLY   206      88.371 128.094  55.107  1.00  0.00           H  
ATOM   2666  CA  GLY   206      89.772 126.885  54.321  1.00  0.00           C  
ATOM   2667  HA2 GLY   206      90.528 127.669  54.360  1.00  0.00           H  
ATOM   2668  HA3 GLY   206      90.359 126.060  54.725  1.00  0.00           H  
ATOM   2669  C   GLY   206      89.386 126.611  52.830  1.00  0.00           C  
ATOM   2670  O   GLY   206      88.234 126.282  52.573  1.00  0.00           O  
ATOM   2671  N   GLY   207      90.322 126.704  51.840  1.00  0.00           N  
ATOM   2672  H   GLY   207      89.955 126.471  50.928  1.00  0.00           H  
ATOM   2673  CA  GLY   207      91.620 127.350  51.914  1.00  0.00           C  
ATOM   2674  HA2 GLY   207      92.157 126.961  52.779  1.00  0.00           H  
ATOM   2675  HA3 GLY   207      92.249 127.014  51.089  1.00  0.00           H  
ATOM   2676  C   GLY   207      91.539 128.860  52.112  1.00  0.00           C  
ATOM   2677  O   GLY   207      90.457 129.321  52.487  1.00  0.00           O  
ATOM   2678  N   TYR   208      92.713 129.515  52.227  1.00  0.00           N  
ATOM   2679  H   TYR   208      93.560 129.058  51.921  1.00  0.00           H  
ATOM   2680  CA  TYR   208      92.879 130.879  52.742  1.00  0.00           C  
ATOM   2681  HA  TYR   208      91.959 131.435  52.560  1.00  0.00           H  
ATOM   2682  CB  TYR   208      92.951 130.866  54.346  1.00  0.00           C  
ATOM   2683  HB2 TYR   208      92.033 130.425  54.734  1.00  0.00           H  
ATOM   2684  HB3 TYR   208      93.743 130.207  54.701  1.00  0.00           H  
ATOM   2685  CG  TYR   208      93.194 132.251  54.887  1.00  0.00           C  
ATOM   2686  CD1 TYR   208      92.109 133.120  54.805  1.00  0.00           C  
ATOM   2687  HD1 TYR   208      91.213 132.898  54.243  1.00  0.00           H  
ATOM   2688  CE1 TYR   208      92.191 134.253  55.584  1.00  0.00           C  
ATOM   2689  HE1 TYR   208      91.445 135.025  55.465  1.00  0.00           H  
ATOM   2690  CZ  TYR   208      93.375 134.609  56.284  1.00  0.00           C  
ATOM   2691  OH  TYR   208      93.389 135.836  56.918  1.00  0.00           O  
ATOM   2692  HH  TYR   208      92.501 136.154  57.097  1.00  0.00           H  
ATOM   2693  CE2 TYR   208      94.534 133.824  56.167  1.00  0.00           C  
ATOM   2694  HE2 TYR   208      95.456 133.973  56.710  1.00  0.00           H  
ATOM   2695  CD2 TYR   208      94.454 132.610  55.466  1.00  0.00           C  
ATOM   2696  HD2 TYR   208      95.207 131.836  55.502  1.00  0.00           H  
ATOM   2697  C   TYR   208      94.165 131.593  52.153  1.00  0.00           C  
ATOM   2698  O   TYR   208      95.166 130.854  51.953  1.00  0.00           O  
ATOM   2699  N   GLY   209      94.030 132.864  51.862  1.00  0.00           N  
ATOM   2700  H   GLY   209      93.133 133.285  52.059  1.00  0.00           H  
ATOM   2701  CA  GLY   209      94.994 133.720  51.152  1.00  0.00           C  
ATOM   2702  HA2 GLY   209      95.167 133.204  50.207  1.00  0.00           H  
ATOM   2703  HA3 GLY   209      94.602 134.698  50.873  1.00  0.00           H  
ATOM   2704  C   GLY   209      96.356 133.975  51.858  1.00  0.00           C  
ATOM   2705  O   GLY   209      96.438 133.861  53.049  1.00  0.00           O  
ATOM   2706  N   GLN   210      97.504 134.288  51.258  1.00  0.00           N  
ATOM   2707  H   GLN   210      98.314 134.305  51.861  1.00  0.00           H  
ATOM   2708  CA  GLN   210      97.759 134.340  49.758  1.00  0.00           C  
ATOM   2709  HA  GLN   210      98.743 134.805  49.689  1.00  0.00           H  
ATOM   2710  CB  GLN   210      97.878 132.933  49.168  1.00  0.00           C  
ATOM   2711  HB2 GLN   210      96.856 132.673  48.891  1.00  0.00           H  
ATOM   2712  HB3 GLN   210      98.478 133.034  48.264  1.00  0.00           H  
ATOM   2713  CG  GLN   210      98.574 131.878  50.155  1.00  0.00           C  
ATOM   2714  HG2 GLN   210      99.417 132.361  50.648  1.00  0.00           H  
ATOM   2715  HG3 GLN   210      97.930 131.711  51.018  1.00  0.00           H  
ATOM   2716  CD  GLN   210      98.870 130.541  49.543  1.00  0.00           C  
ATOM   2717  OE1 GLN   210      98.501 129.527  50.112  1.00  0.00           O  
ATOM   2718  NE2 GLN   210      99.390 130.434  48.354  1.00  0.00           N  
ATOM   2719 HE21 GLN   210      99.240 129.553  47.884  1.00  0.00           H  
ATOM   2720 HE22 GLN   210      99.755 131.285  47.950  1.00  0.00           H  
ATOM   2721  C   GLN   210      96.764 135.230  48.979  1.00  0.00           C  
ATOM   2722  O   GLN   210      96.431 134.903  47.871  1.00  0.00           O  
ATOM   2723  N   GLN   211      96.356 136.315  49.607  1.00  0.00           N  
ATOM   2724  H   GLN   211      96.541 136.386  50.597  1.00  0.00           H  
ATOM   2725  CA  GLN   211      95.436 137.314  49.050  1.00  0.00           C  
ATOM   2726  HA  GLN   211      94.610 136.801  48.557  1.00  0.00           H  
ATOM   2727  CB  GLN   211      95.055 138.395  50.119  1.00  0.00           C  
ATOM   2728  HB2 GLN   211      95.890 138.939  50.559  1.00  0.00           H  
ATOM   2729  HB3 GLN   211      94.451 139.126  49.582  1.00  0.00           H  
ATOM   2730  CG  GLN   211      94.226 137.869  51.326  1.00  0.00           C  
ATOM   2731  HG2 GLN   211      93.841 138.741  51.853  1.00  0.00           H  
ATOM   2732  HG3 GLN   211      93.360 137.390  50.871  1.00  0.00           H  
ATOM   2733  CD  GLN   211      94.840 136.984  52.399  1.00  0.00           C  
ATOM   2734  OE1 GLN   211      95.991 136.787  52.433  1.00  0.00           O  
ATOM   2735  NE2 GLN   211      94.068 136.389  53.359  1.00  0.00           N  
ATOM   2736 HE21 GLN   211      93.063 136.466  53.417  1.00  0.00           H  
ATOM   2737 HE22 GLN   211      94.528 135.856  54.083  1.00  0.00           H  
ATOM   2738  C   GLN   211      96.157 138.087  47.896  1.00  0.00           C  
ATOM   2739  O   GLN   211      97.369 138.205  47.868  1.00  0.00           O  
ATOM   2740  N   ASP   212      95.410 138.372  46.853  1.00  0.00           N  
ATOM   2741  H   ASP   212      94.430 138.228  47.051  1.00  0.00           H  
ATOM   2742  CA  ASP   212      95.883 138.977  45.549  1.00  0.00           C  
ATOM   2743  HA  ASP   212      96.792 138.467  45.230  1.00  0.00           H  
ATOM   2744  CB  ASP   212      94.820 138.795  44.368  1.00  0.00           C  
ATOM   2745  HB2 ASP   212      93.867 139.050  44.830  1.00  0.00           H  
ATOM   2746  HB3 ASP   212      94.945 139.538  43.581  1.00  0.00           H  
ATOM   2747  CG  ASP   212      94.497 137.422  43.811  1.00  0.00           C  
ATOM   2748  OD1 ASP   212      93.433 137.296  43.113  1.00  0.00           O  
ATOM   2749  OD2 ASP   212      95.251 136.483  44.096  1.00  0.00           O  
ATOM   2750  C   ASP   212      96.163 140.458  45.769  1.00  0.00           C  
ATOM   2751  O   ASP   212      95.464 141.099  46.599  1.00  0.00           O  
ATOM   2752  N   ARG   213      97.087 141.019  44.961  1.00  0.00           N  
ATOM   2753  H   ARG   213      97.699 140.390  44.460  1.00  0.00           H  
ATOM   2754  CA  ARG   213      97.189 142.434  44.735  1.00  0.00           C  
ATOM   2755  HA  ARG   213      97.222 142.830  45.750  1.00  0.00           H  
ATOM   2756  CB  ARG   213      98.592 142.737  44.090  1.00  0.00           C  
ATOM   2757  HB2 ARG   213      98.629 142.225  43.128  1.00  0.00           H  
ATOM   2758  HB3 ARG   213      98.653 143.804  43.875  1.00  0.00           H  
ATOM   2759  CG  ARG   213      99.917 142.198  44.700  1.00  0.00           C  
ATOM   2760  HG2 ARG   213      99.915 142.567  45.726  1.00  0.00           H  
ATOM   2761  HG3 ARG   213      99.855 141.112  44.764  1.00  0.00           H  
ATOM   2762  CD  ARG   213     101.167 142.629  44.086  1.00  0.00           C  
ATOM   2763  HD2 ARG   213     101.331 143.699  44.215  1.00  0.00           H  
ATOM   2764  HD3 ARG   213     101.908 142.144  44.722  1.00  0.00           H  
ATOM   2765  NE  ARG   213     101.304 142.204  42.694  1.00  0.00           N  
ATOM   2766  HE  ARG   213     101.112 142.874  41.963  1.00  0.00           H  
ATOM   2767  CZ  ARG   213     101.272 141.001  42.184  1.00  0.00           C  
ATOM   2768  NH1 ARG   213     101.701 139.971  42.894  1.00  0.00           N  
ATOM   2769 HH11 ARG   213     101.686 139.029  42.529  1.00  0.00           H  
ATOM   2770 HH12 ARG   213     102.274 140.180  43.699  1.00  0.00           H  
ATOM   2771  NH2 ARG   213     100.863 140.757  41.036  1.00  0.00           N  
ATOM   2772 HH21 ARG   213     100.815 139.815  40.676  1.00  0.00           H  
ATOM   2773 HH22 ARG   213     100.483 141.430  40.386  1.00  0.00           H  
ATOM   2774  C   ARG   213      95.966 142.891  43.954  1.00  0.00           C  
ATOM   2775  O   ARG   213      95.509 142.136  43.082  1.00  0.00           O  
ATOM   2776  N   GLY   214      95.239 143.929  44.299  1.00  0.00           N  
ATOM   2777  H   GLY   214      94.478 144.133  43.666  1.00  0.00           H  
ATOM   2778  CA  GLY   214      95.310 144.836  45.428  1.00  0.00           C  
ATOM   2779  HA2 GLY   214      94.512 145.564  45.283  1.00  0.00           H  
ATOM   2780  HA3 GLY   214      95.109 144.349  46.383  1.00  0.00           H  
ATOM   2781  C   GLY   214      96.621 145.637  45.591  1.00  0.00           C  
ATOM   2782  O   GLY   214      97.242 145.869  44.587  1.00  0.00           O  
ATOM   2783  OXT GLY   214      97.023 146.044  46.721  1.00  0.00           O  
TER    2784      GLY   214 
END   
