# Supplementary material for: Visualization of oligomerization, clustering, and density transition of intrinsically disordered proteins
Source: Natl Sci Rev. 2026 Feb 14;13(7):nwag107. doi: 10.1093/nsr/nwag107 (PMC13114874; doi:10.1093/nsr/nwag107)
Supplement: nwag107_Supplemental_Files [file nwag107_supplemental_files.zip › SI-MD-Structures/MD-Sturctures/frame107.pdb]

CRYST1  135.164  149.334  136.928  90.00  90.00  90.00               1
ATOM      1  N   MET     1      29.220  65.826  82.204  1.00  0.00           N  
ATOM      2  H1  MET     1      29.413  65.134  82.914  1.00  0.00           H  
ATOM      3  H2  MET     1      28.265  65.694  81.902  1.00  0.00           H  
ATOM      4  H3  MET     1      29.730  65.624  81.356  1.00  0.00           H  
ATOM      5  CA  MET     1      29.415  67.233  82.691  1.00  0.00           C  
ATOM      6  HA  MET     1      28.818  67.442  83.578  1.00  0.00           H  
ATOM      7  CB  MET     1      30.834  67.569  83.182  1.00  0.00           C  
ATOM      8  HB2 MET     1      31.433  67.577  82.271  1.00  0.00           H  
ATOM      9  HB3 MET     1      30.745  68.599  83.526  1.00  0.00           H  
ATOM     10  CG  MET     1      31.544  66.842  84.309  1.00  0.00           C  
ATOM     11  HG2 MET     1      31.443  65.789  84.046  1.00  0.00           H  
ATOM     12  HG3 MET     1      32.615  67.005  84.196  1.00  0.00           H  
ATOM     13  SD  MET     1      31.016  67.371  85.878  1.00  0.00           S  
ATOM     14  CE  MET     1      32.436  66.735  86.778  1.00  0.00           C  
ATOM     15  HE1 MET     1      33.375  67.139  86.399  1.00  0.00           H  
ATOM     16  HE2 MET     1      32.337  67.145  87.783  1.00  0.00           H  
ATOM     17  HE3 MET     1      32.556  65.661  86.637  1.00  0.00           H  
ATOM     18  C   MET     1      28.948  68.106  81.547  1.00  0.00           C  
ATOM     19  O   MET     1      29.228  67.884  80.352  1.00  0.00           O  
ATOM     20  N   ALA     2      28.109  69.088  81.868  1.00  0.00           N  
ATOM     21  H   ALA     2      28.034  69.789  81.145  1.00  0.00           H  
ATOM     22  CA  ALA     2      27.185  69.304  82.963  1.00  0.00           C  
ATOM     23  HA  ALA     2      26.542  70.157  82.744  1.00  0.00           H  
ATOM     24  CB  ALA     2      26.240  68.236  83.384  1.00  0.00           C  
ATOM     25  HB1 ALA     2      25.413  68.158  82.679  1.00  0.00           H  
ATOM     26  HB2 ALA     2      26.693  67.245  83.397  1.00  0.00           H  
ATOM     27  HB3 ALA     2      25.699  68.479  84.299  1.00  0.00           H  
ATOM     28  C   ALA     2      27.881  69.803  84.260  1.00  0.00           C  
ATOM     29  O   ALA     2      28.406  69.016  85.015  1.00  0.00           O  
ATOM     30  N   SER     3      27.850  71.088  84.586  1.00  0.00           N  
ATOM     31  H   SER     3      28.209  71.397  85.478  1.00  0.00           H  
ATOM     32  CA  SER     3      27.633  72.215  83.688  1.00  0.00           C  
ATOM     33  HA  SER     3      26.729  72.103  83.090  1.00  0.00           H  
ATOM     34  CB  SER     3      27.457  73.469  84.586  1.00  0.00           C  
ATOM     35  HB2 SER     3      26.899  73.351  85.515  1.00  0.00           H  
ATOM     36  HB3 SER     3      28.456  73.752  84.917  1.00  0.00           H  
ATOM     37  OG  SER     3      26.940  74.607  83.779  1.00  0.00           O  
ATOM     38  HG  SER     3      27.386  75.408  84.064  1.00  0.00           H  
ATOM     39  C   SER     3      28.749  72.499  82.626  1.00  0.00           C  
ATOM     40  O   SER     3      29.804  71.873  82.659  1.00  0.00           O  
ATOM     41  N   ASN     4      28.512  73.372  81.707  1.00  0.00           N  
ATOM     42  H   ASN     4      27.668  73.914  81.824  1.00  0.00           H  
ATOM     43  CA  ASN     4      29.321  73.460  80.447  1.00  0.00           C  
ATOM     44  HA  ASN     4      30.310  73.023  80.586  1.00  0.00           H  
ATOM     45  CB  ASN     4      28.674  72.775  79.211  1.00  0.00           C  
ATOM     46  HB2 ASN     4      27.696  73.221  79.029  1.00  0.00           H  
ATOM     47  HB3 ASN     4      29.187  72.942  78.264  1.00  0.00           H  
ATOM     48  CG  ASN     4      28.390  71.322  79.290  1.00  0.00           C  
ATOM     49  OD1 ASN     4      27.260  70.875  79.458  1.00  0.00           O  
ATOM     50  ND2 ASN     4      29.485  70.582  79.103  1.00  0.00           N  
ATOM     51 HD21 ASN     4      29.522  69.580  79.223  1.00  0.00           H  
ATOM     52 HD22 ASN     4      30.371  71.053  79.212  1.00  0.00           H  
ATOM     53  C   ASN     4      29.695  75.007  80.226  1.00  0.00           C  
ATOM     54  O   ASN     4      28.823  75.830  80.220  1.00  0.00           O  
ATOM     55  N   ASP     5      30.963  75.407  80.110  1.00  0.00           N  
ATOM     56  H   ASP     5      31.067  76.401  79.963  1.00  0.00           H  
ATOM     57  CA  ASP     5      32.195  74.681  80.649  1.00  0.00           C  
ATOM     58  HA  ASP     5      31.964  73.790  81.234  1.00  0.00           H  
ATOM     59  CB  ASP     5      33.022  74.238  79.451  1.00  0.00           C  
ATOM     60  HB2 ASP     5      33.024  75.067  78.743  1.00  0.00           H  
ATOM     61  HB3 ASP     5      34.015  73.982  79.819  1.00  0.00           H  
ATOM     62  CG  ASP     5      32.394  73.012  78.699  1.00  0.00           C  
ATOM     63  OD1 ASP     5      31.995  73.205  77.517  1.00  0.00           O  
ATOM     64  OD2 ASP     5      32.365  71.911  79.255  1.00  0.00           O  
ATOM     65  C   ASP     5      33.041  75.530  81.657  1.00  0.00           C  
ATOM     66  O   ASP     5      33.240  76.707  81.557  1.00  0.00           O  
ATOM     67  N   TYR     6      33.473  74.880  82.745  1.00  0.00           N  
ATOM     68  H   TYR     6      33.237  73.898  82.745  1.00  0.00           H  
ATOM     69  CA  TYR     6      33.927  75.513  83.956  1.00  0.00           C  
ATOM     70  HA  TYR     6      33.183  76.265  84.216  1.00  0.00           H  
ATOM     71  CB  TYR     6      34.101  74.430  85.118  1.00  0.00           C  
ATOM     72  HB2 TYR     6      34.789  73.692  84.705  1.00  0.00           H  
ATOM     73  HB3 TYR     6      34.499  74.878  86.029  1.00  0.00           H  
ATOM     74  CG  TYR     6      32.797  73.672  85.427  1.00  0.00           C  
ATOM     75  CD1 TYR     6      32.675  72.275  85.282  1.00  0.00           C  
ATOM     76  HD1 TYR     6      33.508  71.702  84.901  1.00  0.00           H  
ATOM     77  CE1 TYR     6      31.536  71.601  85.771  1.00  0.00           C  
ATOM     78  HE1 TYR     6      31.521  70.522  85.760  1.00  0.00           H  
ATOM     79  CZ  TYR     6      30.544  72.310  86.439  1.00  0.00           C  
ATOM     80  OH  TYR     6      29.526  71.604  86.946  1.00  0.00           O  
ATOM     81  HH  TYR     6      29.882  70.838  87.401  1.00  0.00           H  
ATOM     82  CE2 TYR     6      30.585  73.740  86.406  1.00  0.00           C  
ATOM     83  HE2 TYR     6      29.775  74.260  86.895  1.00  0.00           H  
ATOM     84  CD2 TYR     6      31.748  74.445  86.007  1.00  0.00           C  
ATOM     85  HD2 TYR     6      31.708  75.524  85.987  1.00  0.00           H  
ATOM     86  C   TYR     6      35.199  76.383  83.855  1.00  0.00           C  
ATOM     87  O   TYR     6      35.970  76.183  82.967  1.00  0.00           O  
ATOM     88  N   THR     7      35.348  77.340  84.777  1.00  0.00           N  
ATOM     89  H   THR     7      34.775  77.357  85.609  1.00  0.00           H  
ATOM     90  CA  THR     7      36.389  78.385  84.724  1.00  0.00           C  
ATOM     91  HA  THR     7      37.225  77.994  84.145  1.00  0.00           H  
ATOM     92  CB  THR     7      35.933  79.642  83.911  1.00  0.00           C  
ATOM     93  HB  THR     7      35.684  79.253  82.924  1.00  0.00           H  
ATOM     94  CG2 THR     7      34.741  80.370  84.471  1.00  0.00           C  
ATOM     95 HG21 THR     7      34.324  80.896  83.612  1.00  0.00           H  
ATOM     96 HG22 THR     7      33.927  79.745  84.840  1.00  0.00           H  
ATOM     97 HG23 THR     7      34.876  81.171  85.198  1.00  0.00           H  
ATOM     98  OG1 THR     7      36.930  80.607  83.744  1.00  0.00           O  
ATOM     99  HG1 THR     7      36.728  81.090  82.939  1.00  0.00           H  
ATOM    100  C   THR     7      37.034  78.669  86.101  1.00  0.00           C  
ATOM    101  O   THR     7      36.673  78.105  87.134  1.00  0.00           O  
ATOM    102  N   GLN     8      38.005  79.594  86.133  1.00  0.00           N  
ATOM    103  H   GLN     8      38.094  80.039  85.231  1.00  0.00           H  
ATOM    104  CA  GLN     8      38.767  80.079  87.318  1.00  0.00           C  
ATOM    105  HA  GLN     8      39.093  79.223  87.908  1.00  0.00           H  
ATOM    106  CB  GLN     8      40.020  80.882  86.852  1.00  0.00           C  
ATOM    107  HB2 GLN     8      39.685  81.726  86.249  1.00  0.00           H  
ATOM    108  HB3 GLN     8      40.731  81.193  87.618  1.00  0.00           H  
ATOM    109  CG  GLN     8      41.010  79.915  86.133  1.00  0.00           C  
ATOM    110  HG2 GLN     8      42.062  80.146  86.301  1.00  0.00           H  
ATOM    111  HG3 GLN     8      40.888  78.926  86.575  1.00  0.00           H  
ATOM    112  CD  GLN     8      40.811  79.790  84.646  1.00  0.00           C  
ATOM    113  OE1 GLN     8      39.879  80.241  84.056  1.00  0.00           O  
ATOM    114  NE2 GLN     8      41.668  79.148  83.892  1.00  0.00           N  
ATOM    115 HE21 GLN     8      42.458  78.652  84.279  1.00  0.00           H  
ATOM    116 HE22 GLN     8      41.441  78.934  82.932  1.00  0.00           H  
ATOM    117  C   GLN     8      37.914  80.818  88.412  1.00  0.00           C  
ATOM    118  O   GLN     8      37.176  81.716  88.064  1.00  0.00           O  
ATOM    119  N   GLN     9      38.122  80.603  89.703  1.00  0.00           N  
ATOM    120  H   GLN     9      37.794  81.307  90.349  1.00  0.00           H  
ATOM    121  CA  GLN     9      38.841  79.553  90.423  1.00  0.00           C  
ATOM    122  HA  GLN     9      38.683  79.588  91.501  1.00  0.00           H  
ATOM    123  CB  GLN     9      38.178  78.143  90.193  1.00  0.00           C  
ATOM    124  HB2 GLN     9      37.098  78.254  90.291  1.00  0.00           H  
ATOM    125  HB3 GLN     9      38.360  77.805  89.173  1.00  0.00           H  
ATOM    126  CG  GLN     9      38.580  77.132  91.207  1.00  0.00           C  
ATOM    127  HG2 GLN     9      39.669  77.139  91.253  1.00  0.00           H  
ATOM    128  HG3 GLN     9      38.175  77.341  92.197  1.00  0.00           H  
ATOM    129  CD  GLN     9      38.169  75.711  90.841  1.00  0.00           C  
ATOM    130  OE1 GLN     9      37.031  75.558  90.420  1.00  0.00           O  
ATOM    131  NE2 GLN     9      38.960  74.672  91.105  1.00  0.00           N  
ATOM    132 HE21 GLN     9      39.878  74.827  91.496  1.00  0.00           H  
ATOM    133 HE22 GLN     9      38.577  73.756  90.920  1.00  0.00           H  
ATOM    134  C   GLN     9      40.395  79.757  90.187  1.00  0.00           C  
ATOM    135  O   GLN     9      40.947  79.098  89.280  1.00  0.00           O  
ATOM    136  N   ALA    10      41.149  80.496  91.014  1.00  0.00           N  
ATOM    137  H   ALA    10      42.137  80.409  90.819  1.00  0.00           H  
ATOM    138  CA  ALA    10      40.683  81.516  91.862  1.00  0.00           C  
ATOM    139  HA  ALA    10      39.831  81.102  92.401  1.00  0.00           H  
ATOM    140  CB  ALA    10      41.773  81.729  92.939  1.00  0.00           C  
ATOM    141  HB1 ALA    10      42.046  80.827  93.488  1.00  0.00           H  
ATOM    142  HB2 ALA    10      42.666  82.072  92.416  1.00  0.00           H  
ATOM    143  HB3 ALA    10      41.498  82.497  93.662  1.00  0.00           H  
ATOM    144  C   ALA    10      40.114  82.841  91.153  1.00  0.00           C  
ATOM    145  O   ALA    10      40.306  82.985  89.944  1.00  0.00           O  
ATOM    146  N   THR    11      39.708  83.808  91.908  1.00  0.00           N  
ATOM    147  H   THR    11      39.780  83.682  92.907  1.00  0.00           H  
ATOM    148  CA  THR    11      39.316  85.133  91.393  1.00  0.00           C  
ATOM    149  HA  THR    11      39.640  85.255  90.359  1.00  0.00           H  
ATOM    150  CB  THR    11      37.742  85.309  91.286  1.00  0.00           C  
ATOM    151  HB  THR    11      37.375  85.077  92.286  1.00  0.00           H  
ATOM    152  CG2 THR    11      37.187  86.743  90.853  1.00  0.00           C  
ATOM    153 HG21 THR    11      37.691  87.480  91.478  1.00  0.00           H  
ATOM    154 HG22 THR    11      37.628  86.877  89.866  1.00  0.00           H  
ATOM    155 HG23 THR    11      36.102  86.753  90.959  1.00  0.00           H  
ATOM    156  OG1 THR    11      37.296  84.391  90.289  1.00  0.00           O  
ATOM    157  HG1 THR    11      37.032  83.569  90.710  1.00  0.00           H  
ATOM    158  C   THR    11      39.945  86.236  92.311  1.00  0.00           C  
ATOM    159  O   THR    11      39.459  86.319  93.447  1.00  0.00           O  
ATOM    160  N   GLN    12      40.922  87.150  91.945  1.00  0.00           N  
ATOM    161  H   GLN    12      41.127  87.784  92.704  1.00  0.00           H  
ATOM    162  CA  GLN    12      41.821  86.977  90.805  1.00  0.00           C  
ATOM    163  HA  GLN    12      41.184  86.945  89.921  1.00  0.00           H  
ATOM    164  CB  GLN    12      42.753  88.292  90.685  1.00  0.00           C  
ATOM    165  HB2 GLN    12      43.071  88.560  91.693  1.00  0.00           H  
ATOM    166  HB3 GLN    12      43.642  88.094  90.086  1.00  0.00           H  
ATOM    167  CG  GLN    12      41.940  89.460  90.042  1.00  0.00           C  
ATOM    168  HG2 GLN    12      41.641  89.056  89.075  1.00  0.00           H  
ATOM    169  HG3 GLN    12      41.040  89.582  90.645  1.00  0.00           H  
ATOM    170  CD  GLN    12      42.733  90.744  89.850  1.00  0.00           C  
ATOM    171  OE1 GLN    12      43.852  90.934  90.339  1.00  0.00           O  
ATOM    172  NE2 GLN    12      42.109  91.712  89.207  1.00  0.00           N  
ATOM    173 HE21 GLN    12      42.724  92.370  88.749  1.00  0.00           H  
ATOM    174 HE22 GLN    12      41.174  91.516  88.879  1.00  0.00           H  
ATOM    175  C   GLN    12      42.606  85.691  90.789  1.00  0.00           C  
ATOM    176  O   GLN    12      43.077  85.177  91.821  1.00  0.00           O  
ATOM    177  N   SER    13      42.778  85.133  89.547  1.00  0.00           N  
ATOM    178  H   SER    13      42.377  85.504  88.698  1.00  0.00           H  
ATOM    179  CA  SER    13      43.427  83.846  89.345  1.00  0.00           C  
ATOM    180  HA  SER    13      42.876  83.046  89.839  1.00  0.00           H  
ATOM    181  CB  SER    13      43.348  83.464  87.862  1.00  0.00           C  
ATOM    182  HB2 SER    13      42.325  83.558  87.498  1.00  0.00           H  
ATOM    183  HB3 SER    13      43.986  84.133  87.284  1.00  0.00           H  
ATOM    184  OG  SER    13      43.705  82.088  87.662  1.00  0.00           O  
ATOM    185  HG  SER    13      44.609  81.954  87.956  1.00  0.00           H  
ATOM    186  C   SER    13      44.863  83.946  89.920  1.00  0.00           C  
ATOM    187  O   SER    13      45.565  84.993  89.739  1.00  0.00           O  
ATOM    188  N   TYR    14      45.364  82.892  90.525  1.00  0.00           N  
ATOM    189  H   TYR    14      44.848  82.024  90.538  1.00  0.00           H  
ATOM    190  CA  TYR    14      46.711  82.807  91.106  1.00  0.00           C  
ATOM    191  HA  TYR    14      47.369  83.593  90.737  1.00  0.00           H  
ATOM    192  CB  TYR    14      46.540  83.039  92.596  1.00  0.00           C  
ATOM    193  HB2 TYR    14      46.127  84.015  92.853  1.00  0.00           H  
ATOM    194  HB3 TYR    14      45.808  82.310  92.942  1.00  0.00           H  
ATOM    195  CG  TYR    14      47.806  82.937  93.490  1.00  0.00           C  
ATOM    196  CD1 TYR    14      48.664  84.049  93.795  1.00  0.00           C  
ATOM    197  HD1 TYR    14      48.428  84.979  93.299  1.00  0.00           H  
ATOM    198  CE1 TYR    14      49.702  83.987  94.689  1.00  0.00           C  
ATOM    199  HE1 TYR    14      50.199  84.909  94.954  1.00  0.00           H  
ATOM    200  CZ  TYR    14      49.890  82.719  95.398  1.00  0.00           C  
ATOM    201  OH  TYR    14      50.932  82.678  96.291  1.00  0.00           O  
ATOM    202  HH  TYR    14      51.149  83.559  96.607  1.00  0.00           H  
ATOM    203  CE2 TYR    14      49.111  81.564  95.062  1.00  0.00           C  
ATOM    204  HE2 TYR    14      49.370  80.634  95.545  1.00  0.00           H  
ATOM    205  CD2 TYR    14      48.020  81.691  94.164  1.00  0.00           C  
ATOM    206  HD2 TYR    14      47.483  80.790  93.910  1.00  0.00           H  
ATOM    207  C   TYR    14      47.325  81.456  90.791  1.00  0.00           C  
ATOM    208  O   TYR    14      46.707  80.407  91.085  1.00  0.00           O  
ATOM    209  N   GLY    15      48.493  81.417  90.198  1.00  0.00           N  
ATOM    210  H   GLY    15      48.827  80.518  89.883  1.00  0.00           H  
ATOM    211  CA  GLY    15      49.481  82.451  90.134  1.00  0.00           C  
ATOM    212  HA2 GLY    15      48.961  83.318  89.726  1.00  0.00           H  
ATOM    213  HA3 GLY    15      50.006  82.717  91.051  1.00  0.00           H  
ATOM    214  C   GLY    15      50.633  81.998  89.262  1.00  0.00           C  
ATOM    215  O   GLY    15      50.412  81.243  88.315  1.00  0.00           O  
ATOM    216  N   ALA    16      51.894  82.428  89.557  1.00  0.00           N  
ATOM    217  H   ALA    16      52.103  83.014  90.353  1.00  0.00           H  
ATOM    218  CA  ALA    16      53.076  81.836  88.994  1.00  0.00           C  
ATOM    219  HA  ALA    16      52.863  81.373  88.030  1.00  0.00           H  
ATOM    220  CB  ALA    16      54.118  82.853  88.734  1.00  0.00           C  
ATOM    221  HB1 ALA    16      55.082  82.447  88.430  1.00  0.00           H  
ATOM    222  HB2 ALA    16      53.787  83.539  87.954  1.00  0.00           H  
ATOM    223  HB3 ALA    16      54.291  83.468  89.618  1.00  0.00           H  
ATOM    224  C   ALA    16      53.701  80.803  89.963  1.00  0.00           C  
ATOM    225  O   ALA    16      53.674  81.101  91.162  1.00  0.00           O  
ATOM    226  N   TYR    17      54.247  79.668  89.506  1.00  0.00           N  
ATOM    227  H   TYR    17      54.106  79.438  88.532  1.00  0.00           H  
ATOM    228  CA  TYR    17      54.884  78.723  90.462  1.00  0.00           C  
ATOM    229  HA  TYR    17      54.043  78.445  91.097  1.00  0.00           H  
ATOM    230  CB  TYR    17      55.491  77.545  89.650  1.00  0.00           C  
ATOM    231  HB2 TYR    17      54.833  77.095  88.907  1.00  0.00           H  
ATOM    232  HB3 TYR    17      56.248  78.081  89.077  1.00  0.00           H  
ATOM    233  CG  TYR    17      56.031  76.358  90.462  1.00  0.00           C  
ATOM    234  CD1 TYR    17      57.332  76.341  91.065  1.00  0.00           C  
ATOM    235  HD1 TYR    17      57.927  77.243  91.054  1.00  0.00           H  
ATOM    236  CE1 TYR    17      57.905  75.212  91.658  1.00  0.00           C  
ATOM    237  HE1 TYR    17      58.910  75.269  92.049  1.00  0.00           H  
ATOM    238  CZ  TYR    17      57.148  74.053  91.743  1.00  0.00           C  
ATOM    239  OH  TYR    17      57.597  72.901  92.383  1.00  0.00           O  
ATOM    240  HH  TYR    17      58.094  72.318  91.805  1.00  0.00           H  
ATOM    241  CE2 TYR    17      55.845  74.014  91.186  1.00  0.00           C  
ATOM    242  HE2 TYR    17      55.283  73.097  91.272  1.00  0.00           H  
ATOM    243  CD2 TYR    17      55.275  75.189  90.549  1.00  0.00           C  
ATOM    244  HD2 TYR    17      54.285  75.154  90.119  1.00  0.00           H  
ATOM    245  C   TYR    17      56.000  79.381  91.336  1.00  0.00           C  
ATOM    246  O   TYR    17      56.749  80.136  90.735  1.00  0.00           O  
ATOM    247  N   PRO    18      56.197  79.024  92.618  1.00  0.00           N  
ATOM    248  CD  PRO    18      55.456  77.925  93.317  1.00  0.00           C  
ATOM    249  HD2 PRO    18      55.467  76.938  92.854  1.00  0.00           H  
ATOM    250  HD3 PRO    18      54.472  78.371  93.463  1.00  0.00           H  
ATOM    251  CG  PRO    18      56.188  77.719  94.665  1.00  0.00           C  
ATOM    252  HG2 PRO    18      56.968  76.964  94.574  1.00  0.00           H  
ATOM    253  HG3 PRO    18      55.411  77.421  95.369  1.00  0.00           H  
ATOM    254  CB  PRO    18      56.846  79.025  94.916  1.00  0.00           C  
ATOM    255  HB2 PRO    18      57.691  79.009  95.604  1.00  0.00           H  
ATOM    256  HB3 PRO    18      56.080  79.602  95.434  1.00  0.00           H  
ATOM    257  CA  PRO    18      57.136  79.606  93.556  1.00  0.00           C  
ATOM    258  HA  PRO    18      56.868  80.659  93.644  1.00  0.00           H  
ATOM    259  C   PRO    18      58.598  79.651  93.198  1.00  0.00           C  
ATOM    260  O   PRO    18      59.103  79.039  92.254  1.00  0.00           O  
ATOM    261  N   THR    19      59.272  80.598  93.853  1.00  0.00           N  
ATOM    262  H   THR    19      58.710  81.050  94.559  1.00  0.00           H  
ATOM    263  CA  THR    19      60.725  80.924  93.665  1.00  0.00           C  
ATOM    264  HA  THR    19      61.062  80.952  92.629  1.00  0.00           H  
ATOM    265  CB  THR    19      61.093  82.293  94.336  1.00  0.00           C  
ATOM    266  HB  THR    19      62.161  82.497  94.261  1.00  0.00           H  
ATOM    267  CG2 THR    19      60.427  83.420  93.546  1.00  0.00           C  
ATOM    268 HG21 THR    19      60.524  83.285  92.468  1.00  0.00           H  
ATOM    269 HG22 THR    19      59.357  83.450  93.750  1.00  0.00           H  
ATOM    270 HG23 THR    19      60.917  84.339  93.867  1.00  0.00           H  
ATOM    271  OG1 THR    19      60.670  82.409  95.719  1.00  0.00           O  
ATOM    272  HG1 THR    19      59.733  82.208  95.662  1.00  0.00           H  
ATOM    273  C   THR    19      61.545  79.936  94.300  1.00  0.00           C  
ATOM    274  O   THR    19      61.068  79.016  95.029  1.00  0.00           O  
ATOM    275  N   GLN    20      62.871  80.011  94.132  1.00  0.00           N  
ATOM    276  H   GLN    20      63.129  80.808  93.567  1.00  0.00           H  
ATOM    277  CA  GLN    20      63.911  79.298  94.850  1.00  0.00           C  
ATOM    278  HA  GLN    20      63.801  78.225  94.689  1.00  0.00           H  
ATOM    279  CB  GLN    20      65.322  79.804  94.432  1.00  0.00           C  
ATOM    280  HB2 GLN    20      65.306  80.892  94.370  1.00  0.00           H  
ATOM    281  HB3 GLN    20      66.092  79.405  95.093  1.00  0.00           H  
ATOM    282  CG  GLN    20      65.653  79.179  93.031  1.00  0.00           C  
ATOM    283  HG2 GLN    20      64.942  79.621  92.334  1.00  0.00           H  
ATOM    284  HG3 GLN    20      66.653  79.458  92.700  1.00  0.00           H  
ATOM    285  CD  GLN    20      65.501  77.683  92.946  1.00  0.00           C  
ATOM    286  OE1 GLN    20      65.712  76.950  93.819  1.00  0.00           O  
ATOM    287  NE2 GLN    20      65.131  77.093  91.809  1.00  0.00           N  
ATOM    288 HE21 GLN    20      64.781  77.489  90.948  1.00  0.00           H  
ATOM    289 HE22 GLN    20      65.492  76.151  91.864  1.00  0.00           H  
ATOM    290  C   GLN    20      63.842  79.647  96.424  1.00  0.00           C  
ATOM    291  O   GLN    20      63.382  80.703  96.863  1.00  0.00           O  
ATOM    292  N   PRO    21      64.375  78.737  97.267  1.00  0.00           N  
ATOM    293  CD  PRO    21      64.642  77.310  96.987  1.00  0.00           C  
ATOM    294  HD2 PRO    21      65.643  77.153  96.585  1.00  0.00           H  
ATOM    295  HD3 PRO    21      63.848  76.825  96.420  1.00  0.00           H  
ATOM    296  CG  PRO    21      64.549  76.556  98.288  1.00  0.00           C  
ATOM    297  HG2 PRO    21      65.168  75.659  98.294  1.00  0.00           H  
ATOM    298  HG3 PRO    21      63.497  76.415  98.534  1.00  0.00           H  
ATOM    299  CB  PRO    21      65.082  77.631  99.298  1.00  0.00           C  
ATOM    300  HB2 PRO    21      66.169  77.597  99.371  1.00  0.00           H  
ATOM    301  HB3 PRO    21      64.693  77.392 100.288  1.00  0.00           H  
ATOM    302  CA  PRO    21      64.568  78.937  98.685  1.00  0.00           C  
ATOM    303  HA  PRO    21      63.569  79.177  99.049  1.00  0.00           H  
ATOM    304  C   PRO    21      65.535  80.105  98.964  1.00  0.00           C  
ATOM    305  O   PRO    21      66.612  80.181  98.346  1.00  0.00           O  
ATOM    306  N   GLY    22      65.082  81.044  99.791  1.00  0.00           N  
ATOM    307  H   GLY    22      64.129  81.018 100.125  1.00  0.00           H  
ATOM    308  CA  GLY    22      65.861  82.069 100.396  1.00  0.00           C  
ATOM    309  HA2 GLY    22      66.620  81.674 101.070  1.00  0.00           H  
ATOM    310  HA3 GLY    22      66.278  82.660  99.580  1.00  0.00           H  
ATOM    311  C   GLY    22      65.052  82.992 101.337  1.00  0.00           C  
ATOM    312  O   GLY    22      64.814  84.114 100.992  1.00  0.00           O  
ATOM    313  N   GLN    23      64.778  82.387 102.492  1.00  0.00           N  
ATOM    314  H   GLN    23      65.012  81.417 102.648  1.00  0.00           H  
ATOM    315  CA  GLN    23      64.356  83.136 103.736  1.00  0.00           C  
ATOM    316  HA  GLN    23      63.454  83.715 103.538  1.00  0.00           H  
ATOM    317  CB  GLN    23      64.068  82.104 104.840  1.00  0.00           C  
ATOM    318  HB2 GLN    23      63.506  82.534 105.668  1.00  0.00           H  
ATOM    319  HB3 GLN    23      63.498  81.315 104.349  1.00  0.00           H  
ATOM    320  CG  GLN    23      65.331  81.505 105.441  1.00  0.00           C  
ATOM    321  HG2 GLN    23      65.970  81.240 104.599  1.00  0.00           H  
ATOM    322  HG3 GLN    23      65.693  82.241 106.158  1.00  0.00           H  
ATOM    323  CD  GLN    23      65.215  80.101 106.127  1.00  0.00           C  
ATOM    324  OE1 GLN    23      64.610  79.982 107.140  1.00  0.00           O  
ATOM    325  NE2 GLN    23      65.563  79.017 105.437  1.00  0.00           N  
ATOM    326 HE21 GLN    23      65.777  79.027 104.450  1.00  0.00           H  
ATOM    327 HE22 GLN    23      65.223  78.154 105.836  1.00  0.00           H  
ATOM    328  C   GLN    23      65.413  84.157 104.117  1.00  0.00           C  
ATOM    329  O   GLN    23      66.574  83.855 104.000  1.00  0.00           O  
ATOM    330  N   GLY    24      65.006  85.347 104.537  1.00  0.00           N  
ATOM    331  H   GLY    24      64.043  85.441 104.825  1.00  0.00           H  
ATOM    332  CA  GLY    24      65.873  86.510 104.738  1.00  0.00           C  
ATOM    333  HA2 GLY    24      65.222  87.369 104.896  1.00  0.00           H  
ATOM    334  HA3 GLY    24      66.351  86.359 105.706  1.00  0.00           H  
ATOM    335  C   GLY    24      66.887  86.775 103.590  1.00  0.00           C  
ATOM    336  O   GLY    24      68.056  87.117 103.870  1.00  0.00           O  
ATOM    337  N   TYR    25      66.511  86.570 102.268  1.00  0.00           N  
ATOM    338  H   TYR    25      65.627  86.159 102.004  1.00  0.00           H  
ATOM    339  CA  TYR    25      67.325  86.995 101.098  1.00  0.00           C  
ATOM    340  HA  TYR    25      68.278  86.466 101.098  1.00  0.00           H  
ATOM    341  CB  TYR    25      66.459  86.635  99.891  1.00  0.00           C  
ATOM    342  HB2 TYR    25      66.594  85.558  99.797  1.00  0.00           H  
ATOM    343  HB3 TYR    25      65.425  86.781 100.201  1.00  0.00           H  
ATOM    344  CG  TYR    25      66.667  87.496  98.701  1.00  0.00           C  
ATOM    345  CD1 TYR    25      67.609  87.066  97.717  1.00  0.00           C  
ATOM    346  HD1 TYR    25      68.334  86.276  97.850  1.00  0.00           H  
ATOM    347  CE1 TYR    25      67.837  87.891  96.656  1.00  0.00           C  
ATOM    348  HE1 TYR    25      68.513  87.582  95.873  1.00  0.00           H  
ATOM    349  CZ  TYR    25      67.036  89.068  96.464  1.00  0.00           C  
ATOM    350  OH  TYR    25      67.160  89.757  95.307  1.00  0.00           O  
ATOM    351  HH  TYR    25      68.036  89.696  94.918  1.00  0.00           H  
ATOM    352  CE2 TYR    25      65.998  89.438  97.320  1.00  0.00           C  
ATOM    353  HE2 TYR    25      65.301  90.254  97.199  1.00  0.00           H  
ATOM    354  CD2 TYR    25      65.893  88.684  98.487  1.00  0.00           C  
ATOM    355  HD2 TYR    25      65.053  88.994  99.091  1.00  0.00           H  
ATOM    356  C   TYR    25      67.698  88.503 101.249  1.00  0.00           C  
ATOM    357  O   TYR    25      66.829  89.281 101.416  1.00  0.00           O  
ATOM    358  N   SER    26      68.951  88.920 101.085  1.00  0.00           N  
ATOM    359  H   SER    26      69.623  88.166 101.097  1.00  0.00           H  
ATOM    360  CA  SER    26      69.483  90.284 101.108  1.00  0.00           C  
ATOM    361  HA  SER    26      69.058  90.810 101.963  1.00  0.00           H  
ATOM    362  CB  SER    26      70.997  90.127 101.296  1.00  0.00           C  
ATOM    363  HB2 SER    26      70.988  89.723 102.308  1.00  0.00           H  
ATOM    364  HB3 SER    26      71.431  89.439 100.571  1.00  0.00           H  
ATOM    365  OG  SER    26      71.636  91.432 101.245  1.00  0.00           O  
ATOM    366  HG  SER    26      72.431  91.371 101.780  1.00  0.00           H  
ATOM    367  C   SER    26      69.189  91.015  99.781  1.00  0.00           C  
ATOM    368  O   SER    26      69.570  90.537  98.685  1.00  0.00           O  
ATOM    369  N   GLN    27      68.527  92.153  99.899  1.00  0.00           N  
ATOM    370  H   GLN    27      68.296  92.523 100.810  1.00  0.00           H  
ATOM    371  CA  GLN    27      68.129  92.960  98.717  1.00  0.00           C  
ATOM    372  HA  GLN    27      67.611  92.355  97.972  1.00  0.00           H  
ATOM    373  CB  GLN    27      67.119  94.099  99.164  1.00  0.00           C  
ATOM    374  HB2 GLN    27      66.192  93.622  99.485  1.00  0.00           H  
ATOM    375  HB3 GLN    27      67.488  94.671 100.015  1.00  0.00           H  
ATOM    376  CG  GLN    27      66.599  95.087  98.064  1.00  0.00           C  
ATOM    377  HG2 GLN    27      67.368  95.646  97.531  1.00  0.00           H  
ATOM    378  HG3 GLN    27      66.201  94.454  97.270  1.00  0.00           H  
ATOM    379  CD  GLN    27      65.436  95.931  98.679  1.00  0.00           C  
ATOM    380  OE1 GLN    27      65.450  96.513  99.784  1.00  0.00           O  
ATOM    381  NE2 GLN    27      64.362  96.214  97.936  1.00  0.00           N  
ATOM    382 HE21 GLN    27      64.262  95.892  96.984  1.00  0.00           H  
ATOM    383 HE22 GLN    27      63.704  96.850  98.364  1.00  0.00           H  
ATOM    384  C   GLN    27      69.388  93.585  98.051  1.00  0.00           C  
ATOM    385  O   GLN    27      69.210  94.093  96.926  1.00  0.00           O  
ATOM    386  N   GLN    28      70.620  93.461  98.636  1.00  0.00           N  
ATOM    387  H   GLN    28      70.577  92.995  99.531  1.00  0.00           H  
ATOM    388  CA  GLN    28      71.872  93.994  98.145  1.00  0.00           C  
ATOM    389  HA  GLN    28      71.645  94.941  97.655  1.00  0.00           H  
ATOM    390  CB  GLN    28      72.829  94.048  99.399  1.00  0.00           C  
ATOM    391  HB2 GLN    28      73.088  93.040  99.722  1.00  0.00           H  
ATOM    392  HB3 GLN    28      73.718  94.529  98.991  1.00  0.00           H  
ATOM    393  CG  GLN    28      72.356  94.859 100.649  1.00  0.00           C  
ATOM    394  HG2 GLN    28      71.484  94.374 101.088  1.00  0.00           H  
ATOM    395  HG3 GLN    28      73.227  95.005 101.287  1.00  0.00           H  
ATOM    396  CD  GLN    28      71.824  96.306 100.287  1.00  0.00           C  
ATOM    397  OE1 GLN    28      70.669  96.537 100.139  1.00  0.00           O  
ATOM    398  NE2 GLN    28      72.724  97.176  99.998  1.00  0.00           N  
ATOM    399 HE21 GLN    28      72.412  98.128  99.869  1.00  0.00           H  
ATOM    400 HE22 GLN    28      73.714  96.988 100.051  1.00  0.00           H  
ATOM    401  C   GLN    28      72.439  93.029  97.092  1.00  0.00           C  
ATOM    402  O   GLN    28      73.080  93.554  96.119  1.00  0.00           O  
ATOM    403  N   SER    29      71.984  91.759  97.136  1.00  0.00           N  
ATOM    404  H   SER    29      71.366  91.569  97.912  1.00  0.00           H  
ATOM    405  CA  SER    29      72.213  90.835  96.032  1.00  0.00           C  
ATOM    406  HA  SER    29      71.798  89.909  96.429  1.00  0.00           H  
ATOM    407  CB  SER    29      71.467  91.256  94.772  1.00  0.00           C  
ATOM    408  HB2 SER    29      71.791  92.256  94.484  1.00  0.00           H  
ATOM    409  HB3 SER    29      71.527  90.470  94.019  1.00  0.00           H  
ATOM    410  OG  SER    29      70.096  91.402  95.028  1.00  0.00           O  
ATOM    411  HG  SER    29      69.624  90.710  94.559  1.00  0.00           H  
ATOM    412  C   SER    29      73.677  90.413  95.746  1.00  0.00           C  
ATOM    413  O   SER    29      74.520  90.457  96.631  1.00  0.00           O  
ATOM    414  N   SER    30      74.039  90.083  94.510  1.00  0.00           N  
ATOM    415  H   SER    30      73.332  90.117  93.789  1.00  0.00           H  
ATOM    416  CA  SER    30      75.419  89.658  94.143  1.00  0.00           C  
ATOM    417  HA  SER    30      75.926  89.295  95.037  1.00  0.00           H  
ATOM    418  CB  SER    30      75.309  88.473  93.098  1.00  0.00           C  
ATOM    419  HB2 SER    30      74.756  88.816  92.224  1.00  0.00           H  
ATOM    420  HB3 SER    30      76.298  88.054  92.908  1.00  0.00           H  
ATOM    421  OG  SER    30      74.638  87.436  93.712  1.00  0.00           O  
ATOM    422  HG  SER    30      74.066  86.981  93.090  1.00  0.00           H  
ATOM    423  C   SER    30      76.220  90.785  93.505  1.00  0.00           C  
ATOM    424  O   SER    30      75.613  91.629  92.819  1.00  0.00           O  
ATOM    425  N   GLN    31      77.500  90.959  93.617  1.00  0.00           N  
ATOM    426  H   GLN    31      77.833  91.807  93.181  1.00  0.00           H  
ATOM    427  CA  GLN    31      78.469  90.204  94.458  1.00  0.00           C  
ATOM    428  HA  GLN    31      78.376  89.140  94.242  1.00  0.00           H  
ATOM    429  CB  GLN    31      79.825  90.519  93.817  1.00  0.00           C  
ATOM    430  HB2 GLN    31      79.748  89.990  92.867  1.00  0.00           H  
ATOM    431  HB3 GLN    31      79.801  91.577  93.555  1.00  0.00           H  
ATOM    432  CG  GLN    31      81.096  90.124  94.585  1.00  0.00           C  
ATOM    433  HG2 GLN    31      81.077  90.798  95.442  1.00  0.00           H  
ATOM    434  HG3 GLN    31      80.998  89.096  94.936  1.00  0.00           H  
ATOM    435  CD  GLN    31      82.377  90.253  93.747  1.00  0.00           C  
ATOM    436  OE1 GLN    31      82.358  90.418  92.560  1.00  0.00           O  
ATOM    437  NE2 GLN    31      83.507  90.126  94.329  1.00  0.00           N  
ATOM    438 HE21 GLN    31      84.393  90.291  93.873  1.00  0.00           H  
ATOM    439 HE22 GLN    31      83.509  89.837  95.297  1.00  0.00           H  
ATOM    440  C   GLN    31      78.312  90.434  96.020  1.00  0.00           C  
ATOM    441  O   GLN    31      78.061  91.592  96.487  1.00  0.00           O  
ATOM    442  N   PRO    32      78.424  89.322  96.801  1.00  0.00           N  
ATOM    443  CD  PRO    32      78.534  87.921  96.441  1.00  0.00           C  
ATOM    444  HD2 PRO    32      79.350  87.821  95.726  1.00  0.00           H  
ATOM    445  HD3 PRO    32      77.527  87.675  96.105  1.00  0.00           H  
ATOM    446  CG  PRO    32      78.872  87.207  97.806  1.00  0.00           C  
ATOM    447  HG2 PRO    32      79.947  87.209  97.984  1.00  0.00           H  
ATOM    448  HG3 PRO    32      78.474  86.203  97.953  1.00  0.00           H  
ATOM    449  CB  PRO    32      78.180  88.147  98.836  1.00  0.00           C  
ATOM    450  HB2 PRO    32      78.542  87.899  99.833  1.00  0.00           H  
ATOM    451  HB3 PRO    32      77.099  88.027  98.904  1.00  0.00           H  
ATOM    452  CA  PRO    32      78.464  89.572  98.267  1.00  0.00           C  
ATOM    453  HA  PRO    32      77.621  90.149  98.646  1.00  0.00           H  
ATOM    454  C   PRO    32      79.836  90.042  98.739  1.00  0.00           C  
ATOM    455  O   PRO    32      80.823  89.638  98.121  1.00  0.00           O  
ATOM    456  N   TYR    33      79.883  90.788  99.888  1.00  0.00           N  
ATOM    457  H   TYR    33      79.049  91.093 100.370  1.00  0.00           H  
ATOM    458  CA  TYR    33      81.227  91.119 100.453  1.00  0.00           C  
ATOM    459  HA  TYR    33      82.041  90.555  99.998  1.00  0.00           H  
ATOM    460  CB  TYR    33      81.472  92.573 100.013  1.00  0.00           C  
ATOM    461  HB2 TYR    33      80.657  93.240 100.294  1.00  0.00           H  
ATOM    462  HB3 TYR    33      82.292  92.931 100.636  1.00  0.00           H  
ATOM    463  CG  TYR    33      81.731  92.744  98.580  1.00  0.00           C  
ATOM    464  CD1 TYR    33      82.999  92.424  98.056  1.00  0.00           C  
ATOM    465  HD1 TYR    33      83.799  91.967  98.619  1.00  0.00           H  
ATOM    466  CE1 TYR    33      83.325  92.575  96.691  1.00  0.00           C  
ATOM    467  HE1 TYR    33      84.338  92.341  96.397  1.00  0.00           H  
ATOM    468  CZ  TYR    33      82.413  93.122  95.802  1.00  0.00           C  
ATOM    469  OH  TYR    33      82.620  93.130  94.463  1.00  0.00           O  
ATOM    470  HH  TYR    33      82.164  93.770  93.912  1.00  0.00           H  
ATOM    471  CE2 TYR    33      81.169  93.530  96.348  1.00  0.00           C  
ATOM    472  HE2 TYR    33      80.364  93.925  95.746  1.00  0.00           H  
ATOM    473  CD2 TYR    33      80.830  93.442  97.701  1.00  0.00           C  
ATOM    474  HD2 TYR    33      79.805  93.641  97.977  1.00  0.00           H  
ATOM    475  C   TYR    33      81.285  90.818 101.986  1.00  0.00           C  
ATOM    476  O   TYR    33      81.936  91.532 102.785  1.00  0.00           O  
ATOM    477  N   GLY    34      80.600  89.724 102.463  1.00  0.00           N  
ATOM    478  H   GLY    34      80.083  89.162 101.802  1.00  0.00           H  
ATOM    479  CA  GLY    34      80.180  89.528 103.856  1.00  0.00           C  
ATOM    480  HA2 GLY    34      79.706  88.551 103.945  1.00  0.00           H  
ATOM    481  HA3 GLY    34      80.935  89.551 104.642  1.00  0.00           H  
ATOM    482  C   GLY    34      79.168  90.588 104.352  1.00  0.00           C  
ATOM    483  O   GLY    34      78.590  91.393 103.600  1.00  0.00           O  
ATOM    484  N   GLN    35      78.950  90.732 105.694  1.00  0.00           N  
ATOM    485  H   GLN    35      79.434  90.120 106.335  1.00  0.00           H  
ATOM    486  CA  GLN    35      77.983  91.674 106.346  1.00  0.00           C  
ATOM    487  HA  GLN    35      77.921  92.631 105.828  1.00  0.00           H  
ATOM    488  CB  GLN    35      76.618  91.065 106.194  1.00  0.00           C  
ATOM    489  HB2 GLN    35      76.468  90.917 105.125  1.00  0.00           H  
ATOM    490  HB3 GLN    35      76.581  90.046 106.578  1.00  0.00           H  
ATOM    491  CG  GLN    35      75.367  91.767 106.745  1.00  0.00           C  
ATOM    492  HG2 GLN    35      74.453  91.290 106.391  1.00  0.00           H  
ATOM    493  HG3 GLN    35      75.295  91.519 107.804  1.00  0.00           H  
ATOM    494  CD  GLN    35      75.372  93.285 106.641  1.00  0.00           C  
ATOM    495  OE1 GLN    35      75.854  93.839 105.644  1.00  0.00           O  
ATOM    496  NE2 GLN    35      74.941  94.043 107.583  1.00  0.00           N  
ATOM    497 HE21 GLN    35      74.572  93.663 108.443  1.00  0.00           H  
ATOM    498 HE22 GLN    35      74.882  95.045 107.478  1.00  0.00           H  
ATOM    499  C   GLN    35      78.318  91.945 107.842  1.00  0.00           C  
ATOM    500  O   GLN    35      78.521  90.976 108.552  1.00  0.00           O  
ATOM    501  N   GLN    36      78.447  93.177 108.299  1.00  0.00           N  
ATOM    502  H   GLN    36      78.563  93.189 109.302  1.00  0.00           H  
ATOM    503  CA  GLN    36      78.764  94.478 107.487  1.00  0.00           C  
ATOM    504  HA  GLN    36      77.909  94.792 106.889  1.00  0.00           H  
ATOM    505  CB  GLN    36      79.183  95.585 108.467  1.00  0.00           C  
ATOM    506  HB2 GLN    36      79.847  95.141 109.210  1.00  0.00           H  
ATOM    507  HB3 GLN    36      79.751  96.359 107.951  1.00  0.00           H  
ATOM    508  CG  GLN    36      78.122  96.257 109.317  1.00  0.00           C  
ATOM    509  HG2 GLN    36      77.300  96.595 108.686  1.00  0.00           H  
ATOM    510  HG3 GLN    36      77.721  95.587 110.077  1.00  0.00           H  
ATOM    511  CD  GLN    36      78.610  97.456 110.116  1.00  0.00           C  
ATOM    512  OE1 GLN    36      78.873  98.532 109.678  1.00  0.00           O  
ATOM    513  NE2 GLN    36      78.652  97.340 111.427  1.00  0.00           N  
ATOM    514 HE21 GLN    36      78.538  96.436 111.864  1.00  0.00           H  
ATOM    515 HE22 GLN    36      78.982  98.127 111.966  1.00  0.00           H  
ATOM    516  C   GLN    36      79.892  94.330 106.486  1.00  0.00           C  
ATOM    517  O   GLN    36      80.853  93.576 106.651  1.00  0.00           O  
ATOM    518  N   SER    37      79.864  95.180 105.448  1.00  0.00           N  
ATOM    519  H   SER    37      79.050  95.775 105.395  1.00  0.00           H  
ATOM    520  CA  SER    37      80.802  95.101 104.266  1.00  0.00           C  
ATOM    521  HA  SER    37      80.846  94.049 103.982  1.00  0.00           H  
ATOM    522  CB  SER    37      80.242  95.933 103.118  1.00  0.00           C  
ATOM    523  HB2 SER    37      79.166  95.761 103.075  1.00  0.00           H  
ATOM    524  HB3 SER    37      80.417  96.986 103.337  1.00  0.00           H  
ATOM    525  OG  SER    37      80.886  95.568 101.937  1.00  0.00           O  
ATOM    526  HG  SER    37      80.524  96.135 101.253  1.00  0.00           H  
ATOM    527  C   SER    37      82.205  95.568 104.600  1.00  0.00           C  
ATOM    528  O   SER    37      82.408  96.298 105.572  1.00  0.00           O  
ATOM    529  N   TYR    38      83.216  95.273 103.799  1.00  0.00           N  
ATOM    530  H   TYR    38      82.975  94.816 102.932  1.00  0.00           H  
ATOM    531  CA  TYR    38      84.636  95.458 104.022  1.00  0.00           C  
ATOM    532  HA  TYR    38      84.760  94.920 104.962  1.00  0.00           H  
ATOM    533  CB  TYR    38      85.468  94.764 102.942  1.00  0.00           C  
ATOM    534  HB2 TYR    38      86.421  94.452 103.371  1.00  0.00           H  
ATOM    535  HB3 TYR    38      84.909  93.838 102.814  1.00  0.00           H  
ATOM    536  CG  TYR    38      85.645  95.521 101.632  1.00  0.00           C  
ATOM    537  CD1 TYR    38      86.713  96.393 101.402  1.00  0.00           C  
ATOM    538  HD1 TYR    38      87.400  96.558 102.220  1.00  0.00           H  
ATOM    539  CE1 TYR    38      86.764  97.129 100.234  1.00  0.00           C  
ATOM    540  HE1 TYR    38      87.653  97.707 100.031  1.00  0.00           H  
ATOM    541  CZ  TYR    38      85.736  96.965  99.249  1.00  0.00           C  
ATOM    542  OH  TYR    38      85.675  97.781  98.171  1.00  0.00           O  
ATOM    543  HH  TYR    38      85.077  97.363  97.547  1.00  0.00           H  
ATOM    544  CE2 TYR    38      84.693  96.027  99.456  1.00  0.00           C  
ATOM    545  HE2 TYR    38      83.930  95.887  98.706  1.00  0.00           H  
ATOM    546  CD2 TYR    38      84.651  95.370 100.670  1.00  0.00           C  
ATOM    547  HD2 TYR    38      83.804  94.732 100.876  1.00  0.00           H  
ATOM    548  C   TYR    38      85.020  96.933 104.259  1.00  0.00           C  
ATOM    549  O   TYR    38      84.253  97.810 103.851  1.00  0.00           O  
ATOM    550  N   SER    39      86.215  97.148 104.870  1.00  0.00           N  
ATOM    551  H   SER    39      86.656  96.336 105.278  1.00  0.00           H  
ATOM    552  CA  SER    39      86.725  98.420 105.271  1.00  0.00           C  
ATOM    553  HA  SER    39      86.018  98.999 105.865  1.00  0.00           H  
ATOM    554  CB  SER    39      87.887  98.312 106.241  1.00  0.00           C  
ATOM    555  HB2 SER    39      88.700  97.894 105.647  1.00  0.00           H  
ATOM    556  HB3 SER    39      88.074  99.265 106.737  1.00  0.00           H  
ATOM    557  OG  SER    39      87.466  97.411 107.298  1.00  0.00           O  
ATOM    558  HG  SER    39      87.039  97.960 107.960  1.00  0.00           H  
ATOM    559  C   SER    39      87.164  99.265 104.115  1.00  0.00           C  
ATOM    560  O   SER    39      88.403  99.604 103.965  1.00  0.00           O  
ATOM    561  N   GLY    40      86.320  99.609 103.120  1.00  0.00           N  
ATOM    562  H   GLY    40      85.434  99.136 103.018  1.00  0.00           H  
ATOM    563  CA  GLY    40      86.657 100.457 101.977  1.00  0.00           C  
ATOM    564  HA2 GLY    40      87.619 100.102 101.608  1.00  0.00           H  
ATOM    565  HA3 GLY    40      85.981 100.256 101.146  1.00  0.00           H  
ATOM    566  C   GLY    40      86.774 101.951 102.294  1.00  0.00           C  
ATOM    567  O   GLY    40      86.877 102.340 103.435  1.00  0.00           O  
ATOM    568  N   TYR    41      86.721 102.825 101.256  1.00  0.00           N  
ATOM    569  H   TYR    41      87.098 103.728 101.504  1.00  0.00           H  
ATOM    570  CA  TYR    41      86.468 102.601  99.848  1.00  0.00           C  
ATOM    571  HA  TYR    41      86.649 101.537  99.693  1.00  0.00           H  
ATOM    572  CB  TYR    41      85.010 102.930  99.478  1.00  0.00           C  
ATOM    573  HB2 TYR    41      84.859 103.980  99.725  1.00  0.00           H  
ATOM    574  HB3 TYR    41      85.014 102.837  98.392  1.00  0.00           H  
ATOM    575  CG  TYR    41      83.981 101.941 100.029  1.00  0.00           C  
ATOM    576  CD1 TYR    41      83.584 100.832  99.275  1.00  0.00           C  
ATOM    577  HD1 TYR    41      83.855 100.785  98.231  1.00  0.00           H  
ATOM    578  CE1 TYR    41      82.812  99.747  99.737  1.00  0.00           C  
ATOM    579  HE1 TYR    41      82.458  98.912  99.151  1.00  0.00           H  
ATOM    580  CZ  TYR    41      82.513  99.649 101.088  1.00  0.00           C  
ATOM    581  OH  TYR    41      81.798  98.650 101.549  1.00  0.00           O  
ATOM    582  HH  TYR    41      82.023  98.404 102.449  1.00  0.00           H  
ATOM    583  CE2 TYR    41      82.930 100.726 101.887  1.00  0.00           C  
ATOM    584  HE2 TYR    41      82.701 100.610 102.936  1.00  0.00           H  
ATOM    585  CD2 TYR    41      83.620 101.850 101.445  1.00  0.00           C  
ATOM    586  HD2 TYR    41      83.926 102.609 102.149  1.00  0.00           H  
ATOM    587  C   TYR    41      87.401 103.473  98.952  1.00  0.00           C  
ATOM    588  O   TYR    41      87.675 104.594  99.221  1.00  0.00           O  
ATOM    589  N   SER    42      87.886 102.843  97.893  1.00  0.00           N  
ATOM    590  H   SER    42      87.649 101.869  97.770  1.00  0.00           H  
ATOM    591  CA  SER    42      88.434 103.571  96.781  1.00  0.00           C  
ATOM    592  HA  SER    42      89.373 103.906  97.221  1.00  0.00           H  
ATOM    593  CB  SER    42      88.740 102.616  95.638  1.00  0.00           C  
ATOM    594  HB2 SER    42      89.306 101.784  96.056  1.00  0.00           H  
ATOM    595  HB3 SER    42      87.773 102.326  95.226  1.00  0.00           H  
ATOM    596  OG  SER    42      89.379 103.377  94.653  1.00  0.00           O  
ATOM    597  HG  SER    42      90.303 103.131  94.740  1.00  0.00           H  
ATOM    598  C   SER    42      87.633 104.797  96.223  1.00  0.00           C  
ATOM    599  O   SER    42      86.413 104.762  96.078  1.00  0.00           O  
ATOM    600  N   GLN    43      88.417 105.795  95.815  1.00  0.00           N  
ATOM    601  H   GLN    43      89.315 105.903  96.264  1.00  0.00           H  
ATOM    602  CA  GLN    43      87.814 107.102  95.333  1.00  0.00           C  
ATOM    603  HA  GLN    43      86.934 106.972  94.704  1.00  0.00           H  
ATOM    604  CB  GLN    43      87.359 107.958  96.488  1.00  0.00           C  
ATOM    605  HB2 GLN    43      86.977 108.816  95.934  1.00  0.00           H  
ATOM    606  HB3 GLN    43      86.517 107.414  96.917  1.00  0.00           H  
ATOM    607  CG  GLN    43      88.412 108.240  97.606  1.00  0.00           C  
ATOM    608  HG2 GLN    43      88.306 107.426  98.323  1.00  0.00           H  
ATOM    609  HG3 GLN    43      89.404 108.430  97.198  1.00  0.00           H  
ATOM    610  CD  GLN    43      87.973 109.357  98.479  1.00  0.00           C  
ATOM    611  OE1 GLN    43      86.836 109.423  98.870  1.00  0.00           O  
ATOM    612  NE2 GLN    43      88.774 110.340  98.827  1.00  0.00           N  
ATOM    613 HE21 GLN    43      89.777 110.318  98.712  1.00  0.00           H  
ATOM    614 HE22 GLN    43      88.321 111.179  99.158  1.00  0.00           H  
ATOM    615  C   GLN    43      88.763 107.863  94.428  1.00  0.00           C  
ATOM    616  O   GLN    43      89.903 108.062  94.771  1.00  0.00           O  
ATOM    617  N   SER    44      88.143 108.535  93.481  1.00  0.00           N  
ATOM    618  H   SER    44      87.138 108.438  93.455  1.00  0.00           H  
ATOM    619  CA  SER    44      88.806 109.304  92.520  1.00  0.00           C  
ATOM    620  HA  SER    44      89.805 109.592  92.846  1.00  0.00           H  
ATOM    621  CB  SER    44      88.828 108.537  91.206  1.00  0.00           C  
ATOM    622  HB2 SER    44      87.881 108.245  90.753  1.00  0.00           H  
ATOM    623  HB3 SER    44      89.258 109.201  90.456  1.00  0.00           H  
ATOM    624  OG  SER    44      89.666 107.399  91.259  1.00  0.00           O  
ATOM    625  HG  SER    44      90.543 107.772  91.378  1.00  0.00           H  
ATOM    626  C   SER    44      87.897 110.514  92.355  1.00  0.00           C  
ATOM    627  O   SER    44      87.196 110.638  91.353  1.00  0.00           O  
ATOM    628  N   THR    45      87.858 111.405  93.335  1.00  0.00           N  
ATOM    629  H   THR    45      88.577 111.277  94.032  1.00  0.00           H  
ATOM    630  CA  THR    45      87.063 112.659  93.400  1.00  0.00           C  
ATOM    631  HA  THR    45      86.023 112.477  93.129  1.00  0.00           H  
ATOM    632  CB  THR    45      87.194 113.192  94.823  1.00  0.00           C  
ATOM    633  HB  THR    45      86.555 114.073  94.764  1.00  0.00           H  
ATOM    634  CG2 THR    45      86.627 112.350  95.905  1.00  0.00           C  
ATOM    635 HG21 THR    45      85.597 112.134  95.619  1.00  0.00           H  
ATOM    636 HG22 THR    45      87.131 111.387  95.990  1.00  0.00           H  
ATOM    637 HG23 THR    45      86.697 112.915  96.834  1.00  0.00           H  
ATOM    638  OG1 THR    45      88.516 113.597  95.094  1.00  0.00           O  
ATOM    639  HG1 THR    45      89.076 112.829  94.957  1.00  0.00           H  
ATOM    640  C   THR    45      87.463 113.726  92.295  1.00  0.00           C  
ATOM    641  O   THR    45      86.532 114.468  91.884  1.00  0.00           O  
ATOM    642  N   ASP    46      88.683 113.735  91.885  1.00  0.00           N  
ATOM    643  H   ASP    46      89.224 112.957  92.235  1.00  0.00           H  
ATOM    644  CA  ASP    46      89.290 114.598  90.841  1.00  0.00           C  
ATOM    645  HA  ASP    46      88.483 115.105  90.311  1.00  0.00           H  
ATOM    646  CB  ASP    46      90.165 115.626  91.604  1.00  0.00           C  
ATOM    647  HB2 ASP    46      89.586 116.090  92.403  1.00  0.00           H  
ATOM    648  HB3 ASP    46      90.998 115.045  91.999  1.00  0.00           H  
ATOM    649  CG  ASP    46      90.775 116.665  90.726  1.00  0.00           C  
ATOM    650  OD1 ASP    46      91.507 117.566  91.193  1.00  0.00           O  
ATOM    651  OD2 ASP    46      90.537 116.582  89.531  1.00  0.00           O  
ATOM    652  C   ASP    46      89.968 113.836  89.775  1.00  0.00           C  
ATOM    653  O   ASP    46      90.767 112.968  89.912  1.00  0.00           O  
ATOM    654  N   THR    47      89.582 114.105  88.508  1.00  0.00           N  
ATOM    655  H   THR    47      88.818 114.755  88.389  1.00  0.00           H  
ATOM    656  CA  THR    47      90.013 113.552  87.214  1.00  0.00           C  
ATOM    657  HA  THR    47      90.329 112.510  87.267  1.00  0.00           H  
ATOM    658  CB  THR    47      88.924 113.669  86.084  1.00  0.00           C  
ATOM    659  HB  THR    47      89.308 113.422  85.095  1.00  0.00           H  
ATOM    660  CG2 THR    47      87.717 112.797  86.343  1.00  0.00           C  
ATOM    661 HG21 THR    47      87.369 112.922  87.368  1.00  0.00           H  
ATOM    662 HG22 THR    47      86.882 113.038  85.686  1.00  0.00           H  
ATOM    663 HG23 THR    47      88.058 111.762  86.325  1.00  0.00           H  
ATOM    664  OG1 THR    47      88.335 114.917  86.040  1.00  0.00           O  
ATOM    665  HG1 THR    47      88.998 115.559  85.776  1.00  0.00           H  
ATOM    666  C   THR    47      91.290 114.214  86.770  1.00  0.00           C  
ATOM    667  O   THR    47      91.709 113.976  85.645  1.00  0.00           O  
ATOM    668  N   SER    48      91.885 115.103  87.603  1.00  0.00           N  
ATOM    669  H   SER    48      91.475 115.471  88.449  1.00  0.00           H  
ATOM    670  CA  SER    48      93.115 115.833  87.245  1.00  0.00           C  
ATOM    671  HA  SER    48      93.513 115.624  86.252  1.00  0.00           H  
ATOM    672  CB  SER    48      92.729 117.322  87.153  1.00  0.00           C  
ATOM    673  HB2 SER    48      93.430 117.868  86.522  1.00  0.00           H  
ATOM    674  HB3 SER    48      91.725 117.458  86.752  1.00  0.00           H  
ATOM    675  OG  SER    48      92.750 117.852  88.430  1.00  0.00           O  
ATOM    676  HG  SER    48      92.080 117.340  88.890  1.00  0.00           H  
ATOM    677  C   SER    48      94.265 115.455  88.189  1.00  0.00           C  
ATOM    678  O   SER    48      95.362 115.854  87.904  1.00  0.00           O  
ATOM    679  N   GLY    49      94.035 114.774  89.296  1.00  0.00           N  
ATOM    680  H   GLY    49      93.062 114.603  89.508  1.00  0.00           H  
ATOM    681  CA  GLY    49      95.039 114.300  90.344  1.00  0.00           C  
ATOM    682  HA2 GLY    49      95.779 113.715  89.797  1.00  0.00           H  
ATOM    683  HA3 GLY    49      95.442 115.172  90.860  1.00  0.00           H  
ATOM    684  C   GLY    49      94.453 113.318  91.339  1.00  0.00           C  
ATOM    685  O   GLY    49      93.305 113.348  91.635  1.00  0.00           O  
ATOM    686  N   TYR    50      95.277 112.403  91.850  1.00  0.00           N  
ATOM    687  H   TYR    50      94.925 111.920  92.665  1.00  0.00           H  
ATOM    688  CA  TYR    50      96.717 112.094  91.482  1.00  0.00           C  
ATOM    689  HA  TYR    50      97.113 113.068  91.195  1.00  0.00           H  
ATOM    690  CB  TYR    50      97.348 111.698  92.800  1.00  0.00           C  
ATOM    691  HB2 TYR    50      97.544 112.618  93.349  1.00  0.00           H  
ATOM    692  HB3 TYR    50      96.716 111.003  93.354  1.00  0.00           H  
ATOM    693  CG  TYR    50      98.732 111.127  92.651  1.00  0.00           C  
ATOM    694  CD1 TYR    50      98.866 109.848  92.072  1.00  0.00           C  
ATOM    695  HD1 TYR    50      98.000 109.215  91.942  1.00  0.00           H  
ATOM    696  CE1 TYR    50     100.183 109.353  91.889  1.00  0.00           C  
ATOM    697  HE1 TYR    50     100.227 108.376  91.430  1.00  0.00           H  
ATOM    698  CZ  TYR    50     101.312 110.178  92.012  1.00  0.00           C  
ATOM    699  OH  TYR    50     102.465 109.612  91.681  1.00  0.00           O  
ATOM    700  HH  TYR    50     102.325 108.773  91.235  1.00  0.00           H  
ATOM    701  CE2 TYR    50     101.171 111.493  92.477  1.00  0.00           C  
ATOM    702  HE2 TYR    50     102.056 112.087  92.653  1.00  0.00           H  
ATOM    703  CD2 TYR    50      99.862 111.973  92.821  1.00  0.00           C  
ATOM    704  HD2 TYR    50      99.717 112.955  93.249  1.00  0.00           H  
ATOM    705  C   TYR    50      96.835 111.045  90.360  1.00  0.00           C  
ATOM    706  O   TYR    50      96.048 110.118  90.326  1.00  0.00           O  
ATOM    707  N   GLY    51      97.635 111.250  89.304  1.00  0.00           N  
ATOM    708  H   GLY    51      97.596 110.573  88.555  1.00  0.00           H  
ATOM    709  CA  GLY    51      98.709 112.244  89.199  1.00  0.00           C  
ATOM    710  HA2 GLY    51      98.349 113.039  88.546  1.00  0.00           H  
ATOM    711  HA3 GLY    51      99.001 112.720  90.135  1.00  0.00           H  
ATOM    712  C   GLY    51      99.999 111.587  88.715  1.00  0.00           C  
ATOM    713  O   GLY    51     100.053 110.369  88.495  1.00  0.00           O  
ATOM    714  N   GLN    52     101.005 112.414  88.490  1.00  0.00           N  
ATOM    715  H   GLN    52     100.885 113.348  88.853  1.00  0.00           H  
ATOM    716  CA  GLN    52     102.265 112.024  87.745  1.00  0.00           C  
ATOM    717  HA  GLN    52     102.616 112.958  87.306  1.00  0.00           H  
ATOM    718  CB  GLN    52     103.281 111.446  88.778  1.00  0.00           C  
ATOM    719  HB2 GLN    52     102.834 110.559  89.227  1.00  0.00           H  
ATOM    720  HB3 GLN    52     104.198 111.063  88.330  1.00  0.00           H  
ATOM    721  CG  GLN    52     103.699 112.444  89.794  1.00  0.00           C  
ATOM    722  HG2 GLN    52     104.202 113.293  89.331  1.00  0.00           H  
ATOM    723  HG3 GLN    52     102.862 112.870  90.348  1.00  0.00           H  
ATOM    724  CD  GLN    52     104.794 111.891  90.809  1.00  0.00           C  
ATOM    725  OE1 GLN    52     105.687 111.065  90.706  1.00  0.00           O  
ATOM    726  NE2 GLN    52     104.742 112.341  92.026  1.00  0.00           N  
ATOM    727 HE21 GLN    52     104.059 113.023  92.325  1.00  0.00           H  
ATOM    728 HE22 GLN    52     105.380 111.983  92.722  1.00  0.00           H  
ATOM    729  C   GLN    52     102.050 111.096  86.509  1.00  0.00           C  
ATOM    730  O   GLN    52     102.563 109.983  86.443  1.00  0.00           O  
ATOM    731  N   SER    53     101.280 111.512  85.539  1.00  0.00           N  
ATOM    732  H   SER    53     101.316 110.870  84.760  1.00  0.00           H  
ATOM    733  CA  SER    53     100.533 112.790  85.261  1.00  0.00           C  
ATOM    734  HA  SER    53     100.095 113.068  86.220  1.00  0.00           H  
ATOM    735  CB  SER    53     101.377 113.949  84.688  1.00  0.00           C  
ATOM    736  HB2 SER    53     102.223 114.235  85.312  1.00  0.00           H  
ATOM    737  HB3 SER    53     101.676 113.700  83.670  1.00  0.00           H  
ATOM    738  OG  SER    53     100.516 115.054  84.504  1.00  0.00           O  
ATOM    739  HG  SER    53     100.272 115.406  85.363  1.00  0.00           H  
ATOM    740  C   SER    53      99.365 112.539  84.321  1.00  0.00           C  
ATOM    741  O   SER    53      99.512 111.816  83.316  1.00  0.00           O  
ATOM    742  N   SER    54      98.172 113.025  84.591  1.00  0.00           N  
ATOM    743  H   SER    54      98.161 113.637  85.395  1.00  0.00           H  
ATOM    744  CA  SER    54      96.879 112.638  83.930  1.00  0.00           C  
ATOM    745  HA  SER    54      97.046 111.642  83.520  1.00  0.00           H  
ATOM    746  CB  SER    54      95.754 112.583  84.967  1.00  0.00           C  
ATOM    747  HB2 SER    54      96.101 112.025  85.837  1.00  0.00           H  
ATOM    748  HB3 SER    54      95.443 113.555  85.350  1.00  0.00           H  
ATOM    749  OG  SER    54      94.681 111.899  84.416  1.00  0.00           O  
ATOM    750  HG  SER    54      94.106 112.515  83.956  1.00  0.00           H  
ATOM    751  C   SER    54      96.500 113.544  82.745  1.00  0.00           C  
ATOM    752  O   SER    54      95.560 113.230  82.039  1.00  0.00           O  
ATOM    753  N   TYR    55      97.335 114.518  82.374  1.00  0.00           N  
ATOM    754  H   TYR    55      98.017 114.801  83.063  1.00  0.00           H  
ATOM    755  CA  TYR    55      97.311 115.264  81.077  1.00  0.00           C  
ATOM    756  HA  TYR    55      96.258 115.481  80.896  1.00  0.00           H  
ATOM    757  CB  TYR    55      97.951 116.591  81.379  1.00  0.00           C  
ATOM    758  HB2 TYR    55      98.936 116.368  81.788  1.00  0.00           H  
ATOM    759  HB3 TYR    55      97.885 117.184  80.466  1.00  0.00           H  
ATOM    760  CG  TYR    55      97.234 117.401  82.468  1.00  0.00           C  
ATOM    761  CD1 TYR    55      97.610 117.395  83.781  1.00  0.00           C  
ATOM    762  HD1 TYR    55      98.513 116.835  83.980  1.00  0.00           H  
ATOM    763  CE1 TYR    55      96.898 118.077  84.732  1.00  0.00           C  
ATOM    764  HE1 TYR    55      97.178 118.091  85.775  1.00  0.00           H  
ATOM    765  CZ  TYR    55      95.818 118.945  84.384  1.00  0.00           C  
ATOM    766  OH  TYR    55      95.162 119.624  85.383  1.00  0.00           O  
ATOM    767  HH  TYR    55      94.229 119.723  85.176  1.00  0.00           H  
ATOM    768  CE2 TYR    55      95.464 119.066  82.982  1.00  0.00           C  
ATOM    769  HE2 TYR    55      94.570 119.566  82.640  1.00  0.00           H  
ATOM    770  CD2 TYR    55      96.170 118.190  82.068  1.00  0.00           C  
ATOM    771  HD2 TYR    55      95.739 118.147  81.078  1.00  0.00           H  
ATOM    772  C   TYR    55      97.972 114.494  79.908  1.00  0.00           C  
ATOM    773  O   TYR    55      99.199 114.251  79.991  1.00  0.00           O  
ATOM    774  N   SER    56      97.342 114.009  78.860  1.00  0.00           N  
ATOM    775  H   SER    56      97.904 113.501  78.192  1.00  0.00           H  
ATOM    776  CA  SER    56      95.999 114.393  78.293  1.00  0.00           C  
ATOM    777  HA  SER    56      95.900 113.907  77.323  1.00  0.00           H  
ATOM    778  CB  SER    56      94.857 113.844  79.093  1.00  0.00           C  
ATOM    779  HB2 SER    56      94.991 112.765  79.166  1.00  0.00           H  
ATOM    780  HB3 SER    56      94.824 114.254  80.103  1.00  0.00           H  
ATOM    781  OG  SER    56      93.601 113.907  78.393  1.00  0.00           O  
ATOM    782  HG  SER    56      93.830 113.675  77.490  1.00  0.00           H  
ATOM    783  C   SER    56      95.920 115.922  78.005  1.00  0.00           C  
ATOM    784  O   SER    56      95.052 116.596  78.531  1.00  0.00           O  
ATOM    785  N   SER    57      96.799 116.504  77.189  1.00  0.00           N  
ATOM    786  H   SER    57      96.592 117.472  76.989  1.00  0.00           H  
ATOM    787  CA  SER    57      97.878 115.992  76.293  1.00  0.00           C  
ATOM    788  HA  SER    57      98.409 115.230  76.864  1.00  0.00           H  
ATOM    789  CB  SER    57      97.398 115.271  75.092  1.00  0.00           C  
ATOM    790  HB2 SER    57      98.169 114.851  74.446  1.00  0.00           H  
ATOM    791  HB3 SER    57      96.749 114.470  75.445  1.00  0.00           H  
ATOM    792  OG  SER    57      96.569 116.168  74.353  1.00  0.00           O  
ATOM    793  HG  SER    57      95.651 115.980  74.561  1.00  0.00           H  
ATOM    794  C   SER    57      98.768 117.184  75.827  1.00  0.00           C  
ATOM    795  O   SER    57      98.338 118.322  76.071  1.00  0.00           O  
ATOM    796  N   TYR    58      99.982 116.975  75.245  1.00  0.00           N  
ATOM    797  H   TYR    58     100.190 116.018  74.997  1.00  0.00           H  
ATOM    798  CA  TYR    58     100.937 117.981  74.847  1.00  0.00           C  
ATOM    799  HA  TYR    58     100.408 118.918  74.676  1.00  0.00           H  
ATOM    800  CB  TYR    58     101.969 118.295  75.894  1.00  0.00           C  
ATOM    801  HB2 TYR    58     102.767 117.553  75.927  1.00  0.00           H  
ATOM    802  HB3 TYR    58     102.439 119.228  75.582  1.00  0.00           H  
ATOM    803  CG  TYR    58     101.365 118.622  77.236  1.00  0.00           C  
ATOM    804  CD1 TYR    58     101.049 119.978  77.533  1.00  0.00           C  
ATOM    805  HD1 TYR    58     101.360 120.834  76.951  1.00  0.00           H  
ATOM    806  CE1 TYR    58     100.490 120.276  78.766  1.00  0.00           C  
ATOM    807  HE1 TYR    58     100.234 121.316  78.903  1.00  0.00           H  
ATOM    808  CZ  TYR    58     100.191 119.295  79.685  1.00  0.00           C  
ATOM    809  OH  TYR    58      99.600 119.631  80.865  1.00  0.00           O  
ATOM    810  HH  TYR    58      98.838 120.196  80.712  1.00  0.00           H  
ATOM    811  CE2 TYR    58     100.463 117.937  79.421  1.00  0.00           C  
ATOM    812  HE2 TYR    58     100.323 117.233  80.228  1.00  0.00           H  
ATOM    813  CD2 TYR    58     101.105 117.644  78.176  1.00  0.00           C  
ATOM    814  HD2 TYR    58     101.178 116.593  77.939  1.00  0.00           H  
ATOM    815  C   TYR    58     101.588 117.689  73.401  1.00  0.00           C  
ATOM    816  O   TYR    58     102.832 117.845  73.240  1.00  0.00           O  
ATOM    817  N   GLY    59     100.846 117.230  72.393  1.00  0.00           N  
ATOM    818  H   GLY    59     101.312 116.855  71.580  1.00  0.00           H  
ATOM    819  CA  GLY    59      99.427 117.391  72.130  1.00  0.00           C  
ATOM    820  HA2 GLY    59      99.142 116.614  71.421  1.00  0.00           H  
ATOM    821  HA3 GLY    59      98.773 117.283  72.995  1.00  0.00           H  
ATOM    822  C   GLY    59      99.145 118.883  71.586  1.00  0.00           C  
ATOM    823  O   GLY    59     100.071 119.708  71.513  1.00  0.00           O  
ATOM    824  N   GLN    60      98.035 119.151  70.977  1.00  0.00           N  
ATOM    825  H   GLN    60      98.070 119.986  70.410  1.00  0.00           H  
ATOM    826  CA  GLN    60      96.810 118.472  71.111  1.00  0.00           C  
ATOM    827  HA  GLN    60      96.941 117.511  71.608  1.00  0.00           H  
ATOM    828  CB  GLN    60      95.901 119.168  72.143  1.00  0.00           C  
ATOM    829  HB2 GLN    60      95.661 120.132  71.693  1.00  0.00           H  
ATOM    830  HB3 GLN    60      94.945 118.659  72.022  1.00  0.00           H  
ATOM    831  CG  GLN    60      96.471 119.356  73.562  1.00  0.00           C  
ATOM    832  HG2 GLN    60      97.265 118.651  73.808  1.00  0.00           H  
ATOM    833  HG3 GLN    60      97.098 120.247  73.602  1.00  0.00           H  
ATOM    834  CD  GLN    60      95.390 119.424  74.635  1.00  0.00           C  
ATOM    835  OE1 GLN    60      94.248 119.598  74.287  1.00  0.00           O  
ATOM    836  NE2 GLN    60      95.702 119.287  75.863  1.00  0.00           N  
ATOM    837 HE21 GLN    60      96.658 119.089  76.122  1.00  0.00           H  
ATOM    838 HE22 GLN    60      94.891 119.292  76.465  1.00  0.00           H  
ATOM    839  C   GLN    60      96.085 118.230  69.731  1.00  0.00           C  
ATOM    840  O   GLN    60      95.807 119.155  68.996  1.00  0.00           O  
ATOM    841  N   SER    61      95.871 116.976  69.317  1.00  0.00           N  
ATOM    842  H   SER    61      96.150 116.246  69.958  1.00  0.00           H  
ATOM    843  CA  SER    61      95.394 116.589  67.969  1.00  0.00           C  
ATOM    844  HA  SER    61      94.705 117.356  67.614  1.00  0.00           H  
ATOM    845  CB  SER    61      96.596 116.339  67.043  1.00  0.00           C  
ATOM    846  HB2 SER    61      96.285 115.998  66.055  1.00  0.00           H  
ATOM    847  HB3 SER    61      97.210 117.231  66.920  1.00  0.00           H  
ATOM    848  OG  SER    61      97.353 115.249  67.507  1.00  0.00           O  
ATOM    849  HG  SER    61      98.017 115.599  68.107  1.00  0.00           H  
ATOM    850  C   SER    61      94.668 115.234  67.983  1.00  0.00           C  
ATOM    851  O   SER    61      94.638 114.584  69.061  1.00  0.00           O  
ATOM    852  N   GLN    62      94.110 114.887  66.838  1.00  0.00           N  
ATOM    853  H   GLN    62      94.245 115.548  66.087  1.00  0.00           H  
ATOM    854  CA  GLN    62      93.354 113.658  66.693  1.00  0.00           C  
ATOM    855  HA  GLN    62      92.422 113.825  67.234  1.00  0.00           H  
ATOM    856  CB  GLN    62      92.931 113.481  65.236  1.00  0.00           C  
ATOM    857  HB2 GLN    62      92.341 114.326  64.880  1.00  0.00           H  
ATOM    858  HB3 GLN    62      93.828 113.406  64.621  1.00  0.00           H  
ATOM    859  CG  GLN    62      91.989 112.311  65.100  1.00  0.00           C  
ATOM    860  HG2 GLN    62      92.504 111.376  65.321  1.00  0.00           H  
ATOM    861  HG3 GLN    62      91.223 112.411  65.869  1.00  0.00           H  
ATOM    862  CD  GLN    62      91.276 111.970  63.816  1.00  0.00           C  
ATOM    863  OE1 GLN    62      91.079 112.846  62.948  1.00  0.00           O  
ATOM    864  NE2 GLN    62      90.932 110.710  63.588  1.00  0.00           N  
ATOM    865 HE21 GLN    62      90.323 110.634  62.786  1.00  0.00           H  
ATOM    866 HE22 GLN    62      91.058 109.922  64.207  1.00  0.00           H  
ATOM    867  C   GLN    62      94.012 112.374  67.399  1.00  0.00           C  
ATOM    868  O   GLN    62      93.295 111.693  68.144  1.00  0.00           O  
ATOM    869  N   ASN    63      95.339 112.212  67.262  1.00  0.00           N  
ATOM    870  H   ASN    63      95.812 112.935  66.739  1.00  0.00           H  
ATOM    871  CA  ASN    63      96.080 111.032  67.718  1.00  0.00           C  
ATOM    872  HA  ASN    63      95.469 110.250  68.168  1.00  0.00           H  
ATOM    873  CB  ASN    63      96.803 110.436  66.536  1.00  0.00           C  
ATOM    874  HB2 ASN    63      97.685 111.020  66.275  1.00  0.00           H  
ATOM    875  HB3 ASN    63      97.207 109.473  66.852  1.00  0.00           H  
ATOM    876  CG  ASN    63      96.006 110.340  65.269  1.00  0.00           C  
ATOM    877  OD1 ASN    63      96.094 111.223  64.382  1.00  0.00           O  
ATOM    878  ND2 ASN    63      95.431 109.230  65.003  1.00  0.00           N  
ATOM    879 HD21 ASN    63      94.999 109.137  64.094  1.00  0.00           H  
ATOM    880 HD22 ASN    63      95.352 108.497  65.694  1.00  0.00           H  
ATOM    881  C   ASN    63      96.938 111.350  68.953  1.00  0.00           C  
ATOM    882  O   ASN    63      97.480 110.436  69.568  1.00  0.00           O  
ATOM    883  N   THR    64      97.096 112.602  69.380  1.00  0.00           N  
ATOM    884  H   THR    64      96.783 113.391  68.834  1.00  0.00           H  
ATOM    885  CA  THR    64      97.732 112.972  70.604  1.00  0.00           C  
ATOM    886  HA  THR    64      97.710 112.061  71.201  1.00  0.00           H  
ATOM    887  CB  THR    64      99.267 113.278  70.459  1.00  0.00           C  
ATOM    888  HB  THR    64      99.355 114.132  69.788  1.00  0.00           H  
ATOM    889  CG2 THR    64      99.946 113.609  71.785  1.00  0.00           C  
ATOM    890 HG21 THR    64     101.001 113.777  71.568  1.00  0.00           H  
ATOM    891 HG22 THR    64      99.613 114.530  72.264  1.00  0.00           H  
ATOM    892 HG23 THR    64      99.914 112.721  72.415  1.00  0.00           H  
ATOM    893  OG1 THR    64      99.917 112.258  69.817  1.00  0.00           O  
ATOM    894  HG1 THR    64      99.796 112.431  68.881  1.00  0.00           H  
ATOM    895  C   THR    64      96.988 114.037  71.406  1.00  0.00           C  
ATOM    896  O   THR    64      97.169 115.205  71.194  1.00  0.00           O  
ATOM    897  N   GLY    65      96.145 113.759  72.465  1.00  0.00           N  
ATOM    898  H   GLY    65      95.644 114.549  72.845  1.00  0.00           H  
ATOM    899  CA  GLY    65      95.840 112.495  73.060  1.00  0.00           C  
ATOM    900  HA2 GLY    65      96.762 111.918  73.135  1.00  0.00           H  
ATOM    901  HA3 GLY    65      95.418 112.802  74.016  1.00  0.00           H  
ATOM    902  C   GLY    65      94.842 111.624  72.326  1.00  0.00           C  
ATOM    903  O   GLY    65      95.123 110.928  71.359  1.00  0.00           O  
ATOM    904  N   TYR    66      93.627 111.609  72.915  1.00  0.00           N  
ATOM    905  H   TYR    66      93.624 112.201  73.734  1.00  0.00           H  
ATOM    906  CA  TYR    66      92.510 110.725  72.540  1.00  0.00           C  
ATOM    907  HA  TYR    66      92.864 110.240  71.630  1.00  0.00           H  
ATOM    908  CB  TYR    66      92.318 109.594  73.599  1.00  0.00           C  
ATOM    909  HB2 TYR    66      93.295 109.127  73.724  1.00  0.00           H  
ATOM    910  HB3 TYR    66      92.090 110.045  74.565  1.00  0.00           H  
ATOM    911  CG  TYR    66      91.205 108.543  73.253  1.00  0.00           C  
ATOM    912  CD1 TYR    66      91.478 107.390  72.485  1.00  0.00           C  
ATOM    913  HD1 TYR    66      92.470 107.242  72.083  1.00  0.00           H  
ATOM    914  CE1 TYR    66      90.438 106.460  72.249  1.00  0.00           C  
ATOM    915  HE1 TYR    66      90.610 105.591  71.631  1.00  0.00           H  
ATOM    916  CZ  TYR    66      89.175 106.624  72.862  1.00  0.00           C  
ATOM    917  OH  TYR    66      88.277 105.660  72.761  1.00  0.00           O  
ATOM    918  HH  TYR    66      87.437 106.118  72.847  1.00  0.00           H  
ATOM    919  CE2 TYR    66      88.907 107.691  73.740  1.00  0.00           C  
ATOM    920  HE2 TYR    66      87.927 107.811  74.178  1.00  0.00           H  
ATOM    921  CD2 TYR    66      89.909 108.701  73.817  1.00  0.00           C  
ATOM    922  HD2 TYR    66      89.619 109.679  74.173  1.00  0.00           H  
ATOM    923  C   TYR    66      91.223 111.519  72.176  1.00  0.00           C  
ATOM    924  O   TYR    66      90.773 112.493  72.878  1.00  0.00           O  
ATOM    925  N   GLY    67      90.637 111.146  71.080  1.00  0.00           N  
ATOM    926  H   GLY    67      91.139 110.503  70.485  1.00  0.00           H  
ATOM    927  CA  GLY    67      89.376 111.771  70.567  1.00  0.00           C  
ATOM    928  HA2 GLY    67      89.402 112.758  71.029  1.00  0.00           H  
ATOM    929  HA3 GLY    67      89.359 111.781  69.477  1.00  0.00           H  
ATOM    930  C   GLY    67      88.179 110.986  71.029  1.00  0.00           C  
ATOM    931  O   GLY    67      88.187 109.769  71.030  1.00  0.00           O  
ATOM    932  N   THR    68      87.112 111.687  71.370  1.00  0.00           N  
ATOM    933  H   THR    68      87.205 112.688  71.270  1.00  0.00           H  
ATOM    934  CA  THR    68      85.728 111.243  71.780  1.00  0.00           C  
ATOM    935  HA  THR    68      85.609 110.187  71.540  1.00  0.00           H  
ATOM    936  CB  THR    68      85.486 111.487  73.321  1.00  0.00           C  
ATOM    937  HB  THR    68      84.468 111.219  73.601  1.00  0.00           H  
ATOM    938  CG2 THR    68      86.476 110.733  74.221  1.00  0.00           C  
ATOM    939 HG21 THR    68      86.704 109.733  73.853  1.00  0.00           H  
ATOM    940 HG22 THR    68      87.331 111.408  74.247  1.00  0.00           H  
ATOM    941 HG23 THR    68      86.037 110.485  75.188  1.00  0.00           H  
ATOM    942  OG1 THR    68      85.649 112.893  73.527  1.00  0.00           O  
ATOM    943  HG1 THR    68      86.572 113.155  73.522  1.00  0.00           H  
ATOM    944  C   THR    68      84.641 112.002  71.032  1.00  0.00           C  
ATOM    945  O   THR    68      84.808 113.095  70.452  1.00  0.00           O  
ATOM    946  N   GLN    69      83.396 111.550  71.039  1.00  0.00           N  
ATOM    947  H   GLN    69      83.253 110.602  71.357  1.00  0.00           H  
ATOM    948  CA  GLN    69      82.164 112.072  70.296  1.00  0.00           C  
ATOM    949  HA  GLN    69      82.272 113.147  70.153  1.00  0.00           H  
ATOM    950  CB  GLN    69      81.910 111.359  68.829  1.00  0.00           C  
ATOM    951  HB2 GLN    69      81.606 110.333  69.036  1.00  0.00           H  
ATOM    952  HB3 GLN    69      81.138 111.979  68.373  1.00  0.00           H  
ATOM    953  CG  GLN    69      83.207 111.391  67.981  1.00  0.00           C  
ATOM    954  HG2 GLN    69      84.029 111.003  68.582  1.00  0.00           H  
ATOM    955  HG3 GLN    69      82.985 110.752  67.126  1.00  0.00           H  
ATOM    956  CD  GLN    69      83.679 112.789  67.475  1.00  0.00           C  
ATOM    957  OE1 GLN    69      83.175 113.835  67.872  1.00  0.00           O  
ATOM    958  NE2 GLN    69      84.565 112.889  66.467  1.00  0.00           N  
ATOM    959 HE21 GLN    69      84.957 112.128  65.931  1.00  0.00           H  
ATOM    960 HE22 GLN    69      84.828 113.843  66.269  1.00  0.00           H  
ATOM    961  C   GLN    69      80.840 111.721  71.033  1.00  0.00           C  
ATOM    962  O   GLN    69      80.703 110.635  71.561  1.00  0.00           O  
ATOM    963  N   SER    70      79.897 112.718  71.048  1.00  0.00           N  
ATOM    964  H   SER    70      80.086 113.558  70.520  1.00  0.00           H  
ATOM    965  CA  SER    70      78.504 112.673  71.603  1.00  0.00           C  
ATOM    966  HA  SER    70      78.467 112.544  72.684  1.00  0.00           H  
ATOM    967  CB  SER    70      77.683 113.853  71.195  1.00  0.00           C  
ATOM    968  HB2 SER    70      77.713 113.977  70.113  1.00  0.00           H  
ATOM    969  HB3 SER    70      76.668 113.718  71.568  1.00  0.00           H  
ATOM    970  OG  SER    70      78.187 115.010  71.824  1.00  0.00           O  
ATOM    971  HG  SER    70      77.939 115.079  72.749  1.00  0.00           H  
ATOM    972  C   SER    70      77.830 111.427  71.026  1.00  0.00           C  
ATOM    973  O   SER    70      78.019 110.945  69.946  1.00  0.00           O  
ATOM    974  N   THR    71      76.798 110.997  71.857  1.00  0.00           N  
ATOM    975  H   THR    71      76.767 111.590  72.675  1.00  0.00           H  
ATOM    976  CA  THR    71      76.071 109.752  71.750  1.00  0.00           C  
ATOM    977  HA  THR    71      76.550 109.026  71.093  1.00  0.00           H  
ATOM    978  CB  THR    71      75.845 109.163  73.133  1.00  0.00           C  
ATOM    979  HB  THR    71      75.499 109.989  73.754  1.00  0.00           H  
ATOM    980  CG2 THR    71      74.805 108.105  73.283  1.00  0.00           C  
ATOM    981 HG21 THR    71      74.063 108.088  72.485  1.00  0.00           H  
ATOM    982 HG22 THR    71      75.294 107.149  73.470  1.00  0.00           H  
ATOM    983 HG23 THR    71      74.304 108.305  74.230  1.00  0.00           H  
ATOM    984  OG1 THR    71      77.156 108.673  73.569  1.00  0.00           O  
ATOM    985  HG1 THR    71      77.532 108.144  72.861  1.00  0.00           H  
ATOM    986  C   THR    71      74.780 110.006  70.972  1.00  0.00           C  
ATOM    987  O   THR    71      74.087 111.024  71.159  1.00  0.00           O  
ATOM    988  N   PRO    72      74.382 109.129  69.946  1.00  0.00           N  
ATOM    989  CD  PRO    72      75.008 107.853  69.605  1.00  0.00           C  
ATOM    990  HD2 PRO    72      75.172 107.226  70.482  1.00  0.00           H  
ATOM    991  HD3 PRO    72      75.940 108.096  69.094  1.00  0.00           H  
ATOM    992  CG  PRO    72      74.099 107.190  68.579  1.00  0.00           C  
ATOM    993  HG2 PRO    72      73.269 106.576  68.929  1.00  0.00           H  
ATOM    994  HG3 PRO    72      74.672 106.547  67.911  1.00  0.00           H  
ATOM    995  CB  PRO    72      73.647 108.378  67.848  1.00  0.00           C  
ATOM    996  HB2 PRO    72      72.711 108.178  67.326  1.00  0.00           H  
ATOM    997  HB3 PRO    72      74.400 108.768  67.163  1.00  0.00           H  
ATOM    998  CA  PRO    72      73.490 109.489  68.865  1.00  0.00           C  
ATOM    999  HA  PRO    72      73.999 110.357  68.448  1.00  0.00           H  
ATOM   1000  C   PRO    72      72.032 109.805  69.267  1.00  0.00           C  
ATOM   1001  O   PRO    72      71.543 109.389  70.314  1.00  0.00           O  
ATOM   1002  N   GLN    73      71.344 110.644  68.461  1.00  0.00           N  
ATOM   1003  H   GLN    73      71.697 111.133  67.651  1.00  0.00           H  
ATOM   1004  CA  GLN    73      69.984 111.073  68.821  1.00  0.00           C  
ATOM   1005  HA  GLN    73      70.091 111.472  69.829  1.00  0.00           H  
ATOM   1006  CB  GLN    73      69.624 112.375  68.116  1.00  0.00           C  
ATOM   1007  HB2 GLN    73      68.898 112.944  68.697  1.00  0.00           H  
ATOM   1008  HB3 GLN    73      70.489 113.032  68.215  1.00  0.00           H  
ATOM   1009  CG  GLN    73      69.242 112.317  66.642  1.00  0.00           C  
ATOM   1010  HG2 GLN    73      68.828 111.322  66.476  1.00  0.00           H  
ATOM   1011  HG3 GLN    73      68.498 113.083  66.424  1.00  0.00           H  
ATOM   1012  CD  GLN    73      70.392 112.478  65.718  1.00  0.00           C  
ATOM   1013  OE1 GLN    73      71.519 112.028  65.829  1.00  0.00           O  
ATOM   1014  NE2 GLN    73      70.141 113.226  64.678  1.00  0.00           N  
ATOM   1015 HE21 GLN    73      69.205 113.563  64.502  1.00  0.00           H  
ATOM   1016 HE22 GLN    73      70.897 113.338  64.018  1.00  0.00           H  
ATOM   1017  C   GLN    73      68.910 109.925  68.819  1.00  0.00           C  
ATOM   1018  O   GLN    73      68.993 108.903  68.128  1.00  0.00           O  
ATOM   1019  N   GLY    74      67.887 110.109  69.703  1.00  0.00           N  
ATOM   1020  H   GLY    74      67.861 110.981  70.211  1.00  0.00           H  
ATOM   1021  CA  GLY    74      66.587 109.362  69.632  1.00  0.00           C  
ATOM   1022  HA2 GLY    74      66.710 108.316  69.353  1.00  0.00           H  
ATOM   1023  HA3 GLY    74      66.093 109.441  70.600  1.00  0.00           H  
ATOM   1024  C   GLY    74      65.658 110.174  68.642  1.00  0.00           C  
ATOM   1025  O   GLY    74      65.870 111.333  68.384  1.00  0.00           O  
ATOM   1026  N   TYR    75      64.556 109.463  68.185  1.00  0.00           N  
ATOM   1027  H   TYR    75      64.429 108.528  68.544  1.00  0.00           H  
ATOM   1028  CA  TYR    75      63.500 110.118  67.427  1.00  0.00           C  
ATOM   1029  HA  TYR    75      63.891 110.570  66.515  1.00  0.00           H  
ATOM   1030  CB  TYR    75      62.465 109.006  66.977  1.00  0.00           C  
ATOM   1031  HB2 TYR    75      61.896 108.689  67.851  1.00  0.00           H  
ATOM   1032  HB3 TYR    75      61.799 109.544  66.303  1.00  0.00           H  
ATOM   1033  CG  TYR    75      62.905 107.931  66.021  1.00  0.00           C  
ATOM   1034  CD1 TYR    75      63.350 108.360  64.753  1.00  0.00           C  
ATOM   1035  HD1 TYR    75      63.246 109.415  64.547  1.00  0.00           H  
ATOM   1036  CE1 TYR    75      63.884 107.551  63.770  1.00  0.00           C  
ATOM   1037  HE1 TYR    75      64.238 107.955  62.832  1.00  0.00           H  
ATOM   1038  CZ  TYR    75      63.791 106.189  63.987  1.00  0.00           C  
ATOM   1039  OH  TYR    75      64.179 105.274  63.057  1.00  0.00           O  
ATOM   1040  HH  TYR    75      63.930 104.352  63.155  1.00  0.00           H  
ATOM   1041  CE2 TYR    75      63.265 105.722  65.250  1.00  0.00           C  
ATOM   1042  HE2 TYR    75      63.139 104.668  65.448  1.00  0.00           H  
ATOM   1043  CD2 TYR    75      62.783 106.580  66.234  1.00  0.00           C  
ATOM   1044  HD2 TYR    75      62.482 106.211  67.204  1.00  0.00           H  
ATOM   1045  C   TYR    75      62.735 111.216  68.258  1.00  0.00           C  
ATOM   1046  O   TYR    75      62.175 112.159  67.632  1.00  0.00           O  
ATOM   1047  N   GLY    76      62.627 111.007  69.571  1.00  0.00           N  
ATOM   1048  H   GLY    76      63.152 110.229  69.944  1.00  0.00           H  
ATOM   1049  CA  GLY    76      61.889 112.000  70.435  1.00  0.00           C  
ATOM   1050  HA2 GLY    76      62.294 112.030  71.447  1.00  0.00           H  
ATOM   1051  HA3 GLY    76      62.071 113.027  70.120  1.00  0.00           H  
ATOM   1052  C   GLY    76      60.357 111.738  70.491  1.00  0.00           C  
ATOM   1053  O   GLY    76      59.771 111.183  69.507  1.00  0.00           O  
ATOM   1054  N   SER    77      59.633 111.994  71.607  1.00  0.00           N  
ATOM   1055  H   SER    77      60.119 112.393  72.398  1.00  0.00           H  
ATOM   1056  CA  SER    77      58.107 111.981  71.581  1.00  0.00           C  
ATOM   1057  HA  SER    77      57.836 110.928  71.498  1.00  0.00           H  
ATOM   1058  CB  SER    77      57.696 112.546  72.960  1.00  0.00           C  
ATOM   1059  HB2 SER    77      58.084 113.557  73.081  1.00  0.00           H  
ATOM   1060  HB3 SER    77      56.612 112.464  73.036  1.00  0.00           H  
ATOM   1061  OG  SER    77      58.233 111.773  74.010  1.00  0.00           O  
ATOM   1062  HG  SER    77      59.138 112.076  74.117  1.00  0.00           H  
ATOM   1063  C   SER    77      57.526 112.746  70.344  1.00  0.00           C  
ATOM   1064  O   SER    77      58.099 113.750  69.958  1.00  0.00           O  
ATOM   1065  N   THR    78      56.397 112.292  69.737  1.00  0.00           N  
ATOM   1066  H   THR    78      56.126 112.915  68.989  1.00  0.00           H  
ATOM   1067  CA  THR    78      55.599 111.023  70.002  1.00  0.00           C  
ATOM   1068  HA  THR    78      55.968 110.569  70.922  1.00  0.00           H  
ATOM   1069  CB  THR    78      54.192 111.591  70.271  1.00  0.00           C  
ATOM   1070  HB  THR    78      54.215 112.225  71.157  1.00  0.00           H  
ATOM   1071  CG2 THR    78      53.525 112.228  69.058  1.00  0.00           C  
ATOM   1072 HG21 THR    78      53.865 113.260  68.981  1.00  0.00           H  
ATOM   1073 HG22 THR    78      53.529 111.607  68.162  1.00  0.00           H  
ATOM   1074 HG23 THR    78      52.454 112.318  69.239  1.00  0.00           H  
ATOM   1075  OG1 THR    78      53.386 110.557  70.705  1.00  0.00           O  
ATOM   1076  HG1 THR    78      53.797 110.243  71.514  1.00  0.00           H  
ATOM   1077  C   THR    78      55.756 109.985  68.825  1.00  0.00           C  
ATOM   1078  O   THR    78      56.367 110.317  67.820  1.00  0.00           O  
ATOM   1079  N   GLY    79      55.104 108.774  68.882  1.00  0.00           N  
ATOM   1080  H   GLY    79      54.526 108.622  69.696  1.00  0.00           H  
ATOM   1081  CA  GLY    79      55.173 107.822  67.814  1.00  0.00           C  
ATOM   1082  HA2 GLY    79      56.235 107.898  67.578  1.00  0.00           H  
ATOM   1083  HA3 GLY    79      54.980 106.860  68.289  1.00  0.00           H  
ATOM   1084  C   GLY    79      54.389 108.112  66.563  1.00  0.00           C  
ATOM   1085  O   GLY    79      53.715 109.115  66.404  1.00  0.00           O  
ATOM   1086  N   GLY    80      54.219 107.150  65.750  1.00  0.00           N  
ATOM   1087  H   GLY    80      53.558 107.331  65.009  1.00  0.00           H  
ATOM   1088  CA  GLY    80      55.090 105.904  65.636  1.00  0.00           C  
ATOM   1089  HA2 GLY    80      55.257 105.520  66.642  1.00  0.00           H  
ATOM   1090  HA3 GLY    80      54.459 105.164  65.144  1.00  0.00           H  
ATOM   1091  C   GLY    80      56.488 106.104  64.957  1.00  0.00           C  
ATOM   1092  O   GLY    80      56.883 107.249  64.589  1.00  0.00           O  
ATOM   1093  N   TYR    81      57.106 105.018  64.567  1.00  0.00           N  
ATOM   1094  H   TYR    81      56.791 104.095  64.828  1.00  0.00           H  
ATOM   1095  CA  TYR    81      58.442 105.029  63.964  1.00  0.00           C  
ATOM   1096  HA  TYR    81      58.537 105.974  63.430  1.00  0.00           H  
ATOM   1097  CB  TYR    81      59.524 104.963  65.047  1.00  0.00           C  
ATOM   1098  HB2 TYR    81      59.579 103.979  65.511  1.00  0.00           H  
ATOM   1099  HB3 TYR    81      60.473 105.082  64.525  1.00  0.00           H  
ATOM   1100  CG  TYR    81      59.295 105.941  66.204  1.00  0.00           C  
ATOM   1101  CD1 TYR    81      59.463 107.307  66.020  1.00  0.00           C  
ATOM   1102  HD1 TYR    81      59.703 107.673  65.032  1.00  0.00           H  
ATOM   1103  CE1 TYR    81      59.287 108.291  67.031  1.00  0.00           C  
ATOM   1104  HE1 TYR    81      59.286 109.352  66.827  1.00  0.00           H  
ATOM   1105  CZ  TYR    81      58.885 107.864  68.289  1.00  0.00           C  
ATOM   1106  OH  TYR    81      58.504 108.677  69.286  1.00  0.00           O  
ATOM   1107  HH  TYR    81      58.479 109.621  69.116  1.00  0.00           H  
ATOM   1108  CE2 TYR    81      58.676 106.468  68.518  1.00  0.00           C  
ATOM   1109  HE2 TYR    81      58.351 106.171  69.505  1.00  0.00           H  
ATOM   1110  CD2 TYR    81      59.000 105.485  67.540  1.00  0.00           C  
ATOM   1111  HD2 TYR    81      58.902 104.440  67.793  1.00  0.00           H  
ATOM   1112  C   TYR    81      58.705 103.925  62.972  1.00  0.00           C  
ATOM   1113  O   TYR    81      58.228 102.818  63.231  1.00  0.00           O  
ATOM   1114  N   GLY    82      59.480 104.144  61.882  1.00  0.00           N  
ATOM   1115  H   GLY    82      59.610 103.340  61.285  1.00  0.00           H  
ATOM   1116  CA  GLY    82      59.999 105.397  61.392  1.00  0.00           C  
ATOM   1117  HA2 GLY    82      60.253 106.080  62.203  1.00  0.00           H  
ATOM   1118  HA3 GLY    82      60.903 105.138  60.840  1.00  0.00           H  
ATOM   1119  C   GLY    82      58.984 106.048  60.438  1.00  0.00           C  
ATOM   1120  O   GLY    82      57.766 105.980  60.687  1.00  0.00           O  
ATOM   1121  N   SER    83      59.459 106.739  59.395  1.00  0.00           N  
ATOM   1122  H   SER    83      60.413 107.068  59.439  1.00  0.00           H  
ATOM   1123  CA  SER    83      58.628 107.512  58.451  1.00  0.00           C  
ATOM   1124  HA  SER    83      57.611 107.259  58.749  1.00  0.00           H  
ATOM   1125  CB  SER    83      58.654 109.067  58.678  1.00  0.00           C  
ATOM   1126  HB2 SER    83      59.607 109.490  58.358  1.00  0.00           H  
ATOM   1127  HB3 SER    83      57.864 109.471  58.046  1.00  0.00           H  
ATOM   1128  OG  SER    83      58.387 109.328  60.028  1.00  0.00           O  
ATOM   1129  HG  SER    83      58.943 108.783  60.590  1.00  0.00           H  
ATOM   1130  C   SER    83      58.879 107.291  57.032  1.00  0.00           C  
ATOM   1131  O   SER    83      59.907 107.819  56.567  1.00  0.00           O  
ATOM   1132  N   SER    84      58.051 106.579  56.292  1.00  0.00           N  
ATOM   1133  H   SER    84      58.466 106.391  55.391  1.00  0.00           H  
ATOM   1134  CA  SER    84      56.819 105.850  56.585  1.00  0.00           C  
ATOM   1135  HA  SER    84      56.346 106.436  57.373  1.00  0.00           H  
ATOM   1136  CB  SER    84      55.973 105.805  55.340  1.00  0.00           C  
ATOM   1137  HB2 SER    84      55.467 106.770  55.367  1.00  0.00           H  
ATOM   1138  HB3 SER    84      56.671 105.630  54.521  1.00  0.00           H  
ATOM   1139  OG  SER    84      55.018 104.807  55.262  1.00  0.00           O  
ATOM   1140  HG  SER    84      54.410 104.736  56.001  1.00  0.00           H  
ATOM   1141  C   SER    84      57.099 104.508  57.287  1.00  0.00           C  
ATOM   1142  O   SER    84      58.176 103.959  57.199  1.00  0.00           O  
ATOM   1143  N   GLN    85      56.167 104.013  58.050  1.00  0.00           N  
ATOM   1144  H   GLN    85      55.290 104.513  58.021  1.00  0.00           H  
ATOM   1145  CA  GLN    85      56.453 102.889  58.944  1.00  0.00           C  
ATOM   1146  HA  GLN    85      57.272 103.169  59.607  1.00  0.00           H  
ATOM   1147  CB  GLN    85      55.219 102.725  59.876  1.00  0.00           C  
ATOM   1148  HB2 GLN    85      54.295 102.666  59.301  1.00  0.00           H  
ATOM   1149  HB3 GLN    85      55.323 101.799  60.442  1.00  0.00           H  
ATOM   1150  CG  GLN    85      55.155 103.865  60.874  1.00  0.00           C  
ATOM   1151  HG2 GLN    85      56.113 103.875  61.394  1.00  0.00           H  
ATOM   1152  HG3 GLN    85      55.053 104.802  60.327  1.00  0.00           H  
ATOM   1153  CD  GLN    85      53.967 103.799  61.770  1.00  0.00           C  
ATOM   1154  OE1 GLN    85      53.322 102.707  61.965  1.00  0.00           O  
ATOM   1155  NE2 GLN    85      53.482 104.835  62.352  1.00  0.00           N  
ATOM   1156 HE21 GLN    85      52.632 104.676  62.874  1.00  0.00           H  
ATOM   1157 HE22 GLN    85      53.915 105.738  62.227  1.00  0.00           H  
ATOM   1158  C   GLN    85      56.723 101.505  58.322  1.00  0.00           C  
ATOM   1159  O   GLN    85      57.487 100.675  58.875  1.00  0.00           O  
ATOM   1160  N   SER    86      56.308 101.290  57.071  1.00  0.00           N  
ATOM   1161  H   SER    86      55.652 101.973  56.719  1.00  0.00           H  
ATOM   1162  CA  SER    86      56.512 100.093  56.234  1.00  0.00           C  
ATOM   1163  HA  SER    86      55.915 100.289  55.344  1.00  0.00           H  
ATOM   1164  CB  SER    86      57.933  99.883  55.823  1.00  0.00           C  
ATOM   1165  HB2 SER    86      58.411  99.289  56.603  1.00  0.00           H  
ATOM   1166  HB3 SER    86      58.031  99.253  54.939  1.00  0.00           H  
ATOM   1167  OG  SER    86      58.522 101.123  55.603  1.00  0.00           O  
ATOM   1168  HG  SER    86      57.858 101.794  55.424  1.00  0.00           H  
ATOM   1169  C   SER    86      55.971  98.784  56.801  1.00  0.00           C  
ATOM   1170  O   SER    86      56.690  97.767  56.861  1.00  0.00           O  
ATOM   1171  N   SER    87      54.735  98.792  57.276  1.00  0.00           N  
ATOM   1172  H   SER    87      54.294  99.701  57.284  1.00  0.00           H  
ATOM   1173  CA  SER    87      54.025  97.716  58.052  1.00  0.00           C  
ATOM   1174  HA  SER    87      54.643  96.827  58.176  1.00  0.00           H  
ATOM   1175  CB  SER    87      53.886  98.366  59.454  1.00  0.00           C  
ATOM   1176  HB2 SER    87      53.123  97.840  60.026  1.00  0.00           H  
ATOM   1177  HB3 SER    87      54.837  98.124  59.928  1.00  0.00           H  
ATOM   1178  OG  SER    87      53.667  99.787  59.552  1.00  0.00           O  
ATOM   1179  HG  SER    87      52.749  99.888  59.812  1.00  0.00           H  
ATOM   1180  C   SER    87      52.636  97.336  57.477  1.00  0.00           C  
ATOM   1181  O   SER    87      51.675  97.022  58.212  1.00  0.00           O  
ATOM   1182  N   GLN    88      52.490  97.335  56.104  1.00  0.00           N  
ATOM   1183  H   GLN    88      53.279  97.560  55.515  1.00  0.00           H  
ATOM   1184  CA  GLN    88      51.258  96.881  55.492  1.00  0.00           C  
ATOM   1185  HA  GLN    88      50.614  96.366  56.205  1.00  0.00           H  
ATOM   1186  CB  GLN    88      50.329  97.957  54.980  1.00  0.00           C  
ATOM   1187  HB2 GLN    88      50.932  98.547  54.290  1.00  0.00           H  
ATOM   1188  HB3 GLN    88      49.509  97.444  54.477  1.00  0.00           H  
ATOM   1189  CG  GLN    88      49.669  98.946  55.983  1.00  0.00           C  
ATOM   1190  HG2 GLN    88      48.749  99.411  55.628  1.00  0.00           H  
ATOM   1191  HG3 GLN    88      49.570  98.323  56.872  1.00  0.00           H  
ATOM   1192  CD  GLN    88      50.456 100.162  56.472  1.00  0.00           C  
ATOM   1193  OE1 GLN    88      51.486 100.597  56.000  1.00  0.00           O  
ATOM   1194  NE2 GLN    88      49.869 100.853  57.468  1.00  0.00           N  
ATOM   1195 HE21 GLN    88      49.021 100.550  57.926  1.00  0.00           H  
ATOM   1196 HE22 GLN    88      50.233 101.737  57.794  1.00  0.00           H  
ATOM   1197  C   GLN    88      51.643  95.713  54.588  1.00  0.00           C  
ATOM   1198  O   GLN    88      52.034  96.002  53.475  1.00  0.00           O  
ATOM   1199  N   SER    89      51.532  94.478  55.094  1.00  0.00           N  
ATOM   1200  H   SER    89      51.153  94.415  56.028  1.00  0.00           H  
ATOM   1201  CA  SER    89      51.742  93.292  54.307  1.00  0.00           C  
ATOM   1202  HA  SER    89      52.787  93.251  53.999  1.00  0.00           H  
ATOM   1203  CB  SER    89      51.439  92.067  55.254  1.00  0.00           C  
ATOM   1204  HB2 SER    89      51.870  92.371  56.208  1.00  0.00           H  
ATOM   1205  HB3 SER    89      50.360  91.961  55.368  1.00  0.00           H  
ATOM   1206  OG  SER    89      52.161  90.963  54.640  1.00  0.00           O  
ATOM   1207  HG  SER    89      53.112  91.008  54.764  1.00  0.00           H  
ATOM   1208  C   SER    89      50.831  93.221  53.091  1.00  0.00           C  
ATOM   1209  O   SER    89      49.699  93.671  53.074  1.00  0.00           O  
ATOM   1210  N   SER    90      51.407  92.724  51.989  1.00  0.00           N  
ATOM   1211  H   SER    90      52.385  92.488  52.077  1.00  0.00           H  
ATOM   1212  CA  SER    90      50.655  92.331  50.778  1.00  0.00           C  
ATOM   1213  HA  SER    90      49.961  93.131  50.518  1.00  0.00           H  
ATOM   1214  CB  SER    90      51.732  92.230  49.641  1.00  0.00           C  
ATOM   1215  HB2 SER    90      52.234  93.197  49.608  1.00  0.00           H  
ATOM   1216  HB3 SER    90      52.438  91.449  49.924  1.00  0.00           H  
ATOM   1217  OG  SER    90      51.099  91.874  48.460  1.00  0.00           O  
ATOM   1218  HG  SER    90      51.709  91.375  47.912  1.00  0.00           H  
ATOM   1219  C   SER    90      49.882  91.065  50.892  1.00  0.00           C  
ATOM   1220  O   SER    90      50.236  90.296  51.802  1.00  0.00           O  
ATOM   1221  N   TYR    91      48.950  90.844  49.963  1.00  0.00           N  
ATOM   1222  H   TYR    91      48.685  91.579  49.323  1.00  0.00           H  
ATOM   1223  CA  TYR    91      48.291  89.557  49.834  1.00  0.00           C  
ATOM   1224  HA  TYR    91      47.577  89.400  50.643  1.00  0.00           H  
ATOM   1225  CB  TYR    91      47.316  89.654  48.619  1.00  0.00           C  
ATOM   1226  HB2 TYR    91      46.617  90.491  48.634  1.00  0.00           H  
ATOM   1227  HB3 TYR    91      47.889  89.734  47.696  1.00  0.00           H  
ATOM   1228  CG  TYR    91      46.432  88.517  48.595  1.00  0.00           C  
ATOM   1229  CD1 TYR    91      46.673  87.419  47.710  1.00  0.00           C  
ATOM   1230  HD1 TYR    91      47.512  87.473  47.033  1.00  0.00           H  
ATOM   1231  CE1 TYR    91      45.897  86.273  47.803  1.00  0.00           C  
ATOM   1232  HE1 TYR    91      46.286  85.419  47.268  1.00  0.00           H  
ATOM   1233  CZ  TYR    91      44.723  86.278  48.621  1.00  0.00           C  
ATOM   1234  OH  TYR    91      43.882  85.227  48.636  1.00  0.00           O  
ATOM   1235  HH  TYR    91      44.038  84.609  47.918  1.00  0.00           H  
ATOM   1236  CE2 TYR    91      44.349  87.432  49.376  1.00  0.00           C  
ATOM   1237  HE2 TYR    91      43.488  87.394  50.028  1.00  0.00           H  
ATOM   1238  CD2 TYR    91      45.205  88.528  49.408  1.00  0.00           C  
ATOM   1239  HD2 TYR    91      45.130  89.368  50.083  1.00  0.00           H  
ATOM   1240  C   TYR    91      49.316  88.421  49.649  1.00  0.00           C  
ATOM   1241  O   TYR    91      50.277  88.695  48.914  1.00  0.00           O  
ATOM   1242  N   GLY    92      49.306  87.251  50.271  1.00  0.00           N  
ATOM   1243  H   GLY    92      50.078  86.610  50.158  1.00  0.00           H  
ATOM   1244  CA  GLY    92      48.089  86.793  51.037  1.00  0.00           C  
ATOM   1245  HA2 GLY    92      47.737  87.560  51.728  1.00  0.00           H  
ATOM   1246  HA3 GLY    92      47.306  86.747  50.279  1.00  0.00           H  
ATOM   1247  C   GLY    92      48.239  85.469  51.717  1.00  0.00           C  
ATOM   1248  O   GLY    92      49.165  84.654  51.436  1.00  0.00           O  
ATOM   1249  N   GLN    93      47.278  85.156  52.622  1.00  0.00           N  
ATOM   1250  H   GLN    93      46.477  85.767  52.691  1.00  0.00           H  
ATOM   1251  CA  GLN    93      47.320  83.848  53.362  1.00  0.00           C  
ATOM   1252  HA  GLN    93      48.379  83.720  53.586  1.00  0.00           H  
ATOM   1253  CB  GLN    93      46.382  83.858  54.554  1.00  0.00           C  
ATOM   1254  HB2 GLN    93      45.351  83.622  54.292  1.00  0.00           H  
ATOM   1255  HB3 GLN    93      46.613  83.001  55.187  1.00  0.00           H  
ATOM   1256  CG  GLN    93      46.189  85.220  55.307  1.00  0.00           C  
ATOM   1257  HG2 GLN    93      45.949  86.055  54.648  1.00  0.00           H  
ATOM   1258  HG3 GLN    93      45.353  85.053  55.987  1.00  0.00           H  
ATOM   1259  CD  GLN    93      47.484  85.748  56.113  1.00  0.00           C  
ATOM   1260  OE1 GLN    93      48.592  85.285  55.918  1.00  0.00           O  
ATOM   1261  NE2 GLN    93      47.258  86.700  57.016  1.00  0.00           N  
ATOM   1262 HE21 GLN    93      48.077  87.016  57.517  1.00  0.00           H  
ATOM   1263 HE22 GLN    93      46.293  86.946  57.180  1.00  0.00           H  
ATOM   1264  C   GLN    93      47.045  82.765  52.351  1.00  0.00           C  
ATOM   1265  O   GLN    93      46.147  82.884  51.516  1.00  0.00           O  
ATOM   1266  N   GLN    94      47.736  81.624  52.485  1.00  0.00           N  
ATOM   1267  H   GLN    94      48.551  81.674  53.079  1.00  0.00           H  
ATOM   1268  CA  GLN    94      47.474  80.463  51.596  1.00  0.00           C  
ATOM   1269  HA  GLN    94      46.593  80.698  50.998  1.00  0.00           H  
ATOM   1270  CB  GLN    94      48.623  80.267  50.618  1.00  0.00           C  
ATOM   1271  HB2 GLN    94      48.740  81.119  49.949  1.00  0.00           H  
ATOM   1272  HB3 GLN    94      49.497  80.284  51.269  1.00  0.00           H  
ATOM   1273  CG  GLN    94      48.718  78.980  49.711  1.00  0.00           C  
ATOM   1274  HG2 GLN    94      49.740  79.037  49.336  1.00  0.00           H  
ATOM   1275  HG3 GLN    94      48.555  78.034  50.228  1.00  0.00           H  
ATOM   1276  CD  GLN    94      47.822  79.035  48.533  1.00  0.00           C  
ATOM   1277  OE1 GLN    94      47.038  79.977  48.334  1.00  0.00           O  
ATOM   1278  NE2 GLN    94      47.917  78.112  47.610  1.00  0.00           N  
ATOM   1279 HE21 GLN    94      48.632  77.398  47.630  1.00  0.00           H  
ATOM   1280 HE22 GLN    94      47.323  78.220  46.801  1.00  0.00           H  
ATOM   1281  C   GLN    94      47.159  79.216  52.439  1.00  0.00           C  
ATOM   1282  O   GLN    94      47.989  78.537  53.068  1.00  0.00           O  
ATOM   1283  N   SER    95      45.862  78.948  52.490  1.00  0.00           N  
ATOM   1284  H   SER    95      45.252  79.543  51.949  1.00  0.00           H  
ATOM   1285  CA  SER    95      45.295  77.691  53.057  1.00  0.00           C  
ATOM   1286  HA  SER    95      45.454  77.781  54.131  1.00  0.00           H  
ATOM   1287  CB  SER    95      43.807  77.645  52.728  1.00  0.00           C  
ATOM   1288  HB2 SER    95      43.274  78.517  53.109  1.00  0.00           H  
ATOM   1289  HB3 SER    95      43.679  77.575  51.648  1.00  0.00           H  
ATOM   1290  OG  SER    95      43.132  76.452  53.111  1.00  0.00           O  
ATOM   1291  HG  SER    95      42.845  76.021  52.303  1.00  0.00           H  
ATOM   1292  C   SER    95      45.929  76.427  52.527  1.00  0.00           C  
ATOM   1293  O   SER    95      46.118  76.326  51.325  1.00  0.00           O  
ATOM   1294  N   SER    96      46.371  75.479  53.371  1.00  0.00           N  
ATOM   1295  H   SER    96      46.169  75.579  54.356  1.00  0.00           H  
ATOM   1296  CA  SER    96      47.209  74.299  52.952  1.00  0.00           C  
ATOM   1297  HA  SER    96      48.153  74.745  52.638  1.00  0.00           H  
ATOM   1298  CB  SER    96      47.445  73.368  54.045  1.00  0.00           C  
ATOM   1299  HB2 SER    96      46.502  72.920  54.356  1.00  0.00           H  
ATOM   1300  HB3 SER    96      47.940  72.452  53.721  1.00  0.00           H  
ATOM   1301  OG  SER    96      48.166  74.008  55.041  1.00  0.00           O  
ATOM   1302  HG  SER    96      48.944  74.434  54.673  1.00  0.00           H  
ATOM   1303  C   SER    96      46.639  73.596  51.749  1.00  0.00           C  
ATOM   1304  O   SER    96      45.560  73.023  51.766  1.00  0.00           O  
ATOM   1305  N   TYR    97      47.342  73.424  50.612  1.00  0.00           N  
ATOM   1306  H   TYR    97      46.868  72.920  49.877  1.00  0.00           H  
ATOM   1307  CA  TYR    97      48.733  73.651  50.268  1.00  0.00           C  
ATOM   1308  HA  TYR    97      48.888  73.178  49.298  1.00  0.00           H  
ATOM   1309  CB  TYR    97      48.851  75.175  50.069  1.00  0.00           C  
ATOM   1310  HB2 TYR    97      48.013  75.557  49.486  1.00  0.00           H  
ATOM   1311  HB3 TYR    97      48.845  75.688  51.031  1.00  0.00           H  
ATOM   1312  CG  TYR    97      50.085  75.637  49.236  1.00  0.00           C  
ATOM   1313  CD1 TYR    97      50.116  75.489  47.817  1.00  0.00           C  
ATOM   1314  HD1 TYR    97      49.385  74.890  47.294  1.00  0.00           H  
ATOM   1315  CE1 TYR    97      51.040  76.132  47.020  1.00  0.00           C  
ATOM   1316  HE1 TYR    97      51.105  75.957  45.956  1.00  0.00           H  
ATOM   1317  CZ  TYR    97      52.012  76.897  47.646  1.00  0.00           C  
ATOM   1318  OH  TYR    97      52.969  77.565  46.928  1.00  0.00           O  
ATOM   1319  HH  TYR    97      53.355  78.238  47.493  1.00  0.00           H  
ATOM   1320  CE2 TYR    97      52.014  76.972  49.063  1.00  0.00           C  
ATOM   1321  HE2 TYR    97      52.631  77.735  49.514  1.00  0.00           H  
ATOM   1322  CD2 TYR    97      51.075  76.401  49.879  1.00  0.00           C  
ATOM   1323  HD2 TYR    97      51.123  76.545  50.949  1.00  0.00           H  
ATOM   1324  C   TYR    97      49.780  72.927  51.197  1.00  0.00           C  
ATOM   1325  O   TYR    97      50.557  73.586  51.910  1.00  0.00           O  
ATOM   1326  N   PRO    98      49.834  71.568  51.164  1.00  0.00           N  
ATOM   1327  CD  PRO    98      50.827  70.973  52.063  1.00  0.00           C  
ATOM   1328  HD2 PRO    98      50.796  71.413  53.060  1.00  0.00           H  
ATOM   1329  HD3 PRO    98      51.830  71.193  51.698  1.00  0.00           H  
ATOM   1330  CG  PRO    98      50.549  69.494  52.148  1.00  0.00           C  
ATOM   1331  HG2 PRO    98      49.855  69.235  52.947  1.00  0.00           H  
ATOM   1332  HG3 PRO    98      51.454  68.917  52.340  1.00  0.00           H  
ATOM   1333  CB  PRO    98      49.873  69.217  50.782  1.00  0.00           C  
ATOM   1334  HB2 PRO    98      49.243  68.328  50.806  1.00  0.00           H  
ATOM   1335  HB3 PRO    98      50.600  69.049  49.988  1.00  0.00           H  
ATOM   1336  CA  PRO    98      49.091  70.486  50.448  1.00  0.00           C  
ATOM   1337  HA  PRO    98      49.159  70.711  49.383  1.00  0.00           H  
ATOM   1338  C   PRO    98      47.657  70.200  50.937  1.00  0.00           C  
ATOM   1339  O   PRO    98      47.326  70.512  52.066  1.00  0.00           O  
ATOM   1340  N   GLY    99      46.823  69.614  50.094  1.00  0.00           N  
ATOM   1341  H   GLY    99      47.155  69.351  49.177  1.00  0.00           H  
ATOM   1342  CA  GLY    99      45.440  69.431  50.332  1.00  0.00           C  
ATOM   1343  HA2 GLY    99      45.113  70.421  50.649  1.00  0.00           H  
ATOM   1344  HA3 GLY    99      44.955  69.154  49.396  1.00  0.00           H  
ATOM   1345  C   GLY    99      44.992  68.425  51.400  1.00  0.00           C  
ATOM   1346  O   GLY    99      45.813  67.666  51.918  1.00  0.00           O  
ATOM   1347  N   TYR   100      43.725  68.422  51.789  1.00  0.00           N  
ATOM   1348  H   TYR   100      43.106  69.146  51.455  1.00  0.00           H  
ATOM   1349  CA  TYR   100      43.166  67.606  52.868  1.00  0.00           C  
ATOM   1350  HA  TYR   100      43.851  66.759  52.918  1.00  0.00           H  
ATOM   1351  CB  TYR   100      43.220  68.365  54.206  1.00  0.00           C  
ATOM   1352  HB2 TYR   100      42.603  67.757  54.867  1.00  0.00           H  
ATOM   1353  HB3 TYR   100      44.247  68.289  54.563  1.00  0.00           H  
ATOM   1354  CG  TYR   100      42.738  69.773  54.255  1.00  0.00           C  
ATOM   1355  CD1 TYR   100      43.589  70.813  53.907  1.00  0.00           C  
ATOM   1356  HD1 TYR   100      44.598  70.626  53.572  1.00  0.00           H  
ATOM   1357  CE1 TYR   100      43.183  72.192  54.035  1.00  0.00           C  
ATOM   1358  HE1 TYR   100      43.866  72.999  53.817  1.00  0.00           H  
ATOM   1359  CZ  TYR   100      41.954  72.493  54.679  1.00  0.00           C  
ATOM   1360  OH  TYR   100      41.473  73.751  54.778  1.00  0.00           O  
ATOM   1361  HH  TYR   100      40.592  73.797  55.156  1.00  0.00           H  
ATOM   1362  CE2 TYR   100      41.029  71.417  54.903  1.00  0.00           C  
ATOM   1363  HE2 TYR   100      40.032  71.542  55.297  1.00  0.00           H  
ATOM   1364  CD2 TYR   100      41.411  70.062  54.729  1.00  0.00           C  
ATOM   1365  HD2 TYR   100      40.750  69.233  54.935  1.00  0.00           H  
ATOM   1366  C   TYR   100      41.840  66.927  52.587  1.00  0.00           C  
ATOM   1367  O   TYR   100      41.501  65.994  53.361  1.00  0.00           O  
ATOM   1368  N   GLY   101      41.024  67.410  51.642  1.00  0.00           N  
ATOM   1369  H   GLY   101      41.481  68.111  51.076  1.00  0.00           H  
ATOM   1370  CA  GLY   101      39.804  66.681  51.241  1.00  0.00           C  
ATOM   1371  HA2 GLY   101      39.147  66.610  52.108  1.00  0.00           H  
ATOM   1372  HA3 GLY   101      39.329  67.276  50.461  1.00  0.00           H  
ATOM   1373  C   GLY   101      39.975  65.295  50.649  1.00  0.00           C  
ATOM   1374  O   GLY   101      38.960  64.624  50.709  1.00  0.00           O  
ATOM   1375  N   GLN   102      41.111  64.829  50.112  1.00  0.00           N  
ATOM   1376  H   GLN   102      41.846  65.500  49.945  1.00  0.00           H  
ATOM   1377  CA  GLN   102      41.422  63.486  49.492  1.00  0.00           C  
ATOM   1378  HA  GLN   102      40.641  63.303  48.754  1.00  0.00           H  
ATOM   1379  CB  GLN   102      42.746  63.513  48.806  1.00  0.00           C  
ATOM   1380  HB2 GLN   102      42.833  62.641  48.158  1.00  0.00           H  
ATOM   1381  HB3 GLN   102      42.835  64.358  48.123  1.00  0.00           H  
ATOM   1382  CG  GLN   102      44.049  63.445  49.625  1.00  0.00           C  
ATOM   1383  HG2 GLN   102      43.949  62.743  50.453  1.00  0.00           H  
ATOM   1384  HG3 GLN   102      44.901  63.142  49.017  1.00  0.00           H  
ATOM   1385  CD  GLN   102      44.342  64.784  50.264  1.00  0.00           C  
ATOM   1386  OE1 GLN   102      44.001  65.817  49.688  1.00  0.00           O  
ATOM   1387  NE2 GLN   102      45.039  64.926  51.368  1.00  0.00           N  
ATOM   1388 HE21 GLN   102      45.361  64.206  51.998  1.00  0.00           H  
ATOM   1389 HE22 GLN   102      45.147  65.880  51.680  1.00  0.00           H  
ATOM   1390  C   GLN   102      41.268  62.240  50.481  1.00  0.00           C  
ATOM   1391  O   GLN   102      41.330  62.412  51.714  1.00  0.00           O  
ATOM   1392  N   GLN   103      41.039  61.047  49.996  1.00  0.00           N  
ATOM   1393  H   GLN   103      40.982  60.945  48.992  1.00  0.00           H  
ATOM   1394  CA  GLN   103      41.129  59.811  50.832  1.00  0.00           C  
ATOM   1395  HA  GLN   103      40.408  59.981  51.632  1.00  0.00           H  
ATOM   1396  CB  GLN   103      40.543  58.650  50.045  1.00  0.00           C  
ATOM   1397  HB2 GLN   103      39.800  58.951  49.307  1.00  0.00           H  
ATOM   1398  HB3 GLN   103      41.385  58.240  49.487  1.00  0.00           H  
ATOM   1399  CG  GLN   103      39.908  57.597  50.923  1.00  0.00           C  
ATOM   1400  HG2 GLN   103      40.670  57.053  51.481  1.00  0.00           H  
ATOM   1401  HG3 GLN   103      39.242  58.086  51.634  1.00  0.00           H  
ATOM   1402  CD  GLN   103      39.161  56.601  50.059  1.00  0.00           C  
ATOM   1403  OE1 GLN   103      39.399  56.490  48.855  1.00  0.00           O  
ATOM   1404  NE2 GLN   103      38.362  55.670  50.639  1.00  0.00           N  
ATOM   1405 HE21 GLN   103      37.973  54.868  50.164  1.00  0.00           H  
ATOM   1406 HE22 GLN   103      38.432  55.628  51.645  1.00  0.00           H  
ATOM   1407  C   GLN   103      42.531  59.494  51.507  1.00  0.00           C  
ATOM   1408  O   GLN   103      43.580  59.513  50.804  1.00  0.00           O  
ATOM   1409  N   PRO   104      42.663  59.059  52.730  1.00  0.00           N  
ATOM   1410  CD  PRO   104      41.606  58.952  53.756  1.00  0.00           C  
ATOM   1411  HD2 PRO   104      40.731  58.381  53.447  1.00  0.00           H  
ATOM   1412  HD3 PRO   104      41.320  59.956  54.072  1.00  0.00           H  
ATOM   1413  CG  PRO   104      42.146  58.312  55.025  1.00  0.00           C  
ATOM   1414  HG2 PRO   104      42.113  57.227  54.926  1.00  0.00           H  
ATOM   1415  HG3 PRO   104      41.931  58.788  55.982  1.00  0.00           H  
ATOM   1416  CB  PRO   104      43.659  58.485  54.830  1.00  0.00           C  
ATOM   1417  HB2 PRO   104      44.190  57.652  55.291  1.00  0.00           H  
ATOM   1418  HB3 PRO   104      43.925  59.398  55.363  1.00  0.00           H  
ATOM   1419  CA  PRO   104      43.890  58.605  53.344  1.00  0.00           C  
ATOM   1420  HA  PRO   104      44.695  59.326  53.203  1.00  0.00           H  
ATOM   1421  C   PRO   104      44.422  57.244  52.853  1.00  0.00           C  
ATOM   1422  O   PRO   104      43.681  56.304  52.562  1.00  0.00           O  
ATOM   1423  N   ALA   105      45.785  57.140  52.741  1.00  0.00           N  
ATOM   1424  H   ALA   105      46.433  57.900  52.883  1.00  0.00           H  
ATOM   1425  CA  ALA   105      46.436  55.830  52.511  1.00  0.00           C  
ATOM   1426  HA  ALA   105      46.041  55.411  51.586  1.00  0.00           H  
ATOM   1427  CB  ALA   105      48.000  56.035  52.387  1.00  0.00           C  
ATOM   1428  HB1 ALA   105      48.497  55.078  52.230  1.00  0.00           H  
ATOM   1429  HB2 ALA   105      48.232  56.579  51.472  1.00  0.00           H  
ATOM   1430  HB3 ALA   105      48.327  56.515  53.310  1.00  0.00           H  
ATOM   1431  C   ALA   105      46.108  54.837  53.680  1.00  0.00           C  
ATOM   1432  O   ALA   105      46.048  55.268  54.847  1.00  0.00           O  
ATOM   1433  N   PRO   106      45.798  53.595  53.313  1.00  0.00           N  
ATOM   1434  CD  PRO   106      45.932  52.970  51.949  1.00  0.00           C  
ATOM   1435  HD2 PRO   106      46.909  53.234  51.544  1.00  0.00           H  
ATOM   1436  HD3 PRO   106      45.107  53.321  51.330  1.00  0.00           H  
ATOM   1437  CG  PRO   106      45.927  51.466  52.073  1.00  0.00           C  
ATOM   1438  HG2 PRO   106      46.945  51.156  52.310  1.00  0.00           H  
ATOM   1439  HG3 PRO   106      45.373  51.082  51.216  1.00  0.00           H  
ATOM   1440  CB  PRO   106      45.131  51.267  53.349  1.00  0.00           C  
ATOM   1441  HB2 PRO   106      45.297  50.324  53.870  1.00  0.00           H  
ATOM   1442  HB3 PRO   106      44.085  51.210  53.048  1.00  0.00           H  
ATOM   1443  CA  PRO   106      45.474  52.521  54.203  1.00  0.00           C  
ATOM   1444  HA  PRO   106      44.554  52.835  54.696  1.00  0.00           H  
ATOM   1445  C   PRO   106      46.569  52.229  55.241  1.00  0.00           C  
ATOM   1446  O   PRO   106      47.715  52.697  55.109  1.00  0.00           O  
ATOM   1447  N   SER   107      46.043  51.577  56.257  1.00  0.00           N  
ATOM   1448  H   SER   107      45.089  51.297  56.085  1.00  0.00           H  
ATOM   1449  CA  SER   107      46.798  50.955  57.381  1.00  0.00           C  
ATOM   1450  HA  SER   107      47.264  51.837  57.821  1.00  0.00           H  
ATOM   1451  CB  SER   107      45.900  50.251  58.493  1.00  0.00           C  
ATOM   1452  HB2 SER   107      45.507  49.271  58.219  1.00  0.00           H  
ATOM   1453  HB3 SER   107      46.512  50.239  59.394  1.00  0.00           H  
ATOM   1454  OG  SER   107      44.882  51.152  58.811  1.00  0.00           O  
ATOM   1455  HG  SER   107      44.124  51.096  58.225  1.00  0.00           H  
ATOM   1456  C   SER   107      47.885  50.073  56.817  1.00  0.00           C  
ATOM   1457  O   SER   107      47.706  49.574  55.740  1.00  0.00           O  
ATOM   1458  N   SER   108      48.965  49.732  57.591  1.00  0.00           N  
ATOM   1459  H   SER   108      49.130  50.276  58.426  1.00  0.00           H  
ATOM   1460  CA  SER   108      49.953  48.689  57.131  1.00  0.00           C  
ATOM   1461  HA  SER   108      50.051  48.653  56.046  1.00  0.00           H  
ATOM   1462  CB  SER   108      51.261  49.001  57.816  1.00  0.00           C  
ATOM   1463  HB2 SER   108      52.012  48.263  57.534  1.00  0.00           H  
ATOM   1464  HB3 SER   108      51.527  49.994  57.453  1.00  0.00           H  
ATOM   1465  OG  SER   108      51.026  49.026  59.222  1.00  0.00           O  
ATOM   1466  HG  SER   108      50.972  48.099  59.465  1.00  0.00           H  
ATOM   1467  C   SER   108      49.498  47.245  57.479  1.00  0.00           C  
ATOM   1468  O   SER   108      48.957  47.099  58.579  1.00  0.00           O  
ATOM   1469  N   THR   109      49.765  46.237  56.623  1.00  0.00           N  
ATOM   1470  H   THR   109      50.232  46.403  55.744  1.00  0.00           H  
ATOM   1471  CA  THR   109      49.467  44.801  56.942  1.00  0.00           C  
ATOM   1472  HA  THR   109      48.383  44.693  56.987  1.00  0.00           H  
ATOM   1473  CB  THR   109      49.789  43.977  55.741  1.00  0.00           C  
ATOM   1474  HB  THR   109      50.856  44.032  55.527  1.00  0.00           H  
ATOM   1475  CG2 THR   109      49.403  42.514  55.832  1.00  0.00           C  
ATOM   1476 HG21 THR   109      49.544  41.998  54.882  1.00  0.00           H  
ATOM   1477 HG22 THR   109      50.116  42.075  56.530  1.00  0.00           H  
ATOM   1478 HG23 THR   109      48.361  42.321  56.087  1.00  0.00           H  
ATOM   1479  OG1 THR   109      49.061  44.428  54.587  1.00  0.00           O  
ATOM   1480  HG1 THR   109      49.662  44.621  53.864  1.00  0.00           H  
ATOM   1481  C   THR   109      50.037  44.318  58.249  1.00  0.00           C  
ATOM   1482  O   THR   109      51.163  44.674  58.598  1.00  0.00           O  
ATOM   1483  N   SER   110      49.399  43.475  59.070  1.00  0.00           N  
ATOM   1484  H   SER   110      48.452  43.205  58.845  1.00  0.00           H  
ATOM   1485  CA  SER   110      49.799  43.178  60.439  1.00  0.00           C  
ATOM   1486  HA  SER   110      49.909  44.135  60.949  1.00  0.00           H  
ATOM   1487  CB  SER   110      48.824  42.188  61.046  1.00  0.00           C  
ATOM   1488  HB2 SER   110      48.958  42.241  62.126  1.00  0.00           H  
ATOM   1489  HB3 SER   110      47.770  42.413  60.879  1.00  0.00           H  
ATOM   1490  OG  SER   110      49.012  40.869  60.530  1.00  0.00           O  
ATOM   1491  HG  SER   110      48.758  40.231  61.202  1.00  0.00           H  
ATOM   1492  C   SER   110      51.168  42.541  60.589  1.00  0.00           C  
ATOM   1493  O   SER   110      51.823  42.021  59.671  1.00  0.00           O  
ATOM   1494  N   GLY   111      51.738  42.692  61.829  1.00  0.00           N  
ATOM   1495  H   GLY   111      51.205  43.353  62.376  1.00  0.00           H  
ATOM   1496  CA  GLY   111      53.026  42.304  62.156  1.00  0.00           C  
ATOM   1497  HA2 GLY   111      53.604  42.196  61.238  1.00  0.00           H  
ATOM   1498  HA3 GLY   111      53.608  43.015  62.742  1.00  0.00           H  
ATOM   1499  C   GLY   111      53.096  41.020  62.860  1.00  0.00           C  
ATOM   1500  O   GLY   111      52.151  40.515  63.413  1.00  0.00           O  
ATOM   1501  N   SER   112      54.259  40.330  62.917  1.00  0.00           N  
ATOM   1502  H   SER   112      54.242  39.527  63.530  1.00  0.00           H  
ATOM   1503  CA  SER   112      55.532  40.651  62.305  1.00  0.00           C  
ATOM   1504  HA  SER   112      56.255  39.987  62.779  1.00  0.00           H  
ATOM   1505  CB  SER   112      55.475  40.196  60.765  1.00  0.00           C  
ATOM   1506  HB2 SER   112      55.414  39.108  60.740  1.00  0.00           H  
ATOM   1507  HB3 SER   112      54.670  40.717  60.248  1.00  0.00           H  
ATOM   1508  OG  SER   112      56.606  40.572  59.957  1.00  0.00           O  
ATOM   1509  HG  SER   112      56.721  41.497  60.185  1.00  0.00           H  
ATOM   1510  C   SER   112      56.015  42.084  62.509  1.00  0.00           C  
ATOM   1511  O   SER   112      56.313  42.822  61.549  1.00  0.00           O  
ATOM   1512  N   TYR   113      56.244  42.524  63.765  1.00  0.00           N  
ATOM   1513  H   TYR   113      56.592  43.470  63.834  1.00  0.00           H  
ATOM   1514  CA  TYR   113      56.027  41.881  65.003  1.00  0.00           C  
ATOM   1515  HA  TYR   113      55.810  40.822  64.861  1.00  0.00           H  
ATOM   1516  CB  TYR   113      57.326  41.938  65.751  1.00  0.00           C  
ATOM   1517  HB2 TYR   113      57.649  42.973  65.863  1.00  0.00           H  
ATOM   1518  HB3 TYR   113      57.204  41.511  66.746  1.00  0.00           H  
ATOM   1519  CG  TYR   113      58.438  41.252  65.062  1.00  0.00           C  
ATOM   1520  CD1 TYR   113      58.542  39.874  65.104  1.00  0.00           C  
ATOM   1521  HD1 TYR   113      57.812  39.276  65.629  1.00  0.00           H  
ATOM   1522  CE1 TYR   113      59.476  39.170  64.353  1.00  0.00           C  
ATOM   1523  HE1 TYR   113      59.513  38.090  64.357  1.00  0.00           H  
ATOM   1524  CZ  TYR   113      60.448  39.894  63.637  1.00  0.00           C  
ATOM   1525  OH  TYR   113      61.340  39.305  62.876  1.00  0.00           O  
ATOM   1526  HH  TYR   113      61.633  38.584  63.438  1.00  0.00           H  
ATOM   1527  CE2 TYR   113      60.303  41.308  63.515  1.00  0.00           C  
ATOM   1528  HE2 TYR   113      61.064  41.755  62.892  1.00  0.00           H  
ATOM   1529  CD2 TYR   113      59.326  42.016  64.243  1.00  0.00           C  
ATOM   1530  HD2 TYR   113      59.270  43.086  64.109  1.00  0.00           H  
ATOM   1531  C   TYR   113      54.829  42.434  65.833  1.00  0.00           C  
ATOM   1532  O   TYR   113      54.054  43.278  65.392  1.00  0.00           O  
ATOM   1533  N   GLY   114      54.622  41.952  67.113  1.00  0.00           N  
ATOM   1534  H   GLY   114      55.224  41.191  67.393  1.00  0.00           H  
ATOM   1535  CA  GLY   114      53.518  42.253  67.972  1.00  0.00           C  
ATOM   1536  HA2 GLY   114      53.828  42.153  69.012  1.00  0.00           H  
ATOM   1537  HA3 GLY   114      53.227  43.286  67.781  1.00  0.00           H  
ATOM   1538  C   GLY   114      52.271  41.348  67.767  1.00  0.00           C  
ATOM   1539  O   GLY   114      52.107  40.638  66.771  1.00  0.00           O  
ATOM   1540  N   SER   115      51.295  41.378  68.600  1.00  0.00           N  
ATOM   1541  H   SER   115      50.452  40.916  68.289  1.00  0.00           H  
ATOM   1542  CA  SER   115      51.198  42.156  69.876  1.00  0.00           C  
ATOM   1543  HA  SER   115      51.501  43.185  69.678  1.00  0.00           H  
ATOM   1544  CB  SER   115      49.734  42.180  70.194  1.00  0.00           C  
ATOM   1545  HB2 SER   115      49.420  42.728  71.082  1.00  0.00           H  
ATOM   1546  HB3 SER   115      49.175  42.518  69.321  1.00  0.00           H  
ATOM   1547  OG  SER   115      49.356  40.850  70.390  1.00  0.00           O  
ATOM   1548  HG  SER   115      48.915  40.556  69.589  1.00  0.00           H  
ATOM   1549  C   SER   115      52.023  41.601  71.017  1.00  0.00           C  
ATOM   1550  O   SER   115      52.383  42.336  71.931  1.00  0.00           O  
ATOM   1551  N   SER   116      52.452  40.323  70.934  1.00  0.00           N  
ATOM   1552  H   SER   116      52.313  39.805  70.078  1.00  0.00           H  
ATOM   1553  CA  SER   116      53.050  39.586  72.096  1.00  0.00           C  
ATOM   1554  HA  SER   116      52.449  39.730  72.994  1.00  0.00           H  
ATOM   1555  CB  SER   116      52.874  38.090  71.755  1.00  0.00           C  
ATOM   1556  HB2 SER   116      51.872  37.816  71.428  1.00  0.00           H  
ATOM   1557  HB3 SER   116      53.410  37.914  70.823  1.00  0.00           H  
ATOM   1558  OG  SER   116      53.508  37.236  72.739  1.00  0.00           O  
ATOM   1559  HG  SER   116      53.113  36.369  72.620  1.00  0.00           H  
ATOM   1560  C   SER   116      54.457  40.062  72.379  1.00  0.00           C  
ATOM   1561  O   SER   116      55.098  40.793  71.542  1.00  0.00           O  
ATOM   1562  N   SER   117      55.080  39.556  73.427  1.00  0.00           N  
ATOM   1563  H   SER   117      54.588  38.945  74.062  1.00  0.00           H  
ATOM   1564  CA  SER   117      56.534  39.696  73.649  1.00  0.00           C  
ATOM   1565  HA  SER   117      57.068  39.664  72.699  1.00  0.00           H  
ATOM   1566  CB  SER   117      56.767  41.114  74.146  1.00  0.00           C  
ATOM   1567  HB2 SER   117      57.825  41.223  74.383  1.00  0.00           H  
ATOM   1568  HB3 SER   117      56.519  41.921  73.456  1.00  0.00           H  
ATOM   1569  OG  SER   117      56.142  41.283  75.342  1.00  0.00           O  
ATOM   1570  HG  SER   117      55.260  41.539  75.062  1.00  0.00           H  
ATOM   1571  C   SER   117      57.055  38.571  74.543  1.00  0.00           C  
ATOM   1572  O   SER   117      56.342  37.731  75.071  1.00  0.00           O  
ATOM   1573  N   GLN   118      58.359  38.430  74.655  1.00  0.00           N  
ATOM   1574  H   GLN   118      58.843  39.294  74.454  1.00  0.00           H  
ATOM   1575  CA  GLN   118      59.134  37.452  75.385  1.00  0.00           C  
ATOM   1576  HA  GLN   118      60.154  37.834  75.368  1.00  0.00           H  
ATOM   1577  CB  GLN   118      58.714  37.227  76.855  1.00  0.00           C  
ATOM   1578  HB2 GLN   118      57.695  36.842  76.886  1.00  0.00           H  
ATOM   1579  HB3 GLN   118      59.409  36.602  77.416  1.00  0.00           H  
ATOM   1580  CG  GLN   118      58.764  38.581  77.565  1.00  0.00           C  
ATOM   1581  HG2 GLN   118      59.397  39.266  77.001  1.00  0.00           H  
ATOM   1582  HG3 GLN   118      57.748  38.975  77.587  1.00  0.00           H  
ATOM   1583  CD  GLN   118      59.214  38.459  79.064  1.00  0.00           C  
ATOM   1584  OE1 GLN   118      60.413  38.488  79.381  1.00  0.00           O  
ATOM   1585  NE2 GLN   118      58.421  38.082  80.022  1.00  0.00           N  
ATOM   1586 HE21 GLN   118      57.419  38.111  79.900  1.00  0.00           H  
ATOM   1587 HE22 GLN   118      58.860  37.773  80.877  1.00  0.00           H  
ATOM   1588  C   GLN   118      59.217  36.094  74.659  1.00  0.00           C  
ATOM   1589  O   GLN   118      58.354  35.713  73.884  1.00  0.00           O  
ATOM   1590  N   SER   119      60.252  35.264  74.894  1.00  0.00           N  
ATOM   1591  H   SER   119      60.222  34.417  74.344  1.00  0.00           H  
ATOM   1592  CA  SER   119      61.402  35.296  75.870  1.00  0.00           C  
ATOM   1593  HA  SER   119      61.459  36.308  76.272  1.00  0.00           H  
ATOM   1594  CB  SER   119      60.994  34.309  77.013  1.00  0.00           C  
ATOM   1595  HB2 SER   119      61.613  34.438  77.901  1.00  0.00           H  
ATOM   1596  HB3 SER   119      59.940  34.421  77.267  1.00  0.00           H  
ATOM   1597  OG  SER   119      61.120  33.014  76.486  1.00  0.00           O  
ATOM   1598  HG  SER   119      61.379  32.532  77.275  1.00  0.00           H  
ATOM   1599  C   SER   119      62.750  34.941  75.275  1.00  0.00           C  
ATOM   1600  O   SER   119      62.747  34.402  74.175  1.00  0.00           O  
ATOM   1601  N   SER   120      63.864  35.079  75.975  1.00  0.00           N  
ATOM   1602  H   SER   120      63.862  35.328  76.954  1.00  0.00           H  
ATOM   1603  CA  SER   120      65.140  34.782  75.278  1.00  0.00           C  
ATOM   1604  HA  SER   120      65.122  35.322  74.331  1.00  0.00           H  
ATOM   1605  CB  SER   120      66.299  35.290  76.288  1.00  0.00           C  
ATOM   1606  HB2 SER   120      66.176  36.346  76.526  1.00  0.00           H  
ATOM   1607  HB3 SER   120      66.269  34.746  77.233  1.00  0.00           H  
ATOM   1608  OG  SER   120      67.534  35.074  75.605  1.00  0.00           O  
ATOM   1609  HG  SER   120      67.917  34.261  75.943  1.00  0.00           H  
ATOM   1610  C   SER   120      65.302  33.293  75.040  1.00  0.00           C  
ATOM   1611  O   SER   120      64.960  32.559  75.958  1.00  0.00           O  
ATOM   1612  N   SER   121      65.864  32.860  73.883  1.00  0.00           N  
ATOM   1613  H   SER   121      65.878  31.850  73.878  1.00  0.00           H  
ATOM   1614  CA  SER   121      66.635  33.566  72.847  1.00  0.00           C  
ATOM   1615  HA  SER   121      67.560  33.943  73.283  1.00  0.00           H  
ATOM   1616  CB  SER   121      67.024  32.595  71.753  1.00  0.00           C  
ATOM   1617  HB2 SER   121      67.347  31.706  72.295  1.00  0.00           H  
ATOM   1618  HB3 SER   121      66.194  32.257  71.132  1.00  0.00           H  
ATOM   1619  OG  SER   121      68.038  33.089  70.921  1.00  0.00           O  
ATOM   1620  HG  SER   121      68.939  32.951  71.224  1.00  0.00           H  
ATOM   1621  C   SER   121      66.000  34.796  72.193  1.00  0.00           C  
ATOM   1622  O   SER   121      64.841  34.738  71.767  1.00  0.00           O  
ATOM   1623  N   TYR   122      66.800  35.826  72.084  1.00  0.00           N  
ATOM   1624  H   TYR   122      67.722  35.827  72.495  1.00  0.00           H  
ATOM   1625  CA  TYR   122      66.315  37.030  71.357  1.00  0.00           C  
ATOM   1626  HA  TYR   122      65.266  36.943  71.076  1.00  0.00           H  
ATOM   1627  CB  TYR   122      66.314  38.201  72.316  1.00  0.00           C  
ATOM   1628  HB2 TYR   122      67.369  38.357  72.541  1.00  0.00           H  
ATOM   1629  HB3 TYR   122      66.063  39.124  71.793  1.00  0.00           H  
ATOM   1630  CG  TYR   122      65.447  38.131  73.539  1.00  0.00           C  
ATOM   1631  CD1 TYR   122      65.969  38.511  74.750  1.00  0.00           C  
ATOM   1632  HD1 TYR   122      67.027  38.669  74.900  1.00  0.00           H  
ATOM   1633  CE1 TYR   122      65.123  38.713  75.891  1.00  0.00           C  
ATOM   1634  HE1 TYR   122      65.552  39.167  76.772  1.00  0.00           H  
ATOM   1635  CZ  TYR   122      63.759  38.411  75.754  1.00  0.00           C  
ATOM   1636  OH  TYR   122      62.933  38.553  76.789  1.00  0.00           O  
ATOM   1637  HH  TYR   122      63.149  39.292  77.362  1.00  0.00           H  
ATOM   1638  CE2 TYR   122      63.219  38.042  74.518  1.00  0.00           C  
ATOM   1639  HE2 TYR   122      62.147  37.991  74.398  1.00  0.00           H  
ATOM   1640  CD2 TYR   122      64.055  37.847  73.398  1.00  0.00           C  
ATOM   1641  HD2 TYR   122      63.624  37.480  72.478  1.00  0.00           H  
ATOM   1642  C   TYR   122      67.343  37.373  70.272  1.00  0.00           C  
ATOM   1643  O   TYR   122      68.540  37.227  70.439  1.00  0.00           O  
ATOM   1644  N   GLY   123      66.940  37.637  69.036  1.00  0.00           N  
ATOM   1645  H   GLY   123      67.656  37.434  68.354  1.00  0.00           H  
ATOM   1646  CA  GLY   123      65.684  38.165  68.519  1.00  0.00           C  
ATOM   1647  HA2 GLY   123      65.141  37.366  68.016  1.00  0.00           H  
ATOM   1648  HA3 GLY   123      65.009  38.558  69.280  1.00  0.00           H  
ATOM   1649  C   GLY   123      65.867  39.397  67.593  1.00  0.00           C  
ATOM   1650  O   GLY   123      66.791  39.415  66.795  1.00  0.00           O  
ATOM   1651  N   GLN   124      65.003  40.430  67.665  1.00  0.00           N  
ATOM   1652  H   GLN   124      64.360  40.257  68.425  1.00  0.00           H  
ATOM   1653  CA  GLN   124      65.071  41.776  67.010  1.00  0.00           C  
ATOM   1654  HA  GLN   124      66.096  41.845  66.645  1.00  0.00           H  
ATOM   1655  CB  GLN   124      64.191  41.819  65.785  1.00  0.00           C  
ATOM   1656  HB2 GLN   124      63.153  41.663  66.080  1.00  0.00           H  
ATOM   1657  HB3 GLN   124      64.405  42.805  65.371  1.00  0.00           H  
ATOM   1658  CG  GLN   124      64.531  40.761  64.722  1.00  0.00           C  
ATOM   1659  HG2 GLN   124      64.167  40.948  63.712  1.00  0.00           H  
ATOM   1660  HG3 GLN   124      65.595  40.589  64.561  1.00  0.00           H  
ATOM   1661  CD  GLN   124      63.954  39.391  65.061  1.00  0.00           C  
ATOM   1662  OE1 GLN   124      63.001  39.268  65.806  1.00  0.00           O  
ATOM   1663  NE2 GLN   124      64.494  38.321  64.491  1.00  0.00           N  
ATOM   1664 HE21 GLN   124      65.318  38.370  63.910  1.00  0.00           H  
ATOM   1665 HE22 GLN   124      63.911  37.497  64.489  1.00  0.00           H  
ATOM   1666  C   GLN   124      64.761  42.956  68.005  1.00  0.00           C  
ATOM   1667  O   GLN   124      63.617  43.063  68.535  1.00  0.00           O  
ATOM   1668  N   PRO   125      65.782  43.664  68.494  1.00  0.00           N  
ATOM   1669  CD  PRO   125      65.634  44.725  69.376  1.00  0.00           C  
ATOM   1670  HD2 PRO   125      65.585  44.268  70.365  1.00  0.00           H  
ATOM   1671  HD3 PRO   125      64.811  45.367  69.061  1.00  0.00           H  
ATOM   1672  CG  PRO   125      66.853  45.584  69.220  1.00  0.00           C  
ATOM   1673  HG2 PRO   125      67.159  46.137  70.109  1.00  0.00           H  
ATOM   1674  HG3 PRO   125      66.822  46.161  68.296  1.00  0.00           H  
ATOM   1675  CB  PRO   125      67.941  44.605  68.974  1.00  0.00           C  
ATOM   1676  HB2 PRO   125      68.352  44.219  69.907  1.00  0.00           H  
ATOM   1677  HB3 PRO   125      68.723  44.929  68.288  1.00  0.00           H  
ATOM   1678  CA  PRO   125      67.189  43.430  68.250  1.00  0.00           C  
ATOM   1679  HA  PRO   125      67.280  43.595  67.177  1.00  0.00           H  
ATOM   1680  C   PRO   125      67.730  42.046  68.661  1.00  0.00           C  
ATOM   1681  O   PRO   125      67.336  41.517  69.734  1.00  0.00           O  
ATOM   1682  N   GLN   126      68.675  41.542  67.878  1.00  0.00           N  
ATOM   1683  H   GLN   126      68.958  42.113  67.094  1.00  0.00           H  
ATOM   1684  CA  GLN   126      69.555  40.439  68.263  1.00  0.00           C  
ATOM   1685  HA  GLN   126      69.023  39.488  68.280  1.00  0.00           H  
ATOM   1686  CB  GLN   126      70.650  40.296  67.177  1.00  0.00           C  
ATOM   1687  HB2 GLN   126      70.236  40.065  66.195  1.00  0.00           H  
ATOM   1688  HB3 GLN   126      71.101  41.247  66.893  1.00  0.00           H  
ATOM   1689  CG  GLN   126      71.836  39.367  67.400  1.00  0.00           C  
ATOM   1690  HG2 GLN   126      72.406  39.244  66.479  1.00  0.00           H  
ATOM   1691  HG3 GLN   126      72.470  39.781  68.184  1.00  0.00           H  
ATOM   1692  CD  GLN   126      71.361  37.918  67.797  1.00  0.00           C  
ATOM   1693  OE1 GLN   126      70.202  37.496  67.622  1.00  0.00           O  
ATOM   1694  NE2 GLN   126      72.297  37.231  68.391  1.00  0.00           N  
ATOM   1695 HE21 GLN   126      73.191  37.635  68.628  1.00  0.00           H  
ATOM   1696 HE22 GLN   126      72.130  36.262  68.624  1.00  0.00           H  
ATOM   1697  C   GLN   126      70.204  40.588  69.669  1.00  0.00           C  
ATOM   1698  O   GLN   126      70.553  41.713  70.083  1.00  0.00           O  
ATOM   1699  N   SER   127      70.323  39.508  70.486  1.00  0.00           N  
ATOM   1700  H   SER   127      69.886  38.713  70.043  1.00  0.00           H  
ATOM   1701  CA  SER   127      70.958  39.538  71.789  1.00  0.00           C  
ATOM   1702  HA  SER   127      70.982  38.529  72.199  1.00  0.00           H  
ATOM   1703  CB  SER   127      72.480  39.880  71.722  1.00  0.00           C  
ATOM   1704  HB2 SER   127      72.530  40.926  71.419  1.00  0.00           H  
ATOM   1705  HB3 SER   127      72.964  39.715  72.684  1.00  0.00           H  
ATOM   1706  OG  SER   127      73.097  39.138  70.708  1.00  0.00           O  
ATOM   1707  HG  SER   127      73.854  39.663  70.438  1.00  0.00           H  
ATOM   1708  C   SER   127      70.242  40.475  72.871  1.00  0.00           C  
ATOM   1709  O   SER   127      70.841  40.848  73.930  1.00  0.00           O  
ATOM   1710  N   GLY   128      68.928  40.737  72.659  1.00  0.00           N  
ATOM   1711  H   GLY   128      68.633  40.426  71.744  1.00  0.00           H  
ATOM   1712  CA  GLY   128      67.938  41.416  73.462  1.00  0.00           C  
ATOM   1713  HA2 GLY   128      66.972  40.923  73.562  1.00  0.00           H  
ATOM   1714  HA3 GLY   128      68.378  41.461  74.458  1.00  0.00           H  
ATOM   1715  C   GLY   128      67.740  42.916  73.123  1.00  0.00           C  
ATOM   1716  O   GLY   128      68.527  43.522  72.373  1.00  0.00           O  
ATOM   1717  N   SER   129      66.751  43.621  73.695  1.00  0.00           N  
ATOM   1718  H   SER   129      66.697  44.570  73.351  1.00  0.00           H  
ATOM   1719  CA  SER   129      65.991  43.248  74.916  1.00  0.00           C  
ATOM   1720  HA  SER   129      65.397  44.119  75.194  1.00  0.00           H  
ATOM   1721  CB  SER   129      64.804  42.252  74.678  1.00  0.00           C  
ATOM   1722  HB2 SER   129      65.214  41.262  74.483  1.00  0.00           H  
ATOM   1723  HB3 SER   129      64.266  42.103  75.615  1.00  0.00           H  
ATOM   1724  OG  SER   129      64.029  42.681  73.538  1.00  0.00           O  
ATOM   1725  HG  SER   129      64.532  42.392  72.773  1.00  0.00           H  
ATOM   1726  C   SER   129      66.895  42.989  76.131  1.00  0.00           C  
ATOM   1727  O   SER   129      67.026  41.839  76.595  1.00  0.00           O  
ATOM   1728  N   TYR   130      67.592  44.002  76.573  1.00  0.00           N  
ATOM   1729  H   TYR   130      67.507  44.930  76.184  1.00  0.00           H  
ATOM   1730  CA  TYR   130      68.617  43.782  77.601  1.00  0.00           C  
ATOM   1731  HA  TYR   130      68.251  43.065  78.336  1.00  0.00           H  
ATOM   1732  CB  TYR   130      69.877  43.340  76.882  1.00  0.00           C  
ATOM   1733  HB2 TYR   130      69.770  42.357  76.423  1.00  0.00           H  
ATOM   1734  HB3 TYR   130      70.035  44.072  76.090  1.00  0.00           H  
ATOM   1735  CG  TYR   130      71.124  43.258  77.695  1.00  0.00           C  
ATOM   1736  CD1 TYR   130      72.177  44.062  77.382  1.00  0.00           C  
ATOM   1737  HD1 TYR   130      72.150  44.738  76.540  1.00  0.00           H  
ATOM   1738  CE1 TYR   130      73.322  44.145  78.233  1.00  0.00           C  
ATOM   1739  HE1 TYR   130      74.143  44.722  77.834  1.00  0.00           H  
ATOM   1740  CZ  TYR   130      73.381  43.399  79.445  1.00  0.00           C  
ATOM   1741  OH  TYR   130      74.478  43.448  80.211  1.00  0.00           O  
ATOM   1742  HH  TYR   130      74.891  44.314  80.195  1.00  0.00           H  
ATOM   1743  CE2 TYR   130      72.221  42.762  79.879  1.00  0.00           C  
ATOM   1744  HE2 TYR   130      72.178  42.244  80.826  1.00  0.00           H  
ATOM   1745  CD2 TYR   130      71.134  42.641  78.934  1.00  0.00           C  
ATOM   1746  HD2 TYR   130      70.288  42.042  79.236  1.00  0.00           H  
ATOM   1747  C   TYR   130      68.928  45.102  78.379  1.00  0.00           C  
ATOM   1748  O   TYR   130      69.651  45.973  77.814  1.00  0.00           O  
ATOM   1749  N   SER   131      68.401  45.396  79.595  1.00  0.00           N  
ATOM   1750  H   SER   131      68.512  46.377  79.811  1.00  0.00           H  
ATOM   1751  CA  SER   131      67.421  44.725  80.508  1.00  0.00           C  
ATOM   1752  HA  SER   131      67.051  45.493  81.187  1.00  0.00           H  
ATOM   1753  CB  SER   131      66.106  44.213  79.924  1.00  0.00           C  
ATOM   1754  HB2 SER   131      65.787  45.006  79.248  1.00  0.00           H  
ATOM   1755  HB3 SER   131      66.216  43.275  79.378  1.00  0.00           H  
ATOM   1756  OG  SER   131      65.113  44.014  80.981  1.00  0.00           O  
ATOM   1757  HG  SER   131      64.320  44.493  80.729  1.00  0.00           H  
ATOM   1758  C   SER   131      67.992  43.685  81.418  1.00  0.00           C  
ATOM   1759  O   SER   131      68.312  42.618  80.950  1.00  0.00           O  
ATOM   1760  N   GLN   132      68.116  43.919  82.756  1.00  0.00           N  
ATOM   1761  H   GLN   132      68.429  43.143  83.321  1.00  0.00           H  
ATOM   1762  CA  GLN   132      67.953  45.107  83.508  1.00  0.00           C  
ATOM   1763  HA  GLN   132      68.273  45.941  82.884  1.00  0.00           H  
ATOM   1764  CB  GLN   132      66.421  45.189  83.923  1.00  0.00           C  
ATOM   1765  HB2 GLN   132      65.789  45.273  83.039  1.00  0.00           H  
ATOM   1766  HB3 GLN   132      66.111  44.330  84.518  1.00  0.00           H  
ATOM   1767  CG  GLN   132      65.947  46.337  84.785  1.00  0.00           C  
ATOM   1768  HG2 GLN   132      64.940  46.166  85.167  1.00  0.00           H  
ATOM   1769  HG3 GLN   132      66.538  46.467  85.692  1.00  0.00           H  
ATOM   1770  CD  GLN   132      66.029  47.702  84.059  1.00  0.00           C  
ATOM   1771  OE1 GLN   132      67.096  47.981  83.575  1.00  0.00           O  
ATOM   1772  NE2 GLN   132      65.015  48.499  84.049  1.00  0.00           N  
ATOM   1773 HE21 GLN   132      64.155  48.188  84.477  1.00  0.00           H  
ATOM   1774 HE22 GLN   132      65.066  49.325  83.471  1.00  0.00           H  
ATOM   1775  C   GLN   132      68.846  45.177  84.751  1.00  0.00           C  
ATOM   1776  O   GLN   132      68.920  44.231  85.529  1.00  0.00           O  
ATOM   1777  N   GLN   133      69.640  46.219  84.856  1.00  0.00           N  
ATOM   1778  H   GLN   133      69.502  46.944  84.166  1.00  0.00           H  
ATOM   1779  CA  GLN   133      70.733  46.310  85.843  1.00  0.00           C  
ATOM   1780  HA  GLN   133      71.336  47.129  85.450  1.00  0.00           H  
ATOM   1781  CB  GLN   133      70.190  46.948  87.204  1.00  0.00           C  
ATOM   1782  HB2 GLN   133      69.452  46.327  87.710  1.00  0.00           H  
ATOM   1783  HB3 GLN   133      71.009  47.138  87.898  1.00  0.00           H  
ATOM   1784  CG  GLN   133      69.634  48.342  86.867  1.00  0.00           C  
ATOM   1785  HG2 GLN   133      70.230  48.783  86.068  1.00  0.00           H  
ATOM   1786  HG3 GLN   133      68.579  48.365  86.591  1.00  0.00           H  
ATOM   1787  CD  GLN   133      69.810  49.248  88.073  1.00  0.00           C  
ATOM   1788  OE1 GLN   133      69.934  48.909  89.264  1.00  0.00           O  
ATOM   1789  NE2 GLN   133      69.832  50.521  87.792  1.00  0.00           N  
ATOM   1790 HE21 GLN   133      69.728  50.879  86.854  1.00  0.00           H  
ATOM   1791 HE22 GLN   133      69.828  51.189  88.550  1.00  0.00           H  
ATOM   1792  C   GLN   133      71.567  45.062  86.089  1.00  0.00           C  
ATOM   1793  O   GLN   133      71.569  44.501  87.235  1.00  0.00           O  
ATOM   1794  N   PRO   134      72.238  44.473  85.115  1.00  0.00           N  
ATOM   1795  CD  PRO   134      72.906  43.155  85.315  1.00  0.00           C  
ATOM   1796  HD2 PRO   134      72.211  42.332  85.149  1.00  0.00           H  
ATOM   1797  HD3 PRO   134      73.446  43.056  86.257  1.00  0.00           H  
ATOM   1798  CG  PRO   134      73.881  42.975  84.152  1.00  0.00           C  
ATOM   1799  HG2 PRO   134      73.496  42.304  83.385  1.00  0.00           H  
ATOM   1800  HG3 PRO   134      74.870  42.641  84.465  1.00  0.00           H  
ATOM   1801  CB  PRO   134      74.046  44.404  83.674  1.00  0.00           C  
ATOM   1802  HB2 PRO   134      74.352  44.341  82.629  1.00  0.00           H  
ATOM   1803  HB3 PRO   134      74.779  44.954  84.263  1.00  0.00           H  
ATOM   1804  CA  PRO   134      72.643  45.085  83.887  1.00  0.00           C  
ATOM   1805  HA  PRO   134      72.854  46.146  84.014  1.00  0.00           H  
ATOM   1806  C   PRO   134      71.686  44.708  82.713  1.00  0.00           C  
ATOM   1807  O   PRO   134      71.278  43.597  82.647  1.00  0.00           O  
ATOM   1808  N   SER   135      71.478  45.492  81.655  1.00  0.00           N  
ATOM   1809  H   SER   135      71.057  44.973  80.898  1.00  0.00           H  
ATOM   1810  CA  SER   135      72.233  46.767  81.334  1.00  0.00           C  
ATOM   1811  HA  SER   135      73.258  46.555  81.639  1.00  0.00           H  
ATOM   1812  CB  SER   135      72.302  47.023  79.817  1.00  0.00           C  
ATOM   1813  HB2 SER   135      72.786  46.151  79.377  1.00  0.00           H  
ATOM   1814  HB3 SER   135      71.267  47.177  79.512  1.00  0.00           H  
ATOM   1815  OG  SER   135      73.058  48.181  79.538  1.00  0.00           O  
ATOM   1816  HG  SER   135      73.967  47.873  79.535  1.00  0.00           H  
ATOM   1817  C   SER   135      71.682  47.954  82.180  1.00  0.00           C  
ATOM   1818  O   SER   135      70.558  47.940  82.692  1.00  0.00           O  
ATOM   1819  N   TYR   136      72.486  48.963  82.396  1.00  0.00           N  
ATOM   1820  H   TYR   136      73.383  48.900  81.937  1.00  0.00           H  
ATOM   1821  CA  TYR   136      72.158  50.052  83.229  1.00  0.00           C  
ATOM   1822  HA  TYR   136      71.395  49.827  83.975  1.00  0.00           H  
ATOM   1823  CB  TYR   136      73.400  50.305  84.039  1.00  0.00           C  
ATOM   1824  HB2 TYR   136      74.300  50.054  83.477  1.00  0.00           H  
ATOM   1825  HB3 TYR   136      73.543  51.359  84.275  1.00  0.00           H  
ATOM   1826  CG  TYR   136      73.483  49.487  85.319  1.00  0.00           C  
ATOM   1827  CD1 TYR   136      73.112  50.014  86.542  1.00  0.00           C  
ATOM   1828  HD1 TYR   136      72.836  51.056  86.621  1.00  0.00           H  
ATOM   1829  CE1 TYR   136      73.153  49.163  87.707  1.00  0.00           C  
ATOM   1830  HE1 TYR   136      72.921  49.544  88.691  1.00  0.00           H  
ATOM   1831  CZ  TYR   136      73.662  47.862  87.559  1.00  0.00           C  
ATOM   1832  OH  TYR   136      73.754  47.076  88.618  1.00  0.00           O  
ATOM   1833  HH  TYR   136      74.357  46.330  88.582  1.00  0.00           H  
ATOM   1834  CE2 TYR   136      73.943  47.312  86.258  1.00  0.00           C  
ATOM   1835  HE2 TYR   136      74.211  46.269  86.174  1.00  0.00           H  
ATOM   1836  CD2 TYR   136      73.921  48.179  85.152  1.00  0.00           C  
ATOM   1837  HD2 TYR   136      74.100  47.727  84.188  1.00  0.00           H  
ATOM   1838  C   TYR   136      71.636  51.278  82.414  1.00  0.00           C  
ATOM   1839  O   TYR   136      72.470  51.763  81.645  1.00  0.00           O  
ATOM   1840  N   GLY   137      70.442  51.860  82.500  1.00  0.00           N  
ATOM   1841  H   GLY   137      70.560  52.768  82.073  1.00  0.00           H  
ATOM   1842  CA  GLY   137      69.133  51.298  82.808  1.00  0.00           C  
ATOM   1843  HA2 GLY   137      68.391  51.957  82.357  1.00  0.00           H  
ATOM   1844  HA3 GLY   137      69.078  50.323  82.323  1.00  0.00           H  
ATOM   1845  C   GLY   137      68.747  51.268  84.271  1.00  0.00           C  
ATOM   1846  O   GLY   137      69.609  51.177  85.189  1.00  0.00           O  
ATOM   1847  N   GLY   138      67.440  51.344  84.612  1.00  0.00           N  
ATOM   1848  H   GLY   138      66.728  51.376  83.896  1.00  0.00           H  
ATOM   1849  CA  GLY   138      66.862  51.003  85.841  1.00  0.00           C  
ATOM   1850  HA2 GLY   138      65.959  50.442  85.600  1.00  0.00           H  
ATOM   1851  HA3 GLY   138      67.550  50.409  86.442  1.00  0.00           H  
ATOM   1852  C   GLY   138      66.381  52.183  86.640  1.00  0.00           C  
ATOM   1853  O   GLY   138      66.809  53.310  86.422  1.00  0.00           O  
ATOM   1854  N   GLN   139      65.495  51.948  87.581  1.00  0.00           N  
ATOM   1855  H   GLN   139      65.180  52.809  88.006  1.00  0.00           H  
ATOM   1856  CA  GLN   139      64.737  50.682  87.902  1.00  0.00           C  
ATOM   1857  HA  GLN   139      64.446  50.125  87.011  1.00  0.00           H  
ATOM   1858  CB  GLN   139      65.664  49.686  88.725  1.00  0.00           C  
ATOM   1859  HB2 GLN   139      65.087  48.822  89.054  1.00  0.00           H  
ATOM   1860  HB3 GLN   139      66.347  49.210  88.021  1.00  0.00           H  
ATOM   1861  CG  GLN   139      66.364  50.304  89.980  1.00  0.00           C  
ATOM   1862  HG2 GLN   139      67.121  50.957  89.545  1.00  0.00           H  
ATOM   1863  HG3 GLN   139      65.616  50.877  90.528  1.00  0.00           H  
ATOM   1864  CD  GLN   139      67.047  49.270  90.932  1.00  0.00           C  
ATOM   1865  OE1 GLN   139      67.002  48.058  90.697  1.00  0.00           O  
ATOM   1866  NE2 GLN   139      67.492  49.724  92.069  1.00  0.00           N  
ATOM   1867 HE21 GLN   139      67.571  50.727  92.157  1.00  0.00           H  
ATOM   1868 HE22 GLN   139      67.986  49.072  92.661  1.00  0.00           H  
ATOM   1869  C   GLN   139      63.468  50.876  88.722  1.00  0.00           C  
ATOM   1870  O   GLN   139      62.955  49.916  89.232  1.00  0.00           O  
ATOM   1871  N   GLN   140      63.036  52.135  88.851  1.00  0.00           N  
ATOM   1872  H   GLN   140      63.597  52.859  88.424  1.00  0.00           H  
ATOM   1873  CA  GLN   140      61.767  52.486  89.449  1.00  0.00           C  
ATOM   1874  HA  GLN   140      61.735  53.572  89.543  1.00  0.00           H  
ATOM   1875  CB  GLN   140      60.694  52.202  88.447  1.00  0.00           C  
ATOM   1876  HB2 GLN   140      60.687  51.196  88.027  1.00  0.00           H  
ATOM   1877  HB3 GLN   140      59.671  52.319  88.804  1.00  0.00           H  
ATOM   1878  CG  GLN   140      60.603  53.151  87.333  1.00  0.00           C  
ATOM   1879  HG2 GLN   140      59.670  53.044  86.780  1.00  0.00           H  
ATOM   1880  HG3 GLN   140      60.536  54.126  87.814  1.00  0.00           H  
ATOM   1881  CD  GLN   140      61.769  53.159  86.314  1.00  0.00           C  
ATOM   1882  OE1 GLN   140      62.310  52.159  85.914  1.00  0.00           O  
ATOM   1883  NE2 GLN   140      62.066  54.286  85.684  1.00  0.00           N  
ATOM   1884 HE21 GLN   140      61.606  55.175  85.820  1.00  0.00           H  
ATOM   1885 HE22 GLN   140      62.844  54.181  85.049  1.00  0.00           H  
ATOM   1886  C   GLN   140      61.488  51.681  90.760  1.00  0.00           C  
ATOM   1887  O   GLN   140      60.357  51.181  90.976  1.00  0.00           O  
ATOM   1888  N   GLN   141      62.452  51.755  91.691  1.00  0.00           N  
ATOM   1889  H   GLN   141      63.225  52.396  91.585  1.00  0.00           H  
ATOM   1890  CA  GLN   141      62.167  51.405  93.094  1.00  0.00           C  
ATOM   1891  HA  GLN   141      61.196  50.917  93.182  1.00  0.00           H  
ATOM   1892  CB  GLN   141      63.325  50.545  93.618  1.00  0.00           C  
ATOM   1893  HB2 GLN   141      64.229  51.150  93.689  1.00  0.00           H  
ATOM   1894  HB3 GLN   141      63.042  50.212  94.616  1.00  0.00           H  
ATOM   1895  CG  GLN   141      63.786  49.254  92.913  1.00  0.00           C  
ATOM   1896  HG2 GLN   141      64.060  49.515  91.890  1.00  0.00           H  
ATOM   1897  HG3 GLN   141      64.746  48.956  93.336  1.00  0.00           H  
ATOM   1898  CD  GLN   141      62.755  48.189  92.919  1.00  0.00           C  
ATOM   1899  OE1 GLN   141      61.558  48.407  93.171  1.00  0.00           O  
ATOM   1900  NE2 GLN   141      62.999  46.967  92.584  1.00  0.00           N  
ATOM   1901 HE21 GLN   141      63.869  46.533  92.311  1.00  0.00           H  
ATOM   1902 HE22 GLN   141      62.232  46.313  92.643  1.00  0.00           H  
ATOM   1903  C   GLN   141      62.169  52.632  93.955  1.00  0.00           C  
ATOM   1904  O   GLN   141      63.022  53.514  93.754  1.00  0.00           O  
ATOM   1905  N   SER   142      61.247  52.872  94.915  1.00  0.00           N  
ATOM   1906  H   SER   142      61.289  53.781  95.354  1.00  0.00           H  
ATOM   1907  CA  SER   142      60.068  52.090  95.338  1.00  0.00           C  
ATOM   1908  HA  SER   142      59.670  52.708  96.143  1.00  0.00           H  
ATOM   1909  CB  SER   142      59.042  52.153  94.189  1.00  0.00           C  
ATOM   1910  HB2 SER   142      58.846  53.205  93.982  1.00  0.00           H  
ATOM   1911  HB3 SER   142      59.353  51.702  93.246  1.00  0.00           H  
ATOM   1912  OG  SER   142      57.854  51.511  94.647  1.00  0.00           O  
ATOM   1913  HG  SER   142      57.192  52.174  94.855  1.00  0.00           H  
ATOM   1914  C   SER   142      60.433  50.696  95.899  1.00  0.00           C  
ATOM   1915  O   SER   142      60.147  49.653  95.280  1.00  0.00           O  
ATOM   1916  N   TYR   143      61.329  50.751  96.975  1.00  0.00           N  
ATOM   1917  H   TYR   143      61.470  51.610  97.487  1.00  0.00           H  
ATOM   1918  CA  TYR   143      61.659  49.502  97.710  1.00  0.00           C  
ATOM   1919  HA  TYR   143      61.872  48.811  96.895  1.00  0.00           H  
ATOM   1920  CB  TYR   143      62.892  49.825  98.566  1.00  0.00           C  
ATOM   1921  HB2 TYR   143      62.748  50.686  99.220  1.00  0.00           H  
ATOM   1922  HB3 TYR   143      63.046  48.943  99.187  1.00  0.00           H  
ATOM   1923  CG  TYR   143      64.115  50.082  97.780  1.00  0.00           C  
ATOM   1924  CD1 TYR   143      64.768  48.944  97.208  1.00  0.00           C  
ATOM   1925  HD1 TYR   143      64.423  47.921  97.173  1.00  0.00           H  
ATOM   1926  CE1 TYR   143      65.993  49.099  96.537  1.00  0.00           C  
ATOM   1927  HE1 TYR   143      66.385  48.249  95.999  1.00  0.00           H  
ATOM   1928  CZ  TYR   143      66.573  50.407  96.361  1.00  0.00           C  
ATOM   1929  OH  TYR   143      67.749  50.536  95.755  1.00  0.00           O  
ATOM   1930  HH  TYR   143      67.996  49.745  95.269  1.00  0.00           H  
ATOM   1931  CE2 TYR   143      65.934  51.505  96.961  1.00  0.00           C  
ATOM   1932  HE2 TYR   143      66.397  52.473  96.841  1.00  0.00           H  
ATOM   1933  CD2 TYR   143      64.657  51.347  97.617  1.00  0.00           C  
ATOM   1934  HD2 TYR   143      64.102  52.166  98.050  1.00  0.00           H  
ATOM   1935  C   TYR   143      60.488  48.825  98.486  1.00  0.00           C  
ATOM   1936  O   TYR   143      59.465  49.522  98.650  1.00  0.00           O  
ATOM   1937  N   GLY   144      60.656  47.629  98.949  1.00  0.00           N  
ATOM   1938  H   GLY   144      61.516  47.100  98.918  1.00  0.00           H  
ATOM   1939  CA  GLY   144      59.640  46.848  99.613  1.00  0.00           C  
ATOM   1940  HA2 GLY   144      60.042  45.845  99.755  1.00  0.00           H  
ATOM   1941  HA3 GLY   144      59.580  47.175 100.651  1.00  0.00           H  
ATOM   1942  C   GLY   144      58.282  46.750  99.003  1.00  0.00           C  
ATOM   1943  O   GLY   144      58.202  46.661  97.756  1.00  0.00           O  
ATOM   1944  N   GLN   145      57.278  46.652  99.913  1.00  0.00           N  
ATOM   1945  H   GLN   145      57.527  46.697 100.891  1.00  0.00           H  
ATOM   1946  CA  GLN   145      55.887  46.593  99.649  1.00  0.00           C  
ATOM   1947  HA  GLN   145      55.609  46.698  98.601  1.00  0.00           H  
ATOM   1948  CB  GLN   145      55.263  45.281 100.149  1.00  0.00           C  
ATOM   1949  HB2 GLN   145      55.472  45.297 101.219  1.00  0.00           H  
ATOM   1950  HB3 GLN   145      54.180  45.226 100.042  1.00  0.00           H  
ATOM   1951  CG  GLN   145      55.688  43.955  99.521  1.00  0.00           C  
ATOM   1952  HG2 GLN   145      54.871  43.267  99.302  1.00  0.00           H  
ATOM   1953  HG3 GLN   145      56.149  44.237  98.575  1.00  0.00           H  
ATOM   1954  CD  GLN   145      56.784  43.288 100.260  1.00  0.00           C  
ATOM   1955  OE1 GLN   145      56.657  43.169 101.499  1.00  0.00           O  
ATOM   1956  NE2 GLN   145      57.883  42.911  99.620  1.00  0.00           N  
ATOM   1957 HE21 GLN   145      58.671  42.506 100.104  1.00  0.00           H  
ATOM   1958 HE22 GLN   145      57.863  42.913  98.610  1.00  0.00           H  
ATOM   1959  C   GLN   145      55.088  47.713 100.277  1.00  0.00           C  
ATOM   1960  O   GLN   145      55.606  48.341 101.170  1.00  0.00           O  
ATOM   1961  N   GLN   146      53.762  47.864 100.002  1.00  0.00           N  
ATOM   1962  H   GLN   146      53.418  47.189  99.334  1.00  0.00           H  
ATOM   1963  CA  GLN   146      52.851  48.697 100.805  1.00  0.00           C  
ATOM   1964  HA  GLN   146      53.231  49.716 100.885  1.00  0.00           H  
ATOM   1965  CB  GLN   146      51.439  48.787 100.182  1.00  0.00           C  
ATOM   1966  HB2 GLN   146      51.086  47.757 100.232  1.00  0.00           H  
ATOM   1967  HB3 GLN   146      50.756  49.348 100.819  1.00  0.00           H  
ATOM   1968  CG  GLN   146      51.471  49.412  98.774  1.00  0.00           C  
ATOM   1969  HG2 GLN   146      50.413  49.533  98.541  1.00  0.00           H  
ATOM   1970  HG3 GLN   146      51.949  50.390  98.808  1.00  0.00           H  
ATOM   1971  CD  GLN   146      51.948  48.584  97.575  1.00  0.00           C  
ATOM   1972  OE1 GLN   146      52.438  47.440  97.530  1.00  0.00           O  
ATOM   1973  NE2 GLN   146      51.884  49.127  96.333  1.00  0.00           N  
ATOM   1974 HE21 GLN   146      51.553  50.041  96.059  1.00  0.00           H  
ATOM   1975 HE22 GLN   146      52.257  48.634  95.534  1.00  0.00           H  
ATOM   1976  C   GLN   146      52.617  48.217 102.233  1.00  0.00           C  
ATOM   1977  O   GLN   146      52.527  46.995 102.549  1.00  0.00           O  
ATOM   1978  N   GLN   147      52.452  49.290 103.029  1.00  0.00           N  
ATOM   1979  H   GLN   147      52.498  50.227 102.656  1.00  0.00           H  
ATOM   1980  CA  GLN   147      52.273  49.135 104.491  1.00  0.00           C  
ATOM   1981  HA  GLN   147      52.001  48.111 104.748  1.00  0.00           H  
ATOM   1982  CB  GLN   147      53.562  49.452 105.223  1.00  0.00           C  
ATOM   1983  HB2 GLN   147      53.778  50.519 105.166  1.00  0.00           H  
ATOM   1984  HB3 GLN   147      53.550  49.232 106.290  1.00  0.00           H  
ATOM   1985  CG  GLN   147      54.806  48.720 104.767  1.00  0.00           C  
ATOM   1986  HG2 GLN   147      55.010  49.149 103.786  1.00  0.00           H  
ATOM   1987  HG3 GLN   147      55.694  48.960 105.351  1.00  0.00           H  
ATOM   1988  CD  GLN   147      54.678  47.190 104.675  1.00  0.00           C  
ATOM   1989  OE1 GLN   147      54.268  46.553 105.611  1.00  0.00           O  
ATOM   1990  NE2 GLN   147      55.134  46.539 103.604  1.00  0.00           N  
ATOM   1991 HE21 GLN   147      55.752  47.037 102.979  1.00  0.00           H  
ATOM   1992 HE22 GLN   147      54.679  45.656 103.423  1.00  0.00           H  
ATOM   1993  C   GLN   147      51.113  50.049 104.999  1.00  0.00           C  
ATOM   1994  O   GLN   147      50.408  50.677 104.259  1.00  0.00           O  
ATOM   1995  N   SER   148      50.973  49.923 106.296  1.00  0.00           N  
ATOM   1996  H   SER   148      51.558  49.229 106.739  1.00  0.00           H  
ATOM   1997  CA  SER   148      49.989  50.673 107.131  1.00  0.00           C  
ATOM   1998  HA  SER   148      49.060  50.218 106.785  1.00  0.00           H  
ATOM   1999  CB  SER   148      50.163  50.391 108.632  1.00  0.00           C  
ATOM   2000  HB2 SER   148      50.087  49.326 108.849  1.00  0.00           H  
ATOM   2001  HB3 SER   148      51.112  50.773 109.009  1.00  0.00           H  
ATOM   2002  OG  SER   148      49.248  51.147 109.357  1.00  0.00           O  
ATOM   2003  HG  SER   148      49.307  50.822 110.258  1.00  0.00           H  
ATOM   2004  C   SER   148      50.025  52.170 106.891  1.00  0.00           C  
ATOM   2005  O   SER   148      51.047  52.793 106.616  1.00  0.00           O  
ATOM   2006  N   TYR   149      48.897  52.769 106.857  1.00  0.00           N  
ATOM   2007  H   TYR   149      48.079  52.370 107.295  1.00  0.00           H  
ATOM   2008  CA  TYR   149      48.783  54.195 106.392  1.00  0.00           C  
ATOM   2009  HA  TYR   149      49.120  54.184 105.356  1.00  0.00           H  
ATOM   2010  CB  TYR   149      47.268  54.611 106.451  1.00  0.00           C  
ATOM   2011  HB2 TYR   149      46.687  53.830 105.962  1.00  0.00           H  
ATOM   2012  HB3 TYR   149      47.026  54.593 107.514  1.00  0.00           H  
ATOM   2013  CG  TYR   149      46.894  55.993 105.834  1.00  0.00           C  
ATOM   2014  CD1 TYR   149      46.778  57.176 106.590  1.00  0.00           C  
ATOM   2015  HD1 TYR   149      46.898  57.093 107.660  1.00  0.00           H  
ATOM   2016  CE1 TYR   149      46.575  58.407 106.066  1.00  0.00           C  
ATOM   2017  HE1 TYR   149      46.433  59.232 106.749  1.00  0.00           H  
ATOM   2018  CZ  TYR   149      46.506  58.596 104.652  1.00  0.00           C  
ATOM   2019  OH  TYR   149      46.489  59.886 104.136  1.00  0.00           O  
ATOM   2020  HH  TYR   149      46.722  59.818 103.207  1.00  0.00           H  
ATOM   2021  CE2 TYR   149      46.680  57.459 103.808  1.00  0.00           C  
ATOM   2022  HE2 TYR   149      46.689  57.476 102.728  1.00  0.00           H  
ATOM   2023  CD2 TYR   149      46.781  56.212 104.436  1.00  0.00           C  
ATOM   2024  HD2 TYR   149      46.761  55.327 103.817  1.00  0.00           H  
ATOM   2025  C   TYR   149      49.616  55.235 107.153  1.00  0.00           C  
ATOM   2026  O   TYR   149      49.637  55.234 108.466  1.00  0.00           O  
ATOM   2027  N   ASN   150      50.185  56.223 106.478  1.00  0.00           N  
ATOM   2028  H   ASN   150      50.156  56.124 105.473  1.00  0.00           H  
ATOM   2029  CA  ASN   150      51.007  57.281 107.070  1.00  0.00           C  
ATOM   2030  HA  ASN   150      51.104  57.078 108.137  1.00  0.00           H  
ATOM   2031  CB  ASN   150      52.458  56.989 106.525  1.00  0.00           C  
ATOM   2032  HB2 ASN   150      52.854  56.040 106.886  1.00  0.00           H  
ATOM   2033  HB3 ASN   150      52.336  56.934 105.443  1.00  0.00           H  
ATOM   2034  CG  ASN   150      53.445  58.031 106.959  1.00  0.00           C  
ATOM   2035  OD1 ASN   150      54.256  57.714 107.817  1.00  0.00           O  
ATOM   2036  ND2 ASN   150      53.526  59.243 106.446  1.00  0.00           N  
ATOM   2037 HD21 ASN   150      54.180  59.891 106.861  1.00  0.00           H  
ATOM   2038 HD22 ASN   150      52.916  59.574 105.712  1.00  0.00           H  
ATOM   2039  C   ASN   150      50.480  58.652 106.872  1.00  0.00           C  
ATOM   2040  O   ASN   150      50.720  59.317 105.895  1.00  0.00           O  
ATOM   2041  N   PRO   151      49.705  59.207 107.826  1.00  0.00           N  
ATOM   2042  CD  PRO   151      49.124  58.555 109.010  1.00  0.00           C  
ATOM   2043  HD2 PRO   151      49.846  58.633 109.822  1.00  0.00           H  
ATOM   2044  HD3 PRO   151      48.861  57.508 108.855  1.00  0.00           H  
ATOM   2045  CG  PRO   151      47.931  59.378 109.401  1.00  0.00           C  
ATOM   2046  HG2 PRO   151      47.817  59.299 110.482  1.00  0.00           H  
ATOM   2047  HG3 PRO   151      47.008  59.091 108.897  1.00  0.00           H  
ATOM   2048  CB  PRO   151      48.226  60.803 108.873  1.00  0.00           C  
ATOM   2049  HB2 PRO   151      48.792  61.301 109.660  1.00  0.00           H  
ATOM   2050  HB3 PRO   151      47.350  61.364 108.548  1.00  0.00           H  
ATOM   2051  CA  PRO   151      49.266  60.593 107.785  1.00  0.00           C  
ATOM   2052  HA  PRO   151      48.869  60.694 106.775  1.00  0.00           H  
ATOM   2053  C   PRO   151      50.462  61.497 107.928  1.00  0.00           C  
ATOM   2054  O   PRO   151      51.368  61.195 108.766  1.00  0.00           O  
ATOM   2055  N   PRO   152      50.620  62.578 107.149  1.00  0.00           N  
ATOM   2056  CD  PRO   152      49.585  63.273 106.475  1.00  0.00           C  
ATOM   2057  HD2 PRO   152      48.771  63.473 107.172  1.00  0.00           H  
ATOM   2058  HD3 PRO   152      49.274  62.665 105.625  1.00  0.00           H  
ATOM   2059  CG  PRO   152      50.226  64.510 105.832  1.00  0.00           C  
ATOM   2060  HG2 PRO   152      50.268  65.280 106.602  1.00  0.00           H  
ATOM   2061  HG3 PRO   152      49.684  64.959 105.001  1.00  0.00           H  
ATOM   2062  CB  PRO   152      51.709  64.004 105.557  1.00  0.00           C  
ATOM   2063  HB2 PRO   152      52.425  64.822 105.473  1.00  0.00           H  
ATOM   2064  HB3 PRO   152      51.682  63.381 104.662  1.00  0.00           H  
ATOM   2065  CA  PRO   152      51.967  63.055 106.778  1.00  0.00           C  
ATOM   2066  HA  PRO   152      52.615  62.244 106.446  1.00  0.00           H  
ATOM   2067  C   PRO   152      52.698  63.789 107.941  1.00  0.00           C  
ATOM   2068  O   PRO   152      52.131  64.703 108.545  1.00  0.00           O  
ATOM   2069  N   GLN   153      53.942  63.436 108.251  1.00  0.00           N  
ATOM   2070  H   GLN   153      54.352  62.601 107.858  1.00  0.00           H  
ATOM   2071  CA  GLN   153      54.726  64.097 109.359  1.00  0.00           C  
ATOM   2072  HA  GLN   153      54.114  64.225 110.251  1.00  0.00           H  
ATOM   2073  CB  GLN   153      56.044  63.265 109.631  1.00  0.00           C  
ATOM   2074  HB2 GLN   153      56.654  63.390 108.736  1.00  0.00           H  
ATOM   2075  HB3 GLN   153      56.608  63.811 110.387  1.00  0.00           H  
ATOM   2076  CG  GLN   153      55.842  61.840 110.089  1.00  0.00           C  
ATOM   2077  HG2 GLN   153      56.748  61.565 110.629  1.00  0.00           H  
ATOM   2078  HG3 GLN   153      55.030  61.782 110.815  1.00  0.00           H  
ATOM   2079  CD  GLN   153      55.555  60.808 109.020  1.00  0.00           C  
ATOM   2080  OE1 GLN   153      55.346  60.987 107.809  1.00  0.00           O  
ATOM   2081  NE2 GLN   153      55.717  59.592 109.335  1.00  0.00           N  
ATOM   2082 HE21 GLN   153      56.049  59.266 110.232  1.00  0.00           H  
ATOM   2083 HE22 GLN   153      55.574  59.006 108.525  1.00  0.00           H  
ATOM   2084  C   GLN   153      55.030  65.572 109.027  1.00  0.00           C  
ATOM   2085  O   GLN   153      54.747  66.045 107.961  1.00  0.00           O  
ATOM   2086  N   GLY   154      55.529  66.377 109.986  1.00  0.00           N  
ATOM   2087  H   GLY   154      55.469  65.999 110.920  1.00  0.00           H  
ATOM   2088  CA  GLY   154      55.777  67.800 110.040  1.00  0.00           C  
ATOM   2089  HA2 GLY   154      56.380  68.031 110.919  1.00  0.00           H  
ATOM   2090  HA3 GLY   154      56.375  68.117 109.186  1.00  0.00           H  
ATOM   2091  C   GLY   154      54.596  68.758 110.027  1.00  0.00           C  
ATOM   2092  O   GLY   154      53.437  68.375 110.106  1.00  0.00           O  
ATOM   2093  N   TYR   155      54.983  70.000 109.760  1.00  0.00           N  
ATOM   2094  H   TYR   155      55.894  70.198 109.372  1.00  0.00           H  
ATOM   2095  CA  TYR   155      54.004  71.121 109.846  1.00  0.00           C  
ATOM   2096  HA  TYR   155      53.017  70.671 109.738  1.00  0.00           H  
ATOM   2097  CB  TYR   155      54.252  71.895 111.178  1.00  0.00           C  
ATOM   2098  HB2 TYR   155      55.168  72.485 111.146  1.00  0.00           H  
ATOM   2099  HB3 TYR   155      53.475  72.659 111.209  1.00  0.00           H  
ATOM   2100  CG  TYR   155      54.232  71.044 112.418  1.00  0.00           C  
ATOM   2101  CD1 TYR   155      55.361  70.360 112.741  1.00  0.00           C  
ATOM   2102  HD1 TYR   155      56.310  70.518 112.249  1.00  0.00           H  
ATOM   2103  CE1 TYR   155      55.318  69.482 113.854  1.00  0.00           C  
ATOM   2104  HE1 TYR   155      56.165  68.880 114.148  1.00  0.00           H  
ATOM   2105  CZ  TYR   155      54.186  69.349 114.666  1.00  0.00           C  
ATOM   2106  OH  TYR   155      54.191  68.744 115.901  1.00  0.00           O  
ATOM   2107  HH  TYR   155      53.277  68.687 116.189  1.00  0.00           H  
ATOM   2108  CE2 TYR   155      53.133  70.233 114.487  1.00  0.00           C  
ATOM   2109  HE2 TYR   155      52.439  70.338 115.307  1.00  0.00           H  
ATOM   2110  CD2 TYR   155      53.150  71.057 113.322  1.00  0.00           C  
ATOM   2111  HD2 TYR   155      52.360  71.769 113.136  1.00  0.00           H  
ATOM   2112  C   TYR   155      54.273  72.007 108.683  1.00  0.00           C  
ATOM   2113  O   TYR   155      55.353  71.991 108.133  1.00  0.00           O  
ATOM   2114  N   GLY   156      53.356  72.939 108.408  1.00  0.00           N  
ATOM   2115  H   GLY   156      53.581  73.457 107.570  1.00  0.00           H  
ATOM   2116  CA  GLY   156      51.918  73.022 108.846  1.00  0.00           C  
ATOM   2117  HA2 GLY   156      51.401  72.066 108.770  1.00  0.00           H  
ATOM   2118  HA3 GLY   156      51.776  73.204 109.912  1.00  0.00           H  
ATOM   2119  C   GLY   156      51.157  74.147 108.180  1.00  0.00           C  
ATOM   2120  O   GLY   156      51.572  74.737 107.179  1.00  0.00           O  
ATOM   2121  N   GLN   157      49.933  74.426 108.691  1.00  0.00           N  
ATOM   2122  H   GLN   157      49.654  73.822 109.452  1.00  0.00           H  
ATOM   2123  CA  GLN   157      49.015  75.423 108.118  1.00  0.00           C  
ATOM   2124  HA  GLN   157      49.598  76.255 107.723  1.00  0.00           H  
ATOM   2125  CB  GLN   157      48.262  74.782 106.984  1.00  0.00           C  
ATOM   2126  HB2 GLN   157      47.662  75.574 106.535  1.00  0.00           H  
ATOM   2127  HB3 GLN   157      49.084  74.549 106.306  1.00  0.00           H  
ATOM   2128  CG  GLN   157      47.341  73.495 107.198  1.00  0.00           C  
ATOM   2129  HG2 GLN   157      46.602  73.640 107.986  1.00  0.00           H  
ATOM   2130  HG3 GLN   157      46.819  73.394 106.247  1.00  0.00           H  
ATOM   2131  CD  GLN   157      48.232  72.259 107.474  1.00  0.00           C  
ATOM   2132  OE1 GLN   157      48.866  71.628 106.607  1.00  0.00           O  
ATOM   2133  NE2 GLN   157      48.352  71.908 108.722  1.00  0.00           N  
ATOM   2134 HE21 GLN   157      47.815  72.336 109.463  1.00  0.00           H  
ATOM   2135 HE22 GLN   157      48.855  71.043 108.860  1.00  0.00           H  
ATOM   2136  C   GLN   157      48.097  76.011 109.146  1.00  0.00           C  
ATOM   2137  O   GLN   157      47.572  75.278 109.996  1.00  0.00           O  
ATOM   2138  N   GLN   158      47.717  77.297 109.116  1.00  0.00           N  
ATOM   2139  H   GLN   158      47.029  77.509 109.825  1.00  0.00           H  
ATOM   2140  CA  GLN   158      48.085  78.419 108.217  1.00  0.00           C  
ATOM   2141  HA  GLN   158      48.609  78.015 107.351  1.00  0.00           H  
ATOM   2142  CB  GLN   158      46.808  79.095 107.693  1.00  0.00           C  
ATOM   2143  HB2 GLN   158      46.380  79.741 108.459  1.00  0.00           H  
ATOM   2144  HB3 GLN   158      47.064  79.808 106.910  1.00  0.00           H  
ATOM   2145  CG  GLN   158      45.713  78.217 107.063  1.00  0.00           C  
ATOM   2146  HG2 GLN   158      46.230  77.531 106.393  1.00  0.00           H  
ATOM   2147  HG3 GLN   158      45.254  77.734 107.926  1.00  0.00           H  
ATOM   2148  CD  GLN   158      44.625  79.016 106.309  1.00  0.00           C  
ATOM   2149  OE1 GLN   158      44.158  80.018 106.741  1.00  0.00           O  
ATOM   2150  NE2 GLN   158      44.280  78.551 105.114  1.00  0.00           N  
ATOM   2151 HE21 GLN   158      44.726  77.697 104.811  1.00  0.00           H  
ATOM   2152 HE22 GLN   158      43.483  78.996 104.682  1.00  0.00           H  
ATOM   2153  C   GLN   158      49.033  79.448 108.911  1.00  0.00           C  
ATOM   2154  O   GLN   158      49.379  80.440 108.197  1.00  0.00           O  
ATOM   2155  N   ASN   159      49.482  79.246 110.183  1.00  0.00           N  
ATOM   2156  H   ASN   159      49.248  78.378 110.642  1.00  0.00           H  
ATOM   2157  CA  ASN   159      50.425  80.036 110.869  1.00  0.00           C  
ATOM   2158  HA  ASN   159      51.154  80.331 110.115  1.00  0.00           H  
ATOM   2159  CB  ASN   159      49.755  81.373 111.416  1.00  0.00           C  
ATOM   2160  HB2 ASN   159      50.516  82.048 111.806  1.00  0.00           H  
ATOM   2161  HB3 ASN   159      49.382  81.946 110.568  1.00  0.00           H  
ATOM   2162  CG  ASN   159      48.562  81.081 112.310  1.00  0.00           C  
ATOM   2163  OD1 ASN   159      47.482  80.823 111.860  1.00  0.00           O  
ATOM   2164  ND2 ASN   159      48.608  81.354 113.605  1.00  0.00           N  
ATOM   2165 HD21 ASN   159      49.477  81.601 114.058  1.00  0.00           H  
ATOM   2166 HD22 ASN   159      47.786  81.253 114.182  1.00  0.00           H  
ATOM   2167  C   ASN   159      50.967  79.134 111.939  1.00  0.00           C  
ATOM   2168  O   ASN   159      50.290  78.362 112.599  1.00  0.00           O  
ATOM   2169  N   GLN   160      52.345  78.875 111.972  1.00  0.00           N  
ATOM   2170  H   GLN   160      52.623  78.179 112.648  1.00  0.00           H  
ATOM   2171  CA  GLN   160      53.432  79.627 111.308  1.00  0.00           C  
ATOM   2172  HA  GLN   160      53.247  79.681 110.235  1.00  0.00           H  
ATOM   2173  CB  GLN   160      53.548  81.076 111.893  1.00  0.00           C  
ATOM   2174  HB2 GLN   160      52.639  81.662 111.756  1.00  0.00           H  
ATOM   2175  HB3 GLN   160      53.833  81.014 112.943  1.00  0.00           H  
ATOM   2176  CG  GLN   160      54.657  81.908 111.153  1.00  0.00           C  
ATOM   2177  HG2 GLN   160      55.667  81.576 111.395  1.00  0.00           H  
ATOM   2178  HG3 GLN   160      54.647  81.769 110.071  1.00  0.00           H  
ATOM   2179  CD  GLN   160      54.601  83.352 111.488  1.00  0.00           C  
ATOM   2180  OE1 GLN   160      54.228  83.738 112.625  1.00  0.00           O  
ATOM   2181  NE2 GLN   160      54.852  84.235 110.586  1.00  0.00           N  
ATOM   2182 HE21 GLN   160      55.265  83.890 109.732  1.00  0.00           H  
ATOM   2183 HE22 GLN   160      54.556  85.185 110.763  1.00  0.00           H  
ATOM   2184  C   GLN   160      54.653  78.728 111.423  1.00  0.00           C  
ATOM   2185  O   GLN   160      55.467  78.777 112.371  1.00  0.00           O  
ATOM   2186  N   TYR   161      54.769  77.789 110.468  1.00  0.00           N  
ATOM   2187  H   TYR   161      54.200  77.879 109.638  1.00  0.00           H  
ATOM   2188  CA  TYR   161      55.751  76.672 110.382  1.00  0.00           C  
ATOM   2189  HA  TYR   161      56.330  76.611 111.304  1.00  0.00           H  
ATOM   2190  CB  TYR   161      54.978  75.329 110.182  1.00  0.00           C  
ATOM   2191  HB2 TYR   161      54.465  75.408 109.223  1.00  0.00           H  
ATOM   2192  HB3 TYR   161      55.651  74.481 110.056  1.00  0.00           H  
ATOM   2193  CG  TYR   161      53.971  75.209 111.306  1.00  0.00           C  
ATOM   2194  CD1 TYR   161      54.371  74.715 112.608  1.00  0.00           C  
ATOM   2195  HD1 TYR   161      55.394  74.422 112.792  1.00  0.00           H  
ATOM   2196  CE1 TYR   161      53.418  74.669 113.628  1.00  0.00           C  
ATOM   2197  HE1 TYR   161      53.617  74.181 114.570  1.00  0.00           H  
ATOM   2198  CZ  TYR   161      52.115  75.216 113.399  1.00  0.00           C  
ATOM   2199  OH  TYR   161      51.196  75.036 114.363  1.00  0.00           O  
ATOM   2200  HH  TYR   161      51.621  75.377 115.154  1.00  0.00           H  
ATOM   2201  CE2 TYR   161      51.728  75.706 112.124  1.00  0.00           C  
ATOM   2202  HE2 TYR   161      50.708  76.032 111.984  1.00  0.00           H  
ATOM   2203  CD2 TYR   161      52.651  75.650 111.087  1.00  0.00           C  
ATOM   2204  HD2 TYR   161      52.292  75.964 110.118  1.00  0.00           H  
ATOM   2205  C   TYR   161      56.885  76.744 109.383  1.00  0.00           C  
ATOM   2206  O   TYR   161      57.990  76.290 109.620  1.00  0.00           O  
ATOM   2207  N   ASN   162      56.509  77.042 108.181  1.00  0.00           N  
ATOM   2208  H   ASN   162      55.599  77.441 108.003  1.00  0.00           H  
ATOM   2209  CA  ASN   162      57.332  76.831 107.030  1.00  0.00           C  
ATOM   2210  HA  ASN   162      58.026  76.013 107.222  1.00  0.00           H  
ATOM   2211  CB  ASN   162      56.377  76.710 105.832  1.00  0.00           C  
ATOM   2212  HB2 ASN   162      55.689  77.554 105.783  1.00  0.00           H  
ATOM   2213  HB3 ASN   162      57.016  76.574 104.959  1.00  0.00           H  
ATOM   2214  CG  ASN   162      55.371  75.488 105.934  1.00  0.00           C  
ATOM   2215  OD1 ASN   162      55.724  74.320 105.856  1.00  0.00           O  
ATOM   2216  ND2 ASN   162      54.155  75.753 106.278  1.00  0.00           N  
ATOM   2217 HD21 ASN   162      53.471  75.049 106.515  1.00  0.00           H  
ATOM   2218 HD22 ASN   162      53.914  76.711 106.485  1.00  0.00           H  
ATOM   2219  C   ASN   162      58.198  78.021 106.778  1.00  0.00           C  
ATOM   2220  O   ASN   162      57.760  79.132 106.919  1.00  0.00           O  
ATOM   2221  N   SER   163      59.466  77.853 106.455  1.00  0.00           N  
ATOM   2222  H   SER   163      59.903  76.957 106.293  1.00  0.00           H  
ATOM   2223  CA  SER   163      60.511  78.860 106.186  1.00  0.00           C  
ATOM   2224  HA  SER   163      60.583  79.493 107.070  1.00  0.00           H  
ATOM   2225  CB  SER   163      61.913  78.217 105.867  1.00  0.00           C  
ATOM   2226  HB2 SER   163      61.904  77.766 104.874  1.00  0.00           H  
ATOM   2227  HB3 SER   163      62.680  78.985 105.965  1.00  0.00           H  
ATOM   2228  OG  SER   163      62.124  77.233 106.918  1.00  0.00           O  
ATOM   2229  HG  SER   163      61.810  77.602 107.746  1.00  0.00           H  
ATOM   2230  C   SER   163      60.282  79.788 104.933  1.00  0.00           C  
ATOM   2231  O   SER   163      59.495  79.373 104.022  1.00  0.00           O  
ATOM   2232  N   SER   164      60.818  80.994 104.898  1.00  0.00           N  
ATOM   2233  H   SER   164      61.439  81.215 105.663  1.00  0.00           H  
ATOM   2234  CA  SER   164      60.508  82.043 103.848  1.00  0.00           C  
ATOM   2235  HA  SER   164      60.899  82.981 104.243  1.00  0.00           H  
ATOM   2236  CB  SER   164      58.944  82.207 103.715  1.00  0.00           C  
ATOM   2237  HB2 SER   164      58.629  81.325 103.157  1.00  0.00           H  
ATOM   2238  HB3 SER   164      58.414  82.338 104.659  1.00  0.00           H  
ATOM   2239  OG  SER   164      58.553  83.177 102.827  1.00  0.00           O  
ATOM   2240  HG  SER   164      58.169  83.941 103.265  1.00  0.00           H  
ATOM   2241  C   SER   164      61.147  81.651 102.485  1.00  0.00           C  
ATOM   2242  O   SER   164      61.669  80.577 102.290  1.00  0.00           O  
ATOM   2243  N   SER   165      61.042  82.496 101.459  1.00  0.00           N  
ATOM   2244  H   SER   165      60.836  83.454 101.706  1.00  0.00           H  
ATOM   2245  CA  SER   165      61.540  82.232 100.086  1.00  0.00           C  
ATOM   2246  HA  SER   165      62.306  81.457 100.047  1.00  0.00           H  
ATOM   2247  CB  SER   165      60.465  81.744  99.148  1.00  0.00           C  
ATOM   2248  HB2 SER   165      59.907  82.578  98.722  1.00  0.00           H  
ATOM   2249  HB3 SER   165      60.950  81.218  98.325  1.00  0.00           H  
ATOM   2250  OG  SER   165      59.583  80.784  99.725  1.00  0.00           O  
ATOM   2251  HG  SER   165      60.208  80.120 100.025  1.00  0.00           H  
ATOM   2252  C   SER   165      62.190  83.494  99.456  1.00  0.00           C  
ATOM   2253  O   SER   165      61.981  84.553 100.003  1.00  0.00           O  
ATOM   2254  N   GLY   166      62.924  83.267  98.395  1.00  0.00           N  
ATOM   2255  H   GLY   166      62.736  82.411  97.893  1.00  0.00           H  
ATOM   2256  CA  GLY   166      63.739  84.234  97.783  1.00  0.00           C  
ATOM   2257  HA2 GLY   166      64.530  84.537  98.468  1.00  0.00           H  
ATOM   2258  HA3 GLY   166      64.175  83.748  96.910  1.00  0.00           H  
ATOM   2259  C   GLY   166      62.910  85.429  97.243  1.00  0.00           C  
ATOM   2260  O   GLY   166      63.265  86.623  97.366  1.00  0.00           O  
ATOM   2261  N   GLY   167      61.748  85.030  96.710  1.00  0.00           N  
ATOM   2262  H   GLY   167      61.436  84.069  96.701  1.00  0.00           H  
ATOM   2263  CA  GLY   167      60.651  85.988  96.428  1.00  0.00           C  
ATOM   2264  HA2 GLY   167      59.884  85.409  95.914  1.00  0.00           H  
ATOM   2265  HA3 GLY   167      60.247  86.269  97.401  1.00  0.00           H  
ATOM   2266  C   GLY   167      60.884  87.265  95.599  1.00  0.00           C  
ATOM   2267  O   GLY   167      61.929  87.320  94.948  1.00  0.00           O  
ATOM   2268  N   GLY   168      59.993  88.280  95.572  1.00  0.00           N  
ATOM   2269  H   GLY   168      59.223  88.307  96.225  1.00  0.00           H  
ATOM   2270  CA  GLY   168      60.150  89.457  94.722  1.00  0.00           C  
ATOM   2271  HA2 GLY   168      60.634  89.135  93.800  1.00  0.00           H  
ATOM   2272  HA3 GLY   168      59.143  89.830  94.537  1.00  0.00           H  
ATOM   2273  C   GLY   168      60.937  90.647  95.318  1.00  0.00           C  
ATOM   2274  O   GLY   168      61.632  90.520  96.304  1.00  0.00           O  
ATOM   2275  N   GLY   169      60.697  91.831  94.846  1.00  0.00           N  
ATOM   2276  H   GLY   169      60.979  92.588  95.453  1.00  0.00           H  
ATOM   2277  CA  GLY   169      59.797  92.218  93.721  1.00  0.00           C  
ATOM   2278  HA2 GLY   169      60.264  91.939  92.776  1.00  0.00           H  
ATOM   2279  HA3 GLY   169      58.787  91.827  93.842  1.00  0.00           H  
ATOM   2280  C   GLY   169      59.644  93.749  93.593  1.00  0.00           C  
ATOM   2281  O   GLY   169      60.261  94.512  94.322  1.00  0.00           O  
ATOM   2282  N   GLY   170      58.916  94.219  92.551  1.00  0.00           N  
ATOM   2283  H   GLY   170      58.455  93.504  92.007  1.00  0.00           H  
ATOM   2284  CA  GLY   170      58.787  95.569  92.074  1.00  0.00           C  
ATOM   2285  HA2 GLY   170      58.932  96.180  92.965  1.00  0.00           H  
ATOM   2286  HA3 GLY   170      59.582  95.804  91.366  1.00  0.00           H  
ATOM   2287  C   GLY   170      57.397  95.858  91.571  1.00  0.00           C  
ATOM   2288  O   GLY   170      56.647  94.978  91.129  1.00  0.00           O  
ATOM   2289  N   GLY   171      57.090  97.142  91.343  1.00  0.00           N  
ATOM   2290  H   GLY   171      56.207  97.272  90.871  1.00  0.00           H  
ATOM   2291  CA  GLY   171      57.919  98.350  91.527  1.00  0.00           C  
ATOM   2292  HA2 GLY   171      58.903  98.197  91.084  1.00  0.00           H  
ATOM   2293  HA3 GLY   171      57.588  99.253  91.014  1.00  0.00           H  
ATOM   2294  C   GLY   171      58.035  98.809  93.013  1.00  0.00           C  
ATOM   2295  O   GLY   171      57.072  98.639  93.729  1.00  0.00           O  
ATOM   2296  N   GLY   172      59.131  99.412  93.535  1.00  0.00           N  
ATOM   2297  H   GLY   172      59.020  99.590  94.523  1.00  0.00           H  
ATOM   2298  CA  GLY   172      60.466  99.557  92.975  1.00  0.00           C  
ATOM   2299  HA2 GLY   172      60.905  98.633  92.599  1.00  0.00           H  
ATOM   2300  HA3 GLY   172      60.370 100.241  92.132  1.00  0.00           H  
ATOM   2301  C   GLY   172      61.378 100.313  93.928  1.00  0.00           C  
ATOM   2302  O   GLY   172      61.132 100.424  95.133  1.00  0.00           O  
ATOM   2303  N   GLY   173      62.349 100.996  93.320  1.00  0.00           N  
ATOM   2304  H   GLY   173      62.473 100.953  92.319  1.00  0.00           H  
ATOM   2305  CA  GLY   173      63.426 101.629  94.038  1.00  0.00           C  
ATOM   2306  HA2 GLY   173      63.931 102.327  93.370  1.00  0.00           H  
ATOM   2307  HA3 GLY   173      63.007 102.162  94.891  1.00  0.00           H  
ATOM   2308  C   GLY   173      64.457 100.649  94.476  1.00  0.00           C  
ATOM   2309  O   GLY   173      64.364  99.500  94.099  1.00  0.00           O  
ATOM   2310  N   GLY   174      65.219 101.009  95.527  1.00  0.00           N  
ATOM   2311  H   GLY   174      65.731 100.285  96.011  1.00  0.00           H  
ATOM   2312  CA  GLY   174      65.383 102.310  96.059  1.00  0.00           C  
ATOM   2313  HA2 GLY   174      64.430 102.646  96.465  1.00  0.00           H  
ATOM   2314  HA3 GLY   174      66.002 102.406  96.951  1.00  0.00           H  
ATOM   2315  C   GLY   174      65.904 103.369  95.049  1.00  0.00           C  
ATOM   2316  O   GLY   174      66.488 103.016  94.035  1.00  0.00           O  
ATOM   2317  N   GLY   175      65.616 104.676  95.253  1.00  0.00           N  
ATOM   2318  H   GLY   175      64.971 104.829  96.015  1.00  0.00           H  
ATOM   2319  CA  GLY   175      66.082 105.882  94.530  1.00  0.00           C  
ATOM   2320  HA2 GLY   175      65.874 106.751  95.153  1.00  0.00           H  
ATOM   2321  HA3 GLY   175      67.171 105.914  94.551  1.00  0.00           H  
ATOM   2322  C   GLY   175      65.625 106.020  93.122  1.00  0.00           C  
ATOM   2323  O   GLY   175      64.620 105.390  92.819  1.00  0.00           O  
ATOM   2324  N   ASN   176      66.368 106.786  92.330  1.00  0.00           N  
ATOM   2325  H   ASN   176      67.175 107.249  92.723  1.00  0.00           H  
ATOM   2326  CA  ASN   176      66.041 107.029  90.904  1.00  0.00           C  
ATOM   2327  HA  ASN   176      66.246 106.147  90.297  1.00  0.00           H  
ATOM   2328  CB  ASN   176      64.569 107.518  90.662  1.00  0.00           C  
ATOM   2329  HB2 ASN   176      64.385 107.762  89.616  1.00  0.00           H  
ATOM   2330  HB3 ASN   176      63.861 106.721  90.888  1.00  0.00           H  
ATOM   2331  CG  ASN   176      64.179 108.835  91.359  1.00  0.00           C  
ATOM   2332  OD1 ASN   176      64.401 109.057  92.544  1.00  0.00           O  
ATOM   2333  ND2 ASN   176      63.326 109.647  90.715  1.00  0.00           N  
ATOM   2334 HD21 ASN   176      62.912 110.377  91.276  1.00  0.00           H  
ATOM   2335 HD22 ASN   176      63.000 109.501  89.770  1.00  0.00           H  
ATOM   2336  C   ASN   176      67.043 108.062  90.358  1.00  0.00           C  
ATOM   2337  O   ASN   176      68.044 108.438  90.991  1.00  0.00           O  
ATOM   2338  N   TYR   177      66.864 108.460  89.104  1.00  0.00           N  
ATOM   2339  H   TYR   177      66.146 107.953  88.606  1.00  0.00           H  
ATOM   2340  CA  TYR   177      67.639 109.414  88.268  1.00  0.00           C  
ATOM   2341  HA  TYR   177      67.946 110.239  88.910  1.00  0.00           H  
ATOM   2342  CB  TYR   177      68.911 108.672  87.783  1.00  0.00           C  
ATOM   2343  HB2 TYR   177      69.510 109.295  87.119  1.00  0.00           H  
ATOM   2344  HB3 TYR   177      69.500 108.440  88.670  1.00  0.00           H  
ATOM   2345  CG  TYR   177      68.779 107.263  87.166  1.00  0.00           C  
ATOM   2346  CD1 TYR   177      68.890 106.153  87.978  1.00  0.00           C  
ATOM   2347  HD1 TYR   177      68.982 106.258  89.049  1.00  0.00           H  
ATOM   2348  CE1 TYR   177      68.800 104.885  87.438  1.00  0.00           C  
ATOM   2349  HE1 TYR   177      68.825 104.052  88.125  1.00  0.00           H  
ATOM   2350  CZ  TYR   177      68.784 104.742  86.036  1.00  0.00           C  
ATOM   2351  OH  TYR   177      68.930 103.530  85.457  1.00  0.00           O  
ATOM   2352  HH  TYR   177      68.433 103.444  84.640  1.00  0.00           H  
ATOM   2353  CE2 TYR   177      68.644 105.866  85.197  1.00  0.00           C  
ATOM   2354  HE2 TYR   177      68.768 105.788  84.127  1.00  0.00           H  
ATOM   2355  CD2 TYR   177      68.656 107.132  85.765  1.00  0.00           C  
ATOM   2356  HD2 TYR   177      68.603 108.030  85.167  1.00  0.00           H  
ATOM   2357  C   TYR   177      66.788 109.779  87.094  1.00  0.00           C  
ATOM   2358  O   TYR   177      65.740 109.167  86.881  1.00  0.00           O  
ATOM   2359  N   GLY   178      67.022 110.887  86.385  1.00  0.00           N  
ATOM   2360  H   GLY   178      66.320 111.142  85.705  1.00  0.00           H  
ATOM   2361  CA  GLY   178      67.919 111.982  86.587  1.00  0.00           C  
ATOM   2362  HA2 GLY   178      67.416 112.533  87.382  1.00  0.00           H  
ATOM   2363  HA3 GLY   178      68.934 111.659  86.819  1.00  0.00           H  
ATOM   2364  C   GLY   178      68.060 112.917  85.423  1.00  0.00           C  
ATOM   2365  O   GLY   178      67.644 112.643  84.310  1.00  0.00           O  
ATOM   2366  N   GLN   179      68.538 114.177  85.658  1.00  0.00           N  
ATOM   2367  H   GLN   179      68.873 114.351  86.595  1.00  0.00           H  
ATOM   2368  CA  GLN   179      68.985 115.179  84.618  1.00  0.00           C  
ATOM   2369  HA  GLN   179      68.037 115.491  84.179  1.00  0.00           H  
ATOM   2370  CB  GLN   179      69.667 116.354  85.411  1.00  0.00           C  
ATOM   2371  HB2 GLN   179      70.418 115.864  86.031  1.00  0.00           H  
ATOM   2372  HB3 GLN   179      70.153 117.077  84.755  1.00  0.00           H  
ATOM   2373  CG  GLN   179      68.750 117.163  86.303  1.00  0.00           C  
ATOM   2374  HG2 GLN   179      68.261 116.648  87.130  1.00  0.00           H  
ATOM   2375  HG3 GLN   179      69.369 117.910  86.801  1.00  0.00           H  
ATOM   2376  CD  GLN   179      67.701 117.921  85.563  1.00  0.00           C  
ATOM   2377  OE1 GLN   179      66.526 117.545  85.606  1.00  0.00           O  
ATOM   2378  NE2 GLN   179      68.000 118.789  84.619  1.00  0.00           N  
ATOM   2379 HE21 GLN   179      68.926 119.156  84.450  1.00  0.00           H  
ATOM   2380 HE22 GLN   179      67.245 119.047  84.000  1.00  0.00           H  
ATOM   2381  C   GLN   179      70.032 114.554  83.679  1.00  0.00           C  
ATOM   2382  O   GLN   179      70.985 113.866  84.104  1.00  0.00           O  
ATOM   2383  N   ASP   180      70.024 114.823  82.362  1.00  0.00           N  
ATOM   2384  H   ASP   180      70.814 114.427  81.873  1.00  0.00           H  
ATOM   2385  CA  ASP   180      69.070 115.511  81.532  1.00  0.00           C  
ATOM   2386  HA  ASP   180      68.056 115.208  81.795  1.00  0.00           H  
ATOM   2387  CB  ASP   180      69.108 117.097  81.809  1.00  0.00           C  
ATOM   2388  HB2 ASP   180      69.221 117.266  82.879  1.00  0.00           H  
ATOM   2389  HB3 ASP   180      70.011 117.512  81.362  1.00  0.00           H  
ATOM   2390  CG  ASP   180      67.845 117.805  81.304  1.00  0.00           C  
ATOM   2391  OD1 ASP   180      67.767 119.032  81.215  1.00  0.00           O  
ATOM   2392  OD2 ASP   180      66.901 117.027  80.975  1.00  0.00           O  
ATOM   2393  C   ASP   180      69.243 115.214  80.047  1.00  0.00           C  
ATOM   2394  O   ASP   180      69.325 116.103  79.206  1.00  0.00           O  
ATOM   2395  N   GLN   181      69.568 113.993  79.683  1.00  0.00           N  
ATOM   2396  H   GLN   181      69.751 113.382  80.467  1.00  0.00           H  
ATOM   2397  CA  GLN   181      69.867 113.433  78.333  1.00  0.00           C  
ATOM   2398  HA  GLN   181      69.883 114.276  77.642  1.00  0.00           H  
ATOM   2399  CB  GLN   181      71.286 112.989  78.381  1.00  0.00           C  
ATOM   2400  HB2 GLN   181      71.397 112.093  78.992  1.00  0.00           H  
ATOM   2401  HB3 GLN   181      71.722 112.612  77.455  1.00  0.00           H  
ATOM   2402  CG  GLN   181      72.277 114.022  78.888  1.00  0.00           C  
ATOM   2403  HG2 GLN   181      73.281 113.800  78.529  1.00  0.00           H  
ATOM   2404  HG3 GLN   181      71.953 114.985  78.492  1.00  0.00           H  
ATOM   2405  CD  GLN   181      72.472 114.130  80.390  1.00  0.00           C  
ATOM   2406  OE1 GLN   181      72.364 113.123  81.125  1.00  0.00           O  
ATOM   2407  NE2 GLN   181      72.676 115.358  80.883  1.00  0.00           N  
ATOM   2408 HE21 GLN   181      72.888 116.161  80.308  1.00  0.00           H  
ATOM   2409 HE22 GLN   181      72.906 115.298  81.865  1.00  0.00           H  
ATOM   2410  C   GLN   181      68.886 112.404  77.767  1.00  0.00           C  
ATOM   2411  O   GLN   181      69.240 111.473  77.037  1.00  0.00           O  
ATOM   2412  N   SER   182      67.596 112.439  78.181  1.00  0.00           N  
ATOM   2413  H   SER   182      67.246 113.235  78.695  1.00  0.00           H  
ATOM   2414  CA  SER   182      66.564 111.448  77.896  1.00  0.00           C  
ATOM   2415  HA  SER   182      66.853 110.926  76.984  1.00  0.00           H  
ATOM   2416  CB  SER   182      66.509 110.363  79.060  1.00  0.00           C  
ATOM   2417  HB2 SER   182      67.552 110.152  79.293  1.00  0.00           H  
ATOM   2418  HB3 SER   182      66.015 110.864  79.893  1.00  0.00           H  
ATOM   2419  OG  SER   182      65.836 109.296  78.448  1.00  0.00           O  
ATOM   2420  HG  SER   182      66.316 108.518  78.742  1.00  0.00           H  
ATOM   2421  C   SER   182      65.224 112.069  77.612  1.00  0.00           C  
ATOM   2422  O   SER   182      64.509 112.428  78.503  1.00  0.00           O  
ATOM   2423  N   SER   183      64.755 112.003  76.330  1.00  0.00           N  
ATOM   2424  H   SER   183      63.775 112.246  76.325  1.00  0.00           H  
ATOM   2425  CA  SER   183      65.297 111.493  75.071  1.00  0.00           C  
ATOM   2426  HA  SER   183      65.624 110.464  75.223  1.00  0.00           H  
ATOM   2427  CB  SER   183      64.124 111.460  74.086  1.00  0.00           C  
ATOM   2428  HB2 SER   183      63.285 110.808  74.329  1.00  0.00           H  
ATOM   2429  HB3 SER   183      63.765 112.487  74.024  1.00  0.00           H  
ATOM   2430  OG  SER   183      64.587 110.983  72.789  1.00  0.00           O  
ATOM   2431  HG  SER   183      64.629 110.031  72.673  1.00  0.00           H  
ATOM   2432  C   SER   183      66.485 112.297  74.484  1.00  0.00           C  
ATOM   2433  O   SER   183      66.505 113.481  74.685  1.00  0.00           O  
ATOM   2434  N   MET   184      67.319 111.727  73.668  1.00  0.00           N  
ATOM   2435  H   MET   184      67.192 110.750  73.445  1.00  0.00           H  
ATOM   2436  CA  MET   184      68.530 112.436  73.333  1.00  0.00           C  
ATOM   2437  HA  MET   184      68.877 113.040  74.172  1.00  0.00           H  
ATOM   2438  CB  MET   184      69.607 111.399  72.938  1.00  0.00           C  
ATOM   2439  HB2 MET   184      69.680 110.592  73.666  1.00  0.00           H  
ATOM   2440  HB3 MET   184      69.199 110.903  72.057  1.00  0.00           H  
ATOM   2441  CG  MET   184      70.962 111.998  72.640  1.00  0.00           C  
ATOM   2442  HG2 MET   184      71.580 111.188  72.252  1.00  0.00           H  
ATOM   2443  HG3 MET   184      70.777 112.734  71.857  1.00  0.00           H  
ATOM   2444  SD  MET   184      71.816 112.508  74.159  1.00  0.00           S  
ATOM   2445  CE  MET   184      72.329 110.856  74.714  1.00  0.00           C  
ATOM   2446  HE1 MET   184      72.665 110.920  75.749  1.00  0.00           H  
ATOM   2447  HE2 MET   184      71.534 110.115  74.637  1.00  0.00           H  
ATOM   2448  HE3 MET   184      73.097 110.507  74.024  1.00  0.00           H  
ATOM   2449  C   MET   184      68.339 113.400  72.142  1.00  0.00           C  
ATOM   2450  O   MET   184      67.779 113.020  71.101  1.00  0.00           O  
ATOM   2451  N   SER   185      68.660 114.710  72.380  1.00  0.00           N  
ATOM   2452  H   SER   185      69.079 114.944  73.269  1.00  0.00           H  
ATOM   2453  CA  SER   185      68.646 115.823  71.415  1.00  0.00           C  
ATOM   2454  HA  SER   185      67.612 115.845  71.072  1.00  0.00           H  
ATOM   2455  CB  SER   185      68.896 117.212  72.096  1.00  0.00           C  
ATOM   2456  HB2 SER   185      68.809 118.051  71.406  1.00  0.00           H  
ATOM   2457  HB3 SER   185      68.159 117.475  72.854  1.00  0.00           H  
ATOM   2458  OG  SER   185      70.256 117.355  72.601  1.00  0.00           O  
ATOM   2459  HG  SER   185      70.283 117.669  73.508  1.00  0.00           H  
ATOM   2460  C   SER   185      69.744 115.519  70.285  1.00  0.00           C  
ATOM   2461  O   SER   185      70.801 114.872  70.492  1.00  0.00           O  
ATOM   2462  N   SER   186      69.471 116.007  69.092  1.00  0.00           N  
ATOM   2463  H   SER   186      68.622 116.553  69.116  1.00  0.00           H  
ATOM   2464  CA  SER   186      70.257 116.047  67.877  1.00  0.00           C  
ATOM   2465  HA  SER   186      70.403 115.018  67.549  1.00  0.00           H  
ATOM   2466  CB  SER   186      69.459 116.609  66.631  1.00  0.00           C  
ATOM   2467  HB2 SER   186      70.118 117.122  65.930  1.00  0.00           H  
ATOM   2468  HB3 SER   186      68.759 115.963  66.100  1.00  0.00           H  
ATOM   2469  OG  SER   186      68.546 117.553  67.069  1.00  0.00           O  
ATOM   2470  HG  SER   186      69.090 118.340  67.150  1.00  0.00           H  
ATOM   2471  C   SER   186      71.647 116.810  68.066  1.00  0.00           C  
ATOM   2472  O   SER   186      71.773 117.687  68.935  1.00  0.00           O  
ATOM   2473  N   GLY   187      72.698 116.538  67.193  1.00  0.00           N  
ATOM   2474  H   GLY   187      73.638 116.833  67.414  1.00  0.00           H  
ATOM   2475  CA  GLY   187      72.763 115.486  66.182  1.00  0.00           C  
ATOM   2476  HA2 GLY   187      72.188 114.671  66.623  1.00  0.00           H  
ATOM   2477  HA3 GLY   187      72.312 115.824  65.249  1.00  0.00           H  
ATOM   2478  C   GLY   187      74.200 115.049  66.036  1.00  0.00           C  
ATOM   2479  O   GLY   187      75.205 115.687  66.350  1.00  0.00           O  
ATOM   2480  N   GLY   188      74.314 113.779  65.607  1.00  0.00           N  
ATOM   2481  H   GLY   188      73.420 113.316  65.525  1.00  0.00           H  
ATOM   2482  CA  GLY   188      75.518 112.898  65.700  1.00  0.00           C  
ATOM   2483  HA2 GLY   188      75.408 112.076  64.993  1.00  0.00           H  
ATOM   2484  HA3 GLY   188      76.420 113.485  65.527  1.00  0.00           H  
ATOM   2485  C   GLY   188      75.825 112.405  67.145  1.00  0.00           C  
ATOM   2486  O   GLY   188      75.054 112.745  68.034  1.00  0.00           O  
ATOM   2487  N   GLY   189      76.840 111.597  67.340  1.00  0.00           N  
ATOM   2488  H   GLY   189      76.983 111.331  68.304  1.00  0.00           H  
ATOM   2489  CA  GLY   189      77.983 111.292  66.388  1.00  0.00           C  
ATOM   2490  HA2 GLY   189      78.528 110.429  66.771  1.00  0.00           H  
ATOM   2491  HA3 GLY   189      77.580 111.092  65.396  1.00  0.00           H  
ATOM   2492  C   GLY   189      78.921 112.471  66.304  1.00  0.00           C  
ATOM   2493  O   GLY   189      78.851 113.351  67.203  1.00  0.00           O  
ATOM   2494  N   SER   190      79.844 112.387  65.394  1.00  0.00           N  
ATOM   2495  H   SER   190      79.772 111.663  64.694  1.00  0.00           H  
ATOM   2496  CA  SER   190      80.763 113.396  64.888  1.00  0.00           C  
ATOM   2497  HA  SER   190      81.511 113.651  65.639  1.00  0.00           H  
ATOM   2498  CB  SER   190      81.405 112.857  63.631  1.00  0.00           C  
ATOM   2499  HB2 SER   190      81.918 111.915  63.825  1.00  0.00           H  
ATOM   2500  HB3 SER   190      80.597 112.668  62.924  1.00  0.00           H  
ATOM   2501  OG  SER   190      82.384 113.718  63.133  1.00  0.00           O  
ATOM   2502  HG  SER   190      82.616 113.306  62.298  1.00  0.00           H  
ATOM   2503  C   SER   190      79.947 114.708  64.600  1.00  0.00           C  
ATOM   2504  O   SER   190      78.914 114.725  63.971  1.00  0.00           O  
ATOM   2505  N   GLY   191      80.539 115.854  64.863  1.00  0.00           N  
ATOM   2506  H   GLY   191      79.963 116.630  64.570  1.00  0.00           H  
ATOM   2507  CA  GLY   191      81.721 116.088  65.645  1.00  0.00           C  
ATOM   2508  HA2 GLY   191      81.498 115.776  66.665  1.00  0.00           H  
ATOM   2509  HA3 GLY   191      82.521 115.480  65.222  1.00  0.00           H  
ATOM   2510  C   GLY   191      82.184 117.519  65.692  1.00  0.00           C  
ATOM   2511  O   GLY   191      81.594 118.378  64.987  1.00  0.00           O  
ATOM   2512  N   GLY   192      83.267 117.823  66.433  1.00  0.00           N  
ATOM   2513  H   GLY   192      83.598 117.090  67.044  1.00  0.00           H  
ATOM   2514  CA  GLY   192      83.843 119.181  66.428  1.00  0.00           C  
ATOM   2515  HA2 GLY   192      83.078 119.856  66.043  1.00  0.00           H  
ATOM   2516  HA3 GLY   192      84.065 119.413  67.469  1.00  0.00           H  
ATOM   2517  C   GLY   192      85.084 119.383  65.530  1.00  0.00           C  
ATOM   2518  O   GLY   192      85.757 120.382  65.721  1.00  0.00           O  
ATOM   2519  N   GLY   193      85.336 118.402  64.605  1.00  0.00           N  
ATOM   2520  H   GLY   193      84.903 117.490  64.632  1.00  0.00           H  
ATOM   2521  CA  GLY   193      86.497 118.357  63.652  1.00  0.00           C  
ATOM   2522  HA2 GLY   193      87.204 119.011  64.161  1.00  0.00           H  
ATOM   2523  HA3 GLY   193      86.873 117.339  63.547  1.00  0.00           H  
ATOM   2524  C   GLY   193      86.066 118.854  62.256  1.00  0.00           C  
ATOM   2525  O   GLY   193      84.964 119.229  62.001  1.00  0.00           O  
ATOM   2526  N   TYR   194      87.000 118.723  61.345  1.00  0.00           N  
ATOM   2527  H   TYR   194      87.912 118.429  61.666  1.00  0.00           H  
ATOM   2528  CA  TYR   194      86.721 119.015  59.957  1.00  0.00           C  
ATOM   2529  HA  TYR   194      86.127 119.928  59.996  1.00  0.00           H  
ATOM   2530  CB  TYR   194      88.082 119.168  59.261  1.00  0.00           C  
ATOM   2531  HB2 TYR   194      88.725 118.299  59.401  1.00  0.00           H  
ATOM   2532  HB3 TYR   194      87.806 119.317  58.217  1.00  0.00           H  
ATOM   2533  CG  TYR   194      88.874 120.384  59.693  1.00  0.00           C  
ATOM   2534  CD1 TYR   194      88.829 121.557  58.884  1.00  0.00           C  
ATOM   2535  HD1 TYR   194      88.114 121.520  58.075  1.00  0.00           H  
ATOM   2536  CE1 TYR   194      89.600 122.710  59.193  1.00  0.00           C  
ATOM   2537  HE1 TYR   194      89.421 123.579  58.577  1.00  0.00           H  
ATOM   2538  CZ  TYR   194      90.507 122.591  60.188  1.00  0.00           C  
ATOM   2539  OH  TYR   194      91.431 123.584  60.330  1.00  0.00           O  
ATOM   2540  HH  TYR   194      91.935 123.526  61.145  1.00  0.00           H  
ATOM   2541  CE2 TYR   194      90.596 121.454  61.008  1.00  0.00           C  
ATOM   2542  HE2 TYR   194      91.380 121.408  61.749  1.00  0.00           H  
ATOM   2543  CD2 TYR   194      89.839 120.321  60.728  1.00  0.00           C  
ATOM   2544  HD2 TYR   194      89.922 119.442  61.350  1.00  0.00           H  
ATOM   2545  C   TYR   194      85.895 117.888  59.288  1.00  0.00           C  
ATOM   2546  O   TYR   194      85.923 116.728  59.708  1.00  0.00           O  
ATOM   2547  N   GLY   195      85.263 118.109  58.124  1.00  0.00           N  
ATOM   2548  H   GLY   195      84.663 117.390  57.745  1.00  0.00           H  
ATOM   2549  CA  GLY   195      85.416 119.296  57.283  1.00  0.00           C  
ATOM   2550  HA2 GLY   195      85.596 120.215  57.839  1.00  0.00           H  
ATOM   2551  HA3 GLY   195      86.211 119.094  56.565  1.00  0.00           H  
ATOM   2552  C   GLY   195      84.139 119.575  56.576  1.00  0.00           C  
ATOM   2553  O   GLY   195      83.032 119.465  57.103  1.00  0.00           O  
ATOM   2554  N   ASN   196      84.261 120.003  55.300  1.00  0.00           N  
ATOM   2555  H   ASN   196      85.171 120.215  54.916  1.00  0.00           H  
ATOM   2556  CA  ASN   196      83.140 120.363  54.368  1.00  0.00           C  
ATOM   2557  HA  ASN   196      82.192 119.894  54.629  1.00  0.00           H  
ATOM   2558  CB  ASN   196      83.116 121.896  54.343  1.00  0.00           C  
ATOM   2559  HB2 ASN   196      82.647 122.203  55.277  1.00  0.00           H  
ATOM   2560  HB3 ASN   196      84.130 122.228  54.120  1.00  0.00           H  
ATOM   2561  CG  ASN   196      82.162 122.360  53.260  1.00  0.00           C  
ATOM   2562  OD1 ASN   196      80.979 122.018  53.069  1.00  0.00           O  
ATOM   2563  ND2 ASN   196      82.649 123.181  52.362  1.00  0.00           N  
ATOM   2564 HD21 ASN   196      82.091 123.419  51.554  1.00  0.00           H  
ATOM   2565 HD22 ASN   196      83.599 123.519  52.419  1.00  0.00           H  
ATOM   2566  C   ASN   196      83.485 119.788  52.957  1.00  0.00           C  
ATOM   2567  O   ASN   196      84.346 120.230  52.239  1.00  0.00           O  
ATOM   2568  N   GLN   197      82.604 118.877  52.492  1.00  0.00           N  
ATOM   2569  H   GLN   197      81.882 118.591  53.137  1.00  0.00           H  
ATOM   2570  CA  GLN   197      82.701 118.250  51.150  1.00  0.00           C  
ATOM   2571  HA  GLN   197      83.601 118.621  50.660  1.00  0.00           H  
ATOM   2572  CB  GLN   197      82.977 116.686  51.405  1.00  0.00           C  
ATOM   2573  HB2 GLN   197      82.318 116.278  52.172  1.00  0.00           H  
ATOM   2574  HB3 GLN   197      82.718 116.143  50.496  1.00  0.00           H  
ATOM   2575  CG  GLN   197      84.358 116.225  51.876  1.00  0.00           C  
ATOM   2576  HG2 GLN   197      84.461 116.651  52.874  1.00  0.00           H  
ATOM   2577  HG3 GLN   197      84.422 115.142  51.988  1.00  0.00           H  
ATOM   2578  CD  GLN   197      85.425 116.762  50.954  1.00  0.00           C  
ATOM   2579  OE1 GLN   197      85.378 116.737  49.749  1.00  0.00           O  
ATOM   2580  NE2 GLN   197      86.547 117.171  51.522  1.00  0.00           N  
ATOM   2581 HE21 GLN   197      86.616 117.341  52.515  1.00  0.00           H  
ATOM   2582 HE22 GLN   197      87.396 117.284  50.987  1.00  0.00           H  
ATOM   2583  C   GLN   197      81.446 118.456  50.341  1.00  0.00           C  
ATOM   2584  O   GLN   197      81.063 117.635  49.487  1.00  0.00           O  
ATOM   2585  N   ASP   198      80.784 119.568  50.616  1.00  0.00           N  
ATOM   2586  H   ASP   198      81.027 120.108  51.434  1.00  0.00           H  
ATOM   2587  CA  ASP   198      79.558 120.095  49.895  1.00  0.00           C  
ATOM   2588  HA  ASP   198      79.425 119.411  49.057  1.00  0.00           H  
ATOM   2589  CB  ASP   198      78.451 120.085  50.921  1.00  0.00           C  
ATOM   2590  HB2 ASP   198      78.272 119.073  51.283  1.00  0.00           H  
ATOM   2591  HB3 ASP   198      78.813 120.722  51.729  1.00  0.00           H  
ATOM   2592  CG  ASP   198      77.110 120.695  50.399  1.00  0.00           C  
ATOM   2593  OD1 ASP   198      76.419 121.225  51.266  1.00  0.00           O  
ATOM   2594  OD2 ASP   198      76.782 120.584  49.237  1.00  0.00           O  
ATOM   2595  C   ASP   198      79.776 121.452  49.266  1.00  0.00           C  
ATOM   2596  O   ASP   198      80.446 122.286  49.818  1.00  0.00           O  
ATOM   2597  N   GLN   199      79.185 121.721  48.063  1.00  0.00           N  
ATOM   2598  H   GLN   199      78.538 121.087  47.617  1.00  0.00           H  
ATOM   2599  CA  GLN   199      79.452 122.882  47.238  1.00  0.00           C  
ATOM   2600  HA  GLN   199      80.397 122.730  46.717  1.00  0.00           H  
ATOM   2601  CB  GLN   199      78.570 122.909  46.041  1.00  0.00           C  
ATOM   2602  HB2 GLN   199      77.552 122.892  46.431  1.00  0.00           H  
ATOM   2603  HB3 GLN   199      78.777 123.829  45.494  1.00  0.00           H  
ATOM   2604  CG  GLN   199      78.691 121.696  45.103  1.00  0.00           C  
ATOM   2605  HG2 GLN   199      78.412 120.796  45.652  1.00  0.00           H  
ATOM   2606  HG3 GLN   199      77.999 121.756  44.263  1.00  0.00           H  
ATOM   2607  CD  GLN   199      80.089 121.426  44.622  1.00  0.00           C  
ATOM   2608  OE1 GLN   199      80.888 122.342  44.376  1.00  0.00           O  
ATOM   2609  NE2 GLN   199      80.523 120.211  44.598  1.00  0.00           N  
ATOM   2610 HE21 GLN   199      79.996 119.351  44.658  1.00  0.00           H  
ATOM   2611 HE22 GLN   199      81.486 120.080  44.323  1.00  0.00           H  
ATOM   2612  C   GLN   199      79.504 124.264  47.987  1.00  0.00           C  
ATOM   2613  O   GLN   199      78.651 124.490  48.829  1.00  0.00           O  
ATOM   2614  N   SER   200      80.432 125.203  47.733  1.00  0.00           N  
ATOM   2615  H   SER   200      80.324 126.047  48.278  1.00  0.00           H  
ATOM   2616  CA  SER   200      81.625 125.145  46.865  1.00  0.00           C  
ATOM   2617  HA  SER   200      81.271 124.825  45.885  1.00  0.00           H  
ATOM   2618  CB  SER   200      82.174 126.608  46.716  1.00  0.00           C  
ATOM   2619  HB2 SER   200      83.012 126.690  46.023  1.00  0.00           H  
ATOM   2620  HB3 SER   200      81.444 127.279  46.264  1.00  0.00           H  
ATOM   2621  OG  SER   200      82.466 127.223  47.978  1.00  0.00           O  
ATOM   2622  HG  SER   200      81.672 127.269  48.516  1.00  0.00           H  
ATOM   2623  C   SER   200      82.834 124.316  47.334  1.00  0.00           C  
ATOM   2624  O   SER   200      83.791 124.318  46.549  1.00  0.00           O  
ATOM   2625  N   GLY   201      82.762 123.510  48.383  1.00  0.00           N  
ATOM   2626  H   GLY   201      81.896 123.380  48.886  1.00  0.00           H  
ATOM   2627  CA  GLY   201      83.854 122.495  48.694  1.00  0.00           C  
ATOM   2628  HA2 GLY   201      84.839 122.852  48.394  1.00  0.00           H  
ATOM   2629  HA3 GLY   201      83.796 122.298  49.764  1.00  0.00           H  
ATOM   2630  C   GLY   201      83.658 121.184  48.052  1.00  0.00           C  
ATOM   2631  O   GLY   201      82.748 121.111  47.255  1.00  0.00           O  
ATOM   2632  N   GLY   202      84.471 120.133  48.195  1.00  0.00           N  
ATOM   2633  H   GLY   202      84.309 119.283  47.675  1.00  0.00           H  
ATOM   2634  CA  GLY   202      85.676 120.219  49.035  1.00  0.00           C  
ATOM   2635  HA2 GLY   202      85.375 120.626  50.000  1.00  0.00           H  
ATOM   2636  HA3 GLY   202      86.002 119.214  49.300  1.00  0.00           H  
ATOM   2637  C   GLY   202      86.856 120.984  48.407  1.00  0.00           C  
ATOM   2638  O   GLY   202      86.826 121.374  47.253  1.00  0.00           O  
ATOM   2639  N   GLY   203      87.951 121.240  49.197  1.00  0.00           N  
ATOM   2640  H   GLY   203      88.752 121.628  48.719  1.00  0.00           H  
ATOM   2641  CA  GLY   203      88.036 120.952  50.565  1.00  0.00           C  
ATOM   2642  HA2 GLY   203      87.764 119.907  50.714  1.00  0.00           H  
ATOM   2643  HA3 GLY   203      89.085 120.914  50.859  1.00  0.00           H  
ATOM   2644  C   GLY   203      87.353 122.003  51.520  1.00  0.00           C  
ATOM   2645  O   GLY   203      86.696 122.913  51.077  1.00  0.00           O  
ATOM   2646  N   GLY   204      87.545 121.947  52.837  1.00  0.00           N  
ATOM   2647  H   GLY   204      87.906 121.096  53.242  1.00  0.00           H  
ATOM   2648  CA  GLY   204      87.174 123.067  53.769  1.00  0.00           C  
ATOM   2649  HA2 GLY   204      87.881 123.857  53.515  1.00  0.00           H  
ATOM   2650  HA3 GLY   204      86.245 123.478  53.375  1.00  0.00           H  
ATOM   2651  C   GLY   204      86.998 122.693  55.187  1.00  0.00           C  
ATOM   2652  O   GLY   204      86.733 121.519  55.417  1.00  0.00           O  
ATOM   2653  N   SER   205      87.091 123.592  56.170  1.00  0.00           N  
ATOM   2654  H   SER   205      86.722 123.237  57.041  1.00  0.00           H  
ATOM   2655  CA  SER   205      87.511 125.002  56.248  1.00  0.00           C  
ATOM   2656  HA  SER   205      87.166 125.524  55.355  1.00  0.00           H  
ATOM   2657  CB  SER   205      86.989 125.654  57.436  1.00  0.00           C  
ATOM   2658  HB2 SER   205      85.899 125.687  57.414  1.00  0.00           H  
ATOM   2659  HB3 SER   205      87.145 125.082  58.351  1.00  0.00           H  
ATOM   2660  OG  SER   205      87.282 126.994  57.631  1.00  0.00           O  
ATOM   2661  HG  SER   205      86.483 127.513  57.516  1.00  0.00           H  
ATOM   2662  C   SER   205      89.051 125.033  56.186  1.00  0.00           C  
ATOM   2663  O   SER   205      89.721 123.951  56.054  1.00  0.00           O  
ATOM   2664  N   GLY   206      89.715 126.217  56.124  1.00  0.00           N  
ATOM   2665  H   GLY   206      89.112 127.023  56.201  1.00  0.00           H  
ATOM   2666  CA  GLY   206      91.050 126.336  55.520  1.00  0.00           C  
ATOM   2667  HA2 GLY   206      91.574 127.286  55.624  1.00  0.00           H  
ATOM   2668  HA3 GLY   206      91.656 125.536  55.947  1.00  0.00           H  
ATOM   2669  C   GLY   206      91.020 126.086  53.984  1.00  0.00           C  
ATOM   2670  O   GLY   206      89.936 125.730  53.401  1.00  0.00           O  
ATOM   2671  N   GLY   207      92.156 126.175  53.292  1.00  0.00           N  
ATOM   2672  H   GLY   207      92.183 125.793  52.358  1.00  0.00           H  
ATOM   2673  CA  GLY   207      93.402 126.639  53.772  1.00  0.00           C  
ATOM   2674  HA2 GLY   207      93.555 126.252  54.779  1.00  0.00           H  
ATOM   2675  HA3 GLY   207      94.234 126.359  53.126  1.00  0.00           H  
ATOM   2676  C   GLY   207      93.529 128.213  53.758  1.00  0.00           C  
ATOM   2677  O   GLY   207      92.878 128.867  52.938  1.00  0.00           O  
ATOM   2678  N   TYR   208      94.414 128.681  54.540  1.00  0.00           N  
ATOM   2679  H   TYR   208      95.023 128.049  55.041  1.00  0.00           H  
ATOM   2680  CA  TYR   208      94.747 130.115  54.723  1.00  0.00           C  
ATOM   2681  HA  TYR   208      93.802 130.646  54.837  1.00  0.00           H  
ATOM   2682  CB  TYR   208      95.409 130.305  56.052  1.00  0.00           C  
ATOM   2683  HB2 TYR   208      94.933 129.734  56.848  1.00  0.00           H  
ATOM   2684  HB3 TYR   208      96.418 129.901  55.966  1.00  0.00           H  
ATOM   2685  CG  TYR   208      95.446 131.751  56.492  1.00  0.00           C  
ATOM   2686  CD1 TYR   208      94.240 132.514  56.782  1.00  0.00           C  
ATOM   2687  HD1 TYR   208      93.267 132.050  56.732  1.00  0.00           H  
ATOM   2688  CE1 TYR   208      94.353 133.795  57.292  1.00  0.00           C  
ATOM   2689  HE1 TYR   208      93.467 134.371  57.516  1.00  0.00           H  
ATOM   2690  CZ  TYR   208      95.629 134.447  57.433  1.00  0.00           C  
ATOM   2691  OH  TYR   208      95.648 135.770  57.744  1.00  0.00           O  
ATOM   2692  HH  TYR   208      94.825 136.089  58.123  1.00  0.00           H  
ATOM   2693  CE2 TYR   208      96.767 133.742  57.063  1.00  0.00           C  
ATOM   2694  HE2 TYR   208      97.722 134.227  57.204  1.00  0.00           H  
ATOM   2695  CD2 TYR   208      96.736 132.398  56.653  1.00  0.00           C  
ATOM   2696  HD2 TYR   208      97.620 131.820  56.428  1.00  0.00           H  
ATOM   2697  C   TYR   208      95.578 130.576  53.532  1.00  0.00           C  
ATOM   2698  O   TYR   208      96.453 129.912  53.030  1.00  0.00           O  
ATOM   2699  N   GLY   209      95.208 131.730  52.995  1.00  0.00           N  
ATOM   2700  H   GLY   209      94.359 132.156  53.339  1.00  0.00           H  
ATOM   2701  CA  GLY   209      95.958 132.562  52.027  1.00  0.00           C  
ATOM   2702  HA2 GLY   209      96.267 131.910  51.209  1.00  0.00           H  
ATOM   2703  HA3 GLY   209      95.468 133.473  51.683  1.00  0.00           H  
ATOM   2704  C   GLY   209      97.359 132.790  52.583  1.00  0.00           C  
ATOM   2705  O   GLY   209      97.516 132.681  53.817  1.00  0.00           O  
ATOM   2706  N   GLN   210      98.407 133.157  51.887  1.00  0.00           N  
ATOM   2707  H   GLN   210      99.176 133.258  52.535  1.00  0.00           H  
ATOM   2708  CA  GLN   210      98.611 133.341  50.489  1.00  0.00           C  
ATOM   2709  HA  GLN   210      99.590 133.806  50.375  1.00  0.00           H  
ATOM   2710  CB  GLN   210      98.733 131.993  49.690  1.00  0.00           C  
ATOM   2711  HB2 GLN   210      97.712 131.666  49.494  1.00  0.00           H  
ATOM   2712  HB3 GLN   210      99.358 132.240  48.832  1.00  0.00           H  
ATOM   2713  CG  GLN   210      99.546 130.868  50.369  1.00  0.00           C  
ATOM   2714  HG2 GLN   210     100.452 131.168  50.895  1.00  0.00           H  
ATOM   2715  HG3 GLN   210      99.015 130.443  51.221  1.00  0.00           H  
ATOM   2716  CD  GLN   210      99.790 129.709  49.401  1.00  0.00           C  
ATOM   2717  OE1 GLN   210      99.080 129.527  48.455  1.00  0.00           O  
ATOM   2718  NE2 GLN   210     100.760 128.937  49.673  1.00  0.00           N  
ATOM   2719 HE21 GLN   210     101.042 128.227  49.013  1.00  0.00           H  
ATOM   2720 HE22 GLN   210     101.328 129.189  50.469  1.00  0.00           H  
ATOM   2721  C   GLN   210      97.683 134.438  49.796  1.00  0.00           C  
ATOM   2722  O   GLN   210      97.298 134.146  48.654  1.00  0.00           O  
ATOM   2723  N   GLN   211      97.437 135.536  50.502  1.00  0.00           N  
ATOM   2724  H   GLN   211      97.910 135.596  51.392  1.00  0.00           H  
ATOM   2725  CA  GLN   211      96.327 136.487  50.208  1.00  0.00           C  
ATOM   2726  HA  GLN   211      95.452 135.937  49.859  1.00  0.00           H  
ATOM   2727  CB  GLN   211      95.880 137.267  51.451  1.00  0.00           C  
ATOM   2728  HB2 GLN   211      96.700 137.914  51.763  1.00  0.00           H  
ATOM   2729  HB3 GLN   211      95.078 137.934  51.135  1.00  0.00           H  
ATOM   2730  CG  GLN   211      95.284 136.533  52.679  1.00  0.00           C  
ATOM   2731  HG2 GLN   211      94.829 137.270  53.341  1.00  0.00           H  
ATOM   2732  HG3 GLN   211      94.456 135.943  52.285  1.00  0.00           H  
ATOM   2733  CD  GLN   211      96.260 135.709  53.481  1.00  0.00           C  
ATOM   2734  OE1 GLN   211      97.518 135.886  53.436  1.00  0.00           O  
ATOM   2735  NE2 GLN   211      95.715 134.722  54.236  1.00  0.00           N  
ATOM   2736 HE21 GLN   211      94.745 134.438  54.231  1.00  0.00           H  
ATOM   2737 HE22 GLN   211      96.445 134.135  54.614  1.00  0.00           H  
ATOM   2738  C   GLN   211      96.828 137.468  49.134  1.00  0.00           C  
ATOM   2739  O   GLN   211      97.825 138.119  49.366  1.00  0.00           O  
ATOM   2740  N   ASP   212      96.125 137.479  47.985  1.00  0.00           N  
ATOM   2741  H   ASP   212      95.545 136.654  47.936  1.00  0.00           H  
ATOM   2742  CA  ASP   212      96.390 138.258  46.800  1.00  0.00           C  
ATOM   2743  HA  ASP   212      97.190 137.789  46.227  1.00  0.00           H  
ATOM   2744  CB  ASP   212      95.183 138.232  45.867  1.00  0.00           C  
ATOM   2745  HB2 ASP   212      94.320 138.228  46.533  1.00  0.00           H  
ATOM   2746  HB3 ASP   212      95.134 139.146  45.276  1.00  0.00           H  
ATOM   2747  CG  ASP   212      95.179 137.090  44.871  1.00  0.00           C  
ATOM   2748  OD1 ASP   212      94.256 136.217  44.813  1.00  0.00           O  
ATOM   2749  OD2 ASP   212      96.237 136.924  44.173  1.00  0.00           O  
ATOM   2750  C   ASP   212      96.830 139.733  47.065  1.00  0.00           C  
ATOM   2751  O   ASP   212      96.241 140.465  47.893  1.00  0.00           O  
ATOM   2752  N   ARG   213      97.793 140.189  46.311  1.00  0.00           N  
ATOM   2753  H   ARG   213      98.127 139.622  45.544  1.00  0.00           H  
ATOM   2754  CA  ARG   213      98.289 141.559  46.344  1.00  0.00           C  
ATOM   2755  HA  ARG   213      98.688 141.775  47.335  1.00  0.00           H  
ATOM   2756  CB  ARG   213      99.278 141.761  45.189  1.00  0.00           C  
ATOM   2757  HB2 ARG   213      98.842 141.411  44.254  1.00  0.00           H  
ATOM   2758  HB3 ARG   213      99.446 142.835  45.101  1.00  0.00           H  
ATOM   2759  CG  ARG   213     100.595 141.087  45.499  1.00  0.00           C  
ATOM   2760  HG2 ARG   213     101.002 141.318  46.483  1.00  0.00           H  
ATOM   2761  HG3 ARG   213     100.357 140.029  45.385  1.00  0.00           H  
ATOM   2762  CD  ARG   213     101.762 141.574  44.603  1.00  0.00           C  
ATOM   2763  HD2 ARG   213     101.826 142.658  44.697  1.00  0.00           H  
ATOM   2764  HD3 ARG   213     102.605 141.012  45.005  1.00  0.00           H  
ATOM   2765  NE  ARG   213     101.532 141.264  43.192  1.00  0.00           N  
ATOM   2766  HE  ARG   213     100.603 140.949  42.951  1.00  0.00           H  
ATOM   2767  CZ  ARG   213     102.404 141.408  42.183  1.00  0.00           C  
ATOM   2768  NH1 ARG   213     103.586 141.805  42.338  1.00  0.00           N  
ATOM   2769 HH11 ARG   213     104.086 142.158  41.535  1.00  0.00           H  
ATOM   2770 HH12 ARG   213     103.912 142.085  43.253  1.00  0.00           H  
ATOM   2771  NH2 ARG   213     101.944 141.185  40.975  1.00  0.00           N  
ATOM   2772 HH21 ARG   213     102.550 141.094  40.172  1.00  0.00           H  
ATOM   2773 HH22 ARG   213     101.020 140.862  40.726  1.00  0.00           H  
ATOM   2774  C   ARG   213      97.156 142.659  46.014  1.00  0.00           C  
ATOM   2775  O   ARG   213      96.328 142.426  45.136  1.00  0.00           O  
ATOM   2776  N   GLY   214      97.048 143.819  46.603  1.00  0.00           N  
ATOM   2777  H   GLY   214      96.415 144.429  46.106  1.00  0.00           H  
ATOM   2778  CA  GLY   214      97.892 144.145  47.751  1.00  0.00           C  
ATOM   2779  HA2 GLY   214      97.678 145.187  47.991  1.00  0.00           H  
ATOM   2780  HA3 GLY   214      97.760 143.425  48.558  1.00  0.00           H  
ATOM   2781  C   GLY   214      99.378 144.236  47.520  1.00  0.00           C  
ATOM   2782  O   GLY   214     100.147 143.437  48.050  1.00  0.00           O  
ATOM   2783  OXT GLY   214      99.750 145.128  46.711  1.00  0.00           O  
TER    2784      GLY   214 
END   
