# Supplementary material for: Visualization of oligomerization, clustering, and density transition of intrinsically disordered proteins
Source: Natl Sci Rev. 2026 Feb 14;13(7):nwag107. doi: 10.1093/nsr/nwag107 (PMC13114874; doi:10.1093/nsr/nwag107)
Supplement: nwag107_Supplemental_Files [file nwag107_supplemental_files.zip › SI-MD-Structures/MD-Sturctures/frame108.pdb]

CRYST1  135.058  149.216  136.821  90.00  90.00  90.00               1
ATOM      1  N   MET     1      26.647  66.288  80.029  1.00  0.00           N  
ATOM      2  H1  MET     1      26.411  66.486  79.067  1.00  0.00           H  
ATOM      3  H2  MET     1      27.232  65.466  79.981  1.00  0.00           H  
ATOM      4  H3  MET     1      25.816  66.132  80.583  1.00  0.00           H  
ATOM      5  CA  MET     1      27.445  67.386  80.589  1.00  0.00           C  
ATOM      6  HA  MET     1      27.319  67.405  81.672  1.00  0.00           H  
ATOM      7  CB  MET     1      28.944  67.194  80.323  1.00  0.00           C  
ATOM      8  HB2 MET     1      29.082  66.731  79.345  1.00  0.00           H  
ATOM      9  HB3 MET     1      29.522  68.118  80.311  1.00  0.00           H  
ATOM     10  CG  MET     1      29.667  66.216  81.254  1.00  0.00           C  
ATOM     11  HG2 MET     1      29.501  66.586  82.265  1.00  0.00           H  
ATOM     12  HG3 MET     1      29.194  65.240  81.148  1.00  0.00           H  
ATOM     13  SD  MET     1      31.436  66.079  80.998  1.00  0.00           S  
ATOM     14  CE  MET     1      31.496  65.171  79.507  1.00  0.00           C  
ATOM     15  HE1 MET     1      31.292  65.891  78.715  1.00  0.00           H  
ATOM     16  HE2 MET     1      32.526  64.815  79.468  1.00  0.00           H  
ATOM     17  HE3 MET     1      30.810  64.324  79.471  1.00  0.00           H  
ATOM     18  C   MET     1      27.027  68.715  80.093  1.00  0.00           C  
ATOM     19  O   MET     1      26.979  68.894  78.899  1.00  0.00           O  
ATOM     20  N   ALA     2      26.943  69.779  80.942  1.00  0.00           N  
ATOM     21  H   ALA     2      26.675  70.662  80.531  1.00  0.00           H  
ATOM     22  CA  ALA     2      27.249  69.952  82.367  1.00  0.00           C  
ATOM     23  HA  ALA     2      27.208  70.995  82.679  1.00  0.00           H  
ATOM     24  CB  ALA     2      26.060  69.325  83.220  1.00  0.00           C  
ATOM     25  HB1 ALA     2      26.103  69.522  84.291  1.00  0.00           H  
ATOM     26  HB2 ALA     2      25.203  69.765  82.710  1.00  0.00           H  
ATOM     27  HB3 ALA     2      26.102  68.246  83.068  1.00  0.00           H  
ATOM     28  C   ALA     2      28.734  69.539  82.754  1.00  0.00           C  
ATOM     29  O   ALA     2      28.947  68.638  83.565  1.00  0.00           O  
ATOM     30  N   SER     3      29.757  70.099  82.151  1.00  0.00           N  
ATOM     31  H   SER     3      30.631  69.660  82.399  1.00  0.00           H  
ATOM     32  CA  SER     3      29.792  71.360  81.302  1.00  0.00           C  
ATOM     33  HA  SER     3      28.846  71.490  80.776  1.00  0.00           H  
ATOM     34  CB  SER     3      29.887  72.712  82.180  1.00  0.00           C  
ATOM     35  HB2 SER     3      29.141  72.743  82.974  1.00  0.00           H  
ATOM     36  HB3 SER     3      30.829  72.855  82.709  1.00  0.00           H  
ATOM     37  OG  SER     3      29.706  73.837  81.344  1.00  0.00           O  
ATOM     38  HG  SER     3      28.782  74.087  81.274  1.00  0.00           H  
ATOM     39  C   SER     3      30.846  71.167  80.251  1.00  0.00           C  
ATOM     40  O   SER     3      31.769  70.342  80.419  1.00  0.00           O  
ATOM     41  N   ASN     4      30.853  71.983  79.154  1.00  0.00           N  
ATOM     42  H   ASN     4      29.962  72.447  79.051  1.00  0.00           H  
ATOM     43  CA  ASN     4      31.940  72.050  78.185  1.00  0.00           C  
ATOM     44  HA  ASN     4      32.756  71.426  78.551  1.00  0.00           H  
ATOM     45  CB  ASN     4      31.468  71.402  76.845  1.00  0.00           C  
ATOM     46  HB2 ASN     4      30.537  71.879  76.539  1.00  0.00           H  
ATOM     47  HB3 ASN     4      32.205  71.481  76.045  1.00  0.00           H  
ATOM     48  CG  ASN     4      31.115  69.955  76.930  1.00  0.00           C  
ATOM     49  OD1 ASN     4      30.046  69.487  77.393  1.00  0.00           O  
ATOM     50  ND2 ASN     4      32.163  69.198  76.664  1.00  0.00           N  
ATOM     51 HD21 ASN     4      32.071  68.213  76.868  1.00  0.00           H  
ATOM     52 HD22 ASN     4      33.032  69.504  76.251  1.00  0.00           H  
ATOM     53  C   ASN     4      32.316  73.522  77.862  1.00  0.00           C  
ATOM     54  O   ASN     4      31.735  74.156  77.009  1.00  0.00           O  
ATOM     55  N   ASP     5      33.321  74.097  78.606  1.00  0.00           N  
ATOM     56  H   ASP     5      33.387  75.090  78.437  1.00  0.00           H  
ATOM     57  CA  ASP     5      33.939  73.576  79.839  1.00  0.00           C  
ATOM     58  HA  ASP     5      33.426  72.643  80.074  1.00  0.00           H  
ATOM     59  CB  ASP     5      35.394  73.233  79.619  1.00  0.00           C  
ATOM     60  HB2 ASP     5      35.932  74.130  79.311  1.00  0.00           H  
ATOM     61  HB3 ASP     5      35.832  72.763  80.500  1.00  0.00           H  
ATOM     62  CG  ASP     5      35.633  72.160  78.530  1.00  0.00           C  
ATOM     63  OD1 ASP     5      36.265  72.467  77.495  1.00  0.00           O  
ATOM     64  OD2 ASP     5      35.358  70.955  78.737  1.00  0.00           O  
ATOM     65  C   ASP     5      33.736  74.529  80.984  1.00  0.00           C  
ATOM     66  O   ASP     5      33.493  75.757  80.775  1.00  0.00           O  
ATOM     67  N   TYR     6      33.967  74.164  82.233  1.00  0.00           N  
ATOM     68  H   TYR     6      34.267  73.209  82.370  1.00  0.00           H  
ATOM     69  CA  TYR     6      34.206  74.970  83.390  1.00  0.00           C  
ATOM     70  HA  TYR     6      33.355  75.611  83.619  1.00  0.00           H  
ATOM     71  CB  TYR     6      34.282  74.106  84.728  1.00  0.00           C  
ATOM     72  HB2 TYR     6      35.137  73.449  84.566  1.00  0.00           H  
ATOM     73  HB3 TYR     6      34.353  74.782  85.580  1.00  0.00           H  
ATOM     74  CG  TYR     6      33.020  73.342  84.773  1.00  0.00           C  
ATOM     75  CD1 TYR     6      33.051  71.958  84.682  1.00  0.00           C  
ATOM     76  HD1 TYR     6      33.974  71.455  84.432  1.00  0.00           H  
ATOM     77  CE1 TYR     6      31.845  71.171  84.841  1.00  0.00           C  
ATOM     78  HE1 TYR     6      31.943  70.095  84.855  1.00  0.00           H  
ATOM     79  CZ  TYR     6      30.629  71.833  85.090  1.00  0.00           C  
ATOM     80  OH  TYR     6      29.511  71.110  85.355  1.00  0.00           O  
ATOM     81  HH  TYR     6      28.771  71.634  85.672  1.00  0.00           H  
ATOM     82  CE2 TYR     6      30.611  73.248  85.284  1.00  0.00           C  
ATOM     83  HE2 TYR     6      29.637  73.642  85.532  1.00  0.00           H  
ATOM     84  CD2 TYR     6      31.773  73.965  85.213  1.00  0.00           C  
ATOM     85  HD2 TYR     6      31.823  75.018  85.448  1.00  0.00           H  
ATOM     86  C   TYR     6      35.443  75.917  83.235  1.00  0.00           C  
ATOM     87  O   TYR     6      36.477  75.371  82.808  1.00  0.00           O  
ATOM     88  N   THR     7      35.399  77.194  83.617  1.00  0.00           N  
ATOM     89  H   THR     7      34.502  77.599  83.845  1.00  0.00           H  
ATOM     90  CA  THR     7      36.551  78.036  83.600  1.00  0.00           C  
ATOM     91  HA  THR     7      37.327  77.390  84.010  1.00  0.00           H  
ATOM     92  CB  THR     7      36.908  78.456  82.177  1.00  0.00           C  
ATOM     93  HB  THR     7      36.823  77.583  81.530  1.00  0.00           H  
ATOM     94  CG2 THR     7      35.949  79.553  81.680  1.00  0.00           C  
ATOM     95 HG21 THR     7      36.217  79.888  80.678  1.00  0.00           H  
ATOM     96 HG22 THR     7      34.928  79.181  81.757  1.00  0.00           H  
ATOM     97 HG23 THR     7      36.158  80.424  82.303  1.00  0.00           H  
ATOM     98  OG1 THR     7      38.145  79.135  81.990  1.00  0.00           O  
ATOM     99  HG1 THR     7      38.863  78.498  82.016  1.00  0.00           H  
ATOM    100  C   THR     7      36.430  79.222  84.576  1.00  0.00           C  
ATOM    101  O   THR     7      35.392  79.791  84.725  1.00  0.00           O  
ATOM    102  N   GLN     8      37.541  79.482  85.226  1.00  0.00           N  
ATOM    103  H   GLN     8      38.428  79.051  85.007  1.00  0.00           H  
ATOM    104  CA  GLN     8      37.702  80.472  86.268  1.00  0.00           C  
ATOM    105  HA  GLN     8      37.235  80.168  87.205  1.00  0.00           H  
ATOM    106  CB  GLN     8      39.230  80.597  86.537  1.00  0.00           C  
ATOM    107  HB2 GLN     8      39.777  81.036  85.702  1.00  0.00           H  
ATOM    108  HB3 GLN     8      39.322  81.186  87.449  1.00  0.00           H  
ATOM    109  CG  GLN     8      39.832  79.201  86.723  1.00  0.00           C  
ATOM    110  HG2 GLN     8      39.389  78.717  87.593  1.00  0.00           H  
ATOM    111  HG3 GLN     8      39.744  78.639  85.794  1.00  0.00           H  
ATOM    112  CD  GLN     8      41.289  79.152  86.961  1.00  0.00           C  
ATOM    113  OE1 GLN     8      41.933  80.146  87.051  1.00  0.00           O  
ATOM    114  NE2 GLN     8      41.895  78.053  87.255  1.00  0.00           N  
ATOM    115 HE21 GLN     8      41.374  77.193  87.344  1.00  0.00           H  
ATOM    116 HE22 GLN     8      42.864  78.099  87.535  1.00  0.00           H  
ATOM    117  C   GLN     8      37.132  81.872  85.821  1.00  0.00           C  
ATOM    118  O   GLN     8      37.240  82.215  84.681  1.00  0.00           O  
ATOM    119  N   GLN     9      36.490  82.708  86.638  1.00  0.00           N  
ATOM    120  H   GLN     9      36.149  83.540  86.178  1.00  0.00           H  
ATOM    121  CA  GLN     9      36.158  82.676  88.142  1.00  0.00           C  
ATOM    122  HA  GLN     9      35.674  83.598  88.463  1.00  0.00           H  
ATOM    123  CB  GLN     9      34.984  81.607  88.307  1.00  0.00           C  
ATOM    124  HB2 GLN     9      34.254  81.820  87.526  1.00  0.00           H  
ATOM    125  HB3 GLN     9      35.252  80.579  88.066  1.00  0.00           H  
ATOM    126  CG  GLN     9      34.365  81.679  89.691  1.00  0.00           C  
ATOM    127  HG2 GLN     9      35.131  81.618  90.464  1.00  0.00           H  
ATOM    128  HG3 GLN     9      33.754  82.578  89.774  1.00  0.00           H  
ATOM    129  CD  GLN     9      33.318  80.601  89.939  1.00  0.00           C  
ATOM    130  OE1 GLN     9      32.137  80.845  90.330  1.00  0.00           O  
ATOM    131  NE2 GLN     9      33.633  79.338  89.725  1.00  0.00           N  
ATOM    132 HE21 GLN     9      34.599  79.087  89.568  1.00  0.00           H  
ATOM    133 HE22 GLN     9      32.894  78.664  89.861  1.00  0.00           H  
ATOM    134  C   GLN     9      37.422  82.459  89.081  1.00  0.00           C  
ATOM    135  O   GLN     9      37.636  81.288  89.457  1.00  0.00           O  
ATOM    136  N   ALA    10      38.200  83.491  89.378  1.00  0.00           N  
ATOM    137  H   ALA    10      39.062  83.187  89.808  1.00  0.00           H  
ATOM    138  CA  ALA    10      38.041  84.919  89.107  1.00  0.00           C  
ATOM    139  HA  ALA    10      36.974  85.138  89.083  1.00  0.00           H  
ATOM    140  CB  ALA    10      38.698  85.738  90.230  1.00  0.00           C  
ATOM    141  HB1 ALA    10      38.233  85.629  91.210  1.00  0.00           H  
ATOM    142  HB2 ALA    10      39.761  85.523  90.342  1.00  0.00           H  
ATOM    143  HB3 ALA    10      38.571  86.752  89.851  1.00  0.00           H  
ATOM    144  C   ALA    10      38.505  85.391  87.681  1.00  0.00           C  
ATOM    145  O   ALA    10      39.127  84.577  86.957  1.00  0.00           O  
ATOM    146  N   THR    11      38.312  86.615  87.199  1.00  0.00           N  
ATOM    147  H   THR    11      37.701  87.243  87.702  1.00  0.00           H  
ATOM    148  CA  THR    11      38.843  87.220  86.057  1.00  0.00           C  
ATOM    149  HA  THR    11      39.535  86.623  85.462  1.00  0.00           H  
ATOM    150  CB  THR    11      37.675  87.500  85.024  1.00  0.00           C  
ATOM    151  HB  THR    11      36.861  88.059  85.487  1.00  0.00           H  
ATOM    152  CG2 THR    11      38.170  88.349  83.804  1.00  0.00           C  
ATOM    153 HG21 THR    11      38.323  89.419  83.945  1.00  0.00           H  
ATOM    154 HG22 THR    11      39.004  87.777  83.398  1.00  0.00           H  
ATOM    155 HG23 THR    11      37.448  88.269  82.992  1.00  0.00           H  
ATOM    156  OG1 THR    11      37.089  86.359  84.565  1.00  0.00           O  
ATOM    157  HG1 THR    11      36.632  86.083  85.362  1.00  0.00           H  
ATOM    158  C   THR    11      39.594  88.506  86.352  1.00  0.00           C  
ATOM    159  O   THR    11      38.954  89.490  86.729  1.00  0.00           O  
ATOM    160  N   GLN    12      40.907  88.632  86.244  1.00  0.00           N  
ATOM    161  H   GLN    12      41.238  89.526  86.580  1.00  0.00           H  
ATOM    162  CA  GLN    12      41.967  87.561  86.116  1.00  0.00           C  
ATOM    163  HA  GLN    12      41.704  87.043  85.194  1.00  0.00           H  
ATOM    164  CB  GLN    12      43.431  88.197  85.980  1.00  0.00           C  
ATOM    165  HB2 GLN    12      43.349  89.283  86.019  1.00  0.00           H  
ATOM    166  HB3 GLN    12      44.051  88.062  86.866  1.00  0.00           H  
ATOM    167  CG  GLN    12      44.213  87.763  84.685  1.00  0.00           C  
ATOM    168  HG2 GLN    12      44.851  86.899  84.870  1.00  0.00           H  
ATOM    169  HG3 GLN    12      43.502  87.570  83.882  1.00  0.00           H  
ATOM    170  CD  GLN    12      45.187  88.889  84.268  1.00  0.00           C  
ATOM    171  OE1 GLN    12      45.771  89.570  85.119  1.00  0.00           O  
ATOM    172  NE2 GLN    12      45.322  89.312  83.019  1.00  0.00           N  
ATOM    173 HE21 GLN    12      46.074  89.929  82.749  1.00  0.00           H  
ATOM    174 HE22 GLN    12      44.815  88.815  82.301  1.00  0.00           H  
ATOM    175  C   GLN    12      41.886  86.659  87.360  1.00  0.00           C  
ATOM    176  O   GLN    12      41.707  87.156  88.485  1.00  0.00           O  
ATOM    177  N   SER    13      42.121  85.382  87.164  1.00  0.00           N  
ATOM    178  H   SER    13      42.509  85.264  86.239  1.00  0.00           H  
ATOM    179  CA  SER    13      42.424  84.468  88.265  1.00  0.00           C  
ATOM    180  HA  SER    13      41.690  84.625  89.055  1.00  0.00           H  
ATOM    181  CB  SER    13      42.148  83.095  87.801  1.00  0.00           C  
ATOM    182  HB2 SER    13      41.128  83.113  87.418  1.00  0.00           H  
ATOM    183  HB3 SER    13      42.835  82.917  86.974  1.00  0.00           H  
ATOM    184  OG  SER    13      42.231  82.089  88.889  1.00  0.00           O  
ATOM    185  HG  SER    13      41.985  81.267  88.458  1.00  0.00           H  
ATOM    186  C   SER    13      43.781  84.694  88.873  1.00  0.00           C  
ATOM    187  O   SER    13      44.663  85.412  88.383  1.00  0.00           O  
ATOM    188  N   TYR    14      44.045  83.945  89.883  1.00  0.00           N  
ATOM    189  H   TYR    14      43.472  83.139  90.089  1.00  0.00           H  
ATOM    190  CA  TYR    14      45.345  84.031  90.609  1.00  0.00           C  
ATOM    191  HA  TYR    14      46.116  84.288  89.882  1.00  0.00           H  
ATOM    192  CB  TYR    14      45.333  85.204  91.656  1.00  0.00           C  
ATOM    193  HB2 TYR    14      44.938  86.148  91.279  1.00  0.00           H  
ATOM    194  HB3 TYR    14      44.522  85.025  92.363  1.00  0.00           H  
ATOM    195  CG  TYR    14      46.497  85.346  92.605  1.00  0.00           C  
ATOM    196  CD1 TYR    14      47.399  86.357  92.370  1.00  0.00           C  
ATOM    197  HD1 TYR    14      47.155  87.102  91.627  1.00  0.00           H  
ATOM    198  CE1 TYR    14      48.641  86.344  93.058  1.00  0.00           C  
ATOM    199  HE1 TYR    14      49.276  87.202  92.899  1.00  0.00           H  
ATOM    200  CZ  TYR    14      48.917  85.358  94.074  1.00  0.00           C  
ATOM    201  OH  TYR    14      49.980  85.417  94.937  1.00  0.00           O  
ATOM    202  HH  TYR    14      50.579  86.136  94.725  1.00  0.00           H  
ATOM    203  CE2 TYR    14      47.888  84.425  94.367  1.00  0.00           C  
ATOM    204  HE2 TYR    14      48.140  83.767  95.186  1.00  0.00           H  
ATOM    205  CD2 TYR    14      46.679  84.402  93.612  1.00  0.00           C  
ATOM    206  HD2 TYR    14      45.918  83.646  93.732  1.00  0.00           H  
ATOM    207  C   TYR    14      45.757  82.616  91.129  1.00  0.00           C  
ATOM    208  O   TYR    14      44.933  81.983  91.754  1.00  0.00           O  
ATOM    209  N   GLY    15      46.954  82.113  90.945  1.00  0.00           N  
ATOM    210  H   GLY    15      47.113  81.293  91.512  1.00  0.00           H  
ATOM    211  CA  GLY    15      48.068  82.633  90.152  1.00  0.00           C  
ATOM    212  HA2 GLY    15      47.676  83.056  89.228  1.00  0.00           H  
ATOM    213  HA3 GLY    15      48.640  83.321  90.776  1.00  0.00           H  
ATOM    214  C   GLY    15      49.139  81.517  89.727  1.00  0.00           C  
ATOM    215  O   GLY    15      48.784  80.400  89.382  1.00  0.00           O  
ATOM    216  N   ALA    16      50.395  81.936  89.880  1.00  0.00           N  
ATOM    217  H   ALA    16      50.632  82.729  90.459  1.00  0.00           H  
ATOM    218  CA  ALA    16      51.483  80.989  89.574  1.00  0.00           C  
ATOM    219  HA  ALA    16      51.229  80.280  88.786  1.00  0.00           H  
ATOM    220  CB  ALA    16      52.634  81.751  88.877  1.00  0.00           C  
ATOM    221  HB1 ALA    16      53.035  82.389  89.665  1.00  0.00           H  
ATOM    222  HB2 ALA    16      53.382  81.093  88.436  1.00  0.00           H  
ATOM    223  HB3 ALA    16      52.053  82.300  88.135  1.00  0.00           H  
ATOM    224  C   ALA    16      51.909  80.070  90.755  1.00  0.00           C  
ATOM    225  O   ALA    16      51.550  80.261  91.907  1.00  0.00           O  
ATOM    226  N   TYR    17      52.742  79.134  90.439  1.00  0.00           N  
ATOM    227  H   TYR    17      52.882  79.069  89.441  1.00  0.00           H  
ATOM    228  CA  TYR    17      53.400  78.160  91.301  1.00  0.00           C  
ATOM    229  HA  TYR    17      52.661  77.456  91.683  1.00  0.00           H  
ATOM    230  CB  TYR    17      54.354  77.164  90.570  1.00  0.00           C  
ATOM    231  HB2 TYR    17      53.828  77.021  89.626  1.00  0.00           H  
ATOM    232  HB3 TYR    17      55.348  77.597  90.458  1.00  0.00           H  
ATOM    233  CG  TYR    17      54.491  75.840  91.215  1.00  0.00           C  
ATOM    234  CD1 TYR    17      55.777  75.382  91.617  1.00  0.00           C  
ATOM    235  HD1 TYR    17      56.603  76.075  91.678  1.00  0.00           H  
ATOM    236  CE1 TYR    17      55.957  74.065  92.021  1.00  0.00           C  
ATOM    237  HE1 TYR    17      56.937  73.621  92.112  1.00  0.00           H  
ATOM    238  CZ  TYR    17      54.822  73.222  92.126  1.00  0.00           C  
ATOM    239  OH  TYR    17      54.875  71.980  92.634  1.00  0.00           O  
ATOM    240  HH  TYR    17      53.955  71.720  92.717  1.00  0.00           H  
ATOM    241  CE2 TYR    17      53.528  73.788  91.835  1.00  0.00           C  
ATOM    242  HE2 TYR    17      52.666  73.137  91.860  1.00  0.00           H  
ATOM    243  CD2 TYR    17      53.358  75.043  91.321  1.00  0.00           C  
ATOM    244  HD2 TYR    17      52.393  75.420  91.014  1.00  0.00           H  
ATOM    245  C   TYR    17      54.315  78.811  92.351  1.00  0.00           C  
ATOM    246  O   TYR    17      54.966  79.798  91.977  1.00  0.00           O  
ATOM    247  N   PRO    18      54.370  78.315  93.620  1.00  0.00           N  
ATOM    248  CD  PRO    18      53.794  77.105  94.149  1.00  0.00           C  
ATOM    249  HD2 PRO    18      54.468  76.315  93.816  1.00  0.00           H  
ATOM    250  HD3 PRO    18      52.751  77.032  93.840  1.00  0.00           H  
ATOM    251  CG  PRO    18      53.753  77.339  95.669  1.00  0.00           C  
ATOM    252  HG2 PRO    18      53.812  76.397  96.215  1.00  0.00           H  
ATOM    253  HG3 PRO    18      52.953  78.035  95.921  1.00  0.00           H  
ATOM    254  CB  PRO    18      55.099  78.118  95.840  1.00  0.00           C  
ATOM    255  HB2 PRO    18      55.950  77.439  95.888  1.00  0.00           H  
ATOM    256  HB3 PRO    18      55.200  78.628  96.798  1.00  0.00           H  
ATOM    257  CA  PRO    18      55.046  79.067  94.645  1.00  0.00           C  
ATOM    258  HA  PRO    18      54.457  79.923  94.974  1.00  0.00           H  
ATOM    259  C   PRO    18      56.513  79.353  94.304  1.00  0.00           C  
ATOM    260  O   PRO    18      57.145  78.726  93.499  1.00  0.00           O  
ATOM    261  N   THR    19      57.057  80.322  95.084  1.00  0.00           N  
ATOM    262  H   THR    19      56.490  80.837  95.742  1.00  0.00           H  
ATOM    263  CA  THR    19      58.401  80.833  94.791  1.00  0.00           C  
ATOM    264  HA  THR    19      58.636  80.571  93.760  1.00  0.00           H  
ATOM    265  CB  THR    19      58.524  82.424  94.910  1.00  0.00           C  
ATOM    266  HB  THR    19      59.581  82.663  94.794  1.00  0.00           H  
ATOM    267  CG2 THR    19      57.679  83.185  93.950  1.00  0.00           C  
ATOM    268 HG21 THR    19      56.630  82.899  94.036  1.00  0.00           H  
ATOM    269 HG22 THR    19      57.665  84.239  94.228  1.00  0.00           H  
ATOM    270 HG23 THR    19      58.126  83.146  92.957  1.00  0.00           H  
ATOM    271  OG1 THR    19      58.058  82.864  96.175  1.00  0.00           O  
ATOM    272  HG1 THR    19      57.129  82.630  96.232  1.00  0.00           H  
ATOM    273  C   THR    19      59.479  80.114  95.642  1.00  0.00           C  
ATOM    274  O   THR    19      59.174  79.596  96.723  1.00  0.00           O  
ATOM    275  N   GLN    20      60.639  79.965  95.006  1.00  0.00           N  
ATOM    276  H   GLN    20      60.807  80.419  94.119  1.00  0.00           H  
ATOM    277  CA  GLN    20      61.867  79.440  95.681  1.00  0.00           C  
ATOM    278  HA  GLN    20      61.544  78.418  95.883  1.00  0.00           H  
ATOM    279  CB  GLN    20      63.099  79.427  94.768  1.00  0.00           C  
ATOM    280  HB2 GLN    20      63.183  80.378  94.243  1.00  0.00           H  
ATOM    281  HB3 GLN    20      63.966  79.367  95.426  1.00  0.00           H  
ATOM    282  CG  GLN    20      63.105  78.337  93.664  1.00  0.00           C  
ATOM    283  HG2 GLN    20      62.291  78.552  92.972  1.00  0.00           H  
ATOM    284  HG3 GLN    20      63.905  78.538  92.951  1.00  0.00           H  
ATOM    285  CD  GLN    20      63.265  76.890  94.054  1.00  0.00           C  
ATOM    286  OE1 GLN    20      63.174  76.562  95.230  1.00  0.00           O  
ATOM    287  NE2 GLN    20      63.471  75.929  93.145  1.00  0.00           N  
ATOM    288 HE21 GLN    20      63.379  76.101  92.154  1.00  0.00           H  
ATOM    289 HE22 GLN    20      63.433  74.978  93.485  1.00  0.00           H  
ATOM    290  C   GLN    20      62.219  80.178  96.995  1.00  0.00           C  
ATOM    291  O   GLN    20      61.828  81.372  97.098  1.00  0.00           O  
ATOM    292  N   PRO    21      62.742  79.493  98.064  1.00  0.00           N  
ATOM    293  CD  PRO    21      62.795  78.024  98.252  1.00  0.00           C  
ATOM    294  HD2 PRO    21      63.185  77.515  97.371  1.00  0.00           H  
ATOM    295  HD3 PRO    21      61.775  77.639  98.232  1.00  0.00           H  
ATOM    296  CG  PRO    21      63.428  77.725  99.541  1.00  0.00           C  
ATOM    297  HG2 PRO    21      64.503  77.702  99.363  1.00  0.00           H  
ATOM    298  HG3 PRO    21      63.039  76.829 100.026  1.00  0.00           H  
ATOM    299  CB  PRO    21      63.157  78.922 100.437  1.00  0.00           C  
ATOM    300  HB2 PRO    21      64.011  79.099 101.091  1.00  0.00           H  
ATOM    301  HB3 PRO    21      62.279  78.651 101.023  1.00  0.00           H  
ATOM    302  CA  PRO    21      62.781  80.053  99.454  1.00  0.00           C  
ATOM    303  HA  PRO    21      61.788  80.375  99.767  1.00  0.00           H  
ATOM    304  C   PRO    21      63.860  81.153  99.445  1.00  0.00           C  
ATOM    305  O   PRO    21      64.938  81.251  98.714  1.00  0.00           O  
ATOM    306  N   GLY    22      63.596  82.155 100.260  1.00  0.00           N  
ATOM    307  H   GLY    22      62.731  82.089 100.776  1.00  0.00           H  
ATOM    308  CA  GLY    22      64.387  83.275 100.659  1.00  0.00           C  
ATOM    309  HA2 GLY    22      65.338  82.951 101.081  1.00  0.00           H  
ATOM    310  HA3 GLY    22      64.659  83.861  99.781  1.00  0.00           H  
ATOM    311  C   GLY    22      63.672  84.263 101.608  1.00  0.00           C  
ATOM    312  O   GLY    22      62.476  84.433 101.485  1.00  0.00           O  
ATOM    313  N   GLN    23      64.451  84.813 102.565  1.00  0.00           N  
ATOM    314  H   GLN    23      65.427  84.554 102.557  1.00  0.00           H  
ATOM    315  CA  GLN    23      64.083  85.907 103.390  1.00  0.00           C  
ATOM    316  HA  GLN    23      63.195  86.390 102.982  1.00  0.00           H  
ATOM    317  CB  GLN    23      63.660  85.470 104.773  1.00  0.00           C  
ATOM    318  HB2 GLN    23      63.352  86.362 105.320  1.00  0.00           H  
ATOM    319  HB3 GLN    23      62.835  84.778 104.604  1.00  0.00           H  
ATOM    320  CG  GLN    23      64.749  84.889 105.551  1.00  0.00           C  
ATOM    321  HG2 GLN    23      65.174  84.068 104.974  1.00  0.00           H  
ATOM    322  HG3 GLN    23      65.516  85.623 105.798  1.00  0.00           H  
ATOM    323  CD  GLN    23      64.257  84.293 106.842  1.00  0.00           C  
ATOM    324  OE1 GLN    23      63.071  84.112 106.936  1.00  0.00           O  
ATOM    325  NE2 GLN    23      65.017  84.144 107.915  1.00  0.00           N  
ATOM    326 HE21 GLN    23      65.992  84.409 107.935  1.00  0.00           H  
ATOM    327 HE22 GLN    23      64.574  83.747 108.731  1.00  0.00           H  
ATOM    328  C   GLN    23      65.097  87.040 103.532  1.00  0.00           C  
ATOM    329  O   GLN    23      66.251  86.706 103.394  1.00  0.00           O  
ATOM    330  N   GLY    24      64.695  88.334 103.642  1.00  0.00           N  
ATOM    331  H   GLY    24      63.724  88.518 103.849  1.00  0.00           H  
ATOM    332  CA  GLY    24      65.602  89.526 103.567  1.00  0.00           C  
ATOM    333  HA2 GLY    24      65.039  90.458 103.518  1.00  0.00           H  
ATOM    334  HA3 GLY    24      66.308  89.445 104.393  1.00  0.00           H  
ATOM    335  C   GLY    24      66.451  89.513 102.266  1.00  0.00           C  
ATOM    336  O   GLY    24      67.582  90.041 102.279  1.00  0.00           O  
ATOM    337  N   TYR    25      65.883  88.921 101.186  1.00  0.00           N  
ATOM    338  H   TYR    25      64.931  88.618 101.335  1.00  0.00           H  
ATOM    339  CA  TYR    25      66.525  88.660  99.902  1.00  0.00           C  
ATOM    340  HA  TYR    25      67.583  88.467 100.079  1.00  0.00           H  
ATOM    341  CB  TYR    25      66.136  87.332  99.267  1.00  0.00           C  
ATOM    342  HB2 TYR    25      66.305  86.560 100.018  1.00  0.00           H  
ATOM    343  HB3 TYR    25      65.075  87.358  99.020  1.00  0.00           H  
ATOM    344  CG  TYR    25      66.838  86.871  97.979  1.00  0.00           C  
ATOM    345  CD1 TYR    25      68.233  86.697  97.959  1.00  0.00           C  
ATOM    346  HD1 TYR    25      68.850  86.904  98.821  1.00  0.00           H  
ATOM    347  CE1 TYR    25      68.877  86.290  96.731  1.00  0.00           C  
ATOM    348  HE1 TYR    25      69.956  86.242  96.729  1.00  0.00           H  
ATOM    349  CZ  TYR    25      68.108  86.001  95.630  1.00  0.00           C  
ATOM    350  OH  TYR    25      68.651  85.617  94.458  1.00  0.00           O  
ATOM    351  HH  TYR    25      67.978  85.814  93.802  1.00  0.00           H  
ATOM    352  CE2 TYR    25      66.722  86.210  95.633  1.00  0.00           C  
ATOM    353  HE2 TYR    25      66.161  85.945  94.749  1.00  0.00           H  
ATOM    354  CD2 TYR    25      66.096  86.569  96.828  1.00  0.00           C  
ATOM    355  HD2 TYR    25      65.038  86.780  96.776  1.00  0.00           H  
ATOM    356  C   TYR    25      66.404  89.824  98.901  1.00  0.00           C  
ATOM    357  O   TYR    25      65.278  90.177  98.539  1.00  0.00           O  
ATOM    358  N   SER    26      67.473  90.536  98.590  1.00  0.00           N  
ATOM    359  H   SER    26      68.363  90.294  99.001  1.00  0.00           H  
ATOM    360  CA  SER    26      67.468  91.775  97.748  1.00  0.00           C  
ATOM    361  HA  SER    26      66.950  92.532  98.336  1.00  0.00           H  
ATOM    362  CB  SER    26      68.968  92.211  97.928  1.00  0.00           C  
ATOM    363  HB2 SER    26      69.090  92.573  98.949  1.00  0.00           H  
ATOM    364  HB3 SER    26      69.678  91.401  97.754  1.00  0.00           H  
ATOM    365  OG  SER    26      69.233  93.296  97.029  1.00  0.00           O  
ATOM    366  HG  SER    26      70.150  93.490  97.232  1.00  0.00           H  
ATOM    367  C   SER    26      67.061  91.638  96.346  1.00  0.00           C  
ATOM    368  O   SER    26      67.524  90.712  95.725  1.00  0.00           O  
ATOM    369  N   GLN    27      66.413  92.691  95.729  1.00  0.00           N  
ATOM    370  H   GLN    27      65.944  93.418  96.251  1.00  0.00           H  
ATOM    371  CA  GLN    27      66.174  92.773  94.325  1.00  0.00           C  
ATOM    372  HA  GLN    27      65.670  91.883  93.949  1.00  0.00           H  
ATOM    373  CB  GLN    27      65.268  94.054  94.070  1.00  0.00           C  
ATOM    374  HB2 GLN    27      64.382  93.993  94.702  1.00  0.00           H  
ATOM    375  HB3 GLN    27      65.769  94.968  94.391  1.00  0.00           H  
ATOM    376  CG  GLN    27      64.920  94.250  92.607  1.00  0.00           C  
ATOM    377  HG2 GLN    27      65.811  94.290  91.981  1.00  0.00           H  
ATOM    378  HG3 GLN    27      64.373  93.396  92.209  1.00  0.00           H  
ATOM    379  CD  GLN    27      64.100  95.504  92.401  1.00  0.00           C  
ATOM    380  OE1 GLN    27      64.446  96.551  92.961  1.00  0.00           O  
ATOM    381  NE2 GLN    27      62.935  95.387  91.810  1.00  0.00           N  
ATOM    382 HE21 GLN    27      62.623  94.432  91.707  1.00  0.00           H  
ATOM    383 HE22 GLN    27      62.503  96.214  91.424  1.00  0.00           H  
ATOM    384  C   GLN    27      67.460  92.718  93.495  1.00  0.00           C  
ATOM    385  O   GLN    27      67.580  92.149  92.407  1.00  0.00           O  
ATOM    386  N   GLN    28      68.567  93.340  93.950  1.00  0.00           N  
ATOM    387  H   GLN    28      68.576  93.562  94.935  1.00  0.00           H  
ATOM    388  CA  GLN    28      69.896  93.273  93.324  1.00  0.00           C  
ATOM    389  HA  GLN    28      69.792  93.429  92.250  1.00  0.00           H  
ATOM    390  CB  GLN    28      70.769  94.412  93.948  1.00  0.00           C  
ATOM    391  HB2 GLN    28      71.069  94.031  94.924  1.00  0.00           H  
ATOM    392  HB3 GLN    28      71.699  94.664  93.439  1.00  0.00           H  
ATOM    393  CG  GLN    28      70.034  95.697  94.197  1.00  0.00           C  
ATOM    394  HG2 GLN    28      69.163  95.551  94.837  1.00  0.00           H  
ATOM    395  HG3 GLN    28      70.595  96.449  94.751  1.00  0.00           H  
ATOM    396  CD  GLN    28      69.590  96.213  92.870  1.00  0.00           C  
ATOM    397  OE1 GLN    28      68.619  95.846  92.168  1.00  0.00           O  
ATOM    398  NE2 GLN    28      70.401  97.015  92.313  1.00  0.00           N  
ATOM    399 HE21 GLN    28      70.046  97.369  91.436  1.00  0.00           H  
ATOM    400 HE22 GLN    28      71.279  97.131  92.798  1.00  0.00           H  
ATOM    401  C   GLN    28      70.593  91.894  93.542  1.00  0.00           C  
ATOM    402  O   GLN    28      71.394  91.424  92.694  1.00  0.00           O  
ATOM    403  N   SER    29      70.317  91.219  94.700  1.00  0.00           N  
ATOM    404  H   SER    29      69.646  91.505  95.398  1.00  0.00           H  
ATOM    405  CA  SER    29      70.989  90.055  95.192  1.00  0.00           C  
ATOM    406  HA  SER    29      70.618  89.942  96.211  1.00  0.00           H  
ATOM    407  CB  SER    29      70.530  88.844  94.321  1.00  0.00           C  
ATOM    408  HB2 SER    29      71.151  88.709  93.435  1.00  0.00           H  
ATOM    409  HB3 SER    29      70.477  87.985  94.989  1.00  0.00           H  
ATOM    410  OG  SER    29      69.174  88.999  93.850  1.00  0.00           O  
ATOM    411  HG  SER    29      68.657  89.416  94.543  1.00  0.00           H  
ATOM    412  C   SER    29      72.440  90.387  95.296  1.00  0.00           C  
ATOM    413  O   SER    29      72.752  91.391  95.905  1.00  0.00           O  
ATOM    414  N   SER    30      73.248  89.439  94.827  1.00  0.00           N  
ATOM    415  H   SER    30      72.924  88.531  94.526  1.00  0.00           H  
ATOM    416  CA  SER    30      74.705  89.570  95.133  1.00  0.00           C  
ATOM    417  HA  SER    30      74.767  89.490  96.218  1.00  0.00           H  
ATOM    418  CB  SER    30      75.421  88.342  94.474  1.00  0.00           C  
ATOM    419  HB2 SER    30      75.016  88.203  93.471  1.00  0.00           H  
ATOM    420  HB3 SER    30      76.498  88.445  94.347  1.00  0.00           H  
ATOM    421  OG  SER    30      75.205  87.122  95.138  1.00  0.00           O  
ATOM    422  HG  SER    30      74.257  87.007  95.037  1.00  0.00           H  
ATOM    423  C   SER    30      75.435  90.899  94.837  1.00  0.00           C  
ATOM    424  O   SER    30      75.115  91.646  93.956  1.00  0.00           O  
ATOM    425  N   GLN    31      76.649  91.173  95.387  1.00  0.00           N  
ATOM    426  H   GLN    31      77.072  92.038  95.083  1.00  0.00           H  
ATOM    427  CA  GLN    31      77.299  90.570  96.569  1.00  0.00           C  
ATOM    428  HA  GLN    31      77.306  89.481  96.522  1.00  0.00           H  
ATOM    429  CB  GLN    31      78.797  90.972  96.533  1.00  0.00           C  
ATOM    430  HB2 GLN    31      79.114  90.807  95.504  1.00  0.00           H  
ATOM    431  HB3 GLN    31      78.837  92.045  96.722  1.00  0.00           H  
ATOM    432  CG  GLN    31      79.742  90.128  97.450  1.00  0.00           C  
ATOM    433  HG2 GLN    31      79.468  90.384  98.474  1.00  0.00           H  
ATOM    434  HG3 GLN    31      79.742  89.055  97.257  1.00  0.00           H  
ATOM    435  CD  GLN    31      81.135  90.714  97.313  1.00  0.00           C  
ATOM    436  OE1 GLN    31      81.882  90.575  96.271  1.00  0.00           O  
ATOM    437  NE2 GLN    31      81.643  91.374  98.304  1.00  0.00           N  
ATOM    438 HE21 GLN    31      82.475  91.942  98.223  1.00  0.00           H  
ATOM    439 HE22 GLN    31      81.185  91.412  99.204  1.00  0.00           H  
ATOM    440  C   GLN    31      76.610  90.828  97.924  1.00  0.00           C  
ATOM    441  O   GLN    31      76.275  91.953  98.301  1.00  0.00           O  
ATOM    442  N   PRO    32      76.501  89.752  98.795  1.00  0.00           N  
ATOM    443  CD  PRO    32      76.556  88.358  98.520  1.00  0.00           C  
ATOM    444  HD2 PRO    32      77.547  88.075  98.166  1.00  0.00           H  
ATOM    445  HD3 PRO    32      75.813  88.078  97.773  1.00  0.00           H  
ATOM    446  CG  PRO    32      76.309  87.663  99.847  1.00  0.00           C  
ATOM    447  HG2 PRO    32      77.237  87.218 100.206  1.00  0.00           H  
ATOM    448  HG3 PRO    32      75.585  86.853  99.763  1.00  0.00           H  
ATOM    449  CB  PRO    32      75.736  88.734 100.764  1.00  0.00           C  
ATOM    450  HB2 PRO    32      75.980  88.698 101.826  1.00  0.00           H  
ATOM    451  HB3 PRO    32      74.647  88.706 100.787  1.00  0.00           H  
ATOM    452  CA  PRO    32      76.151  90.040 100.183  1.00  0.00           C  
ATOM    453  HA  PRO    32      75.254  90.655 100.249  1.00  0.00           H  
ATOM    454  C   PRO    32      77.333  90.698 100.895  1.00  0.00           C  
ATOM    455  O   PRO    32      78.493  90.239 100.646  1.00  0.00           O  
ATOM    456  N   TYR    33      77.108  91.731 101.697  1.00  0.00           N  
ATOM    457  H   TYR    33      76.140  92.009 101.771  1.00  0.00           H  
ATOM    458  CA  TYR    33      78.075  92.083 102.723  1.00  0.00           C  
ATOM    459  HA  TYR    33      79.020  91.548 102.630  1.00  0.00           H  
ATOM    460  CB  TYR    33      78.429  93.601 102.578  1.00  0.00           C  
ATOM    461  HB2 TYR    33      77.507  94.156 102.748  1.00  0.00           H  
ATOM    462  HB3 TYR    33      79.120  93.895 103.368  1.00  0.00           H  
ATOM    463  CG  TYR    33      79.015  93.952 101.183  1.00  0.00           C  
ATOM    464  CD1 TYR    33      80.367  93.855 100.949  1.00  0.00           C  
ATOM    465  HD1 TYR    33      81.037  93.501 101.719  1.00  0.00           H  
ATOM    466  CE1 TYR    33      80.917  94.318  99.727  1.00  0.00           C  
ATOM    467  HE1 TYR    33      81.980  94.281  99.538  1.00  0.00           H  
ATOM    468  CZ  TYR    33      80.039  94.862  98.733  1.00  0.00           C  
ATOM    469  OH  TYR    33      80.607  95.207  97.569  1.00  0.00           O  
ATOM    470  HH  TYR    33      79.939  95.465  96.929  1.00  0.00           H  
ATOM    471  CE2 TYR    33      78.679  94.971  98.976  1.00  0.00           C  
ATOM    472  HE2 TYR    33      77.983  95.414  98.278  1.00  0.00           H  
ATOM    473  CD2 TYR    33      78.165  94.521 100.201  1.00  0.00           C  
ATOM    474  HD2 TYR    33      77.136  94.652 100.503  1.00  0.00           H  
ATOM    475  C   TYR    33      77.601  91.859 104.179  1.00  0.00           C  
ATOM    476  O   TYR    33      78.397  92.108 105.100  1.00  0.00           O  
ATOM    477  N   GLY    34      76.401  91.288 104.392  1.00  0.00           N  
ATOM    478  H   GLY    34      75.868  91.135 103.548  1.00  0.00           H  
ATOM    479  CA  GLY    34      75.693  91.056 105.627  1.00  0.00           C  
ATOM    480  HA2 GLY    34      74.795  90.471 105.431  1.00  0.00           H  
ATOM    481  HA3 GLY    34      76.291  90.346 106.199  1.00  0.00           H  
ATOM    482  C   GLY    34      75.418  92.381 106.429  1.00  0.00           C  
ATOM    483  O   GLY    34      75.838  93.488 106.080  1.00  0.00           O  
ATOM    484  N   GLN    35      74.673  92.322 107.550  1.00  0.00           N  
ATOM    485  H   GLN    35      74.378  91.416 107.885  1.00  0.00           H  
ATOM    486  CA  GLN    35      74.662  93.353 108.570  1.00  0.00           C  
ATOM    487  HA  GLN    35      75.277  94.188 108.236  1.00  0.00           H  
ATOM    488  CB  GLN    35      73.254  93.927 108.698  1.00  0.00           C  
ATOM    489  HB2 GLN    35      72.893  94.069 107.680  1.00  0.00           H  
ATOM    490  HB3 GLN    35      72.569  93.239 109.194  1.00  0.00           H  
ATOM    491  CG  GLN    35      73.297  95.322 109.458  1.00  0.00           C  
ATOM    492  HG2 GLN    35      72.254  95.478 109.735  1.00  0.00           H  
ATOM    493  HG3 GLN    35      73.841  95.223 110.397  1.00  0.00           H  
ATOM    494  CD  GLN    35      73.812  96.526 108.731  1.00  0.00           C  
ATOM    495  OE1 GLN    35      73.700  96.718 107.545  1.00  0.00           O  
ATOM    496  NE2 GLN    35      74.417  97.478 109.465  1.00  0.00           N  
ATOM    497 HE21 GLN    35      74.167  97.486 110.444  1.00  0.00           H  
ATOM    498 HE22 GLN    35      74.791  98.310 109.033  1.00  0.00           H  
ATOM    499  C   GLN    35      75.304  92.723 109.873  1.00  0.00           C  
ATOM    500  O   GLN    35      74.953  91.656 110.335  1.00  0.00           O  
ATOM    501  N   GLN    36      76.323  93.414 110.453  1.00  0.00           N  
ATOM    502  H   GLN    36      76.643  92.881 111.249  1.00  0.00           H  
ATOM    503  CA  GLN    36      77.087  94.532 109.896  1.00  0.00           C  
ATOM    504  HA  GLN    36      76.391  95.368 109.832  1.00  0.00           H  
ATOM    505  CB  GLN    36      78.217  94.925 110.892  1.00  0.00           C  
ATOM    506  HB2 GLN    36      78.616  94.017 111.344  1.00  0.00           H  
ATOM    507  HB3 GLN    36      78.981  95.485 110.354  1.00  0.00           H  
ATOM    508  CG  GLN    36      77.705  95.926 111.982  1.00  0.00           C  
ATOM    509  HG2 GLN    36      77.094  96.713 111.540  1.00  0.00           H  
ATOM    510  HG3 GLN    36      77.069  95.284 112.590  1.00  0.00           H  
ATOM    511  CD  GLN    36      78.718  96.651 112.867  1.00  0.00           C  
ATOM    512  OE1 GLN    36      79.960  96.735 112.713  1.00  0.00           O  
ATOM    513  NE2 GLN    36      78.183  97.274 113.921  1.00  0.00           N  
ATOM    514 HE21 GLN    36      77.227  97.031 114.139  1.00  0.00           H  
ATOM    515 HE22 GLN    36      78.740  97.770 114.602  1.00  0.00           H  
ATOM    516  C   GLN    36      77.812  94.156 108.614  1.00  0.00           C  
ATOM    517  O   GLN    36      78.333  93.060 108.419  1.00  0.00           O  
ATOM    518  N   SER    37      78.089  95.143 107.789  1.00  0.00           N  
ATOM    519  H   SER    37      77.547  95.962 108.022  1.00  0.00           H  
ATOM    520  CA  SER    37      78.865  95.216 106.541  1.00  0.00           C  
ATOM    521  HA  SER    37      78.610  94.334 105.954  1.00  0.00           H  
ATOM    522  CB  SER    37      78.449  96.424 105.695  1.00  0.00           C  
ATOM    523  HB2 SER    37      77.454  96.121 105.370  1.00  0.00           H  
ATOM    524  HB3 SER    37      78.512  97.391 106.195  1.00  0.00           H  
ATOM    525  OG  SER    37      79.283  96.598 104.526  1.00  0.00           O  
ATOM    526  HG  SER    37      79.148  97.479 104.171  1.00  0.00           H  
ATOM    527  C   SER    37      80.397  95.101 106.776  1.00  0.00           C  
ATOM    528  O   SER    37      80.906  95.100 107.900  1.00  0.00           O  
ATOM    529  N   TYR    38      81.091  94.893 105.688  1.00  0.00           N  
ATOM    530  H   TYR    38      80.650  95.033 104.791  1.00  0.00           H  
ATOM    531  CA  TYR    38      82.587  94.879 105.673  1.00  0.00           C  
ATOM    532  HA  TYR    38      82.851  94.264 106.532  1.00  0.00           H  
ATOM    533  CB  TYR    38      83.111  94.247 104.362  1.00  0.00           C  
ATOM    534  HB2 TYR    38      84.037  93.734 104.622  1.00  0.00           H  
ATOM    535  HB3 TYR    38      82.397  93.546 103.930  1.00  0.00           H  
ATOM    536  CG  TYR    38      83.423  95.185 103.224  1.00  0.00           C  
ATOM    537  CD1 TYR    38      84.680  95.178 102.574  1.00  0.00           C  
ATOM    538  HD1 TYR    38      85.395  94.471 102.968  1.00  0.00           H  
ATOM    539  CE1 TYR    38      84.806  95.872 101.380  1.00  0.00           C  
ATOM    540  HE1 TYR    38      85.753  95.952 100.869  1.00  0.00           H  
ATOM    541  CZ  TYR    38      83.752  96.604 100.849  1.00  0.00           C  
ATOM    542  OH  TYR    38      83.947  97.344  99.708  1.00  0.00           O  
ATOM    543  HH  TYR    38      83.281  98.027  99.597  1.00  0.00           H  
ATOM    544  CE2 TYR    38      82.527  96.685 101.574  1.00  0.00           C  
ATOM    545  HE2 TYR    38      81.639  97.153 101.176  1.00  0.00           H  
ATOM    546  CD2 TYR    38      82.392  96.003 102.784  1.00  0.00           C  
ATOM    547  HD2 TYR    38      81.421  96.003 103.257  1.00  0.00           H  
ATOM    548  C   TYR    38      83.175  96.204 106.052  1.00  0.00           C  
ATOM    549  O   TYR    38      82.449  97.204 106.185  1.00  0.00           O  
ATOM    550  N   SER    39      84.502  96.299 106.274  1.00  0.00           N  
ATOM    551  H   SER    39      85.042  95.451 106.174  1.00  0.00           H  
ATOM    552  CA  SER    39      85.177  97.518 106.762  1.00  0.00           C  
ATOM    553  HA  SER    39      84.488  98.120 107.354  1.00  0.00           H  
ATOM    554  CB  SER    39      86.216  97.252 107.838  1.00  0.00           C  
ATOM    555  HB2 SER    39      85.787  96.550 108.554  1.00  0.00           H  
ATOM    556  HB3 SER    39      87.060  96.728 107.390  1.00  0.00           H  
ATOM    557  OG  SER    39      86.581  98.298 108.663  1.00  0.00           O  
ATOM    558  HG  SER    39      87.315  98.800 108.301  1.00  0.00           H  
ATOM    559  C   SER    39      85.706  98.414 105.653  1.00  0.00           C  
ATOM    560  O   SER    39      86.102  98.022 104.541  1.00  0.00           O  
ATOM    561  N   GLY    40      85.627  99.692 105.911  1.00  0.00           N  
ATOM    562  H   GLY    40      85.350  99.969 106.842  1.00  0.00           H  
ATOM    563  CA  GLY    40      86.263 100.792 105.153  1.00  0.00           C  
ATOM    564  HA2 GLY    40      87.335 100.919 105.303  1.00  0.00           H  
ATOM    565  HA3 GLY    40      86.222 100.539 104.094  1.00  0.00           H  
ATOM    566  C   GLY    40      85.650 102.215 105.400  1.00  0.00           C  
ATOM    567  O   GLY    40      85.407 102.539 106.558  1.00  0.00           O  
ATOM    568  N   TYR    41      85.388 103.066 104.454  1.00  0.00           N  
ATOM    569  H   TYR    41      85.007 103.966 104.707  1.00  0.00           H  
ATOM    570  CA  TYR    41      85.734 102.921 103.016  1.00  0.00           C  
ATOM    571  HA  TYR    41      86.491 102.145 102.906  1.00  0.00           H  
ATOM    572  CB  TYR    41      84.493 102.500 102.222  1.00  0.00           C  
ATOM    573  HB2 TYR    41      83.968 103.390 101.876  1.00  0.00           H  
ATOM    574  HB3 TYR    41      84.792 101.953 101.328  1.00  0.00           H  
ATOM    575  CG  TYR    41      83.574 101.621 102.953  1.00  0.00           C  
ATOM    576  CD1 TYR    41      83.789 100.184 103.048  1.00  0.00           C  
ATOM    577  HD1 TYR    41      84.605  99.765 102.478  1.00  0.00           H  
ATOM    578  CE1 TYR    41      82.881  99.381 103.746  1.00  0.00           C  
ATOM    579  HE1 TYR    41      83.001  98.310 103.682  1.00  0.00           H  
ATOM    580  CZ  TYR    41      81.744  99.968 104.362  1.00  0.00           C  
ATOM    581  OH  TYR    41      80.916  99.095 105.021  1.00  0.00           O  
ATOM    582  HH  TYR    41      81.424  98.302 105.206  1.00  0.00           H  
ATOM    583  CE2 TYR    41      81.514 101.323 104.166  1.00  0.00           C  
ATOM    584  HE2 TYR    41      80.564 101.721 104.493  1.00  0.00           H  
ATOM    585  CD2 TYR    41      82.347 102.138 103.467  1.00  0.00           C  
ATOM    586  HD2 TYR    41      82.062 103.180 103.448  1.00  0.00           H  
ATOM    587  C   TYR    41      86.415 104.087 102.293  1.00  0.00           C  
ATOM    588  O   TYR    41      86.173 105.309 102.622  1.00  0.00           O  
ATOM    589  N   SER    42      87.165 103.661 101.261  1.00  0.00           N  
ATOM    590  H   SER    42      87.133 102.675 101.043  1.00  0.00           H  
ATOM    591  CA  SER    42      87.854 104.537 100.240  1.00  0.00           C  
ATOM    592  HA  SER    42      88.666 105.073 100.732  1.00  0.00           H  
ATOM    593  CB  SER    42      88.610 103.694  99.168  1.00  0.00           C  
ATOM    594  HB2 SER    42      89.195 102.974  99.739  1.00  0.00           H  
ATOM    595  HB3 SER    42      87.859 103.216  98.540  1.00  0.00           H  
ATOM    596  OG  SER    42      89.426 104.513  98.376  1.00  0.00           O  
ATOM    597  HG  SER    42      89.672 104.029  97.584  1.00  0.00           H  
ATOM    598  C   SER    42      86.965 105.591  99.515  1.00  0.00           C  
ATOM    599  O   SER    42      85.819 105.247  99.191  1.00  0.00           O  
ATOM    600  N   GLN    43      87.534 106.786  99.209  1.00  0.00           N  
ATOM    601  H   GLN    43      88.497 106.921  99.483  1.00  0.00           H  
ATOM    602  CA  GLN    43      86.798 107.780  98.409  1.00  0.00           C  
ATOM    603  HA  GLN    43      86.416 107.284  97.516  1.00  0.00           H  
ATOM    604  CB  GLN    43      85.720 108.368  99.341  1.00  0.00           C  
ATOM    605  HB2 GLN    43      85.078 109.039  98.771  1.00  0.00           H  
ATOM    606  HB3 GLN    43      85.138 107.578  99.817  1.00  0.00           H  
ATOM    607  CG  GLN    43      86.352 109.237 100.450  1.00  0.00           C  
ATOM    608  HG2 GLN    43      86.289 108.673 101.381  1.00  0.00           H  
ATOM    609  HG3 GLN    43      87.425 109.297 100.266  1.00  0.00           H  
ATOM    610  CD  GLN    43      85.820 110.600 100.623  1.00  0.00           C  
ATOM    611  OE1 GLN    43      86.441 111.592 100.378  1.00  0.00           O  
ATOM    612  NE2 GLN    43      84.601 110.762 101.165  1.00  0.00           N  
ATOM    613 HE21 GLN    43      83.961 110.029 101.437  1.00  0.00           H  
ATOM    614 HE22 GLN    43      84.144 111.662 101.192  1.00  0.00           H  
ATOM    615  C   GLN    43      87.785 108.819  97.765  1.00  0.00           C  
ATOM    616  O   GLN    43      88.862 109.109  98.257  1.00  0.00           O  
ATOM    617  N   SER    44      87.389 109.395  96.631  1.00  0.00           N  
ATOM    618  H   SER    44      86.478 109.208  96.237  1.00  0.00           H  
ATOM    619  CA  SER    44      88.111 110.482  95.987  1.00  0.00           C  
ATOM    620  HA  SER    44      89.089 110.605  96.452  1.00  0.00           H  
ATOM    621  CB  SER    44      88.496 110.132  94.522  1.00  0.00           C  
ATOM    622  HB2 SER    44      87.562 109.967  93.984  1.00  0.00           H  
ATOM    623  HB3 SER    44      89.080 110.928  94.061  1.00  0.00           H  
ATOM    624  OG  SER    44      89.337 109.059  94.502  1.00  0.00           O  
ATOM    625  HG  SER    44      90.141 109.362  94.930  1.00  0.00           H  
ATOM    626  C   SER    44      87.332 111.817  96.045  1.00  0.00           C  
ATOM    627  O   SER    44      86.109 111.828  96.079  1.00  0.00           O  
ATOM    628  N   THR    45      88.045 112.919  95.872  1.00  0.00           N  
ATOM    629  H   THR    45      89.040 112.752  95.912  1.00  0.00           H  
ATOM    630  CA  THR    45      87.502 114.289  95.776  1.00  0.00           C  
ATOM    631  HA  THR    45      86.486 114.184  95.396  1.00  0.00           H  
ATOM    632  CB  THR    45      87.665 115.045  97.132  1.00  0.00           C  
ATOM    633  HB  THR    45      87.128 115.990  97.058  1.00  0.00           H  
ATOM    634  CG2 THR    45      87.082 114.162  98.275  1.00  0.00           C  
ATOM    635 HG21 THR    45      87.093 114.615  99.266  1.00  0.00           H  
ATOM    636 HG22 THR    45      86.065 113.913  97.973  1.00  0.00           H  
ATOM    637 HG23 THR    45      87.671 113.277  98.516  1.00  0.00           H  
ATOM    638  OG1 THR    45      88.990 115.230  97.409  1.00  0.00           O  
ATOM    639  HG1 THR    45      89.332 114.376  97.681  1.00  0.00           H  
ATOM    640  C   THR    45      88.165 115.220  94.751  1.00  0.00           C  
ATOM    641  O   THR    45      87.753 116.341  94.571  1.00  0.00           O  
ATOM    642  N   ASP    46      89.272 114.806  94.033  1.00  0.00           N  
ATOM    643  H   ASP    46      89.623 113.891  94.277  1.00  0.00           H  
ATOM    644  CA  ASP    46      90.043 115.622  93.026  1.00  0.00           C  
ATOM    645  HA  ASP    46      89.432 116.474  92.729  1.00  0.00           H  
ATOM    646  CB  ASP    46      91.270 116.177  93.837  1.00  0.00           C  
ATOM    647  HB2 ASP    46      90.989 116.772  94.706  1.00  0.00           H  
ATOM    648  HB3 ASP    46      91.802 115.284  94.165  1.00  0.00           H  
ATOM    649  CG  ASP    46      92.332 117.054  93.006  1.00  0.00           C  
ATOM    650  OD1 ASP    46      93.390 117.339  93.588  1.00  0.00           O  
ATOM    651  OD2 ASP    46      92.180 117.257  91.824  1.00  0.00           O  
ATOM    652  C   ASP    46      90.328 114.779  91.795  1.00  0.00           C  
ATOM    653  O   ASP    46      90.981 113.742  91.882  1.00  0.00           O  
ATOM    654  N   THR    47      89.862 115.227  90.639  1.00  0.00           N  
ATOM    655  H   THR    47      89.406 116.127  90.689  1.00  0.00           H  
ATOM    656  CA  THR    47      90.055 114.437  89.464  1.00  0.00           C  
ATOM    657  HA  THR    47      89.879 113.405  89.769  1.00  0.00           H  
ATOM    658  CB  THR    47      88.954 114.794  88.446  1.00  0.00           C  
ATOM    659  HB  THR    47      89.247 114.293  87.524  1.00  0.00           H  
ATOM    660  CG2 THR    47      87.546 114.368  88.783  1.00  0.00           C  
ATOM    661 HG21 THR    47      86.993 115.067  89.411  1.00  0.00           H  
ATOM    662 HG22 THR    47      87.045 114.198  87.829  1.00  0.00           H  
ATOM    663 HG23 THR    47      87.744 113.478  89.380  1.00  0.00           H  
ATOM    664  OG1 THR    47      88.873 116.186  88.112  1.00  0.00           O  
ATOM    665  HG1 THR    47      88.050 116.326  87.639  1.00  0.00           H  
ATOM    666  C   THR    47      91.456 114.487  88.855  1.00  0.00           C  
ATOM    667  O   THR    47      91.808 113.670  88.026  1.00  0.00           O  
ATOM    668  N   SER    48      92.343 115.275  89.444  1.00  0.00           N  
ATOM    669  H   SER    48      92.013 115.729  90.284  1.00  0.00           H  
ATOM    670  CA  SER    48      93.773 115.341  89.146  1.00  0.00           C  
ATOM    671  HA  SER    48      93.837 114.914  88.145  1.00  0.00           H  
ATOM    672  CB  SER    48      94.222 116.756  89.108  1.00  0.00           C  
ATOM    673  HB2 SER    48      95.228 116.906  88.717  1.00  0.00           H  
ATOM    674  HB3 SER    48      93.544 117.425  88.579  1.00  0.00           H  
ATOM    675  OG  SER    48      94.405 117.218  90.439  1.00  0.00           O  
ATOM    676  HG  SER    48      93.561 117.354  90.876  1.00  0.00           H  
ATOM    677  C   SER    48      94.819 114.518  89.897  1.00  0.00           C  
ATOM    678  O   SER    48      96.001 114.656  89.643  1.00  0.00           O  
ATOM    679  N   GLY    49      94.333 113.703  90.822  1.00  0.00           N  
ATOM    680  H   GLY    49      93.346 113.585  91.000  1.00  0.00           H  
ATOM    681  CA  GLY    49      95.269 112.721  91.424  1.00  0.00           C  
ATOM    682  HA2 GLY    49      95.627 112.142  90.572  1.00  0.00           H  
ATOM    683  HA3 GLY    49      96.184 113.135  91.847  1.00  0.00           H  
ATOM    684  C   GLY    49      94.699 111.834  92.511  1.00  0.00           C  
ATOM    685  O   GLY    49      93.605 112.064  93.003  1.00  0.00           O  
ATOM    686  N   TYR    50      95.482 110.987  93.170  1.00  0.00           N  
ATOM    687  H   TYR    50      95.003 110.477  93.898  1.00  0.00           H  
ATOM    688  CA  TYR    50      96.760 110.400  92.660  1.00  0.00           C  
ATOM    689  HA  TYR    50      97.512 111.186  92.603  1.00  0.00           H  
ATOM    690  CB  TYR    50      97.230 109.546  93.752  1.00  0.00           C  
ATOM    691  HB2 TYR    50      97.360 110.124  94.668  1.00  0.00           H  
ATOM    692  HB3 TYR    50      96.434 108.823  93.929  1.00  0.00           H  
ATOM    693  CG  TYR    50      98.538 108.844  93.584  1.00  0.00           C  
ATOM    694  CD1 TYR    50      98.576 107.466  93.211  1.00  0.00           C  
ATOM    695  HD1 TYR    50      97.641 106.967  93.004  1.00  0.00           H  
ATOM    696  CE1 TYR    50      99.797 106.806  93.002  1.00  0.00           C  
ATOM    697  HE1 TYR    50      99.872 105.767  92.718  1.00  0.00           H  
ATOM    698  CZ  TYR    50     101.001 107.503  93.157  1.00  0.00           C  
ATOM    699  OH  TYR    50     102.180 106.892  92.773  1.00  0.00           O  
ATOM    700  HH  TYR    50     102.937 107.286  93.213  1.00  0.00           H  
ATOM    701  CE2 TYR    50     100.997 108.872  93.530  1.00  0.00           C  
ATOM    702  HE2 TYR    50     101.939 109.359  93.735  1.00  0.00           H  
ATOM    703  CD2 TYR    50      99.742 109.539  93.714  1.00  0.00           C  
ATOM    704  HD2 TYR    50      99.753 110.579  94.003  1.00  0.00           H  
ATOM    705  C   TYR    50      96.496 109.593  91.398  1.00  0.00           C  
ATOM    706  O   TYR    50      95.427 108.910  91.372  1.00  0.00           O  
ATOM    707  N   GLY    51      97.364 109.508  90.402  1.00  0.00           N  
ATOM    708  H   GLY    51      97.154 108.846  89.669  1.00  0.00           H  
ATOM    709  CA  GLY    51      98.616 110.387  90.241  1.00  0.00           C  
ATOM    710  HA2 GLY    51      98.325 111.369  89.869  1.00  0.00           H  
ATOM    711  HA3 GLY    51      99.052 110.546  91.227  1.00  0.00           H  
ATOM    712  C   GLY    51      99.581 109.702  89.327  1.00  0.00           C  
ATOM    713  O   GLY    51      99.431 108.549  88.865  1.00  0.00           O  
ATOM    714  N   GLN    52     100.662 110.433  89.048  1.00  0.00           N  
ATOM    715  H   GLN    52     100.701 111.331  89.508  1.00  0.00           H  
ATOM    716  CA  GLN    52     101.963 110.055  88.420  1.00  0.00           C  
ATOM    717  HA  GLN    52     102.549 110.916  88.100  1.00  0.00           H  
ATOM    718  CB  GLN    52     102.881 109.486  89.504  1.00  0.00           C  
ATOM    719  HB2 GLN    52     102.468 108.551  89.882  1.00  0.00           H  
ATOM    720  HB3 GLN    52     103.854 109.320  89.041  1.00  0.00           H  
ATOM    721  CG  GLN    52     102.987 110.466  90.731  1.00  0.00           C  
ATOM    722  HG2 GLN    52     102.932 111.496  90.377  1.00  0.00           H  
ATOM    723  HG3 GLN    52     102.263 110.350  91.538  1.00  0.00           H  
ATOM    724  CD  GLN    52     104.284 110.371  91.523  1.00  0.00           C  
ATOM    725  OE1 GLN    52     105.240 109.669  91.191  1.00  0.00           O  
ATOM    726  NE2 GLN    52     104.458 111.165  92.532  1.00  0.00           N  
ATOM    727 HE21 GLN    52     103.785 111.870  92.798  1.00  0.00           H  
ATOM    728 HE22 GLN    52     105.390 111.248  92.912  1.00  0.00           H  
ATOM    729  C   GLN    52     101.823 109.160  87.157  1.00  0.00           C  
ATOM    730  O   GLN    52     102.363 108.095  87.111  1.00  0.00           O  
ATOM    731  N   SER    53     101.165 109.602  86.117  1.00  0.00           N  
ATOM    732  H   SER    53     100.987 108.845  85.473  1.00  0.00           H  
ATOM    733  CA  SER    53     100.480 110.847  85.895  1.00  0.00           C  
ATOM    734  HA  SER    53     100.635 111.544  86.719  1.00  0.00           H  
ATOM    735  CB  SER    53     101.028 111.615  84.774  1.00  0.00           C  
ATOM    736  HB2 SER    53     102.089 111.786  84.953  1.00  0.00           H  
ATOM    737  HB3 SER    53     100.937 110.978  83.894  1.00  0.00           H  
ATOM    738  OG  SER    53     100.343 112.821  84.502  1.00  0.00           O  
ATOM    739  HG  SER    53     100.155 112.785  83.561  1.00  0.00           H  
ATOM    740  C   SER    53      98.981 110.565  85.660  1.00  0.00           C  
ATOM    741  O   SER    53      98.472 109.671  84.978  1.00  0.00           O  
ATOM    742  N   SER    54      98.132 111.516  86.114  1.00  0.00           N  
ATOM    743  H   SER    54      98.538 112.333  86.547  1.00  0.00           H  
ATOM    744  CA  SER    54      96.699 111.745  85.784  1.00  0.00           C  
ATOM    745  HA  SER    54      96.132 110.817  85.863  1.00  0.00           H  
ATOM    746  CB  SER    54      96.160 112.811  86.811  1.00  0.00           C  
ATOM    747  HB2 SER    54      96.530 112.529  87.797  1.00  0.00           H  
ATOM    748  HB3 SER    54      96.486 113.798  86.483  1.00  0.00           H  
ATOM    749  OG  SER    54      94.741 112.752  86.869  1.00  0.00           O  
ATOM    750  HG  SER    54      94.578 111.967  87.397  1.00  0.00           H  
ATOM    751  C   SER    54      96.490 112.204  84.359  1.00  0.00           C  
ATOM    752  O   SER    54      95.624 111.792  83.610  1.00  0.00           O  
ATOM    753  N   TYR    55      97.384 113.087  83.881  1.00  0.00           N  
ATOM    754  H   TYR    55      98.091 113.450  84.503  1.00  0.00           H  
ATOM    755  CA  TYR    55      97.478 113.544  82.477  1.00  0.00           C  
ATOM    756  HA  TYR    55      96.458 113.753  82.157  1.00  0.00           H  
ATOM    757  CB  TYR    55      98.258 114.821  82.474  1.00  0.00           C  
ATOM    758  HB2 TYR    55      99.150 114.656  83.078  1.00  0.00           H  
ATOM    759  HB3 TYR    55      98.571 115.052  81.456  1.00  0.00           H  
ATOM    760  CG  TYR    55      97.472 116.102  83.015  1.00  0.00           C  
ATOM    761  CD1 TYR    55      97.215 116.340  84.387  1.00  0.00           C  
ATOM    762  HD1 TYR    55      97.836 115.824  85.105  1.00  0.00           H  
ATOM    763  CE1 TYR    55      96.529 117.540  84.785  1.00  0.00           C  
ATOM    764  HE1 TYR    55      96.433 117.836  85.819  1.00  0.00           H  
ATOM    765  CZ  TYR    55      96.026 118.469  83.816  1.00  0.00           C  
ATOM    766  OH  TYR    55      95.445 119.683  84.147  1.00  0.00           O  
ATOM    767  HH  TYR    55      95.230 119.750  85.080  1.00  0.00           H  
ATOM    768  CE2 TYR    55      96.238 118.195  82.467  1.00  0.00           C  
ATOM    769  HE2 TYR    55      95.746 118.812  81.730  1.00  0.00           H  
ATOM    770  CD2 TYR    55      96.943 117.023  82.066  1.00  0.00           C  
ATOM    771  HD2 TYR    55      97.057 116.863  81.004  1.00  0.00           H  
ATOM    772  C   TYR    55      98.175 112.419  81.685  1.00  0.00           C  
ATOM    773  O   TYR    55      99.102 111.773  82.232  1.00  0.00           O  
ATOM    774  N   SER    56      97.748 112.084  80.456  1.00  0.00           N  
ATOM    775  H   SER    56      98.345 111.431  79.970  1.00  0.00           H  
ATOM    776  CA  SER    56      96.551 112.524  79.687  1.00  0.00           C  
ATOM    777  HA  SER    56      96.660 112.031  78.722  1.00  0.00           H  
ATOM    778  CB  SER    56      95.217 112.028  80.254  1.00  0.00           C  
ATOM    779  HB2 SER    56      95.339 110.957  80.422  1.00  0.00           H  
ATOM    780  HB3 SER    56      95.083 112.509  81.222  1.00  0.00           H  
ATOM    781  OG  SER    56      94.064 112.314  79.446  1.00  0.00           O  
ATOM    782  HG  SER    56      93.283 112.041  79.933  1.00  0.00           H  
ATOM    783  C   SER    56      96.453 114.056  79.441  1.00  0.00           C  
ATOM    784  O   SER    56      95.699 114.812  80.086  1.00  0.00           O  
ATOM    785  N   SER    57      97.290 114.575  78.521  1.00  0.00           N  
ATOM    786  H   SER    57      97.220 115.576  78.403  1.00  0.00           H  
ATOM    787  CA  SER    57      98.397 113.975  77.862  1.00  0.00           C  
ATOM    788  HA  SER    57      98.779 113.155  78.471  1.00  0.00           H  
ATOM    789  CB  SER    57      97.825 113.332  76.535  1.00  0.00           C  
ATOM    790  HB2 SER    57      98.549 112.598  76.180  1.00  0.00           H  
ATOM    791  HB3 SER    57      97.009 112.652  76.777  1.00  0.00           H  
ATOM    792  OG  SER    57      97.581 114.214  75.463  1.00  0.00           O  
ATOM    793  HG  SER    57      96.668 114.439  75.270  1.00  0.00           H  
ATOM    794  C   SER    57      99.515 115.001  77.464  1.00  0.00           C  
ATOM    795  O   SER    57      99.398 116.222  77.595  1.00  0.00           O  
ATOM    796  N   TYR    58     100.627 114.532  76.947  1.00  0.00           N  
ATOM    797  H   TYR    58     100.706 113.537  76.791  1.00  0.00           H  
ATOM    798  CA  TYR    58     101.817 115.277  76.396  1.00  0.00           C  
ATOM    799  HA  TYR    58     101.565 116.337  76.350  1.00  0.00           H  
ATOM    800  CB  TYR    58     102.893 115.215  77.494  1.00  0.00           C  
ATOM    801  HB2 TYR    58     103.299 114.210  77.615  1.00  0.00           H  
ATOM    802  HB3 TYR    58     103.693 115.901  77.216  1.00  0.00           H  
ATOM    803  CG  TYR    58     102.495 115.702  78.888  1.00  0.00           C  
ATOM    804  CD1 TYR    58     102.579 117.104  79.053  1.00  0.00           C  
ATOM    805  HD1 TYR    58     102.913 117.788  78.287  1.00  0.00           H  
ATOM    806  CE1 TYR    58     102.136 117.553  80.298  1.00  0.00           C  
ATOM    807  HE1 TYR    58     102.068 118.628  80.385  1.00  0.00           H  
ATOM    808  CZ  TYR    58     101.642 116.670  81.269  1.00  0.00           C  
ATOM    809  OH  TYR    58     100.984 117.103  82.376  1.00  0.00           O  
ATOM    810  HH  TYR    58     100.456 117.863  82.120  1.00  0.00           H  
ATOM    811  CE2 TYR    58     101.800 115.315  81.108  1.00  0.00           C  
ATOM    812  HE2 TYR    58     101.486 114.577  81.831  1.00  0.00           H  
ATOM    813  CD2 TYR    58     102.249 114.820  79.915  1.00  0.00           C  
ATOM    814  HD2 TYR    58     102.336 113.753  79.772  1.00  0.00           H  
ATOM    815  C   TYR    58     102.334 114.888  75.008  1.00  0.00           C  
ATOM    816  O   TYR    58     103.455 114.429  74.824  1.00  0.00           O  
ATOM    817  N   GLY    59     101.504 114.934  73.974  1.00  0.00           N  
ATOM    818  H   GLY    59     101.917 114.751  73.071  1.00  0.00           H  
ATOM    819  CA  GLY    59     100.221 115.678  73.923  1.00  0.00           C  
ATOM    820  HA2 GLY    59      99.611 115.036  73.287  1.00  0.00           H  
ATOM    821  HA3 GLY    59      99.762 115.826  74.900  1.00  0.00           H  
ATOM    822  C   GLY    59     100.340 117.012  73.209  1.00  0.00           C  
ATOM    823  O   GLY    59     101.395 117.649  73.198  1.00  0.00           O  
ATOM    824  N   GLN    60      99.351 117.459  72.537  1.00  0.00           N  
ATOM    825  H   GLN    60      99.483 118.329  72.041  1.00  0.00           H  
ATOM    826  CA  GLN    60      97.978 117.043  72.506  1.00  0.00           C  
ATOM    827  HA  GLN    60      97.779 116.162  73.116  1.00  0.00           H  
ATOM    828  CB  GLN    60      97.121 118.139  73.207  1.00  0.00           C  
ATOM    829  HB2 GLN    60      97.472 119.075  72.774  1.00  0.00           H  
ATOM    830  HB3 GLN    60      96.063 118.057  72.958  1.00  0.00           H  
ATOM    831  CG  GLN    60      97.242 118.173  74.704  1.00  0.00           C  
ATOM    832  HG2 GLN    60      96.691 117.329  75.119  1.00  0.00           H  
ATOM    833  HG3 GLN    60      98.271 118.101  75.059  1.00  0.00           H  
ATOM    834  CD  GLN    60      96.639 119.411  75.232  1.00  0.00           C  
ATOM    835  OE1 GLN    60      95.490 119.797  74.974  1.00  0.00           O  
ATOM    836  NE2 GLN    60      97.243 120.086  76.172  1.00  0.00           N  
ATOM    837 HE21 GLN    60      98.202 119.849  76.382  1.00  0.00           H  
ATOM    838 HE22 GLN    60      96.835 120.881  76.642  1.00  0.00           H  
ATOM    839  C   GLN    60      97.525 116.978  71.066  1.00  0.00           C  
ATOM    840  O   GLN    60      97.736 117.920  70.280  1.00  0.00           O  
ATOM    841  N   SER    61      96.949 115.851  70.660  1.00  0.00           N  
ATOM    842  H   SER    61      97.106 114.983  71.152  1.00  0.00           H  
ATOM    843  CA  SER    61      96.660 115.647  69.283  1.00  0.00           C  
ATOM    844  HA  SER    61      96.374 116.562  68.763  1.00  0.00           H  
ATOM    845  CB  SER    61      97.857 115.152  68.555  1.00  0.00           C  
ATOM    846  HB2 SER    61      97.769 115.394  67.496  1.00  0.00           H  
ATOM    847  HB3 SER    61      98.758 115.714  68.800  1.00  0.00           H  
ATOM    848  OG  SER    61      98.202 113.758  68.659  1.00  0.00           O  
ATOM    849  HG  SER    61      98.958 113.598  68.089  1.00  0.00           H  
ATOM    850  C   SER    61      95.538 114.640  69.046  1.00  0.00           C  
ATOM    851  O   SER    61      95.020 114.061  70.059  1.00  0.00           O  
ATOM    852  N   GLN    62      95.202 114.390  67.733  1.00  0.00           N  
ATOM    853  H   GLN    62      95.517 115.003  66.995  1.00  0.00           H  
ATOM    854  CA  GLN    62      94.380 113.273  67.267  1.00  0.00           C  
ATOM    855  HA  GLN    62      93.459 113.317  67.848  1.00  0.00           H  
ATOM    856  CB  GLN    62      94.126 113.481  65.729  1.00  0.00           C  
ATOM    857  HB2 GLN    62      93.664 114.437  65.482  1.00  0.00           H  
ATOM    858  HB3 GLN    62      95.098 113.511  65.236  1.00  0.00           H  
ATOM    859  CG  GLN    62      93.371 112.319  65.126  1.00  0.00           C  
ATOM    860  HG2 GLN    62      93.783 111.315  65.229  1.00  0.00           H  
ATOM    861  HG3 GLN    62      92.416 112.411  65.644  1.00  0.00           H  
ATOM    862  CD  GLN    62      93.183 112.591  63.604  1.00  0.00           C  
ATOM    863  OE1 GLN    62      93.991 113.044  62.836  1.00  0.00           O  
ATOM    864  NE2 GLN    62      91.921 112.606  63.239  1.00  0.00           N  
ATOM    865 HE21 GLN    62      91.711 112.895  62.294  1.00  0.00           H  
ATOM    866 HE22 GLN    62      91.287 112.031  63.774  1.00  0.00           H  
ATOM    867  C   GLN    62      94.975 111.853  67.606  1.00  0.00           C  
ATOM    868  O   GLN    62      94.242 110.901  67.722  1.00  0.00           O  
ATOM    869  N   ASN    63      96.267 111.762  67.725  1.00  0.00           N  
ATOM    870  H   ASN    63      96.814 112.609  67.671  1.00  0.00           H  
ATOM    871  CA  ASN    63      97.004 110.494  67.918  1.00  0.00           C  
ATOM    872  HA  ASN    63      96.460 109.743  67.345  1.00  0.00           H  
ATOM    873  CB  ASN    63      98.426 110.618  67.358  1.00  0.00           C  
ATOM    874  HB2 ASN    63      98.924 111.434  67.883  1.00  0.00           H  
ATOM    875  HB3 ASN    63      98.990 109.702  67.534  1.00  0.00           H  
ATOM    876  CG  ASN    63      98.485 110.995  65.907  1.00  0.00           C  
ATOM    877  OD1 ASN    63      98.391 112.158  65.542  1.00  0.00           O  
ATOM    878  ND2 ASN    63      98.398 109.967  65.050  1.00  0.00           N  
ATOM    879 HD21 ASN    63      98.523 110.067  64.053  1.00  0.00           H  
ATOM    880 HD22 ASN    63      98.043 109.094  65.413  1.00  0.00           H  
ATOM    881  C   ASN    63      97.070 110.116  69.449  1.00  0.00           C  
ATOM    882  O   ASN    63      96.987 108.908  69.817  1.00  0.00           O  
ATOM    883  N   THR    64      97.387 111.156  70.306  1.00  0.00           N  
ATOM    884  H   THR    64      97.744 111.996  69.875  1.00  0.00           H  
ATOM    885  CA  THR    64      97.507 111.013  71.778  1.00  0.00           C  
ATOM    886  HA  THR    64      96.843 110.229  72.143  1.00  0.00           H  
ATOM    887  CB  THR    64      98.942 110.814  72.207  1.00  0.00           C  
ATOM    888  HB  THR    64      99.667 111.251  71.520  1.00  0.00           H  
ATOM    889  CG2 THR    64      99.285 110.870  73.675  1.00  0.00           C  
ATOM    890 HG21 THR    64      98.479 110.460  74.282  1.00  0.00           H  
ATOM    891 HG22 THR    64     100.243 110.365  73.801  1.00  0.00           H  
ATOM    892 HG23 THR    64      99.369 111.939  73.867  1.00  0.00           H  
ATOM    893  OG1 THR    64      99.316 109.489  71.938  1.00  0.00           O  
ATOM    894  HG1 THR    64      99.192 109.422  70.988  1.00  0.00           H  
ATOM    895  C   THR    64      97.058 112.369  72.376  1.00  0.00           C  
ATOM    896  O   THR    64      97.451 113.386  71.982  1.00  0.00           O  
ATOM    897  N   GLY    65      96.195 112.526  73.374  1.00  0.00           N  
ATOM    898  H   GLY    65      96.057 113.521  73.480  1.00  0.00           H  
ATOM    899  CA  GLY    65      95.384 111.578  74.212  1.00  0.00           C  
ATOM    900  HA2 GLY    65      96.056 110.859  74.679  1.00  0.00           H  
ATOM    901  HA3 GLY    65      94.879 112.080  75.037  1.00  0.00           H  
ATOM    902  C   GLY    65      94.338 110.734  73.524  1.00  0.00           C  
ATOM    903  O   GLY    65      94.174 110.858  72.300  1.00  0.00           O  
ATOM    904  N   TYR    66      93.676 109.891  74.310  1.00  0.00           N  
ATOM    905  H   TYR    66      93.900 109.782  75.289  1.00  0.00           H  
ATOM    906  CA  TYR    66      92.824 108.844  73.780  1.00  0.00           C  
ATOM    907  HA  TYR    66      92.965 108.762  72.702  1.00  0.00           H  
ATOM    908  CB  TYR    66      93.158 107.399  74.429  1.00  0.00           C  
ATOM    909  HB2 TYR    66      94.189 107.120  74.210  1.00  0.00           H  
ATOM    910  HB3 TYR    66      93.011 107.587  75.493  1.00  0.00           H  
ATOM    911  CG  TYR    66      92.265 106.248  73.928  1.00  0.00           C  
ATOM    912  CD1 TYR    66      92.796 105.317  73.022  1.00  0.00           C  
ATOM    913  HD1 TYR    66      93.800 105.465  72.653  1.00  0.00           H  
ATOM    914  CE1 TYR    66      92.023 104.229  72.658  1.00  0.00           C  
ATOM    915  HE1 TYR    66      92.427 103.392  72.108  1.00  0.00           H  
ATOM    916  CZ  TYR    66      90.725 104.108  73.213  1.00  0.00           C  
ATOM    917  OH  TYR    66      89.956 103.038  72.905  1.00  0.00           O  
ATOM    918  HH  TYR    66      89.778 103.094  71.963  1.00  0.00           H  
ATOM    919  CE2 TYR    66      90.287 104.982  74.240  1.00  0.00           C  
ATOM    920  HE2 TYR    66      89.330 104.861  74.725  1.00  0.00           H  
ATOM    921  CD2 TYR    66      90.992 106.103  74.522  1.00  0.00           C  
ATOM    922  HD2 TYR    66      90.680 106.943  75.125  1.00  0.00           H  
ATOM    923  C   TYR    66      91.437 109.424  74.074  1.00  0.00           C  
ATOM    924  O   TYR    66      90.822 109.319  75.145  1.00  0.00           O  
ATOM    925  N   GLY    67      90.909 110.120  73.041  1.00  0.00           N  
ATOM    926  H   GLY    67      91.576 110.303  72.304  1.00  0.00           H  
ATOM    927  CA  GLY    67      89.584 110.719  73.034  1.00  0.00           C  
ATOM    928  HA2 GLY    67      89.624 111.552  73.736  1.00  0.00           H  
ATOM    929  HA3 GLY    67      89.482 111.197  72.059  1.00  0.00           H  
ATOM    930  C   GLY    67      88.348 109.871  73.246  1.00  0.00           C  
ATOM    931  O   GLY    67      88.321 108.704  72.814  1.00  0.00           O  
ATOM    932  N   THR    68      87.333 110.607  73.755  1.00  0.00           N  
ATOM    933  H   THR    68      87.583 111.496  74.165  1.00  0.00           H  
ATOM    934  CA  THR    68      85.980 110.083  73.953  1.00  0.00           C  
ATOM    935  HA  THR    68      85.814 109.173  73.377  1.00  0.00           H  
ATOM    936  CB  THR    68      85.639 109.771  75.457  1.00  0.00           C  
ATOM    937  HB  THR    68      84.579 109.520  75.477  1.00  0.00           H  
ATOM    938  CG2 THR    68      86.372 108.572  76.108  1.00  0.00           C  
ATOM    939 HG21 THR    68      86.412 107.661  75.512  1.00  0.00           H  
ATOM    940 HG22 THR    68      87.425 108.805  76.266  1.00  0.00           H  
ATOM    941 HG23 THR    68      85.909 108.376  77.075  1.00  0.00           H  
ATOM    942  OG1 THR    68      85.958 110.939  76.122  1.00  0.00           O  
ATOM    943  HG1 THR    68      85.519 111.650  75.649  1.00  0.00           H  
ATOM    944  C   THR    68      85.063 111.136  73.299  1.00  0.00           C  
ATOM    945  O   THR    68      85.023 112.289  73.696  1.00  0.00           O  
ATOM    946  N   GLN    69      84.208 110.733  72.338  1.00  0.00           N  
ATOM    947  H   GLN    69      84.150 109.781  72.005  1.00  0.00           H  
ATOM    948  CA  GLN    69      83.237 111.644  71.683  1.00  0.00           C  
ATOM    949  HA  GLN    69      83.630 112.597  71.328  1.00  0.00           H  
ATOM    950  CB  GLN    69      82.824 110.981  70.325  1.00  0.00           C  
ATOM    951  HB2 GLN    69      82.662 109.927  70.551  1.00  0.00           H  
ATOM    952  HB3 GLN    69      81.858 111.419  70.072  1.00  0.00           H  
ATOM    953  CG  GLN    69      83.787 110.984  69.135  1.00  0.00           C  
ATOM    954  HG2 GLN    69      84.769 110.643  69.464  1.00  0.00           H  
ATOM    955  HG3 GLN    69      83.362 110.273  68.426  1.00  0.00           H  
ATOM    956  CD  GLN    69      83.989 112.265  68.461  1.00  0.00           C  
ATOM    957  OE1 GLN    69      83.439 113.309  68.684  1.00  0.00           O  
ATOM    958  NE2 GLN    69      84.918 112.324  67.607  1.00  0.00           N  
ATOM    959 HE21 GLN    69      85.504 111.536  67.370  1.00  0.00           H  
ATOM    960 HE22 GLN    69      84.991 113.124  66.995  1.00  0.00           H  
ATOM    961  C   GLN    69      81.959 111.843  72.514  1.00  0.00           C  
ATOM    962  O   GLN    69      81.617 111.012  73.250  1.00  0.00           O  
ATOM    963  N   SER    70      81.140 112.836  72.241  1.00  0.00           N  
ATOM    964  H   SER    70      81.595 113.588  71.744  1.00  0.00           H  
ATOM    965  CA  SER    70      79.786 113.118  72.843  1.00  0.00           C  
ATOM    966  HA  SER    70      80.068 113.098  73.896  1.00  0.00           H  
ATOM    967  CB  SER    70      79.492 114.634  72.643  1.00  0.00           C  
ATOM    968  HB2 SER    70      79.280 114.854  71.597  1.00  0.00           H  
ATOM    969  HB3 SER    70      78.715 114.839  73.379  1.00  0.00           H  
ATOM    970  OG  SER    70      80.513 115.453  73.078  1.00  0.00           O  
ATOM    971  HG  SER    70      81.294 115.502  72.522  1.00  0.00           H  
ATOM    972  C   SER    70      78.657 112.146  72.303  1.00  0.00           C  
ATOM    973  O   SER    70      78.846 111.625  71.202  1.00  0.00           O  
ATOM    974  N   THR    71      77.516 111.980  72.986  1.00  0.00           N  
ATOM    975  H   THR    71      77.364 112.417  73.884  1.00  0.00           H  
ATOM    976  CA  THR    71      76.387 111.235  72.366  1.00  0.00           C  
ATOM    977  HA  THR    71      76.799 110.269  72.076  1.00  0.00           H  
ATOM    978  CB  THR    71      75.325 110.990  73.458  1.00  0.00           C  
ATOM    979  HB  THR    71      74.986 111.903  73.947  1.00  0.00           H  
ATOM    980  CG2 THR    71      74.102 110.212  72.902  1.00  0.00           C  
ATOM    981 HG21 THR    71      73.469 110.966  72.434  1.00  0.00           H  
ATOM    982 HG22 THR    71      74.422 109.438  72.205  1.00  0.00           H  
ATOM    983 HG23 THR    71      73.535 109.901  73.780  1.00  0.00           H  
ATOM    984  OG1 THR    71      75.931 110.094  74.430  1.00  0.00           O  
ATOM    985  HG1 THR    71      76.477 109.449  73.975  1.00  0.00           H  
ATOM    986  C   THR    71      75.758 111.957  71.138  1.00  0.00           C  
ATOM    987  O   THR    71      75.488 113.112  71.276  1.00  0.00           O  
ATOM    988  N   PRO    72      75.509 111.266  69.989  1.00  0.00           N  
ATOM    989  CD  PRO    72      75.948 109.897  69.692  1.00  0.00           C  
ATOM    990  HD2 PRO    72      75.435 109.143  70.289  1.00  0.00           H  
ATOM    991  HD3 PRO    72      77.013 109.890  69.927  1.00  0.00           H  
ATOM    992  CG  PRO    72      75.778 109.708  68.193  1.00  0.00           C  
ATOM    993  HG2 PRO    72      75.090 108.904  67.931  1.00  0.00           H  
ATOM    994  HG3 PRO    72      76.775 109.504  67.801  1.00  0.00           H  
ATOM    995  CB  PRO    72      75.345 111.051  67.625  1.00  0.00           C  
ATOM    996  HB2 PRO    72      74.746 110.943  66.721  1.00  0.00           H  
ATOM    997  HB3 PRO    72      76.240 111.572  67.286  1.00  0.00           H  
ATOM    998  CA  PRO    72      74.856 111.875  68.820  1.00  0.00           C  
ATOM    999  HA  PRO    72      75.240 112.887  68.693  1.00  0.00           H  
ATOM   1000  C   PRO    72      73.346 111.927  68.943  1.00  0.00           C  
ATOM   1001  O   PRO    72      72.718 111.085  69.636  1.00  0.00           O  
ATOM   1002  N   GLN    73      72.698 112.829  68.153  1.00  0.00           N  
ATOM   1003  H   GLN    73      73.248 113.473  67.603  1.00  0.00           H  
ATOM   1004  CA  GLN    73      71.210 112.961  68.095  1.00  0.00           C  
ATOM   1005  HA  GLN    73      70.717 112.677  69.024  1.00  0.00           H  
ATOM   1006  CB  GLN    73      70.883 114.413  67.704  1.00  0.00           C  
ATOM   1007  HB2 GLN    73      69.859 114.524  68.061  1.00  0.00           H  
ATOM   1008  HB3 GLN    73      71.458 115.120  68.303  1.00  0.00           H  
ATOM   1009  CG  GLN    73      70.896 114.757  66.242  1.00  0.00           C  
ATOM   1010  HG2 GLN    73      70.565 113.944  65.597  1.00  0.00           H  
ATOM   1011  HG3 GLN    73      70.132 115.536  66.250  1.00  0.00           H  
ATOM   1012  CD  GLN    73      72.261 115.266  65.844  1.00  0.00           C  
ATOM   1013  OE1 GLN    73      73.112 114.438  65.630  1.00  0.00           O  
ATOM   1014  NE2 GLN    73      72.418 116.579  65.517  1.00  0.00           N  
ATOM   1015 HE21 GLN    73      71.601 117.172  65.536  1.00  0.00           H  
ATOM   1016 HE22 GLN    73      73.268 116.834  65.034  1.00  0.00           H  
ATOM   1017  C   GLN    73      70.614 111.902  67.113  1.00  0.00           C  
ATOM   1018  O   GLN    73      71.319 111.366  66.201  1.00  0.00           O  
ATOM   1019  N   GLY    74      69.270 111.718  67.145  1.00  0.00           N  
ATOM   1020  H   GLY    74      68.645 112.154  67.808  1.00  0.00           H  
ATOM   1021  CA  GLY    74      68.583 110.986  66.048  1.00  0.00           C  
ATOM   1022  HA2 GLY    74      69.262 110.773  65.222  1.00  0.00           H  
ATOM   1023  HA3 GLY    74      68.300 110.033  66.495  1.00  0.00           H  
ATOM   1024  C   GLY    74      67.319 111.675  65.480  1.00  0.00           C  
ATOM   1025  O   GLY    74      67.336 112.884  65.257  1.00  0.00           O  
ATOM   1026  N   TYR    75      66.234 110.976  65.325  1.00  0.00           N  
ATOM   1027  H   TYR    75      66.202 109.999  65.578  1.00  0.00           H  
ATOM   1028  CA  TYR    75      64.857 111.483  64.964  1.00  0.00           C  
ATOM   1029  HA  TYR    75      64.898 111.649  63.887  1.00  0.00           H  
ATOM   1030  CB  TYR    75      63.783 110.370  65.164  1.00  0.00           C  
ATOM   1031  HB2 TYR    75      63.779 110.059  66.209  1.00  0.00           H  
ATOM   1032  HB3 TYR    75      62.836 110.766  64.799  1.00  0.00           H  
ATOM   1033  CG  TYR    75      64.088 109.263  64.211  1.00  0.00           C  
ATOM   1034  CD1 TYR    75      64.001 109.414  62.819  1.00  0.00           C  
ATOM   1035  HD1 TYR    75      63.550 110.328  62.459  1.00  0.00           H  
ATOM   1036  CE1 TYR    75      64.324 108.356  61.965  1.00  0.00           C  
ATOM   1037  HE1 TYR    75      64.223 108.493  60.898  1.00  0.00           H  
ATOM   1038  CZ  TYR    75      64.742 107.116  62.533  1.00  0.00           C  
ATOM   1039  OH  TYR    75      65.014 106.075  61.760  1.00  0.00           O  
ATOM   1040  HH  TYR    75      65.612 106.392  61.080  1.00  0.00           H  
ATOM   1041  CE2 TYR    75      64.906 107.017  63.946  1.00  0.00           C  
ATOM   1042  HE2 TYR    75      65.308 106.079  64.300  1.00  0.00           H  
ATOM   1043  CD2 TYR    75      64.624 108.101  64.817  1.00  0.00           C  
ATOM   1044  HD2 TYR    75      64.805 108.086  65.882  1.00  0.00           H  
ATOM   1045  C   TYR    75      64.350 112.711  65.800  1.00  0.00           C  
ATOM   1046  O   TYR    75      63.758 113.721  65.331  1.00  0.00           O  
ATOM   1047  N   GLY    76      64.651 112.740  67.101  1.00  0.00           N  
ATOM   1048  H   GLY    76      65.077 111.927  67.523  1.00  0.00           H  
ATOM   1049  CA  GLY    76      64.119 113.753  68.067  1.00  0.00           C  
ATOM   1050  HA2 GLY    76      64.798 113.886  68.909  1.00  0.00           H  
ATOM   1051  HA3 GLY    76      64.084 114.719  67.562  1.00  0.00           H  
ATOM   1052  C   GLY    76      62.744 113.407  68.642  1.00  0.00           C  
ATOM   1053  O   GLY    76      62.233 112.247  68.580  1.00  0.00           O  
ATOM   1054  N   SER    77      62.134 114.486  69.231  1.00  0.00           N  
ATOM   1055  H   SER    77      62.504 115.390  68.972  1.00  0.00           H  
ATOM   1056  CA  SER    77      60.797 114.378  69.751  1.00  0.00           C  
ATOM   1057  HA  SER    77      60.889 113.544  70.448  1.00  0.00           H  
ATOM   1058  CB  SER    77      60.307 115.703  70.522  1.00  0.00           C  
ATOM   1059  HB2 SER    77      61.156 116.159  71.031  1.00  0.00           H  
ATOM   1060  HB3 SER    77      59.994 116.417  69.760  1.00  0.00           H  
ATOM   1061  OG  SER    77      59.352 115.438  71.511  1.00  0.00           O  
ATOM   1062  HG  SER    77      59.818 115.257  72.331  1.00  0.00           H  
ATOM   1063  C   SER    77      59.798 113.954  68.621  1.00  0.00           C  
ATOM   1064  O   SER    77      59.719 114.740  67.680  1.00  0.00           O  
ATOM   1065  N   THR    78      59.085 112.781  68.683  1.00  0.00           N  
ATOM   1066  H   THR    78      58.428 112.735  67.917  1.00  0.00           H  
ATOM   1067  CA  THR    78      59.222 111.651  69.635  1.00  0.00           C  
ATOM   1068  HA  THR    78      60.285 111.569  69.866  1.00  0.00           H  
ATOM   1069  CB  THR    78      58.561 112.097  71.009  1.00  0.00           C  
ATOM   1070  HB  THR    78      58.989 113.027  71.385  1.00  0.00           H  
ATOM   1071  CG2 THR    78      56.977 112.064  70.914  1.00  0.00           C  
ATOM   1072 HG21 THR    78      56.650 112.470  71.871  1.00  0.00           H  
ATOM   1073 HG22 THR    78      56.623 112.624  70.049  1.00  0.00           H  
ATOM   1074 HG23 THR    78      56.613 111.040  70.830  1.00  0.00           H  
ATOM   1075  OG1 THR    78      58.921 111.169  71.947  1.00  0.00           O  
ATOM   1076  HG1 THR    78      59.012 111.683  72.753  1.00  0.00           H  
ATOM   1077  C   THR    78      58.741 110.242  69.219  1.00  0.00           C  
ATOM   1078  O   THR    78      58.082 110.102  68.180  1.00  0.00           O  
ATOM   1079  N   GLY    79      59.251 109.185  69.877  1.00  0.00           N  
ATOM   1080  H   GLY    79      59.770 109.301  70.735  1.00  0.00           H  
ATOM   1081  CA  GLY    79      59.105 107.760  69.515  1.00  0.00           C  
ATOM   1082  HA2 GLY    79      59.553 107.491  68.558  1.00  0.00           H  
ATOM   1083  HA3 GLY    79      59.655 107.327  70.350  1.00  0.00           H  
ATOM   1084  C   GLY    79      57.689 107.163  69.629  1.00  0.00           C  
ATOM   1085  O   GLY    79      56.822 107.808  70.210  1.00  0.00           O  
ATOM   1086  N   GLY    80      57.356 105.991  69.080  1.00  0.00           N  
ATOM   1087  H   GLY    80      56.407 105.686  69.246  1.00  0.00           H  
ATOM   1088  CA  GLY    80      58.172 105.159  68.180  1.00  0.00           C  
ATOM   1089  HA2 GLY    80      59.190 104.915  68.485  1.00  0.00           H  
ATOM   1090  HA3 GLY    80      57.664 104.216  67.980  1.00  0.00           H  
ATOM   1091  C   GLY    80      58.276 105.879  66.809  1.00  0.00           C  
ATOM   1092  O   GLY    80      57.508 106.738  66.449  1.00  0.00           O  
ATOM   1093  N   TYR    81      59.388 105.717  66.076  1.00  0.00           N  
ATOM   1094  H   TYR    81      60.017 104.989  66.383  1.00  0.00           H  
ATOM   1095  CA  TYR    81      59.673 106.332  64.730  1.00  0.00           C  
ATOM   1096  HA  TYR    81      59.208 107.299  64.542  1.00  0.00           H  
ATOM   1097  CB  TYR    81      61.225 106.416  64.871  1.00  0.00           C  
ATOM   1098  HB2 TYR    81      61.668 105.443  65.080  1.00  0.00           H  
ATOM   1099  HB3 TYR    81      61.638 106.842  63.957  1.00  0.00           H  
ATOM   1100  CG  TYR    81      61.657 107.352  65.963  1.00  0.00           C  
ATOM   1101  CD1 TYR    81      61.336 108.713  65.859  1.00  0.00           C  
ATOM   1102  HD1 TYR    81      61.011 109.202  64.953  1.00  0.00           H  
ATOM   1103  CE1 TYR    81      61.506 109.554  67.033  1.00  0.00           C  
ATOM   1104  HE1 TYR    81      61.280 110.605  66.930  1.00  0.00           H  
ATOM   1105  CZ  TYR    81      62.000 108.957  68.252  1.00  0.00           C  
ATOM   1106  OH  TYR    81      62.172 109.751  69.348  1.00  0.00           O  
ATOM   1107  HH  TYR    81      62.369 110.637  69.037  1.00  0.00           H  
ATOM   1108  CE2 TYR    81      62.242 107.596  68.376  1.00  0.00           C  
ATOM   1109  HE2 TYR    81      62.506 107.116  69.307  1.00  0.00           H  
ATOM   1110  CD2 TYR    81      62.148 106.812  67.190  1.00  0.00           C  
ATOM   1111  HD2 TYR    81      62.315 105.747  67.265  1.00  0.00           H  
ATOM   1112  C   TYR    81      59.309 105.525  63.496  1.00  0.00           C  
ATOM   1113  O   TYR    81      58.811 104.413  63.560  1.00  0.00           O  
ATOM   1114  N   GLY    82      59.462 106.008  62.225  1.00  0.00           N  
ATOM   1115  H   GLY    82      59.201 105.429  61.440  1.00  0.00           H  
ATOM   1116  CA  GLY    82      59.579 107.421  61.762  1.00  0.00           C  
ATOM   1117  HA2 GLY    82      59.998 107.907  62.644  1.00  0.00           H  
ATOM   1118  HA3 GLY    82      60.211 107.492  60.876  1.00  0.00           H  
ATOM   1119  C   GLY    82      58.149 108.012  61.624  1.00  0.00           C  
ATOM   1120  O   GLY    82      57.208 107.539  62.278  1.00  0.00           O  
ATOM   1121  N   SER    83      58.032 109.005  60.765  1.00  0.00           N  
ATOM   1122  H   SER    83      58.843 109.221  60.203  1.00  0.00           H  
ATOM   1123  CA  SER    83      56.790 109.723  60.405  1.00  0.00           C  
ATOM   1124  HA  SER    83      55.975 109.281  60.978  1.00  0.00           H  
ATOM   1125  CB  SER    83      56.981 111.209  60.600  1.00  0.00           C  
ATOM   1126  HB2 SER    83      57.814 111.476  59.950  1.00  0.00           H  
ATOM   1127  HB3 SER    83      56.073 111.734  60.302  1.00  0.00           H  
ATOM   1128  OG  SER    83      57.301 111.541  61.964  1.00  0.00           O  
ATOM   1129  HG  SER    83      58.094 111.102  62.280  1.00  0.00           H  
ATOM   1130  C   SER    83      56.503 109.416  58.911  1.00  0.00           C  
ATOM   1131  O   SER    83      57.218 109.851  58.012  1.00  0.00           O  
ATOM   1132  N   SER    84      55.529 108.592  58.551  1.00  0.00           N  
ATOM   1133  H   SER    84      55.524 108.461  57.550  1.00  0.00           H  
ATOM   1134  CA  SER    84      54.793 107.613  59.375  1.00  0.00           C  
ATOM   1135  HA  SER    84      54.341 108.167  60.199  1.00  0.00           H  
ATOM   1136  CB  SER    84      53.458 107.224  58.680  1.00  0.00           C  
ATOM   1137  HB2 SER    84      52.701 107.997  58.810  1.00  0.00           H  
ATOM   1138  HB3 SER    84      53.674 107.152  57.614  1.00  0.00           H  
ATOM   1139  OG  SER    84      52.755 106.150  59.107  1.00  0.00           O  
ATOM   1140  HG  SER    84      52.496 106.307  60.018  1.00  0.00           H  
ATOM   1141  C   SER    84      55.639 106.354  59.810  1.00  0.00           C  
ATOM   1142  O   SER    84      56.691 106.018  59.239  1.00  0.00           O  
ATOM   1143  N   GLN    85      55.130 105.596  60.819  1.00  0.00           N  
ATOM   1144  H   GLN    85      54.237 105.836  61.224  1.00  0.00           H  
ATOM   1145  CA  GLN    85      55.689 104.359  61.302  1.00  0.00           C  
ATOM   1146  HA  GLN    85      56.759 104.385  61.505  1.00  0.00           H  
ATOM   1147  CB  GLN    85      55.025 104.083  62.708  1.00  0.00           C  
ATOM   1148  HB2 GLN    85      54.019 103.762  62.437  1.00  0.00           H  
ATOM   1149  HB3 GLN    85      55.436 103.186  63.171  1.00  0.00           H  
ATOM   1150  CG  GLN    85      55.029 105.199  63.730  1.00  0.00           C  
ATOM   1151  HG2 GLN    85      56.080 105.470  63.825  1.00  0.00           H  
ATOM   1152  HG3 GLN    85      54.438 106.006  63.296  1.00  0.00           H  
ATOM   1153  CD  GLN    85      54.588 104.775  65.152  1.00  0.00           C  
ATOM   1154  OE1 GLN    85      54.092 103.684  65.343  1.00  0.00           O  
ATOM   1155  NE2 GLN    85      54.776 105.603  66.061  1.00  0.00           N  
ATOM   1156 HE21 GLN    85      54.445 105.403  66.994  1.00  0.00           H  
ATOM   1157 HE22 GLN    85      55.419 106.356  65.861  1.00  0.00           H  
ATOM   1158  C   GLN    85      55.546 103.097  60.362  1.00  0.00           C  
ATOM   1159  O   GLN    85      56.497 102.304  60.150  1.00  0.00           O  
ATOM   1160  N   SER    86      54.416 102.959  59.627  1.00  0.00           N  
ATOM   1161  H   SER    86      53.715 103.664  59.808  1.00  0.00           H  
ATOM   1162  CA  SER    86      54.261 102.081  58.452  1.00  0.00           C  
ATOM   1163  HA  SER    86      53.205 102.088  58.180  1.00  0.00           H  
ATOM   1164  CB  SER    86      55.022 102.774  57.280  1.00  0.00           C  
ATOM   1165  HB2 SER    86      56.083 102.711  57.522  1.00  0.00           H  
ATOM   1166  HB3 SER    86      54.891 102.246  56.335  1.00  0.00           H  
ATOM   1167  OG  SER    86      54.663 104.117  57.074  1.00  0.00           O  
ATOM   1168  HG  SER    86      55.235 104.459  56.383  1.00  0.00           H  
ATOM   1169  C   SER    86      54.760 100.646  58.679  1.00  0.00           C  
ATOM   1170  O   SER    86      55.536 100.112  57.883  1.00  0.00           O  
ATOM   1171  N   SER    87      54.269  99.979  59.741  1.00  0.00           N  
ATOM   1172  H   SER    87      53.728 100.567  60.358  1.00  0.00           H  
ATOM   1173  CA  SER    87      54.708  98.644  60.231  1.00  0.00           C  
ATOM   1174  HA  SER    87      55.708  98.482  59.828  1.00  0.00           H  
ATOM   1175  CB  SER    87      54.855  98.696  61.749  1.00  0.00           C  
ATOM   1176  HB2 SER    87      55.135  97.784  62.276  1.00  0.00           H  
ATOM   1177  HB3 SER    87      55.716  99.353  61.874  1.00  0.00           H  
ATOM   1178  OG  SER    87      53.704  99.236  62.357  1.00  0.00           O  
ATOM   1179  HG  SER    87      54.025  99.553  63.205  1.00  0.00           H  
ATOM   1180  C   SER    87      53.999  97.329  59.855  1.00  0.00           C  
ATOM   1181  O   SER    87      54.580  96.288  60.141  1.00  0.00           O  
ATOM   1182  N   GLN    88      52.930  97.352  59.038  1.00  0.00           N  
ATOM   1183  H   GLN    88      52.547  98.229  58.715  1.00  0.00           H  
ATOM   1184  CA  GLN    88      52.431  96.195  58.304  1.00  0.00           C  
ATOM   1185  HA  GLN    88      52.428  95.379  59.026  1.00  0.00           H  
ATOM   1186  CB  GLN    88      51.028  96.506  57.835  1.00  0.00           C  
ATOM   1187  HB2 GLN    88      50.988  97.486  57.361  1.00  0.00           H  
ATOM   1188  HB3 GLN    88      50.678  95.747  57.135  1.00  0.00           H  
ATOM   1189  CG  GLN    88      50.137  96.526  59.090  1.00  0.00           C  
ATOM   1190  HG2 GLN    88      50.518  95.849  59.854  1.00  0.00           H  
ATOM   1191  HG3 GLN    88      50.211  97.534  59.500  1.00  0.00           H  
ATOM   1192  CD  GLN    88      48.644  96.385  58.866  1.00  0.00           C  
ATOM   1193  OE1 GLN    88      48.026  96.798  57.865  1.00  0.00           O  
ATOM   1194  NE2 GLN    88      48.030  95.772  59.852  1.00  0.00           N  
ATOM   1195 HE21 GLN    88      48.497  95.455  60.689  1.00  0.00           H  
ATOM   1196 HE22 GLN    88      47.020  95.788  59.880  1.00  0.00           H  
ATOM   1197  C   GLN    88      53.277  95.701  57.183  1.00  0.00           C  
ATOM   1198  O   GLN    88      54.034  96.469  56.549  1.00  0.00           O  
ATOM   1199  N   SER    89      53.233  94.396  56.937  1.00  0.00           N  
ATOM   1200  H   SER    89      52.558  93.924  57.520  1.00  0.00           H  
ATOM   1201  CA  SER    89      53.889  93.839  55.723  1.00  0.00           C  
ATOM   1202  HA  SER    89      54.846  94.338  55.568  1.00  0.00           H  
ATOM   1203  CB  SER    89      54.058  92.353  55.798  1.00  0.00           C  
ATOM   1204  HB2 SER    89      54.213  92.015  56.823  1.00  0.00           H  
ATOM   1205  HB3 SER    89      53.194  91.861  55.352  1.00  0.00           H  
ATOM   1206  OG  SER    89      55.261  92.003  55.193  1.00  0.00           O  
ATOM   1207  HG  SER    89      55.199  91.078  54.944  1.00  0.00           H  
ATOM   1208  C   SER    89      53.137  94.161  54.368  1.00  0.00           C  
ATOM   1209  O   SER    89      51.971  94.590  54.472  1.00  0.00           O  
ATOM   1210  N   SER    90      53.754  93.933  53.191  1.00  0.00           N  
ATOM   1211  H   SER    90      54.712  93.614  53.215  1.00  0.00           H  
ATOM   1212  CA  SER    90      53.155  93.930  51.863  1.00  0.00           C  
ATOM   1213  HA  SER    90      52.722  94.904  51.635  1.00  0.00           H  
ATOM   1214  CB  SER    90      54.212  93.742  50.825  1.00  0.00           C  
ATOM   1215  HB2 SER    90      55.075  94.396  50.949  1.00  0.00           H  
ATOM   1216  HB3 SER    90      54.703  92.780  50.969  1.00  0.00           H  
ATOM   1217  OG  SER    90      53.737  93.843  49.514  1.00  0.00           O  
ATOM   1218  HG  SER    90      54.388  94.245  48.934  1.00  0.00           H  
ATOM   1219  C   SER    90      52.059  92.848  51.830  1.00  0.00           C  
ATOM   1220  O   SER    90      52.116  91.720  52.382  1.00  0.00           O  
ATOM   1221  N   TYR    91      50.914  93.270  51.259  1.00  0.00           N  
ATOM   1222  H   TYR    91      50.976  94.181  50.829  1.00  0.00           H  
ATOM   1223  CA  TYR    91      49.607  92.639  51.405  1.00  0.00           C  
ATOM   1224  HA  TYR    91      49.558  92.430  52.474  1.00  0.00           H  
ATOM   1225  CB  TYR    91      48.503  93.600  51.029  1.00  0.00           C  
ATOM   1226  HB2 TYR    91      48.528  94.448  51.714  1.00  0.00           H  
ATOM   1227  HB3 TYR    91      48.489  93.860  49.971  1.00  0.00           H  
ATOM   1228  CG  TYR    91      47.142  93.012  51.330  1.00  0.00           C  
ATOM   1229  CD1 TYR    91      46.435  92.388  50.244  1.00  0.00           C  
ATOM   1230  HD1 TYR    91      46.934  92.246  49.297  1.00  0.00           H  
ATOM   1231  CE1 TYR    91      45.096  91.913  50.410  1.00  0.00           C  
ATOM   1232  HE1 TYR    91      44.518  91.407  49.650  1.00  0.00           H  
ATOM   1233  CZ  TYR    91      44.537  91.945  51.704  1.00  0.00           C  
ATOM   1234  OH  TYR    91      43.298  91.397  51.851  1.00  0.00           O  
ATOM   1235  HH  TYR    91      42.908  91.195  50.998  1.00  0.00           H  
ATOM   1236  CE2 TYR    91      45.306  92.387  52.772  1.00  0.00           C  
ATOM   1237  HE2 TYR    91      44.844  92.506  53.741  1.00  0.00           H  
ATOM   1238  CD2 TYR    91      46.573  92.957  52.589  1.00  0.00           C  
ATOM   1239  HD2 TYR    91      47.104  93.452  53.389  1.00  0.00           H  
ATOM   1240  C   TYR    91      49.594  91.309  50.650  1.00  0.00           C  
ATOM   1241  O   TYR    91      50.148  91.167  49.552  1.00  0.00           O  
ATOM   1242  N   GLY    92      48.982  90.181  51.008  1.00  0.00           N  
ATOM   1243  H   GLY    92      49.088  89.446  50.323  1.00  0.00           H  
ATOM   1244  CA  GLY    92      48.338  89.935  52.177  1.00  0.00           C  
ATOM   1245  HA2 GLY    92      48.731  90.626  52.923  1.00  0.00           H  
ATOM   1246  HA3 GLY    92      47.300  90.250  52.075  1.00  0.00           H  
ATOM   1247  C   GLY    92      48.435  88.480  52.576  1.00  0.00           C  
ATOM   1248  O   GLY    92      49.485  87.782  52.529  1.00  0.00           O  
ATOM   1249  N   GLN    93      47.374  88.027  53.250  1.00  0.00           N  
ATOM   1250  H   GLN    93      46.555  88.592  53.422  1.00  0.00           H  
ATOM   1251  CA  GLN    93      47.298  86.588  53.607  1.00  0.00           C  
ATOM   1252  HA  GLN    93      48.156  86.361  54.240  1.00  0.00           H  
ATOM   1253  CB  GLN    93      46.066  86.364  54.503  1.00  0.00           C  
ATOM   1254  HB2 GLN    93      45.172  86.443  53.885  1.00  0.00           H  
ATOM   1255  HB3 GLN    93      46.195  85.356  54.897  1.00  0.00           H  
ATOM   1256  CG  GLN    93      45.956  87.365  55.745  1.00  0.00           C  
ATOM   1257  HG2 GLN    93      46.077  88.385  55.380  1.00  0.00           H  
ATOM   1258  HG3 GLN    93      45.003  87.348  56.274  1.00  0.00           H  
ATOM   1259  CD  GLN    93      47.026  87.103  56.771  1.00  0.00           C  
ATOM   1260  OE1 GLN    93      48.028  86.396  56.665  1.00  0.00           O  
ATOM   1261  NE2 GLN    93      46.851  87.778  57.897  1.00  0.00           N  
ATOM   1262 HE21 GLN    93      47.377  87.265  58.590  1.00  0.00           H  
ATOM   1263 HE22 GLN    93      46.397  88.680  57.945  1.00  0.00           H  
ATOM   1264  C   GLN    93      47.144  85.664  52.355  1.00  0.00           C  
ATOM   1265  O   GLN    93      46.329  85.928  51.467  1.00  0.00           O  
ATOM   1266  N   GLN    94      47.937  84.539  52.369  1.00  0.00           N  
ATOM   1267  H   GLN    94      48.347  84.305  53.262  1.00  0.00           H  
ATOM   1268  CA  GLN    94      47.903  83.392  51.425  1.00  0.00           C  
ATOM   1269  HA  GLN    94      47.062  83.387  50.732  1.00  0.00           H  
ATOM   1270  CB  GLN    94      49.198  83.497  50.516  1.00  0.00           C  
ATOM   1271  HB2 GLN    94      49.150  84.494  50.078  1.00  0.00           H  
ATOM   1272  HB3 GLN    94      50.097  83.496  51.133  1.00  0.00           H  
ATOM   1273  CG  GLN    94      49.465  82.426  49.417  1.00  0.00           C  
ATOM   1274  HG2 GLN    94      50.355  82.663  48.834  1.00  0.00           H  
ATOM   1275  HG3 GLN    94      49.643  81.491  49.949  1.00  0.00           H  
ATOM   1276  CD  GLN    94      48.351  82.298  48.327  1.00  0.00           C  
ATOM   1277  OE1 GLN    94      48.103  83.164  47.505  1.00  0.00           O  
ATOM   1278  NE2 GLN    94      47.770  81.111  48.138  1.00  0.00           N  
ATOM   1279 HE21 GLN    94      47.777  80.481  48.927  1.00  0.00           H  
ATOM   1280 HE22 GLN    94      47.210  81.083  47.299  1.00  0.00           H  
ATOM   1281  C   GLN    94      47.755  82.019  52.167  1.00  0.00           C  
ATOM   1282  O   GLN    94      48.787  81.430  52.448  1.00  0.00           O  
ATOM   1283  N   SER    95      46.547  81.525  52.308  1.00  0.00           N  
ATOM   1284  H   SER    95      45.803  82.089  51.924  1.00  0.00           H  
ATOM   1285  CA  SER    95      46.111  80.198  52.796  1.00  0.00           C  
ATOM   1286  HA  SER    95      46.536  79.975  53.775  1.00  0.00           H  
ATOM   1287  CB  SER    95      44.627  79.987  53.001  1.00  0.00           C  
ATOM   1288  HB2 SER    95      44.263  79.032  53.381  1.00  0.00           H  
ATOM   1289  HB3 SER    95      44.348  80.729  53.749  1.00  0.00           H  
ATOM   1290  OG  SER    95      43.905  80.277  51.770  1.00  0.00           O  
ATOM   1291  HG  SER    95      44.250  79.655  51.126  1.00  0.00           H  
ATOM   1292  C   SER    95      46.614  79.178  51.724  1.00  0.00           C  
ATOM   1293  O   SER    95      46.671  79.518  50.568  1.00  0.00           O  
ATOM   1294  N   SER    96      47.093  78.001  52.190  1.00  0.00           N  
ATOM   1295  H   SER    96      46.850  77.771  53.143  1.00  0.00           H  
ATOM   1296  CA  SER    96      47.822  77.088  51.320  1.00  0.00           C  
ATOM   1297  HA  SER    96      48.565  77.642  50.745  1.00  0.00           H  
ATOM   1298  CB  SER    96      48.445  75.970  52.210  1.00  0.00           C  
ATOM   1299  HB2 SER    96      47.612  75.328  52.495  1.00  0.00           H  
ATOM   1300  HB3 SER    96      49.221  75.419  51.677  1.00  0.00           H  
ATOM   1301  OG  SER    96      48.981  76.495  53.398  1.00  0.00           O  
ATOM   1302  HG  SER    96      49.794  76.038  53.624  1.00  0.00           H  
ATOM   1303  C   SER    96      46.853  76.466  50.230  1.00  0.00           C  
ATOM   1304  O   SER    96      45.710  76.185  50.587  1.00  0.00           O  
ATOM   1305  N   TYR    97      47.257  76.315  49.015  1.00  0.00           N  
ATOM   1306  H   TYR    97      46.582  75.898  48.389  1.00  0.00           H  
ATOM   1307  CA  TYR    97      48.568  76.430  48.260  1.00  0.00           C  
ATOM   1308  HA  TYR    97      48.601  75.978  47.269  1.00  0.00           H  
ATOM   1309  CB  TYR    97      48.912  77.915  48.019  1.00  0.00           C  
ATOM   1310  HB2 TYR    97      48.078  78.493  47.621  1.00  0.00           H  
ATOM   1311  HB3 TYR    97      49.046  78.464  48.951  1.00  0.00           H  
ATOM   1312  CG  TYR    97      50.074  78.124  47.069  1.00  0.00           C  
ATOM   1313  CD1 TYR    97      49.991  77.916  45.694  1.00  0.00           C  
ATOM   1314  HD1 TYR    97      49.076  77.576  45.232  1.00  0.00           H  
ATOM   1315  CE1 TYR    97      51.023  78.317  44.806  1.00  0.00           C  
ATOM   1316  HE1 TYR    97      50.820  78.223  43.750  1.00  0.00           H  
ATOM   1317  CZ  TYR    97      52.166  78.907  45.252  1.00  0.00           C  
ATOM   1318  OH  TYR    97      53.075  79.365  44.406  1.00  0.00           O  
ATOM   1319  HH  TYR    97      53.889  79.628  44.841  1.00  0.00           H  
ATOM   1320  CE2 TYR    97      52.350  78.967  46.680  1.00  0.00           C  
ATOM   1321  HE2 TYR    97      53.257  79.368  47.108  1.00  0.00           H  
ATOM   1322  CD2 TYR    97      51.283  78.662  47.533  1.00  0.00           C  
ATOM   1323  HD2 TYR    97      51.420  78.812  48.593  1.00  0.00           H  
ATOM   1324  C   TYR    97      49.742  75.639  48.953  1.00  0.00           C  
ATOM   1325  O   TYR    97      50.683  76.260  49.470  1.00  0.00           O  
ATOM   1326  N   PRO    98      49.685  74.348  49.058  1.00  0.00           N  
ATOM   1327  CD  PRO    98      50.811  73.508  49.585  1.00  0.00           C  
ATOM   1328  HD2 PRO    98      51.233  73.684  50.574  1.00  0.00           H  
ATOM   1329  HD3 PRO    98      51.592  73.704  48.850  1.00  0.00           H  
ATOM   1330  CG  PRO    98      50.499  72.057  49.562  1.00  0.00           C  
ATOM   1331  HG2 PRO    98      49.944  71.730  50.441  1.00  0.00           H  
ATOM   1332  HG3 PRO    98      51.297  71.361  49.303  1.00  0.00           H  
ATOM   1333  CB  PRO    98      49.437  72.049  48.433  1.00  0.00           C  
ATOM   1334  HB2 PRO    98      48.776  71.182  48.445  1.00  0.00           H  
ATOM   1335  HB3 PRO    98      49.893  72.063  47.443  1.00  0.00           H  
ATOM   1336  CA  PRO    98      48.643  73.351  48.651  1.00  0.00           C  
ATOM   1337  HA  PRO    98      48.216  73.698  47.710  1.00  0.00           H  
ATOM   1338  C   PRO    98      47.539  73.140  49.668  1.00  0.00           C  
ATOM   1339  O   PRO    98      47.721  73.274  50.879  1.00  0.00           O  
ATOM   1340  N   GLY    99      46.358  72.848  49.141  1.00  0.00           N  
ATOM   1341  H   GLY    99      46.238  72.766  48.141  1.00  0.00           H  
ATOM   1342  CA  GLY    99      45.211  72.344  49.859  1.00  0.00           C  
ATOM   1343  HA2 GLY    99      44.722  73.087  50.491  1.00  0.00           H  
ATOM   1344  HA3 GLY    99      44.470  72.063  49.110  1.00  0.00           H  
ATOM   1345  C   GLY    99      45.602  71.124  50.607  1.00  0.00           C  
ATOM   1346  O   GLY    99      46.566  70.417  50.378  1.00  0.00           O  
ATOM   1347  N   TYR   100      44.776  70.825  51.641  1.00  0.00           N  
ATOM   1348  H   TYR   100      43.914  71.351  51.654  1.00  0.00           H  
ATOM   1349  CA  TYR   100      45.025  70.047  52.831  1.00  0.00           C  
ATOM   1350  HA  TYR   100      45.761  69.301  52.534  1.00  0.00           H  
ATOM   1351  CB  TYR   100      45.715  71.037  53.809  1.00  0.00           C  
ATOM   1352  HB2 TYR   100      45.735  70.519  54.768  1.00  0.00           H  
ATOM   1353  HB3 TYR   100      46.750  71.182  53.501  1.00  0.00           H  
ATOM   1354  CG  TYR   100      44.944  72.326  54.143  1.00  0.00           C  
ATOM   1355  CD1 TYR   100      45.404  73.504  53.446  1.00  0.00           C  
ATOM   1356  HD1 TYR   100      46.164  73.377  52.690  1.00  0.00           H  
ATOM   1357  CE1 TYR   100      44.785  74.775  53.680  1.00  0.00           C  
ATOM   1358  HE1 TYR   100      45.080  75.650  53.120  1.00  0.00           H  
ATOM   1359  CZ  TYR   100      43.707  74.866  54.599  1.00  0.00           C  
ATOM   1360  OH  TYR   100      43.043  75.994  54.888  1.00  0.00           O  
ATOM   1361  HH  TYR   100      42.632  76.318  54.084  1.00  0.00           H  
ATOM   1362  CE2 TYR   100      43.269  73.708  55.341  1.00  0.00           C  
ATOM   1363  HE2 TYR   100      42.470  73.908  56.040  1.00  0.00           H  
ATOM   1364  CD2 TYR   100      43.821  72.474  54.988  1.00  0.00           C  
ATOM   1365  HD2 TYR   100      43.485  71.639  55.585  1.00  0.00           H  
ATOM   1366  C   TYR   100      43.784  69.284  53.309  1.00  0.00           C  
ATOM   1367  O   TYR   100      43.876  68.632  54.387  1.00  0.00           O  
ATOM   1368  N   GLY   101      42.639  69.394  52.604  1.00  0.00           N  
ATOM   1369  H   GLY   101      42.616  69.997  51.794  1.00  0.00           H  
ATOM   1370  CA  GLY   101      41.307  68.854  53.021  1.00  0.00           C  
ATOM   1371  HA2 GLY   101      41.138  69.103  54.068  1.00  0.00           H  
ATOM   1372  HA3 GLY   101      40.598  69.473  52.472  1.00  0.00           H  
ATOM   1373  C   GLY   101      41.064  67.393  52.621  1.00  0.00           C  
ATOM   1374  O   GLY   101      40.011  66.800  52.800  1.00  0.00           O  
ATOM   1375  N   GLN   102      42.065  66.677  52.050  1.00  0.00           N  
ATOM   1376  H   GLN   102      42.943  67.175  52.082  1.00  0.00           H  
ATOM   1377  CA  GLN   102      41.906  65.249  51.610  1.00  0.00           C  
ATOM   1378  HA  GLN   102      41.000  65.147  51.013  1.00  0.00           H  
ATOM   1379  CB  GLN   102      43.132  64.907  50.698  1.00  0.00           C  
ATOM   1380  HB2 GLN   102      43.014  63.889  50.326  1.00  0.00           H  
ATOM   1381  HB3 GLN   102      43.204  65.503  49.789  1.00  0.00           H  
ATOM   1382  CG  GLN   102      44.513  64.786  51.425  1.00  0.00           C  
ATOM   1383  HG2 GLN   102      44.416  64.056  52.228  1.00  0.00           H  
ATOM   1384  HG3 GLN   102      45.134  64.364  50.634  1.00  0.00           H  
ATOM   1385  CD  GLN   102      45.224  66.080  51.950  1.00  0.00           C  
ATOM   1386  OE1 GLN   102      44.847  67.237  51.618  1.00  0.00           O  
ATOM   1387  NE2 GLN   102      46.354  65.976  52.640  1.00  0.00           N  
ATOM   1388 HE21 GLN   102      46.749  65.083  52.899  1.00  0.00           H  
ATOM   1389 HE22 GLN   102      46.784  66.807  53.022  1.00  0.00           H  
ATOM   1390  C   GLN   102      41.763  64.256  52.798  1.00  0.00           C  
ATOM   1391  O   GLN   102      42.340  64.481  53.852  1.00  0.00           O  
ATOM   1392  N   GLN   103      41.133  63.147  52.573  1.00  0.00           N  
ATOM   1393  H   GLN   103      40.567  63.094  51.738  1.00  0.00           H  
ATOM   1394  CA  GLN   103      41.019  62.092  53.583  1.00  0.00           C  
ATOM   1395  HA  GLN   103      40.633  62.607  54.462  1.00  0.00           H  
ATOM   1396  CB  GLN   103      39.878  61.153  53.065  1.00  0.00           C  
ATOM   1397  HB2 GLN   103      39.715  60.549  53.958  1.00  0.00           H  
ATOM   1398  HB3 GLN   103      39.006  61.804  53.004  1.00  0.00           H  
ATOM   1399  CG  GLN   103      40.297  60.343  51.856  1.00  0.00           C  
ATOM   1400  HG2 GLN   103      40.267  61.035  51.015  1.00  0.00           H  
ATOM   1401  HG3 GLN   103      41.340  60.026  51.862  1.00  0.00           H  
ATOM   1402  CD  GLN   103      39.311  59.167  51.592  1.00  0.00           C  
ATOM   1403  OE1 GLN   103      38.125  59.418  51.271  1.00  0.00           O  
ATOM   1404  NE2 GLN   103      39.814  57.987  51.547  1.00  0.00           N  
ATOM   1405 HE21 GLN   103      39.157  57.283  51.242  1.00  0.00           H  
ATOM   1406 HE22 GLN   103      40.786  57.824  51.769  1.00  0.00           H  
ATOM   1407  C   GLN   103      42.388  61.458  53.918  1.00  0.00           C  
ATOM   1408  O   GLN   103      43.269  61.378  53.018  1.00  0.00           O  
ATOM   1409  N   PRO   104      42.542  60.898  55.164  1.00  0.00           N  
ATOM   1410  CD  PRO   104      41.650  60.994  56.277  1.00  0.00           C  
ATOM   1411  HD2 PRO   104      40.699  60.609  55.907  1.00  0.00           H  
ATOM   1412  HD3 PRO   104      41.569  62.000  56.687  1.00  0.00           H  
ATOM   1413  CG  PRO   104      42.069  60.175  57.451  1.00  0.00           C  
ATOM   1414  HG2 PRO   104      41.483  59.256  57.419  1.00  0.00           H  
ATOM   1415  HG3 PRO   104      41.916  60.629  58.430  1.00  0.00           H  
ATOM   1416  CB  PRO   104      43.588  59.942  57.146  1.00  0.00           C  
ATOM   1417  HB2 PRO   104      43.749  58.865  57.204  1.00  0.00           H  
ATOM   1418  HB3 PRO   104      44.069  60.552  57.910  1.00  0.00           H  
ATOM   1419  CA  PRO   104      43.802  60.421  55.679  1.00  0.00           C  
ATOM   1420  HA  PRO   104      44.485  61.267  55.758  1.00  0.00           H  
ATOM   1421  C   PRO   104      44.507  59.293  54.864  1.00  0.00           C  
ATOM   1422  O   PRO   104      43.781  58.309  54.544  1.00  0.00           O  
ATOM   1423  N   ALA   105      45.823  59.343  54.574  1.00  0.00           N  
ATOM   1424  H   ALA   105      46.405  60.101  54.900  1.00  0.00           H  
ATOM   1425  CA  ALA   105      46.461  58.490  53.588  1.00  0.00           C  
ATOM   1426  HA  ALA   105      45.910  58.562  52.650  1.00  0.00           H  
ATOM   1427  CB  ALA   105      47.807  59.189  53.154  1.00  0.00           C  
ATOM   1428  HB1 ALA   105      48.598  59.013  53.884  1.00  0.00           H  
ATOM   1429  HB2 ALA   105      48.042  58.976  52.112  1.00  0.00           H  
ATOM   1430  HB3 ALA   105      47.649  60.266  53.224  1.00  0.00           H  
ATOM   1431  C   ALA   105      46.537  57.036  54.138  1.00  0.00           C  
ATOM   1432  O   ALA   105      46.945  56.902  55.347  1.00  0.00           O  
ATOM   1433  N   PRO   106      46.240  56.055  53.327  1.00  0.00           N  
ATOM   1434  CD  PRO   106      46.160  56.167  51.917  1.00  0.00           C  
ATOM   1435  HD2 PRO   106      46.977  56.762  51.511  1.00  0.00           H  
ATOM   1436  HD3 PRO   106      45.231  56.676  51.659  1.00  0.00           H  
ATOM   1437  CG  PRO   106      46.136  54.742  51.411  1.00  0.00           C  
ATOM   1438  HG2 PRO   106      47.134  54.662  50.980  1.00  0.00           H  
ATOM   1439  HG3 PRO   106      45.349  54.589  50.672  1.00  0.00           H  
ATOM   1440  CB  PRO   106      45.880  53.801  52.616  1.00  0.00           C  
ATOM   1441  HB2 PRO   106      46.489  52.907  52.480  1.00  0.00           H  
ATOM   1442  HB3 PRO   106      44.802  53.686  52.727  1.00  0.00           H  
ATOM   1443  CA  PRO   106      46.350  54.615  53.792  1.00  0.00           C  
ATOM   1444  HA  PRO   106      45.565  54.501  54.539  1.00  0.00           H  
ATOM   1445  C   PRO   106      47.693  54.049  54.252  1.00  0.00           C  
ATOM   1446  O   PRO   106      48.691  54.641  54.015  1.00  0.00           O  
ATOM   1447  N   SER   107      47.663  52.919  55.000  1.00  0.00           N  
ATOM   1448  H   SER   107      46.789  52.414  55.010  1.00  0.00           H  
ATOM   1449  CA  SER   107      48.685  52.206  55.688  1.00  0.00           C  
ATOM   1450  HA  SER   107      49.285  53.038  56.057  1.00  0.00           H  
ATOM   1451  CB  SER   107      48.159  51.439  56.870  1.00  0.00           C  
ATOM   1452  HB2 SER   107      47.761  50.547  56.386  1.00  0.00           H  
ATOM   1453  HB3 SER   107      49.014  51.152  57.481  1.00  0.00           H  
ATOM   1454  OG  SER   107      47.172  52.139  57.682  1.00  0.00           O  
ATOM   1455  HG  SER   107      46.373  52.122  57.150  1.00  0.00           H  
ATOM   1456  C   SER   107      49.644  51.279  54.842  1.00  0.00           C  
ATOM   1457  O   SER   107      49.085  50.560  53.972  1.00  0.00           O  
ATOM   1458  N   SER   108      50.958  51.374  55.098  1.00  0.00           N  
ATOM   1459  H   SER   108      51.211  52.087  55.767  1.00  0.00           H  
ATOM   1460  CA  SER   108      51.895  50.408  54.693  1.00  0.00           C  
ATOM   1461  HA  SER   108      52.043  50.683  53.648  1.00  0.00           H  
ATOM   1462  CB  SER   108      53.242  50.669  55.376  1.00  0.00           C  
ATOM   1463  HB2 SER   108      54.010  49.966  55.055  1.00  0.00           H  
ATOM   1464  HB3 SER   108      53.592  51.698  55.290  1.00  0.00           H  
ATOM   1465  OG  SER   108      53.079  50.382  56.812  1.00  0.00           O  
ATOM   1466  HG  SER   108      52.383  50.932  57.178  1.00  0.00           H  
ATOM   1467  C   SER   108      51.577  48.944  54.787  1.00  0.00           C  
ATOM   1468  O   SER   108      50.779  48.544  55.679  1.00  0.00           O  
ATOM   1469  N   THR   109      52.153  48.128  53.896  1.00  0.00           N  
ATOM   1470  H   THR   109      52.704  48.476  53.124  1.00  0.00           H  
ATOM   1471  CA  THR   109      52.164  46.669  54.079  1.00  0.00           C  
ATOM   1472  HA  THR   109      51.088  46.495  54.071  1.00  0.00           H  
ATOM   1473  CB  THR   109      52.717  45.902  52.832  1.00  0.00           C  
ATOM   1474  HB  THR   109      53.794  46.061  52.898  1.00  0.00           H  
ATOM   1475  CG2 THR   109      52.250  44.494  52.803  1.00  0.00           C  
ATOM   1476 HG21 THR   109      52.581  44.093  51.845  1.00  0.00           H  
ATOM   1477 HG22 THR   109      52.686  43.949  53.639  1.00  0.00           H  
ATOM   1478 HG23 THR   109      51.166  44.487  52.918  1.00  0.00           H  
ATOM   1479  OG1 THR   109      52.193  46.520  51.711  1.00  0.00           O  
ATOM   1480  HG1 THR   109      51.275  46.787  51.792  1.00  0.00           H  
ATOM   1481  C   THR   109      52.881  46.154  55.343  1.00  0.00           C  
ATOM   1482  O   THR   109      53.954  46.693  55.700  1.00  0.00           O  
ATOM   1483  N   SER   110      52.282  45.183  56.135  1.00  0.00           N  
ATOM   1484  H   SER   110      51.323  44.955  55.916  1.00  0.00           H  
ATOM   1485  CA  SER   110      52.844  44.654  57.377  1.00  0.00           C  
ATOM   1486  HA  SER   110      52.957  45.522  58.026  1.00  0.00           H  
ATOM   1487  CB  SER   110      51.855  43.641  57.950  1.00  0.00           C  
ATOM   1488  HB2 SER   110      52.066  43.404  58.992  1.00  0.00           H  
ATOM   1489  HB3 SER   110      50.850  44.061  57.979  1.00  0.00           H  
ATOM   1490  OG  SER   110      51.744  42.477  57.069  1.00  0.00           O  
ATOM   1491  HG  SER   110      51.176  42.798  56.364  1.00  0.00           H  
ATOM   1492  C   SER   110      54.200  43.960  57.229  1.00  0.00           C  
ATOM   1493  O   SER   110      54.532  43.425  56.204  1.00  0.00           O  
ATOM   1494  N   GLY   111      55.004  44.062  58.296  1.00  0.00           N  
ATOM   1495  H   GLY   111      54.738  44.736  59.000  1.00  0.00           H  
ATOM   1496  CA  GLY   111      56.182  43.251  58.452  1.00  0.00           C  
ATOM   1497  HA2 GLY   111      56.764  43.240  57.530  1.00  0.00           H  
ATOM   1498  HA3 GLY   111      56.749  43.808  59.198  1.00  0.00           H  
ATOM   1499  C   GLY   111      55.937  41.797  58.939  1.00  0.00           C  
ATOM   1500  O   GLY   111      54.802  41.311  58.868  1.00  0.00           O  
ATOM   1501  N   SER   112      56.901  40.941  59.243  1.00  0.00           N  
ATOM   1502  H   SER   112      56.577  40.093  59.686  1.00  0.00           H  
ATOM   1503  CA  SER   112      58.336  41.170  59.242  1.00  0.00           C  
ATOM   1504  HA  SER   112      58.866  40.345  59.718  1.00  0.00           H  
ATOM   1505  CB  SER   112      58.755  41.185  57.780  1.00  0.00           C  
ATOM   1506  HB2 SER   112      58.241  40.442  57.170  1.00  0.00           H  
ATOM   1507  HB3 SER   112      58.435  42.113  57.307  1.00  0.00           H  
ATOM   1508  OG  SER   112      60.159  41.067  57.609  1.00  0.00           O  
ATOM   1509  HG  SER   112      60.298  40.128  57.461  1.00  0.00           H  
ATOM   1510  C   SER   112      58.804  42.405  59.995  1.00  0.00           C  
ATOM   1511  O   SER   112      59.298  43.422  59.583  1.00  0.00           O  
ATOM   1512  N   TYR   113      58.670  42.420  61.318  1.00  0.00           N  
ATOM   1513  H   TYR   113      58.942  43.340  61.634  1.00  0.00           H  
ATOM   1514  CA  TYR   113      58.405  41.228  62.178  1.00  0.00           C  
ATOM   1515  HA  TYR   113      57.894  40.369  61.744  1.00  0.00           H  
ATOM   1516  CB  TYR   113      59.690  40.641  62.797  1.00  0.00           C  
ATOM   1517  HB2 TYR   113      60.289  41.346  63.374  1.00  0.00           H  
ATOM   1518  HB3 TYR   113      59.352  39.932  63.553  1.00  0.00           H  
ATOM   1519  CG  TYR   113      60.593  40.009  61.759  1.00  0.00           C  
ATOM   1520  CD1 TYR   113      60.493  38.672  61.505  1.00  0.00           C  
ATOM   1521  HD1 TYR   113      59.861  37.985  62.047  1.00  0.00           H  
ATOM   1522  CE1 TYR   113      61.272  38.099  60.425  1.00  0.00           C  
ATOM   1523  HE1 TYR   113      61.140  37.058  60.171  1.00  0.00           H  
ATOM   1524  CZ  TYR   113      62.274  38.890  59.801  1.00  0.00           C  
ATOM   1525  OH  TYR   113      63.084  38.460  58.835  1.00  0.00           O  
ATOM   1526  HH  TYR   113      63.454  37.583  58.957  1.00  0.00           H  
ATOM   1527  CE2 TYR   113      62.371  40.228  60.113  1.00  0.00           C  
ATOM   1528  HE2 TYR   113      63.099  40.884  59.661  1.00  0.00           H  
ATOM   1529  CD2 TYR   113      61.471  40.778  61.066  1.00  0.00           C  
ATOM   1530  HD2 TYR   113      61.502  41.843  61.243  1.00  0.00           H  
ATOM   1531  C   TYR   113      57.489  41.755  63.309  1.00  0.00           C  
ATOM   1532  O   TYR   113      57.698  42.854  63.820  1.00  0.00           O  
ATOM   1533  N   GLY   114      56.464  40.960  63.696  1.00  0.00           N  
ATOM   1534  H   GLY   114      56.211  40.192  63.090  1.00  0.00           H  
ATOM   1535  CA  GLY   114      55.371  41.412  64.550  1.00  0.00           C  
ATOM   1536  HA2 GLY   114      55.717  41.168  65.555  1.00  0.00           H  
ATOM   1537  HA3 GLY   114      55.161  42.475  64.433  1.00  0.00           H  
ATOM   1538  C   GLY   114      54.065  40.630  64.225  1.00  0.00           C  
ATOM   1539  O   GLY   114      54.049  39.744  63.373  1.00  0.00           O  
ATOM   1540  N   SER   115      52.903  40.963  64.815  1.00  0.00           N  
ATOM   1541  H   SER   115      52.190  40.495  64.272  1.00  0.00           H  
ATOM   1542  CA  SER   115      52.555  42.218  65.575  1.00  0.00           C  
ATOM   1543  HA  SER   115      53.458  42.825  65.651  1.00  0.00           H  
ATOM   1544  CB  SER   115      51.464  42.940  64.737  1.00  0.00           C  
ATOM   1545  HB2 SER   115      50.953  43.774  65.219  1.00  0.00           H  
ATOM   1546  HB3 SER   115      51.906  43.511  63.921  1.00  0.00           H  
ATOM   1547  OG  SER   115      50.375  42.102  64.341  1.00  0.00           O  
ATOM   1548  HG  SER   115      49.787  42.037  65.097  1.00  0.00           H  
ATOM   1549  C   SER   115      52.184  41.746  66.981  1.00  0.00           C  
ATOM   1550  O   SER   115      51.248  42.325  67.518  1.00  0.00           O  
ATOM   1551  N   SER   116      52.899  40.837  67.607  1.00  0.00           N  
ATOM   1552  H   SER   116      53.742  40.574  67.118  1.00  0.00           H  
ATOM   1553  CA  SER   116      52.838  40.393  68.944  1.00  0.00           C  
ATOM   1554  HA  SER   116      52.137  41.068  69.435  1.00  0.00           H  
ATOM   1555  CB  SER   116      52.447  38.881  68.978  1.00  0.00           C  
ATOM   1556  HB2 SER   116      51.427  38.932  68.595  1.00  0.00           H  
ATOM   1557  HB3 SER   116      53.119  38.241  68.407  1.00  0.00           H  
ATOM   1558  OG  SER   116      52.328  38.500  70.338  1.00  0.00           O  
ATOM   1559  HG  SER   116      51.608  39.044  70.666  1.00  0.00           H  
ATOM   1560  C   SER   116      54.207  40.591  69.626  1.00  0.00           C  
ATOM   1561  O   SER   116      55.113  39.868  69.278  1.00  0.00           O  
ATOM   1562  N   SER   117      54.301  41.537  70.565  1.00  0.00           N  
ATOM   1563  H   SER   117      53.533  42.110  70.885  1.00  0.00           H  
ATOM   1564  CA  SER   117      55.469  41.860  71.363  1.00  0.00           C  
ATOM   1565  HA  SER   117      56.362  42.112  70.792  1.00  0.00           H  
ATOM   1566  CB  SER   117      55.207  43.151  72.285  1.00  0.00           C  
ATOM   1567  HB2 SER   117      55.869  43.217  73.149  1.00  0.00           H  
ATOM   1568  HB3 SER   117      55.313  44.030  71.649  1.00  0.00           H  
ATOM   1569  OG  SER   117      53.819  43.169  72.713  1.00  0.00           O  
ATOM   1570  HG  SER   117      53.824  43.552  73.593  1.00  0.00           H  
ATOM   1571  C   SER   117      55.827  40.589  72.235  1.00  0.00           C  
ATOM   1572  O   SER   117      54.962  39.889  72.651  1.00  0.00           O  
ATOM   1573  N   GLN   118      57.137  40.398  72.469  1.00  0.00           N  
ATOM   1574  H   GLN   118      57.808  41.008  72.025  1.00  0.00           H  
ATOM   1575  CA  GLN   118      57.724  39.303  73.233  1.00  0.00           C  
ATOM   1576  HA  GLN   118      58.791  39.521  73.279  1.00  0.00           H  
ATOM   1577  CB  GLN   118      57.189  39.264  74.701  1.00  0.00           C  
ATOM   1578  HB2 GLN   118      56.102  39.175  74.688  1.00  0.00           H  
ATOM   1579  HB3 GLN   118      57.738  38.501  75.253  1.00  0.00           H  
ATOM   1580  CG  GLN   118      57.529  40.507  75.495  1.00  0.00           C  
ATOM   1581  HG2 GLN   118      57.053  41.348  74.992  1.00  0.00           H  
ATOM   1582  HG3 GLN   118      57.043  40.286  76.446  1.00  0.00           H  
ATOM   1583  CD  GLN   118      59.061  40.591  75.718  1.00  0.00           C  
ATOM   1584  OE1 GLN   118      59.867  39.763  75.252  1.00  0.00           O  
ATOM   1585  NE2 GLN   118      59.539  41.697  76.328  1.00  0.00           N  
ATOM   1586 HE21 GLN   118      58.899  42.342  76.769  1.00  0.00           H  
ATOM   1587 HE22 GLN   118      60.531  41.590  76.482  1.00  0.00           H  
ATOM   1588  C   GLN   118      57.612  38.008  72.445  1.00  0.00           C  
ATOM   1589  O   GLN   118      56.832  37.910  71.486  1.00  0.00           O  
ATOM   1590  N   SER   119      58.325  36.936  72.750  1.00  0.00           N  
ATOM   1591  H   SER   119      58.120  36.129  72.179  1.00  0.00           H  
ATOM   1592  CA  SER   119      59.124  36.569  73.979  1.00  0.00           C  
ATOM   1593  HA  SER   119      59.410  37.542  74.379  1.00  0.00           H  
ATOM   1594  CB  SER   119      58.319  35.776  74.974  1.00  0.00           C  
ATOM   1595  HB2 SER   119      58.995  35.431  75.756  1.00  0.00           H  
ATOM   1596  HB3 SER   119      57.586  36.371  75.519  1.00  0.00           H  
ATOM   1597  OG  SER   119      57.733  34.690  74.318  1.00  0.00           O  
ATOM   1598  HG  SER   119      56.785  34.838  74.299  1.00  0.00           H  
ATOM   1599  C   SER   119      60.375  35.816  73.490  1.00  0.00           C  
ATOM   1600  O   SER   119      60.407  35.502  72.270  1.00  0.00           O  
ATOM   1601  N   SER   120      61.393  35.640  74.324  1.00  0.00           N  
ATOM   1602  H   SER   120      61.323  36.070  75.235  1.00  0.00           H  
ATOM   1603  CA  SER   120      62.693  35.028  74.068  1.00  0.00           C  
ATOM   1604  HA  SER   120      63.360  35.703  73.531  1.00  0.00           H  
ATOM   1605  CB  SER   120      63.245  34.838  75.500  1.00  0.00           C  
ATOM   1606  HB2 SER   120      63.316  35.873  75.836  1.00  0.00           H  
ATOM   1607  HB3 SER   120      62.561  34.270  76.130  1.00  0.00           H  
ATOM   1608  OG  SER   120      64.497  34.238  75.492  1.00  0.00           O  
ATOM   1609  HG  SER   120      64.388  33.311  75.714  1.00  0.00           H  
ATOM   1610  C   SER   120      62.602  33.699  73.370  1.00  0.00           C  
ATOM   1611  O   SER   120      61.704  32.948  73.676  1.00  0.00           O  
ATOM   1612  N   SER   121      63.545  33.387  72.521  1.00  0.00           N  
ATOM   1613  H   SER   121      63.518  32.435  72.186  1.00  0.00           H  
ATOM   1614  CA  SER   121      64.708  34.166  71.956  1.00  0.00           C  
ATOM   1615  HA  SER   121      65.202  34.646  72.801  1.00  0.00           H  
ATOM   1616  CB  SER   121      65.712  33.119  71.313  1.00  0.00           C  
ATOM   1617  HB2 SER   121      65.950  32.470  72.156  1.00  0.00           H  
ATOM   1618  HB3 SER   121      65.190  32.437  70.641  1.00  0.00           H  
ATOM   1619  OG  SER   121      66.855  33.667  70.798  1.00  0.00           O  
ATOM   1620  HG  SER   121      67.410  32.977  70.427  1.00  0.00           H  
ATOM   1621  C   SER   121      64.308  35.241  70.911  1.00  0.00           C  
ATOM   1622  O   SER   121      63.151  35.244  70.555  1.00  0.00           O  
ATOM   1623  N   TYR   122      65.309  36.050  70.496  1.00  0.00           N  
ATOM   1624  H   TYR   122      66.256  35.721  70.617  1.00  0.00           H  
ATOM   1625  CA  TYR   122      65.195  37.120  69.506  1.00  0.00           C  
ATOM   1626  HA  TYR   122      64.237  36.945  69.016  1.00  0.00           H  
ATOM   1627  CB  TYR   122      65.146  38.424  70.263  1.00  0.00           C  
ATOM   1628  HB2 TYR   122      66.113  38.848  70.535  1.00  0.00           H  
ATOM   1629  HB3 TYR   122      64.616  39.112  69.603  1.00  0.00           H  
ATOM   1630  CG  TYR   122      64.429  38.414  71.616  1.00  0.00           C  
ATOM   1631  CD1 TYR   122      65.034  38.089  72.782  1.00  0.00           C  
ATOM   1632  HD1 TYR   122      66.080  37.823  72.828  1.00  0.00           H  
ATOM   1633  CE1 TYR   122      64.364  38.162  74.023  1.00  0.00           C  
ATOM   1634  HE1 TYR   122      64.835  37.803  74.926  1.00  0.00           H  
ATOM   1635  CZ  TYR   122      63.011  38.619  74.128  1.00  0.00           C  
ATOM   1636  OH  TYR   122      62.455  38.745  75.373  1.00  0.00           O  
ATOM   1637  HH  TYR   122      61.504  38.857  75.437  1.00  0.00           H  
ATOM   1638  CE2 TYR   122      62.347  38.916  72.947  1.00  0.00           C  
ATOM   1639  HE2 TYR   122      61.310  39.217  72.938  1.00  0.00           H  
ATOM   1640  CD2 TYR   122      63.094  38.912  71.754  1.00  0.00           C  
ATOM   1641  HD2 TYR   122      62.641  39.318  70.861  1.00  0.00           H  
ATOM   1642  C   TYR   122      66.465  37.138  68.613  1.00  0.00           C  
ATOM   1643  O   TYR   122      67.581  36.927  69.230  1.00  0.00           O  
ATOM   1644  N   GLY   123      66.511  37.493  67.356  1.00  0.00           N  
ATOM   1645  H   GLY   123      67.382  37.483  66.845  1.00  0.00           H  
ATOM   1646  CA  GLY   123      65.365  38.086  66.632  1.00  0.00           C  
ATOM   1647  HA2 GLY   123      64.955  37.296  66.002  1.00  0.00           H  
ATOM   1648  HA3 GLY   123      64.531  38.310  67.297  1.00  0.00           H  
ATOM   1649  C   GLY   123      65.736  39.273  65.800  1.00  0.00           C  
ATOM   1650  O   GLY   123      66.573  39.167  64.928  1.00  0.00           O  
ATOM   1651  N   GLN   124      64.997  40.401  65.948  1.00  0.00           N  
ATOM   1652  H   GLN   124      64.398  40.387  66.761  1.00  0.00           H  
ATOM   1653  CA  GLN   124      65.122  41.614  65.155  1.00  0.00           C  
ATOM   1654  HA  GLN   124      66.119  41.658  64.716  1.00  0.00           H  
ATOM   1655  CB  GLN   124      64.080  41.531  64.052  1.00  0.00           C  
ATOM   1656  HB2 GLN   124      63.078  41.338  64.435  1.00  0.00           H  
ATOM   1657  HB3 GLN   124      64.001  42.529  63.620  1.00  0.00           H  
ATOM   1658  CG  GLN   124      64.446  40.650  62.867  1.00  0.00           C  
ATOM   1659  HG2 GLN   124      64.047  41.080  61.948  1.00  0.00           H  
ATOM   1660  HG3 GLN   124      65.534  40.603  62.855  1.00  0.00           H  
ATOM   1661  CD  GLN   124      63.921  39.190  62.903  1.00  0.00           C  
ATOM   1662  OE1 GLN   124      63.113  38.850  63.762  1.00  0.00           O  
ATOM   1663  NE2 GLN   124      64.449  38.370  62.073  1.00  0.00           N  
ATOM   1664 HE21 GLN   124      65.000  38.806  61.347  1.00  0.00           H  
ATOM   1665 HE22 GLN   124      64.313  37.371  62.132  1.00  0.00           H  
ATOM   1666  C   GLN   124      64.849  42.841  66.077  1.00  0.00           C  
ATOM   1667  O   GLN   124      63.638  43.148  66.224  1.00  0.00           O  
ATOM   1668  N   PRO   125      65.813  43.492  66.666  1.00  0.00           N  
ATOM   1669  CD  PRO   125      65.524  44.888  67.198  1.00  0.00           C  
ATOM   1670  HD2 PRO   125      64.586  44.827  67.750  1.00  0.00           H  
ATOM   1671  HD3 PRO   125      65.461  45.544  66.330  1.00  0.00           H  
ATOM   1672  CG  PRO   125      66.744  45.175  67.979  1.00  0.00           C  
ATOM   1673  HG2 PRO   125      66.637  44.809  69.000  1.00  0.00           H  
ATOM   1674  HG3 PRO   125      66.971  46.240  68.009  1.00  0.00           H  
ATOM   1675  CB  PRO   125      67.873  44.393  67.324  1.00  0.00           C  
ATOM   1676  HB2 PRO   125      68.542  44.022  68.101  1.00  0.00           H  
ATOM   1677  HB3 PRO   125      68.354  45.101  66.650  1.00  0.00           H  
ATOM   1678  CA  PRO   125      67.268  43.224  66.607  1.00  0.00           C  
ATOM   1679  HA  PRO   125      67.581  43.310  65.567  1.00  0.00           H  
ATOM   1680  C   PRO   125      67.650  41.883  67.220  1.00  0.00           C  
ATOM   1681  O   PRO   125      67.035  41.415  68.166  1.00  0.00           O  
ATOM   1682  N   GLN   126      68.682  41.257  66.623  1.00  0.00           N  
ATOM   1683  H   GLN   126      69.244  41.936  66.131  1.00  0.00           H  
ATOM   1684  CA  GLN   126      69.188  39.976  66.987  1.00  0.00           C  
ATOM   1685  HA  GLN   126      68.419  39.205  66.929  1.00  0.00           H  
ATOM   1686  CB  GLN   126      70.164  39.590  65.831  1.00  0.00           C  
ATOM   1687  HB2 GLN   126      69.627  39.416  64.898  1.00  0.00           H  
ATOM   1688  HB3 GLN   126      70.811  40.443  65.626  1.00  0.00           H  
ATOM   1689  CG  GLN   126      71.138  38.438  66.103  1.00  0.00           C  
ATOM   1690  HG2 GLN   126      71.683  38.347  65.163  1.00  0.00           H  
ATOM   1691  HG3 GLN   126      71.835  38.642  66.916  1.00  0.00           H  
ATOM   1692  CD  GLN   126      70.409  37.113  66.281  1.00  0.00           C  
ATOM   1693  OE1 GLN   126      69.195  36.958  66.420  1.00  0.00           O  
ATOM   1694  NE2 GLN   126      71.181  36.085  66.398  1.00  0.00           N  
ATOM   1695 HE21 GLN   126      72.176  36.226  66.496  1.00  0.00           H  
ATOM   1696 HE22 GLN   126      70.737  35.182  66.479  1.00  0.00           H  
ATOM   1697  C   GLN   126      69.849  39.961  68.399  1.00  0.00           C  
ATOM   1698  O   GLN   126      70.436  40.896  68.836  1.00  0.00           O  
ATOM   1699  N   SER   127      69.850  38.776  69.028  1.00  0.00           N  
ATOM   1700  H   SER   127      69.513  37.941  68.571  1.00  0.00           H  
ATOM   1701  CA  SER   127      70.373  38.568  70.349  1.00  0.00           C  
ATOM   1702  HA  SER   127      70.018  37.576  70.631  1.00  0.00           H  
ATOM   1703  CB  SER   127      71.898  38.615  70.251  1.00  0.00           C  
ATOM   1704  HB2 SER   127      72.144  37.997  69.386  1.00  0.00           H  
ATOM   1705  HB3 SER   127      72.273  39.613  70.024  1.00  0.00           H  
ATOM   1706  OG  SER   127      72.560  38.122  71.383  1.00  0.00           O  
ATOM   1707  HG  SER   127      73.373  38.627  71.464  1.00  0.00           H  
ATOM   1708  C   SER   127      69.852  39.494  71.426  1.00  0.00           C  
ATOM   1709  O   SER   127      70.604  40.060  72.244  1.00  0.00           O  
ATOM   1710  N   GLY   128      68.508  39.649  71.479  1.00  0.00           N  
ATOM   1711  H   GLY   128      68.026  39.027  70.846  1.00  0.00           H  
ATOM   1712  CA  GLY   128      67.874  40.538  72.376  1.00  0.00           C  
ATOM   1713  HA2 GLY   128      66.835  40.211  72.403  1.00  0.00           H  
ATOM   1714  HA3 GLY   128      68.308  40.539  73.376  1.00  0.00           H  
ATOM   1715  C   GLY   128      67.786  42.008  71.982  1.00  0.00           C  
ATOM   1716  O   GLY   128      68.710  42.455  71.280  1.00  0.00           O  
ATOM   1717  N   SER   129      66.894  42.829  72.524  1.00  0.00           N  
ATOM   1718  H   SER   129      66.940  43.742  72.094  1.00  0.00           H  
ATOM   1719  CA  SER   129      66.017  42.692  73.711  1.00  0.00           C  
ATOM   1720  HA  SER   129      65.500  43.640  73.860  1.00  0.00           H  
ATOM   1721  CB  SER   129      64.824  41.762  73.532  1.00  0.00           C  
ATOM   1722  HB2 SER   129      65.230  40.754  73.442  1.00  0.00           H  
ATOM   1723  HB3 SER   129      64.194  41.738  74.421  1.00  0.00           H  
ATOM   1724  OG  SER   129      63.999  41.985  72.445  1.00  0.00           O  
ATOM   1725  HG  SER   129      64.577  41.750  71.715  1.00  0.00           H  
ATOM   1726  C   SER   129      66.891  42.522  74.888  1.00  0.00           C  
ATOM   1727  O   SER   129      66.717  41.477  75.573  1.00  0.00           O  
ATOM   1728  N   TYR   130      67.750  43.467  75.189  1.00  0.00           N  
ATOM   1729  H   TYR   130      67.595  44.325  74.679  1.00  0.00           H  
ATOM   1730  CA  TYR   130      68.782  43.458  76.218  1.00  0.00           C  
ATOM   1731  HA  TYR   130      68.637  42.658  76.944  1.00  0.00           H  
ATOM   1732  CB  TYR   130      70.171  42.994  75.656  1.00  0.00           C  
ATOM   1733  HB2 TYR   130      70.240  41.909  75.578  1.00  0.00           H  
ATOM   1734  HB3 TYR   130      70.273  43.476  74.683  1.00  0.00           H  
ATOM   1735  CG  TYR   130      71.383  43.359  76.506  1.00  0.00           C  
ATOM   1736  CD1 TYR   130      72.088  44.589  76.411  1.00  0.00           C  
ATOM   1737  HD1 TYR   130      71.803  45.300  75.650  1.00  0.00           H  
ATOM   1738  CE1 TYR   130      73.342  44.724  76.933  1.00  0.00           C  
ATOM   1739  HE1 TYR   130      73.998  45.541  76.672  1.00  0.00           H  
ATOM   1740  CZ  TYR   130      73.844  43.733  77.738  1.00  0.00           C  
ATOM   1741  OH  TYR   130      75.063  43.879  78.270  1.00  0.00           O  
ATOM   1742  HH  TYR   130      75.187  43.089  78.800  1.00  0.00           H  
ATOM   1743  CE2 TYR   130      73.106  42.538  77.939  1.00  0.00           C  
ATOM   1744  HE2 TYR   130      73.384  41.838  78.714  1.00  0.00           H  
ATOM   1745  CD2 TYR   130      71.895  42.324  77.323  1.00  0.00           C  
ATOM   1746  HD2 TYR   130      71.409  41.373  77.481  1.00  0.00           H  
ATOM   1747  C   TYR   130      68.836  44.759  76.947  1.00  0.00           C  
ATOM   1748  O   TYR   130      69.231  45.820  76.411  1.00  0.00           O  
ATOM   1749  N   SER   131      68.454  44.826  78.225  1.00  0.00           N  
ATOM   1750  H   SER   131      68.494  45.726  78.680  1.00  0.00           H  
ATOM   1751  CA  SER   131      67.604  43.892  79.075  1.00  0.00           C  
ATOM   1752  HA  SER   131      67.139  44.544  79.815  1.00  0.00           H  
ATOM   1753  CB  SER   131      66.430  43.285  78.302  1.00  0.00           C  
ATOM   1754  HB2 SER   131      66.064  43.990  77.556  1.00  0.00           H  
ATOM   1755  HB3 SER   131      66.659  42.333  77.822  1.00  0.00           H  
ATOM   1756  OG  SER   131      65.347  42.988  79.200  1.00  0.00           O  
ATOM   1757  HG  SER   131      64.712  42.384  78.806  1.00  0.00           H  
ATOM   1758  C   SER   131      68.416  42.852  79.877  1.00  0.00           C  
ATOM   1759  O   SER   131      68.875  41.834  79.281  1.00  0.00           O  
ATOM   1760  N   GLN   132      68.762  43.101  81.146  1.00  0.00           N  
ATOM   1761  H   GLN   132      69.319  42.384  81.588  1.00  0.00           H  
ATOM   1762  CA  GLN   132      68.412  44.194  81.995  1.00  0.00           C  
ATOM   1763  HA  GLN   132      68.447  45.133  81.441  1.00  0.00           H  
ATOM   1764  CB  GLN   132      66.999  44.041  82.588  1.00  0.00           C  
ATOM   1765  HB2 GLN   132      66.348  43.600  81.832  1.00  0.00           H  
ATOM   1766  HB3 GLN   132      67.054  43.164  83.233  1.00  0.00           H  
ATOM   1767  CG  GLN   132      66.314  45.128  83.411  1.00  0.00           C  
ATOM   1768  HG2 GLN   132      65.308  44.897  83.763  1.00  0.00           H  
ATOM   1769  HG3 GLN   132      66.843  45.284  84.351  1.00  0.00           H  
ATOM   1770  CD  GLN   132      66.349  46.497  82.673  1.00  0.00           C  
ATOM   1771  OE1 GLN   132      67.403  47.050  82.348  1.00  0.00           O  
ATOM   1772  NE2 GLN   132      65.198  47.176  82.509  1.00  0.00           N  
ATOM   1773 HE21 GLN   132      64.286  46.751  82.592  1.00  0.00           H  
ATOM   1774 HE22 GLN   132      65.188  48.115  82.137  1.00  0.00           H  
ATOM   1775  C   GLN   132      69.517  44.323  83.111  1.00  0.00           C  
ATOM   1776  O   GLN   132      69.755  43.352  83.849  1.00  0.00           O  
ATOM   1777  N   GLN   133      70.062  45.529  83.280  1.00  0.00           N  
ATOM   1778  H   GLN   133      69.802  46.263  82.636  1.00  0.00           H  
ATOM   1779  CA  GLN   133      71.226  45.879  84.078  1.00  0.00           C  
ATOM   1780  HA  GLN   133      71.664  46.691  83.497  1.00  0.00           H  
ATOM   1781  CB  GLN   133      70.929  46.377  85.422  1.00  0.00           C  
ATOM   1782  HB2 GLN   133      70.632  45.607  86.133  1.00  0.00           H  
ATOM   1783  HB3 GLN   133      71.870  46.808  85.762  1.00  0.00           H  
ATOM   1784  CG  GLN   133      69.916  47.559  85.388  1.00  0.00           C  
ATOM   1785  HG2 GLN   133      70.368  48.210  84.640  1.00  0.00           H  
ATOM   1786  HG3 GLN   133      68.903  47.183  85.244  1.00  0.00           H  
ATOM   1787  CD  GLN   133      69.906  48.366  86.678  1.00  0.00           C  
ATOM   1788  OE1 GLN   133      70.444  47.986  87.670  1.00  0.00           O  
ATOM   1789  NE2 GLN   133      69.567  49.616  86.591  1.00  0.00           N  
ATOM   1790 HE21 GLN   133      69.149  49.962  85.740  1.00  0.00           H  
ATOM   1791 HE22 GLN   133      69.735  50.242  87.366  1.00  0.00           H  
ATOM   1792  C   GLN   133      72.309  44.789  84.170  1.00  0.00           C  
ATOM   1793  O   GLN   133      72.450  44.094  85.173  1.00  0.00           O  
ATOM   1794  N   PRO   134      73.120  44.581  83.113  1.00  0.00           N  
ATOM   1795  CD  PRO   134      73.934  43.380  83.041  1.00  0.00           C  
ATOM   1796  HD2 PRO   134      73.238  42.543  83.100  1.00  0.00           H  
ATOM   1797  HD3 PRO   134      74.476  43.231  83.975  1.00  0.00           H  
ATOM   1798  CG  PRO   134      74.639  43.486  81.633  1.00  0.00           C  
ATOM   1799  HG2 PRO   134      74.025  42.954  80.907  1.00  0.00           H  
ATOM   1800  HG3 PRO   134      75.690  43.209  81.721  1.00  0.00           H  
ATOM   1801  CB  PRO   134      74.583  44.987  81.327  1.00  0.00           C  
ATOM   1802  HB2 PRO   134      74.577  45.321  80.289  1.00  0.00           H  
ATOM   1803  HB3 PRO   134      75.305  45.447  82.001  1.00  0.00           H  
ATOM   1804  CA  PRO   134      73.235  45.334  81.852  1.00  0.00           C  
ATOM   1805  HA  PRO   134      73.074  46.403  81.992  1.00  0.00           H  
ATOM   1806  C   PRO   134      72.154  44.856  80.838  1.00  0.00           C  
ATOM   1807  O   PRO   134      71.665  43.703  80.947  1.00  0.00           O  
ATOM   1808  N   SER   135      71.587  45.701  79.944  1.00  0.00           N  
ATOM   1809  H   SER   135      70.711  45.310  79.628  1.00  0.00           H  
ATOM   1810  CA  SER   135      71.851  47.098  79.632  1.00  0.00           C  
ATOM   1811  HA  SER   135      72.909  47.295  79.458  1.00  0.00           H  
ATOM   1812  CB  SER   135      71.236  47.560  78.359  1.00  0.00           C  
ATOM   1813  HB2 SER   135      71.550  46.891  77.558  1.00  0.00           H  
ATOM   1814  HB3 SER   135      70.149  47.555  78.445  1.00  0.00           H  
ATOM   1815  OG  SER   135      71.585  48.875  78.034  1.00  0.00           O  
ATOM   1816  HG  SER   135      71.233  49.274  77.235  1.00  0.00           H  
ATOM   1817  C   SER   135      71.411  48.058  80.723  1.00  0.00           C  
ATOM   1818  O   SER   135      70.578  47.715  81.518  1.00  0.00           O  
ATOM   1819  N   TYR   136      72.022  49.260  80.878  1.00  0.00           N  
ATOM   1820  H   TYR   136      72.638  49.535  80.127  1.00  0.00           H  
ATOM   1821  CA  TYR   136      71.782  50.256  81.935  1.00  0.00           C  
ATOM   1822  HA  TYR   136      71.169  49.770  82.694  1.00  0.00           H  
ATOM   1823  CB  TYR   136      73.112  50.498  82.610  1.00  0.00           C  
ATOM   1824  HB2 TYR   136      73.710  50.869  81.777  1.00  0.00           H  
ATOM   1825  HB3 TYR   136      73.145  51.320  83.325  1.00  0.00           H  
ATOM   1826  CG  TYR   136      73.812  49.356  83.331  1.00  0.00           C  
ATOM   1827  CD1 TYR   136      73.341  48.865  84.512  1.00  0.00           C  
ATOM   1828  HD1 TYR   136      72.420  49.289  84.884  1.00  0.00           H  
ATOM   1829  CE1 TYR   136      74.092  47.870  85.185  1.00  0.00           C  
ATOM   1830  HE1 TYR   136      73.757  47.639  86.186  1.00  0.00           H  
ATOM   1831  CZ  TYR   136      75.283  47.351  84.659  1.00  0.00           C  
ATOM   1832  OH  TYR   136      76.050  46.483  85.318  1.00  0.00           O  
ATOM   1833  HH  TYR   136      76.887  46.290  84.890  1.00  0.00           H  
ATOM   1834  CE2 TYR   136      75.700  47.812  83.413  1.00  0.00           C  
ATOM   1835  HE2 TYR   136      76.616  47.431  82.987  1.00  0.00           H  
ATOM   1836  CD2 TYR   136      74.956  48.746  82.682  1.00  0.00           C  
ATOM   1837  HD2 TYR   136      75.350  49.086  81.736  1.00  0.00           H  
ATOM   1838  C   TYR   136      71.013  51.550  81.452  1.00  0.00           C  
ATOM   1839  O   TYR   136      71.720  52.529  81.212  1.00  0.00           O  
ATOM   1840  N   GLY   137      69.683  51.618  81.508  1.00  0.00           N  
ATOM   1841  H   GLY   137      69.217  52.482  81.272  1.00  0.00           H  
ATOM   1842  CA  GLY   137      68.684  50.534  81.783  1.00  0.00           C  
ATOM   1843  HA2 GLY   137      67.747  50.809  81.298  1.00  0.00           H  
ATOM   1844  HA3 GLY   137      68.910  49.535  81.410  1.00  0.00           H  
ATOM   1845  C   GLY   137      68.378  50.375  83.256  1.00  0.00           C  
ATOM   1846  O   GLY   137      69.198  50.621  84.183  1.00  0.00           O  
ATOM   1847  N   GLY   138      67.117  50.006  83.497  1.00  0.00           N  
ATOM   1848  H   GLY   138      66.521  49.931  82.685  1.00  0.00           H  
ATOM   1849  CA  GLY   138      66.456  50.030  84.830  1.00  0.00           C  
ATOM   1850  HA2 GLY   138      65.511  49.504  84.688  1.00  0.00           H  
ATOM   1851  HA3 GLY   138      66.984  49.304  85.449  1.00  0.00           H  
ATOM   1852  C   GLY   138      66.359  51.406  85.521  1.00  0.00           C  
ATOM   1853  O   GLY   138      66.752  52.487  84.997  1.00  0.00           O  
ATOM   1854  N   GLN   139      65.851  51.381  86.744  1.00  0.00           N  
ATOM   1855  H   GLN   139      65.757  52.295  87.165  1.00  0.00           H  
ATOM   1856  CA  GLN   139      65.331  50.304  87.517  1.00  0.00           C  
ATOM   1857  HA  GLN   139      65.162  49.438  86.878  1.00  0.00           H  
ATOM   1858  CB  GLN   139      66.367  49.929  88.611  1.00  0.00           C  
ATOM   1859  HB2 GLN   139      65.982  49.125  89.239  1.00  0.00           H  
ATOM   1860  HB3 GLN   139      67.305  49.592  88.171  1.00  0.00           H  
ATOM   1861  CG  GLN   139      66.766  51.024  89.542  1.00  0.00           C  
ATOM   1862  HG2 GLN   139      67.206  51.837  88.965  1.00  0.00           H  
ATOM   1863  HG3 GLN   139      65.951  51.448  90.128  1.00  0.00           H  
ATOM   1864  CD  GLN   139      67.801  50.413  90.502  1.00  0.00           C  
ATOM   1865  OE1 GLN   139      67.559  49.740  91.493  1.00  0.00           O  
ATOM   1866  NE2 GLN   139      69.057  50.490  90.132  1.00  0.00           N  
ATOM   1867 HE21 GLN   139      69.333  51.074  89.355  1.00  0.00           H  
ATOM   1868 HE22 GLN   139      69.674  50.066  90.810  1.00  0.00           H  
ATOM   1869  C   GLN   139      63.948  50.586  88.150  1.00  0.00           C  
ATOM   1870  O   GLN   139      63.389  49.672  88.729  1.00  0.00           O  
ATOM   1871  N   GLN   140      63.467  51.847  88.126  1.00  0.00           N  
ATOM   1872  H   GLN   140      64.057  52.515  87.652  1.00  0.00           H  
ATOM   1873  CA  GLN   140      62.225  52.433  88.695  1.00  0.00           C  
ATOM   1874  HA  GLN   140      62.314  53.520  88.675  1.00  0.00           H  
ATOM   1875  CB  GLN   140      61.045  51.994  87.710  1.00  0.00           C  
ATOM   1876  HB2 GLN   140      61.145  50.911  87.624  1.00  0.00           H  
ATOM   1877  HB3 GLN   140      60.137  52.302  88.227  1.00  0.00           H  
ATOM   1878  CG  GLN   140      61.199  52.805  86.405  1.00  0.00           C  
ATOM   1879  HG2 GLN   140      60.211  52.719  85.953  1.00  0.00           H  
ATOM   1880  HG3 GLN   140      61.503  53.840  86.561  1.00  0.00           H  
ATOM   1881  CD  GLN   140      62.087  52.188  85.370  1.00  0.00           C  
ATOM   1882  OE1 GLN   140      61.873  51.038  85.009  1.00  0.00           O  
ATOM   1883  NE2 GLN   140      63.127  52.848  84.952  1.00  0.00           N  
ATOM   1884 HE21 GLN   140      63.291  53.804  85.234  1.00  0.00           H  
ATOM   1885 HE22 GLN   140      63.822  52.364  84.402  1.00  0.00           H  
ATOM   1886  C   GLN   140      61.969  51.910  90.149  1.00  0.00           C  
ATOM   1887  O   GLN   140      60.964  51.276  90.424  1.00  0.00           O  
ATOM   1888  N   GLN   141      62.910  52.128  91.137  1.00  0.00           N  
ATOM   1889  H   GLN   141      63.741  52.661  90.925  1.00  0.00           H  
ATOM   1890  CA  GLN   141      62.902  51.619  92.520  1.00  0.00           C  
ATOM   1891  HA  GLN   141      61.863  51.385  92.753  1.00  0.00           H  
ATOM   1892  CB  GLN   141      63.886  50.427  92.757  1.00  0.00           C  
ATOM   1893  HB2 GLN   141      64.910  50.716  92.519  1.00  0.00           H  
ATOM   1894  HB3 GLN   141      63.787  50.172  93.812  1.00  0.00           H  
ATOM   1895  CG  GLN   141      63.515  49.188  91.938  1.00  0.00           C  
ATOM   1896  HG2 GLN   141      62.562  49.340  91.430  1.00  0.00           H  
ATOM   1897  HG3 GLN   141      64.346  49.122  91.236  1.00  0.00           H  
ATOM   1898  CD  GLN   141      63.373  47.754  92.509  1.00  0.00           C  
ATOM   1899  OE1 GLN   141      62.848  47.500  93.591  1.00  0.00           O  
ATOM   1900  NE2 GLN   141      63.651  46.735  91.764  1.00  0.00           N  
ATOM   1901 HE21 GLN   141      64.171  46.904  90.915  1.00  0.00           H  
ATOM   1902 HE22 GLN   141      63.661  45.800  92.145  1.00  0.00           H  
ATOM   1903  C   GLN   141      63.229  52.837  93.399  1.00  0.00           C  
ATOM   1904  O   GLN   141      64.310  53.446  93.226  1.00  0.00           O  
ATOM   1905  N   SER   142      62.305  53.221  94.361  1.00  0.00           N  
ATOM   1906  H   SER   142      62.493  53.994  94.984  1.00  0.00           H  
ATOM   1907  CA  SER   142      60.969  52.602  94.630  1.00  0.00           C  
ATOM   1908  HA  SER   142      60.630  53.096  95.540  1.00  0.00           H  
ATOM   1909  CB  SER   142      59.847  52.815  93.595  1.00  0.00           C  
ATOM   1910  HB2 SER   142      60.027  53.809  93.185  1.00  0.00           H  
ATOM   1911  HB3 SER   142      59.951  52.124  92.758  1.00  0.00           H  
ATOM   1912  OG  SER   142      58.566  52.651  94.173  1.00  0.00           O  
ATOM   1913  HG  SER   142      57.964  53.300  93.802  1.00  0.00           H  
ATOM   1914  C   SER   142      61.142  51.174  95.182  1.00  0.00           C  
ATOM   1915  O   SER   142      60.842  50.207  94.467  1.00  0.00           O  
ATOM   1916  N   TYR   143      61.768  51.027  96.380  1.00  0.00           N  
ATOM   1917  H   TYR   143      61.757  51.831  96.992  1.00  0.00           H  
ATOM   1918  CA  TYR   143      62.163  49.750  96.941  1.00  0.00           C  
ATOM   1919  HA  TYR   143      62.345  49.139  96.057  1.00  0.00           H  
ATOM   1920  CB  TYR   143      63.512  49.785  97.642  1.00  0.00           C  
ATOM   1921  HB2 TYR   143      63.485  50.389  98.549  1.00  0.00           H  
ATOM   1922  HB3 TYR   143      63.733  48.818  98.092  1.00  0.00           H  
ATOM   1923  CG  TYR   143      64.632  50.247  96.727  1.00  0.00           C  
ATOM   1924  CD1 TYR   143      65.342  49.251  96.034  1.00  0.00           C  
ATOM   1925  HD1 TYR   143      64.963  48.239  96.044  1.00  0.00           H  
ATOM   1926  CE1 TYR   143      66.353  49.520  95.189  1.00  0.00           C  
ATOM   1927  HE1 TYR   143      66.795  48.745  94.580  1.00  0.00           H  
ATOM   1928  CZ  TYR   143      66.671  50.852  94.885  1.00  0.00           C  
ATOM   1929  OH  TYR   143      67.758  51.196  94.146  1.00  0.00           O  
ATOM   1930  HH  TYR   143      68.073  50.643  93.427  1.00  0.00           H  
ATOM   1931  CE2 TYR   143      65.983  51.933  95.561  1.00  0.00           C  
ATOM   1932  HE2 TYR   143      66.241  52.981  95.509  1.00  0.00           H  
ATOM   1933  CD2 TYR   143      64.987  51.564  96.517  1.00  0.00           C  
ATOM   1934  HD2 TYR   143      64.424  52.338  97.018  1.00  0.00           H  
ATOM   1935  C   TYR   143      61.042  49.252  97.855  1.00  0.00           C  
ATOM   1936  O   TYR   143      60.551  50.021  98.687  1.00  0.00           O  
ATOM   1937  N   GLY   144      60.703  47.952  97.825  1.00  0.00           N  
ATOM   1938  H   GLY   144      61.151  47.266  97.233  1.00  0.00           H  
ATOM   1939  CA  GLY   144      59.522  47.351  98.481  1.00  0.00           C  
ATOM   1940  HA2 GLY   144      59.624  46.273  98.356  1.00  0.00           H  
ATOM   1941  HA3 GLY   144      59.548  47.640  99.531  1.00  0.00           H  
ATOM   1942  C   GLY   144      58.188  47.788  97.791  1.00  0.00           C  
ATOM   1943  O   GLY   144      58.133  48.606  96.839  1.00  0.00           O  
ATOM   1944  N   GLN   145      57.036  47.208  98.283  1.00  0.00           N  
ATOM   1945  H   GLN   145      57.098  46.502  99.003  1.00  0.00           H  
ATOM   1946  CA  GLN   145      55.688  47.523  97.857  1.00  0.00           C  
ATOM   1947  HA  GLN   145      55.622  47.481  96.770  1.00  0.00           H  
ATOM   1948  CB  GLN   145      54.701  46.431  98.371  1.00  0.00           C  
ATOM   1949  HB2 GLN   145      54.354  46.545  99.398  1.00  0.00           H  
ATOM   1950  HB3 GLN   145      53.742  46.636  97.896  1.00  0.00           H  
ATOM   1951  CG  GLN   145      55.028  44.974  98.127  1.00  0.00           C  
ATOM   1952  HG2 GLN   145      54.049  44.496  98.080  1.00  0.00           H  
ATOM   1953  HG3 GLN   145      55.578  44.838  97.196  1.00  0.00           H  
ATOM   1954  CD  GLN   145      55.876  44.320  99.136  1.00  0.00           C  
ATOM   1955  OE1 GLN   145      56.471  44.984  99.979  1.00  0.00           O  
ATOM   1956  NE2 GLN   145      55.995  42.981  99.004  1.00  0.00           N  
ATOM   1957 HE21 GLN   145      56.544  42.472  99.682  1.00  0.00           H  
ATOM   1958 HE22 GLN   145      55.469  42.575  98.244  1.00  0.00           H  
ATOM   1959  C   GLN   145      55.121  48.875  98.419  1.00  0.00           C  
ATOM   1960  O   GLN   145      55.395  49.163  99.586  1.00  0.00           O  
ATOM   1961  N   GLN   146      54.312  49.597  97.702  1.00  0.00           N  
ATOM   1962  H   GLN   146      54.063  49.239  96.791  1.00  0.00           H  
ATOM   1963  CA  GLN   146      53.968  50.976  98.123  1.00  0.00           C  
ATOM   1964  HA  GLN   146      54.756  51.490  98.673  1.00  0.00           H  
ATOM   1965  CB  GLN   146      53.565  51.803  96.876  1.00  0.00           C  
ATOM   1966  HB2 GLN   146      52.666  51.406  96.405  1.00  0.00           H  
ATOM   1967  HB3 GLN   146      53.227  52.759  97.274  1.00  0.00           H  
ATOM   1968  CG  GLN   146      54.686  52.103  95.902  1.00  0.00           C  
ATOM   1969  HG2 GLN   146      54.259  52.819  95.201  1.00  0.00           H  
ATOM   1970  HG3 GLN   146      55.547  52.536  96.411  1.00  0.00           H  
ATOM   1971  CD  GLN   146      55.023  50.968  94.963  1.00  0.00           C  
ATOM   1972  OE1 GLN   146      54.153  50.303  94.356  1.00  0.00           O  
ATOM   1973  NE2 GLN   146      56.302  50.721  94.681  1.00  0.00           N  
ATOM   1974 HE21 GLN   146      57.035  51.191  95.191  1.00  0.00           H  
ATOM   1975 HE22 GLN   146      56.543  50.016  93.999  1.00  0.00           H  
ATOM   1976  C   GLN   146      52.780  50.850  99.146  1.00  0.00           C  
ATOM   1977  O   GLN   146      51.600  50.818  98.762  1.00  0.00           O  
ATOM   1978  N   GLN   147      53.058  50.965 100.450  1.00  0.00           N  
ATOM   1979  H   GLN   147      54.011  51.156 100.725  1.00  0.00           H  
ATOM   1980  CA  GLN   147      52.093  50.638 101.553  1.00  0.00           C  
ATOM   1981  HA  GLN   147      51.555  49.739 101.252  1.00  0.00           H  
ATOM   1982  CB  GLN   147      52.889  50.516 102.941  1.00  0.00           C  
ATOM   1983  HB2 GLN   147      53.279  51.480 103.269  1.00  0.00           H  
ATOM   1984  HB3 GLN   147      52.168  50.321 103.735  1.00  0.00           H  
ATOM   1985  CG  GLN   147      54.016  49.504 102.946  1.00  0.00           C  
ATOM   1986  HG2 GLN   147      54.675  49.837 102.145  1.00  0.00           H  
ATOM   1987  HG3 GLN   147      54.524  49.563 103.908  1.00  0.00           H  
ATOM   1988  CD  GLN   147      53.593  48.066 102.664  1.00  0.00           C  
ATOM   1989  OE1 GLN   147      52.466  47.663 102.329  1.00  0.00           O  
ATOM   1990  NE2 GLN   147      54.535  47.207 102.878  1.00  0.00           N  
ATOM   1991 HE21 GLN   147      55.467  47.526 103.104  1.00  0.00           H  
ATOM   1992 HE22 GLN   147      54.392  46.260 102.555  1.00  0.00           H  
ATOM   1993  C   GLN   147      51.051  51.721 101.682  1.00  0.00           C  
ATOM   1994  O   GLN   147      51.137  52.813 101.049  1.00  0.00           O  
ATOM   1995  N   SER   148      49.981  51.434 102.393  1.00  0.00           N  
ATOM   1996  H   SER   148      50.067  50.506 102.782  1.00  0.00           H  
ATOM   1997  CA  SER   148      48.783  52.263 102.729  1.00  0.00           C  
ATOM   1998  HA  SER   148      48.231  52.443 101.806  1.00  0.00           H  
ATOM   1999  CB  SER   148      47.951  51.550 103.799  1.00  0.00           C  
ATOM   2000  HB2 SER   148      47.758  50.638 103.234  1.00  0.00           H  
ATOM   2001  HB3 SER   148      48.416  51.325 104.759  1.00  0.00           H  
ATOM   2002  OG  SER   148      46.818  52.312 103.958  1.00  0.00           O  
ATOM   2003  HG  SER   148      46.108  51.791 103.577  1.00  0.00           H  
ATOM   2004  C   SER   148      49.260  53.566 103.329  1.00  0.00           C  
ATOM   2005  O   SER   148      50.240  53.557 104.127  1.00  0.00           O  
ATOM   2006  N   TYR   149      48.785  54.703 102.877  1.00  0.00           N  
ATOM   2007  H   TYR   149      48.008  54.707 102.232  1.00  0.00           H  
ATOM   2008  CA  TYR   149      49.469  56.028 103.015  1.00  0.00           C  
ATOM   2009  HA  TYR   149      50.263  56.007 102.269  1.00  0.00           H  
ATOM   2010  CB  TYR   149      48.441  57.029 102.609  1.00  0.00           C  
ATOM   2011  HB2 TYR   149      48.211  56.839 101.561  1.00  0.00           H  
ATOM   2012  HB3 TYR   149      47.545  56.844 103.201  1.00  0.00           H  
ATOM   2013  CG  TYR   149      48.923  58.515 102.717  1.00  0.00           C  
ATOM   2014  CD1 TYR   149      48.544  59.227 103.889  1.00  0.00           C  
ATOM   2015  HD1 TYR   149      47.901  58.682 104.564  1.00  0.00           H  
ATOM   2016  CE1 TYR   149      49.081  60.470 104.103  1.00  0.00           C  
ATOM   2017  HE1 TYR   149      48.927  60.933 105.067  1.00  0.00           H  
ATOM   2018  CZ  TYR   149      49.960  61.057 103.187  1.00  0.00           C  
ATOM   2019  OH  TYR   149      50.462  62.253 103.580  1.00  0.00           O  
ATOM   2020  HH  TYR   149      51.173  62.469 102.972  1.00  0.00           H  
ATOM   2021  CE2 TYR   149      50.256  60.391 101.982  1.00  0.00           C  
ATOM   2022  HE2 TYR   149      50.983  60.851 101.329  1.00  0.00           H  
ATOM   2023  CD2 TYR   149      49.767  59.086 101.762  1.00  0.00           C  
ATOM   2024  HD2 TYR   149      50.063  58.572 100.860  1.00  0.00           H  
ATOM   2025  C   TYR   149      49.928  56.432 104.428  1.00  0.00           C  
ATOM   2026  O   TYR   149      49.257  56.230 105.359  1.00  0.00           O  
ATOM   2027  N   ASN   150      51.079  57.063 104.523  1.00  0.00           N  
ATOM   2028  H   ASN   150      51.634  57.138 103.682  1.00  0.00           H  
ATOM   2029  CA  ASN   150      51.720  57.560 105.692  1.00  0.00           C  
ATOM   2030  HA  ASN   150      51.234  57.275 106.625  1.00  0.00           H  
ATOM   2031  CB  ASN   150      53.157  56.888 105.847  1.00  0.00           C  
ATOM   2032  HB2 ASN   150      53.199  55.799 105.846  1.00  0.00           H  
ATOM   2033  HB3 ASN   150      53.779  57.219 105.015  1.00  0.00           H  
ATOM   2034  CG  ASN   150      53.686  57.312 107.200  1.00  0.00           C  
ATOM   2035  OD1 ASN   150      53.361  56.560 108.146  1.00  0.00           O  
ATOM   2036  ND2 ASN   150      54.567  58.205 107.373  1.00  0.00           N  
ATOM   2037 HD21 ASN   150      54.890  58.501 108.283  1.00  0.00           H  
ATOM   2038 HD22 ASN   150      54.864  58.766 106.587  1.00  0.00           H  
ATOM   2039  C   ASN   150      51.825  59.125 105.570  1.00  0.00           C  
ATOM   2040  O   ASN   150      52.339  59.597 104.574  1.00  0.00           O  
ATOM   2041  N   PRO   151      51.463  59.890 106.592  1.00  0.00           N  
ATOM   2042  CD  PRO   151      50.615  59.489 107.684  1.00  0.00           C  
ATOM   2043  HD2 PRO   151      51.086  58.657 108.207  1.00  0.00           H  
ATOM   2044  HD3 PRO   151      49.581  59.200 107.495  1.00  0.00           H  
ATOM   2045  CG  PRO   151      50.630  60.642 108.593  1.00  0.00           C  
ATOM   2046  HG2 PRO   151      51.435  60.503 109.315  1.00  0.00           H  
ATOM   2047  HG3 PRO   151      49.651  60.745 109.061  1.00  0.00           H  
ATOM   2048  CB  PRO   151      50.957  61.882 107.700  1.00  0.00           C  
ATOM   2049  HB2 PRO   151      51.351  62.773 108.190  1.00  0.00           H  
ATOM   2050  HB3 PRO   151      50.068  62.141 107.126  1.00  0.00           H  
ATOM   2051  CA  PRO   151      51.889  61.289 106.696  1.00  0.00           C  
ATOM   2052  HA  PRO   151      51.687  61.746 105.728  1.00  0.00           H  
ATOM   2053  C   PRO   151      53.352  61.532 107.300  1.00  0.00           C  
ATOM   2054  O   PRO   151      53.706  60.948 108.287  1.00  0.00           O  
ATOM   2055  N   PRO   152      54.033  62.532 106.761  1.00  0.00           N  
ATOM   2056  CD  PRO   152      53.470  63.449 105.730  1.00  0.00           C  
ATOM   2057  HD2 PRO   152      52.699  64.104 106.137  1.00  0.00           H  
ATOM   2058  HD3 PRO   152      53.119  62.899 104.857  1.00  0.00           H  
ATOM   2059  CG  PRO   152      54.664  64.381 105.317  1.00  0.00           C  
ATOM   2060  HG2 PRO   152      54.237  65.351 105.062  1.00  0.00           H  
ATOM   2061  HG3 PRO   152      55.189  63.985 104.448  1.00  0.00           H  
ATOM   2062  CB  PRO   152      55.608  64.320 106.551  1.00  0.00           C  
ATOM   2063  HB2 PRO   152      55.398  65.130 107.250  1.00  0.00           H  
ATOM   2064  HB3 PRO   152      56.650  64.333 106.234  1.00  0.00           H  
ATOM   2065  CA  PRO   152      55.318  62.969 107.224  1.00  0.00           C  
ATOM   2066  HA  PRO   152      56.112  62.332 106.836  1.00  0.00           H  
ATOM   2067  C   PRO   152      55.565  63.088 108.682  1.00  0.00           C  
ATOM   2068  O   PRO   152      54.733  63.668 109.437  1.00  0.00           O  
ATOM   2069  N   GLN   153      56.642  62.533 109.194  1.00  0.00           N  
ATOM   2070  H   GLN   153      57.254  62.216 108.455  1.00  0.00           H  
ATOM   2071  CA  GLN   153      57.160  62.792 110.551  1.00  0.00           C  
ATOM   2072  HA  GLN   153      56.347  62.415 111.171  1.00  0.00           H  
ATOM   2073  CB  GLN   153      58.499  61.985 110.697  1.00  0.00           C  
ATOM   2074  HB2 GLN   153      58.974  62.441 109.828  1.00  0.00           H  
ATOM   2075  HB3 GLN   153      58.875  62.421 111.623  1.00  0.00           H  
ATOM   2076  CG  GLN   153      58.641  60.455 110.491  1.00  0.00           C  
ATOM   2077  HG2 GLN   153      59.677  60.154 110.647  1.00  0.00           H  
ATOM   2078  HG3 GLN   153      58.035  59.924 111.225  1.00  0.00           H  
ATOM   2079  CD  GLN   153      58.274  59.861 109.115  1.00  0.00           C  
ATOM   2080  OE1 GLN   153      58.186  60.523 108.070  1.00  0.00           O  
ATOM   2081  NE2 GLN   153      58.142  58.584 109.056  1.00  0.00           N  
ATOM   2082 HE21 GLN   153      58.459  57.985 109.805  1.00  0.00           H  
ATOM   2083 HE22 GLN   153      58.046  58.101 108.175  1.00  0.00           H  
ATOM   2084  C   GLN   153      57.360  64.255 110.645  1.00  0.00           C  
ATOM   2085  O   GLN   153      57.477  65.096 109.728  1.00  0.00           O  
ATOM   2086  N   GLY   154      57.455  64.637 111.953  1.00  0.00           N  
ATOM   2087  H   GLY   154      57.332  64.073 112.781  1.00  0.00           H  
ATOM   2088  CA  GLY   154      57.503  66.046 112.340  1.00  0.00           C  
ATOM   2089  HA2 GLY   154      57.721  66.162 113.401  1.00  0.00           H  
ATOM   2090  HA3 GLY   154      58.345  66.448 111.776  1.00  0.00           H  
ATOM   2091  C   GLY   154      56.346  66.933 112.036  1.00  0.00           C  
ATOM   2092  O   GLY   154      55.242  66.481 112.067  1.00  0.00           O  
ATOM   2093  N   TYR   155      56.533  68.236 111.697  1.00  0.00           N  
ATOM   2094  H   TYR   155      57.468  68.593 111.564  1.00  0.00           H  
ATOM   2095  CA  TYR   155      55.499  69.268 111.573  1.00  0.00           C  
ATOM   2096  HA  TYR   155      54.598  68.753 111.240  1.00  0.00           H  
ATOM   2097  CB  TYR   155      55.324  70.040 112.903  1.00  0.00           C  
ATOM   2098  HB2 TYR   155      56.256  70.504 113.226  1.00  0.00           H  
ATOM   2099  HB3 TYR   155      54.681  70.914 112.798  1.00  0.00           H  
ATOM   2100  CG  TYR   155      54.860  69.174 114.072  1.00  0.00           C  
ATOM   2101  CD1 TYR   155      55.817  68.753 114.978  1.00  0.00           C  
ATOM   2102  HD1 TYR   155      56.815  69.162 114.919  1.00  0.00           H  
ATOM   2103  CE1 TYR   155      55.503  68.018 116.152  1.00  0.00           C  
ATOM   2104  HE1 TYR   155      56.216  67.807 116.935  1.00  0.00           H  
ATOM   2105  CZ  TYR   155      54.147  67.680 116.406  1.00  0.00           C  
ATOM   2106  OH  TYR   155      53.860  66.865 117.471  1.00  0.00           O  
ATOM   2107  HH  TYR   155      53.095  66.348 117.211  1.00  0.00           H  
ATOM   2108  CE2 TYR   155      53.156  68.097 115.508  1.00  0.00           C  
ATOM   2109  HE2 TYR   155      52.136  67.903 115.803  1.00  0.00           H  
ATOM   2110  CD2 TYR   155      53.486  68.783 114.290  1.00  0.00           C  
ATOM   2111  HD2 TYR   155      52.668  69.086 113.653  1.00  0.00           H  
ATOM   2112  C   TYR   155      55.911  70.273 110.435  1.00  0.00           C  
ATOM   2113  O   TYR   155      57.068  70.499 110.172  1.00  0.00           O  
ATOM   2114  N   GLY   156      54.872  70.815 109.739  1.00  0.00           N  
ATOM   2115  H   GLY   156      55.169  71.332 108.924  1.00  0.00           H  
ATOM   2116  CA  GLY   156      53.446  70.542 109.940  1.00  0.00           C  
ATOM   2117  HA2 GLY   156      53.229  69.518 109.638  1.00  0.00           H  
ATOM   2118  HA3 GLY   156      53.152  70.515 110.989  1.00  0.00           H  
ATOM   2119  C   GLY   156      52.498  71.479 109.265  1.00  0.00           C  
ATOM   2120  O   GLY   156      52.921  71.993 108.222  1.00  0.00           O  
ATOM   2121  N   GLN   157      51.362  71.793 109.870  1.00  0.00           N  
ATOM   2122  H   GLN   157      51.109  71.218 110.660  1.00  0.00           H  
ATOM   2123  CA  GLN   157      50.307  72.675 109.438  1.00  0.00           C  
ATOM   2124  HA  GLN   157      50.674  73.551 108.903  1.00  0.00           H  
ATOM   2125  CB  GLN   157      49.361  71.798 108.580  1.00  0.00           C  
ATOM   2126  HB2 GLN   157      49.008  71.065 109.305  1.00  0.00           H  
ATOM   2127  HB3 GLN   157      48.486  72.384 108.299  1.00  0.00           H  
ATOM   2128  CG  GLN   157      49.897  71.015 107.368  1.00  0.00           C  
ATOM   2129  HG2 GLN   157      50.166  71.689 106.554  1.00  0.00           H  
ATOM   2130  HG3 GLN   157      50.886  70.622 107.605  1.00  0.00           H  
ATOM   2131  CD  GLN   157      49.017  69.895 106.807  1.00  0.00           C  
ATOM   2132  OE1 GLN   157      47.992  70.129 106.193  1.00  0.00           O  
ATOM   2133  NE2 GLN   157      49.343  68.619 106.925  1.00  0.00           N  
ATOM   2134 HE21 GLN   157      50.224  68.352 107.340  1.00  0.00           H  
ATOM   2135 HE22 GLN   157      48.680  67.904 106.661  1.00  0.00           H  
ATOM   2136  C   GLN   157      49.567  73.165 110.698  1.00  0.00           C  
ATOM   2137  O   GLN   157      49.416  72.434 111.614  1.00  0.00           O  
ATOM   2138  N   GLN   158      49.245  74.459 110.821  1.00  0.00           N  
ATOM   2139  H   GLN   158      49.057  74.778 111.760  1.00  0.00           H  
ATOM   2140  CA  GLN   158      49.199  75.425 109.722  1.00  0.00           C  
ATOM   2141  HA  GLN   158      49.167  75.055 108.698  1.00  0.00           H  
ATOM   2142  CB  GLN   158      47.924  76.234 109.846  1.00  0.00           C  
ATOM   2143  HB2 GLN   158      47.922  76.756 110.803  1.00  0.00           H  
ATOM   2144  HB3 GLN   158      47.946  77.010 109.082  1.00  0.00           H  
ATOM   2145  CG  GLN   158      46.596  75.453 109.642  1.00  0.00           C  
ATOM   2146  HG2 GLN   158      46.604  74.832 108.747  1.00  0.00           H  
ATOM   2147  HG3 GLN   158      46.329  74.834 110.499  1.00  0.00           H  
ATOM   2148  CD  GLN   158      45.346  76.336 109.527  1.00  0.00           C  
ATOM   2149  OE1 GLN   158      44.496  76.347 110.420  1.00  0.00           O  
ATOM   2150  NE2 GLN   158      45.110  76.928 108.326  1.00  0.00           N  
ATOM   2151 HE21 GLN   158      45.845  76.932 107.634  1.00  0.00           H  
ATOM   2152 HE22 GLN   158      44.389  77.633 108.390  1.00  0.00           H  
ATOM   2153  C   GLN   158      50.481  76.290 109.600  1.00  0.00           C  
ATOM   2154  O   GLN   158      50.795  76.775 108.528  1.00  0.00           O  
ATOM   2155  N   ASN   159      51.228  76.534 110.734  1.00  0.00           N  
ATOM   2156  H   ASN   159      50.911  76.180 111.625  1.00  0.00           H  
ATOM   2157  CA  ASN   159      52.296  77.415 110.881  1.00  0.00           C  
ATOM   2158  HA  ASN   159      53.113  77.158 110.207  1.00  0.00           H  
ATOM   2159  CB  ASN   159      51.860  78.824 110.664  1.00  0.00           C  
ATOM   2160  HB2 ASN   159      52.678  79.543 110.708  1.00  0.00           H  
ATOM   2161  HB3 ASN   159      51.479  78.853 109.643  1.00  0.00           H  
ATOM   2162  CG  ASN   159      50.743  79.332 111.540  1.00  0.00           C  
ATOM   2163  OD1 ASN   159      50.035  78.672 112.307  1.00  0.00           O  
ATOM   2164  ND2 ASN   159      50.340  80.549 111.205  1.00  0.00           N  
ATOM   2165 HD21 ASN   159      51.034  81.051 110.671  1.00  0.00           H  
ATOM   2166 HD22 ASN   159      49.426  80.931 111.399  1.00  0.00           H  
ATOM   2167  C   ASN   159      52.889  77.343 112.328  1.00  0.00           C  
ATOM   2168  O   ASN   159      52.177  76.920 113.217  1.00  0.00           O  
ATOM   2169  N   GLN   160      54.143  77.681 112.524  1.00  0.00           N  
ATOM   2170  H   GLN   160      54.490  77.606 113.470  1.00  0.00           H  
ATOM   2171  CA  GLN   160      55.146  78.276 111.711  1.00  0.00           C  
ATOM   2172  HA  GLN   160      54.679  78.486 110.749  1.00  0.00           H  
ATOM   2173  CB  GLN   160      55.429  79.703 112.204  1.00  0.00           C  
ATOM   2174  HB2 GLN   160      54.447  80.155 112.348  1.00  0.00           H  
ATOM   2175  HB3 GLN   160      55.827  79.621 113.216  1.00  0.00           H  
ATOM   2176  CG  GLN   160      56.265  80.648 111.402  1.00  0.00           C  
ATOM   2177  HG2 GLN   160      55.976  81.630 111.775  1.00  0.00           H  
ATOM   2178  HG3 GLN   160      57.337  80.531 111.559  1.00  0.00           H  
ATOM   2179  CD  GLN   160      55.958  80.512 109.928  1.00  0.00           C  
ATOM   2180  OE1 GLN   160      55.003  80.998 109.357  1.00  0.00           O  
ATOM   2181  NE2 GLN   160      56.768  79.837 109.160  1.00  0.00           N  
ATOM   2182 HE21 GLN   160      57.646  79.540 109.560  1.00  0.00           H  
ATOM   2183 HE22 GLN   160      56.761  79.995 108.163  1.00  0.00           H  
ATOM   2184  C   GLN   160      56.357  77.261 111.568  1.00  0.00           C  
ATOM   2185  O   GLN   160      57.095  77.135 112.582  1.00  0.00           O  
ATOM   2186  N   TYR   161      56.502  76.500 110.436  1.00  0.00           N  
ATOM   2187  H   TYR   161      55.852  76.651 109.677  1.00  0.00           H  
ATOM   2188  CA  TYR   161      57.233  75.272 110.190  1.00  0.00           C  
ATOM   2189  HA  TYR   161      57.942  75.092 110.998  1.00  0.00           H  
ATOM   2190  CB  TYR   161      56.343  74.040 110.177  1.00  0.00           C  
ATOM   2191  HB2 TYR   161      55.784  73.959 109.245  1.00  0.00           H  
ATOM   2192  HB3 TYR   161      56.904  73.107 110.218  1.00  0.00           H  
ATOM   2193  CG  TYR   161      55.418  73.957 111.346  1.00  0.00           C  
ATOM   2194  CD1 TYR   161      55.956  73.553 112.587  1.00  0.00           C  
ATOM   2195  HD1 TYR   161      57.020  73.398 112.684  1.00  0.00           H  
ATOM   2196  CE1 TYR   161      55.110  73.428 113.686  1.00  0.00           C  
ATOM   2197  HE1 TYR   161      55.552  73.080 114.607  1.00  0.00           H  
ATOM   2198  CZ  TYR   161      53.727  73.626 113.589  1.00  0.00           C  
ATOM   2199  OH  TYR   161      52.959  73.682 114.678  1.00  0.00           O  
ATOM   2200  HH  TYR   161      53.530  73.415 115.402  1.00  0.00           H  
ATOM   2201  CE2 TYR   161      53.174  73.873 112.309  1.00  0.00           C  
ATOM   2202  HE2 TYR   161      52.107  74.026 112.241  1.00  0.00           H  
ATOM   2203  CD2 TYR   161      54.042  74.140 111.187  1.00  0.00           C  
ATOM   2204  HD2 TYR   161      53.607  74.333 110.218  1.00  0.00           H  
ATOM   2205  C   TYR   161      58.003  75.295 108.942  1.00  0.00           C  
ATOM   2206  O   TYR   161      58.964  74.520 108.850  1.00  0.00           O  
ATOM   2207  N   ASN   162      57.651  76.145 108.012  1.00  0.00           N  
ATOM   2208  H   ASN   162      56.821  76.714 108.098  1.00  0.00           H  
ATOM   2209  CA  ASN   162      58.191  76.275 106.622  1.00  0.00           C  
ATOM   2210  HA  ASN   162      58.918  75.463 106.609  1.00  0.00           H  
ATOM   2211  CB  ASN   162      57.100  76.056 105.547  1.00  0.00           C  
ATOM   2212  HB2 ASN   162      56.367  76.850 105.406  1.00  0.00           H  
ATOM   2213  HB3 ASN   162      57.553  75.951 104.561  1.00  0.00           H  
ATOM   2214  CG  ASN   162      56.343  74.761 105.686  1.00  0.00           C  
ATOM   2215  OD1 ASN   162      56.715  73.884 106.427  1.00  0.00           O  
ATOM   2216  ND2 ASN   162      55.124  74.751 105.195  1.00  0.00           N  
ATOM   2217 HD21 ASN   162      54.602  73.944 105.505  1.00  0.00           H  
ATOM   2218 HD22 ASN   162      54.801  75.525 104.632  1.00  0.00           H  
ATOM   2219  C   ASN   162      59.061  77.535 106.513  1.00  0.00           C  
ATOM   2220  O   ASN   162      58.890  78.540 107.232  1.00  0.00           O  
ATOM   2221  N   SER   163      60.044  77.546 105.623  1.00  0.00           N  
ATOM   2222  H   SER   163      60.151  76.750 105.010  1.00  0.00           H  
ATOM   2223  CA  SER   163      60.897  78.683 105.319  1.00  0.00           C  
ATOM   2224  HA  SER   163      61.392  79.051 106.217  1.00  0.00           H  
ATOM   2225  CB  SER   163      61.990  78.105 104.454  1.00  0.00           C  
ATOM   2226  HB2 SER   163      62.342  77.170 104.890  1.00  0.00           H  
ATOM   2227  HB3 SER   163      61.543  77.840 103.495  1.00  0.00           H  
ATOM   2228  OG  SER   163      63.040  79.043 104.231  1.00  0.00           O  
ATOM   2229  HG  SER   163      63.788  78.606 103.818  1.00  0.00           H  
ATOM   2230  C   SER   163      60.128  79.831 104.643  1.00  0.00           C  
ATOM   2231  O   SER   163      58.989  79.648 104.277  1.00  0.00           O  
ATOM   2232  N   SER   164      60.737  81.050 104.574  1.00  0.00           N  
ATOM   2233  H   SER   164      61.629  81.046 105.047  1.00  0.00           H  
ATOM   2234  CA  SER   164      60.361  82.214 103.800  1.00  0.00           C  
ATOM   2235  HA  SER   164      61.120  82.972 103.990  1.00  0.00           H  
ATOM   2236  CB  SER   164      58.986  82.770 104.245  1.00  0.00           C  
ATOM   2237  HB2 SER   164      58.173  82.168 103.839  1.00  0.00           H  
ATOM   2238  HB3 SER   164      58.822  82.788 105.322  1.00  0.00           H  
ATOM   2239  OG  SER   164      58.690  84.163 103.804  1.00  0.00           O  
ATOM   2240  HG  SER   164      59.124  84.757 104.420  1.00  0.00           H  
ATOM   2241  C   SER   164      60.390  81.981 102.333  1.00  0.00           C  
ATOM   2242  O   SER   164      61.066  81.036 101.834  1.00  0.00           O  
ATOM   2243  N   SER   165      59.754  82.881 101.599  1.00  0.00           N  
ATOM   2244  H   SER   165      59.309  83.654 102.072  1.00  0.00           H  
ATOM   2245  CA  SER   165      59.576  82.814 100.142  1.00  0.00           C  
ATOM   2246  HA  SER   165      60.085  81.925  99.770  1.00  0.00           H  
ATOM   2247  CB  SER   165      58.130  82.537  99.620  1.00  0.00           C  
ATOM   2248  HB2 SER   165      57.991  83.203  98.769  1.00  0.00           H  
ATOM   2249  HB3 SER   165      58.084  81.479  99.365  1.00  0.00           H  
ATOM   2250  OG  SER   165      57.257  82.905 100.677  1.00  0.00           O  
ATOM   2251  HG  SER   165      56.977  82.051 101.015  1.00  0.00           H  
ATOM   2252  C   SER   165      60.112  84.056  99.446  1.00  0.00           C  
ATOM   2253  O   SER   165      59.725  85.192  99.695  1.00  0.00           O  
ATOM   2254  N   GLY   166      60.904  83.856  98.412  1.00  0.00           N  
ATOM   2255  H   GLY   166      61.165  82.910  98.172  1.00  0.00           H  
ATOM   2256  CA  GLY   166      61.596  84.917  97.817  1.00  0.00           C  
ATOM   2257  HA2 GLY   166      62.076  85.430  98.651  1.00  0.00           H  
ATOM   2258  HA3 GLY   166      62.355  84.475  97.171  1.00  0.00           H  
ATOM   2259  C   GLY   166      60.739  85.854  96.992  1.00  0.00           C  
ATOM   2260  O   GLY   166      61.076  87.026  96.805  1.00  0.00           O  
ATOM   2261  N   GLY   167      59.606  85.461  96.405  1.00  0.00           N  
ATOM   2262  H   GLY   167      59.292  84.537  96.665  1.00  0.00           H  
ATOM   2263  CA  GLY   167      58.738  86.246  95.590  1.00  0.00           C  
ATOM   2264  HA2 GLY   167      57.752  85.789  95.515  1.00  0.00           H  
ATOM   2265  HA3 GLY   167      58.683  87.251  96.009  1.00  0.00           H  
ATOM   2266  C   GLY   167      59.243  86.379  94.082  1.00  0.00           C  
ATOM   2267  O   GLY   167      60.119  85.607  93.643  1.00  0.00           O  
ATOM   2268  N   GLY   168      58.660  87.318  93.361  1.00  0.00           N  
ATOM   2269  H   GLY   168      57.918  87.911  93.705  1.00  0.00           H  
ATOM   2270  CA  GLY   168      59.111  87.671  92.060  1.00  0.00           C  
ATOM   2271  HA2 GLY   168      59.261  86.748  91.500  1.00  0.00           H  
ATOM   2272  HA3 GLY   168      58.281  88.251  91.656  1.00  0.00           H  
ATOM   2273  C   GLY   168      60.395  88.503  92.064  1.00  0.00           C  
ATOM   2274  O   GLY   168      61.008  88.706  93.113  1.00  0.00           O  
ATOM   2275  N   GLY   169      60.824  89.101  90.940  1.00  0.00           N  
ATOM   2276  H   GLY   169      61.756  89.473  91.048  1.00  0.00           H  
ATOM   2277  CA  GLY   169      60.153  89.146  89.679  1.00  0.00           C  
ATOM   2278  HA2 GLY   169      60.898  89.057  88.889  1.00  0.00           H  
ATOM   2279  HA3 GLY   169      59.412  88.358  89.540  1.00  0.00           H  
ATOM   2280  C   GLY   169      59.352  90.483  89.578  1.00  0.00           C  
ATOM   2281  O   GLY   169      59.218  91.261  90.541  1.00  0.00           O  
ATOM   2282  N   GLY   170      58.689  90.708  88.405  1.00  0.00           N  
ATOM   2283  H   GLY   170      58.789  89.990  87.703  1.00  0.00           H  
ATOM   2284  CA  GLY   170      57.971  91.959  88.132  1.00  0.00           C  
ATOM   2285  HA2 GLY   170      58.635  92.808  88.292  1.00  0.00           H  
ATOM   2286  HA3 GLY   170      57.677  92.072  87.089  1.00  0.00           H  
ATOM   2287  C   GLY   170      56.703  92.032  89.079  1.00  0.00           C  
ATOM   2288  O   GLY   170      56.072  91.041  89.394  1.00  0.00           O  
ATOM   2289  N   GLY   171      56.376  93.167  89.663  1.00  0.00           N  
ATOM   2290  H   GLY   171      55.677  93.027  90.379  1.00  0.00           H  
ATOM   2291  CA  GLY   171      56.988  94.510  89.554  1.00  0.00           C  
ATOM   2292  HA2 GLY   171      57.950  94.489  90.065  1.00  0.00           H  
ATOM   2293  HA3 GLY   171      57.112  94.804  88.511  1.00  0.00           H  
ATOM   2294  C   GLY   171      56.271  95.662  90.285  1.00  0.00           C  
ATOM   2295  O   GLY   171      55.525  95.487  91.178  1.00  0.00           O  
ATOM   2296  N   GLY   172      56.522  96.960  90.026  1.00  0.00           N  
ATOM   2297  H   GLY   172      56.187  97.609  90.724  1.00  0.00           H  
ATOM   2298  CA  GLY   172      57.527  97.444  89.028  1.00  0.00           C  
ATOM   2299  HA2 GLY   172      58.192  96.627  88.747  1.00  0.00           H  
ATOM   2300  HA3 GLY   172      56.963  97.802  88.167  1.00  0.00           H  
ATOM   2301  C   GLY   172      58.369  98.541  89.575  1.00  0.00           C  
ATOM   2302  O   GLY   172      57.973  99.203  90.516  1.00  0.00           O  
ATOM   2303  N   GLY   173      59.515  98.700  89.020  1.00  0.00           N  
ATOM   2304  H   GLY   173      59.761  98.088  88.255  1.00  0.00           H  
ATOM   2305  CA  GLY   173      60.643  99.497  89.559  1.00  0.00           C  
ATOM   2306  HA2 GLY   173      61.201  99.872  88.701  1.00  0.00           H  
ATOM   2307  HA3 GLY   173      60.354 100.416  90.068  1.00  0.00           H  
ATOM   2308  C   GLY   173      61.523  98.609  90.568  1.00  0.00           C  
ATOM   2309  O   GLY   173      61.203  97.502  90.982  1.00  0.00           O  
ATOM   2310  N   GLY   174      62.715  98.989  90.922  1.00  0.00           N  
ATOM   2311  H   GLY   174      63.174  98.328  91.532  1.00  0.00           H  
ATOM   2312  CA  GLY   174      63.473 100.161  90.475  1.00  0.00           C  
ATOM   2313  HA2 GLY   174      62.779 100.964  90.228  1.00  0.00           H  
ATOM   2314  HA3 GLY   174      64.029 100.562  91.322  1.00  0.00           H  
ATOM   2315  C   GLY   174      64.556  99.865  89.447  1.00  0.00           C  
ATOM   2316  O   GLY   174      64.924  98.677  89.283  1.00  0.00           O  
ATOM   2317  N   GLY   175      65.175 100.948  88.869  1.00  0.00           N  
ATOM   2318  H   GLY   175      64.692 101.822  89.023  1.00  0.00           H  
ATOM   2319  CA  GLY   175      66.337 100.897  88.018  1.00  0.00           C  
ATOM   2320  HA2 GLY   175      67.222 100.853  88.653  1.00  0.00           H  
ATOM   2321  HA3 GLY   175      66.537  99.954  87.510  1.00  0.00           H  
ATOM   2322  C   GLY   175      66.541 102.040  87.071  1.00  0.00           C  
ATOM   2323  O   GLY   175      67.722 102.355  86.742  1.00  0.00           O  
ATOM   2324  N   ASN   176      65.465 102.652  86.594  1.00  0.00           N  
ATOM   2325  H   ASN   176      64.567 102.402  86.984  1.00  0.00           H  
ATOM   2326  CA  ASN   176      65.489 103.608  85.491  1.00  0.00           C  
ATOM   2327  HA  ASN   176      65.751 103.074  84.577  1.00  0.00           H  
ATOM   2328  CB  ASN   176      64.029 104.130  85.193  1.00  0.00           C  
ATOM   2329  HB2 ASN   176      64.037 104.602  84.210  1.00  0.00           H  
ATOM   2330  HB3 ASN   176      63.252 103.366  85.158  1.00  0.00           H  
ATOM   2331  CG  ASN   176      63.559 105.226  86.136  1.00  0.00           C  
ATOM   2332  OD1 ASN   176      63.362 106.386  85.705  1.00  0.00           O  
ATOM   2333  ND2 ASN   176      63.428 105.038  87.411  1.00  0.00           N  
ATOM   2334 HD21 ASN   176      63.171 105.874  87.915  1.00  0.00           H  
ATOM   2335 HD22 ASN   176      63.439 104.136  87.867  1.00  0.00           H  
ATOM   2336  C   ASN   176      66.516 104.704  85.484  1.00  0.00           C  
ATOM   2337  O   ASN   176      66.738 105.399  86.457  1.00  0.00           O  
ATOM   2338  N   TYR   177      67.009 104.999  84.326  1.00  0.00           N  
ATOM   2339  H   TYR   177      66.686 104.573  83.469  1.00  0.00           H  
ATOM   2340  CA  TYR   177      68.113 105.998  84.137  1.00  0.00           C  
ATOM   2341  HA  TYR   177      68.069 106.750  84.925  1.00  0.00           H  
ATOM   2342  CB  TYR   177      69.533 105.379  84.173  1.00  0.00           C  
ATOM   2343  HB2 TYR   177      70.274 106.178  84.158  1.00  0.00           H  
ATOM   2344  HB3 TYR   177      69.596 104.871  85.135  1.00  0.00           H  
ATOM   2345  CG  TYR   177      69.843 104.362  83.123  1.00  0.00           C  
ATOM   2346  CD1 TYR   177      69.450 103.034  83.228  1.00  0.00           C  
ATOM   2347  HD1 TYR   177      68.930 102.791  84.143  1.00  0.00           H  
ATOM   2348  CE1 TYR   177      69.631 102.155  82.132  1.00  0.00           C  
ATOM   2349  HE1 TYR   177      69.250 101.145  82.118  1.00  0.00           H  
ATOM   2350  CZ  TYR   177      70.314 102.628  81.006  1.00  0.00           C  
ATOM   2351  OH  TYR   177      70.468 101.851  79.903  1.00  0.00           O  
ATOM   2352  HH  TYR   177      70.586 100.970  80.266  1.00  0.00           H  
ATOM   2353  CE2 TYR   177      70.857 103.940  80.972  1.00  0.00           C  
ATOM   2354  HE2 TYR   177      71.437 104.324  80.145  1.00  0.00           H  
ATOM   2355  CD2 TYR   177      70.513 104.845  81.951  1.00  0.00           C  
ATOM   2356  HD2 TYR   177      70.777 105.890  81.880  1.00  0.00           H  
ATOM   2357  C   TYR   177      67.851 106.780  82.947  1.00  0.00           C  
ATOM   2358  O   TYR   177      67.363 106.256  81.941  1.00  0.00           O  
ATOM   2359  N   GLY   178      68.103 108.095  82.865  1.00  0.00           N  
ATOM   2360  H   GLY   178      67.591 108.671  82.212  1.00  0.00           H  
ATOM   2361  CA  GLY   178      68.714 109.020  83.868  1.00  0.00           C  
ATOM   2362  HA2 GLY   178      68.199 108.896  84.820  1.00  0.00           H  
ATOM   2363  HA3 GLY   178      69.729 108.689  84.087  1.00  0.00           H  
ATOM   2364  C   GLY   178      68.699 110.476  83.422  1.00  0.00           C  
ATOM   2365  O   GLY   178      67.844 110.948  82.619  1.00  0.00           O  
ATOM   2366  N   GLN   179      69.637 111.216  84.062  1.00  0.00           N  
ATOM   2367  H   GLN   179      70.266 110.646  84.609  1.00  0.00           H  
ATOM   2368  CA  GLN   179      69.877 112.635  83.962  1.00  0.00           C  
ATOM   2369  HA  GLN   179      68.865 113.027  83.865  1.00  0.00           H  
ATOM   2370  CB  GLN   179      70.625 113.202  85.152  1.00  0.00           C  
ATOM   2371  HB2 GLN   179      71.590 112.696  85.176  1.00  0.00           H  
ATOM   2372  HB3 GLN   179      71.068 114.181  84.970  1.00  0.00           H  
ATOM   2373  CG  GLN   179      69.845 113.138  86.485  1.00  0.00           C  
ATOM   2374  HG2 GLN   179      69.568 112.086  86.556  1.00  0.00           H  
ATOM   2375  HG3 GLN   179      70.501 113.411  87.311  1.00  0.00           H  
ATOM   2376  CD  GLN   179      68.605 114.149  86.395  1.00  0.00           C  
ATOM   2377  OE1 GLN   179      67.544 113.908  85.820  1.00  0.00           O  
ATOM   2378  NE2 GLN   179      68.761 115.258  87.060  1.00  0.00           N  
ATOM   2379 HE21 GLN   179      69.584 115.444  87.617  1.00  0.00           H  
ATOM   2380 HE22 GLN   179      67.952 115.861  87.073  1.00  0.00           H  
ATOM   2381  C   GLN   179      70.716 113.007  82.678  1.00  0.00           C  
ATOM   2382  O   GLN   179      71.744 112.420  82.390  1.00  0.00           O  
ATOM   2383  N   ASP   180      70.346 113.965  81.826  1.00  0.00           N  
ATOM   2384  H   ASP   180      70.950 114.134  81.035  1.00  0.00           H  
ATOM   2385  CA  ASP   180      69.093 114.733  81.927  1.00  0.00           C  
ATOM   2386  HA  ASP   180      68.287 114.008  82.043  1.00  0.00           H  
ATOM   2387  CB  ASP   180      69.165 115.744  83.099  1.00  0.00           C  
ATOM   2388  HB2 ASP   180      69.259 115.089  83.966  1.00  0.00           H  
ATOM   2389  HB3 ASP   180      70.132 116.241  83.176  1.00  0.00           H  
ATOM   2390  CG  ASP   180      67.966 116.651  83.253  1.00  0.00           C  
ATOM   2391  OD1 ASP   180      68.144 117.860  83.685  1.00  0.00           O  
ATOM   2392  OD2 ASP   180      66.801 116.260  83.119  1.00  0.00           O  
ATOM   2393  C   ASP   180      68.799 115.507  80.627  1.00  0.00           C  
ATOM   2394  O   ASP   180      68.632 116.742  80.474  1.00  0.00           O  
ATOM   2395  N   GLN   181      68.766 114.725  79.521  1.00  0.00           N  
ATOM   2396  H   GLN   181      68.811 113.732  79.700  1.00  0.00           H  
ATOM   2397  CA  GLN   181      68.673 115.095  78.140  1.00  0.00           C  
ATOM   2398  HA  GLN   181      68.164 116.053  78.045  1.00  0.00           H  
ATOM   2399  CB  GLN   181      70.059 115.188  77.477  1.00  0.00           C  
ATOM   2400  HB2 GLN   181      70.521 114.205  77.382  1.00  0.00           H  
ATOM   2401  HB3 GLN   181      69.836 115.414  76.434  1.00  0.00           H  
ATOM   2402  CG  GLN   181      70.908 116.299  77.945  1.00  0.00           C  
ATOM   2403  HG2 GLN   181      71.789 116.392  77.310  1.00  0.00           H  
ATOM   2404  HG3 GLN   181      70.371 117.246  77.989  1.00  0.00           H  
ATOM   2405  CD  GLN   181      71.684 115.962  79.257  1.00  0.00           C  
ATOM   2406  OE1 GLN   181      72.319 114.954  79.413  1.00  0.00           O  
ATOM   2407  NE2 GLN   181      71.652 116.813  80.181  1.00  0.00           N  
ATOM   2408 HE21 GLN   181      71.144 117.681  80.099  1.00  0.00           H  
ATOM   2409 HE22 GLN   181      72.391 116.711  80.862  1.00  0.00           H  
ATOM   2410  C   GLN   181      67.766 114.052  77.388  1.00  0.00           C  
ATOM   2411  O   GLN   181      68.310 113.203  76.681  1.00  0.00           O  
ATOM   2412  N   SER   182      66.458 114.305  77.346  1.00  0.00           N  
ATOM   2413  H   SER   182      66.094 114.984  78.000  1.00  0.00           H  
ATOM   2414  CA  SER   182      65.489 113.595  76.516  1.00  0.00           C  
ATOM   2415  HA  SER   182      66.072 112.907  75.903  1.00  0.00           H  
ATOM   2416  CB  SER   182      64.633 112.708  77.436  1.00  0.00           C  
ATOM   2417  HB2 SER   182      64.226 113.245  78.293  1.00  0.00           H  
ATOM   2418  HB3 SER   182      63.827 112.370  76.785  1.00  0.00           H  
ATOM   2419  OG  SER   182      65.333 111.624  77.924  1.00  0.00           O  
ATOM   2420  HG  SER   182      65.766 111.932  78.724  1.00  0.00           H  
ATOM   2421  C   SER   182      64.545 114.505  75.888  1.00  0.00           C  
ATOM   2422  O   SER   182      63.635 115.110  76.454  1.00  0.00           O  
ATOM   2423  N   SER   183      64.742 114.812  74.579  1.00  0.00           N  
ATOM   2424  H   SER   183      64.109 115.495  74.188  1.00  0.00           H  
ATOM   2425  CA  SER   183      65.666 114.229  73.589  1.00  0.00           C  
ATOM   2426  HA  SER   183      65.744 113.142  73.624  1.00  0.00           H  
ATOM   2427  CB  SER   183      65.142 114.627  72.186  1.00  0.00           C  
ATOM   2428  HB2 SER   183      64.068 114.455  72.111  1.00  0.00           H  
ATOM   2429  HB3 SER   183      65.253 115.710  72.142  1.00  0.00           H  
ATOM   2430  OG  SER   183      65.867 113.853  71.310  1.00  0.00           O  
ATOM   2431  HG  SER   183      65.335 113.055  71.257  1.00  0.00           H  
ATOM   2432  C   SER   183      67.121 114.714  73.867  1.00  0.00           C  
ATOM   2433  O   SER   183      67.220 115.845  74.461  1.00  0.00           O  
ATOM   2434  N   MET   184      68.147 114.074  73.336  1.00  0.00           N  
ATOM   2435  H   MET   184      67.970 113.136  73.006  1.00  0.00           H  
ATOM   2436  CA  MET   184      69.525 114.559  73.430  1.00  0.00           C  
ATOM   2437  HA  MET   184      69.766 114.501  74.492  1.00  0.00           H  
ATOM   2438  CB  MET   184      70.458 113.460  72.885  1.00  0.00           C  
ATOM   2439  HB2 MET   184      70.399 112.575  73.519  1.00  0.00           H  
ATOM   2440  HB3 MET   184      70.124 113.242  71.871  1.00  0.00           H  
ATOM   2441  CG  MET   184      71.931 113.810  72.964  1.00  0.00           C  
ATOM   2442  HG2 MET   184      72.476 112.939  72.598  1.00  0.00           H  
ATOM   2443  HG3 MET   184      72.028 114.629  72.252  1.00  0.00           H  
ATOM   2444  SD  MET   184      72.643 114.474  74.486  1.00  0.00           S  
ATOM   2445  CE  MET   184      72.599 113.063  75.657  1.00  0.00           C  
ATOM   2446  HE1 MET   184      73.468 112.449  75.420  1.00  0.00           H  
ATOM   2447  HE2 MET   184      72.833 113.401  76.667  1.00  0.00           H  
ATOM   2448  HE3 MET   184      71.654 112.522  75.613  1.00  0.00           H  
ATOM   2449  C   MET   184      69.774 115.957  72.799  1.00  0.00           C  
ATOM   2450  O   MET   184      69.117 116.242  71.776  1.00  0.00           O  
ATOM   2451  N   SER   185      70.660 116.766  73.379  1.00  0.00           N  
ATOM   2452  H   SER   185      71.236 116.367  74.106  1.00  0.00           H  
ATOM   2453  CA  SER   185      71.058 118.058  72.897  1.00  0.00           C  
ATOM   2454  HA  SER   185      70.167 118.616  72.609  1.00  0.00           H  
ATOM   2455  CB  SER   185      71.779 118.864  73.981  1.00  0.00           C  
ATOM   2456  HB2 SER   185      72.350 119.652  73.490  1.00  0.00           H  
ATOM   2457  HB3 SER   185      71.050 119.408  74.581  1.00  0.00           H  
ATOM   2458  OG  SER   185      72.640 118.104  74.881  1.00  0.00           O  
ATOM   2459  HG  SER   185      72.599 118.474  75.766  1.00  0.00           H  
ATOM   2460  C   SER   185      71.959 117.831  71.624  1.00  0.00           C  
ATOM   2461  O   SER   185      72.682 116.872  71.566  1.00  0.00           O  
ATOM   2462  N   SER   186      72.035 118.787  70.704  1.00  0.00           N  
ATOM   2463  H   SER   186      71.499 119.612  70.932  1.00  0.00           H  
ATOM   2464  CA  SER   186      72.890 118.749  69.513  1.00  0.00           C  
ATOM   2465  HA  SER   186      72.829 117.730  69.133  1.00  0.00           H  
ATOM   2466  CB  SER   186      72.215 119.694  68.517  1.00  0.00           C  
ATOM   2467  HB2 SER   186      72.744 119.516  67.581  1.00  0.00           H  
ATOM   2468  HB3 SER   186      71.152 119.468  68.431  1.00  0.00           H  
ATOM   2469  OG  SER   186      72.268 121.069  69.021  1.00  0.00           O  
ATOM   2470  HG  SER   186      72.953 121.525  68.527  1.00  0.00           H  
ATOM   2471  C   SER   186      74.423 119.130  69.899  1.00  0.00           C  
ATOM   2472  O   SER   186      74.660 119.660  70.969  1.00  0.00           O  
ATOM   2473  N   GLY   187      75.410 118.902  69.027  1.00  0.00           N  
ATOM   2474  H   GLY   187      76.292 119.228  69.395  1.00  0.00           H  
ATOM   2475  CA  GLY   187      75.452 118.016  67.826  1.00  0.00           C  
ATOM   2476  HA2 GLY   187      74.561 117.392  67.756  1.00  0.00           H  
ATOM   2477  HA3 GLY   187      75.377 118.557  66.882  1.00  0.00           H  
ATOM   2478  C   GLY   187      76.778 117.245  67.735  1.00  0.00           C  
ATOM   2479  O   GLY   187      77.824 117.711  68.239  1.00  0.00           O  
ATOM   2480  N   GLY   188      76.754 116.083  67.123  1.00  0.00           N  
ATOM   2481  H   GLY   188      75.913 115.841  66.620  1.00  0.00           H  
ATOM   2482  CA  GLY   188      77.827 115.137  67.220  1.00  0.00           C  
ATOM   2483  HA2 GLY   188      77.614 114.360  66.487  1.00  0.00           H  
ATOM   2484  HA3 GLY   188      78.722 115.627  66.836  1.00  0.00           H  
ATOM   2485  C   GLY   188      78.003 114.601  68.690  1.00  0.00           C  
ATOM   2486  O   GLY   188      77.373 115.177  69.593  1.00  0.00           O  
ATOM   2487  N   GLY   189      78.711 113.620  68.987  1.00  0.00           N  
ATOM   2488  H   GLY   189      78.566 113.212  69.899  1.00  0.00           H  
ATOM   2489  CA  GLY   189      79.829 113.237  68.199  1.00  0.00           C  
ATOM   2490  HA2 GLY   189      80.284 112.351  68.642  1.00  0.00           H  
ATOM   2491  HA3 GLY   189      79.487 112.909  67.217  1.00  0.00           H  
ATOM   2492  C   GLY   189      80.819 114.323  67.772  1.00  0.00           C  
ATOM   2493  O   GLY   189      81.027 115.236  68.618  1.00  0.00           O  
ATOM   2494  N   SER   190      81.450 114.195  66.583  1.00  0.00           N  
ATOM   2495  H   SER   190      81.188 113.388  66.035  1.00  0.00           H  
ATOM   2496  CA  SER   190      82.394 115.155  66.004  1.00  0.00           C  
ATOM   2497  HA  SER   190      83.196 115.286  66.731  1.00  0.00           H  
ATOM   2498  CB  SER   190      82.897 114.663  64.689  1.00  0.00           C  
ATOM   2499  HB2 SER   190      82.070 114.541  63.989  1.00  0.00           H  
ATOM   2500  HB3 SER   190      83.624 115.425  64.409  1.00  0.00           H  
ATOM   2501  OG  SER   190      83.561 113.421  64.866  1.00  0.00           O  
ATOM   2502  HG  SER   190      82.923 112.751  64.611  1.00  0.00           H  
ATOM   2503  C   SER   190      81.656 116.530  65.815  1.00  0.00           C  
ATOM   2504  O   SER   190      80.411 116.685  65.749  1.00  0.00           O  
ATOM   2505  N   GLY   191      82.364 117.638  65.764  1.00  0.00           N  
ATOM   2506  H   GLY   191      81.843 118.493  65.634  1.00  0.00           H  
ATOM   2507  CA  GLY   191      83.834 117.745  65.715  1.00  0.00           C  
ATOM   2508  HA2 GLY   191      84.345 117.476  66.640  1.00  0.00           H  
ATOM   2509  HA3 GLY   191      84.262 117.207  64.870  1.00  0.00           H  
ATOM   2510  C   GLY   191      84.065 119.258  65.526  1.00  0.00           C  
ATOM   2511  O   GLY   191      83.277 120.030  64.999  1.00  0.00           O  
ATOM   2512  N   GLY   192      85.150 119.715  66.189  1.00  0.00           N  
ATOM   2513  H   GLY   192      85.787 119.000  66.512  1.00  0.00           H  
ATOM   2514  CA  GLY   192      85.412 121.098  66.340  1.00  0.00           C  
ATOM   2515  HA2 GLY   192      84.511 121.709  66.275  1.00  0.00           H  
ATOM   2516  HA3 GLY   192      85.872 121.262  67.315  1.00  0.00           H  
ATOM   2517  C   GLY   192      86.430 121.703  65.383  1.00  0.00           C  
ATOM   2518  O   GLY   192      86.623 122.938  65.427  1.00  0.00           O  
ATOM   2519  N   GLY   193      87.062 120.867  64.503  1.00  0.00           N  
ATOM   2520  H   GLY   193      86.742 119.910  64.468  1.00  0.00           H  
ATOM   2521  CA  GLY   193      87.956 121.232  63.377  1.00  0.00           C  
ATOM   2522  HA2 GLY   193      88.732 121.857  63.820  1.00  0.00           H  
ATOM   2523  HA3 GLY   193      88.466 120.343  63.006  1.00  0.00           H  
ATOM   2524  C   GLY   193      87.372 121.925  62.129  1.00  0.00           C  
ATOM   2525  O   GLY   193      86.200 122.293  62.055  1.00  0.00           O  
ATOM   2526  N   TYR   194      88.265 122.215  61.099  1.00  0.00           N  
ATOM   2527  H   TYR   194      89.226 121.904  61.100  1.00  0.00           H  
ATOM   2528  CA  TYR   194      87.764 122.632  59.813  1.00  0.00           C  
ATOM   2529  HA  TYR   194      87.185 123.555  59.805  1.00  0.00           H  
ATOM   2530  CB  TYR   194      88.892 122.735  58.769  1.00  0.00           C  
ATOM   2531  HB2 TYR   194      89.572 121.892  58.884  1.00  0.00           H  
ATOM   2532  HB3 TYR   194      88.553 122.654  57.736  1.00  0.00           H  
ATOM   2533  CG  TYR   194      89.717 124.006  58.868  1.00  0.00           C  
ATOM   2534  CD1 TYR   194      89.264 125.231  58.326  1.00  0.00           C  
ATOM   2535  HD1 TYR   194      88.241 125.290  57.984  1.00  0.00           H  
ATOM   2536  CE1 TYR   194      90.129 126.344  58.250  1.00  0.00           C  
ATOM   2537  HE1 TYR   194      89.794 127.262  57.789  1.00  0.00           H  
ATOM   2538  CZ  TYR   194      91.422 126.214  58.781  1.00  0.00           C  
ATOM   2539  OH  TYR   194      92.354 127.231  58.712  1.00  0.00           O  
ATOM   2540  HH  TYR   194      93.206 126.822  58.542  1.00  0.00           H  
ATOM   2541  CE2 TYR   194      91.894 124.948  59.218  1.00  0.00           C  
ATOM   2542  HE2 TYR   194      92.945 124.883  59.461  1.00  0.00           H  
ATOM   2543  CD2 TYR   194      91.076 123.851  59.162  1.00  0.00           C  
ATOM   2544  HD2 TYR   194      91.501 122.876  59.354  1.00  0.00           H  
ATOM   2545  C   TYR   194      86.881 121.493  59.301  1.00  0.00           C  
ATOM   2546  O   TYR   194      87.202 120.364  59.540  1.00  0.00           O  
ATOM   2547  N   GLY   195      85.855 121.715  58.483  1.00  0.00           N  
ATOM   2548  H   GLY   195      85.404 120.885  58.124  1.00  0.00           H  
ATOM   2549  CA  GLY   195      85.356 122.977  58.107  1.00  0.00           C  
ATOM   2550  HA2 GLY   195      85.026 123.523  58.991  1.00  0.00           H  
ATOM   2551  HA3 GLY   195      86.191 123.452  57.592  1.00  0.00           H  
ATOM   2552  C   GLY   195      84.101 122.929  57.160  1.00  0.00           C  
ATOM   2553  O   GLY   195      83.200 122.149  57.245  1.00  0.00           O  
ATOM   2554  N   ASN   196      84.299 123.771  56.142  1.00  0.00           N  
ATOM   2555  H   ASN   196      85.240 124.132  56.087  1.00  0.00           H  
ATOM   2556  CA  ASN   196      83.405 123.867  54.964  1.00  0.00           C  
ATOM   2557  HA  ASN   196      82.410 123.995  55.391  1.00  0.00           H  
ATOM   2558  CB  ASN   196      83.748 125.107  54.114  1.00  0.00           C  
ATOM   2559  HB2 ASN   196      83.778 125.993  54.747  1.00  0.00           H  
ATOM   2560  HB3 ASN   196      84.800 124.962  53.868  1.00  0.00           H  
ATOM   2561  CG  ASN   196      82.730 125.283  52.985  1.00  0.00           C  
ATOM   2562  OD1 ASN   196      81.515 125.029  53.192  1.00  0.00           O  
ATOM   2563  ND2 ASN   196      83.221 125.474  51.770  1.00  0.00           N  
ATOM   2564 HD21 ASN   196      82.598 125.307  50.993  1.00  0.00           H  
ATOM   2565 HD22 ASN   196      84.194 125.699  51.622  1.00  0.00           H  
ATOM   2566  C   ASN   196      83.410 122.631  54.230  1.00  0.00           C  
ATOM   2567  O   ASN   196      84.464 122.189  53.726  1.00  0.00           O  
ATOM   2568  N   GLN   197      82.229 122.070  53.905  1.00  0.00           N  
ATOM   2569  H   GLN   197      81.344 122.474  54.177  1.00  0.00           H  
ATOM   2570  CA  GLN   197      81.976 120.899  53.029  1.00  0.00           C  
ATOM   2571  HA  GLN   197      82.911 120.604  52.552  1.00  0.00           H  
ATOM   2572  CB  GLN   197      81.283 119.784  53.893  1.00  0.00           C  
ATOM   2573  HB2 GLN   197      80.546 120.304  54.504  1.00  0.00           H  
ATOM   2574  HB3 GLN   197      80.747 118.954  53.433  1.00  0.00           H  
ATOM   2575  CG  GLN   197      82.240 119.269  55.024  1.00  0.00           C  
ATOM   2576  HG2 GLN   197      82.548 120.074  55.691  1.00  0.00           H  
ATOM   2577  HG3 GLN   197      81.732 118.574  55.693  1.00  0.00           H  
ATOM   2578  CD  GLN   197      83.493 118.570  54.598  1.00  0.00           C  
ATOM   2579  OE1 GLN   197      83.810 118.348  53.449  1.00  0.00           O  
ATOM   2580  NE2 GLN   197      84.308 118.091  55.510  1.00  0.00           N  
ATOM   2581 HE21 GLN   197      84.131 118.309  56.480  1.00  0.00           H  
ATOM   2582 HE22 GLN   197      85.194 117.694  55.233  1.00  0.00           H  
ATOM   2583  C   GLN   197      81.047 121.235  51.846  1.00  0.00           C  
ATOM   2584  O   GLN   197      80.621 120.347  51.080  1.00  0.00           O  
ATOM   2585  N   ASP   198      80.839 122.520  51.554  1.00  0.00           N  
ATOM   2586  H   ASP   198      81.443 123.239  51.927  1.00  0.00           H  
ATOM   2587  CA  ASP   198      79.814 122.915  50.586  1.00  0.00           C  
ATOM   2588  HA  ASP   198      79.762 122.123  49.838  1.00  0.00           H  
ATOM   2589  CB  ASP   198      78.449 123.057  51.298  1.00  0.00           C  
ATOM   2590  HB2 ASP   198      78.386 122.228  52.002  1.00  0.00           H  
ATOM   2591  HB3 ASP   198      78.435 123.920  51.963  1.00  0.00           H  
ATOM   2592  CG  ASP   198      77.156 123.065  50.465  1.00  0.00           C  
ATOM   2593  OD1 ASP   198      76.090 123.501  50.964  1.00  0.00           O  
ATOM   2594  OD2 ASP   198      77.222 122.700  49.306  1.00  0.00           O  
ATOM   2595  C   ASP   198      80.176 124.190  49.790  1.00  0.00           C  
ATOM   2596  O   ASP   198      81.079 124.910  50.149  1.00  0.00           O  
ATOM   2597  N   GLN   199      79.438 124.529  48.658  1.00  0.00           N  
ATOM   2598  H   GLN   199      78.577 124.011  48.557  1.00  0.00           H  
ATOM   2599  CA  GLN   199      79.903 125.394  47.551  1.00  0.00           C  
ATOM   2600  HA  GLN   199      80.781 124.922  47.110  1.00  0.00           H  
ATOM   2601  CB  GLN   199      78.838 125.608  46.458  1.00  0.00           C  
ATOM   2602  HB2 GLN   199      77.886 125.942  46.872  1.00  0.00           H  
ATOM   2603  HB3 GLN   199      79.289 126.197  45.659  1.00  0.00           H  
ATOM   2604  CG  GLN   199      78.381 124.215  45.859  1.00  0.00           C  
ATOM   2605  HG2 GLN   199      77.956 123.610  46.660  1.00  0.00           H  
ATOM   2606  HG3 GLN   199      77.565 124.324  45.145  1.00  0.00           H  
ATOM   2607  CD  GLN   199      79.544 123.605  45.080  1.00  0.00           C  
ATOM   2608  OE1 GLN   199      80.245 124.234  44.259  1.00  0.00           O  
ATOM   2609  NE2 GLN   199      79.894 122.420  45.389  1.00  0.00           N  
ATOM   2610 HE21 GLN   199      79.331 122.024  46.128  1.00  0.00           H  
ATOM   2611 HE22 GLN   199      80.661 121.991  44.891  1.00  0.00           H  
ATOM   2612  C   GLN   199      80.318 126.810  48.131  1.00  0.00           C  
ATOM   2613  O   GLN   199      79.492 127.400  48.877  1.00  0.00           O  
ATOM   2614  N   SER   200      81.477 127.365  47.822  1.00  0.00           N  
ATOM   2615  H   SER   200      81.721 128.249  48.245  1.00  0.00           H  
ATOM   2616  CA  SER   200      82.391 127.016  46.746  1.00  0.00           C  
ATOM   2617  HA  SER   200      81.895 126.897  45.782  1.00  0.00           H  
ATOM   2618  CB  SER   200      83.420 128.083  46.558  1.00  0.00           C  
ATOM   2619  HB2 SER   200      84.016 127.955  45.655  1.00  0.00           H  
ATOM   2620  HB3 SER   200      82.960 129.060  46.412  1.00  0.00           H  
ATOM   2621  OG  SER   200      84.312 128.241  47.674  1.00  0.00           O  
ATOM   2622  HG  SER   200      83.731 128.390  48.424  1.00  0.00           H  
ATOM   2623  C   SER   200      83.134 125.688  46.992  1.00  0.00           C  
ATOM   2624  O   SER   200      83.790 125.197  46.153  1.00  0.00           O  
ATOM   2625  N   GLY   201      83.300 125.330  48.295  1.00  0.00           N  
ATOM   2626  H   GLY   201      82.607 125.668  48.947  1.00  0.00           H  
ATOM   2627  CA  GLY   201      83.975 124.067  48.730  1.00  0.00           C  
ATOM   2628  HA2 GLY   201      84.897 123.938  48.164  1.00  0.00           H  
ATOM   2629  HA3 GLY   201      84.149 124.121  49.804  1.00  0.00           H  
ATOM   2630  C   GLY   201      83.067 122.829  48.672  1.00  0.00           C  
ATOM   2631  O   GLY   201      82.169 122.705  47.857  1.00  0.00           O  
ATOM   2632  N   GLY   202      83.289 121.791  49.418  1.00  0.00           N  
ATOM   2633  H   GLY   202      82.654 121.014  49.300  1.00  0.00           H  
ATOM   2634  CA  GLY   202      84.441 121.417  50.231  1.00  0.00           C  
ATOM   2635  HA2 GLY   202      84.299 122.215  50.959  1.00  0.00           H  
ATOM   2636  HA3 GLY   202      84.189 120.424  50.604  1.00  0.00           H  
ATOM   2637  C   GLY   202      85.838 121.507  49.520  1.00  0.00           C  
ATOM   2638  O   GLY   202      85.893 121.389  48.288  1.00  0.00           O  
ATOM   2639  N   GLY   203      86.919 121.763  50.232  1.00  0.00           N  
ATOM   2640  H   GLY   203      87.825 121.635  49.804  1.00  0.00           H  
ATOM   2641  CA  GLY   203      87.056 122.132  51.659  1.00  0.00           C  
ATOM   2642  HA2 GLY   203      86.178 121.870  52.249  1.00  0.00           H  
ATOM   2643  HA3 GLY   203      87.974 121.672  52.027  1.00  0.00           H  
ATOM   2644  C   GLY   203      87.046 123.665  52.002  1.00  0.00           C  
ATOM   2645  O   GLY   203      86.331 124.481  51.357  1.00  0.00           O  
ATOM   2646  N   GLY   204      87.901 124.065  52.972  1.00  0.00           N  
ATOM   2647  H   GLY   204      88.525 123.394  53.396  1.00  0.00           H  
ATOM   2648  CA  GLY   204      87.968 125.515  53.434  1.00  0.00           C  
ATOM   2649  HA2 GLY   204      89.011 125.769  53.628  1.00  0.00           H  
ATOM   2650  HA3 GLY   204      87.572 126.187  52.673  1.00  0.00           H  
ATOM   2651  C   GLY   204      87.103 125.676  54.707  1.00  0.00           C  
ATOM   2652  O   GLY   204      86.882 124.780  55.536  1.00  0.00           O  
ATOM   2653  N   SER   205      86.516 126.876  54.979  1.00  0.00           N  
ATOM   2654  H   SER   205      85.966 127.000  55.818  1.00  0.00           H  
ATOM   2655  CA  SER   205      86.779 128.113  54.327  1.00  0.00           C  
ATOM   2656  HA  SER   205      86.729 128.082  53.239  1.00  0.00           H  
ATOM   2657  CB  SER   205      85.778 129.212  54.787  1.00  0.00           C  
ATOM   2658  HB2 SER   205      84.730 128.919  54.720  1.00  0.00           H  
ATOM   2659  HB3 SER   205      86.045 129.450  55.817  1.00  0.00           H  
ATOM   2660  OG  SER   205      85.996 130.361  53.968  1.00  0.00           O  
ATOM   2661  HG  SER   205      85.487 130.246  53.162  1.00  0.00           H  
ATOM   2662  C   SER   205      88.233 128.582  54.595  1.00  0.00           C  
ATOM   2663  O   SER   205      89.009 128.105  55.440  1.00  0.00           O  
ATOM   2664  N   GLY   206      88.749 129.532  53.781  1.00  0.00           N  
ATOM   2665  H   GLY   206      88.164 129.963  53.080  1.00  0.00           H  
ATOM   2666  CA  GLY   206      90.047 130.146  53.846  1.00  0.00           C  
ATOM   2667  HA2 GLY   206      90.183 130.390  54.899  1.00  0.00           H  
ATOM   2668  HA3 GLY   206      90.808 129.453  53.487  1.00  0.00           H  
ATOM   2669  C   GLY   206      90.033 131.363  52.927  1.00  0.00           C  
ATOM   2670  O   GLY   206      89.018 131.812  52.426  1.00  0.00           O  
ATOM   2671  N   GLY   207      91.161 132.037  52.569  1.00  0.00           N  
ATOM   2672  H   GLY   207      91.033 132.874  52.019  1.00  0.00           H  
ATOM   2673  CA  GLY   207      92.457 131.930  53.275  1.00  0.00           C  
ATOM   2674  HA2 GLY   207      92.246 132.281  54.285  1.00  0.00           H  
ATOM   2675  HA3 GLY   207      92.802 130.903  53.388  1.00  0.00           H  
ATOM   2676  C   GLY   207      93.552 132.938  52.904  1.00  0.00           C  
ATOM   2677  O   GLY   207      93.680 133.287  51.760  1.00  0.00           O  
ATOM   2678  N   TYR   208      94.440 133.274  53.822  1.00  0.00           N  
ATOM   2679  H   TYR   208      94.344 132.794  54.705  1.00  0.00           H  
ATOM   2680  CA  TYR   208      95.431 134.330  53.694  1.00  0.00           C  
ATOM   2681  HA  TYR   208      95.001 135.322  53.555  1.00  0.00           H  
ATOM   2682  CB  TYR   208      96.237 134.336  54.996  1.00  0.00           C  
ATOM   2683  HB2 TYR   208      95.614 134.324  55.890  1.00  0.00           H  
ATOM   2684  HB3 TYR   208      96.795 133.399  55.004  1.00  0.00           H  
ATOM   2685  CG  TYR   208      97.131 135.452  55.438  1.00  0.00           C  
ATOM   2686  CD1 TYR   208      96.633 136.641  55.934  1.00  0.00           C  
ATOM   2687  HD1 TYR   208      95.588 136.909  55.875  1.00  0.00           H  
ATOM   2688  CE1 TYR   208      97.511 137.686  56.286  1.00  0.00           C  
ATOM   2689  HE1 TYR   208      97.160 138.595  56.752  1.00  0.00           H  
ATOM   2690  CZ  TYR   208      98.853 137.490  56.240  1.00  0.00           C  
ATOM   2691  OH  TYR   208      99.766 138.442  56.691  1.00  0.00           O  
ATOM   2692  HH  TYR   208      99.154 139.159  56.874  1.00  0.00           H  
ATOM   2693  CE2 TYR   208      99.375 136.245  55.760  1.00  0.00           C  
ATOM   2694  HE2 TYR   208     100.452 136.176  55.728  1.00  0.00           H  
ATOM   2695  CD2 TYR   208      98.465 135.238  55.314  1.00  0.00           C  
ATOM   2696  HD2 TYR   208      98.866 134.282  55.009  1.00  0.00           H  
ATOM   2697  C   TYR   208      96.315 134.139  52.462  1.00  0.00           C  
ATOM   2698  O   TYR   208      96.628 133.032  52.074  1.00  0.00           O  
ATOM   2699  N   GLY   209      96.816 135.200  51.820  1.00  0.00           N  
ATOM   2700  H   GLY   209      96.477 136.093  52.149  1.00  0.00           H  
ATOM   2701  CA  GLY   209      97.493 135.098  50.504  1.00  0.00           C  
ATOM   2702  HA2 GLY   209      97.013 134.295  49.944  1.00  0.00           H  
ATOM   2703  HA3 GLY   209      97.357 136.024  49.945  1.00  0.00           H  
ATOM   2704  C   GLY   209      98.980 134.716  50.643  1.00  0.00           C  
ATOM   2705  O   GLY   209      99.371 134.039  51.589  1.00  0.00           O  
ATOM   2706  N   GLN   210      99.861 135.095  49.679  1.00  0.00           N  
ATOM   2707  H   GLN   210     100.831 134.924  49.902  1.00  0.00           H  
ATOM   2708  CA  GLN   210      99.565 135.703  48.350  1.00  0.00           C  
ATOM   2709  HA  GLN   210     100.511 135.643  47.811  1.00  0.00           H  
ATOM   2710  CB  GLN   210      98.562 134.888  47.518  1.00  0.00           C  
ATOM   2711  HB2 GLN   210      98.566 133.853  47.860  1.00  0.00           H  
ATOM   2712  HB3 GLN   210      97.561 135.160  47.851  1.00  0.00           H  
ATOM   2713  CG  GLN   210      98.804 135.062  46.038  1.00  0.00           C  
ATOM   2714  HG2 GLN   210      98.505 136.084  45.806  1.00  0.00           H  
ATOM   2715  HG3 GLN   210      99.872 134.915  45.878  1.00  0.00           H  
ATOM   2716  CD  GLN   210      98.076 134.140  45.126  1.00  0.00           C  
ATOM   2717  OE1 GLN   210      96.855 134.081  45.112  1.00  0.00           O  
ATOM   2718  NE2 GLN   210      98.705 133.496  44.197  1.00  0.00           N  
ATOM   2719 HE21 GLN   210      98.208 132.698  43.826  1.00  0.00           H  
ATOM   2720 HE22 GLN   210      99.689 133.584  43.989  1.00  0.00           H  
ATOM   2721  C   GLN   210      99.220 137.207  48.427  1.00  0.00           C  
ATOM   2722  O   GLN   210      98.346 137.613  47.702  1.00  0.00           O  
ATOM   2723  N   GLN   211      99.855 137.973  49.302  1.00  0.00           N  
ATOM   2724  H   GLN   211     100.653 137.655  49.833  1.00  0.00           H  
ATOM   2725  CA  GLN   211      99.675 139.440  49.379  1.00  0.00           C  
ATOM   2726  HA  GLN   211      98.611 139.626  49.530  1.00  0.00           H  
ATOM   2727  CB  GLN   211     100.513 140.033  50.473  1.00  0.00           C  
ATOM   2728  HB2 GLN   211     101.400 139.469  50.763  1.00  0.00           H  
ATOM   2729  HB3 GLN   211     100.696 141.078  50.222  1.00  0.00           H  
ATOM   2730  CG  GLN   211      99.591 140.262  51.699  1.00  0.00           C  
ATOM   2731  HG2 GLN   211     100.131 140.854  52.438  1.00  0.00           H  
ATOM   2732  HG3 GLN   211      98.791 140.895  51.315  1.00  0.00           H  
ATOM   2733  CD  GLN   211      98.949 138.964  52.343  1.00  0.00           C  
ATOM   2734  OE1 GLN   211      99.585 137.893  52.416  1.00  0.00           O  
ATOM   2735  NE2 GLN   211      97.615 138.854  52.627  1.00  0.00           N  
ATOM   2736 HE21 GLN   211      97.005 139.614  52.364  1.00  0.00           H  
ATOM   2737 HE22 GLN   211      97.317 137.958  52.986  1.00  0.00           H  
ATOM   2738  C   GLN   211     100.127 140.158  48.079  1.00  0.00           C  
ATOM   2739  O   GLN   211     101.135 139.745  47.449  1.00  0.00           O  
ATOM   2740  N   ASP   212      99.293 141.085  47.528  1.00  0.00           N  
ATOM   2741  H   ASP   212      98.520 141.373  48.112  1.00  0.00           H  
ATOM   2742  CA  ASP   212      99.561 141.765  46.237  1.00  0.00           C  
ATOM   2743  HA  ASP   212      99.567 141.067  45.400  1.00  0.00           H  
ATOM   2744  CB  ASP   212      98.445 142.791  46.060  1.00  0.00           C  
ATOM   2745  HB2 ASP   212      98.596 143.679  46.673  1.00  0.00           H  
ATOM   2746  HB3 ASP   212      98.467 143.027  44.997  1.00  0.00           H  
ATOM   2747  CG  ASP   212      97.000 142.318  46.330  1.00  0.00           C  
ATOM   2748  OD1 ASP   212      96.126 143.166  46.010  1.00  0.00           O  
ATOM   2749  OD2 ASP   212      96.732 141.168  46.680  1.00  0.00           O  
ATOM   2750  C   ASP   212     100.839 142.584  46.301  1.00  0.00           C  
ATOM   2751  O   ASP   212     101.191 143.260  47.256  1.00  0.00           O  
ATOM   2752  N   ARG   213     101.516 142.665  45.158  1.00  0.00           N  
ATOM   2753  H   ARG   213     101.175 142.085  44.404  1.00  0.00           H  
ATOM   2754  CA  ARG   213     102.167 143.933  44.674  1.00  0.00           C  
ATOM   2755  HA  ARG   213     102.893 144.254  45.421  1.00  0.00           H  
ATOM   2756  CB  ARG   213     102.900 143.732  43.333  1.00  0.00           C  
ATOM   2757  HB2 ARG   213     102.217 143.179  42.688  1.00  0.00           H  
ATOM   2758  HB3 ARG   213     103.222 144.641  42.825  1.00  0.00           H  
ATOM   2759  CG  ARG   213     104.205 142.966  43.767  1.00  0.00           C  
ATOM   2760  HG2 ARG   213     104.880 143.642  44.292  1.00  0.00           H  
ATOM   2761  HG3 ARG   213     103.891 142.073  44.307  1.00  0.00           H  
ATOM   2762  CD  ARG   213     104.985 142.568  42.555  1.00  0.00           C  
ATOM   2763  HD2 ARG   213     104.855 143.227  41.696  1.00  0.00           H  
ATOM   2764  HD3 ARG   213     106.043 142.566  42.816  1.00  0.00           H  
ATOM   2765  NE  ARG   213     104.676 141.176  42.134  1.00  0.00           N  
ATOM   2766  HE  ARG   213     104.135 140.590  42.754  1.00  0.00           H  
ATOM   2767  CZ  ARG   213     105.101 140.575  41.073  1.00  0.00           C  
ATOM   2768  NH1 ARG   213     105.937 141.164  40.294  1.00  0.00           N  
ATOM   2769 HH11 ARG   213     106.225 140.556  39.541  1.00  0.00           H  
ATOM   2770 HH12 ARG   213     106.433 142.020  40.497  1.00  0.00           H  
ATOM   2771  NH2 ARG   213     104.510 139.470  40.817  1.00  0.00           N  
ATOM   2772 HH21 ARG   213     104.883 139.018  39.995  1.00  0.00           H  
ATOM   2773 HH22 ARG   213     103.712 139.176  41.363  1.00  0.00           H  
ATOM   2774  C   ARG   213     101.233 145.122  44.534  1.00  0.00           C  
ATOM   2775  O   ARG   213     100.139 144.990  43.969  1.00  0.00           O  
ATOM   2776  N   GLY   214     101.461 146.370  44.995  1.00  0.00           N  
ATOM   2777  H   GLY   214     100.730 147.014  44.727  1.00  0.00           H  
ATOM   2778  CA  GLY   214     102.458 146.879  45.934  1.00  0.00           C  
ATOM   2779  HA2 GLY   214     102.100 147.848  46.282  1.00  0.00           H  
ATOM   2780  HA3 GLY   214     102.600 146.216  46.787  1.00  0.00           H  
ATOM   2781  C   GLY   214     103.840 146.903  45.327  1.00  0.00           C  
ATOM   2782  O   GLY   214     104.815 146.425  45.927  1.00  0.00           O  
ATOM   2783  OXT GLY   214     104.007 147.360  44.192  1.00  0.00           O  
TER    2784      GLY   214 
END   
