# Supplementary material for: Visualization of oligomerization, clustering, and density transition of intrinsically disordered proteins
Source: Natl Sci Rev. 2026 Feb 14;13(7):nwag107. doi: 10.1093/nsr/nwag107 (PMC13114874; doi:10.1093/nsr/nwag107)
Supplement: nwag107_Supplemental_Files [file nwag107_supplemental_files.zip › SI-MD-Structures/MD-Sturctures/frame109.pdb]

CRYST1  135.063  149.223  136.826  90.00  90.00  90.00               1
ATOM      1  N   MET     1      24.291  70.549  81.980  1.00  0.00           N  
ATOM      2  H1  MET     1      24.107  70.290  81.021  1.00  0.00           H  
ATOM      3  H2  MET     1      24.268  69.744  82.589  1.00  0.00           H  
ATOM      4  H3  MET     1      23.660  71.332  82.072  1.00  0.00           H  
ATOM      5  CA  MET     1      25.646  71.201  82.011  1.00  0.00           C  
ATOM      6  HA  MET     1      25.986  71.290  83.043  1.00  0.00           H  
ATOM      7  CB  MET     1      26.699  70.304  81.159  1.00  0.00           C  
ATOM      8  HB2 MET     1      26.139  70.107  80.245  1.00  0.00           H  
ATOM      9  HB3 MET     1      27.565  70.900  80.870  1.00  0.00           H  
ATOM     10  CG  MET     1      27.228  69.027  81.765  1.00  0.00           C  
ATOM     11  HG2 MET     1      27.201  69.208  82.840  1.00  0.00           H  
ATOM     12  HG3 MET     1      26.541  68.240  81.453  1.00  0.00           H  
ATOM     13  SD  MET     1      28.845  68.520  81.320  1.00  0.00           S  
ATOM     14  CE  MET     1      28.677  66.769  81.592  1.00  0.00           C  
ATOM     15  HE1 MET     1      27.735  66.533  81.096  1.00  0.00           H  
ATOM     16  HE2 MET     1      29.537  66.299  81.115  1.00  0.00           H  
ATOM     17  HE3 MET     1      28.442  66.575  82.639  1.00  0.00           H  
ATOM     18  C   MET     1      25.610  72.577  81.400  1.00  0.00           C  
ATOM     19  O   MET     1      25.079  72.707  80.288  1.00  0.00           O  
ATOM     20  N   ALA     2      26.086  73.692  82.018  1.00  0.00           N  
ATOM     21  H   ALA     2      25.823  74.559  81.573  1.00  0.00           H  
ATOM     22  CA  ALA     2      27.029  73.779  83.122  1.00  0.00           C  
ATOM     23  HA  ALA     2      27.527  74.742  83.008  1.00  0.00           H  
ATOM     24  CB  ALA     2      26.272  73.727  84.404  1.00  0.00           C  
ATOM     25  HB1 ALA     2      26.806  74.117  85.271  1.00  0.00           H  
ATOM     26  HB2 ALA     2      25.359  74.319  84.347  1.00  0.00           H  
ATOM     27  HB3 ALA     2      25.969  72.698  84.597  1.00  0.00           H  
ATOM     28  C   ALA     2      28.141  72.713  82.970  1.00  0.00           C  
ATOM     29  O   ALA     2      28.370  71.847  83.826  1.00  0.00           O  
ATOM     30  N   SER     3      28.869  72.719  81.850  1.00  0.00           N  
ATOM     31  H   SER     3      29.466  71.909  81.761  1.00  0.00           H  
ATOM     32  CA  SER     3      29.088  73.764  80.871  1.00  0.00           C  
ATOM     33  HA  SER     3      28.153  74.221  80.546  1.00  0.00           H  
ATOM     34  CB  SER     3      29.915  74.944  81.488  1.00  0.00           C  
ATOM     35  HB2 SER     3      29.437  75.250  82.419  1.00  0.00           H  
ATOM     36  HB3 SER     3      30.937  74.632  81.704  1.00  0.00           H  
ATOM     37  OG  SER     3      29.915  75.996  80.582  1.00  0.00           O  
ATOM     38  HG  SER     3      29.093  76.469  80.733  1.00  0.00           H  
ATOM     39  C   SER     3      29.654  73.184  79.593  1.00  0.00           C  
ATOM     40  O   SER     3      30.314  72.122  79.626  1.00  0.00           O  
ATOM     41  N   ASN     4      29.442  73.783  78.423  1.00  0.00           N  
ATOM     42  H   ASN     4      28.953  74.666  78.401  1.00  0.00           H  
ATOM     43  CA  ASN     4      29.801  73.212  77.096  1.00  0.00           C  
ATOM     44  HA  ASN     4      30.527  72.436  77.342  1.00  0.00           H  
ATOM     45  CB  ASN     4      28.520  72.613  76.484  1.00  0.00           C  
ATOM     46  HB2 ASN     4      27.773  73.403  76.416  1.00  0.00           H  
ATOM     47  HB3 ASN     4      28.711  72.300  75.457  1.00  0.00           H  
ATOM     48  CG  ASN     4      27.823  71.404  77.229  1.00  0.00           C  
ATOM     49  OD1 ASN     4      26.658  71.550  77.696  1.00  0.00           O  
ATOM     50  ND2 ASN     4      28.426  70.295  77.313  1.00  0.00           N  
ATOM     51 HD21 ASN     4      27.963  69.479  77.688  1.00  0.00           H  
ATOM     52 HD22 ASN     4      29.371  70.239  76.961  1.00  0.00           H  
ATOM     53  C   ASN     4      30.605  74.196  76.070  1.00  0.00           C  
ATOM     54  O   ASN     4      30.044  74.796  75.180  1.00  0.00           O  
ATOM     55  N   ASP     5      31.926  74.623  76.335  1.00  0.00           N  
ATOM     56  H   ASP     5      32.305  75.365  75.763  1.00  0.00           H  
ATOM     57  CA  ASP     5      32.857  74.050  77.342  1.00  0.00           C  
ATOM     58  HA  ASP     5      32.549  73.121  77.822  1.00  0.00           H  
ATOM     59  CB  ASP     5      34.112  73.646  76.523  1.00  0.00           C  
ATOM     60  HB2 ASP     5      34.627  74.506  76.095  1.00  0.00           H  
ATOM     61  HB3 ASP     5      34.817  73.139  77.182  1.00  0.00           H  
ATOM     62  CG  ASP     5      33.654  72.690  75.372  1.00  0.00           C  
ATOM     63  OD1 ASP     5      34.095  72.972  74.267  1.00  0.00           O  
ATOM     64  OD2 ASP     5      32.945  71.743  75.608  1.00  0.00           O  
ATOM     65  C   ASP     5      33.134  75.027  78.456  1.00  0.00           C  
ATOM     66  O   ASP     5      33.017  76.255  78.352  1.00  0.00           O  
ATOM     67  N   TYR     6      33.734  74.426  79.548  1.00  0.00           N  
ATOM     68  H   TYR     6      33.665  73.418  79.539  1.00  0.00           H  
ATOM     69  CA  TYR     6      34.142  75.154  80.802  1.00  0.00           C  
ATOM     70  HA  TYR     6      33.184  75.429  81.243  1.00  0.00           H  
ATOM     71  CB  TYR     6      34.719  74.116  81.742  1.00  0.00           C  
ATOM     72  HB2 TYR     6      35.507  73.612  81.182  1.00  0.00           H  
ATOM     73  HB3 TYR     6      35.265  74.575  82.566  1.00  0.00           H  
ATOM     74  CG  TYR     6      33.692  73.156  82.199  1.00  0.00           C  
ATOM     75  CD1 TYR     6      33.665  71.902  81.686  1.00  0.00           C  
ATOM     76  HD1 TYR     6      34.446  71.632  80.991  1.00  0.00           H  
ATOM     77  CE1 TYR     6      32.630  70.953  82.085  1.00  0.00           C  
ATOM     78  HE1 TYR     6      32.514  69.964  81.665  1.00  0.00           H  
ATOM     79  CZ  TYR     6      31.753  71.380  83.090  1.00  0.00           C  
ATOM     80  OH  TYR     6      30.710  70.548  83.415  1.00  0.00           O  
ATOM     81  HH  TYR     6      29.991  70.958  83.901  1.00  0.00           H  
ATOM     82  CE2 TYR     6      31.699  72.746  83.505  1.00  0.00           C  
ATOM     83  HE2 TYR     6      30.808  73.009  84.055  1.00  0.00           H  
ATOM     84  CD2 TYR     6      32.624  73.654  82.961  1.00  0.00           C  
ATOM     85  HD2 TYR     6      32.686  74.673  83.315  1.00  0.00           H  
ATOM     86  C   TYR     6      35.254  76.217  80.607  1.00  0.00           C  
ATOM     87  O   TYR     6      36.248  75.917  79.917  1.00  0.00           O  
ATOM     88  N   THR     7      35.128  77.309  81.289  1.00  0.00           N  
ATOM     89  H   THR     7      34.258  77.562  81.735  1.00  0.00           H  
ATOM     90  CA  THR     7      36.147  78.442  81.189  1.00  0.00           C  
ATOM     91  HA  THR     7      37.091  77.933  80.995  1.00  0.00           H  
ATOM     92  CB  THR     7      35.664  79.386  80.017  1.00  0.00           C  
ATOM     93  HB  THR     7      35.737  78.717  79.160  1.00  0.00           H  
ATOM     94  CG2 THR     7      34.287  80.044  80.175  1.00  0.00           C  
ATOM     95 HG21 THR     7      33.690  79.133  80.223  1.00  0.00           H  
ATOM     96 HG22 THR     7      34.197  80.711  81.032  1.00  0.00           H  
ATOM     97 HG23 THR     7      33.908  80.667  79.364  1.00  0.00           H  
ATOM     98  OG1 THR     7      36.650  80.329  79.856  1.00  0.00           O  
ATOM     99  HG1 THR     7      37.534  79.976  79.986  1.00  0.00           H  
ATOM    100  C   THR     7      36.170  79.109  82.555  1.00  0.00           C  
ATOM    101  O   THR     7      35.285  78.924  83.376  1.00  0.00           O  
ATOM    102  N   GLN     8      37.198  79.882  82.794  1.00  0.00           N  
ATOM    103  H   GLN     8      37.930  79.909  82.098  1.00  0.00           H  
ATOM    104  CA  GLN     8      37.548  80.426  84.109  1.00  0.00           C  
ATOM    105  HA  GLN     8      37.320  79.596  84.777  1.00  0.00           H  
ATOM    106  CB  GLN     8      38.974  80.770  84.071  1.00  0.00           C  
ATOM    107  HB2 GLN     8      39.215  81.158  83.081  1.00  0.00           H  
ATOM    108  HB3 GLN     8      39.195  81.432  84.908  1.00  0.00           H  
ATOM    109  CG  GLN     8      39.774  79.502  84.282  1.00  0.00           C  
ATOM    110  HG2 GLN     8      39.822  79.331  85.357  1.00  0.00           H  
ATOM    111  HG3 GLN     8      39.333  78.685  83.711  1.00  0.00           H  
ATOM    112  CD  GLN     8      41.165  79.500  83.818  1.00  0.00           C  
ATOM    113  OE1 GLN     8      41.490  79.973  82.731  1.00  0.00           O  
ATOM    114  NE2 GLN     8      42.113  79.046  84.582  1.00  0.00           N  
ATOM    115 HE21 GLN     8      41.890  78.610  85.465  1.00  0.00           H  
ATOM    116 HE22 GLN     8      43.104  79.039  84.386  1.00  0.00           H  
ATOM    117  C   GLN     8      36.695  81.698  84.453  1.00  0.00           C  
ATOM    118  O   GLN     8      36.162  82.309  83.543  1.00  0.00           O  
ATOM    119  N   GLN     9      36.536  82.128  85.716  1.00  0.00           N  
ATOM    120  H   GLN     9      36.156  83.053  85.863  1.00  0.00           H  
ATOM    121  CA  GLN     9      36.328  81.265  86.912  1.00  0.00           C  
ATOM    122  HA  GLN     9      35.993  81.833  87.780  1.00  0.00           H  
ATOM    123  CB  GLN     9      35.199  80.275  86.730  1.00  0.00           C  
ATOM    124  HB2 GLN     9      34.329  80.781  86.311  1.00  0.00           H  
ATOM    125  HB3 GLN     9      35.406  79.511  85.980  1.00  0.00           H  
ATOM    126  CG  GLN     9      34.764  79.686  88.092  1.00  0.00           C  
ATOM    127  HG2 GLN     9      35.609  79.299  88.662  1.00  0.00           H  
ATOM    128  HG3 GLN     9      34.280  80.460  88.689  1.00  0.00           H  
ATOM    129  CD  GLN     9      33.637  78.669  87.947  1.00  0.00           C  
ATOM    130  OE1 GLN     9      33.727  77.794  87.105  1.00  0.00           O  
ATOM    131  NE2 GLN     9      32.522  78.666  88.736  1.00  0.00           N  
ATOM    132 HE21 GLN     9      32.300  79.454  89.327  1.00  0.00           H  
ATOM    133 HE22 GLN     9      31.898  77.898  88.535  1.00  0.00           H  
ATOM    134  C   GLN     9      37.728  80.701  87.345  1.00  0.00           C  
ATOM    135  O   GLN     9      37.893  79.513  87.205  1.00  0.00           O  
ATOM    136  N   ALA    10      38.721  81.453  87.851  1.00  0.00           N  
ATOM    137  H   ALA    10      39.621  81.007  87.746  1.00  0.00           H  
ATOM    138  CA  ALA    10      38.593  82.819  88.512  1.00  0.00           C  
ATOM    139  HA  ALA    10      37.653  82.779  89.062  1.00  0.00           H  
ATOM    140  CB  ALA    10      39.834  83.022  89.420  1.00  0.00           C  
ATOM    141  HB1 ALA    10      40.811  83.035  88.936  1.00  0.00           H  
ATOM    142  HB2 ALA    10      39.759  83.953  89.982  1.00  0.00           H  
ATOM    143  HB3 ALA    10      39.858  82.194  90.129  1.00  0.00           H  
ATOM    144  C   ALA    10      38.445  84.011  87.608  1.00  0.00           C  
ATOM    145  O   ALA    10      38.893  83.979  86.471  1.00  0.00           O  
ATOM    146  N   THR    11      37.723  85.073  88.089  1.00  0.00           N  
ATOM    147  H   THR    11      37.095  84.928  88.867  1.00  0.00           H  
ATOM    148  CA  THR    11      37.615  86.363  87.409  1.00  0.00           C  
ATOM    149  HA  THR    11      38.247  86.511  86.533  1.00  0.00           H  
ATOM    150  CB  THR    11      36.100  86.487  86.915  1.00  0.00           C  
ATOM    151  HB  THR    11      35.537  86.320  87.834  1.00  0.00           H  
ATOM    152  CG2 THR    11      35.684  87.686  86.071  1.00  0.00           C  
ATOM    153 HG21 THR    11      34.663  88.027  86.239  1.00  0.00           H  
ATOM    154 HG22 THR    11      36.390  88.478  86.320  1.00  0.00           H  
ATOM    155 HG23 THR    11      35.856  87.462  85.018  1.00  0.00           H  
ATOM    156  OG1 THR    11      35.815  85.456  86.013  1.00  0.00           O  
ATOM    157  HG1 THR    11      35.010  85.614  85.514  1.00  0.00           H  
ATOM    158  C   THR    11      37.928  87.541  88.246  1.00  0.00           C  
ATOM    159  O   THR    11      37.252  87.733  89.259  1.00  0.00           O  
ATOM    160  N   GLN    12      38.959  88.314  87.972  1.00  0.00           N  
ATOM    161  H   GLN    12      39.206  88.913  88.746  1.00  0.00           H  
ATOM    162  CA  GLN    12      39.929  88.171  86.924  1.00  0.00           C  
ATOM    163  HA  GLN    12      39.466  88.163  85.937  1.00  0.00           H  
ATOM    164  CB  GLN    12      40.870  89.454  87.007  1.00  0.00           C  
ATOM    165  HB2 GLN    12      41.461  89.617  87.909  1.00  0.00           H  
ATOM    166  HB3 GLN    12      41.606  89.322  86.214  1.00  0.00           H  
ATOM    167  CG  GLN    12      40.054  90.775  86.887  1.00  0.00           C  
ATOM    168  HG2 GLN    12      39.435  90.645  85.999  1.00  0.00           H  
ATOM    169  HG3 GLN    12      39.415  91.023  87.735  1.00  0.00           H  
ATOM    170  CD  GLN    12      40.995  91.973  86.741  1.00  0.00           C  
ATOM    171  OE1 GLN    12      42.202  91.866  86.520  1.00  0.00           O  
ATOM    172  NE2 GLN    12      40.450  93.162  86.711  1.00  0.00           N  
ATOM    173 HE21 GLN    12      41.113  93.903  86.533  1.00  0.00           H  
ATOM    174 HE22 GLN    12      39.448  93.282  86.721  1.00  0.00           H  
ATOM    175  C   GLN    12      40.758  86.888  87.088  1.00  0.00           C  
ATOM    176  O   GLN    12      40.993  86.427  88.207  1.00  0.00           O  
ATOM    177  N   SER    13      41.284  86.281  86.020  1.00  0.00           N  
ATOM    178  H   SER    13      41.058  86.668  85.115  1.00  0.00           H  
ATOM    179  CA  SER    13      41.911  84.977  86.090  1.00  0.00           C  
ATOM    180  HA  SER    13      41.216  84.478  86.766  1.00  0.00           H  
ATOM    181  CB  SER    13      41.820  84.230  84.801  1.00  0.00           C  
ATOM    182  HB2 SER    13      40.765  84.029  84.616  1.00  0.00           H  
ATOM    183  HB3 SER    13      42.173  84.896  84.013  1.00  0.00           H  
ATOM    184  OG  SER    13      42.547  82.978  84.834  1.00  0.00           O  
ATOM    185  HG  SER    13      41.963  82.251  85.063  1.00  0.00           H  
ATOM    186  C   SER    13      43.334  85.052  86.740  1.00  0.00           C  
ATOM    187  O   SER    13      43.883  86.141  86.626  1.00  0.00           O  
ATOM    188  N   TYR    14      43.745  84.075  87.552  1.00  0.00           N  
ATOM    189  H   TYR    14      43.300  83.168  87.529  1.00  0.00           H  
ATOM    190  CA  TYR    14      44.617  84.263  88.743  1.00  0.00           C  
ATOM    191  HA  TYR    14      45.407  84.989  88.550  1.00  0.00           H  
ATOM    192  CB  TYR    14      43.799  84.774  89.952  1.00  0.00           C  
ATOM    193  HB2 TYR    14      43.259  85.670  89.646  1.00  0.00           H  
ATOM    194  HB3 TYR    14      42.983  84.112  90.240  1.00  0.00           H  
ATOM    195  CG  TYR    14      44.492  85.266  91.245  1.00  0.00           C  
ATOM    196  CD1 TYR    14      44.936  86.650  91.323  1.00  0.00           C  
ATOM    197  HD1 TYR    14      44.782  87.313  90.485  1.00  0.00           H  
ATOM    198  CE1 TYR    14      45.613  87.138  92.465  1.00  0.00           C  
ATOM    199  HE1 TYR    14      45.865  88.184  92.550  1.00  0.00           H  
ATOM    200  CZ  TYR    14      45.953  86.244  93.501  1.00  0.00           C  
ATOM    201  OH  TYR    14      46.559  86.592  94.701  1.00  0.00           O  
ATOM    202  HH  TYR    14      46.809  85.860  95.270  1.00  0.00           H  
ATOM    203  CE2 TYR    14      45.541  84.907  93.408  1.00  0.00           C  
ATOM    204  HE2 TYR    14      45.826  84.173  94.147  1.00  0.00           H  
ATOM    205  CD2 TYR    14      44.827  84.431  92.268  1.00  0.00           C  
ATOM    206  HD2 TYR    14      44.557  83.385  92.254  1.00  0.00           H  
ATOM    207  C   TYR    14      45.319  82.921  89.111  1.00  0.00           C  
ATOM    208  O   TYR    14      44.730  81.872  88.862  1.00  0.00           O  
ATOM    209  N   GLY    15      46.522  82.841  89.656  1.00  0.00           N  
ATOM    210  H   GLY    15      46.791  82.007  90.158  1.00  0.00           H  
ATOM    211  CA  GLY    15      47.681  83.792  89.404  1.00  0.00           C  
ATOM    212  HA2 GLY    15      47.644  84.228  88.405  1.00  0.00           H  
ATOM    213  HA3 GLY    15      47.691  84.606  90.129  1.00  0.00           H  
ATOM    214  C   GLY    15      49.065  83.180  89.621  1.00  0.00           C  
ATOM    215  O   GLY    15      49.306  82.107  89.052  1.00  0.00           O  
ATOM    216  N   ALA    16      49.927  83.783  90.454  1.00  0.00           N  
ATOM    217  H   ALA    16      49.567  84.575  90.967  1.00  0.00           H  
ATOM    218  CA  ALA    16      51.311  83.456  90.784  1.00  0.00           C  
ATOM    219  HA  ALA    16      51.792  83.451  89.806  1.00  0.00           H  
ATOM    220  CB  ALA    16      51.902  84.591  91.650  1.00  0.00           C  
ATOM    221  HB1 ALA    16      52.836  84.251  92.097  1.00  0.00           H  
ATOM    222  HB2 ALA    16      52.157  85.499  91.102  1.00  0.00           H  
ATOM    223  HB3 ALA    16      51.208  84.819  92.459  1.00  0.00           H  
ATOM    224  C   ALA    16      51.574  82.102  91.438  1.00  0.00           C  
ATOM    225  O   ALA    16      50.953  81.743  92.470  1.00  0.00           O  
ATOM    226  N   TYR    17      52.604  81.439  90.935  1.00  0.00           N  
ATOM    227  H   TYR    17      53.239  81.877  90.284  1.00  0.00           H  
ATOM    228  CA  TYR    17      53.113  80.175  91.561  1.00  0.00           C  
ATOM    229  HA  TYR    17      52.281  79.568  91.916  1.00  0.00           H  
ATOM    230  CB  TYR    17      53.956  79.399  90.576  1.00  0.00           C  
ATOM    231  HB2 TYR    17      53.466  79.296  89.608  1.00  0.00           H  
ATOM    232  HB3 TYR    17      54.838  80.005  90.371  1.00  0.00           H  
ATOM    233  CG  TYR    17      54.363  78.062  91.055  1.00  0.00           C  
ATOM    234  CD1 TYR    17      55.509  78.047  91.878  1.00  0.00           C  
ATOM    235  HD1 TYR    17      56.065  78.957  92.050  1.00  0.00           H  
ATOM    236  CE1 TYR    17      55.946  76.816  92.386  1.00  0.00           C  
ATOM    237  HE1 TYR    17      56.780  76.748  93.069  1.00  0.00           H  
ATOM    238  CZ  TYR    17      55.280  75.633  91.981  1.00  0.00           C  
ATOM    239  OH  TYR    17      55.767  74.389  92.379  1.00  0.00           O  
ATOM    240  HH  TYR    17      55.877  73.752  91.670  1.00  0.00           H  
ATOM    241  CE2 TYR    17      54.144  75.729  91.145  1.00  0.00           C  
ATOM    242  HE2 TYR    17      53.661  74.822  90.814  1.00  0.00           H  
ATOM    243  CD2 TYR    17      53.687  76.945  90.675  1.00  0.00           C  
ATOM    244  HD2 TYR    17      52.789  76.957  90.076  1.00  0.00           H  
ATOM    245  C   TYR    17      53.835  80.549  92.841  1.00  0.00           C  
ATOM    246  O   TYR    17      54.698  81.456  92.789  1.00  0.00           O  
ATOM    247  N   PRO    18      53.687  79.798  93.979  1.00  0.00           N  
ATOM    248  CD  PRO    18      52.954  78.563  94.149  1.00  0.00           C  
ATOM    249  HD2 PRO    18      53.532  77.648  94.019  1.00  0.00           H  
ATOM    250  HD3 PRO    18      52.056  78.509  93.534  1.00  0.00           H  
ATOM    251  CG  PRO    18      52.641  78.487  95.680  1.00  0.00           C  
ATOM    252  HG2 PRO    18      52.388  77.502  96.075  1.00  0.00           H  
ATOM    253  HG3 PRO    18      51.834  79.113  96.061  1.00  0.00           H  
ATOM    254  CB  PRO    18      54.002  78.922  96.246  1.00  0.00           C  
ATOM    255  HB2 PRO    18      54.613  78.019  96.245  1.00  0.00           H  
ATOM    256  HB3 PRO    18      53.952  79.318  97.260  1.00  0.00           H  
ATOM    257  CA  PRO    18      54.362  80.085  95.240  1.00  0.00           C  
ATOM    258  HA  PRO    18      53.841  80.914  95.720  1.00  0.00           H  
ATOM    259  C   PRO    18      55.877  80.286  95.068  1.00  0.00           C  
ATOM    260  O   PRO    18      56.625  79.554  94.417  1.00  0.00           O  
ATOM    261  N   THR    19      56.309  81.396  95.656  1.00  0.00           N  
ATOM    262  H   THR    19      55.698  81.944  96.245  1.00  0.00           H  
ATOM    263  CA  THR    19      57.778  81.774  95.799  1.00  0.00           C  
ATOM    264  HA  THR    19      58.126  81.875  94.771  1.00  0.00           H  
ATOM    265  CB  THR    19      57.917  83.205  96.378  1.00  0.00           C  
ATOM    266  HB  THR    19      58.947  83.515  96.198  1.00  0.00           H  
ATOM    267  CG2 THR    19      57.006  84.237  95.596  1.00  0.00           C  
ATOM    268 HG21 THR    19      57.309  85.237  95.906  1.00  0.00           H  
ATOM    269 HG22 THR    19      57.251  84.060  94.549  1.00  0.00           H  
ATOM    270 HG23 THR    19      55.964  84.106  95.888  1.00  0.00           H  
ATOM    271  OG1 THR    19      57.547  83.314  97.756  1.00  0.00           O  
ATOM    272  HG1 THR    19      56.593  83.417  97.719  1.00  0.00           H  
ATOM    273  C   THR    19      58.679  80.780  96.631  1.00  0.00           C  
ATOM    274  O   THR    19      58.217  80.157  97.545  1.00  0.00           O  
ATOM    275  N   GLN    20      59.904  80.703  96.134  1.00  0.00           N  
ATOM    276  H   GLN    20      60.119  81.294  95.345  1.00  0.00           H  
ATOM    277  CA  GLN    20      60.873  79.942  96.812  1.00  0.00           C  
ATOM    278  HA  GLN    20      60.532  78.927  97.018  1.00  0.00           H  
ATOM    279  CB  GLN    20      62.163  79.839  95.997  1.00  0.00           C  
ATOM    280  HB2 GLN    20      62.449  80.840  95.674  1.00  0.00           H  
ATOM    281  HB3 GLN    20      62.901  79.424  96.684  1.00  0.00           H  
ATOM    282  CG  GLN    20      61.846  78.960  94.758  1.00  0.00           C  
ATOM    283  HG2 GLN    20      61.465  77.963  94.978  1.00  0.00           H  
ATOM    284  HG3 GLN    20      61.124  79.546  94.189  1.00  0.00           H  
ATOM    285  CD  GLN    20      62.990  78.774  93.760  1.00  0.00           C  
ATOM    286  OE1 GLN    20      64.081  79.293  93.879  1.00  0.00           O  
ATOM    287  NE2 GLN    20      62.846  77.896  92.778  1.00  0.00           N  
ATOM    288 HE21 GLN    20      61.958  77.487  92.522  1.00  0.00           H  
ATOM    289 HE22 GLN    20      63.639  77.550  92.258  1.00  0.00           H  
ATOM    290  C   GLN    20      61.281  80.609  98.169  1.00  0.00           C  
ATOM    291  O   GLN    20      61.742  81.809  98.189  1.00  0.00           O  
ATOM    292  N   PRO    21      61.214  79.951  99.308  1.00  0.00           N  
ATOM    293  CD  PRO    21      60.671  78.598  99.461  1.00  0.00           C  
ATOM    294  HD2 PRO    21      61.450  77.841  99.382  1.00  0.00           H  
ATOM    295  HD3 PRO    21      59.856  78.369  98.775  1.00  0.00           H  
ATOM    296  CG  PRO    21      60.233  78.519 100.881  1.00  0.00           C  
ATOM    297  HG2 PRO    21      60.326  77.514 101.292  1.00  0.00           H  
ATOM    298  HG3 PRO    21      59.223  78.926 100.928  1.00  0.00           H  
ATOM    299  CB  PRO    21      61.165  79.387 101.663  1.00  0.00           C  
ATOM    300  HB2 PRO    21      62.040  78.745 101.761  1.00  0.00           H  
ATOM    301  HB3 PRO    21      60.772  79.803 102.591  1.00  0.00           H  
ATOM    302  CA  PRO    21      61.404  80.507 100.600  1.00  0.00           C  
ATOM    303  HA  PRO    21      60.589  81.227 100.686  1.00  0.00           H  
ATOM    304  C   PRO    21      62.735  81.213 100.884  1.00  0.00           C  
ATOM    305  O   PRO    21      63.821  80.620 100.785  1.00  0.00           O  
ATOM    306  N   GLY    22      62.594  82.505 101.248  1.00  0.00           N  
ATOM    307  H   GLY    22      61.709  82.815 101.621  1.00  0.00           H  
ATOM    308  CA  GLY    22      63.753  83.445 101.458  1.00  0.00           C  
ATOM    309  HA2 GLY    22      64.586  82.894 101.894  1.00  0.00           H  
ATOM    310  HA3 GLY    22      64.029  83.850 100.484  1.00  0.00           H  
ATOM    311  C   GLY    22      63.505  84.625 102.376  1.00  0.00           C  
ATOM    312  O   GLY    22      62.390  84.914 102.791  1.00  0.00           O  
ATOM    313  N   GLN    23      64.556  85.382 102.665  1.00  0.00           N  
ATOM    314  H   GLN    23      65.394  85.070 102.196  1.00  0.00           H  
ATOM    315  CA  GLN    23      64.683  86.492 103.621  1.00  0.00           C  
ATOM    316  HA  GLN    23      63.893  87.243 103.637  1.00  0.00           H  
ATOM    317  CB  GLN    23      64.611  85.868 105.070  1.00  0.00           C  
ATOM    318  HB2 GLN    23      64.937  86.791 105.551  1.00  0.00           H  
ATOM    319  HB3 GLN    23      63.617  85.494 105.316  1.00  0.00           H  
ATOM    320  CG  GLN    23      65.716  84.844 105.325  1.00  0.00           C  
ATOM    321  HG2 GLN    23      65.638  84.046 104.586  1.00  0.00           H  
ATOM    322  HG3 GLN    23      66.714  85.250 105.154  1.00  0.00           H  
ATOM    323  CD  GLN    23      65.595  84.226 106.781  1.00  0.00           C  
ATOM    324  OE1 GLN    23      64.797  84.556 107.634  1.00  0.00           O  
ATOM    325  NE2 GLN    23      66.595  83.523 107.178  1.00  0.00           N  
ATOM    326 HE21 GLN    23      67.317  83.097 106.615  1.00  0.00           H  
ATOM    327 HE22 GLN    23      66.497  83.383 108.174  1.00  0.00           H  
ATOM    328  C   GLN    23      65.966  87.353 103.300  1.00  0.00           C  
ATOM    329  O   GLN    23      66.964  86.838 102.863  1.00  0.00           O  
ATOM    330  N   GLY    24      65.861  88.666 103.466  1.00  0.00           N  
ATOM    331  H   GLY    24      64.912  88.998 103.560  1.00  0.00           H  
ATOM    332  CA  GLY    24      66.886  89.694 103.441  1.00  0.00           C  
ATOM    333  HA2 GLY    24      66.520  90.552 104.005  1.00  0.00           H  
ATOM    334  HA3 GLY    24      67.817  89.300 103.848  1.00  0.00           H  
ATOM    335  C   GLY    24      67.249  90.024 101.989  1.00  0.00           C  
ATOM    336  O   GLY    24      68.150  90.849 101.788  1.00  0.00           O  
ATOM    337  N   TYR    25      66.606  89.402 100.969  1.00  0.00           N  
ATOM    338  H   TYR    25      66.054  88.584 101.183  1.00  0.00           H  
ATOM    339  CA  TYR    25      66.885  89.606  99.576  1.00  0.00           C  
ATOM    340  HA  TYR    25      67.939  89.677  99.308  1.00  0.00           H  
ATOM    341  CB  TYR    25      66.247  88.475  98.737  1.00  0.00           C  
ATOM    342  HB2 TYR    25      66.582  87.514  99.129  1.00  0.00           H  
ATOM    343  HB3 TYR    25      65.159  88.534  98.765  1.00  0.00           H  
ATOM    344  CG  TYR    25      66.576  88.562  97.221  1.00  0.00           C  
ATOM    345  CD1 TYR    25      67.660  87.802  96.701  1.00  0.00           C  
ATOM    346  HD1 TYR    25      68.282  87.263  97.401  1.00  0.00           H  
ATOM    347  CE1 TYR    25      67.954  87.862  95.298  1.00  0.00           C  
ATOM    348  HE1 TYR    25      68.859  87.331  95.044  1.00  0.00           H  
ATOM    349  CZ  TYR    25      67.186  88.703  94.462  1.00  0.00           C  
ATOM    350  OH  TYR    25      67.487  88.761  93.172  1.00  0.00           O  
ATOM    351  HH  TYR    25      66.913  89.275  92.599  1.00  0.00           H  
ATOM    352  CE2 TYR    25      66.083  89.479  94.965  1.00  0.00           C  
ATOM    353  HE2 TYR    25      65.410  90.125  94.421  1.00  0.00           H  
ATOM    354  CD2 TYR    25      65.774  89.289  96.290  1.00  0.00           C  
ATOM    355  HD2 TYR    25      64.890  89.760  96.695  1.00  0.00           H  
ATOM    356  C   TYR    25      66.328  91.040  99.217  1.00  0.00           C  
ATOM    357  O   TYR    25      65.354  91.480  99.793  1.00  0.00           O  
ATOM    358  N   SER    26      66.983  91.688  98.253  1.00  0.00           N  
ATOM    359  H   SER    26      67.710  91.260  97.698  1.00  0.00           H  
ATOM    360  CA  SER    26      66.461  92.944  97.770  1.00  0.00           C  
ATOM    361  HA  SER    26      65.378  92.924  97.887  1.00  0.00           H  
ATOM    362  CB  SER    26      67.207  93.952  98.569  1.00  0.00           C  
ATOM    363  HB2 SER    26      66.836  93.933  99.594  1.00  0.00           H  
ATOM    364  HB3 SER    26      68.282  93.793  98.483  1.00  0.00           H  
ATOM    365  OG  SER    26      66.863  95.222  98.035  1.00  0.00           O  
ATOM    366  HG  SER    26      65.909  95.331  98.055  1.00  0.00           H  
ATOM    367  C   SER    26      66.648  93.124  96.318  1.00  0.00           C  
ATOM    368  O   SER    26      67.682  92.614  95.834  1.00  0.00           O  
ATOM    369  N   GLN    27      65.743  93.819  95.689  1.00  0.00           N  
ATOM    370  H   GLN    27      64.960  94.134  96.244  1.00  0.00           H  
ATOM    371  CA  GLN    27      65.762  94.273  94.312  1.00  0.00           C  
ATOM    372  HA  GLN    27      65.603  93.361  93.737  1.00  0.00           H  
ATOM    373  CB  GLN    27      64.538  95.123  94.030  1.00  0.00           C  
ATOM    374  HB2 GLN    27      63.685  94.615  94.479  1.00  0.00           H  
ATOM    375  HB3 GLN    27      64.644  96.161  94.346  1.00  0.00           H  
ATOM    376  CG  GLN    27      64.229  95.220  92.568  1.00  0.00           C  
ATOM    377  HG2 GLN    27      65.124  95.509  92.015  1.00  0.00           H  
ATOM    378  HG3 GLN    27      64.027  94.238  92.140  1.00  0.00           H  
ATOM    379  CD  GLN    27      63.206  96.333  92.134  1.00  0.00           C  
ATOM    380  OE1 GLN    27      62.553  97.040  92.889  1.00  0.00           O  
ATOM    381  NE2 GLN    27      63.051  96.525  90.866  1.00  0.00           N  
ATOM    382 HE21 GLN    27      63.424  95.871  90.193  1.00  0.00           H  
ATOM    383 HE22 GLN    27      62.472  97.282  90.531  1.00  0.00           H  
ATOM    384  C   GLN    27      67.038  94.977  93.880  1.00  0.00           C  
ATOM    385  O   GLN    27      67.459  94.872  92.729  1.00  0.00           O  
ATOM    386  N   GLN    28      67.675  95.773  94.792  1.00  0.00           N  
ATOM    387  H   GLN    28      67.177  95.875  95.665  1.00  0.00           H  
ATOM    388  CA  GLN    28      69.090  96.245  94.524  1.00  0.00           C  
ATOM    389  HA  GLN    28      69.094  96.918  93.666  1.00  0.00           H  
ATOM    390  CB  GLN    28      69.702  97.079  95.681  1.00  0.00           C  
ATOM    391  HB2 GLN    28      68.951  97.841  95.888  1.00  0.00           H  
ATOM    392  HB3 GLN    28      69.794  96.404  96.531  1.00  0.00           H  
ATOM    393  CG  GLN    28      70.923  97.938  95.413  1.00  0.00           C  
ATOM    394  HG2 GLN    28      71.195  98.595  96.239  1.00  0.00           H  
ATOM    395  HG3 GLN    28      71.743  97.237  95.256  1.00  0.00           H  
ATOM    396  CD  GLN    28      70.980  98.622  94.048  1.00  0.00           C  
ATOM    397  OE1 GLN    28      70.445  99.669  93.801  1.00  0.00           O  
ATOM    398  NE2 GLN    28      71.765  98.163  93.089  1.00  0.00           N  
ATOM    399 HE21 GLN    28      71.767  98.797  92.303  1.00  0.00           H  
ATOM    400 HE22 GLN    28      72.306  97.317  93.198  1.00  0.00           H  
ATOM    401  C   GLN    28      69.995  95.064  94.038  1.00  0.00           C  
ATOM    402  O   GLN    28      70.933  95.315  93.242  1.00  0.00           O  
ATOM    403  N   SER    29      69.714  93.792  94.353  1.00  0.00           N  
ATOM    404  H   SER    29      68.914  93.603  94.941  1.00  0.00           H  
ATOM    405  CA  SER    29      70.327  92.550  93.780  1.00  0.00           C  
ATOM    406  HA  SER    29      69.785  91.760  94.301  1.00  0.00           H  
ATOM    407  CB  SER    29      70.037  92.406  92.254  1.00  0.00           C  
ATOM    408  HB2 SER    29      70.331  93.262  91.647  1.00  0.00           H  
ATOM    409  HB3 SER    29      70.583  91.607  91.752  1.00  0.00           H  
ATOM    410  OG  SER    29      68.667  92.141  92.160  1.00  0.00           O  
ATOM    411  HG  SER    29      68.262  92.945  92.495  1.00  0.00           H  
ATOM    412  C   SER    29      71.778  92.310  94.155  1.00  0.00           C  
ATOM    413  O   SER    29      72.424  93.161  94.671  1.00  0.00           O  
ATOM    414  N   SER    30      72.183  91.011  94.192  1.00  0.00           N  
ATOM    415  H   SER    30      71.511  90.297  93.952  1.00  0.00           H  
ATOM    416  CA  SER    30      73.413  90.386  94.631  1.00  0.00           C  
ATOM    417  HA  SER    30      73.511  90.629  95.689  1.00  0.00           H  
ATOM    418  CB  SER    30      73.308  88.853  94.507  1.00  0.00           C  
ATOM    419  HB2 SER    30      73.048  88.691  93.461  1.00  0.00           H  
ATOM    420  HB3 SER    30      74.270  88.386  94.715  1.00  0.00           H  
ATOM    421  OG  SER    30      72.238  88.333  95.289  1.00  0.00           O  
ATOM    422  HG  SER    30      71.830  87.631  94.777  1.00  0.00           H  
ATOM    423  C   SER    30      74.660  90.963  93.888  1.00  0.00           C  
ATOM    424  O   SER    30      74.688  90.998  92.652  1.00  0.00           O  
ATOM    425  N   GLN    31      75.787  91.254  94.549  1.00  0.00           N  
ATOM    426  H   GLN    31      76.457  91.758  93.987  1.00  0.00           H  
ATOM    427  CA  GLN    31      76.219  90.786  95.856  1.00  0.00           C  
ATOM    428  HA  GLN    31      76.002  89.720  95.914  1.00  0.00           H  
ATOM    429  CB  GLN    31      77.810  90.935  96.024  1.00  0.00           C  
ATOM    430  HB2 GLN    31      78.363  90.431  95.231  1.00  0.00           H  
ATOM    431  HB3 GLN    31      78.063  91.989  95.911  1.00  0.00           H  
ATOM    432  CG  GLN    31      78.195  90.435  97.429  1.00  0.00           C  
ATOM    433  HG2 GLN    31      77.753  91.030  98.227  1.00  0.00           H  
ATOM    434  HG3 GLN    31      77.828  89.420  97.583  1.00  0.00           H  
ATOM    435  CD  GLN    31      79.752  90.463  97.579  1.00  0.00           C  
ATOM    436  OE1 GLN    31      80.525  90.526  96.634  1.00  0.00           O  
ATOM    437  NE2 GLN    31      80.196  90.260  98.808  1.00  0.00           N  
ATOM    438 HE21 GLN    31      81.191  90.246  98.982  1.00  0.00           H  
ATOM    439 HE22 GLN    31      79.518  89.975  99.500  1.00  0.00           H  
ATOM    440  C   GLN    31      75.460  91.504  96.959  1.00  0.00           C  
ATOM    441  O   GLN    31      75.439  92.743  96.933  1.00  0.00           O  
ATOM    442  N   PRO    32      74.972  90.781  97.942  1.00  0.00           N  
ATOM    443  CD  PRO    32      74.976  89.356  98.044  1.00  0.00           C  
ATOM    444  HD2 PRO    32      76.002  88.986  98.049  1.00  0.00           H  
ATOM    445  HD3 PRO    32      74.439  88.920  97.201  1.00  0.00           H  
ATOM    446  CG  PRO    32      74.330  88.960  99.443  1.00  0.00           C  
ATOM    447  HG2 PRO    32      75.109  88.990 100.205  1.00  0.00           H  
ATOM    448  HG3 PRO    32      73.714  88.061  99.472  1.00  0.00           H  
ATOM    449  CB  PRO    32      73.451  90.182  99.671  1.00  0.00           C  
ATOM    450  HB2 PRO    32      73.211  90.242 100.733  1.00  0.00           H  
ATOM    451  HB3 PRO    32      72.547  90.199  99.062  1.00  0.00           H  
ATOM    452  CA  PRO    32      74.272  91.356  99.149  1.00  0.00           C  
ATOM    453  HA  PRO    32      73.640  92.156  98.765  1.00  0.00           H  
ATOM    454  C   PRO    32      75.327  91.879 100.252  1.00  0.00           C  
ATOM    455  O   PRO    32      75.724  91.195 101.206  1.00  0.00           O  
ATOM    456  N   TYR    33      75.691  93.160 100.187  1.00  0.00           N  
ATOM    457  H   TYR    33      75.526  93.628  99.308  1.00  0.00           H  
ATOM    458  CA  TYR    33      76.650  93.680 101.163  1.00  0.00           C  
ATOM    459  HA  TYR    33      77.552  93.081 101.288  1.00  0.00           H  
ATOM    460  CB  TYR    33      77.272  94.908 100.619  1.00  0.00           C  
ATOM    461  HB2 TYR    33      76.519  95.687 100.501  1.00  0.00           H  
ATOM    462  HB3 TYR    33      78.055  95.321 101.254  1.00  0.00           H  
ATOM    463  CG  TYR    33      77.884  94.712  99.231  1.00  0.00           C  
ATOM    464  CD1 TYR    33      78.919  93.772  98.928  1.00  0.00           C  
ATOM    465  HD1 TYR    33      79.187  93.219  99.816  1.00  0.00           H  
ATOM    466  CE1 TYR    33      79.598  93.776  97.674  1.00  0.00           C  
ATOM    467  HE1 TYR    33      80.451  93.128  97.535  1.00  0.00           H  
ATOM    468  CZ  TYR    33      79.225  94.714  96.676  1.00  0.00           C  
ATOM    469  OH  TYR    33      80.068  94.910  95.615  1.00  0.00           O  
ATOM    470  HH  TYR    33      79.748  95.478  94.910  1.00  0.00           H  
ATOM    471  CE2 TYR    33      78.192  95.661  97.004  1.00  0.00           C  
ATOM    472  HE2 TYR    33      78.074  96.524  96.365  1.00  0.00           H  
ATOM    473  CD2 TYR    33      77.464  95.590  98.200  1.00  0.00           C  
ATOM    474  HD2 TYR    33      76.600  96.233  98.286  1.00  0.00           H  
ATOM    475  C   TYR    33      76.129  93.902 102.561  1.00  0.00           C  
ATOM    476  O   TYR    33      76.951  94.191 103.468  1.00  0.00           O  
ATOM    477  N   GLY    34      74.829  94.068 102.783  1.00  0.00           N  
ATOM    478  H   GLY    34      74.221  93.811 102.019  1.00  0.00           H  
ATOM    479  CA  GLY    34      74.225  94.011 104.123  1.00  0.00           C  
ATOM    480  HA2 GLY    34      73.137  94.069 104.074  1.00  0.00           H  
ATOM    481  HA3 GLY    34      74.465  93.033 104.540  1.00  0.00           H  
ATOM    482  C   GLY    34      74.479  95.255 105.070  1.00  0.00           C  
ATOM    483  O   GLY    34      74.681  96.452 104.687  1.00  0.00           O  
ATOM    484  N   GLN    35      74.477  94.957 106.394  1.00  0.00           N  
ATOM    485  H   GLN    35      74.427  93.970 106.600  1.00  0.00           H  
ATOM    486  CA  GLN    35      74.472  95.847 107.533  1.00  0.00           C  
ATOM    487  HA  GLN    35      75.110  96.704 107.319  1.00  0.00           H  
ATOM    488  CB  GLN    35      73.055  96.354 107.770  1.00  0.00           C  
ATOM    489  HB2 GLN    35      72.684  96.922 106.917  1.00  0.00           H  
ATOM    490  HB3 GLN    35      72.451  95.449 107.703  1.00  0.00           H  
ATOM    491  CG  GLN    35      72.754  96.961 109.148  1.00  0.00           C  
ATOM    492  HG2 GLN    35      71.695  97.136 109.334  1.00  0.00           H  
ATOM    493  HG3 GLN    35      73.146  96.280 109.904  1.00  0.00           H  
ATOM    494  CD  GLN    35      73.439  98.272 109.340  1.00  0.00           C  
ATOM    495  OE1 GLN    35      73.929  98.966 108.436  1.00  0.00           O  
ATOM    496  NE2 GLN    35      73.547  98.590 110.606  1.00  0.00           N  
ATOM    497 HE21 GLN    35      73.211  97.990 111.345  1.00  0.00           H  
ATOM    498 HE22 GLN    35      74.051  99.439 110.819  1.00  0.00           H  
ATOM    499  C   GLN    35      75.163  95.203 108.776  1.00  0.00           C  
ATOM    500  O   GLN    35      74.550  94.258 109.223  1.00  0.00           O  
ATOM    501  N   GLN    36      76.362  95.631 109.168  1.00  0.00           N  
ATOM    502  H   GLN    36      76.827  95.180 109.943  1.00  0.00           H  
ATOM    503  CA  GLN    36      77.307  96.689 108.652  1.00  0.00           C  
ATOM    504  HA  GLN    36      76.736  97.617 108.626  1.00  0.00           H  
ATOM    505  CB  GLN    36      78.455  96.956 109.709  1.00  0.00           C  
ATOM    506  HB2 GLN    36      78.873  95.987 109.981  1.00  0.00           H  
ATOM    507  HB3 GLN    36      79.269  97.488 109.216  1.00  0.00           H  
ATOM    508  CG  GLN    36      77.980  97.710 110.911  1.00  0.00           C  
ATOM    509  HG2 GLN    36      77.372  98.575 110.648  1.00  0.00           H  
ATOM    510  HG3 GLN    36      77.241  97.124 111.457  1.00  0.00           H  
ATOM    511  CD  GLN    36      79.108  98.200 111.929  1.00  0.00           C  
ATOM    512  OE1 GLN    36      80.219  98.454 111.561  1.00  0.00           O  
ATOM    513  NE2 GLN    36      78.824  98.230 113.212  1.00  0.00           N  
ATOM    514 HE21 GLN    36      77.886  98.040 113.535  1.00  0.00           H  
ATOM    515 HE22 GLN    36      79.563  98.559 113.817  1.00  0.00           H  
ATOM    516  C   GLN    36      77.799  96.349 107.304  1.00  0.00           C  
ATOM    517  O   GLN    36      78.043  95.176 107.041  1.00  0.00           O  
ATOM    518  N   SER    37      77.933  97.337 106.439  1.00  0.00           N  
ATOM    519  H   SER    37      77.965  98.279 106.803  1.00  0.00           H  
ATOM    520  CA  SER    37      78.533  97.075 105.121  1.00  0.00           C  
ATOM    521  HA  SER    37      78.456  96.056 104.741  1.00  0.00           H  
ATOM    522  CB  SER    37      77.700  97.969 104.173  1.00  0.00           C  
ATOM    523  HB2 SER    37      76.654  97.739 104.375  1.00  0.00           H  
ATOM    524  HB3 SER    37      77.895  99.027 104.351  1.00  0.00           H  
ATOM    525  OG  SER    37      77.943  97.503 102.871  1.00  0.00           O  
ATOM    526  HG  SER    37      77.244  97.975 102.411  1.00  0.00           H  
ATOM    527  C   SER    37      79.989  97.416 105.153  1.00  0.00           C  
ATOM    528  O   SER    37      80.586  97.579 106.294  1.00  0.00           O  
ATOM    529  N   TYR    38      80.668  97.476 104.010  1.00  0.00           N  
ATOM    530  H   TYR    38      80.121  97.548 103.165  1.00  0.00           H  
ATOM    531  CA  TYR    38      82.025  97.901 103.838  1.00  0.00           C  
ATOM    532  HA  TYR    38      82.537  97.537 104.729  1.00  0.00           H  
ATOM    533  CB  TYR    38      82.552  97.281 102.624  1.00  0.00           C  
ATOM    534  HB2 TYR    38      83.617  97.508 102.667  1.00  0.00           H  
ATOM    535  HB3 TYR    38      82.489  96.195 102.684  1.00  0.00           H  
ATOM    536  CG  TYR    38      82.210  97.830 101.303  1.00  0.00           C  
ATOM    537  CD1 TYR    38      82.889  98.848 100.695  1.00  0.00           C  
ATOM    538  HD1 TYR    38      83.789  99.249 101.136  1.00  0.00           H  
ATOM    539  CE1 TYR    38      82.553  99.255  99.385  1.00  0.00           C  
ATOM    540  HE1 TYR    38      83.131 100.028  98.901  1.00  0.00           H  
ATOM    541  CZ  TYR    38      81.441  98.612  98.684  1.00  0.00           C  
ATOM    542  OH  TYR    38      81.163  98.950  97.453  1.00  0.00           O  
ATOM    543  HH  TYR    38      82.019  99.291  97.181  1.00  0.00           H  
ATOM    544  CE2 TYR    38      80.680  97.689  99.386  1.00  0.00           C  
ATOM    545  HE2 TYR    38      79.828  97.276  98.866  1.00  0.00           H  
ATOM    546  CD2 TYR    38      81.043  97.335 100.702  1.00  0.00           C  
ATOM    547  HD2 TYR    38      80.577  96.552 101.281  1.00  0.00           H  
ATOM    548  C   TYR    38      82.064  99.494 103.757  1.00  0.00           C  
ATOM    549  O   TYR    38      81.234 100.203 103.191  1.00  0.00           O  
ATOM    550  N   SER    39      83.088  99.997 104.437  1.00  0.00           N  
ATOM    551  H   SER    39      83.790  99.321 104.700  1.00  0.00           H  
ATOM    552  CA  SER    39      83.445 101.494 104.467  1.00  0.00           C  
ATOM    553  HA  SER    39      82.582 102.152 104.360  1.00  0.00           H  
ATOM    554  CB  SER    39      84.260 101.875 105.796  1.00  0.00           C  
ATOM    555  HB2 SER    39      83.694 101.399 106.597  1.00  0.00           H  
ATOM    556  HB3 SER    39      85.250 101.420 105.748  1.00  0.00           H  
ATOM    557  OG  SER    39      84.286 103.269 106.070  1.00  0.00           O  
ATOM    558  HG  SER    39      84.536 103.416 106.985  1.00  0.00           H  
ATOM    559  C   SER    39      84.340 101.853 103.277  1.00  0.00           C  
ATOM    560  O   SER    39      85.050 101.024 102.762  1.00  0.00           O  
ATOM    561  N   GLY    40      84.295 103.100 102.853  1.00  0.00           N  
ATOM    562  H   GLY    40      83.738 103.750 103.389  1.00  0.00           H  
ATOM    563  CA  GLY    40      85.202 103.616 101.820  1.00  0.00           C  
ATOM    564  HA2 GLY    40      86.220 103.262 101.978  1.00  0.00           H  
ATOM    565  HA3 GLY    40      84.884 103.168 100.879  1.00  0.00           H  
ATOM    566  C   GLY    40      85.278 105.108 101.643  1.00  0.00           C  
ATOM    567  O   GLY    40      84.881 105.857 102.521  1.00  0.00           O  
ATOM    568  N   TYR    41      85.595 105.628 100.436  1.00  0.00           N  
ATOM    569  H   TYR    41      85.565 106.637 100.419  1.00  0.00           H  
ATOM    570  CA  TYR    41      85.878 104.786  99.159  1.00  0.00           C  
ATOM    571  HA  TYR    41      86.088 103.738  99.371  1.00  0.00           H  
ATOM    572  CB  TYR    41      84.551 104.596  98.358  1.00  0.00           C  
ATOM    573  HB2 TYR    41      84.392 105.379  97.616  1.00  0.00           H  
ATOM    574  HB3 TYR    41      84.698 103.846  97.581  1.00  0.00           H  
ATOM    575  CG  TYR    41      83.267 104.274  99.183  1.00  0.00           C  
ATOM    576  CD1 TYR    41      82.893 102.908  99.336  1.00  0.00           C  
ATOM    577  HD1 TYR    41      83.532 102.132  98.943  1.00  0.00           H  
ATOM    578  CE1 TYR    41      81.851 102.551 100.191  1.00  0.00           C  
ATOM    579  HE1 TYR    41      81.565 101.522 100.349  1.00  0.00           H  
ATOM    580  CZ  TYR    41      81.200 103.580 100.885  1.00  0.00           C  
ATOM    581  OH  TYR    41      80.139 103.342 101.703  1.00  0.00           O  
ATOM    582  HH  TYR    41      79.949 102.401 101.673  1.00  0.00           H  
ATOM    583  CE2 TYR    41      81.631 104.866 100.843  1.00  0.00           C  
ATOM    584  HE2 TYR    41      81.082 105.599 101.416  1.00  0.00           H  
ATOM    585  CD2 TYR    41      82.541 105.240  99.886  1.00  0.00           C  
ATOM    586  HD2 TYR    41      82.726 106.303  99.824  1.00  0.00           H  
ATOM    587  C   TYR    41      86.940 105.369  98.232  1.00  0.00           C  
ATOM    588  O   TYR    41      87.343 106.531  98.419  1.00  0.00           O  
ATOM    589  N   SER    42      87.410 104.501  97.359  1.00  0.00           N  
ATOM    590  H   SER    42      86.913 103.654  97.122  1.00  0.00           H  
ATOM    591  CA  SER    42      88.409 104.839  96.353  1.00  0.00           C  
ATOM    592  HA  SER    42      89.316 104.914  96.952  1.00  0.00           H  
ATOM    593  CB  SER    42      88.416 103.785  95.248  1.00  0.00           C  
ATOM    594  HB2 SER    42      88.386 102.778  95.664  1.00  0.00           H  
ATOM    595  HB3 SER    42      87.432 103.739  94.782  1.00  0.00           H  
ATOM    596  OG  SER    42      89.419 103.925  94.228  1.00  0.00           O  
ATOM    597  HG  SER    42      88.861 104.339  93.566  1.00  0.00           H  
ATOM    598  C   SER    42      88.141 106.248  95.697  1.00  0.00           C  
ATOM    599  O   SER    42      87.029 106.522  95.222  1.00  0.00           O  
ATOM    600  N   GLN    43      89.152 107.083  95.650  1.00  0.00           N  
ATOM    601  H   GLN    43      90.028 106.742  96.019  1.00  0.00           H  
ATOM    602  CA  GLN    43      89.045 108.413  95.107  1.00  0.00           C  
ATOM    603  HA  GLN    43      88.647 108.356  94.094  1.00  0.00           H  
ATOM    604  CB  GLN    43      88.014 109.314  95.914  1.00  0.00           C  
ATOM    605  HB2 GLN    43      87.627 110.176  95.371  1.00  0.00           H  
ATOM    606  HB3 GLN    43      87.115 108.794  96.246  1.00  0.00           H  
ATOM    607  CG  GLN    43      88.568 109.796  97.229  1.00  0.00           C  
ATOM    608  HG2 GLN    43      87.679 109.695  97.851  1.00  0.00           H  
ATOM    609  HG3 GLN    43      89.325 109.123  97.633  1.00  0.00           H  
ATOM    610  CD  GLN    43      89.010 111.270  97.270  1.00  0.00           C  
ATOM    611  OE1 GLN    43      88.255 112.132  96.941  1.00  0.00           O  
ATOM    612  NE2 GLN    43      90.231 111.583  97.747  1.00  0.00           N  
ATOM    613 HE21 GLN    43      90.860 110.828  97.979  1.00  0.00           H  
ATOM    614 HE22 GLN    43      90.300 112.522  98.114  1.00  0.00           H  
ATOM    615  C   GLN    43      90.408 109.102  94.880  1.00  0.00           C  
ATOM    616  O   GLN    43      91.395 108.458  95.252  1.00  0.00           O  
ATOM    617  N   SER    44      90.397 110.378  94.371  1.00  0.00           N  
ATOM    618  H   SER    44      89.534 110.685  93.946  1.00  0.00           H  
ATOM    619  CA  SER    44      91.537 111.248  94.327  1.00  0.00           C  
ATOM    620  HA  SER    44      92.209 111.131  95.177  1.00  0.00           H  
ATOM    621  CB  SER    44      92.450 110.968  93.170  1.00  0.00           C  
ATOM    622  HB2 SER    44      93.235 111.708  93.010  1.00  0.00           H  
ATOM    623  HB3 SER    44      92.846 109.980  93.404  1.00  0.00           H  
ATOM    624  OG  SER    44      91.616 111.006  92.056  1.00  0.00           O  
ATOM    625  HG  SER    44      91.891 111.817  91.621  1.00  0.00           H  
ATOM    626  C   SER    44      91.165 112.759  94.232  1.00  0.00           C  
ATOM    627  O   SER    44      90.031 113.181  93.925  1.00  0.00           O  
ATOM    628  N   THR    45      92.053 113.622  94.683  1.00  0.00           N  
ATOM    629  H   THR    45      92.956 113.343  95.038  1.00  0.00           H  
ATOM    630  CA  THR    45      91.978 115.066  94.503  1.00  0.00           C  
ATOM    631  HA  THR    45      91.335 115.268  93.647  1.00  0.00           H  
ATOM    632  CB  THR    45      91.383 115.894  95.717  1.00  0.00           C  
ATOM    633  HB  THR    45      91.421 116.950  95.450  1.00  0.00           H  
ATOM    634  CG2 THR    45      89.912 115.723  96.026  1.00  0.00           C  
ATOM    635 HG21 THR    45      89.658 114.746  96.436  1.00  0.00           H  
ATOM    636 HG22 THR    45      89.670 116.424  96.824  1.00  0.00           H  
ATOM    637 HG23 THR    45      89.305 116.046  95.179  1.00  0.00           H  
ATOM    638  OG1 THR    45      92.002 115.777  96.951  1.00  0.00           O  
ATOM    639  HG1 THR    45      92.917 116.049  96.845  1.00  0.00           H  
ATOM    640  C   THR    45      93.261 115.638  94.009  1.00  0.00           C  
ATOM    641  O   THR    45      93.442 116.841  94.156  1.00  0.00           O  
ATOM    642  N   ASP    46      94.228 114.821  93.511  1.00  0.00           N  
ATOM    643  H   ASP    46      94.119 113.819  93.455  1.00  0.00           H  
ATOM    644  CA  ASP    46      95.477 115.338  92.969  1.00  0.00           C  
ATOM    645  HA  ASP    46      95.285 116.299  92.491  1.00  0.00           H  
ATOM    646  CB  ASP    46      96.619 115.453  93.949  1.00  0.00           C  
ATOM    647  HB2 ASP    46      96.439 116.265  94.653  1.00  0.00           H  
ATOM    648  HB3 ASP    46      96.712 114.515  94.496  1.00  0.00           H  
ATOM    649  CG  ASP    46      97.932 115.829  93.229  1.00  0.00           C  
ATOM    650  OD1 ASP    46      98.886 115.027  93.425  1.00  0.00           O  
ATOM    651  OD2 ASP    46      97.984 116.764  92.392  1.00  0.00           O  
ATOM    652  C   ASP    46      95.738 114.362  91.851  1.00  0.00           C  
ATOM    653  O   ASP    46      95.750 113.150  92.046  1.00  0.00           O  
ATOM    654  N   THR    47      96.094 114.941  90.684  1.00  0.00           N  
ATOM    655  H   THR    47      96.196 115.942  90.776  1.00  0.00           H  
ATOM    656  CA  THR    47      96.465 114.354  89.419  1.00  0.00           C  
ATOM    657  HA  THR    47      96.161 113.308  89.376  1.00  0.00           H  
ATOM    658  CB  THR    47      95.840 115.094  88.213  1.00  0.00           C  
ATOM    659  HB  THR    47      96.104 114.654  87.251  1.00  0.00           H  
ATOM    660  CG2 THR    47      94.326 115.197  88.278  1.00  0.00           C  
ATOM    661 HG21 THR    47      93.896 115.230  89.280  1.00  0.00           H  
ATOM    662 HG22 THR    47      94.046 116.115  87.762  1.00  0.00           H  
ATOM    663 HG23 THR    47      93.857 114.355  87.768  1.00  0.00           H  
ATOM    664  OG1 THR    47      96.370 116.400  88.207  1.00  0.00           O  
ATOM    665  HG1 THR    47      96.067 116.798  87.388  1.00  0.00           H  
ATOM    666  C   THR    47      98.026 114.263  89.271  1.00  0.00           C  
ATOM    667  O   THR    47      98.506 113.803  88.191  1.00  0.00           O  
ATOM    668  N   SER    48      98.865 114.648  90.234  1.00  0.00           N  
ATOM    669  H   SER    48      98.539 115.098  91.077  1.00  0.00           H  
ATOM    670  CA  SER    48     100.271 114.742  90.040  1.00  0.00           C  
ATOM    671  HA  SER    48     100.411 115.263  89.093  1.00  0.00           H  
ATOM    672  CB  SER    48     100.951 115.609  91.105  1.00  0.00           C  
ATOM    673  HB2 SER    48     101.844 115.989  90.609  1.00  0.00           H  
ATOM    674  HB3 SER    48     100.432 116.512  91.427  1.00  0.00           H  
ATOM    675  OG  SER    48     101.283 114.857  92.218  1.00  0.00           O  
ATOM    676  HG  SER    48     100.491 114.937  92.755  1.00  0.00           H  
ATOM    677  C   SER    48     101.149 113.459  89.871  1.00  0.00           C  
ATOM    678  O   SER    48     102.310 113.583  89.462  1.00  0.00           O  
ATOM    679  N   GLY    49     100.626 112.266  90.257  1.00  0.00           N  
ATOM    680  H   GLY    49      99.748 112.308  90.754  1.00  0.00           H  
ATOM    681  CA  GLY    49     101.094 110.956  89.915  1.00  0.00           C  
ATOM    682  HA2 GLY    49     101.374 110.931  88.862  1.00  0.00           H  
ATOM    683  HA3 GLY    49     101.995 110.882  90.524  1.00  0.00           H  
ATOM    684  C   GLY    49     100.067 109.917  90.298  1.00  0.00           C  
ATOM    685  O   GLY    49      98.863 110.177  90.294  1.00  0.00           O  
ATOM    686  N   TYR    50     100.504 108.708  90.596  1.00  0.00           N  
ATOM    687  H   TYR    50      99.834 108.027  90.926  1.00  0.00           H  
ATOM    688  CA  TYR    50     101.886 108.187  90.458  1.00  0.00           C  
ATOM    689  HA  TYR    50     102.434 108.748  89.702  1.00  0.00           H  
ATOM    690  CB  TYR    50     102.501 108.333  91.813  1.00  0.00           C  
ATOM    691  HB2 TYR    50     102.488 109.395  92.058  1.00  0.00           H  
ATOM    692  HB3 TYR    50     101.897 107.912  92.617  1.00  0.00           H  
ATOM    693  CG  TYR    50     103.979 107.866  91.917  1.00  0.00           C  
ATOM    694  CD1 TYR    50     104.366 106.495  92.069  1.00  0.00           C  
ATOM    695  HD1 TYR    50     103.589 105.749  92.152  1.00  0.00           H  
ATOM    696  CE1 TYR    50     105.712 106.110  92.038  1.00  0.00           C  
ATOM    697  HE1 TYR    50     105.960 105.117  92.382  1.00  0.00           H  
ATOM    698  CZ  TYR    50     106.731 107.046  91.827  1.00  0.00           C  
ATOM    699  OH  TYR    50     108.041 106.668  91.985  1.00  0.00           O  
ATOM    700  HH  TYR    50     108.108 105.928  92.592  1.00  0.00           H  
ATOM    701  CE2 TYR    50     106.438 108.438  91.700  1.00  0.00           C  
ATOM    702  HE2 TYR    50     107.147 109.253  91.713  1.00  0.00           H  
ATOM    703  CD2 TYR    50     105.065 108.792  91.836  1.00  0.00           C  
ATOM    704  HD2 TYR    50     104.794 109.829  91.710  1.00  0.00           H  
ATOM    705  C   TYR    50     101.885 106.727  89.949  1.00  0.00           C  
ATOM    706  O   TYR    50     101.132 105.843  90.439  1.00  0.00           O  
ATOM    707  N   GLY    51     102.722 106.410  88.924  1.00  0.00           N  
ATOM    708  H   GLY    51     102.703 105.411  88.778  1.00  0.00           H  
ATOM    709  CA  GLY    51     103.772 107.187  88.148  1.00  0.00           C  
ATOM    710  HA2 GLY    51     103.260 107.872  87.471  1.00  0.00           H  
ATOM    711  HA3 GLY    51     104.375 107.722  88.881  1.00  0.00           H  
ATOM    712  C   GLY    51     104.715 106.388  87.253  1.00  0.00           C  
ATOM    713  O   GLY    51     104.288 105.380  86.635  1.00  0.00           O  
ATOM    714  N   GLN    52     105.942 106.798  87.170  1.00  0.00           N  
ATOM    715  H   GLN    52     106.181 107.594  87.743  1.00  0.00           H  
ATOM    716  CA  GLN    52     107.058 106.112  86.468  1.00  0.00           C  
ATOM    717  HA  GLN    52     107.760 106.900  86.195  1.00  0.00           H  
ATOM    718  CB  GLN    52     107.829 105.195  87.496  1.00  0.00           C  
ATOM    719  HB2 GLN    52     107.259 104.313  87.787  1.00  0.00           H  
ATOM    720  HB3 GLN    52     108.717 104.870  86.953  1.00  0.00           H  
ATOM    721  CG  GLN    52     108.196 105.910  88.815  1.00  0.00           C  
ATOM    722  HG2 GLN    52     108.512 106.918  88.545  1.00  0.00           H  
ATOM    723  HG3 GLN    52     107.312 105.891  89.452  1.00  0.00           H  
ATOM    724  CD  GLN    52     109.355 105.195  89.447  1.00  0.00           C  
ATOM    725  OE1 GLN    52     109.557 103.987  89.422  1.00  0.00           O  
ATOM    726  NE2 GLN    52     110.264 105.911  90.115  1.00  0.00           N  
ATOM    727 HE21 GLN    52     110.087 106.851  90.441  1.00  0.00           H  
ATOM    728 HE22 GLN    52     111.115 105.414  90.334  1.00  0.00           H  
ATOM    729  C   GLN    52     106.786 105.453  85.184  1.00  0.00           C  
ATOM    730  O   GLN    52     107.003 104.262  85.021  1.00  0.00           O  
ATOM    731  N   SER    53     106.300 106.155  84.139  1.00  0.00           N  
ATOM    732  H   SER    53     106.294 105.688  83.243  1.00  0.00           H  
ATOM    733  CA  SER    53     105.771 107.511  84.044  1.00  0.00           C  
ATOM    734  HA  SER    53     106.369 108.176  84.666  1.00  0.00           H  
ATOM    735  CB  SER    53     106.017 107.988  82.648  1.00  0.00           C  
ATOM    736  HB2 SER    53     107.061 107.826  82.379  1.00  0.00           H  
ATOM    737  HB3 SER    53     105.423 107.384  81.961  1.00  0.00           H  
ATOM    738  OG  SER    53     105.608 109.346  82.463  1.00  0.00           O  
ATOM    739  HG  SER    53     106.337 109.906  82.188  1.00  0.00           H  
ATOM    740  C   SER    53     104.273 107.620  84.433  1.00  0.00           C  
ATOM    741  O   SER    53     103.473 106.783  84.085  1.00  0.00           O  
ATOM    742  N   SER    54     103.864 108.774  84.910  1.00  0.00           N  
ATOM    743  H   SER    54     104.563 109.493  85.031  1.00  0.00           H  
ATOM    744  CA  SER    54     102.527 109.176  85.151  1.00  0.00           C  
ATOM    745  HA  SER    54     101.985 108.341  85.595  1.00  0.00           H  
ATOM    746  CB  SER    54     102.463 110.425  86.105  1.00  0.00           C  
ATOM    747  HB2 SER    54     102.485 111.244  85.386  1.00  0.00           H  
ATOM    748  HB3 SER    54     101.485 110.390  86.583  1.00  0.00           H  
ATOM    749  OG  SER    54     103.474 110.517  87.027  1.00  0.00           O  
ATOM    750  HG  SER    54     104.045 111.230  86.734  1.00  0.00           H  
ATOM    751  C   SER    54     101.679 109.492  83.854  1.00  0.00           C  
ATOM    752  O   SER    54     100.492 109.665  83.996  1.00  0.00           O  
ATOM    753  N   TYR    55     102.364 109.446  82.701  1.00  0.00           N  
ATOM    754  H   TYR    55     103.336 109.175  82.744  1.00  0.00           H  
ATOM    755  CA  TYR    55     101.727 109.478  81.367  1.00  0.00           C  
ATOM    756  HA  TYR    55     100.667 109.721  81.442  1.00  0.00           H  
ATOM    757  CB  TYR    55     102.417 110.594  80.560  1.00  0.00           C  
ATOM    758  HB2 TYR    55     103.412 110.276  80.249  1.00  0.00           H  
ATOM    759  HB3 TYR    55     101.849 110.809  79.654  1.00  0.00           H  
ATOM    760  CG  TYR    55     102.520 111.992  81.234  1.00  0.00           C  
ATOM    761  CD1 TYR    55     103.619 112.212  82.149  1.00  0.00           C  
ATOM    762  HD1 TYR    55     104.439 111.545  82.368  1.00  0.00           H  
ATOM    763  CE1 TYR    55     103.650 113.525  82.708  1.00  0.00           C  
ATOM    764  HE1 TYR    55     104.531 113.857  83.237  1.00  0.00           H  
ATOM    765  CZ  TYR    55     102.659 114.504  82.371  1.00  0.00           C  
ATOM    766  OH  TYR    55     102.731 115.756  82.826  1.00  0.00           O  
ATOM    767  HH  TYR    55     101.904 116.078  83.191  1.00  0.00           H  
ATOM    768  CE2 TYR    55     101.521 114.207  81.640  1.00  0.00           C  
ATOM    769  HE2 TYR    55     100.746 114.953  81.542  1.00  0.00           H  
ATOM    770  CD2 TYR    55     101.465 112.970  80.986  1.00  0.00           C  
ATOM    771  HD2 TYR    55     100.591 112.685  80.419  1.00  0.00           H  
ATOM    772  C   TYR    55     101.843 108.125  80.633  1.00  0.00           C  
ATOM    773  O   TYR    55     102.942 107.558  80.653  1.00  0.00           O  
ATOM    774  N   SER    56     100.790 107.593  79.979  1.00  0.00           N  
ATOM    775  H   SER    56     100.979 106.768  79.427  1.00  0.00           H  
ATOM    776  CA  SER    56      99.354 108.009  79.871  1.00  0.00           C  
ATOM    777  HA  SER    56      98.922 107.405  79.073  1.00  0.00           H  
ATOM    778  CB  SER    56      98.664 107.698  81.258  1.00  0.00           C  
ATOM    779  HB2 SER    56      98.875 106.652  81.485  1.00  0.00           H  
ATOM    780  HB3 SER    56      99.088 108.250  82.098  1.00  0.00           H  
ATOM    781  OG  SER    56      97.268 107.920  81.097  1.00  0.00           O  
ATOM    782  HG  SER    56      96.946 107.564  81.929  1.00  0.00           H  
ATOM    783  C   SER    56      99.135 109.409  79.310  1.00  0.00           C  
ATOM    784  O   SER    56      98.721 110.360  79.974  1.00  0.00           O  
ATOM    785  N   SER    57      99.612 109.709  78.090  1.00  0.00           N  
ATOM    786  H   SER    57      99.509 110.683  77.843  1.00  0.00           H  
ATOM    787  CA  SER    57     100.193 108.855  77.071  1.00  0.00           C  
ATOM    788  HA  SER    57     100.447 107.837  77.365  1.00  0.00           H  
ATOM    789  CB  SER    57      99.062 108.663  76.002  1.00  0.00           C  
ATOM    790  HB2 SER    57      99.409 107.790  75.449  1.00  0.00           H  
ATOM    791  HB3 SER    57      98.133 108.416  76.515  1.00  0.00           H  
ATOM    792  OG  SER    57      98.928 109.878  75.268  1.00  0.00           O  
ATOM    793  HG  SER    57      98.490 110.522  75.830  1.00  0.00           H  
ATOM    794  C   SER    57     101.458 109.543  76.427  1.00  0.00           C  
ATOM    795  O   SER    57     101.682 110.737  76.622  1.00  0.00           O  
ATOM    796  N   TYR    58     102.162 108.748  75.633  1.00  0.00           N  
ATOM    797  H   TYR    58     101.866 107.784  75.594  1.00  0.00           H  
ATOM    798  CA  TYR    58     103.275 109.189  74.784  1.00  0.00           C  
ATOM    799  HA  TYR    58     103.269 110.279  74.790  1.00  0.00           H  
ATOM    800  CB  TYR    58     104.590 108.698  75.411  1.00  0.00           C  
ATOM    801  HB2 TYR    58     104.496 107.644  75.674  1.00  0.00           H  
ATOM    802  HB3 TYR    58     105.434 108.779  74.726  1.00  0.00           H  
ATOM    803  CG  TYR    58     105.073 109.426  76.618  1.00  0.00           C  
ATOM    804  CD1 TYR    58     105.412 110.770  76.466  1.00  0.00           C  
ATOM    805  HD1 TYR    58     105.267 111.308  75.541  1.00  0.00           H  
ATOM    806  CE1 TYR    58     105.883 111.552  77.555  1.00  0.00           C  
ATOM    807  HE1 TYR    58     106.122 112.600  77.448  1.00  0.00           H  
ATOM    808  CZ  TYR    58     106.138 110.919  78.776  1.00  0.00           C  
ATOM    809  OH  TYR    58     106.663 111.702  79.789  1.00  0.00           O  
ATOM    810  HH  TYR    58     106.106 112.471  79.927  1.00  0.00           H  
ATOM    811  CE2 TYR    58     105.790 109.530  78.948  1.00  0.00           C  
ATOM    812  HE2 TYR    58     105.932 109.034  79.897  1.00  0.00           H  
ATOM    813  CD2 TYR    58     105.168 108.864  77.894  1.00  0.00           C  
ATOM    814  HD2 TYR    58     104.953 107.811  77.996  1.00  0.00           H  
ATOM    815  C   TYR    58     103.119 108.721  73.316  1.00  0.00           C  
ATOM    816  O   TYR    58     103.620 107.676  72.890  1.00  0.00           O  
ATOM    817  N   GLY    59     102.485 109.469  72.445  1.00  0.00           N  
ATOM    818  H   GLY    59     102.464 109.133  71.493  1.00  0.00           H  
ATOM    819  CA  GLY    59     101.743 110.688  72.698  1.00  0.00           C  
ATOM    820  HA2 GLY    59     101.043 110.924  71.897  1.00  0.00           H  
ATOM    821  HA3 GLY    59     101.089 110.416  73.526  1.00  0.00           H  
ATOM    822  C   GLY    59     102.530 111.917  72.957  1.00  0.00           C  
ATOM    823  O   GLY    59     103.783 111.910  73.010  1.00  0.00           O  
ATOM    824  N   GLN    60     101.947 113.137  72.957  1.00  0.00           N  
ATOM    825  H   GLN    60     102.519 113.969  72.969  1.00  0.00           H  
ATOM    826  CA  GLN    60     100.547 113.324  72.917  1.00  0.00           C  
ATOM    827  HA  GLN    60     100.062 112.360  73.070  1.00  0.00           H  
ATOM    828  CB  GLN    60     100.114 114.303  74.011  1.00  0.00           C  
ATOM    829  HB2 GLN    60     100.230 115.342  73.701  1.00  0.00           H  
ATOM    830  HB3 GLN    60      99.087 114.034  74.259  1.00  0.00           H  
ATOM    831  CG  GLN    60     100.935 114.234  75.291  1.00  0.00           C  
ATOM    832  HG2 GLN    60     101.105 113.195  75.573  1.00  0.00           H  
ATOM    833  HG3 GLN    60     101.908 114.697  75.125  1.00  0.00           H  
ATOM    834  CD  GLN    60     100.234 114.857  76.526  1.00  0.00           C  
ATOM    835  OE1 GLN    60      99.274 115.642  76.547  1.00  0.00           O  
ATOM    836  NE2 GLN    60     100.689 114.386  77.654  1.00  0.00           N  
ATOM    837 HE21 GLN    60     101.481 113.760  77.667  1.00  0.00           H  
ATOM    838 HE22 GLN    60     100.109 114.593  78.455  1.00  0.00           H  
ATOM    839  C   GLN    60     100.066 113.886  71.555  1.00  0.00           C  
ATOM    840  O   GLN    60     100.747 114.735  70.969  1.00  0.00           O  
ATOM    841  N   SER    61      98.928 113.389  71.073  1.00  0.00           N  
ATOM    842  H   SER    61      98.472 112.660  71.602  1.00  0.00           H  
ATOM    843  CA  SER    61      98.483 113.606  69.665  1.00  0.00           C  
ATOM    844  HA  SER    61      98.593 114.669  69.448  1.00  0.00           H  
ATOM    845  CB  SER    61      99.305 112.811  68.635  1.00  0.00           C  
ATOM    846  HB2 SER    61      98.775 113.042  67.711  1.00  0.00           H  
ATOM    847  HB3 SER    61     100.339 113.155  68.599  1.00  0.00           H  
ATOM    848  OG  SER    61      99.201 111.393  68.796  1.00  0.00           O  
ATOM    849  HG  SER    61      99.959 110.974  68.382  1.00  0.00           H  
ATOM    850  C   SER    61      96.980 113.210  69.365  1.00  0.00           C  
ATOM    851  O   SER    61      96.436 112.448  70.162  1.00  0.00           O  
ATOM    852  N   GLN    62      96.353 113.686  68.252  1.00  0.00           N  
ATOM    853  H   GLN    62      96.775 114.497  67.823  1.00  0.00           H  
ATOM    854  CA  GLN    62      95.081 113.167  67.628  1.00  0.00           C  
ATOM    855  HA  GLN    62      94.233 113.477  68.240  1.00  0.00           H  
ATOM    856  CB  GLN    62      94.970 113.767  66.140  1.00  0.00           C  
ATOM    857  HB2 GLN    62      95.988 113.738  65.752  1.00  0.00           H  
ATOM    858  HB3 GLN    62      94.262 113.181  65.553  1.00  0.00           H  
ATOM    859  CG  GLN    62      94.439 115.150  66.155  1.00  0.00           C  
ATOM    860  HG2 GLN    62      93.403 115.013  66.466  1.00  0.00           H  
ATOM    861  HG3 GLN    62      94.934 115.790  66.884  1.00  0.00           H  
ATOM    862  CD  GLN    62      94.522 115.781  64.754  1.00  0.00           C  
ATOM    863  OE1 GLN    62      95.504 115.588  63.999  1.00  0.00           O  
ATOM    864  NE2 GLN    62      93.585 116.615  64.373  1.00  0.00           N  
ATOM    865 HE21 GLN    62      93.384 116.788  63.398  1.00  0.00           H  
ATOM    866 HE22 GLN    62      92.797 116.634  65.005  1.00  0.00           H  
ATOM    867  C   GLN    62      95.159 111.655  67.405  1.00  0.00           C  
ATOM    868  O   GLN    62      94.155 111.044  67.198  1.00  0.00           O  
ATOM    869  N   ASN    63      96.359 111.018  67.449  1.00  0.00           N  
ATOM    870  H   ASN    63      97.149 111.583  67.725  1.00  0.00           H  
ATOM    871  CA  ASN    63      96.518 109.583  67.376  1.00  0.00           C  
ATOM    872  HA  ASN    63      95.592 109.139  67.010  1.00  0.00           H  
ATOM    873  CB  ASN    63      97.716 109.248  66.479  1.00  0.00           C  
ATOM    874  HB2 ASN    63      98.585 109.805  66.829  1.00  0.00           H  
ATOM    875  HB3 ASN    63      97.879 108.170  66.485  1.00  0.00           H  
ATOM    876  CG  ASN    63      97.400 109.527  65.058  1.00  0.00           C  
ATOM    877  OD1 ASN    63      96.450 108.985  64.522  1.00  0.00           O  
ATOM    878  ND2 ASN    63      98.154 110.358  64.427  1.00  0.00           N  
ATOM    879 HD21 ASN    63      97.707 110.695  63.586  1.00  0.00           H  
ATOM    880 HD22 ASN    63      98.930 110.784  64.913  1.00  0.00           H  
ATOM    881  C   ASN    63      96.550 108.838  68.764  1.00  0.00           C  
ATOM    882  O   ASN    63      96.077 107.744  68.950  1.00  0.00           O  
ATOM    883  N   THR    64      97.247 109.462  69.762  1.00  0.00           N  
ATOM    884  H   THR    64      97.617 110.372  69.528  1.00  0.00           H  
ATOM    885  CA  THR    64      97.726 108.892  71.007  1.00  0.00           C  
ATOM    886  HA  THR    64      97.165 107.969  71.153  1.00  0.00           H  
ATOM    887  CB  THR    64      99.199 108.483  71.017  1.00  0.00           C  
ATOM    888  HB  THR    64      99.836 109.365  71.082  1.00  0.00           H  
ATOM    889  CG2 THR    64      99.444 107.577  72.136  1.00  0.00           C  
ATOM    890 HG21 THR    64      98.884 106.654  71.985  1.00  0.00           H  
ATOM    891 HG22 THR    64     100.509 107.345  72.121  1.00  0.00           H  
ATOM    892 HG23 THR    64      99.155 108.076  73.061  1.00  0.00           H  
ATOM    893  OG1 THR    64      99.599 107.912  69.783  1.00  0.00           O  
ATOM    894  HG1 THR    64     100.523 107.707  69.943  1.00  0.00           H  
ATOM    895  C   THR    64      97.582 109.897  72.187  1.00  0.00           C  
ATOM    896  O   THR    64      98.209 110.941  72.103  1.00  0.00           O  
ATOM    897  N   GLY    65      96.731 109.664  73.199  1.00  0.00           N  
ATOM    898  H   GLY    65      96.604 110.229  74.026  1.00  0.00           H  
ATOM    899  CA  GLY    65      95.952 108.467  73.357  1.00  0.00           C  
ATOM    900  HA2 GLY    65      96.563 107.582  73.176  1.00  0.00           H  
ATOM    901  HA3 GLY    65      95.617 108.419  74.393  1.00  0.00           H  
ATOM    902  C   GLY    65      94.679 108.332  72.598  1.00  0.00           C  
ATOM    903  O   GLY    65      94.572 108.863  71.479  1.00  0.00           O  
ATOM    904  N   TYR    66      93.795 107.595  73.100  1.00  0.00           N  
ATOM    905  H   TYR    66      94.033 107.150  73.975  1.00  0.00           H  
ATOM    906  CA  TYR    66      92.469 107.465  72.497  1.00  0.00           C  
ATOM    907  HA  TYR    66      92.516 107.262  71.427  1.00  0.00           H  
ATOM    908  CB  TYR    66      91.765 106.248  73.110  1.00  0.00           C  
ATOM    909  HB2 TYR    66      92.457 105.425  73.291  1.00  0.00           H  
ATOM    910  HB3 TYR    66      91.464 106.585  74.102  1.00  0.00           H  
ATOM    911  CG  TYR    66      90.609 105.842  72.189  1.00  0.00           C  
ATOM    912  CD1 TYR    66      90.816 105.459  70.793  1.00  0.00           C  
ATOM    913  HD1 TYR    66      91.778 105.055  70.514  1.00  0.00           H  
ATOM    914  CE1 TYR    66      89.741 105.345  69.866  1.00  0.00           C  
ATOM    915  HE1 TYR    66      89.914 104.930  68.884  1.00  0.00           H  
ATOM    916  CZ  TYR    66      88.411 105.509  70.377  1.00  0.00           C  
ATOM    917  OH  TYR    66      87.346 105.370  69.550  1.00  0.00           O  
ATOM    918  HH  TYR    66      86.681 105.977  69.884  1.00  0.00           H  
ATOM    919  CE2 TYR    66      88.198 105.784  71.753  1.00  0.00           C  
ATOM    920  HE2 TYR    66      87.185 105.782  72.128  1.00  0.00           H  
ATOM    921  CD2 TYR    66      89.242 106.046  72.667  1.00  0.00           C  
ATOM    922  HD2 TYR    66      89.028 106.276  73.701  1.00  0.00           H  
ATOM    923  C   TYR    66      91.537 108.724  72.673  1.00  0.00           C  
ATOM    924  O   TYR    66      91.480 109.186  73.787  1.00  0.00           O  
ATOM    925  N   GLY    67      90.863 109.250  71.637  1.00  0.00           N  
ATOM    926  H   GLY    67      90.937 108.681  70.806  1.00  0.00           H  
ATOM    927  CA  GLY    67      90.196 110.527  71.547  1.00  0.00           C  
ATOM    928  HA2 GLY    67      90.905 111.351  71.470  1.00  0.00           H  
ATOM    929  HA3 GLY    67      89.626 110.482  70.619  1.00  0.00           H  
ATOM    930  C   GLY    67      89.153 110.860  72.688  1.00  0.00           C  
ATOM    931  O   GLY    67      88.434 109.978  73.133  1.00  0.00           O  
ATOM    932  N   THR    68      88.839 112.114  72.881  1.00  0.00           N  
ATOM    933  H   THR    68      89.461 112.808  72.492  1.00  0.00           H  
ATOM    934  CA  THR    68      87.846 112.698  73.867  1.00  0.00           C  
ATOM    935  HA  THR    68      87.163 111.898  74.154  1.00  0.00           H  
ATOM    936  CB  THR    68      88.458 113.220  75.184  1.00  0.00           C  
ATOM    937  HB  THR    68      87.656 113.574  75.832  1.00  0.00           H  
ATOM    938  CG2 THR    68      89.173 111.968  75.909  1.00  0.00           C  
ATOM    939 HG21 THR    68      89.407 112.328  76.912  1.00  0.00           H  
ATOM    940 HG22 THR    68      88.433 111.170  75.970  1.00  0.00           H  
ATOM    941 HG23 THR    68      90.055 111.628  75.366  1.00  0.00           H  
ATOM    942  OG1 THR    68      89.419 114.167  74.951  1.00  0.00           O  
ATOM    943  HG1 THR    68      89.099 114.928  74.461  1.00  0.00           H  
ATOM    944  C   THR    68      86.922 113.711  73.242  1.00  0.00           C  
ATOM    945  O   THR    68      87.273 114.739  72.668  1.00  0.00           O  
ATOM    946  N   GLN    69      85.615 113.341  73.267  1.00  0.00           N  
ATOM    947  H   GLN    69      85.298 112.457  73.639  1.00  0.00           H  
ATOM    948  CA  GLN    69      84.601 114.294  72.809  1.00  0.00           C  
ATOM    949  HA  GLN    69      85.040 115.291  72.771  1.00  0.00           H  
ATOM    950  CB  GLN    69      84.070 113.734  71.420  1.00  0.00           C  
ATOM    951  HB2 GLN    69      83.659 112.733  71.553  1.00  0.00           H  
ATOM    952  HB3 GLN    69      83.314 114.501  71.252  1.00  0.00           H  
ATOM    953  CG  GLN    69      85.083 113.633  70.314  1.00  0.00           C  
ATOM    954  HG2 GLN    69      85.836 112.906  70.620  1.00  0.00           H  
ATOM    955  HG3 GLN    69      84.472 113.180  69.533  1.00  0.00           H  
ATOM    956  CD  GLN    69      85.684 114.995  69.780  1.00  0.00           C  
ATOM    957  OE1 GLN    69      85.147 116.008  70.115  1.00  0.00           O  
ATOM    958  NE2 GLN    69      86.741 115.009  69.042  1.00  0.00           N  
ATOM    959 HE21 GLN    69      87.118 114.143  68.685  1.00  0.00           H  
ATOM    960 HE22 GLN    69      87.120 115.938  68.921  1.00  0.00           H  
ATOM    961  C   GLN    69      83.453 114.371  73.736  1.00  0.00           C  
ATOM    962  O   GLN    69      83.032 113.436  74.445  1.00  0.00           O  
ATOM    963  N   SER    70      82.782 115.530  73.708  1.00  0.00           N  
ATOM    964  H   SER    70      83.182 116.277  73.159  1.00  0.00           H  
ATOM    965  CA  SER    70      81.345 115.614  74.187  1.00  0.00           C  
ATOM    966  HA  SER    70      81.328 115.231  75.207  1.00  0.00           H  
ATOM    967  CB  SER    70      80.942 117.017  74.251  1.00  0.00           C  
ATOM    968  HB2 SER    70      81.147 117.373  73.242  1.00  0.00           H  
ATOM    969  HB3 SER    70      79.939 117.205  74.634  1.00  0.00           H  
ATOM    970  OG  SER    70      81.780 117.894  75.034  1.00  0.00           O  
ATOM    971  HG  SER    70      81.944 118.708  74.552  1.00  0.00           H  
ATOM    972  C   SER    70      80.383 114.776  73.361  1.00  0.00           C  
ATOM    973  O   SER    70      80.690 114.335  72.228  1.00  0.00           O  
ATOM    974  N   THR    71      79.159 114.639  73.919  1.00  0.00           N  
ATOM    975  H   THR    71      78.926 115.031  74.820  1.00  0.00           H  
ATOM    976  CA  THR    71      78.139 113.877  73.245  1.00  0.00           C  
ATOM    977  HA  THR    71      78.671 113.049  72.777  1.00  0.00           H  
ATOM    978  CB  THR    71      77.152 113.277  74.329  1.00  0.00           C  
ATOM    979  HB  THR    71      76.892 114.059  75.043  1.00  0.00           H  
ATOM    980  CG2 THR    71      75.883 112.762  73.734  1.00  0.00           C  
ATOM    981 HG21 THR    71      76.177 111.924  73.102  1.00  0.00           H  
ATOM    982 HG22 THR    71      75.338 112.344  74.581  1.00  0.00           H  
ATOM    983 HG23 THR    71      75.368 113.609  73.280  1.00  0.00           H  
ATOM    984  OG1 THR    71      77.820 112.229  75.066  1.00  0.00           O  
ATOM    985  HG1 THR    71      78.585 112.629  75.487  1.00  0.00           H  
ATOM    986  C   THR    71      77.402 114.647  72.134  1.00  0.00           C  
ATOM    987  O   THR    71      76.841 115.654  72.488  1.00  0.00           O  
ATOM    988  N   PRO    72      77.248 114.103  70.905  1.00  0.00           N  
ATOM    989  CD  PRO    72      77.763 112.816  70.444  1.00  0.00           C  
ATOM    990  HD2 PRO    72      77.409 112.016  71.094  1.00  0.00           H  
ATOM    991  HD3 PRO    72      78.838 112.905  70.286  1.00  0.00           H  
ATOM    992  CG  PRO    72      77.264 112.666  69.034  1.00  0.00           C  
ATOM    993  HG2 PRO    72      76.359 112.063  68.962  1.00  0.00           H  
ATOM    994  HG3 PRO    72      78.048 112.236  68.410  1.00  0.00           H  
ATOM    995  CB  PRO    72      76.920 114.079  68.525  1.00  0.00           C  
ATOM    996  HB2 PRO    72      76.066 114.005  67.852  1.00  0.00           H  
ATOM    997  HB3 PRO    72      77.727 114.568  67.980  1.00  0.00           H  
ATOM    998  CA  PRO    72      76.556 114.762  69.834  1.00  0.00           C  
ATOM    999  HA  PRO    72      76.899 115.797  69.834  1.00  0.00           H  
ATOM   1000  C   PRO    72      75.041 114.842  70.150  1.00  0.00           C  
ATOM   1001  O   PRO    72      74.466 114.098  70.974  1.00  0.00           O  
ATOM   1002  N   GLN    73      74.380 115.871  69.551  1.00  0.00           N  
ATOM   1003  H   GLN    73      74.783 116.330  68.746  1.00  0.00           H  
ATOM   1004  CA  GLN    73      72.969 116.312  69.752  1.00  0.00           C  
ATOM   1005  HA  GLN    73      72.745 116.620  70.774  1.00  0.00           H  
ATOM   1006  CB  GLN    73      72.693 117.627  69.016  1.00  0.00           C  
ATOM   1007  HB2 GLN    73      71.892 118.197  69.488  1.00  0.00           H  
ATOM   1008  HB3 GLN    73      73.557 118.237  69.280  1.00  0.00           H  
ATOM   1009  CG  GLN    73      72.393 117.456  67.503  1.00  0.00           C  
ATOM   1010  HG2 GLN    73      71.580 116.752  67.328  1.00  0.00           H  
ATOM   1011  HG3 GLN    73      72.067 118.434  67.149  1.00  0.00           H  
ATOM   1012  CD  GLN    73      73.777 117.207  66.785  1.00  0.00           C  
ATOM   1013  OE1 GLN    73      74.897 117.331  67.303  1.00  0.00           O  
ATOM   1014  NE2 GLN    73      73.697 116.919  65.485  1.00  0.00           N  
ATOM   1015 HE21 GLN    73      72.798 117.016  65.035  1.00  0.00           H  
ATOM   1016 HE22 GLN    73      74.488 116.660  64.912  1.00  0.00           H  
ATOM   1017  C   GLN    73      71.846 115.271  69.441  1.00  0.00           C  
ATOM   1018  O   GLN    73      72.097 114.195  68.918  1.00  0.00           O  
ATOM   1019  N   GLY    74      70.581 115.625  69.736  1.00  0.00           N  
ATOM   1020  H   GLY    74      70.466 116.417  70.351  1.00  0.00           H  
ATOM   1021  CA  GLY    74      69.325 114.866  69.523  1.00  0.00           C  
ATOM   1022  HA2 GLY    74      69.627 113.855  69.248  1.00  0.00           H  
ATOM   1023  HA3 GLY    74      68.885 114.572  70.476  1.00  0.00           H  
ATOM   1024  C   GLY    74      68.324 115.540  68.570  1.00  0.00           C  
ATOM   1025  O   GLY    74      68.465 116.777  68.277  1.00  0.00           O  
ATOM   1026  N   TYR    75      67.334 114.686  68.196  1.00  0.00           N  
ATOM   1027  H   TYR    75      67.487 113.718  68.442  1.00  0.00           H  
ATOM   1028  CA  TYR    75      66.284 115.119  67.211  1.00  0.00           C  
ATOM   1029  HA  TYR    75      66.571 116.075  66.773  1.00  0.00           H  
ATOM   1030  CB  TYR    75      66.247 114.161  65.944  1.00  0.00           C  
ATOM   1031  HB2 TYR    75      65.865 113.191  66.263  1.00  0.00           H  
ATOM   1032  HB3 TYR    75      65.564 114.436  65.141  1.00  0.00           H  
ATOM   1033  CG  TYR    75      67.616 113.988  65.302  1.00  0.00           C  
ATOM   1034  CD1 TYR    75      67.904 114.708  64.077  1.00  0.00           C  
ATOM   1035  HD1 TYR    75      67.193 115.368  63.603  1.00  0.00           H  
ATOM   1036  CE1 TYR    75      69.205 114.630  63.579  1.00  0.00           C  
ATOM   1037  HE1 TYR    75      69.478 115.210  62.710  1.00  0.00           H  
ATOM   1038  CZ  TYR    75      70.196 113.886  64.185  1.00  0.00           C  
ATOM   1039  OH  TYR    75      71.489 113.958  63.775  1.00  0.00           O  
ATOM   1040  HH  TYR    75      72.082 113.731  64.495  1.00  0.00           H  
ATOM   1041  CE2 TYR    75      69.838 113.051  65.302  1.00  0.00           C  
ATOM   1042  HE2 TYR    75      70.570 112.356  65.686  1.00  0.00           H  
ATOM   1043  CD2 TYR    75      68.602 113.158  65.929  1.00  0.00           C  
ATOM   1044  HD2 TYR    75      68.270 112.569  66.771  1.00  0.00           H  
ATOM   1045  C   TYR    75      64.859 115.362  67.770  1.00  0.00           C  
ATOM   1046  O   TYR    75      64.058 115.708  66.925  1.00  0.00           O  
ATOM   1047  N   GLY    76      64.578 115.215  69.025  1.00  0.00           N  
ATOM   1048  H   GLY    76      65.290 114.758  69.576  1.00  0.00           H  
ATOM   1049  CA  GLY    76      63.301 115.579  69.652  1.00  0.00           C  
ATOM   1050  HA2 GLY    76      63.335 115.955  70.674  1.00  0.00           H  
ATOM   1051  HA3 GLY    76      62.832 116.402  69.112  1.00  0.00           H  
ATOM   1052  C   GLY    76      62.445 114.403  69.778  1.00  0.00           C  
ATOM   1053  O   GLY    76      62.175 113.693  68.778  1.00  0.00           O  
ATOM   1054  N   SER    77      61.802 114.178  70.932  1.00  0.00           N  
ATOM   1055  H   SER    77      61.866 114.932  71.600  1.00  0.00           H  
ATOM   1056  CA  SER    77      60.857 113.073  71.222  1.00  0.00           C  
ATOM   1057  HA  SER    77      61.491 112.187  71.176  1.00  0.00           H  
ATOM   1058  CB  SER    77      60.208 113.302  72.562  1.00  0.00           C  
ATOM   1059  HB2 SER    77      61.086 113.424  73.195  1.00  0.00           H  
ATOM   1060  HB3 SER    77      59.483 114.104  72.420  1.00  0.00           H  
ATOM   1061  OG  SER    77      59.563 112.115  72.935  1.00  0.00           O  
ATOM   1062  HG  SER    77      58.834 112.326  73.523  1.00  0.00           H  
ATOM   1063  C   SER    77      59.748 113.010  70.071  1.00  0.00           C  
ATOM   1064  O   SER    77      59.062 113.942  69.644  1.00  0.00           O  
ATOM   1065  N   THR    78      59.293 111.807  69.570  1.00  0.00           N  
ATOM   1066  H   THR    78      58.748 111.801  68.720  1.00  0.00           H  
ATOM   1067  CA  THR    78      59.724 110.492  70.119  1.00  0.00           C  
ATOM   1068  HA  THR    78      60.471 110.634  70.900  1.00  0.00           H  
ATOM   1069  CB  THR    78      58.561 109.849  70.912  1.00  0.00           C  
ATOM   1070  HB  THR    78      58.400 110.463  71.798  1.00  0.00           H  
ATOM   1071  CG2 THR    78      57.215 109.805  70.156  1.00  0.00           C  
ATOM   1072 HG21 THR    78      56.468 109.237  70.711  1.00  0.00           H  
ATOM   1073 HG22 THR    78      56.718 110.772  70.078  1.00  0.00           H  
ATOM   1074 HG23 THR    78      57.297 109.291  69.198  1.00  0.00           H  
ATOM   1075  OG1 THR    78      58.967 108.533  71.312  1.00  0.00           O  
ATOM   1076  HG1 THR    78      59.072 107.995  70.524  1.00  0.00           H  
ATOM   1077  C   THR    78      60.331 109.597  69.007  1.00  0.00           C  
ATOM   1078  O   THR    78      59.641 109.257  68.010  1.00  0.00           O  
ATOM   1079  N   GLY    79      61.596 109.244  69.109  1.00  0.00           N  
ATOM   1080  H   GLY    79      62.182 109.607  69.848  1.00  0.00           H  
ATOM   1081  CA  GLY    79      62.232 108.172  68.349  1.00  0.00           C  
ATOM   1082  HA2 GLY    79      62.182 108.556  67.330  1.00  0.00           H  
ATOM   1083  HA3 GLY    79      63.233 107.983  68.736  1.00  0.00           H  
ATOM   1084  C   GLY    79      61.489 106.819  68.515  1.00  0.00           C  
ATOM   1085  O   GLY    79      60.718 106.599  69.482  1.00  0.00           O  
ATOM   1086  N   GLY    80      61.766 105.813  67.657  1.00  0.00           N  
ATOM   1087  H   GLY    80      61.206 104.978  67.750  1.00  0.00           H  
ATOM   1088  CA  GLY    80      62.656 105.901  66.491  1.00  0.00           C  
ATOM   1089  HA2 GLY    80      63.619 106.291  66.822  1.00  0.00           H  
ATOM   1090  HA3 GLY    80      62.943 104.904  66.155  1.00  0.00           H  
ATOM   1091  C   GLY    80      62.089 106.757  65.347  1.00  0.00           C  
ATOM   1092  O   GLY    80      61.095 107.483  65.419  1.00  0.00           O  
ATOM   1093  N   TYR    81      62.817 106.709  64.223  1.00  0.00           N  
ATOM   1094  H   TYR    81      63.565 106.041  64.107  1.00  0.00           H  
ATOM   1095  CA  TYR    81      62.829 107.853  63.331  1.00  0.00           C  
ATOM   1096  HA  TYR    81      61.961 108.483  63.528  1.00  0.00           H  
ATOM   1097  CB  TYR    81      64.025 108.705  63.722  1.00  0.00           C  
ATOM   1098  HB2 TYR    81      64.983 108.192  63.637  1.00  0.00           H  
ATOM   1099  HB3 TYR    81      64.057 109.539  63.020  1.00  0.00           H  
ATOM   1100  CG  TYR    81      64.019 109.366  65.095  1.00  0.00           C  
ATOM   1101  CD1 TYR    81      62.984 110.327  65.338  1.00  0.00           C  
ATOM   1102  HD1 TYR    81      62.178 110.426  64.627  1.00  0.00           H  
ATOM   1103  CE1 TYR    81      63.057 111.080  66.499  1.00  0.00           C  
ATOM   1104  HE1 TYR    81      62.265 111.773  66.742  1.00  0.00           H  
ATOM   1105  CZ  TYR    81      64.097 110.944  67.432  1.00  0.00           C  
ATOM   1106  OH  TYR    81      64.184 111.673  68.565  1.00  0.00           O  
ATOM   1107  HH  TYR    81      63.494 112.316  68.746  1.00  0.00           H  
ATOM   1108  CE2 TYR    81      65.134 109.996  67.187  1.00  0.00           C  
ATOM   1109  HE2 TYR    81      66.030 109.961  67.789  1.00  0.00           H  
ATOM   1110  CD2 TYR    81      65.061 109.174  66.039  1.00  0.00           C  
ATOM   1111  HD2 TYR    81      65.879 108.519  65.779  1.00  0.00           H  
ATOM   1112  C   TYR    81      62.915 107.466  61.823  1.00  0.00           C  
ATOM   1113  O   TYR    81      63.477 106.456  61.481  1.00  0.00           O  
ATOM   1114  N   GLY    82      62.476 108.309  60.909  1.00  0.00           N  
ATOM   1115  H   GLY    82      62.644 108.056  59.946  1.00  0.00           H  
ATOM   1116  CA  GLY    82      61.621 109.534  61.091  1.00  0.00           C  
ATOM   1117  HA2 GLY    82      61.982 110.212  61.864  1.00  0.00           H  
ATOM   1118  HA3 GLY    82      61.516 110.014  60.118  1.00  0.00           H  
ATOM   1119  C   GLY    82      60.203 109.222  61.617  1.00  0.00           C  
ATOM   1120  O   GLY    82      59.970 108.169  62.097  1.00  0.00           O  
ATOM   1121  N   SER    83      59.256 110.204  61.562  1.00  0.00           N  
ATOM   1122  H   SER    83      59.453 111.091  61.122  1.00  0.00           H  
ATOM   1123  CA  SER    83      57.871 110.036  62.082  1.00  0.00           C  
ATOM   1124  HA  SER    83      57.774 109.047  62.528  1.00  0.00           H  
ATOM   1125  CB  SER    83      57.725 111.076  63.234  1.00  0.00           C  
ATOM   1126  HB2 SER    83      57.768 112.093  62.846  1.00  0.00           H  
ATOM   1127  HB3 SER    83      56.747 111.149  63.709  1.00  0.00           H  
ATOM   1128  OG  SER    83      58.693 111.044  64.255  1.00  0.00           O  
ATOM   1129  HG  SER    83      58.684 110.131  64.551  1.00  0.00           H  
ATOM   1130  C   SER    83      56.833 110.245  61.023  1.00  0.00           C  
ATOM   1131  O   SER    83      56.603 111.424  60.609  1.00  0.00           O  
ATOM   1132  N   SER    84      55.997 109.277  60.629  1.00  0.00           N  
ATOM   1133  H   SER    84      55.315 109.469  59.910  1.00  0.00           H  
ATOM   1134  CA  SER    84      56.043 107.801  60.867  1.00  0.00           C  
ATOM   1135  HA  SER    84      56.012 107.768  61.956  1.00  0.00           H  
ATOM   1136  CB  SER    84      54.814 107.164  60.243  1.00  0.00           C  
ATOM   1137  HB2 SER    84      53.924 107.705  60.567  1.00  0.00           H  
ATOM   1138  HB3 SER    84      54.996 107.179  59.169  1.00  0.00           H  
ATOM   1139  OG  SER    84      54.771 105.829  60.627  1.00  0.00           O  
ATOM   1140  HG  SER    84      53.908 105.456  60.437  1.00  0.00           H  
ATOM   1141  C   SER    84      57.335 107.083  60.550  1.00  0.00           C  
ATOM   1142  O   SER    84      58.121 107.453  59.624  1.00  0.00           O  
ATOM   1143  N   GLN    85      57.551 106.015  61.323  1.00  0.00           N  
ATOM   1144  H   GLN    85      56.812 105.765  61.964  1.00  0.00           H  
ATOM   1145  CA  GLN    85      58.592 105.031  61.100  1.00  0.00           C  
ATOM   1146  HA  GLN    85      59.549 105.429  60.763  1.00  0.00           H  
ATOM   1147  CB  GLN    85      58.871 104.318  62.465  1.00  0.00           C  
ATOM   1148  HB2 GLN    85      57.943 103.810  62.726  1.00  0.00           H  
ATOM   1149  HB3 GLN    85      59.709 103.624  62.396  1.00  0.00           H  
ATOM   1150  CG  GLN    85      59.141 105.253  63.672  1.00  0.00           C  
ATOM   1151  HG2 GLN    85      60.093 105.769  63.551  1.00  0.00           H  
ATOM   1152  HG3 GLN    85      58.389 106.043  63.673  1.00  0.00           H  
ATOM   1153  CD  GLN    85      59.049 104.512  65.012  1.00  0.00           C  
ATOM   1154  OE1 GLN    85      58.667 103.343  65.135  1.00  0.00           O  
ATOM   1155  NE2 GLN    85      59.367 105.247  66.045  1.00  0.00           N  
ATOM   1156 HE21 GLN    85      58.991 104.800  66.869  1.00  0.00           H  
ATOM   1157 HE22 GLN    85      59.545 106.241  66.009  1.00  0.00           H  
ATOM   1158  C   GLN    85      58.284 103.990  59.929  1.00  0.00           C  
ATOM   1159  O   GLN    85      59.157 103.335  59.383  1.00  0.00           O  
ATOM   1160  N   SER    86      57.015 103.866  59.508  1.00  0.00           N  
ATOM   1161  H   SER    86      56.427 104.574  59.925  1.00  0.00           H  
ATOM   1162  CA  SER    86      56.408 102.846  58.719  1.00  0.00           C  
ATOM   1163  HA  SER    86      55.326 102.983  58.734  1.00  0.00           H  
ATOM   1164  CB  SER    86      56.781 103.046  57.280  1.00  0.00           C  
ATOM   1165  HB2 SER    86      57.811 102.739  57.100  1.00  0.00           H  
ATOM   1166  HB3 SER    86      56.154 102.312  56.774  1.00  0.00           H  
ATOM   1167  OG  SER    86      56.631 104.408  56.923  1.00  0.00           O  
ATOM   1168  HG  SER    86      55.722 104.673  56.768  1.00  0.00           H  
ATOM   1169  C   SER    86      56.610 101.375  59.190  1.00  0.00           C  
ATOM   1170  O   SER    86      56.769 100.549  58.314  1.00  0.00           O  
ATOM   1171  N   SER    87      56.532 101.095  60.474  1.00  0.00           N  
ATOM   1172  H   SER    87      56.205 101.840  61.074  1.00  0.00           H  
ATOM   1173  CA  SER    87      56.922  99.856  61.178  1.00  0.00           C  
ATOM   1174  HA  SER    87      57.930  99.551  60.893  1.00  0.00           H  
ATOM   1175  CB  SER    87      57.031 100.180  62.695  1.00  0.00           C  
ATOM   1176  HB2 SER    87      57.396  99.341  63.288  1.00  0.00           H  
ATOM   1177  HB3 SER    87      57.789 100.958  62.784  1.00  0.00           H  
ATOM   1178  OG  SER    87      55.860 100.617  63.378  1.00  0.00           O  
ATOM   1179  HG  SER    87      55.586 101.434  62.956  1.00  0.00           H  
ATOM   1180  C   SER    87      55.964  98.655  60.972  1.00  0.00           C  
ATOM   1181  O   SER    87      56.299  97.570  61.435  1.00  0.00           O  
ATOM   1182  N   GLN    88      54.743  98.884  60.374  1.00  0.00           N  
ATOM   1183  H   GLN    88      54.540  99.858  60.197  1.00  0.00           H  
ATOM   1184  CA  GLN    88      53.625  97.991  60.038  1.00  0.00           C  
ATOM   1185  HA  GLN    88      53.187  97.654  60.977  1.00  0.00           H  
ATOM   1186  CB  GLN    88      52.518  98.760  59.200  1.00  0.00           C  
ATOM   1187  HB2 GLN    88      52.176  99.675  59.684  1.00  0.00           H  
ATOM   1188  HB3 GLN    88      52.956  99.065  58.249  1.00  0.00           H  
ATOM   1189  CG  GLN    88      51.345  97.879  58.971  1.00  0.00           C  
ATOM   1190  HG2 GLN    88      51.638  96.901  58.589  1.00  0.00           H  
ATOM   1191  HG3 GLN    88      50.848  97.713  59.927  1.00  0.00           H  
ATOM   1192  CD  GLN    88      50.326  98.431  58.032  1.00  0.00           C  
ATOM   1193  OE1 GLN    88      50.428  99.641  57.661  1.00  0.00           O  
ATOM   1194  NE2 GLN    88      49.385  97.731  57.582  1.00  0.00           N  
ATOM   1195 HE21 GLN    88      49.399  96.763  57.867  1.00  0.00           H  
ATOM   1196 HE22 GLN    88      48.723  98.096  56.912  1.00  0.00           H  
ATOM   1197  C   GLN    88      54.168  96.714  59.344  1.00  0.00           C  
ATOM   1198  O   GLN    88      55.019  96.789  58.484  1.00  0.00           O  
ATOM   1199  N   SER    89      53.521  95.588  59.658  1.00  0.00           N  
ATOM   1200  H   SER    89      52.708  95.657  60.253  1.00  0.00           H  
ATOM   1201  CA  SER    89      54.048  94.220  59.306  1.00  0.00           C  
ATOM   1202  HA  SER    89      55.132  94.275  59.408  1.00  0.00           H  
ATOM   1203  CB  SER    89      53.596  93.200  60.374  1.00  0.00           C  
ATOM   1204  HB2 SER    89      54.126  93.446  61.294  1.00  0.00           H  
ATOM   1205  HB3 SER    89      52.552  93.372  60.633  1.00  0.00           H  
ATOM   1206  OG  SER    89      53.741  91.862  59.984  1.00  0.00           O  
ATOM   1207  HG  SER    89      52.936  91.541  59.572  1.00  0.00           H  
ATOM   1208  C   SER    89      53.800  93.837  57.896  1.00  0.00           C  
ATOM   1209  O   SER    89      52.708  94.204  57.320  1.00  0.00           O  
ATOM   1210  N   SER    90      54.726  93.057  57.288  1.00  0.00           N  
ATOM   1211  H   SER    90      55.576  92.836  57.787  1.00  0.00           H  
ATOM   1212  CA  SER    90      54.623  92.606  55.903  1.00  0.00           C  
ATOM   1213  HA  SER    90      54.694  93.448  55.214  1.00  0.00           H  
ATOM   1214  CB  SER    90      55.853  91.773  55.669  1.00  0.00           C  
ATOM   1215  HB2 SER    90      56.781  92.326  55.809  1.00  0.00           H  
ATOM   1216  HB3 SER    90      55.736  91.019  56.449  1.00  0.00           H  
ATOM   1217  OG  SER    90      55.899  91.136  54.431  1.00  0.00           O  
ATOM   1218  HG  SER    90      56.168  90.225  54.567  1.00  0.00           H  
ATOM   1219  C   SER    90      53.399  91.706  55.673  1.00  0.00           C  
ATOM   1220  O   SER    90      52.888  91.144  56.655  1.00  0.00           O  
ATOM   1221  N   TYR    91      52.851  91.549  54.448  1.00  0.00           N  
ATOM   1222  H   TYR    91      53.236  92.132  53.719  1.00  0.00           H  
ATOM   1223  CA  TYR    91      51.771  90.620  54.164  1.00  0.00           C  
ATOM   1224  HA  TYR    91      50.914  90.725  54.830  1.00  0.00           H  
ATOM   1225  CB  TYR    91      51.252  90.953  52.796  1.00  0.00           C  
ATOM   1226  HB2 TYR    91      51.260  92.041  52.727  1.00  0.00           H  
ATOM   1227  HB3 TYR    91      52.027  90.700  52.072  1.00  0.00           H  
ATOM   1228  CG  TYR    91      49.988  90.258  52.348  1.00  0.00           C  
ATOM   1229  CD1 TYR    91      50.174  89.107  51.570  1.00  0.00           C  
ATOM   1230  HD1 TYR    91      51.174  88.777  51.332  1.00  0.00           H  
ATOM   1231  CE1 TYR    91      49.008  88.275  51.292  1.00  0.00           C  
ATOM   1232  HE1 TYR    91      49.037  87.316  50.795  1.00  0.00           H  
ATOM   1233  CZ  TYR    91      47.722  88.688  51.647  1.00  0.00           C  
ATOM   1234  OH  TYR    91      46.581  87.991  51.442  1.00  0.00           O  
ATOM   1235  HH  TYR    91      46.919  87.148  51.132  1.00  0.00           H  
ATOM   1236  CE2 TYR    91      47.618  89.925  52.391  1.00  0.00           C  
ATOM   1237  HE2 TYR    91      46.678  90.294  52.774  1.00  0.00           H  
ATOM   1238  CD2 TYR    91      48.742  90.681  52.748  1.00  0.00           C  
ATOM   1239  HD2 TYR    91      48.726  91.573  53.358  1.00  0.00           H  
ATOM   1240  C   TYR    91      52.171  89.130  54.232  1.00  0.00           C  
ATOM   1241  O   TYR    91      53.176  88.792  53.625  1.00  0.00           O  
ATOM   1242  N   GLY    92      51.512  88.241  54.942  1.00  0.00           N  
ATOM   1243  H   GLY    92      51.928  87.320  54.923  1.00  0.00           H  
ATOM   1244  CA  GLY    92      50.208  88.383  55.581  1.00  0.00           C  
ATOM   1245  HA2 GLY    92      50.399  88.777  56.580  1.00  0.00           H  
ATOM   1246  HA3 GLY    92      49.531  89.099  55.116  1.00  0.00           H  
ATOM   1247  C   GLY    92      49.466  87.066  55.640  1.00  0.00           C  
ATOM   1248  O   GLY    92      49.565  86.405  56.679  1.00  0.00           O  
ATOM   1249  N   GLN    93      48.782  86.693  54.567  1.00  0.00           N  
ATOM   1250  H   GLN    93      48.947  87.293  53.772  1.00  0.00           H  
ATOM   1251  CA  GLN    93      47.975  85.449  54.589  1.00  0.00           C  
ATOM   1252  HA  GLN    93      48.346  84.797  55.380  1.00  0.00           H  
ATOM   1253  CB  GLN    93      46.536  85.846  54.831  1.00  0.00           C  
ATOM   1254  HB2 GLN    93      46.317  86.800  54.351  1.00  0.00           H  
ATOM   1255  HB3 GLN    93      45.873  85.112  54.373  1.00  0.00           H  
ATOM   1256  CG  GLN    93      46.236  85.886  56.383  1.00  0.00           C  
ATOM   1257  HG2 GLN    93      47.028  86.485  56.832  1.00  0.00           H  
ATOM   1258  HG3 GLN    93      45.356  86.485  56.619  1.00  0.00           H  
ATOM   1259  CD  GLN    93      46.083  84.472  56.985  1.00  0.00           C  
ATOM   1260  OE1 GLN    93      45.973  83.451  56.311  1.00  0.00           O  
ATOM   1261  NE2 GLN    93      46.152  84.425  58.296  1.00  0.00           N  
ATOM   1262 HE21 GLN    93      46.087  83.522  58.742  1.00  0.00           H  
ATOM   1263 HE22 GLN    93      46.394  85.214  58.879  1.00  0.00           H  
ATOM   1264  C   GLN    93      48.038  84.672  53.252  1.00  0.00           C  
ATOM   1265  O   GLN    93      47.918  85.325  52.213  1.00  0.00           O  
ATOM   1266  N   GLN    94      48.192  83.346  53.306  1.00  0.00           N  
ATOM   1267  H   GLN    94      48.278  82.893  54.204  1.00  0.00           H  
ATOM   1268  CA  GLN    94      48.202  82.505  52.076  1.00  0.00           C  
ATOM   1269  HA  GLN    94      47.677  83.066  51.303  1.00  0.00           H  
ATOM   1270  CB  GLN    94      49.628  82.446  51.644  1.00  0.00           C  
ATOM   1271  HB2 GLN    94      50.178  83.386  51.601  1.00  0.00           H  
ATOM   1272  HB3 GLN    94      50.190  81.821  52.338  1.00  0.00           H  
ATOM   1273  CG  GLN    94      49.847  81.797  50.220  1.00  0.00           C  
ATOM   1274  HG2 GLN    94      50.932  81.801  50.114  1.00  0.00           H  
ATOM   1275  HG3 GLN    94      49.534  80.753  50.204  1.00  0.00           H  
ATOM   1276  CD  GLN    94      49.254  82.720  49.145  1.00  0.00           C  
ATOM   1277  OE1 GLN    94      49.118  83.947  49.222  1.00  0.00           O  
ATOM   1278  NE2 GLN    94      48.619  82.058  48.151  1.00  0.00           N  
ATOM   1279 HE21 GLN    94      48.595  81.056  48.025  1.00  0.00           H  
ATOM   1280 HE22 GLN    94      48.095  82.593  47.473  1.00  0.00           H  
ATOM   1281  C   GLN    94      47.597  81.085  52.312  1.00  0.00           C  
ATOM   1282  O   GLN    94      48.074  80.310  53.113  1.00  0.00           O  
ATOM   1283  N   SER    95      46.597  80.723  51.493  1.00  0.00           N  
ATOM   1284  H   SER    95      46.325  81.359  50.757  1.00  0.00           H  
ATOM   1285  CA  SER    95      45.995  79.386  51.363  1.00  0.00           C  
ATOM   1286  HA  SER    95      45.454  79.117  52.270  1.00  0.00           H  
ATOM   1287  CB  SER    95      44.904  79.380  50.291  1.00  0.00           C  
ATOM   1288  HB2 SER    95      44.407  78.440  50.530  1.00  0.00           H  
ATOM   1289  HB3 SER    95      44.254  80.256  50.310  1.00  0.00           H  
ATOM   1290  OG  SER    95      45.394  79.290  48.964  1.00  0.00           O  
ATOM   1291  HG  SER    95      44.648  79.042  48.414  1.00  0.00           H  
ATOM   1292  C   SER    95      46.974  78.222  51.050  1.00  0.00           C  
ATOM   1293  O   SER    95      48.030  78.423  50.482  1.00  0.00           O  
ATOM   1294  N   SER    96      46.603  76.990  51.280  1.00  0.00           N  
ATOM   1295  H   SER    96      45.743  76.898  51.801  1.00  0.00           H  
ATOM   1296  CA  SER    96      47.504  75.744  51.155  1.00  0.00           C  
ATOM   1297  HA  SER    96      48.527  76.051  50.939  1.00  0.00           H  
ATOM   1298  CB  SER    96      47.535  74.938  52.443  1.00  0.00           C  
ATOM   1299  HB2 SER    96      46.573  74.463  52.635  1.00  0.00           H  
ATOM   1300  HB3 SER    96      48.294  74.155  52.432  1.00  0.00           H  
ATOM   1301  OG  SER    96      47.923  75.867  53.508  1.00  0.00           O  
ATOM   1302  HG  SER    96      47.126  76.059  54.008  1.00  0.00           H  
ATOM   1303  C   SER    96      46.984  74.863  49.970  1.00  0.00           C  
ATOM   1304  O   SER    96      45.782  74.767  49.787  1.00  0.00           O  
ATOM   1305  N   TYR    97      47.789  74.258  49.068  1.00  0.00           N  
ATOM   1306  H   TYR    97      47.323  73.674  48.388  1.00  0.00           H  
ATOM   1307  CA  TYR    97      49.245  74.267  48.902  1.00  0.00           C  
ATOM   1308  HA  TYR    97      49.445  73.489  48.165  1.00  0.00           H  
ATOM   1309  CB  TYR    97      49.655  75.623  48.269  1.00  0.00           C  
ATOM   1310  HB2 TYR    97      48.823  75.859  47.605  1.00  0.00           H  
ATOM   1311  HB3 TYR    97      49.849  76.362  49.047  1.00  0.00           H  
ATOM   1312  CG  TYR    97      50.939  75.530  47.435  1.00  0.00           C  
ATOM   1313  CD1 TYR    97      50.797  75.163  46.080  1.00  0.00           C  
ATOM   1314  HD1 TYR    97      49.807  74.910  45.729  1.00  0.00           H  
ATOM   1315  CE1 TYR    97      51.923  75.328  45.225  1.00  0.00           C  
ATOM   1316  HE1 TYR    97      51.813  75.093  44.177  1.00  0.00           H  
ATOM   1317  CZ  TYR    97      53.138  75.715  45.788  1.00  0.00           C  
ATOM   1318  OH  TYR    97      54.259  75.899  44.977  1.00  0.00           O  
ATOM   1319  HH  TYR    97      54.116  76.003  44.034  1.00  0.00           H  
ATOM   1320  CE2 TYR    97      53.286  76.050  47.078  1.00  0.00           C  
ATOM   1321  HE2 TYR    97      54.274  76.409  47.325  1.00  0.00           H  
ATOM   1322  CD2 TYR    97      52.185  75.979  47.979  1.00  0.00           C  
ATOM   1323  HD2 TYR    97      52.200  76.307  49.008  1.00  0.00           H  
ATOM   1324  C   TYR    97      50.003  73.880  50.186  1.00  0.00           C  
ATOM   1325  O   TYR    97      50.592  74.775  50.817  1.00  0.00           O  
ATOM   1326  N   PRO    98      49.946  72.602  50.572  1.00  0.00           N  
ATOM   1327  CD  PRO    98      50.720  72.220  51.761  1.00  0.00           C  
ATOM   1328  HD2 PRO    98      50.268  72.651  52.654  1.00  0.00           H  
ATOM   1329  HD3 PRO    98      51.752  72.461  51.505  1.00  0.00           H  
ATOM   1330  CG  PRO    98      50.601  70.701  51.871  1.00  0.00           C  
ATOM   1331  HG2 PRO    98      49.736  70.337  52.425  1.00  0.00           H  
ATOM   1332  HG3 PRO    98      51.471  70.245  52.344  1.00  0.00           H  
ATOM   1333  CB  PRO    98      50.365  70.314  50.441  1.00  0.00           C  
ATOM   1334  HB2 PRO    98      49.828  69.370  50.342  1.00  0.00           H  
ATOM   1335  HB3 PRO    98      51.337  70.092  50.001  1.00  0.00           H  
ATOM   1336  CA  PRO    98      49.621  71.440  49.826  1.00  0.00           C  
ATOM   1337  HA  PRO    98      49.966  71.471  48.792  1.00  0.00           H  
ATOM   1338  C   PRO    98      48.081  71.226  49.974  1.00  0.00           C  
ATOM   1339  O   PRO    98      47.473  71.378  51.045  1.00  0.00           O  
ATOM   1340  N   GLY    99      47.524  70.895  48.845  1.00  0.00           N  
ATOM   1341  H   GLY    99      48.134  70.892  48.040  1.00  0.00           H  
ATOM   1342  CA  GLY    99      46.050  70.617  48.667  1.00  0.00           C  
ATOM   1343  HA2 GLY    99      45.556  71.532  48.993  1.00  0.00           H  
ATOM   1344  HA3 GLY    99      45.941  70.392  47.606  1.00  0.00           H  
ATOM   1345  C   GLY    99      45.411  69.530  49.547  1.00  0.00           C  
ATOM   1346  O   GLY    99      46.134  68.589  50.042  1.00  0.00           O  
ATOM   1347  N   TYR   100      44.152  69.600  49.784  1.00  0.00           N  
ATOM   1348  H   TYR   100      43.721  70.341  49.249  1.00  0.00           H  
ATOM   1349  CA  TYR   100      43.490  68.814  50.855  1.00  0.00           C  
ATOM   1350  HA  TYR   100      44.034  67.881  51.000  1.00  0.00           H  
ATOM   1351  CB  TYR   100      43.556  69.643  52.163  1.00  0.00           C  
ATOM   1352  HB2 TYR   100      42.912  69.141  52.884  1.00  0.00           H  
ATOM   1353  HB3 TYR   100      44.562  69.615  52.581  1.00  0.00           H  
ATOM   1354  CG  TYR   100      43.202  71.059  52.120  1.00  0.00           C  
ATOM   1355  CD1 TYR   100      44.170  72.017  52.010  1.00  0.00           C  
ATOM   1356  HD1 TYR   100      45.213  71.827  52.217  1.00  0.00           H  
ATOM   1357  CE1 TYR   100      43.778  73.309  51.780  1.00  0.00           C  
ATOM   1358  HE1 TYR   100      44.542  74.052  51.602  1.00  0.00           H  
ATOM   1359  CZ  TYR   100      42.449  73.708  51.710  1.00  0.00           C  
ATOM   1360  OH  TYR   100      42.151  74.999  51.389  1.00  0.00           O  
ATOM   1361  HH  TYR   100      42.822  75.540  51.813  1.00  0.00           H  
ATOM   1362  CE2 TYR   100      41.433  72.747  51.715  1.00  0.00           C  
ATOM   1363  HE2 TYR   100      40.384  72.994  51.641  1.00  0.00           H  
ATOM   1364  CD2 TYR   100      41.865  71.395  51.854  1.00  0.00           C  
ATOM   1365  HD2 TYR   100      41.103  70.642  51.719  1.00  0.00           H  
ATOM   1366  C   TYR   100      42.077  68.370  50.528  1.00  0.00           C  
ATOM   1367  O   TYR   100      41.295  68.017  51.417  1.00  0.00           O  
ATOM   1368  N   GLY   101      41.732  68.448  49.207  1.00  0.00           N  
ATOM   1369  H   GLY   101      42.363  68.821  48.511  1.00  0.00           H  
ATOM   1370  CA  GLY   101      40.491  67.890  48.655  1.00  0.00           C  
ATOM   1371  HA2 GLY   101      39.757  68.317  49.338  1.00  0.00           H  
ATOM   1372  HA3 GLY   101      40.298  68.149  47.614  1.00  0.00           H  
ATOM   1373  C   GLY   101      40.441  66.351  48.749  1.00  0.00           C  
ATOM   1374  O   GLY   101      39.359  65.775  48.768  1.00  0.00           O  
ATOM   1375  N   GLN   102      41.545  65.574  48.630  1.00  0.00           N  
ATOM   1376  H   GLN   102      42.454  66.000  48.734  1.00  0.00           H  
ATOM   1377  CA  GLN   102      41.420  64.108  48.344  1.00  0.00           C  
ATOM   1378  HA  GLN   102      40.726  64.063  47.505  1.00  0.00           H  
ATOM   1379  CB  GLN   102      42.748  63.526  47.786  1.00  0.00           C  
ATOM   1380  HB2 GLN   102      42.718  62.455  47.586  1.00  0.00           H  
ATOM   1381  HB3 GLN   102      42.883  64.025  46.827  1.00  0.00           H  
ATOM   1382  CG  GLN   102      44.077  63.720  48.557  1.00  0.00           C  
ATOM   1383  HG2 GLN   102      43.890  63.387  49.578  1.00  0.00           H  
ATOM   1384  HG3 GLN   102      44.889  63.049  48.275  1.00  0.00           H  
ATOM   1385  CD  GLN   102      44.587  65.126  48.655  1.00  0.00           C  
ATOM   1386  OE1 GLN   102      44.603  65.892  47.692  1.00  0.00           O  
ATOM   1387  NE2 GLN   102      44.919  65.715  49.782  1.00  0.00           N  
ATOM   1388 HE21 GLN   102      44.940  65.181  50.639  1.00  0.00           H  
ATOM   1389 HE22 GLN   102      45.447  66.564  49.639  1.00  0.00           H  
ATOM   1390  C   GLN   102      40.807  63.195  49.445  1.00  0.00           C  
ATOM   1391  O   GLN   102      41.088  63.442  50.624  1.00  0.00           O  
ATOM   1392  N   GLN   103      39.940  62.252  49.160  1.00  0.00           N  
ATOM   1393  H   GLN   103      39.577  62.303  48.219  1.00  0.00           H  
ATOM   1394  CA  GLN   103      39.421  61.361  50.157  1.00  0.00           C  
ATOM   1395  HA  GLN   103      38.999  61.985  50.945  1.00  0.00           H  
ATOM   1396  CB  GLN   103      38.223  60.540  49.587  1.00  0.00           C  
ATOM   1397  HB2 GLN   103      37.749  60.076  50.451  1.00  0.00           H  
ATOM   1398  HB3 GLN   103      37.550  61.264  49.127  1.00  0.00           H  
ATOM   1399  CG  GLN   103      38.544  59.467  48.493  1.00  0.00           C  
ATOM   1400  HG2 GLN   103      38.537  59.888  47.488  1.00  0.00           H  
ATOM   1401  HG3 GLN   103      39.552  59.071  48.618  1.00  0.00           H  
ATOM   1402  CD  GLN   103      37.626  58.286  48.564  1.00  0.00           C  
ATOM   1403  OE1 GLN   103      36.388  58.463  48.463  1.00  0.00           O  
ATOM   1404  NE2 GLN   103      38.060  57.039  48.661  1.00  0.00           N  
ATOM   1405 HE21 GLN   103      37.500  56.257  48.968  1.00  0.00           H  
ATOM   1406 HE22 GLN   103      39.052  56.907  48.799  1.00  0.00           H  
ATOM   1407  C   GLN   103      40.457  60.494  50.846  1.00  0.00           C  
ATOM   1408  O   GLN   103      41.554  60.255  50.307  1.00  0.00           O  
ATOM   1409  N   PRO   104      40.182  59.892  52.045  1.00  0.00           N  
ATOM   1410  CD  PRO   104      38.983  59.956  52.794  1.00  0.00           C  
ATOM   1411  HD2 PRO   104      38.238  59.179  52.621  1.00  0.00           H  
ATOM   1412  HD3 PRO   104      38.407  60.864  52.616  1.00  0.00           H  
ATOM   1413  CG  PRO   104      39.474  59.940  54.230  1.00  0.00           C  
ATOM   1414  HG2 PRO   104      38.626  59.743  54.887  1.00  0.00           H  
ATOM   1415  HG3 PRO   104      40.092  60.831  54.344  1.00  0.00           H  
ATOM   1416  CB  PRO   104      40.499  58.805  54.116  1.00  0.00           C  
ATOM   1417  HB2 PRO   104      39.973  57.850  54.099  1.00  0.00           H  
ATOM   1418  HB3 PRO   104      41.211  58.777  54.940  1.00  0.00           H  
ATOM   1419  CA  PRO   104      41.206  59.077  52.795  1.00  0.00           C  
ATOM   1420  HA  PRO   104      42.089  59.653  53.069  1.00  0.00           H  
ATOM   1421  C   PRO   104      41.641  57.763  52.152  1.00  0.00           C  
ATOM   1422  O   PRO   104      40.846  56.987  51.575  1.00  0.00           O  
ATOM   1423  N   ALA   105      42.917  57.399  52.311  1.00  0.00           N  
ATOM   1424  H   ALA   105      43.535  58.008  52.829  1.00  0.00           H  
ATOM   1425  CA  ALA   105      43.374  56.024  52.002  1.00  0.00           C  
ATOM   1426  HA  ALA   105      42.956  55.696  51.051  1.00  0.00           H  
ATOM   1427  CB  ALA   105      44.797  56.187  51.783  1.00  0.00           C  
ATOM   1428  HB1 ALA   105      45.231  56.712  52.634  1.00  0.00           H  
ATOM   1429  HB2 ALA   105      45.313  55.252  51.564  1.00  0.00           H  
ATOM   1430  HB3 ALA   105      44.963  56.821  50.913  1.00  0.00           H  
ATOM   1431  C   ALA   105      43.134  55.107  53.167  1.00  0.00           C  
ATOM   1432  O   ALA   105      43.606  55.388  54.287  1.00  0.00           O  
ATOM   1433  N   PRO   106      42.707  53.892  52.845  1.00  0.00           N  
ATOM   1434  CD  PRO   106      41.958  53.479  51.635  1.00  0.00           C  
ATOM   1435  HD2 PRO   106      42.629  52.939  50.966  1.00  0.00           H  
ATOM   1436  HD3 PRO   106      41.541  54.340  51.113  1.00  0.00           H  
ATOM   1437  CG  PRO   106      40.907  52.546  52.182  1.00  0.00           C  
ATOM   1438  HG2 PRO   106      40.517  51.932  51.370  1.00  0.00           H  
ATOM   1439  HG3 PRO   106      40.146  53.069  52.760  1.00  0.00           H  
ATOM   1440  CB  PRO   106      41.811  51.688  53.105  1.00  0.00           C  
ATOM   1441  HB2 PRO   106      42.497  51.155  52.446  1.00  0.00           H  
ATOM   1442  HB3 PRO   106      41.297  51.044  53.818  1.00  0.00           H  
ATOM   1443  CA  PRO   106      42.540  52.828  53.851  1.00  0.00           C  
ATOM   1444  HA  PRO   106      41.873  53.226  54.615  1.00  0.00           H  
ATOM   1445  C   PRO   106      43.841  52.408  54.527  1.00  0.00           C  
ATOM   1446  O   PRO   106      44.861  52.371  53.822  1.00  0.00           O  
ATOM   1447  N   SER   107      43.725  52.100  55.775  1.00  0.00           N  
ATOM   1448  H   SER   107      42.830  52.227  56.226  1.00  0.00           H  
ATOM   1449  CA  SER   107      44.814  51.635  56.700  1.00  0.00           C  
ATOM   1450  HA  SER   107      45.761  51.982  56.285  1.00  0.00           H  
ATOM   1451  CB  SER   107      44.636  52.186  58.122  1.00  0.00           C  
ATOM   1452  HB2 SER   107      43.671  51.813  58.466  1.00  0.00           H  
ATOM   1453  HB3 SER   107      45.419  51.851  58.803  1.00  0.00           H  
ATOM   1454  OG  SER   107      44.578  53.523  58.047  1.00  0.00           O  
ATOM   1455  HG  SER   107      44.382  53.858  58.925  1.00  0.00           H  
ATOM   1456  C   SER   107      45.001  50.127  56.688  1.00  0.00           C  
ATOM   1457  O   SER   107      44.701  49.451  57.666  1.00  0.00           O  
ATOM   1458  N   SER   108      45.272  49.632  55.416  1.00  0.00           N  
ATOM   1459  H   SER   108      45.590  50.307  54.736  1.00  0.00           H  
ATOM   1460  CA  SER   108      45.382  48.183  55.112  1.00  0.00           C  
ATOM   1461  HA  SER   108      45.183  47.660  56.048  1.00  0.00           H  
ATOM   1462  CB  SER   108      44.232  47.736  54.227  1.00  0.00           C  
ATOM   1463  HB2 SER   108      44.286  46.647  54.251  1.00  0.00           H  
ATOM   1464  HB3 SER   108      43.271  47.925  54.703  1.00  0.00           H  
ATOM   1465  OG  SER   108      44.313  48.321  52.897  1.00  0.00           O  
ATOM   1466  HG  SER   108      43.657  47.828  52.399  1.00  0.00           H  
ATOM   1467  C   SER   108      46.686  47.681  54.435  1.00  0.00           C  
ATOM   1468  O   SER   108      46.688  46.510  54.036  1.00  0.00           O  
ATOM   1469  N   THR   109      47.719  48.521  54.220  1.00  0.00           N  
ATOM   1470  H   THR   109      47.680  49.478  54.539  1.00  0.00           H  
ATOM   1471  CA  THR   109      48.917  48.239  53.413  1.00  0.00           C  
ATOM   1472  HA  THR   109      48.809  47.238  52.995  1.00  0.00           H  
ATOM   1473  CB  THR   109      49.043  49.216  52.220  1.00  0.00           C  
ATOM   1474  HB  THR   109      49.089  50.240  52.589  1.00  0.00           H  
ATOM   1475  CG2 THR   109      50.314  49.187  51.337  1.00  0.00           C  
ATOM   1476 HG21 THR   109      50.177  49.775  50.429  1.00  0.00           H  
ATOM   1477 HG22 THR   109      51.210  49.581  51.816  1.00  0.00           H  
ATOM   1478 HG23 THR   109      50.504  48.149  51.064  1.00  0.00           H  
ATOM   1479  OG1 THR   109      47.880  49.140  51.395  1.00  0.00           O  
ATOM   1480  HG1 THR   109      47.712  48.196  51.345  1.00  0.00           H  
ATOM   1481  C   THR   109      50.233  48.123  54.276  1.00  0.00           C  
ATOM   1482  O   THR   109      51.399  48.061  53.840  1.00  0.00           O  
ATOM   1483  N   SER   110      50.112  48.043  55.600  1.00  0.00           N  
ATOM   1484  H   SER   110      49.227  48.163  56.073  1.00  0.00           H  
ATOM   1485  CA  SER   110      51.202  47.676  56.473  1.00  0.00           C  
ATOM   1486  HA  SER   110      52.124  48.128  56.106  1.00  0.00           H  
ATOM   1487  CB  SER   110      50.930  48.274  57.792  1.00  0.00           C  
ATOM   1488  HB2 SER   110      51.823  48.330  58.413  1.00  0.00           H  
ATOM   1489  HB3 SER   110      50.631  49.306  57.607  1.00  0.00           H  
ATOM   1490  OG  SER   110      50.041  47.544  58.626  1.00  0.00           O  
ATOM   1491  HG  SER   110      49.145  47.541  58.283  1.00  0.00           H  
ATOM   1492  C   SER   110      51.456  46.155  56.432  1.00  0.00           C  
ATOM   1493  O   SER   110      50.610  45.437  55.946  1.00  0.00           O  
ATOM   1494  N   GLY   111      52.605  45.682  56.961  1.00  0.00           N  
ATOM   1495  H   GLY   111      53.280  46.372  57.258  1.00  0.00           H  
ATOM   1496  CA  GLY   111      52.961  44.251  57.006  1.00  0.00           C  
ATOM   1497  HA2 GLY   111      52.127  43.610  56.718  1.00  0.00           H  
ATOM   1498  HA3 GLY   111      53.799  44.027  56.345  1.00  0.00           H  
ATOM   1499  C   GLY   111      53.360  43.752  58.371  1.00  0.00           C  
ATOM   1500  O   GLY   111      52.436  43.385  59.118  1.00  0.00           O  
ATOM   1501  N   SER   112      54.609  43.622  58.750  1.00  0.00           N  
ATOM   1502  H   SER   112      54.763  43.182  59.646  1.00  0.00           H  
ATOM   1503  CA  SER   112      55.870  43.868  57.899  1.00  0.00           C  
ATOM   1504  HA  SER   112      56.684  43.838  58.622  1.00  0.00           H  
ATOM   1505  CB  SER   112      56.155  42.701  56.893  1.00  0.00           C  
ATOM   1506  HB2 SER   112      55.875  41.719  57.274  1.00  0.00           H  
ATOM   1507  HB3 SER   112      55.645  42.907  55.952  1.00  0.00           H  
ATOM   1508  OG  SER   112      57.609  42.565  56.572  1.00  0.00           O  
ATOM   1509  HG  SER   112      57.982  42.404  57.442  1.00  0.00           H  
ATOM   1510  C   SER   112      55.902  45.220  57.159  1.00  0.00           C  
ATOM   1511  O   SER   112      55.880  45.316  55.921  1.00  0.00           O  
ATOM   1512  N   TYR   113      55.775  46.311  57.927  1.00  0.00           N  
ATOM   1513  H   TYR   113      55.579  47.155  57.407  1.00  0.00           H  
ATOM   1514  CA  TYR   113      56.220  46.487  59.348  1.00  0.00           C  
ATOM   1515  HA  TYR   113      56.787  45.609  59.660  1.00  0.00           H  
ATOM   1516  CB  TYR   113      57.164  47.615  59.500  1.00  0.00           C  
ATOM   1517  HB2 TYR   113      56.619  48.551  59.369  1.00  0.00           H  
ATOM   1518  HB3 TYR   113      57.730  47.576  60.430  1.00  0.00           H  
ATOM   1519  CG  TYR   113      58.241  47.431  58.420  1.00  0.00           C  
ATOM   1520  CD1 TYR   113      58.944  46.199  58.291  1.00  0.00           C  
ATOM   1521  HD1 TYR   113      58.817  45.314  58.897  1.00  0.00           H  
ATOM   1522  CE1 TYR   113      59.854  46.041  57.210  1.00  0.00           C  
ATOM   1523  HE1 TYR   113      60.312  45.070  57.092  1.00  0.00           H  
ATOM   1524  CZ  TYR   113      59.985  47.097  56.274  1.00  0.00           C  
ATOM   1525  OH  TYR   113      60.581  46.845  55.068  1.00  0.00           O  
ATOM   1526  HH  TYR   113      60.899  45.941  55.126  1.00  0.00           H  
ATOM   1527  CE2 TYR   113      59.305  48.345  56.393  1.00  0.00           C  
ATOM   1528  HE2 TYR   113      59.390  49.152  55.681  1.00  0.00           H  
ATOM   1529  CD2 TYR   113      58.421  48.475  57.516  1.00  0.00           C  
ATOM   1530  HD2 TYR   113      57.893  49.399  57.697  1.00  0.00           H  
ATOM   1531  C   TYR   113      54.950  46.667  60.274  1.00  0.00           C  
ATOM   1532  O   TYR   113      53.858  46.952  59.872  1.00  0.00           O  
ATOM   1533  N   GLY   114      55.193  46.575  61.592  1.00  0.00           N  
ATOM   1534  H   GLY   114      56.160  46.551  61.883  1.00  0.00           H  
ATOM   1535  CA  GLY   114      54.184  46.374  62.602  1.00  0.00           C  
ATOM   1536  HA2 GLY   114      54.379  46.888  63.543  1.00  0.00           H  
ATOM   1537  HA3 GLY   114      53.298  46.892  62.234  1.00  0.00           H  
ATOM   1538  C   GLY   114      53.829  44.951  62.827  1.00  0.00           C  
ATOM   1539  O   GLY   114      54.117  44.066  62.065  1.00  0.00           O  
ATOM   1540  N   SER   115      53.223  44.607  63.931  1.00  0.00           N  
ATOM   1541  H   SER   115      52.954  43.648  64.097  1.00  0.00           H  
ATOM   1542  CA  SER   115      52.646  45.474  64.992  1.00  0.00           C  
ATOM   1543  HA  SER   115      53.249  46.380  65.039  1.00  0.00           H  
ATOM   1544  CB  SER   115      51.201  45.787  64.603  1.00  0.00           C  
ATOM   1545  HB2 SER   115      50.686  46.465  65.283  1.00  0.00           H  
ATOM   1546  HB3 SER   115      51.217  46.120  63.565  1.00  0.00           H  
ATOM   1547  OG  SER   115      50.433  44.661  64.602  1.00  0.00           O  
ATOM   1548  HG  SER   115      50.210  44.461  63.690  1.00  0.00           H  
ATOM   1549  C   SER   115      52.843  44.890  66.398  1.00  0.00           C  
ATOM   1550  O   SER   115      51.939  44.972  67.241  1.00  0.00           O  
ATOM   1551  N   SER   116      53.964  44.228  66.681  1.00  0.00           N  
ATOM   1552  H   SER   116      54.760  44.288  66.063  1.00  0.00           H  
ATOM   1553  CA  SER   116      54.161  43.574  67.947  1.00  0.00           C  
ATOM   1554  HA  SER   116      53.672  44.293  68.604  1.00  0.00           H  
ATOM   1555  CB  SER   116      53.338  42.237  67.910  1.00  0.00           C  
ATOM   1556  HB2 SER   116      52.489  42.272  67.227  1.00  0.00           H  
ATOM   1557  HB3 SER   116      53.921  41.397  67.532  1.00  0.00           H  
ATOM   1558  OG  SER   116      52.758  41.975  69.147  1.00  0.00           O  
ATOM   1559  HG  SER   116      52.152  41.234  69.074  1.00  0.00           H  
ATOM   1560  C   SER   116      55.586  43.350  68.429  1.00  0.00           C  
ATOM   1561  O   SER   116      56.522  44.094  68.068  1.00  0.00           O  
ATOM   1562  N   SER   117      55.807  42.333  69.280  1.00  0.00           N  
ATOM   1563  H   SER   117      55.081  41.638  69.384  1.00  0.00           H  
ATOM   1564  CA  SER   117      57.041  42.159  70.038  1.00  0.00           C  
ATOM   1565  HA  SER   117      57.775  42.900  69.722  1.00  0.00           H  
ATOM   1566  CB  SER   117      56.678  42.316  71.587  1.00  0.00           C  
ATOM   1567  HB2 SER   117      57.553  42.334  72.236  1.00  0.00           H  
ATOM   1568  HB3 SER   117      56.196  43.271  71.798  1.00  0.00           H  
ATOM   1569  OG  SER   117      55.858  41.219  72.066  1.00  0.00           O  
ATOM   1570  HG  SER   117      55.580  41.296  72.981  1.00  0.00           H  
ATOM   1571  C   SER   117      57.663  40.811  69.766  1.00  0.00           C  
ATOM   1572  O   SER   117      57.021  39.907  69.174  1.00  0.00           O  
ATOM   1573  N   GLN   118      58.844  40.588  70.247  1.00  0.00           N  
ATOM   1574  H   GLN   118      59.109  41.335  70.872  1.00  0.00           H  
ATOM   1575  CA  GLN   118      59.648  39.334  70.223  1.00  0.00           C  
ATOM   1576  HA  GLN   118      60.598  39.629  70.668  1.00  0.00           H  
ATOM   1577  CB  GLN   118      58.957  38.166  71.164  1.00  0.00           C  
ATOM   1578  HB2 GLN   118      58.002  37.887  70.719  1.00  0.00           H  
ATOM   1579  HB3 GLN   118      59.510  37.234  71.042  1.00  0.00           H  
ATOM   1580  CG  GLN   118      58.768  38.529  72.640  1.00  0.00           C  
ATOM   1581  HG2 GLN   118      58.199  39.443  72.811  1.00  0.00           H  
ATOM   1582  HG3 GLN   118      58.204  37.709  73.084  1.00  0.00           H  
ATOM   1583  CD  GLN   118      60.112  38.579  73.365  1.00  0.00           C  
ATOM   1584  OE1 GLN   118      61.212  38.482  72.859  1.00  0.00           O  
ATOM   1585  NE2 GLN   118      60.073  38.735  74.667  1.00  0.00           N  
ATOM   1586 HE21 GLN   118      59.232  38.826  75.220  1.00  0.00           H  
ATOM   1587 HE22 GLN   118      60.938  38.587  75.165  1.00  0.00           H  
ATOM   1588  C   GLN   118      59.993  38.825  68.814  1.00  0.00           C  
ATOM   1589  O   GLN   118      59.459  39.323  67.828  1.00  0.00           O  
ATOM   1590  N   SER   119      60.937  37.865  68.642  1.00  0.00           N  
ATOM   1591  H   SER   119      60.916  37.398  67.747  1.00  0.00           H  
ATOM   1592  CA  SER   119      61.808  37.130  69.605  1.00  0.00           C  
ATOM   1593  HA  SER   119      61.573  37.292  70.657  1.00  0.00           H  
ATOM   1594  CB  SER   119      61.298  35.697  69.540  1.00  0.00           C  
ATOM   1595  HB2 SER   119      61.725  35.102  70.348  1.00  0.00           H  
ATOM   1596  HB3 SER   119      60.214  35.714  69.651  1.00  0.00           H  
ATOM   1597  OG  SER   119      61.601  35.109  68.325  1.00  0.00           O  
ATOM   1598  HG  SER   119      60.797  35.191  67.806  1.00  0.00           H  
ATOM   1599  C   SER   119      63.310  37.273  69.270  1.00  0.00           C  
ATOM   1600  O   SER   119      63.792  37.623  68.210  1.00  0.00           O  
ATOM   1601  N   SER   120      64.058  36.744  70.325  1.00  0.00           N  
ATOM   1602  H   SER   120      63.605  36.597  71.216  1.00  0.00           H  
ATOM   1603  CA  SER   120      65.487  36.468  70.291  1.00  0.00           C  
ATOM   1604  HA  SER   120      65.920  37.466  70.217  1.00  0.00           H  
ATOM   1605  CB  SER   120      66.034  35.902  71.647  1.00  0.00           C  
ATOM   1606  HB2 SER   120      65.744  36.505  72.508  1.00  0.00           H  
ATOM   1607  HB3 SER   120      65.516  34.953  71.784  1.00  0.00           H  
ATOM   1608  OG  SER   120      67.439  35.757  71.518  1.00  0.00           O  
ATOM   1609  HG  SER   120      67.839  36.495  71.985  1.00  0.00           H  
ATOM   1610  C   SER   120      65.982  35.526  69.196  1.00  0.00           C  
ATOM   1611  O   SER   120      65.429  34.468  68.962  1.00  0.00           O  
ATOM   1612  N   SER   121      67.126  35.705  68.523  1.00  0.00           N  
ATOM   1613  H   SER   121      67.358  34.915  67.938  1.00  0.00           H  
ATOM   1614  CA  SER   121      68.023  36.821  68.475  1.00  0.00           C  
ATOM   1615  HA  SER   121      68.217  37.009  69.531  1.00  0.00           H  
ATOM   1616  CB  SER   121      69.416  36.415  67.895  1.00  0.00           C  
ATOM   1617  HB2 SER   121      69.916  35.628  68.460  1.00  0.00           H  
ATOM   1618  HB3 SER   121      69.307  36.109  66.855  1.00  0.00           H  
ATOM   1619  OG  SER   121      70.289  37.536  68.003  1.00  0.00           O  
ATOM   1620  HG  SER   121      71.174  37.175  68.090  1.00  0.00           H  
ATOM   1621  C   SER   121      67.359  38.033  67.718  1.00  0.00           C  
ATOM   1622  O   SER   121      66.585  37.888  66.810  1.00  0.00           O  
ATOM   1623  N   TYR   122      67.620  39.290  68.225  1.00  0.00           N  
ATOM   1624  H   TYR   122      68.100  39.372  69.110  1.00  0.00           H  
ATOM   1625  CA  TYR   122      66.992  40.497  67.760  1.00  0.00           C  
ATOM   1626  HA  TYR   122      66.147  40.049  67.237  1.00  0.00           H  
ATOM   1627  CB  TYR   122      66.469  41.445  68.896  1.00  0.00           C  
ATOM   1628  HB2 TYR   122      67.301  42.090  69.176  1.00  0.00           H  
ATOM   1629  HB3 TYR   122      65.685  42.099  68.513  1.00  0.00           H  
ATOM   1630  CG  TYR   122      65.747  40.755  70.055  1.00  0.00           C  
ATOM   1631  CD1 TYR   122      66.484  40.291  71.169  1.00  0.00           C  
ATOM   1632  HD1 TYR   122      67.503  40.640  71.246  1.00  0.00           H  
ATOM   1633  CE1 TYR   122      65.905  39.588  72.225  1.00  0.00           C  
ATOM   1634  HE1 TYR   122      66.505  39.246  73.054  1.00  0.00           H  
ATOM   1635  CZ  TYR   122      64.532  39.362  72.182  1.00  0.00           C  
ATOM   1636  OH  TYR   122      63.879  38.566  73.114  1.00  0.00           O  
ATOM   1637  HH  TYR   122      62.921  38.571  73.057  1.00  0.00           H  
ATOM   1638  CE2 TYR   122      63.775  39.858  71.125  1.00  0.00           C  
ATOM   1639  HE2 TYR   122      62.738  39.583  71.005  1.00  0.00           H  
ATOM   1640  CD2 TYR   122      64.375  40.527  70.010  1.00  0.00           C  
ATOM   1641  HD2 TYR   122      63.772  40.861  69.178  1.00  0.00           H  
ATOM   1642  C   TYR   122      67.890  41.255  66.720  1.00  0.00           C  
ATOM   1643  O   TYR   122      69.059  41.405  67.004  1.00  0.00           O  
ATOM   1644  N   GLY   123      67.332  41.805  65.629  1.00  0.00           N  
ATOM   1645  H   GLY   123      68.043  42.104  64.976  1.00  0.00           H  
ATOM   1646  CA  GLY   123      65.963  41.845  65.139  1.00  0.00           C  
ATOM   1647  HA2 GLY   123      65.986  41.096  64.348  1.00  0.00           H  
ATOM   1648  HA3 GLY   123      65.222  41.567  65.889  1.00  0.00           H  
ATOM   1649  C   GLY   123      65.709  43.211  64.542  1.00  0.00           C  
ATOM   1650  O   GLY   123      66.699  43.765  64.091  1.00  0.00           O  
ATOM   1651  N   GLN   124      64.534  43.819  64.574  1.00  0.00           N  
ATOM   1652  H   GLN   124      63.813  43.277  65.030  1.00  0.00           H  
ATOM   1653  CA  GLN   124      64.234  45.255  64.259  1.00  0.00           C  
ATOM   1654  HA  GLN   124      65.151  45.834  64.151  1.00  0.00           H  
ATOM   1655  CB  GLN   124      63.475  45.338  62.926  1.00  0.00           C  
ATOM   1656  HB2 GLN   124      62.487  44.898  63.062  1.00  0.00           H  
ATOM   1657  HB3 GLN   124      63.363  46.391  62.669  1.00  0.00           H  
ATOM   1658  CG  GLN   124      64.026  44.538  61.738  1.00  0.00           C  
ATOM   1659  HG2 GLN   124      63.661  45.035  60.839  1.00  0.00           H  
ATOM   1660  HG3 GLN   124      65.109  44.664  61.753  1.00  0.00           H  
ATOM   1661  CD  GLN   124      63.648  43.074  61.713  1.00  0.00           C  
ATOM   1662  OE1 GLN   124      62.447  42.679  61.820  1.00  0.00           O  
ATOM   1663  NE2 GLN   124      64.537  42.084  61.618  1.00  0.00           N  
ATOM   1664 HE21 GLN   124      65.537  42.232  61.626  1.00  0.00           H  
ATOM   1665 HE22 GLN   124      64.063  41.210  61.441  1.00  0.00           H  
ATOM   1666  C   GLN   124      63.405  45.872  65.371  1.00  0.00           C  
ATOM   1667  O   GLN   124      62.221  45.518  65.431  1.00  0.00           O  
ATOM   1668  N   PRO   125      63.947  46.807  66.211  1.00  0.00           N  
ATOM   1669  CD  PRO   125      63.182  47.469  67.242  1.00  0.00           C  
ATOM   1670  HD2 PRO   125      62.448  46.838  67.742  1.00  0.00           H  
ATOM   1671  HD3 PRO   125      62.679  48.362  66.869  1.00  0.00           H  
ATOM   1672  CG  PRO   125      64.197  47.839  68.299  1.00  0.00           C  
ATOM   1673  HG2 PRO   125      64.484  46.928  68.824  1.00  0.00           H  
ATOM   1674  HG3 PRO   125      63.902  48.653  68.960  1.00  0.00           H  
ATOM   1675  CB  PRO   125      65.463  48.191  67.427  1.00  0.00           C  
ATOM   1676  HB2 PRO   125      66.372  48.083  68.019  1.00  0.00           H  
ATOM   1677  HB3 PRO   125      65.431  49.203  67.023  1.00  0.00           H  
ATOM   1678  CA  PRO   125      65.355  47.233  66.248  1.00  0.00           C  
ATOM   1679  HA  PRO   125      65.690  47.800  65.381  1.00  0.00           H  
ATOM   1680  C   PRO   125      66.364  46.092  66.501  1.00  0.00           C  
ATOM   1681  O   PRO   125      66.073  45.159  67.204  1.00  0.00           O  
ATOM   1682  N   GLN   126      67.570  46.257  65.923  1.00  0.00           N  
ATOM   1683  H   GLN   126      67.665  47.084  65.351  1.00  0.00           H  
ATOM   1684  CA  GLN   126      68.746  45.446  66.126  1.00  0.00           C  
ATOM   1685  HA  GLN   126      68.496  44.493  65.659  1.00  0.00           H  
ATOM   1686  CB  GLN   126      69.783  46.110  65.167  1.00  0.00           C  
ATOM   1687  HB2 GLN   126      69.538  45.854  64.136  1.00  0.00           H  
ATOM   1688  HB3 GLN   126      69.915  47.189  65.243  1.00  0.00           H  
ATOM   1689  CG  GLN   126      71.256  45.604  65.328  1.00  0.00           C  
ATOM   1690  HG2 GLN   126      71.820  46.075  64.523  1.00  0.00           H  
ATOM   1691  HG3 GLN   126      71.715  45.962  66.250  1.00  0.00           H  
ATOM   1692  CD  GLN   126      71.325  44.031  65.191  1.00  0.00           C  
ATOM   1693  OE1 GLN   126      71.961  43.237  65.869  1.00  0.00           O  
ATOM   1694  NE2 GLN   126      70.616  43.397  64.311  1.00  0.00           N  
ATOM   1695 HE21 GLN   126      70.109  43.907  63.602  1.00  0.00           H  
ATOM   1696 HE22 GLN   126      70.519  42.394  64.255  1.00  0.00           H  
ATOM   1697  C   GLN   126      69.115  45.341  67.641  1.00  0.00           C  
ATOM   1698  O   GLN   126      69.192  46.333  68.357  1.00  0.00           O  
ATOM   1699  N   SER   127      69.490  44.167  68.130  1.00  0.00           N  
ATOM   1700  H   SER   127      69.290  43.361  67.555  1.00  0.00           H  
ATOM   1701  CA  SER   127      70.382  43.851  69.291  1.00  0.00           C  
ATOM   1702  HA  SER   127      71.039  43.112  68.834  1.00  0.00           H  
ATOM   1703  CB  SER   127      71.324  44.978  69.575  1.00  0.00           C  
ATOM   1704  HB2 SER   127      71.710  45.305  68.610  1.00  0.00           H  
ATOM   1705  HB3 SER   127      70.711  45.780  69.986  1.00  0.00           H  
ATOM   1706  OG  SER   127      72.259  44.498  70.450  1.00  0.00           O  
ATOM   1707  HG  SER   127      71.998  44.878  71.292  1.00  0.00           H  
ATOM   1708  C   SER   127      69.510  43.441  70.528  1.00  0.00           C  
ATOM   1709  O   SER   127      69.856  42.572  71.323  1.00  0.00           O  
ATOM   1710  N   GLY   128      68.353  44.134  70.580  1.00  0.00           N  
ATOM   1711  H   GLY   128      68.191  44.833  69.869  1.00  0.00           H  
ATOM   1712  CA  GLY   128      67.452  44.084  71.663  1.00  0.00           C  
ATOM   1713  HA2 GLY   128      66.944  43.121  71.718  1.00  0.00           H  
ATOM   1714  HA3 GLY   128      68.021  44.298  72.567  1.00  0.00           H  
ATOM   1715  C   GLY   128      66.535  45.288  71.458  1.00  0.00           C  
ATOM   1716  O   GLY   128      66.829  46.264  70.901  1.00  0.00           O  
ATOM   1717  N   SER   129      65.333  45.289  72.040  1.00  0.00           N  
ATOM   1718  H   SER   129      64.684  45.957  71.650  1.00  0.00           H  
ATOM   1719  CA  SER   129      64.857  44.513  73.129  1.00  0.00           C  
ATOM   1720  HA  SER   129      64.087  45.097  73.632  1.00  0.00           H  
ATOM   1721  CB  SER   129      64.140  43.273  72.568  1.00  0.00           C  
ATOM   1722  HB2 SER   129      64.833  42.643  72.011  1.00  0.00           H  
ATOM   1723  HB3 SER   129      63.644  42.653  73.315  1.00  0.00           H  
ATOM   1724  OG  SER   129      63.163  43.776  71.645  1.00  0.00           O  
ATOM   1725  HG  SER   129      63.578  44.182  70.880  1.00  0.00           H  
ATOM   1726  C   SER   129      65.788  44.367  74.345  1.00  0.00           C  
ATOM   1727  O   SER   129      65.925  43.276  74.905  1.00  0.00           O  
ATOM   1728  N   TYR   130      66.553  45.458  74.602  1.00  0.00           N  
ATOM   1729  H   TYR   130      66.152  46.329  74.286  1.00  0.00           H  
ATOM   1730  CA  TYR   130      67.634  45.558  75.613  1.00  0.00           C  
ATOM   1731  HA  TYR   130      67.498  44.628  76.165  1.00  0.00           H  
ATOM   1732  CB  TYR   130      69.016  45.457  75.021  1.00  0.00           C  
ATOM   1733  HB2 TYR   130      69.213  44.495  74.546  1.00  0.00           H  
ATOM   1734  HB3 TYR   130      69.072  46.191  74.218  1.00  0.00           H  
ATOM   1735  CG  TYR   130      70.062  45.788  76.014  1.00  0.00           C  
ATOM   1736  CD1 TYR   130      70.767  46.979  75.918  1.00  0.00           C  
ATOM   1737  HD1 TYR   130      70.624  47.718  75.143  1.00  0.00           H  
ATOM   1738  CE1 TYR   130      71.910  47.201  76.753  1.00  0.00           C  
ATOM   1739  HE1 TYR   130      72.506  48.076  76.543  1.00  0.00           H  
ATOM   1740  CZ  TYR   130      72.224  46.247  77.774  1.00  0.00           C  
ATOM   1741  OH  TYR   130      73.337  46.387  78.552  1.00  0.00           O  
ATOM   1742  HH  TYR   130      73.614  45.585  79.002  1.00  0.00           H  
ATOM   1743  CE2 TYR   130      71.461  45.059  77.830  1.00  0.00           C  
ATOM   1744  HE2 TYR   130      71.723  44.309  78.563  1.00  0.00           H  
ATOM   1745  CD2 TYR   130      70.409  44.827  76.936  1.00  0.00           C  
ATOM   1746  HD2 TYR   130      69.849  43.919  77.105  1.00  0.00           H  
ATOM   1747  C   TYR   130      67.364  46.841  76.410  1.00  0.00           C  
ATOM   1748  O   TYR   130      67.828  47.879  75.924  1.00  0.00           O  
ATOM   1749  N   SER   131      66.771  46.904  77.619  1.00  0.00           N  
ATOM   1750  H   SER   131      66.740  47.863  77.934  1.00  0.00           H  
ATOM   1751  CA  SER   131      66.247  45.861  78.507  1.00  0.00           C  
ATOM   1752  HA  SER   131      65.718  46.392  79.299  1.00  0.00           H  
ATOM   1753  CB  SER   131      65.102  45.042  77.924  1.00  0.00           C  
ATOM   1754  HB2 SER   131      64.463  45.775  77.432  1.00  0.00           H  
ATOM   1755  HB3 SER   131      65.561  44.408  77.165  1.00  0.00           H  
ATOM   1756  OG  SER   131      64.435  44.278  78.891  1.00  0.00           O  
ATOM   1757  HG  SER   131      63.675  44.749  79.240  1.00  0.00           H  
ATOM   1758  C   SER   131      67.309  44.985  79.317  1.00  0.00           C  
ATOM   1759  O   SER   131      67.854  44.078  78.706  1.00  0.00           O  
ATOM   1760  N   GLN   132      67.553  45.238  80.617  1.00  0.00           N  
ATOM   1761  H   GLN   132      68.342  44.708  80.956  1.00  0.00           H  
ATOM   1762  CA  GLN   132      66.943  46.146  81.516  1.00  0.00           C  
ATOM   1763  HA  GLN   132      66.641  47.074  81.031  1.00  0.00           H  
ATOM   1764  CB  GLN   132      65.634  45.403  82.029  1.00  0.00           C  
ATOM   1765  HB2 GLN   132      65.126  45.261  81.076  1.00  0.00           H  
ATOM   1766  HB3 GLN   132      65.943  44.489  82.537  1.00  0.00           H  
ATOM   1767  CG  GLN   132      64.855  46.157  83.056  1.00  0.00           C  
ATOM   1768  HG2 GLN   132      64.024  45.579  83.461  1.00  0.00           H  
ATOM   1769  HG3 GLN   132      65.480  46.229  83.947  1.00  0.00           H  
ATOM   1770  CD  GLN   132      64.356  47.482  82.525  1.00  0.00           C  
ATOM   1771  OE1 GLN   132      65.111  48.382  82.291  1.00  0.00           O  
ATOM   1772  NE2 GLN   132      63.058  47.618  82.272  1.00  0.00           N  
ATOM   1773 HE21 GLN   132      62.442  46.840  82.462  1.00  0.00           H  
ATOM   1774 HE22 GLN   132      62.699  48.311  81.630  1.00  0.00           H  
ATOM   1775  C   GLN   132      67.916  46.471  82.698  1.00  0.00           C  
ATOM   1776  O   GLN   132      68.605  45.546  83.240  1.00  0.00           O  
ATOM   1777  N   GLN   133      67.989  47.791  83.093  1.00  0.00           N  
ATOM   1778  H   GLN   133      67.501  48.425  82.476  1.00  0.00           H  
ATOM   1779  CA  GLN   133      68.956  48.299  84.062  1.00  0.00           C  
ATOM   1780  HA  GLN   133      69.120  49.351  83.829  1.00  0.00           H  
ATOM   1781  CB  GLN   133      68.326  48.369  85.428  1.00  0.00           C  
ATOM   1782  HB2 GLN   133      68.133  47.376  85.833  1.00  0.00           H  
ATOM   1783  HB3 GLN   133      69.145  48.755  86.035  1.00  0.00           H  
ATOM   1784  CG  GLN   133      67.093  49.258  85.546  1.00  0.00           C  
ATOM   1785  HG2 GLN   133      66.881  49.728  84.586  1.00  0.00           H  
ATOM   1786  HG3 GLN   133      66.237  48.661  85.861  1.00  0.00           H  
ATOM   1787  CD  GLN   133      67.167  50.328  86.629  1.00  0.00           C  
ATOM   1788  OE1 GLN   133      67.685  50.106  87.765  1.00  0.00           O  
ATOM   1789  NE2 GLN   133      66.571  51.509  86.476  1.00  0.00           N  
ATOM   1790 HE21 GLN   133      66.117  51.720  85.599  1.00  0.00           H  
ATOM   1791 HE22 GLN   133      66.675  52.232  87.174  1.00  0.00           H  
ATOM   1792  C   GLN   133      70.280  47.524  84.109  1.00  0.00           C  
ATOM   1793  O   GLN   133      70.563  46.752  85.014  1.00  0.00           O  
ATOM   1794  N   PRO   134      71.078  47.565  82.982  1.00  0.00           N  
ATOM   1795  CD  PRO   134      72.452  46.994  82.981  1.00  0.00           C  
ATOM   1796  HD2 PRO   134      72.456  45.908  82.891  1.00  0.00           H  
ATOM   1797  HD3 PRO   134      72.994  47.238  83.895  1.00  0.00           H  
ATOM   1798  CG  PRO   134      73.174  47.784  81.895  1.00  0.00           C  
ATOM   1799  HG2 PRO   134      73.409  47.066  81.109  1.00  0.00           H  
ATOM   1800  HG3 PRO   134      74.177  48.100  82.182  1.00  0.00           H  
ATOM   1801  CB  PRO   134      72.296  48.877  81.400  1.00  0.00           C  
ATOM   1802  HB2 PRO   134      72.338  48.879  80.311  1.00  0.00           H  
ATOM   1803  HB3 PRO   134      72.602  49.849  81.789  1.00  0.00           H  
ATOM   1804  CA  PRO   134      70.911  48.417  81.818  1.00  0.00           C  
ATOM   1805  HA  PRO   134      70.347  49.272  82.190  1.00  0.00           H  
ATOM   1806  C   PRO   134      70.207  47.732  80.648  1.00  0.00           C  
ATOM   1807  O   PRO   134      70.122  46.512  80.669  1.00  0.00           O  
ATOM   1808  N   SER   135      69.701  48.345  79.584  1.00  0.00           N  
ATOM   1809  H   SER   135      69.242  47.692  78.965  1.00  0.00           H  
ATOM   1810  CA  SER   135      69.569  49.818  79.348  1.00  0.00           C  
ATOM   1811  HA  SER   135      70.467  50.390  79.584  1.00  0.00           H  
ATOM   1812  CB  SER   135      68.973  50.142  77.984  1.00  0.00           C  
ATOM   1813  HB2 SER   135      69.685  49.759  77.253  1.00  0.00           H  
ATOM   1814  HB3 SER   135      68.045  49.576  77.908  1.00  0.00           H  
ATOM   1815  OG  SER   135      68.821  51.496  77.794  1.00  0.00           O  
ATOM   1816  HG  SER   135      68.085  51.552  77.180  1.00  0.00           H  
ATOM   1817  C   SER   135      68.626  50.401  80.443  1.00  0.00           C  
ATOM   1818  O   SER   135      67.706  49.705  80.950  1.00  0.00           O  
ATOM   1819  N   TYR   136      68.879  51.608  80.850  1.00  0.00           N  
ATOM   1820  H   TYR   136      69.514  52.171  80.302  1.00  0.00           H  
ATOM   1821  CA  TYR   136      68.098  52.279  81.871  1.00  0.00           C  
ATOM   1822  HA  TYR   136      67.523  51.616  82.518  1.00  0.00           H  
ATOM   1823  CB  TYR   136      69.079  53.021  82.885  1.00  0.00           C  
ATOM   1824  HB2 TYR   136      69.496  53.839  82.299  1.00  0.00           H  
ATOM   1825  HB3 TYR   136      68.564  53.540  83.693  1.00  0.00           H  
ATOM   1826  CG  TYR   136      70.175  52.075  83.433  1.00  0.00           C  
ATOM   1827  CD1 TYR   136      69.884  51.526  84.717  1.00  0.00           C  
ATOM   1828  HD1 TYR   136      68.928  51.598  85.215  1.00  0.00           H  
ATOM   1829  CE1 TYR   136      70.907  50.780  85.363  1.00  0.00           C  
ATOM   1830  HE1 TYR   136      70.704  50.368  86.341  1.00  0.00           H  
ATOM   1831  CZ  TYR   136      72.178  50.662  84.699  1.00  0.00           C  
ATOM   1832  OH  TYR   136      73.169  49.975  85.265  1.00  0.00           O  
ATOM   1833  HH  TYR   136      73.963  50.063  84.733  1.00  0.00           H  
ATOM   1834  CE2 TYR   136      72.419  51.364  83.497  1.00  0.00           C  
ATOM   1835  HE2 TYR   136      73.437  51.436  83.144  1.00  0.00           H  
ATOM   1836  CD2 TYR   136      71.415  52.019  82.864  1.00  0.00           C  
ATOM   1837  HD2 TYR   136      71.699  52.473  81.926  1.00  0.00           H  
ATOM   1838  C   TYR   136      67.085  53.269  81.222  1.00  0.00           C  
ATOM   1839  O   TYR   136      67.415  54.329  80.652  1.00  0.00           O  
ATOM   1840  N   GLY   137      65.796  52.945  81.194  1.00  0.00           N  
ATOM   1841  H   GLY   137      65.206  53.682  80.836  1.00  0.00           H  
ATOM   1842  CA  GLY   137      64.998  51.792  81.610  1.00  0.00           C  
ATOM   1843  HA2 GLY   137      63.995  51.963  81.220  1.00  0.00           H  
ATOM   1844  HA3 GLY   137      65.451  50.852  81.297  1.00  0.00           H  
ATOM   1845  C   GLY   137      64.796  51.631  83.128  1.00  0.00           C  
ATOM   1846  O   GLY   137      65.676  51.891  83.928  1.00  0.00           O  
ATOM   1847  N   GLY   138      63.639  51.103  83.531  1.00  0.00           N  
ATOM   1848  H   GLY   138      62.931  50.881  82.846  1.00  0.00           H  
ATOM   1849  CA  GLY   138      63.237  50.820  84.999  1.00  0.00           C  
ATOM   1850  HA2 GLY   138      62.286  50.303  84.869  1.00  0.00           H  
ATOM   1851  HA3 GLY   138      63.872  50.026  85.394  1.00  0.00           H  
ATOM   1852  C   GLY   138      63.124  52.044  85.968  1.00  0.00           C  
ATOM   1853  O   GLY   138      63.473  53.190  85.653  1.00  0.00           O  
ATOM   1854  N   GLN   139      62.991  51.835  87.282  1.00  0.00           N  
ATOM   1855  H   GLN   139      62.972  52.673  87.846  1.00  0.00           H  
ATOM   1856  CA  GLN   139      62.440  50.553  87.803  1.00  0.00           C  
ATOM   1857  HA  GLN   139      62.424  49.779  87.035  1.00  0.00           H  
ATOM   1858  CB  GLN   139      63.398  49.962  88.807  1.00  0.00           C  
ATOM   1859  HB2 GLN   139      63.060  48.948  89.021  1.00  0.00           H  
ATOM   1860  HB3 GLN   139      64.416  50.021  88.420  1.00  0.00           H  
ATOM   1861  CG  GLN   139      63.453  50.748  90.049  1.00  0.00           C  
ATOM   1862  HG2 GLN   139      63.741  51.774  89.820  1.00  0.00           H  
ATOM   1863  HG3 GLN   139      62.491  50.750  90.562  1.00  0.00           H  
ATOM   1864  CD  GLN   139      64.468  50.157  91.038  1.00  0.00           C  
ATOM   1865  OE1 GLN   139      65.206  49.213  90.785  1.00  0.00           O  
ATOM   1866  NE2 GLN   139      64.706  50.729  92.201  1.00  0.00           N  
ATOM   1867 HE21 GLN   139      64.131  51.528  92.424  1.00  0.00           H  
ATOM   1868 HE22 GLN   139      65.414  50.344  92.809  1.00  0.00           H  
ATOM   1869  C   GLN   139      61.040  50.576  88.394  1.00  0.00           C  
ATOM   1870  O   GLN   139      60.515  49.521  88.759  1.00  0.00           O  
ATOM   1871  N   GLN   140      60.436  51.756  88.488  1.00  0.00           N  
ATOM   1872  H   GLN   140      60.853  52.593  88.106  1.00  0.00           H  
ATOM   1873  CA  GLN   140      59.014  51.900  88.982  1.00  0.00           C  
ATOM   1874  HA  GLN   140      58.801  52.930  89.268  1.00  0.00           H  
ATOM   1875  CB  GLN   140      58.113  51.560  87.801  1.00  0.00           C  
ATOM   1876  HB2 GLN   140      58.435  50.603  87.392  1.00  0.00           H  
ATOM   1877  HB3 GLN   140      57.057  51.474  88.057  1.00  0.00           H  
ATOM   1878  CG  GLN   140      58.150  52.574  86.638  1.00  0.00           C  
ATOM   1879  HG2 GLN   140      57.122  52.828  86.378  1.00  0.00           H  
ATOM   1880  HG3 GLN   140      58.674  53.449  87.022  1.00  0.00           H  
ATOM   1881  CD  GLN   140      58.962  52.151  85.407  1.00  0.00           C  
ATOM   1882  OE1 GLN   140      60.023  51.627  85.525  1.00  0.00           O  
ATOM   1883  NE2 GLN   140      58.632  52.430  84.235  1.00  0.00           N  
ATOM   1884 HE21 GLN   140      57.677  52.718  84.073  1.00  0.00           H  
ATOM   1885 HE22 GLN   140      59.298  52.142  83.532  1.00  0.00           H  
ATOM   1886  C   GLN   140      58.679  51.315  90.329  1.00  0.00           C  
ATOM   1887  O   GLN   140      57.700  50.529  90.443  1.00  0.00           O  
ATOM   1888  N   GLN   141      59.566  51.561  91.291  1.00  0.00           N  
ATOM   1889  H   GLN   141      60.207  52.305  91.057  1.00  0.00           H  
ATOM   1890  CA  GLN   141      59.410  51.173  92.705  1.00  0.00           C  
ATOM   1891  HA  GLN   141      58.444  50.674  92.782  1.00  0.00           H  
ATOM   1892  CB  GLN   141      60.447  50.124  93.000  1.00  0.00           C  
ATOM   1893  HB2 GLN   141      61.432  50.537  92.784  1.00  0.00           H  
ATOM   1894  HB3 GLN   141      60.294  49.946  94.065  1.00  0.00           H  
ATOM   1895  CG  GLN   141      60.275  48.769  92.207  1.00  0.00           C  
ATOM   1896  HG2 GLN   141      59.474  48.232  92.715  1.00  0.00           H  
ATOM   1897  HG3 GLN   141      59.906  48.976  91.203  1.00  0.00           H  
ATOM   1898  CD  GLN   141      61.516  48.026  92.089  1.00  0.00           C  
ATOM   1899  OE1 GLN   141      62.324  48.068  93.011  1.00  0.00           O  
ATOM   1900  NE2 GLN   141      61.635  47.133  91.184  1.00  0.00           N  
ATOM   1901 HE21 GLN   141      60.824  46.911  90.625  1.00  0.00           H  
ATOM   1902 HE22 GLN   141      62.426  46.506  91.149  1.00  0.00           H  
ATOM   1903  C   GLN   141      59.497  52.379  93.692  1.00  0.00           C  
ATOM   1904  O   GLN   141      60.445  53.136  93.597  1.00  0.00           O  
ATOM   1905  N   SER   142      58.600  52.679  94.615  1.00  0.00           N  
ATOM   1906  H   SER   142      58.757  53.542  95.116  1.00  0.00           H  
ATOM   1907  CA  SER   142      57.366  51.988  94.910  1.00  0.00           C  
ATOM   1908  HA  SER   142      56.832  52.528  95.691  1.00  0.00           H  
ATOM   1909  CB  SER   142      56.398  52.004  93.708  1.00  0.00           C  
ATOM   1910  HB2 SER   142      56.554  52.902  93.111  1.00  0.00           H  
ATOM   1911  HB3 SER   142      56.557  51.258  92.930  1.00  0.00           H  
ATOM   1912  OG  SER   142      55.109  52.015  94.145  1.00  0.00           O  
ATOM   1913  HG  SER   142      54.934  51.257  94.708  1.00  0.00           H  
ATOM   1914  C   SER   142      57.541  50.557  95.387  1.00  0.00           C  
ATOM   1915  O   SER   142      56.874  49.628  94.902  1.00  0.00           O  
ATOM   1916  N   TYR   143      58.457  50.330  96.364  1.00  0.00           N  
ATOM   1917  H   TYR   143      58.785  51.105  96.921  1.00  0.00           H  
ATOM   1918  CA  TYR   143      58.971  49.027  96.789  1.00  0.00           C  
ATOM   1919  HA  TYR   143      59.369  48.561  95.888  1.00  0.00           H  
ATOM   1920  CB  TYR   143      60.227  49.155  97.654  1.00  0.00           C  
ATOM   1921  HB2 TYR   143      59.935  49.392  98.677  1.00  0.00           H  
ATOM   1922  HB3 TYR   143      60.737  48.229  97.920  1.00  0.00           H  
ATOM   1923  CG  TYR   143      61.322  50.109  97.202  1.00  0.00           C  
ATOM   1924  CD1 TYR   143      62.355  49.647  96.345  1.00  0.00           C  
ATOM   1925  HD1 TYR   143      62.309  48.619  96.017  1.00  0.00           H  
ATOM   1926  CE1 TYR   143      63.453  50.492  95.984  1.00  0.00           C  
ATOM   1927  HE1 TYR   143      64.187  50.203  95.247  1.00  0.00           H  
ATOM   1928  CZ  TYR   143      63.402  51.828  96.329  1.00  0.00           C  
ATOM   1929  OH  TYR   143      64.390  52.668  95.983  1.00  0.00           O  
ATOM   1930  HH  TYR   143      64.034  53.535  96.193  1.00  0.00           H  
ATOM   1931  CE2 TYR   143      62.495  52.304  97.237  1.00  0.00           C  
ATOM   1932  HE2 TYR   143      62.420  53.323  97.586  1.00  0.00           H  
ATOM   1933  CD2 TYR   143      61.463  51.404  97.717  1.00  0.00           C  
ATOM   1934  HD2 TYR   143      60.652  51.781  98.323  1.00  0.00           H  
ATOM   1935  C   TYR   143      57.830  48.116  97.394  1.00  0.00           C  
ATOM   1936  O   TYR   143      56.996  48.566  98.250  1.00  0.00           O  
ATOM   1937  N   GLY   144      57.652  46.890  96.975  1.00  0.00           N  
ATOM   1938  H   GLY   144      58.395  46.634  96.340  1.00  0.00           H  
ATOM   1939  CA  GLY   144      56.607  45.858  97.368  1.00  0.00           C  
ATOM   1940  HA2 GLY   144      56.744  45.095  96.602  1.00  0.00           H  
ATOM   1941  HA3 GLY   144      56.618  45.515  98.403  1.00  0.00           H  
ATOM   1942  C   GLY   144      55.135  46.303  97.212  1.00  0.00           C  
ATOM   1943  O   GLY   144      54.807  47.301  96.604  1.00  0.00           O  
ATOM   1944  N   GLN   145      54.169  45.551  97.711  1.00  0.00           N  
ATOM   1945  H   GLN   145      54.406  44.733  98.254  1.00  0.00           H  
ATOM   1946  CA  GLN   145      52.691  45.738  97.586  1.00  0.00           C  
ATOM   1947  HA  GLN   145      52.600  46.024  96.538  1.00  0.00           H  
ATOM   1948  CB  GLN   145      51.911  44.571  98.102  1.00  0.00           C  
ATOM   1949  HB2 GLN   145      52.493  43.994  98.822  1.00  0.00           H  
ATOM   1950  HB3 GLN   145      51.034  44.953  98.624  1.00  0.00           H  
ATOM   1951  CG  GLN   145      51.417  43.694  97.022  1.00  0.00           C  
ATOM   1952  HG2 GLN   145      50.841  42.889  97.481  1.00  0.00           H  
ATOM   1953  HG3 GLN   145      50.733  44.286  96.415  1.00  0.00           H  
ATOM   1954  CD  GLN   145      52.545  43.045  96.168  1.00  0.00           C  
ATOM   1955  OE1 GLN   145      53.539  42.514  96.692  1.00  0.00           O  
ATOM   1956  NE2 GLN   145      52.399  43.109  94.876  1.00  0.00           N  
ATOM   1957 HE21 GLN   145      53.153  42.648  94.389  1.00  0.00           H  
ATOM   1958 HE22 GLN   145      51.647  43.629  94.447  1.00  0.00           H  
ATOM   1959  C   GLN   145      52.333  47.000  98.327  1.00  0.00           C  
ATOM   1960  O   GLN   145      52.844  47.103  99.497  1.00  0.00           O  
ATOM   1961  N   GLN   146      51.537  47.914  97.743  1.00  0.00           N  
ATOM   1962  H   GLN   146      50.816  47.555  97.134  1.00  0.00           H  
ATOM   1963  CA  GLN   146      51.290  49.221  98.238  1.00  0.00           C  
ATOM   1964  HA  GLN   146      52.242  49.752  98.223  1.00  0.00           H  
ATOM   1965  CB  GLN   146      50.329  50.002  97.343  1.00  0.00           C  
ATOM   1966  HB2 GLN   146      50.521  49.695  96.315  1.00  0.00           H  
ATOM   1967  HB3 GLN   146      49.282  49.712  97.433  1.00  0.00           H  
ATOM   1968  CG  GLN   146      50.425  51.514  97.336  1.00  0.00           C  
ATOM   1969  HG2 GLN   146      49.962  51.803  98.280  1.00  0.00           H  
ATOM   1970  HG3 GLN   146      51.450  51.855  97.479  1.00  0.00           H  
ATOM   1971  CD  GLN   146      49.700  52.247  96.193  1.00  0.00           C  
ATOM   1972  OE1 GLN   146      49.487  51.760  95.140  1.00  0.00           O  
ATOM   1973  NE2 GLN   146      49.501  53.543  96.297  1.00  0.00           N  
ATOM   1974 HE21 GLN   146      49.471  54.068  97.159  1.00  0.00           H  
ATOM   1975 HE22 GLN   146      49.148  54.082  95.519  1.00  0.00           H  
ATOM   1976  C   GLN   146      50.730  49.264  99.631  1.00  0.00           C  
ATOM   1977  O   GLN   146      49.799  48.524  99.935  1.00  0.00           O  
ATOM   1978  N   GLN   147      51.199  50.151 100.454  1.00  0.00           N  
ATOM   1979  H   GLN   147      51.823  50.842 100.061  1.00  0.00           H  
ATOM   1980  CA  GLN   147      50.569  50.461 101.804  1.00  0.00           C  
ATOM   1981  HA  GLN   147      50.171  49.537 102.223  1.00  0.00           H  
ATOM   1982  CB  GLN   147      51.651  50.867 102.769  1.00  0.00           C  
ATOM   1983  HB2 GLN   147      52.032  51.847 102.482  1.00  0.00           H  
ATOM   1984  HB3 GLN   147      51.293  50.951 103.795  1.00  0.00           H  
ATOM   1985  CG  GLN   147      52.729  49.820 102.867  1.00  0.00           C  
ATOM   1986  HG2 GLN   147      52.535  49.077 102.093  1.00  0.00           H  
ATOM   1987  HG3 GLN   147      53.697  50.296 102.716  1.00  0.00           H  
ATOM   1988  CD  GLN   147      52.732  49.059 104.182  1.00  0.00           C  
ATOM   1989  OE1 GLN   147      53.386  49.295 105.206  1.00  0.00           O  
ATOM   1990  NE2 GLN   147      51.832  48.067 104.271  1.00  0.00           N  
ATOM   1991 HE21 GLN   147      51.285  47.831 103.456  1.00  0.00           H  
ATOM   1992 HE22 GLN   147      51.661  47.680 105.188  1.00  0.00           H  
ATOM   1993  C   GLN   147      49.447  51.528 101.779  1.00  0.00           C  
ATOM   1994  O   GLN   147      49.432  52.304 100.798  1.00  0.00           O  
ATOM   1995  N   SER   148      48.595  51.647 102.775  1.00  0.00           N  
ATOM   1996  H   SER   148      48.665  50.925 103.477  1.00  0.00           H  
ATOM   1997  CA  SER   148      47.677  52.748 103.096  1.00  0.00           C  
ATOM   1998  HA  SER   148      46.929  52.713 102.304  1.00  0.00           H  
ATOM   1999  CB  SER   148      47.021  52.613 104.420  1.00  0.00           C  
ATOM   2000  HB2 SER   148      46.420  51.706 104.374  1.00  0.00           H  
ATOM   2001  HB3 SER   148      47.781  52.374 105.164  1.00  0.00           H  
ATOM   2002  OG  SER   148      46.170  53.605 104.853  1.00  0.00           O  
ATOM   2003  HG  SER   148      45.314  53.248 104.604  1.00  0.00           H  
ATOM   2004  C   SER   148      48.415  54.140 103.150  1.00  0.00           C  
ATOM   2005  O   SER   148      49.632  54.198 103.578  1.00  0.00           O  
ATOM   2006  N   TYR   149      47.746  55.195 102.649  1.00  0.00           N  
ATOM   2007  H   TYR   149      46.768  55.104 102.411  1.00  0.00           H  
ATOM   2008  CA  TYR   149      48.372  56.462 102.469  1.00  0.00           C  
ATOM   2009  HA  TYR   149      49.285  56.303 101.895  1.00  0.00           H  
ATOM   2010  CB  TYR   149      47.535  57.555 101.730  1.00  0.00           C  
ATOM   2011  HB2 TYR   149      47.415  57.299 100.677  1.00  0.00           H  
ATOM   2012  HB3 TYR   149      46.502  57.454 102.064  1.00  0.00           H  
ATOM   2013  CG  TYR   149      47.890  59.058 101.948  1.00  0.00           C  
ATOM   2014  CD1 TYR   149      47.199  59.851 102.919  1.00  0.00           C  
ATOM   2015  HD1 TYR   149      46.358  59.421 103.443  1.00  0.00           H  
ATOM   2016  CE1 TYR   149      47.528  61.184 103.138  1.00  0.00           C  
ATOM   2017  HE1 TYR   149      46.952  61.807 103.806  1.00  0.00           H  
ATOM   2018  CZ  TYR   149      48.606  61.728 102.426  1.00  0.00           C  
ATOM   2019  OH  TYR   149      49.061  63.003 102.796  1.00  0.00           O  
ATOM   2020  HH  TYR   149      49.757  63.244 102.181  1.00  0.00           H  
ATOM   2021  CE2 TYR   149      49.375  60.909 101.566  1.00  0.00           C  
ATOM   2022  HE2 TYR   149      50.308  61.274 101.161  1.00  0.00           H  
ATOM   2023  CD2 TYR   149      48.993  59.552 101.312  1.00  0.00           C  
ATOM   2024  HD2 TYR   149      49.634  58.879 100.763  1.00  0.00           H  
ATOM   2025  C   TYR   149      48.848  57.079 103.813  1.00  0.00           C  
ATOM   2026  O   TYR   149      48.039  57.084 104.730  1.00  0.00           O  
ATOM   2027  N   ASN   150      49.988  57.683 103.812  1.00  0.00           N  
ATOM   2028  H   ASN   150      50.548  57.652 102.972  1.00  0.00           H  
ATOM   2029  CA  ASN   150      50.703  58.280 104.917  1.00  0.00           C  
ATOM   2030  HA  ASN   150      50.019  58.341 105.764  1.00  0.00           H  
ATOM   2031  CB  ASN   150      51.855  57.309 105.288  1.00  0.00           C  
ATOM   2032  HB2 ASN   150      51.510  56.306 105.539  1.00  0.00           H  
ATOM   2033  HB3 ASN   150      52.551  57.250 104.452  1.00  0.00           H  
ATOM   2034  CG  ASN   150      52.704  57.800 106.451  1.00  0.00           C  
ATOM   2035  OD1 ASN   150      52.306  58.288 107.483  1.00  0.00           O  
ATOM   2036  ND2 ASN   150      54.018  57.836 106.217  1.00  0.00           N  
ATOM   2037 HD21 ASN   150      54.562  58.252 106.960  1.00  0.00           H  
ATOM   2038 HD22 ASN   150      54.388  57.338 105.421  1.00  0.00           H  
ATOM   2039  C   ASN   150      51.059  59.715 104.501  1.00  0.00           C  
ATOM   2040  O   ASN   150      51.830  59.774 103.531  1.00  0.00           O  
ATOM   2041  N   PRO   151      50.829  60.720 105.396  1.00  0.00           N  
ATOM   2042  CD  PRO   151      49.669  60.770 106.253  1.00  0.00           C  
ATOM   2043  HD2 PRO   151      49.968  60.295 107.188  1.00  0.00           H  
ATOM   2044  HD3 PRO   151      48.828  60.243 105.804  1.00  0.00           H  
ATOM   2045  CG  PRO   151      49.309  62.228 106.423  1.00  0.00           C  
ATOM   2046  HG2 PRO   151      48.882  62.350 107.418  1.00  0.00           H  
ATOM   2047  HG3 PRO   151      48.746  62.598 105.567  1.00  0.00           H  
ATOM   2048  CB  PRO   151      50.650  62.961 106.356  1.00  0.00           C  
ATOM   2049  HB2 PRO   151      51.214  63.042 107.285  1.00  0.00           H  
ATOM   2050  HB3 PRO   151      50.476  63.999 106.070  1.00  0.00           H  
ATOM   2051  CA  PRO   151      51.355  62.104 105.277  1.00  0.00           C  
ATOM   2052  HA  PRO   151      51.089  62.369 104.254  1.00  0.00           H  
ATOM   2053  C   PRO   151      52.931  62.119 105.509  1.00  0.00           C  
ATOM   2054  O   PRO   151      53.456  61.107 105.942  1.00  0.00           O  
ATOM   2055  N   PRO   152      53.637  63.193 105.091  1.00  0.00           N  
ATOM   2056  CD  PRO   152      53.002  64.464 104.624  1.00  0.00           C  
ATOM   2057  HD2 PRO   152      52.828  65.127 105.471  1.00  0.00           H  
ATOM   2058  HD3 PRO   152      52.033  64.336 104.142  1.00  0.00           H  
ATOM   2059  CG  PRO   152      54.016  65.062 103.691  1.00  0.00           C  
ATOM   2060  HG2 PRO   152      53.952  66.150 103.705  1.00  0.00           H  
ATOM   2061  HG3 PRO   152      54.005  64.598 102.704  1.00  0.00           H  
ATOM   2062  CB  PRO   152      55.352  64.706 104.369  1.00  0.00           C  
ATOM   2063  HB2 PRO   152      55.563  65.412 105.171  1.00  0.00           H  
ATOM   2064  HB3 PRO   152      56.237  64.682 103.733  1.00  0.00           H  
ATOM   2065  CA  PRO   152      55.070  63.350 105.029  1.00  0.00           C  
ATOM   2066  HA  PRO   152      55.415  62.560 104.362  1.00  0.00           H  
ATOM   2067  C   PRO   152      55.872  63.303 106.381  1.00  0.00           C  
ATOM   2068  O   PRO   152      55.257  63.266 107.439  1.00  0.00           O  
ATOM   2069  N   GLN   153      57.185  63.203 106.285  1.00  0.00           N  
ATOM   2070  H   GLN   153      57.565  63.176 105.350  1.00  0.00           H  
ATOM   2071  CA  GLN   153      58.038  63.216 107.505  1.00  0.00           C  
ATOM   2072  HA  GLN   153      57.430  63.052 108.395  1.00  0.00           H  
ATOM   2073  CB  GLN   153      59.004  62.011 107.422  1.00  0.00           C  
ATOM   2074  HB2 GLN   153      59.750  62.131 106.636  1.00  0.00           H  
ATOM   2075  HB3 GLN   153      59.444  61.864 108.409  1.00  0.00           H  
ATOM   2076  CG  GLN   153      58.317  60.604 107.351  1.00  0.00           C  
ATOM   2077  HG2 GLN   153      59.027  59.886 107.760  1.00  0.00           H  
ATOM   2078  HG3 GLN   153      57.400  60.529 107.936  1.00  0.00           H  
ATOM   2079  CD  GLN   153      57.900  60.246 105.908  1.00  0.00           C  
ATOM   2080  OE1 GLN   153      58.650  60.407 104.960  1.00  0.00           O  
ATOM   2081  NE2 GLN   153      56.580  60.046 105.680  1.00  0.00           N  
ATOM   2082 HE21 GLN   153      55.948  59.889 106.452  1.00  0.00           H  
ATOM   2083 HE22 GLN   153      56.241  59.852 104.749  1.00  0.00           H  
ATOM   2084  C   GLN   153      58.898  64.486 107.736  1.00  0.00           C  
ATOM   2085  O   GLN   153      58.813  65.427 106.891  1.00  0.00           O  
ATOM   2086  N   GLY   154      59.679  64.638 108.797  1.00  0.00           N  
ATOM   2087  H   GLY   154      59.863  63.857 109.411  1.00  0.00           H  
ATOM   2088  CA  GLY   154      60.304  65.967 109.209  1.00  0.00           C  
ATOM   2089  HA2 GLY   154      60.866  65.851 110.135  1.00  0.00           H  
ATOM   2090  HA3 GLY   154      60.866  66.307 108.339  1.00  0.00           H  
ATOM   2091  C   GLY   154      59.232  66.991 109.526  1.00  0.00           C  
ATOM   2092  O   GLY   154      58.109  66.601 109.923  1.00  0.00           O  
ATOM   2093  N   TYR   155      59.585  68.282 109.407  1.00  0.00           N  
ATOM   2094  H   TYR   155      60.534  68.461 109.111  1.00  0.00           H  
ATOM   2095  CA  TYR   155      58.916  69.423 110.115  1.00  0.00           C  
ATOM   2096  HA  TYR   155      57.897  69.252 110.461  1.00  0.00           H  
ATOM   2097  CB  TYR   155      59.781  69.849 111.360  1.00  0.00           C  
ATOM   2098  HB2 TYR   155      60.762  70.187 111.025  1.00  0.00           H  
ATOM   2099  HB3 TYR   155      59.231  70.667 111.827  1.00  0.00           H  
ATOM   2100  CG  TYR   155      59.986  68.773 112.400  1.00  0.00           C  
ATOM   2101  CD1 TYR   155      61.234  68.624 112.996  1.00  0.00           C  
ATOM   2102  HD1 TYR   155      62.065  69.233 112.671  1.00  0.00           H  
ATOM   2103  CE1 TYR   155      61.412  67.786 114.149  1.00  0.00           C  
ATOM   2104  HE1 TYR   155      62.369  67.619 114.620  1.00  0.00           H  
ATOM   2105  CZ  TYR   155      60.371  66.925 114.486  1.00  0.00           C  
ATOM   2106  OH  TYR   155      60.479  66.145 115.551  1.00  0.00           O  
ATOM   2107  HH  TYR   155      59.670  65.903 116.007  1.00  0.00           H  
ATOM   2108  CE2 TYR   155      59.116  66.893 113.761  1.00  0.00           C  
ATOM   2109  HE2 TYR   155      58.311  66.221 114.018  1.00  0.00           H  
ATOM   2110  CD2 TYR   155      58.923  67.896 112.793  1.00  0.00           C  
ATOM   2111  HD2 TYR   155      57.970  67.901 112.285  1.00  0.00           H  
ATOM   2112  C   TYR   155      58.971  70.665 109.128  1.00  0.00           C  
ATOM   2113  O   TYR   155      59.928  70.865 108.377  1.00  0.00           O  
ATOM   2114  N   GLY   156      58.073  71.598 109.273  1.00  0.00           N  
ATOM   2115  H   GLY   156      58.217  72.517 108.880  1.00  0.00           H  
ATOM   2116  CA  GLY   156      56.837  71.616 110.133  1.00  0.00           C  
ATOM   2117  HA2 GLY   156      56.371  70.636 110.035  1.00  0.00           H  
ATOM   2118  HA3 GLY   156      57.001  71.921 111.167  1.00  0.00           H  
ATOM   2119  C   GLY   156      55.732  72.554 109.482  1.00  0.00           C  
ATOM   2120  O   GLY   156      56.007  73.212 108.489  1.00  0.00           O  
ATOM   2121  N   GLN   157      54.557  72.522 110.117  1.00  0.00           N  
ATOM   2122  H   GLN   157      54.494  71.958 110.952  1.00  0.00           H  
ATOM   2123  CA  GLN   157      53.459  73.483 109.913  1.00  0.00           C  
ATOM   2124  HA  GLN   157      53.925  74.365 109.475  1.00  0.00           H  
ATOM   2125  CB  GLN   157      52.384  72.836 109.011  1.00  0.00           C  
ATOM   2126  HB2 GLN   157      52.005  71.915 109.454  1.00  0.00           H  
ATOM   2127  HB3 GLN   157      51.511  73.488 108.972  1.00  0.00           H  
ATOM   2128  CG  GLN   157      52.937  72.479 107.596  1.00  0.00           C  
ATOM   2129  HG2 GLN   157      53.417  73.375 107.202  1.00  0.00           H  
ATOM   2130  HG3 GLN   157      53.694  71.707 107.732  1.00  0.00           H  
ATOM   2131  CD  GLN   157      51.817  72.086 106.584  1.00  0.00           C  
ATOM   2132  OE1 GLN   157      50.782  71.567 106.869  1.00  0.00           O  
ATOM   2133  NE2 GLN   157      51.996  72.400 105.341  1.00  0.00           N  
ATOM   2134 HE21 GLN   157      52.905  72.687 105.005  1.00  0.00           H  
ATOM   2135 HE22 GLN   157      51.315  72.184 104.628  1.00  0.00           H  
ATOM   2136  C   GLN   157      52.796  73.957 111.191  1.00  0.00           C  
ATOM   2137  O   GLN   157      52.843  73.215 112.196  1.00  0.00           O  
ATOM   2138  N   GLN   158      52.321  75.155 111.346  1.00  0.00           N  
ATOM   2139  H   GLN   158      52.192  75.429 112.310  1.00  0.00           H  
ATOM   2140  CA  GLN   158      52.214  76.210 110.330  1.00  0.00           C  
ATOM   2141  HA  GLN   158      52.219  75.806 109.318  1.00  0.00           H  
ATOM   2142  CB  GLN   158      50.869  76.846 110.467  1.00  0.00           C  
ATOM   2143  HB2 GLN   158      50.692  77.326 111.430  1.00  0.00           H  
ATOM   2144  HB3 GLN   158      50.892  77.703 109.794  1.00  0.00           H  
ATOM   2145  CG  GLN   158      49.713  75.855 110.036  1.00  0.00           C  
ATOM   2146  HG2 GLN   158      48.899  76.369 109.524  1.00  0.00           H  
ATOM   2147  HG3 GLN   158      50.143  75.068 109.416  1.00  0.00           H  
ATOM   2148  CD  GLN   158      48.961  75.251 111.257  1.00  0.00           C  
ATOM   2149  OE1 GLN   158      49.202  75.592 112.437  1.00  0.00           O  
ATOM   2150  NE2 GLN   158      47.970  74.490 110.999  1.00  0.00           N  
ATOM   2151 HE21 GLN   158      47.904  74.049 110.092  1.00  0.00           H  
ATOM   2152 HE22 GLN   158      47.492  74.065 111.781  1.00  0.00           H  
ATOM   2153  C   GLN   158      53.332  77.217 110.481  1.00  0.00           C  
ATOM   2154  O   GLN   158      54.453  76.997 110.003  1.00  0.00           O  
ATOM   2155  N   ASN   159      53.055  78.385 111.061  1.00  0.00           N  
ATOM   2156  H   ASN   159      52.112  78.490 111.408  1.00  0.00           H  
ATOM   2157  CA  ASN   159      53.968  79.531 111.229  1.00  0.00           C  
ATOM   2158  HA  ASN   159      54.423  79.753 110.264  1.00  0.00           H  
ATOM   2159  CB  ASN   159      53.245  80.800 111.631  1.00  0.00           C  
ATOM   2160  HB2 ASN   159      53.977  81.497 112.039  1.00  0.00           H  
ATOM   2161  HB3 ASN   159      52.760  81.251 110.766  1.00  0.00           H  
ATOM   2162  CG  ASN   159      52.210  80.623 112.712  1.00  0.00           C  
ATOM   2163  OD1 ASN   159      51.172  80.040 112.490  1.00  0.00           O  
ATOM   2164  ND2 ASN   159      52.301  81.291 113.809  1.00  0.00           N  
ATOM   2165 HD21 ASN   159      53.150  81.800 114.011  1.00  0.00           H  
ATOM   2166 HD22 ASN   159      51.612  81.217 114.544  1.00  0.00           H  
ATOM   2167  C   ASN   159      54.975  79.056 112.297  1.00  0.00           C  
ATOM   2168  O   ASN   159      54.538  78.750 113.383  1.00  0.00           O  
ATOM   2169  N   GLN   160      56.300  79.069 112.122  1.00  0.00           N  
ATOM   2170  H   GLN   160      56.871  78.581 112.797  1.00  0.00           H  
ATOM   2171  CA  GLN   160      57.078  79.543 110.885  1.00  0.00           C  
ATOM   2172  HA  GLN   160      56.530  79.333 109.967  1.00  0.00           H  
ATOM   2173  CB  GLN   160      57.431  81.007 111.026  1.00  0.00           C  
ATOM   2174  HB2 GLN   160      56.544  81.598 111.252  1.00  0.00           H  
ATOM   2175  HB3 GLN   160      58.191  81.128 111.798  1.00  0.00           H  
ATOM   2176  CG  GLN   160      58.086  81.718 109.851  1.00  0.00           C  
ATOM   2177  HG2 GLN   160      58.322  82.734 110.168  1.00  0.00           H  
ATOM   2178  HG3 GLN   160      59.034  81.227 109.631  1.00  0.00           H  
ATOM   2179  CD  GLN   160      57.069  81.778 108.618  1.00  0.00           C  
ATOM   2180  OE1 GLN   160      55.845  81.757 108.667  1.00  0.00           O  
ATOM   2181  NE2 GLN   160      57.596  81.848 107.426  1.00  0.00           N  
ATOM   2182 HE21 GLN   160      58.602  81.870 107.340  1.00  0.00           H  
ATOM   2183 HE22 GLN   160      56.983  81.619 106.656  1.00  0.00           H  
ATOM   2184  C   GLN   160      58.377  78.675 110.815  1.00  0.00           C  
ATOM   2185  O   GLN   160      59.427  79.055 111.305  1.00  0.00           O  
ATOM   2186  N   TYR   161      58.268  77.427 110.415  1.00  0.00           N  
ATOM   2187  H   TYR   161      57.410  77.116 109.982  1.00  0.00           H  
ATOM   2188  CA  TYR   161      59.422  76.481 110.317  1.00  0.00           C  
ATOM   2189  HA  TYR   161      60.040  76.482 111.215  1.00  0.00           H  
ATOM   2190  CB  TYR   161      58.997  75.003 110.169  1.00  0.00           C  
ATOM   2191  HB2 TYR   161      58.307  74.927 109.328  1.00  0.00           H  
ATOM   2192  HB3 TYR   161      59.864  74.371 109.976  1.00  0.00           H  
ATOM   2193  CG  TYR   161      58.304  74.420 111.403  1.00  0.00           C  
ATOM   2194  CD1 TYR   161      58.954  73.630 112.331  1.00  0.00           C  
ATOM   2195  HD1 TYR   161      59.985  73.344 112.181  1.00  0.00           H  
ATOM   2196  CE1 TYR   161      58.244  73.292 113.461  1.00  0.00           C  
ATOM   2197  HE1 TYR   161      58.645  72.681 114.257  1.00  0.00           H  
ATOM   2198  CZ  TYR   161      56.878  73.590 113.650  1.00  0.00           C  
ATOM   2199  OH  TYR   161      56.276  73.181 114.817  1.00  0.00           O  
ATOM   2200  HH  TYR   161      55.369  73.474 114.702  1.00  0.00           H  
ATOM   2201  CE2 TYR   161      56.232  74.404 112.654  1.00  0.00           C  
ATOM   2202  HE2 TYR   161      55.256  74.815 112.865  1.00  0.00           H  
ATOM   2203  CD2 TYR   161      56.927  74.700 111.516  1.00  0.00           C  
ATOM   2204  HD2 TYR   161      56.470  75.338 110.775  1.00  0.00           H  
ATOM   2205  C   TYR   161      60.314  76.889 109.140  1.00  0.00           C  
ATOM   2206  O   TYR   161      61.541  76.735 109.159  1.00  0.00           O  
ATOM   2207  N   ASN   162      59.632  77.333 108.071  1.00  0.00           N  
ATOM   2208  H   ASN   162      58.628  77.433 108.124  1.00  0.00           H  
ATOM   2209  CA  ASN   162      60.214  77.864 106.843  1.00  0.00           C  
ATOM   2210  HA  ASN   162      61.185  77.375 106.761  1.00  0.00           H  
ATOM   2211  CB  ASN   162      59.376  77.356 105.629  1.00  0.00           C  
ATOM   2212  HB2 ASN   162      58.475  77.969 105.615  1.00  0.00           H  
ATOM   2213  HB3 ASN   162      59.959  77.532 104.725  1.00  0.00           H  
ATOM   2214  CG  ASN   162      59.043  75.956 105.511  1.00  0.00           C  
ATOM   2215  OD1 ASN   162      59.605  75.101 106.156  1.00  0.00           O  
ATOM   2216  ND2 ASN   162      58.127  75.552 104.645  1.00  0.00           N  
ATOM   2217 HD21 ASN   162      58.048  74.553 104.513  1.00  0.00           H  
ATOM   2218 HD22 ASN   162      57.795  76.198 103.944  1.00  0.00           H  
ATOM   2219  C   ASN   162      60.416  79.397 106.802  1.00  0.00           C  
ATOM   2220  O   ASN   162      59.849  80.136 107.555  1.00  0.00           O  
ATOM   2221  N   SER   163      61.290  79.816 105.917  1.00  0.00           N  
ATOM   2222  H   SER   163      61.848  79.093 105.485  1.00  0.00           H  
ATOM   2223  CA  SER   163      61.609  81.211 105.635  1.00  0.00           C  
ATOM   2224  HA  SER   163      61.938  81.662 106.571  1.00  0.00           H  
ATOM   2225  CB  SER   163      62.862  81.186 104.757  1.00  0.00           C  
ATOM   2226  HB2 SER   163      63.586  80.508 105.211  1.00  0.00           H  
ATOM   2227  HB3 SER   163      62.491  80.817 103.801  1.00  0.00           H  
ATOM   2228  OG  SER   163      63.396  82.455 104.554  1.00  0.00           O  
ATOM   2229  HG  SER   163      64.127  82.331 103.944  1.00  0.00           H  
ATOM   2230  C   SER   163      60.412  81.952 104.980  1.00  0.00           C  
ATOM   2231  O   SER   163      59.367  81.400 104.729  1.00  0.00           O  
ATOM   2232  N   SER   164      60.593  83.280 104.725  1.00  0.00           N  
ATOM   2233  H   SER   164      61.467  83.679 105.036  1.00  0.00           H  
ATOM   2234  CA  SER   164      59.529  84.179 104.302  1.00  0.00           C  
ATOM   2235  HA  SER   164      59.981  85.169 104.372  1.00  0.00           H  
ATOM   2236  CB  SER   164      58.185  84.073 105.038  1.00  0.00           C  
ATOM   2237  HB2 SER   164      57.628  83.225 104.639  1.00  0.00           H  
ATOM   2238  HB3 SER   164      58.402  83.901 106.092  1.00  0.00           H  
ATOM   2239  OG  SER   164      57.446  85.241 104.825  1.00  0.00           O  
ATOM   2240  HG  SER   164      56.579  85.040 105.186  1.00  0.00           H  
ATOM   2241  C   SER   164      59.150  84.000 102.766  1.00  0.00           C  
ATOM   2242  O   SER   164      59.546  83.072 102.046  1.00  0.00           O  
ATOM   2243  N   SER   165      58.419  84.981 102.240  1.00  0.00           N  
ATOM   2244  H   SER   165      58.244  85.760 102.859  1.00  0.00           H  
ATOM   2245  CA  SER   165      58.026  85.183 100.829  1.00  0.00           C  
ATOM   2246  HA  SER   165      57.763  84.212 100.410  1.00  0.00           H  
ATOM   2247  CB  SER   165      56.880  86.104 100.591  1.00  0.00           C  
ATOM   2248  HB2 SER   165      56.011  85.631 101.049  1.00  0.00           H  
ATOM   2249  HB3 SER   165      57.130  87.076 101.016  1.00  0.00           H  
ATOM   2250  OG  SER   165      56.638  86.430  99.255  1.00  0.00           O  
ATOM   2251  HG  SER   165      55.714  86.683  99.189  1.00  0.00           H  
ATOM   2252  C   SER   165      59.200  85.735 100.053  1.00  0.00           C  
ATOM   2253  O   SER   165      59.924  86.618 100.540  1.00  0.00           O  
ATOM   2254  N   GLY   166      59.527  85.200  98.906  1.00  0.00           N  
ATOM   2255  H   GLY   166      58.798  84.558  98.630  1.00  0.00           H  
ATOM   2256  CA  GLY   166      60.714  85.408  98.046  1.00  0.00           C  
ATOM   2257  HA2 GLY   166      61.678  85.597  98.517  1.00  0.00           H  
ATOM   2258  HA3 GLY   166      60.940  84.562  97.397  1.00  0.00           H  
ATOM   2259  C   GLY   166      60.667  86.588  97.068  1.00  0.00           C  
ATOM   2260  O   GLY   166      61.714  86.961  96.550  1.00  0.00           O  
ATOM   2261  N   GLY   167      59.512  87.281  97.028  1.00  0.00           N  
ATOM   2262  H   GLY   167      58.658  86.927  97.436  1.00  0.00           H  
ATOM   2263  CA  GLY   167      59.292  88.556  96.351  1.00  0.00           C  
ATOM   2264  HA2 GLY   167      58.328  89.043  96.495  1.00  0.00           H  
ATOM   2265  HA3 GLY   167      60.022  89.233  96.796  1.00  0.00           H  
ATOM   2266  C   GLY   167      59.564  88.593  94.810  1.00  0.00           C  
ATOM   2267  O   GLY   167      59.477  87.552  94.151  1.00  0.00           O  
ATOM   2268  N   GLY   168      59.796  89.811  94.316  1.00  0.00           N  
ATOM   2269  H   GLY   168      59.656  90.573  94.964  1.00  0.00           H  
ATOM   2270  CA  GLY   168      60.502  90.067  93.022  1.00  0.00           C  
ATOM   2271  HA2 GLY   168      59.861  89.658  92.241  1.00  0.00           H  
ATOM   2272  HA3 GLY   168      60.634  91.139  92.869  1.00  0.00           H  
ATOM   2273  C   GLY   168      61.816  89.355  93.019  1.00  0.00           C  
ATOM   2274  O   GLY   168      62.570  89.322  94.020  1.00  0.00           O  
ATOM   2275  N   GLY   169      62.340  88.926  91.855  1.00  0.00           N  
ATOM   2276  H   GLY   169      63.196  88.390  91.863  1.00  0.00           H  
ATOM   2277  CA  GLY   169      61.698  89.079  90.465  1.00  0.00           C  
ATOM   2278  HA2 GLY   169      62.269  88.524  89.720  1.00  0.00           H  
ATOM   2279  HA3 GLY   169      60.730  88.582  90.533  1.00  0.00           H  
ATOM   2280  C   GLY   169      61.704  90.610  90.089  1.00  0.00           C  
ATOM   2281  O   GLY   169      62.516  91.423  90.521  1.00  0.00           O  
ATOM   2282  N   GLY   170      60.810  91.051  89.197  1.00  0.00           N  
ATOM   2283  H   GLY   170      59.966  90.508  89.080  1.00  0.00           H  
ATOM   2284  CA  GLY   170      60.696  92.478  88.930  1.00  0.00           C  
ATOM   2285  HA2 GLY   170      61.607  92.963  88.580  1.00  0.00           H  
ATOM   2286  HA3 GLY   170      59.947  92.554  88.142  1.00  0.00           H  
ATOM   2287  C   GLY   170      60.248  93.310  90.101  1.00  0.00           C  
ATOM   2288  O   GLY   170      59.837  92.892  91.185  1.00  0.00           O  
ATOM   2289  N   GLY   171      60.336  94.660  90.021  1.00  0.00           N  
ATOM   2290  H   GLY   171      60.045  95.200  90.824  1.00  0.00           H  
ATOM   2291  CA  GLY   171      60.335  95.346  88.702  1.00  0.00           C  
ATOM   2292  HA2 GLY   171      60.838  96.312  88.659  1.00  0.00           H  
ATOM   2293  HA3 GLY   171      61.024  94.894  87.989  1.00  0.00           H  
ATOM   2294  C   GLY   171      59.031  95.477  87.996  1.00  0.00           C  
ATOM   2295  O   GLY   171      58.078  94.739  88.260  1.00  0.00           O  
ATOM   2296  N   GLY   172      58.899  96.340  86.969  1.00  0.00           N  
ATOM   2297  H   GLY   172      58.037  96.257  86.449  1.00  0.00           H  
ATOM   2298  CA  GLY   172      59.847  97.356  86.556  1.00  0.00           C  
ATOM   2299  HA2 GLY   172      60.890  97.083  86.716  1.00  0.00           H  
ATOM   2300  HA3 GLY   172      59.658  97.472  85.488  1.00  0.00           H  
ATOM   2301  C   GLY   172      59.601  98.747  87.255  1.00  0.00           C  
ATOM   2302  O   GLY   172      58.515  99.019  87.790  1.00  0.00           O  
ATOM   2303  N   GLY   173      60.641  99.602  87.234  1.00  0.00           N  
ATOM   2304  H   GLY   173      61.485  99.308  86.764  1.00  0.00           H  
ATOM   2305  CA  GLY   173      60.779 100.663  88.199  1.00  0.00           C  
ATOM   2306  HA2 GLY   173      61.381 101.465  87.771  1.00  0.00           H  
ATOM   2307  HA3 GLY   173      59.848 101.091  88.571  1.00  0.00           H  
ATOM   2308  C   GLY   173      61.475 100.193  89.510  1.00  0.00           C  
ATOM   2309  O   GLY   173      61.359  99.045  89.986  1.00  0.00           O  
ATOM   2310  N   GLY   174      62.291 101.012  90.224  1.00  0.00           N  
ATOM   2311  H   GLY   174      62.664 100.615  91.075  1.00  0.00           H  
ATOM   2312  CA  GLY   174      62.838 102.286  89.958  1.00  0.00           C  
ATOM   2313  HA2 GLY   174      62.059 102.882  89.482  1.00  0.00           H  
ATOM   2314  HA3 GLY   174      63.055 102.790  90.900  1.00  0.00           H  
ATOM   2315  C   GLY   174      64.101 102.223  89.124  1.00  0.00           C  
ATOM   2316  O   GLY   174      64.144 101.576  88.076  1.00  0.00           O  
ATOM   2317  N   GLY   175      65.106 103.009  89.490  1.00  0.00           N  
ATOM   2318  H   GLY   175      64.999 103.390  90.419  1.00  0.00           H  
ATOM   2319  CA  GLY   175      66.375 103.125  88.695  1.00  0.00           C  
ATOM   2320  HA2 GLY   175      66.920 103.977  89.101  1.00  0.00           H  
ATOM   2321  HA3 GLY   175      66.857 102.152  88.798  1.00  0.00           H  
ATOM   2322  C   GLY   175      66.255 103.649  87.190  1.00  0.00           C  
ATOM   2323  O   GLY   175      66.953 103.111  86.296  1.00  0.00           O  
ATOM   2324  N   ASN   176      65.221 104.494  86.907  1.00  0.00           N  
ATOM   2325  H   ASN   176      64.745 104.905  87.698  1.00  0.00           H  
ATOM   2326  CA  ASN   176      64.815 104.883  85.561  1.00  0.00           C  
ATOM   2327  HA  ASN   176      64.703 103.907  85.089  1.00  0.00           H  
ATOM   2328  CB  ASN   176      63.473 105.609  85.580  1.00  0.00           C  
ATOM   2329  HB2 ASN   176      63.003 105.567  84.597  1.00  0.00           H  
ATOM   2330  HB3 ASN   176      62.752 105.160  86.263  1.00  0.00           H  
ATOM   2331  CG  ASN   176      63.518 107.076  86.020  1.00  0.00           C  
ATOM   2332  OD1 ASN   176      64.470 107.480  86.652  1.00  0.00           O  
ATOM   2333  ND2 ASN   176      62.457 107.806  85.754  1.00  0.00           N  
ATOM   2334 HD21 ASN   176      62.469 108.793  85.965  1.00  0.00           H  
ATOM   2335 HD22 ASN   176      61.743 107.323  85.228  1.00  0.00           H  
ATOM   2336  C   ASN   176      66.034 105.632  84.820  1.00  0.00           C  
ATOM   2337  O   ASN   176      67.006 106.008  85.432  1.00  0.00           O  
ATOM   2338  N   TYR   177      65.707 106.199  83.674  1.00  0.00           N  
ATOM   2339  H   TYR   177      64.811 105.968  83.269  1.00  0.00           H  
ATOM   2340  CA  TYR   177      66.576 107.068  82.911  1.00  0.00           C  
ATOM   2341  HA  TYR   177      67.369 107.356  83.601  1.00  0.00           H  
ATOM   2342  CB  TYR   177      67.184 106.222  81.782  1.00  0.00           C  
ATOM   2343  HB2 TYR   177      67.940 106.871  81.342  1.00  0.00           H  
ATOM   2344  HB3 TYR   177      67.774 105.393  82.172  1.00  0.00           H  
ATOM   2345  CG  TYR   177      66.269 105.672  80.718  1.00  0.00           C  
ATOM   2346  CD1 TYR   177      66.038 104.296  80.643  1.00  0.00           C  
ATOM   2347  HD1 TYR   177      66.499 103.586  81.314  1.00  0.00           H  
ATOM   2348  CE1 TYR   177      65.237 103.735  79.618  1.00  0.00           C  
ATOM   2349  HE1 TYR   177      65.137 102.676  79.435  1.00  0.00           H  
ATOM   2350  CZ  TYR   177      64.504 104.568  78.676  1.00  0.00           C  
ATOM   2351  OH  TYR   177      63.676 104.025  77.759  1.00  0.00           O  
ATOM   2352  HH  TYR   177      63.451 103.174  78.142  1.00  0.00           H  
ATOM   2353  CE2 TYR   177      64.827 105.948  78.779  1.00  0.00           C  
ATOM   2354  HE2 TYR   177      64.380 106.663  78.104  1.00  0.00           H  
ATOM   2355  CD2 TYR   177      65.682 106.515  79.723  1.00  0.00           C  
ATOM   2356  HD2 TYR   177      65.851 107.581  79.681  1.00  0.00           H  
ATOM   2357  C   TYR   177      65.786 108.307  82.514  1.00  0.00           C  
ATOM   2358  O   TYR   177      64.615 108.197  82.051  1.00  0.00           O  
ATOM   2359  N   GLY   178      66.346 109.506  82.467  1.00  0.00           N  
ATOM   2360  H   GLY   178      65.835 110.175  81.909  1.00  0.00           H  
ATOM   2361  CA  GLY   178      67.800 109.745  82.740  1.00  0.00           C  
ATOM   2362  HA2 GLY   178      68.249 109.150  83.535  1.00  0.00           H  
ATOM   2363  HA3 GLY   178      68.359 109.508  81.834  1.00  0.00           H  
ATOM   2364  C   GLY   178      68.102 111.236  82.978  1.00  0.00           C  
ATOM   2365  O   GLY   178      67.438 112.126  82.430  1.00  0.00           O  
ATOM   2366  N   GLN   179      69.166 111.568  83.731  1.00  0.00           N  
ATOM   2367  H   GLN   179      69.896 110.887  83.887  1.00  0.00           H  
ATOM   2368  CA  GLN   179      69.472 112.935  84.124  1.00  0.00           C  
ATOM   2369  HA  GLN   179      68.586 113.544  83.946  1.00  0.00           H  
ATOM   2370  CB  GLN   179      69.755 112.858  85.663  1.00  0.00           C  
ATOM   2371  HB2 GLN   179      70.523 112.097  85.802  1.00  0.00           H  
ATOM   2372  HB3 GLN   179      70.311 113.730  86.005  1.00  0.00           H  
ATOM   2373  CG  GLN   179      68.503 112.540  86.476  1.00  0.00           C  
ATOM   2374  HG2 GLN   179      68.257 111.479  86.454  1.00  0.00           H  
ATOM   2375  HG3 GLN   179      68.819 112.634  87.514  1.00  0.00           H  
ATOM   2376  CD  GLN   179      67.267 113.404  86.196  1.00  0.00           C  
ATOM   2377  OE1 GLN   179      66.198 113.058  85.736  1.00  0.00           O  
ATOM   2378  NE2 GLN   179      67.355 114.686  86.472  1.00  0.00           N  
ATOM   2379 HE21 GLN   179      68.273 115.099  86.555  1.00  0.00           H  
ATOM   2380 HE22 GLN   179      66.521 115.256  86.491  1.00  0.00           H  
ATOM   2381  C   GLN   179      70.702 113.537  83.402  1.00  0.00           C  
ATOM   2382  O   GLN   179      71.856 113.064  83.508  1.00  0.00           O  
ATOM   2383  N   ASP   180      70.573 114.569  82.515  1.00  0.00           N  
ATOM   2384  H   ASP   180      71.305 114.881  81.892  1.00  0.00           H  
ATOM   2385  CA  ASP   180      69.269 115.283  82.152  1.00  0.00           C  
ATOM   2386  HA  ASP   180      68.474 114.538  82.171  1.00  0.00           H  
ATOM   2387  CB  ASP   180      68.941 116.255  83.306  1.00  0.00           C  
ATOM   2388  HB2 ASP   180      69.046 115.755  84.269  1.00  0.00           H  
ATOM   2389  HB3 ASP   180      69.790 116.938  83.268  1.00  0.00           H  
ATOM   2390  CG  ASP   180      67.620 116.926  83.147  1.00  0.00           C  
ATOM   2391  OD1 ASP   180      67.545 118.172  83.347  1.00  0.00           O  
ATOM   2392  OD2 ASP   180      66.633 116.150  82.826  1.00  0.00           O  
ATOM   2393  C   ASP   180      69.321 115.939  80.718  1.00  0.00           C  
ATOM   2394  O   ASP   180      69.311 117.188  80.581  1.00  0.00           O  
ATOM   2395  N   GLN   181      69.366 115.138  79.646  1.00  0.00           N  
ATOM   2396  H   GLN   181      69.287 114.136  79.747  1.00  0.00           H  
ATOM   2397  CA  GLN   181      69.438 115.689  78.227  1.00  0.00           C  
ATOM   2398  HA  GLN   181      69.185 116.747  78.292  1.00  0.00           H  
ATOM   2399  CB  GLN   181      70.934 115.552  77.796  1.00  0.00           C  
ATOM   2400  HB2 GLN   181      71.262 114.541  77.555  1.00  0.00           H  
ATOM   2401  HB3 GLN   181      70.993 115.913  76.770  1.00  0.00           H  
ATOM   2402  CG  GLN   181      71.993 116.324  78.649  1.00  0.00           C  
ATOM   2403  HG2 GLN   181      72.796 116.654  77.990  1.00  0.00           H  
ATOM   2404  HG3 GLN   181      71.543 117.247  79.018  1.00  0.00           H  
ATOM   2405  CD  GLN   181      72.461 115.560  79.840  1.00  0.00           C  
ATOM   2406  OE1 GLN   181      72.366 114.375  79.977  1.00  0.00           O  
ATOM   2407  NE2 GLN   181      73.197 116.216  80.710  1.00  0.00           N  
ATOM   2408 HE21 GLN   181      73.349 117.197  80.525  1.00  0.00           H  
ATOM   2409 HE22 GLN   181      73.565 115.680  81.483  1.00  0.00           H  
ATOM   2410  C   GLN   181      68.511 114.845  77.303  1.00  0.00           C  
ATOM   2411  O   GLN   181      68.906 113.959  76.540  1.00  0.00           O  
ATOM   2412  N   SER   182      67.273 115.248  77.298  1.00  0.00           N  
ATOM   2413  H   SER   182      67.039 116.128  77.733  1.00  0.00           H  
ATOM   2414  CA  SER   182      66.254 114.762  76.422  1.00  0.00           C  
ATOM   2415  HA  SER   182      66.630 114.152  75.600  1.00  0.00           H  
ATOM   2416  CB  SER   182      65.402 113.862  77.317  1.00  0.00           C  
ATOM   2417  HB2 SER   182      65.151 114.414  78.222  1.00  0.00           H  
ATOM   2418  HB3 SER   182      64.467 113.600  76.821  1.00  0.00           H  
ATOM   2419  OG  SER   182      66.085 112.658  77.667  1.00  0.00           O  
ATOM   2420  HG  SER   182      66.641 112.914  78.407  1.00  0.00           H  
ATOM   2421  C   SER   182      65.407 115.974  75.848  1.00  0.00           C  
ATOM   2422  O   SER   182      64.571 116.440  76.582  1.00  0.00           O  
ATOM   2423  N   SER   183      65.668 116.533  74.708  1.00  0.00           N  
ATOM   2424  H   SER   183      65.219 117.431  74.596  1.00  0.00           H  
ATOM   2425  CA  SER   183      66.603 116.139  73.714  1.00  0.00           C  
ATOM   2426  HA  SER   183      66.762 115.061  73.680  1.00  0.00           H  
ATOM   2427  CB  SER   183      66.035 116.458  72.348  1.00  0.00           C  
ATOM   2428  HB2 SER   183      65.142 115.846  72.223  1.00  0.00           H  
ATOM   2429  HB3 SER   183      65.782 117.508  72.203  1.00  0.00           H  
ATOM   2430  OG  SER   183      66.880 116.015  71.310  1.00  0.00           O  
ATOM   2431  HG  SER   183      66.793 115.062  71.236  1.00  0.00           H  
ATOM   2432  C   SER   183      68.005 116.893  73.891  1.00  0.00           C  
ATOM   2433  O   SER   183      68.017 118.099  74.063  1.00  0.00           O  
ATOM   2434  N   MET   184      69.083 116.095  73.774  1.00  0.00           N  
ATOM   2435  H   MET   184      68.884 115.143  73.500  1.00  0.00           H  
ATOM   2436  CA  MET   184      70.475 116.620  73.836  1.00  0.00           C  
ATOM   2437  HA  MET   184      70.684 116.942  74.856  1.00  0.00           H  
ATOM   2438  CB  MET   184      71.340 115.401  73.434  1.00  0.00           C  
ATOM   2439  HB2 MET   184      70.991 114.610  74.098  1.00  0.00           H  
ATOM   2440  HB3 MET   184      71.051 115.069  72.437  1.00  0.00           H  
ATOM   2441  CG  MET   184      72.789 115.692  73.522  1.00  0.00           C  
ATOM   2442  HG2 MET   184      73.188 114.718  73.237  1.00  0.00           H  
ATOM   2443  HG3 MET   184      73.042 116.450  72.780  1.00  0.00           H  
ATOM   2444  SD  MET   184      73.721 115.985  75.032  1.00  0.00           S  
ATOM   2445  CE  MET   184      73.740 114.328  75.775  1.00  0.00           C  
ATOM   2446  HE1 MET   184      73.581 114.289  76.852  1.00  0.00           H  
ATOM   2447  HE2 MET   184      73.090 113.563  75.349  1.00  0.00           H  
ATOM   2448  HE3 MET   184      74.766 113.973  75.876  1.00  0.00           H  
ATOM   2449  C   MET   184      70.702 117.826  72.912  1.00  0.00           C  
ATOM   2450  O   MET   184      70.494 117.751  71.681  1.00  0.00           O  
ATOM   2451  N   SER   185      71.137 118.938  73.511  1.00  0.00           N  
ATOM   2452  H   SER   185      71.195 118.847  74.515  1.00  0.00           H  
ATOM   2453  CA  SER   185      71.383 120.193  72.871  1.00  0.00           C  
ATOM   2454  HA  SER   185      70.524 120.427  72.241  1.00  0.00           H  
ATOM   2455  CB  SER   185      71.432 121.281  73.945  1.00  0.00           C  
ATOM   2456  HB2 SER   185      71.349 122.248  73.448  1.00  0.00           H  
ATOM   2457  HB3 SER   185      70.564 121.149  74.591  1.00  0.00           H  
ATOM   2458  OG  SER   185      72.652 121.262  74.747  1.00  0.00           O  
ATOM   2459  HG  SER   185      72.516 120.499  75.315  1.00  0.00           H  
ATOM   2460  C   SER   185      72.571 120.165  71.935  1.00  0.00           C  
ATOM   2461  O   SER   185      73.200 119.088  71.820  1.00  0.00           O  
ATOM   2462  N   SER   186      72.858 121.225  71.260  1.00  0.00           N  
ATOM   2463  H   SER   186      72.345 122.075  71.443  1.00  0.00           H  
ATOM   2464  CA  SER   186      74.047 121.305  70.418  1.00  0.00           C  
ATOM   2465  HA  SER   186      74.116 120.495  69.692  1.00  0.00           H  
ATOM   2466  CB  SER   186      73.945 122.584  69.615  1.00  0.00           C  
ATOM   2467  HB2 SER   186      74.729 122.815  68.894  1.00  0.00           H  
ATOM   2468  HB3 SER   186      72.997 122.565  69.078  1.00  0.00           H  
ATOM   2469  OG  SER   186      73.861 123.671  70.560  1.00  0.00           O  
ATOM   2470  HG  SER   186      74.616 123.601  71.148  1.00  0.00           H  
ATOM   2471  C   SER   186      75.348 121.382  71.294  1.00  0.00           C  
ATOM   2472  O   SER   186      75.295 121.817  72.470  1.00  0.00           O  
ATOM   2473  N   GLY   187      76.509 120.935  70.784  1.00  0.00           N  
ATOM   2474  H   GLY   187      77.249 120.806  71.459  1.00  0.00           H  
ATOM   2475  CA  GLY   187      76.803 120.261  69.491  1.00  0.00           C  
ATOM   2476  HA2 GLY   187      76.053 119.510  69.240  1.00  0.00           H  
ATOM   2477  HA3 GLY   187      76.705 121.053  68.748  1.00  0.00           H  
ATOM   2478  C   GLY   187      78.145 119.491  69.400  1.00  0.00           C  
ATOM   2479  O   GLY   187      79.192 119.945  69.820  1.00  0.00           O  
ATOM   2480  N   GLY   188      78.128 118.293  68.790  1.00  0.00           N  
ATOM   2481  H   GLY   188      77.352 117.962  68.235  1.00  0.00           H  
ATOM   2482  CA  GLY   188      79.361 117.532  68.478  1.00  0.00           C  
ATOM   2483  HA2 GLY   188      79.109 116.830  67.683  1.00  0.00           H  
ATOM   2484  HA3 GLY   188      80.142 118.208  68.129  1.00  0.00           H  
ATOM   2485  C   GLY   188      79.947 116.808  69.711  1.00  0.00           C  
ATOM   2486  O   GLY   188      79.515 116.969  70.844  1.00  0.00           O  
ATOM   2487  N   GLY   189      80.912 115.848  69.475  1.00  0.00           N  
ATOM   2488  H   GLY   189      81.279 115.301  70.240  1.00  0.00           H  
ATOM   2489  CA  GLY   189      81.556 115.753  68.240  1.00  0.00           C  
ATOM   2490  HA2 GLY   189      82.128 114.831  68.134  1.00  0.00           H  
ATOM   2491  HA3 GLY   189      80.868 115.629  67.405  1.00  0.00           H  
ATOM   2492  C   GLY   189      82.545 116.838  67.987  1.00  0.00           C  
ATOM   2493  O   GLY   189      82.591 117.805  68.741  1.00  0.00           O  
ATOM   2494  N   SER   190      83.263 116.710  66.869  1.00  0.00           N  
ATOM   2495  H   SER   190      83.238 115.772  66.495  1.00  0.00           H  
ATOM   2496  CA  SER   190      84.254 117.706  66.384  1.00  0.00           C  
ATOM   2497  HA  SER   190      84.835 118.034  67.246  1.00  0.00           H  
ATOM   2498  CB  SER   190      85.260 116.934  65.523  1.00  0.00           C  
ATOM   2499  HB2 SER   190      84.728 116.493  64.681  1.00  0.00           H  
ATOM   2500  HB3 SER   190      85.876 117.683  65.026  1.00  0.00           H  
ATOM   2501  OG  SER   190      85.935 115.913  66.198  1.00  0.00           O  
ATOM   2502  HG  SER   190      85.422 115.103  66.174  1.00  0.00           H  
ATOM   2503  C   SER   190      83.525 118.817  65.653  1.00  0.00           C  
ATOM   2504  O   SER   190      82.350 118.792  65.220  1.00  0.00           O  
ATOM   2505  N   GLY   191      84.200 119.976  65.390  1.00  0.00           N  
ATOM   2506  H   GLY   191      83.647 120.559  64.778  1.00  0.00           H  
ATOM   2507  CA  GLY   191      85.349 120.592  66.015  1.00  0.00           C  
ATOM   2508  HA2 GLY   191      85.374 120.289  67.061  1.00  0.00           H  
ATOM   2509  HA3 GLY   191      86.214 120.169  65.506  1.00  0.00           H  
ATOM   2510  C   GLY   191      85.252 122.103  66.014  1.00  0.00           C  
ATOM   2511  O   GLY   191      84.825 122.767  65.072  1.00  0.00           O  
ATOM   2512  N   GLY   192      85.569 122.673  67.147  1.00  0.00           N  
ATOM   2513  H   GLY   192      85.648 122.059  67.945  1.00  0.00           H  
ATOM   2514  CA  GLY   192      85.556 124.102  67.373  1.00  0.00           C  
ATOM   2515  HA2 GLY   192      84.598 124.506  67.046  1.00  0.00           H  
ATOM   2516  HA3 GLY   192      85.778 124.328  68.416  1.00  0.00           H  
ATOM   2517  C   GLY   192      86.506 124.830  66.514  1.00  0.00           C  
ATOM   2518  O   GLY   192      86.311 126.008  66.208  1.00  0.00           O  
ATOM   2519  N   GLY   193      87.610 124.184  66.069  1.00  0.00           N  
ATOM   2520  H   GLY   193      87.730 123.204  66.281  1.00  0.00           H  
ATOM   2521  CA  GLY   193      88.581 124.751  65.079  1.00  0.00           C  
ATOM   2522  HA2 GLY   193      88.749 125.819  65.215  1.00  0.00           H  
ATOM   2523  HA3 GLY   193      89.573 124.375  65.330  1.00  0.00           H  
ATOM   2524  C   GLY   193      88.415 124.397  63.589  1.00  0.00           C  
ATOM   2525  O   GLY   193      87.293 124.157  63.111  1.00  0.00           O  
ATOM   2526  N   TYR   194      89.553 124.379  62.887  1.00  0.00           N  
ATOM   2527  H   TYR   194      90.414 124.566  63.381  1.00  0.00           H  
ATOM   2528  CA  TYR   194      89.633 124.254  61.419  1.00  0.00           C  
ATOM   2529  HA  TYR   194      89.125 125.165  61.102  1.00  0.00           H  
ATOM   2530  CB  TYR   194      91.112 124.394  60.996  1.00  0.00           C  
ATOM   2531  HB2 TYR   194      91.718 123.691  61.566  1.00  0.00           H  
ATOM   2532  HB3 TYR   194      91.114 124.059  59.959  1.00  0.00           H  
ATOM   2533  CG  TYR   194      91.475 125.886  61.220  1.00  0.00           C  
ATOM   2534  CD1 TYR   194      90.907 126.942  60.527  1.00  0.00           C  
ATOM   2535  HD1 TYR   194      90.082 126.720  59.866  1.00  0.00           H  
ATOM   2536  CE1 TYR   194      91.324 128.311  60.690  1.00  0.00           C  
ATOM   2537  HE1 TYR   194      90.779 129.106  60.203  1.00  0.00           H  
ATOM   2538  CZ  TYR   194      92.412 128.548  61.557  1.00  0.00           C  
ATOM   2539  OH  TYR   194      92.893 129.806  61.816  1.00  0.00           O  
ATOM   2540  HH  TYR   194      93.852 129.779  61.826  1.00  0.00           H  
ATOM   2541  CE2 TYR   194      93.089 127.456  62.193  1.00  0.00           C  
ATOM   2542  HE2 TYR   194      93.831 127.593  62.966  1.00  0.00           H  
ATOM   2543  CD2 TYR   194      92.536 126.173  62.081  1.00  0.00           C  
ATOM   2544  HD2 TYR   194      93.076 125.374  62.566  1.00  0.00           H  
ATOM   2545  C   TYR   194      88.878 123.070  60.836  1.00  0.00           C  
ATOM   2546  O   TYR   194      88.858 122.027  61.444  1.00  0.00           O  
ATOM   2547  N   GLY   195      88.130 123.128  59.718  1.00  0.00           N  
ATOM   2548  H   GLY   195      87.502 122.355  59.552  1.00  0.00           H  
ATOM   2549  CA  GLY   195      87.835 124.388  58.934  1.00  0.00           C  
ATOM   2550  HA2 GLY   195      87.556 125.173  59.637  1.00  0.00           H  
ATOM   2551  HA3 GLY   195      88.773 124.673  58.458  1.00  0.00           H  
ATOM   2552  C   GLY   195      86.820 124.399  57.816  1.00  0.00           C  
ATOM   2553  O   GLY   195      85.943 123.502  57.790  1.00  0.00           O  
ATOM   2554  N   ASN   196      86.990 125.395  56.863  1.00  0.00           N  
ATOM   2555  H   ASN   196      87.772 125.983  57.112  1.00  0.00           H  
ATOM   2556  CA  ASN   196      86.109 125.585  55.679  1.00  0.00           C  
ATOM   2557  HA  ASN   196      85.068 125.573  56.004  1.00  0.00           H  
ATOM   2558  CB  ASN   196      86.441 126.999  55.114  1.00  0.00           C  
ATOM   2559  HB2 ASN   196      86.223 127.767  55.856  1.00  0.00           H  
ATOM   2560  HB3 ASN   196      87.508 127.090  54.915  1.00  0.00           H  
ATOM   2561  CG  ASN   196      85.578 127.447  53.957  1.00  0.00           C  
ATOM   2562  OD1 ASN   196      84.377 127.622  54.011  1.00  0.00           O  
ATOM   2563  ND2 ASN   196      86.173 127.675  52.806  1.00  0.00           N  
ATOM   2564 HD21 ASN   196      85.523 127.868  52.057  1.00  0.00           H  
ATOM   2565 HD22 ASN   196      87.173 127.576  52.700  1.00  0.00           H  
ATOM   2566  C   ASN   196      86.208 124.448  54.667  1.00  0.00           C  
ATOM   2567  O   ASN   196      87.315 123.985  54.375  1.00  0.00           O  
ATOM   2568  N   GLN   197      85.101 123.969  54.031  1.00  0.00           N  
ATOM   2569  H   GLN   197      84.178 124.343  54.199  1.00  0.00           H  
ATOM   2570  CA  GLN   197      85.145 122.967  52.927  1.00  0.00           C  
ATOM   2571  HA  GLN   197      86.148 122.695  52.596  1.00  0.00           H  
ATOM   2572  CB  GLN   197      84.439 121.710  53.480  1.00  0.00           C  
ATOM   2573  HB2 GLN   197      83.433 121.952  53.821  1.00  0.00           H  
ATOM   2574  HB3 GLN   197      84.511 120.935  52.717  1.00  0.00           H  
ATOM   2575  CG  GLN   197      85.139 121.095  54.735  1.00  0.00           C  
ATOM   2576  HG2 GLN   197      86.162 120.870  54.432  1.00  0.00           H  
ATOM   2577  HG3 GLN   197      85.239 121.827  55.537  1.00  0.00           H  
ATOM   2578  CD  GLN   197      84.505 119.801  55.287  1.00  0.00           C  
ATOM   2579  OE1 GLN   197      84.228 118.997  54.495  1.00  0.00           O  
ATOM   2580  NE2 GLN   197      84.510 119.622  56.633  1.00  0.00           N  
ATOM   2581 HE21 GLN   197      85.170 120.169  57.165  1.00  0.00           H  
ATOM   2582 HE22 GLN   197      84.007 118.820  56.987  1.00  0.00           H  
ATOM   2583  C   GLN   197      84.330 123.405  51.742  1.00  0.00           C  
ATOM   2584  O   GLN   197      84.312 122.783  50.653  1.00  0.00           O  
ATOM   2585  N   ASP   198      83.700 124.553  51.833  1.00  0.00           N  
ATOM   2586  H   ASP   198      83.585 125.004  52.729  1.00  0.00           H  
ATOM   2587  CA  ASP   198      82.757 125.203  50.793  1.00  0.00           C  
ATOM   2588  HA  ASP   198      82.532 124.445  50.044  1.00  0.00           H  
ATOM   2589  CB  ASP   198      81.478 125.454  51.589  1.00  0.00           C  
ATOM   2590  HB2 ASP   198      81.267 124.535  52.137  1.00  0.00           H  
ATOM   2591  HB3 ASP   198      81.588 126.236  52.340  1.00  0.00           H  
ATOM   2592  CG  ASP   198      80.235 125.819  50.684  1.00  0.00           C  
ATOM   2593  OD1 ASP   198      79.357 126.447  51.168  1.00  0.00           O  
ATOM   2594  OD2 ASP   198      80.282 125.398  49.492  1.00  0.00           O  
ATOM   2595  C   ASP   198      83.299 126.550  50.162  1.00  0.00           C  
ATOM   2596  O   ASP   198      84.157 127.325  50.651  1.00  0.00           O  
ATOM   2597  N   GLN   199      82.810 126.808  48.931  1.00  0.00           N  
ATOM   2598  H   GLN   199      82.064 126.229  48.573  1.00  0.00           H  
ATOM   2599  CA  GLN   199      83.292 127.767  47.931  1.00  0.00           C  
ATOM   2600  HA  GLN   199      84.313 127.423  47.762  1.00  0.00           H  
ATOM   2601  CB  GLN   199      82.443 127.691  46.697  1.00  0.00           C  
ATOM   2602  HB2 GLN   199      81.396 127.682  46.999  1.00  0.00           H  
ATOM   2603  HB3 GLN   199      82.620 128.563  46.068  1.00  0.00           H  
ATOM   2604  CG  GLN   199      82.645 126.338  45.936  1.00  0.00           C  
ATOM   2605  HG2 GLN   199      82.337 125.489  46.546  1.00  0.00           H  
ATOM   2606  HG3 GLN   199      82.051 126.392  45.024  1.00  0.00           H  
ATOM   2607  CD  GLN   199      84.065 126.139  45.533  1.00  0.00           C  
ATOM   2608  OE1 GLN   199      84.715 127.101  45.171  1.00  0.00           O  
ATOM   2609  NE2 GLN   199      84.623 124.960  45.463  1.00  0.00           N  
ATOM   2610 HE21 GLN   199      84.245 124.193  46.001  1.00  0.00           H  
ATOM   2611 HE22 GLN   199      85.524 124.917  45.010  1.00  0.00           H  
ATOM   2612  C   GLN   199      83.467 129.198  48.621  1.00  0.00           C  
ATOM   2613  O   GLN   199      82.682 129.631  49.452  1.00  0.00           O  
ATOM   2614  N   SER   200      84.448 130.006  48.191  1.00  0.00           N  
ATOM   2615  H   SER   200      84.516 130.891  48.674  1.00  0.00           H  
ATOM   2616  CA  SER   200      85.620 129.747  47.313  1.00  0.00           C  
ATOM   2617  HA  SER   200      85.256 129.546  46.305  1.00  0.00           H  
ATOM   2618  CB  SER   200      86.409 131.035  47.038  1.00  0.00           C  
ATOM   2619  HB2 SER   200      87.260 130.955  46.362  1.00  0.00           H  
ATOM   2620  HB3 SER   200      85.662 131.745  46.683  1.00  0.00           H  
ATOM   2621  OG  SER   200      86.969 131.601  48.199  1.00  0.00           O  
ATOM   2622  HG  SER   200      87.470 132.310  47.789  1.00  0.00           H  
ATOM   2623  C   SER   200      86.678 128.697  47.772  1.00  0.00           C  
ATOM   2624  O   SER   200      87.542 128.343  46.972  1.00  0.00           O  
ATOM   2625  N   GLY   201      86.648 128.169  49.018  1.00  0.00           N  
ATOM   2626  H   GLY   201      85.978 128.511  49.692  1.00  0.00           H  
ATOM   2627  CA  GLY   201      87.524 127.052  49.459  1.00  0.00           C  
ATOM   2628  HA2 GLY   201      88.484 127.283  48.997  1.00  0.00           H  
ATOM   2629  HA3 GLY   201      87.697 127.079  50.535  1.00  0.00           H  
ATOM   2630  C   GLY   201      87.100 125.650  48.997  1.00  0.00           C  
ATOM   2631  O   GLY   201      86.367 125.578  48.005  1.00  0.00           O  
ATOM   2632  N   GLY   202      87.606 124.578  49.518  1.00  0.00           N  
ATOM   2633  H   GLY   202      87.329 123.722  49.059  1.00  0.00           H  
ATOM   2634  CA  GLY   202      88.611 124.465  50.600  1.00  0.00           C  
ATOM   2635  HA2 GLY   202      88.116 124.984  51.422  1.00  0.00           H  
ATOM   2636  HA3 GLY   202      88.624 123.452  51.003  1.00  0.00           H  
ATOM   2637  C   GLY   202      90.089 124.887  50.281  1.00  0.00           C  
ATOM   2638  O   GLY   202      90.469 125.175  49.169  1.00  0.00           O  
ATOM   2639  N   GLY   203      90.987 124.935  51.319  1.00  0.00           N  
ATOM   2640  H   GLY   203      91.909 125.306  51.140  1.00  0.00           H  
ATOM   2641  CA  GLY   203      90.721 124.904  52.810  1.00  0.00           C  
ATOM   2642  HA2 GLY   203      89.815 124.354  53.064  1.00  0.00           H  
ATOM   2643  HA3 GLY   203      91.535 124.340  53.266  1.00  0.00           H  
ATOM   2644  C   GLY   203      90.362 126.228  53.471  1.00  0.00           C  
ATOM   2645  O   GLY   203      89.497 126.983  52.971  1.00  0.00           O  
ATOM   2646  N   GLY   204      91.135 126.631  54.511  1.00  0.00           N  
ATOM   2647  H   GLY   204      91.897 126.005  54.730  1.00  0.00           H  
ATOM   2648  CA  GLY   204      90.902 127.846  55.264  1.00  0.00           C  
ATOM   2649  HA2 GLY   204      91.853 128.377  55.278  1.00  0.00           H  
ATOM   2650  HA3 GLY   204      90.433 128.587  54.617  1.00  0.00           H  
ATOM   2651  C   GLY   204      90.004 127.648  56.491  1.00  0.00           C  
ATOM   2652  O   GLY   204      89.923 126.506  57.014  1.00  0.00           O  
ATOM   2653  N   SER   205      89.241 128.617  57.012  1.00  0.00           N  
ATOM   2654  H   SER   205      88.681 128.346  57.808  1.00  0.00           H  
ATOM   2655  CA  SER   205      89.078 129.966  56.475  1.00  0.00           C  
ATOM   2656  HA  SER   205      88.982 130.046  55.392  1.00  0.00           H  
ATOM   2657  CB  SER   205      87.788 130.541  56.977  1.00  0.00           C  
ATOM   2658  HB2 SER   205      87.011 129.886  56.584  1.00  0.00           H  
ATOM   2659  HB3 SER   205      87.875 130.434  58.058  1.00  0.00           H  
ATOM   2660  OG  SER   205      87.559 131.876  56.742  1.00  0.00           O  
ATOM   2661  HG  SER   205      87.258 132.034  55.844  1.00  0.00           H  
ATOM   2662  C   SER   205      90.215 130.856  56.876  1.00  0.00           C  
ATOM   2663  O   SER   205      90.738 130.829  57.986  1.00  0.00           O  
ATOM   2664  N   GLY   206      90.666 131.596  55.900  1.00  0.00           N  
ATOM   2665  H   GLY   206      90.027 131.639  55.120  1.00  0.00           H  
ATOM   2666  CA  GLY   206      92.013 132.088  55.855  1.00  0.00           C  
ATOM   2667  HA2 GLY   206      92.314 132.479  56.827  1.00  0.00           H  
ATOM   2668  HA3 GLY   206      92.728 131.282  55.693  1.00  0.00           H  
ATOM   2669  C   GLY   206      92.165 133.112  54.774  1.00  0.00           C  
ATOM   2670  O   GLY   206      91.183 133.439  54.103  1.00  0.00           O  
ATOM   2671  N   GLY   207      93.282 133.794  54.491  1.00  0.00           N  
ATOM   2672  H   GLY   207      93.291 134.525  53.794  1.00  0.00           H  
ATOM   2673  CA  GLY   207      94.575 133.670  55.127  1.00  0.00           C  
ATOM   2674  HA2 GLY   207      94.339 133.698  56.191  1.00  0.00           H  
ATOM   2675  HA3 GLY   207      94.920 132.693  54.789  1.00  0.00           H  
ATOM   2676  C   GLY   207      95.606 134.778  54.796  1.00  0.00           C  
ATOM   2677  O   GLY   207      95.343 135.882  54.374  1.00  0.00           O  
ATOM   2678  N   TYR   208      96.847 134.356  55.053  1.00  0.00           N  
ATOM   2679  H   TYR   208      97.069 133.525  55.583  1.00  0.00           H  
ATOM   2680  CA  TYR   208      98.048 135.044  54.626  1.00  0.00           C  
ATOM   2681  HA  TYR   208      98.123 136.073  54.978  1.00  0.00           H  
ATOM   2682  CB  TYR   208      99.277 134.395  55.333  1.00  0.00           C  
ATOM   2683  HB2 TYR   208      99.187 134.097  56.377  1.00  0.00           H  
ATOM   2684  HB3 TYR   208      99.417 133.501  54.725  1.00  0.00           H  
ATOM   2685  CG  TYR   208     100.553 135.196  55.185  1.00  0.00           C  
ATOM   2686  CD1 TYR   208     100.706 136.434  55.802  1.00  0.00           C  
ATOM   2687  HD1 TYR   208      99.965 136.934  56.409  1.00  0.00           H  
ATOM   2688  CE1 TYR   208     101.871 137.202  55.590  1.00  0.00           C  
ATOM   2689  HE1 TYR   208     101.918 138.225  55.934  1.00  0.00           H  
ATOM   2690  CZ  TYR   208     102.860 136.734  54.721  1.00  0.00           C  
ATOM   2691  OH  TYR   208     104.015 137.473  54.617  1.00  0.00           O  
ATOM   2692  HH  TYR   208     104.442 137.535  55.474  1.00  0.00           H  
ATOM   2693  CE2 TYR   208     102.725 135.491  54.064  1.00  0.00           C  
ATOM   2694  HE2 TYR   208     103.489 135.221  53.350  1.00  0.00           H  
ATOM   2695  CD2 TYR   208     101.550 134.758  54.281  1.00  0.00           C  
ATOM   2696  HD2 TYR   208     101.421 133.945  53.582  1.00  0.00           H  
ATOM   2697  C   TYR   208      98.221 135.166  53.094  1.00  0.00           C  
ATOM   2698  O   TYR   208      97.830 134.241  52.371  1.00  0.00           O  
ATOM   2699  N   GLY   209      98.876 136.226  52.578  1.00  0.00           N  
ATOM   2700  H   GLY   209      98.973 137.126  53.026  1.00  0.00           H  
ATOM   2701  CA  GLY   209      99.100 136.277  51.101  1.00  0.00           C  
ATOM   2702  HA2 GLY   209      98.158 136.389  50.564  1.00  0.00           H  
ATOM   2703  HA3 GLY   209      99.623 137.214  50.912  1.00  0.00           H  
ATOM   2704  C   GLY   209     100.005 135.181  50.499  1.00  0.00           C  
ATOM   2705  O   GLY   209     100.581 134.422  51.266  1.00  0.00           O  
ATOM   2706  N   GLN   210     100.084 135.015  49.171  1.00  0.00           N  
ATOM   2707  H   GLN   210     100.742 134.276  48.964  1.00  0.00           H  
ATOM   2708  CA  GLN   210      99.442 135.743  48.090  1.00  0.00           C  
ATOM   2709  HA  GLN   210      99.877 135.254  47.218  1.00  0.00           H  
ATOM   2710  CB  GLN   210      97.934 135.448  47.965  1.00  0.00           C  
ATOM   2711  HB2 GLN   210      97.721 134.532  48.517  1.00  0.00           H  
ATOM   2712  HB3 GLN   210      97.437 136.327  48.374  1.00  0.00           H  
ATOM   2713  CG  GLN   210      97.569 135.113  46.539  1.00  0.00           C  
ATOM   2714  HG2 GLN   210      97.843 135.971  45.924  1.00  0.00           H  
ATOM   2715  HG3 GLN   210      98.123 134.274  46.118  1.00  0.00           H  
ATOM   2716  CD  GLN   210      96.071 134.928  46.303  1.00  0.00           C  
ATOM   2717  OE1 GLN   210      95.235 135.101  47.204  1.00  0.00           O  
ATOM   2718  NE2 GLN   210      95.592 134.662  45.072  1.00  0.00           N  
ATOM   2719 HE21 GLN   210      94.606 134.563  44.875  1.00  0.00           H  
ATOM   2720 HE22 GLN   210      96.259 134.490  44.334  1.00  0.00           H  
ATOM   2721  C   GLN   210      99.788 137.231  47.758  1.00  0.00           C  
ATOM   2722  O   GLN   210      98.944 137.980  47.322  1.00  0.00           O  
ATOM   2723  N   GLN   211     101.063 137.580  47.906  1.00  0.00           N  
ATOM   2724  H   GLN   211     101.701 136.833  48.141  1.00  0.00           H  
ATOM   2725  CA  GLN   211     101.605 138.956  47.597  1.00  0.00           C  
ATOM   2726  HA  GLN   211     101.008 139.656  48.181  1.00  0.00           H  
ATOM   2727  CB  GLN   211     102.980 139.123  48.170  1.00  0.00           C  
ATOM   2728  HB2 GLN   211     103.723 138.453  47.737  1.00  0.00           H  
ATOM   2729  HB3 GLN   211     103.335 140.105  47.857  1.00  0.00           H  
ATOM   2730  CG  GLN   211     103.127 139.214  49.719  1.00  0.00           C  
ATOM   2731  HG2 GLN   211     104.151 139.577  49.811  1.00  0.00           H  
ATOM   2732  HG3 GLN   211     102.383 139.908  50.111  1.00  0.00           H  
ATOM   2733  CD  GLN   211     103.083 137.929  50.548  1.00  0.00           C  
ATOM   2734  OE1 GLN   211     103.157 136.854  50.033  1.00  0.00           O  
ATOM   2735  NE2 GLN   211     102.841 137.969  51.832  1.00  0.00           N  
ATOM   2736 HE21 GLN   211     102.734 138.809  52.382  1.00  0.00           H  
ATOM   2737 HE22 GLN   211     102.786 137.097  52.339  1.00  0.00           H  
ATOM   2738  C   GLN   211     101.582 139.284  46.047  1.00  0.00           C  
ATOM   2739  O   GLN   211     102.049 138.521  45.185  1.00  0.00           O  
ATOM   2740  N   ASP   212     101.136 140.500  45.645  1.00  0.00           N  
ATOM   2741  H   ASP   212     100.902 141.234  46.299  1.00  0.00           H  
ATOM   2742  CA  ASP   212     100.912 140.863  44.240  1.00  0.00           C  
ATOM   2743  HA  ASP   212     100.095 140.272  43.827  1.00  0.00           H  
ATOM   2744  CB  ASP   212     100.508 142.334  44.070  1.00  0.00           C  
ATOM   2745  HB2 ASP   212     101.404 142.883  44.357  1.00  0.00           H  
ATOM   2746  HB3 ASP   212     100.340 142.472  43.002  1.00  0.00           H  
ATOM   2747  CG  ASP   212      99.294 142.848  44.778  1.00  0.00           C  
ATOM   2748  OD1 ASP   212      98.941 144.104  44.836  1.00  0.00           O  
ATOM   2749  OD2 ASP   212      98.683 142.106  45.500  1.00  0.00           O  
ATOM   2750  C   ASP   212     102.239 140.572  43.398  1.00  0.00           C  
ATOM   2751  O   ASP   212     103.344 140.932  43.813  1.00  0.00           O  
ATOM   2752  N   ARG   213     102.148 139.855  42.254  1.00  0.00           N  
ATOM   2753  H   ARG   213     101.266 139.584  41.843  1.00  0.00           H  
ATOM   2754  CA  ARG   213     103.228 139.802  41.300  1.00  0.00           C  
ATOM   2755  HA  ARG   213     104.022 139.345  41.892  1.00  0.00           H  
ATOM   2756  CB  ARG   213     102.934 138.892  40.140  1.00  0.00           C  
ATOM   2757  HB2 ARG   213     101.970 138.959  39.637  1.00  0.00           H  
ATOM   2758  HB3 ARG   213     103.679 139.245  39.427  1.00  0.00           H  
ATOM   2759  CG  ARG   213     103.269 137.376  40.454  1.00  0.00           C  
ATOM   2760  HG2 ARG   213     102.746 136.902  39.624  1.00  0.00           H  
ATOM   2761  HG3 ARG   213     104.329 137.123  40.444  1.00  0.00           H  
ATOM   2762  CD  ARG   213     102.686 136.824  41.796  1.00  0.00           C  
ATOM   2763  HD2 ARG   213     103.079 137.263  42.713  1.00  0.00           H  
ATOM   2764  HD3 ARG   213     101.611 137.001  41.803  1.00  0.00           H  
ATOM   2765  NE  ARG   213     102.820 135.387  41.830  1.00  0.00           N  
ATOM   2766  HE  ARG   213     103.579 135.112  42.437  1.00  0.00           H  
ATOM   2767  CZ  ARG   213     102.134 134.440  41.189  1.00  0.00           C  
ATOM   2768  NH1 ARG   213     101.120 134.669  40.395  1.00  0.00           N  
ATOM   2769 HH11 ARG   213     100.686 133.846  40.001  1.00  0.00           H  
ATOM   2770 HH12 ARG   213     100.752 135.607  40.331  1.00  0.00           H  
ATOM   2771  NH2 ARG   213     102.439 133.238  41.540  1.00  0.00           N  
ATOM   2772 HH21 ARG   213     101.950 132.474  41.096  1.00  0.00           H  
ATOM   2773 HH22 ARG   213     103.112 133.048  42.268  1.00  0.00           H  
ATOM   2774  C   ARG   213     103.722 141.229  40.886  1.00  0.00           C  
ATOM   2775  O   ARG   213     102.942 141.962  40.330  1.00  0.00           O  
ATOM   2776  N   GLY   214     105.023 141.635  41.114  1.00  0.00           N  
ATOM   2777  H   GLY   214     105.216 142.523  40.675  1.00  0.00           H  
ATOM   2778  CA  GLY   214     106.179 140.899  41.627  1.00  0.00           C  
ATOM   2779  HA2 GLY   214     106.942 141.620  41.920  1.00  0.00           H  
ATOM   2780  HA3 GLY   214     105.852 140.302  42.479  1.00  0.00           H  
ATOM   2781  C   GLY   214     106.824 139.988  40.629  1.00  0.00           C  
ATOM   2782  O   GLY   214     107.348 138.879  40.980  1.00  0.00           O  
ATOM   2783  OXT GLY   214     106.869 140.306  39.393  1.00  0.00           O  
TER    2784      GLY   214 
END   
