# Supplementary material for: Visualization of oligomerization, clustering, and density transition of intrinsically disordered proteins
Source: Natl Sci Rev. 2026 Feb 14;13(7):nwag107. doi: 10.1093/nsr/nwag107 (PMC13114874; doi:10.1093/nsr/nwag107)
Supplement: nwag107_Supplemental_Files [file nwag107_supplemental_files.zip › SI-MD-Structures/MD-Sturctures/frame11.pdb]

CRYST1  135.090  149.252  136.853  90.00  90.00  90.00               1
ATOM      1  N   MET     1      22.059  52.576  98.538  1.00  0.00           N  
ATOM      2  H1  MET     1      22.490  51.676  98.383  1.00  0.00           H  
ATOM      3  H2  MET     1      21.588  52.471  99.426  1.00  0.00           H  
ATOM      4  H3  MET     1      21.361  52.863  97.867  1.00  0.00           H  
ATOM      5  CA  MET     1      23.006  53.675  98.509  1.00  0.00           C  
ATOM      6  HA  MET     1      23.745  53.471  99.283  1.00  0.00           H  
ATOM      7  CB  MET     1      23.618  53.683  97.155  1.00  0.00           C  
ATOM      8  HB2 MET     1      22.817  53.626  96.418  1.00  0.00           H  
ATOM      9  HB3 MET     1      24.218  54.574  96.969  1.00  0.00           H  
ATOM     10  CG  MET     1      24.609  52.582  96.837  1.00  0.00           C  
ATOM     11  HG2 MET     1      25.513  52.779  97.414  1.00  0.00           H  
ATOM     12  HG3 MET     1      24.175  51.654  97.209  1.00  0.00           H  
ATOM     13  SD  MET     1      25.120  52.255  95.090  1.00  0.00           S  
ATOM     14  CE  MET     1      26.367  53.566  94.950  1.00  0.00           C  
ATOM     15  HE1 MET     1      26.543  53.795  93.899  1.00  0.00           H  
ATOM     16  HE2 MET     1      25.942  54.443  95.437  1.00  0.00           H  
ATOM     17  HE3 MET     1      27.266  53.243  95.475  1.00  0.00           H  
ATOM     18  C   MET     1      22.350  55.016  98.794  1.00  0.00           C  
ATOM     19  O   MET     1      21.314  55.324  98.207  1.00  0.00           O  
ATOM     20  N   ALA     2      22.932  55.748  99.829  1.00  0.00           N  
ATOM     21  H   ALA     2      22.317  56.434 100.243  1.00  0.00           H  
ATOM     22  CA  ALA     2      24.161  55.643 100.624  1.00  0.00           C  
ATOM     23  HA  ALA     2      24.322  56.586 101.146  1.00  0.00           H  
ATOM     24  CB  ALA     2      23.958  54.605 101.735  1.00  0.00           C  
ATOM     25  HB1 ALA     2      23.107  54.793 102.391  1.00  0.00           H  
ATOM     26  HB2 ALA     2      23.671  53.621 101.365  1.00  0.00           H  
ATOM     27  HB3 ALA     2      24.946  54.470 102.174  1.00  0.00           H  
ATOM     28  C   ALA     2      25.442  55.493  99.763  1.00  0.00           C  
ATOM     29  O   ALA     2      26.016  54.427  99.833  1.00  0.00           O  
ATOM     30  N   SER     3      25.893  56.456  99.015  1.00  0.00           N  
ATOM     31  H   SER     3      26.701  56.178  98.477  1.00  0.00           H  
ATOM     32  CA  SER     3      25.355  57.794  98.850  1.00  0.00           C  
ATOM     33  HA  SER     3      24.616  58.001  99.624  1.00  0.00           H  
ATOM     34  CB  SER     3      26.470  58.758  99.208  1.00  0.00           C  
ATOM     35  HB2 SER     3      26.181  59.782  98.970  1.00  0.00           H  
ATOM     36  HB3 SER     3      26.728  58.741 100.267  1.00  0.00           H  
ATOM     37  OG  SER     3      27.635  58.525  98.516  1.00  0.00           O  
ATOM     38  HG  SER     3      28.215  58.056  99.119  1.00  0.00           H  
ATOM     39  C   SER     3      24.652  58.054  97.467  1.00  0.00           C  
ATOM     40  O   SER     3      23.579  57.522  97.109  1.00  0.00           O  
ATOM     41  N   ASN     4      25.325  58.781  96.627  1.00  0.00           N  
ATOM     42  H   ASN     4      26.216  59.156  96.920  1.00  0.00           H  
ATOM     43  CA  ASN     4      25.112  58.832  95.101  1.00  0.00           C  
ATOM     44  HA  ASN     4      25.921  59.477  94.757  1.00  0.00           H  
ATOM     45  CB  ASN     4      25.384  57.388  94.508  1.00  0.00           C  
ATOM     46  HB2 ASN     4      26.314  56.932  94.846  1.00  0.00           H  
ATOM     47  HB3 ASN     4      24.569  56.753  94.857  1.00  0.00           H  
ATOM     48  CG  ASN     4      25.325  57.362  93.006  1.00  0.00           C  
ATOM     49  OD1 ASN     4      25.782  58.365  92.383  1.00  0.00           O  
ATOM     50  ND2 ASN     4      24.604  56.494  92.356  1.00  0.00           N  
ATOM     51 HD21 ASN     4      24.467  56.608  91.362  1.00  0.00           H  
ATOM     52 HD22 ASN     4      24.155  55.694  92.779  1.00  0.00           H  
ATOM     53  C   ASN     4      23.745  59.369  94.639  1.00  0.00           C  
ATOM     54  O   ASN     4      23.107  58.677  93.955  1.00  0.00           O  
ATOM     55  N   ASP     5      23.292  60.564  95.134  1.00  0.00           N  
ATOM     56  H   ASP     5      22.395  60.829  94.754  1.00  0.00           H  
ATOM     57  CA  ASP     5      24.046  61.629  95.945  1.00  0.00           C  
ATOM     58  HA  ASP     5      23.758  62.610  95.567  1.00  0.00           H  
ATOM     59  CB  ASP     5      23.555  61.550  97.361  1.00  0.00           C  
ATOM     60  HB2 ASP     5      23.587  60.520  97.715  1.00  0.00           H  
ATOM     61  HB3 ASP     5      24.097  62.223  98.025  1.00  0.00           H  
ATOM     62  CG  ASP     5      22.141  61.870  97.575  1.00  0.00           C  
ATOM     63  OD1 ASP     5      21.412  62.382  96.634  1.00  0.00           O  
ATOM     64  OD2 ASP     5      21.621  61.694  98.695  1.00  0.00           O  
ATOM     65  C   ASP     5      25.547  61.691  95.726  1.00  0.00           C  
ATOM     66  O   ASP     5      26.354  61.656  96.662  1.00  0.00           O  
ATOM     67  N   TYR     6      25.948  61.926  94.473  1.00  0.00           N  
ATOM     68  H   TYR     6      25.207  61.850  93.791  1.00  0.00           H  
ATOM     69  CA  TYR     6      27.364  62.128  94.000  1.00  0.00           C  
ATOM     70  HA  TYR     6      28.008  61.449  94.559  1.00  0.00           H  
ATOM     71  CB  TYR     6      27.458  61.818  92.467  1.00  0.00           C  
ATOM     72  HB2 TYR     6      26.799  61.030  92.102  1.00  0.00           H  
ATOM     73  HB3 TYR     6      27.158  62.672  91.861  1.00  0.00           H  
ATOM     74  CG  TYR     6      28.840  61.506  92.003  1.00  0.00           C  
ATOM     75  CD1 TYR     6      29.636  62.534  91.410  1.00  0.00           C  
ATOM     76  HD1 TYR     6      29.183  63.485  91.173  1.00  0.00           H  
ATOM     77  CE1 TYR     6      30.931  62.156  90.995  1.00  0.00           C  
ATOM     78  HE1 TYR     6      31.532  62.785  90.355  1.00  0.00           H  
ATOM     79  CZ  TYR     6      31.436  60.857  91.268  1.00  0.00           C  
ATOM     80  OH  TYR     6      32.705  60.534  90.862  1.00  0.00           O  
ATOM     81  HH  TYR     6      33.121  59.855  91.398  1.00  0.00           H  
ATOM     82  CE2 TYR     6      30.655  59.950  91.985  1.00  0.00           C  
ATOM     83  HE2 TYR     6      31.145  59.014  92.209  1.00  0.00           H  
ATOM     84  CD2 TYR     6      29.374  60.247  92.326  1.00  0.00           C  
ATOM     85  HD2 TYR     6      28.764  59.572  92.907  1.00  0.00           H  
ATOM     86  C   TYR     6      27.910  63.534  94.222  1.00  0.00           C  
ATOM     87  O   TYR     6      27.201  64.515  93.966  1.00  0.00           O  
ATOM     88  N   THR     7      29.160  63.830  94.634  1.00  0.00           N  
ATOM     89  H   THR     7      29.718  63.008  94.819  1.00  0.00           H  
ATOM     90  CA  THR     7      29.935  65.125  94.644  1.00  0.00           C  
ATOM     91  HA  THR     7      29.337  65.799  94.030  1.00  0.00           H  
ATOM     92  CB  THR     7      30.022  65.766  96.035  1.00  0.00           C  
ATOM     93  HB  THR     7      29.042  66.158  96.304  1.00  0.00           H  
ATOM     94  CG2 THR     7      30.461  64.939  97.255  1.00  0.00           C  
ATOM     95 HG21 THR     7      29.834  64.049  97.196  1.00  0.00           H  
ATOM     96 HG22 THR     7      31.483  64.562  97.283  1.00  0.00           H  
ATOM     97 HG23 THR     7      30.196  65.439  98.187  1.00  0.00           H  
ATOM     98  OG1 THR     7      31.061  66.670  95.937  1.00  0.00           O  
ATOM     99  HG1 THR     7      30.645  67.517  95.763  1.00  0.00           H  
ATOM    100  C   THR     7      31.267  64.825  94.076  1.00  0.00           C  
ATOM    101  O   THR     7      32.025  63.990  94.510  1.00  0.00           O  
ATOM    102  N   GLN     8      31.599  65.471  92.981  1.00  0.00           N  
ATOM    103  H   GLN     8      30.891  66.034  92.532  1.00  0.00           H  
ATOM    104  CA  GLN     8      32.888  65.413  92.263  1.00  0.00           C  
ATOM    105  HA  GLN     8      33.049  64.415  91.855  1.00  0.00           H  
ATOM    106  CB  GLN     8      32.837  66.360  91.011  1.00  0.00           C  
ATOM    107  HB2 GLN     8      32.421  67.295  91.387  1.00  0.00           H  
ATOM    108  HB3 GLN     8      33.835  66.639  90.674  1.00  0.00           H  
ATOM    109  CG  GLN     8      32.117  65.893  89.751  1.00  0.00           C  
ATOM    110  HG2 GLN     8      32.250  66.673  89.002  1.00  0.00           H  
ATOM    111  HG3 GLN     8      32.606  64.955  89.489  1.00  0.00           H  
ATOM    112  CD  GLN     8      30.583  65.546  89.895  1.00  0.00           C  
ATOM    113  OE1 GLN     8      29.963  65.930  90.896  1.00  0.00           O  
ATOM    114  NE2 GLN     8      29.978  64.882  88.892  1.00  0.00           N  
ATOM    115 HE21 GLN     8      30.376  64.470  88.060  1.00  0.00           H  
ATOM    116 HE22 GLN     8      28.970  64.844  88.866  1.00  0.00           H  
ATOM    117  C   GLN     8      34.012  65.759  93.264  1.00  0.00           C  
ATOM    118  O   GLN     8      33.944  66.796  93.930  1.00  0.00           O  
ATOM    119  N   GLN     9      35.144  65.074  93.319  1.00  0.00           N  
ATOM    120  H   GLN     9      35.809  65.369  94.021  1.00  0.00           H  
ATOM    121  CA  GLN     9      35.601  63.934  92.487  1.00  0.00           C  
ATOM    122  HA  GLN     9      36.600  63.698  92.854  1.00  0.00           H  
ATOM    123  CB  GLN     9      34.884  62.668  92.822  1.00  0.00           C  
ATOM    124  HB2 GLN     9      33.866  62.545  92.454  1.00  0.00           H  
ATOM    125  HB3 GLN     9      35.412  61.917  92.233  1.00  0.00           H  
ATOM    126  CG  GLN     9      34.933  62.187  94.277  1.00  0.00           C  
ATOM    127  HG2 GLN     9      34.712  63.005  94.963  1.00  0.00           H  
ATOM    128  HG3 GLN     9      34.181  61.436  94.514  1.00  0.00           H  
ATOM    129  CD  GLN     9      36.306  61.772  94.747  1.00  0.00           C  
ATOM    130  OE1 GLN     9      37.353  61.848  94.100  1.00  0.00           O  
ATOM    131  NE2 GLN     9      36.391  61.174  95.897  1.00  0.00           N  
ATOM    132 HE21 GLN     9      35.653  61.386  96.553  1.00  0.00           H  
ATOM    133 HE22 GLN     9      37.347  61.078  96.210  1.00  0.00           H  
ATOM    134  C   GLN     9      35.810  64.251  90.988  1.00  0.00           C  
ATOM    135  O   GLN     9      35.247  63.514  90.211  1.00  0.00           O  
ATOM    136  N   ALA    10      36.569  65.244  90.587  1.00  0.00           N  
ATOM    137  H   ALA    10      36.626  65.389  89.589  1.00  0.00           H  
ATOM    138  CA  ALA    10      37.369  66.207  91.290  1.00  0.00           C  
ATOM    139  HA  ALA    10      36.985  66.382  92.294  1.00  0.00           H  
ATOM    140  CB  ALA    10      38.764  65.572  91.509  1.00  0.00           C  
ATOM    141  HB1 ALA    10      39.074  65.200  90.533  1.00  0.00           H  
ATOM    142  HB2 ALA    10      39.394  66.395  91.848  1.00  0.00           H  
ATOM    143  HB3 ALA    10      38.724  64.814  92.291  1.00  0.00           H  
ATOM    144  C   ALA    10      37.535  67.522  90.519  1.00  0.00           C  
ATOM    145  O   ALA    10      38.118  67.479  89.464  1.00  0.00           O  
ATOM    146  N   THR    11      36.997  68.618  91.060  1.00  0.00           N  
ATOM    147  H   THR    11      36.584  68.565  91.980  1.00  0.00           H  
ATOM    148  CA  THR    11      36.800  69.882  90.367  1.00  0.00           C  
ATOM    149  HA  THR    11      37.541  69.952  89.571  1.00  0.00           H  
ATOM    150  CB  THR    11      35.515  69.871  89.520  1.00  0.00           C  
ATOM    151  HB  THR    11      35.526  70.767  88.898  1.00  0.00           H  
ATOM    152  CG2 THR    11      35.392  68.654  88.512  1.00  0.00           C  
ATOM    153 HG21 THR    11      35.491  67.709  89.045  1.00  0.00           H  
ATOM    154 HG22 THR    11      34.423  68.823  88.041  1.00  0.00           H  
ATOM    155 HG23 THR    11      36.146  68.702  87.727  1.00  0.00           H  
ATOM    156  OG1 THR    11      34.422  69.784  90.450  1.00  0.00           O  
ATOM    157  HG1 THR    11      34.759  70.284  91.198  1.00  0.00           H  
ATOM    158  C   THR    11      36.817  71.089  91.341  1.00  0.00           C  
ATOM    159  O   THR    11      35.906  71.282  92.154  1.00  0.00           O  
ATOM    160  N   GLN    12      37.699  72.096  91.227  1.00  0.00           N  
ATOM    161  H   GLN    12      37.460  72.846  91.860  1.00  0.00           H  
ATOM    162  CA  GLN    12      38.858  72.261  90.380  1.00  0.00           C  
ATOM    163  HA  GLN    12      39.100  71.336  89.857  1.00  0.00           H  
ATOM    164  CB  GLN    12      38.630  73.305  89.287  1.00  0.00           C  
ATOM    165  HB2 GLN    12      38.115  74.170  89.706  1.00  0.00           H  
ATOM    166  HB3 GLN    12      39.625  73.621  88.974  1.00  0.00           H  
ATOM    167  CG  GLN    12      37.655  72.794  88.165  1.00  0.00           C  
ATOM    168  HG2 GLN    12      37.955  71.885  87.643  1.00  0.00           H  
ATOM    169  HG3 GLN    12      36.717  72.563  88.670  1.00  0.00           H  
ATOM    170  CD  GLN    12      37.310  73.814  87.106  1.00  0.00           C  
ATOM    171  OE1 GLN    12      36.179  74.003  86.693  1.00  0.00           O  
ATOM    172  NE2 GLN    12      38.218  74.614  86.594  1.00  0.00           N  
ATOM    173 HE21 GLN    12      37.976  75.357  85.955  1.00  0.00           H  
ATOM    174 HE22 GLN    12      39.204  74.489  86.773  1.00  0.00           H  
ATOM    175  C   GLN    12      40.055  72.632  91.224  1.00  0.00           C  
ATOM    176  O   GLN    12      39.976  73.684  91.890  1.00  0.00           O  
ATOM    177  N   SER    13      41.122  71.820  91.255  1.00  0.00           N  
ATOM    178  H   SER    13      41.138  71.000  90.665  1.00  0.00           H  
ATOM    179  CA  SER    13      42.219  71.930  92.175  1.00  0.00           C  
ATOM    180  HA  SER    13      41.973  72.371  93.141  1.00  0.00           H  
ATOM    181  CB  SER    13      42.795  70.541  92.530  1.00  0.00           C  
ATOM    182  HB2 SER    13      42.071  70.014  93.151  1.00  0.00           H  
ATOM    183  HB3 SER    13      42.934  69.970  91.612  1.00  0.00           H  
ATOM    184  OG  SER    13      43.983  70.671  93.295  1.00  0.00           O  
ATOM    185  HG  SER    13      44.575  69.935  93.123  1.00  0.00           H  
ATOM    186  C   SER    13      43.275  72.694  91.378  1.00  0.00           C  
ATOM    187  O   SER    13      43.616  72.391  90.266  1.00  0.00           O  
ATOM    188  N   TYR    14      43.817  73.759  91.992  1.00  0.00           N  
ATOM    189  H   TYR    14      43.538  73.909  92.951  1.00  0.00           H  
ATOM    190  CA  TYR    14      44.902  74.646  91.457  1.00  0.00           C  
ATOM    191  HA  TYR    14      45.049  75.530  92.078  1.00  0.00           H  
ATOM    192  CB  TYR    14      46.229  73.885  91.242  1.00  0.00           C  
ATOM    193  HB2 TYR    14      46.132  72.964  90.666  1.00  0.00           H  
ATOM    194  HB3 TYR    14      46.884  74.494  90.619  1.00  0.00           H  
ATOM    195  CG  TYR    14      47.074  73.623  92.432  1.00  0.00           C  
ATOM    196  CD1 TYR    14      47.063  72.387  93.045  1.00  0.00           C  
ATOM    197  HD1 TYR    14      46.452  71.576  92.675  1.00  0.00           H  
ATOM    198  CE1 TYR    14      47.811  72.170  94.202  1.00  0.00           C  
ATOM    199  HE1 TYR    14      47.659  71.284  94.801  1.00  0.00           H  
ATOM    200  CZ  TYR    14      48.696  73.097  94.755  1.00  0.00           C  
ATOM    201  OH  TYR    14      49.485  72.786  95.798  1.00  0.00           O  
ATOM    202  HH  TYR    14      49.109  72.100  96.356  1.00  0.00           H  
ATOM    203  CE2 TYR    14      48.914  74.283  93.930  1.00  0.00           C  
ATOM    204  HE2 TYR    14      49.590  75.017  94.344  1.00  0.00           H  
ATOM    205  CD2 TYR    14      48.095  74.621  92.841  1.00  0.00           C  
ATOM    206  HD2 TYR    14      48.122  75.532  92.262  1.00  0.00           H  
ATOM    207  C   TYR    14      44.441  75.203  90.016  1.00  0.00           C  
ATOM    208  O   TYR    14      45.201  75.239  89.077  1.00  0.00           O  
ATOM    209  N   GLY    15      43.197  75.672  89.774  1.00  0.00           N  
ATOM    210  H   GLY    15      43.085  75.940  88.807  1.00  0.00           H  
ATOM    211  CA  GLY    15      42.115  76.081  90.620  1.00  0.00           C  
ATOM    212  HA2 GLY    15      41.356  76.395  89.904  1.00  0.00           H  
ATOM    213  HA3 GLY    15      41.661  75.274  91.194  1.00  0.00           H  
ATOM    214  C   GLY    15      42.501  77.350  91.469  1.00  0.00           C  
ATOM    215  O   GLY    15      43.659  77.689  91.493  1.00  0.00           O  
ATOM    216  N   ALA    16      41.503  77.994  92.020  1.00  0.00           N  
ATOM    217  H   ALA    16      40.570  77.679  91.794  1.00  0.00           H  
ATOM    218  CA  ALA    16      41.535  79.265  92.741  1.00  0.00           C  
ATOM    219  HA  ALA    16      42.233  79.800  92.097  1.00  0.00           H  
ATOM    220  CB  ALA    16      40.129  79.816  92.718  1.00  0.00           C  
ATOM    221  HB1 ALA    16      39.661  79.801  91.734  1.00  0.00           H  
ATOM    222  HB2 ALA    16      39.453  79.398  93.463  1.00  0.00           H  
ATOM    223  HB3 ALA    16      40.202  80.858  93.029  1.00  0.00           H  
ATOM    224  C   ALA    16      42.025  79.394  94.207  1.00  0.00           C  
ATOM    225  O   ALA    16      41.846  80.476  94.792  1.00  0.00           O  
ATOM    226  N   TYR    17      42.494  78.321  94.756  1.00  0.00           N  
ATOM    227  H   TYR    17      42.384  77.459  94.240  1.00  0.00           H  
ATOM    228  CA  TYR    17      43.199  78.294  96.029  1.00  0.00           C  
ATOM    229  HA  TYR    17      43.333  79.327  96.350  1.00  0.00           H  
ATOM    230  CB  TYR    17      42.372  77.592  97.128  1.00  0.00           C  
ATOM    231  HB2 TYR    17      42.275  76.555  96.805  1.00  0.00           H  
ATOM    232  HB3 TYR    17      42.852  77.741  98.096  1.00  0.00           H  
ATOM    233  CG  TYR    17      41.022  78.183  97.401  1.00  0.00           C  
ATOM    234  CD1 TYR    17      40.886  79.279  98.293  1.00  0.00           C  
ATOM    235  HD1 TYR    17      41.808  79.648  98.716  1.00  0.00           H  
ATOM    236  CE1 TYR    17      39.572  79.756  98.648  1.00  0.00           C  
ATOM    237  HE1 TYR    17      39.522  80.578  99.347  1.00  0.00           H  
ATOM    238  CZ  TYR    17      38.416  79.259  98.000  1.00  0.00           C  
ATOM    239  OH  TYR    17      37.185  79.806  98.051  1.00  0.00           O  
ATOM    240  HH  TYR    17      36.871  79.629  97.161  1.00  0.00           H  
ATOM    241  CE2 TYR    17      38.533  78.130  97.169  1.00  0.00           C  
ATOM    242  HE2 TYR    17      37.650  77.760  96.669  1.00  0.00           H  
ATOM    243  CD2 TYR    17      39.831  77.632  96.796  1.00  0.00           C  
ATOM    244  HD2 TYR    17      39.931  76.816  96.095  1.00  0.00           H  
ATOM    245  C   TYR    17      44.674  77.718  95.821  1.00  0.00           C  
ATOM    246  O   TYR    17      44.906  76.695  96.451  1.00  0.00           O  
ATOM    247  N   PRO    18      45.570  78.314  94.902  1.00  0.00           N  
ATOM    248  CD  PRO    18      45.396  79.541  94.108  1.00  0.00           C  
ATOM    249  HD2 PRO    18      45.638  80.373  94.769  1.00  0.00           H  
ATOM    250  HD3 PRO    18      44.395  79.647  93.691  1.00  0.00           H  
ATOM    251  CG  PRO    18      46.527  79.597  93.027  1.00  0.00           C  
ATOM    252  HG2 PRO    18      47.355  80.252  93.299  1.00  0.00           H  
ATOM    253  HG3 PRO    18      46.126  79.825  92.040  1.00  0.00           H  
ATOM    254  CB  PRO    18      47.056  78.125  93.017  1.00  0.00           C  
ATOM    255  HB2 PRO    18      48.118  77.992  92.810  1.00  0.00           H  
ATOM    256  HB3 PRO    18      46.558  77.424  92.347  1.00  0.00           H  
ATOM    257  CA  PRO    18      46.804  77.596  94.474  1.00  0.00           C  
ATOM    258  HA  PRO    18      46.738  76.513  94.375  1.00  0.00           H  
ATOM    259  C   PRO    18      48.045  77.781  95.396  1.00  0.00           C  
ATOM    260  O   PRO    18      48.539  78.901  95.607  1.00  0.00           O  
ATOM    261  N   THR    19      48.441  76.700  96.122  1.00  0.00           N  
ATOM    262  H   THR    19      47.964  75.809  96.104  1.00  0.00           H  
ATOM    263  CA  THR    19      49.440  76.918  97.209  1.00  0.00           C  
ATOM    264  HA  THR    19      49.078  77.640  97.941  1.00  0.00           H  
ATOM    265  CB  THR    19      49.650  75.631  98.015  1.00  0.00           C  
ATOM    266  HB  THR    19      49.614  74.783  97.331  1.00  0.00           H  
ATOM    267  CG2 THR    19      50.772  75.536  99.018  1.00  0.00           C  
ATOM    268 HG21 THR    19      50.758  74.486  99.310  1.00  0.00           H  
ATOM    269 HG22 THR    19      51.750  75.806  98.620  1.00  0.00           H  
ATOM    270 HG23 THR    19      50.480  76.171  99.855  1.00  0.00           H  
ATOM    271  OG1 THR    19      48.469  75.391  98.730  1.00  0.00           O  
ATOM    272  HG1 THR    19      47.874  75.074  98.047  1.00  0.00           H  
ATOM    273  C   THR    19      50.822  77.484  96.868  1.00  0.00           C  
ATOM    274  O   THR    19      51.451  76.932  95.999  1.00  0.00           O  
ATOM    275  N   GLN    20      51.345  78.429  97.624  1.00  0.00           N  
ATOM    276  H   GLN    20      50.740  78.641  98.405  1.00  0.00           H  
ATOM    277  CA  GLN    20      52.655  79.054  97.551  1.00  0.00           C  
ATOM    278  HA  GLN    20      52.975  79.296  96.537  1.00  0.00           H  
ATOM    279  CB  GLN    20      52.570  80.385  98.374  1.00  0.00           C  
ATOM    280  HB2 GLN    20      51.960  81.143  97.883  1.00  0.00           H  
ATOM    281  HB3 GLN    20      52.159  80.223  99.371  1.00  0.00           H  
ATOM    282  CG  GLN    20      53.937  81.078  98.655  1.00  0.00           C  
ATOM    283  HG2 GLN    20      53.661  81.873  99.347  1.00  0.00           H  
ATOM    284  HG3 GLN    20      54.662  80.451  99.173  1.00  0.00           H  
ATOM    285  CD  GLN    20      54.579  81.534  97.313  1.00  0.00           C  
ATOM    286  OE1 GLN    20      53.920  81.769  96.195  1.00  0.00           O  
ATOM    287  NE2 GLN    20      55.884  81.494  97.158  1.00  0.00           N  
ATOM    288 HE21 GLN    20      56.335  81.061  97.952  1.00  0.00           H  
ATOM    289 HE22 GLN    20      56.292  81.570  96.237  1.00  0.00           H  
ATOM    290  C   GLN    20      53.660  78.179  98.291  1.00  0.00           C  
ATOM    291  O   GLN    20      53.404  77.879  99.420  1.00  0.00           O  
ATOM    292  N   PRO    21      54.803  77.817  97.667  1.00  0.00           N  
ATOM    293  CD  PRO    21      55.162  77.826  96.256  1.00  0.00           C  
ATOM    294  HD2 PRO    21      55.566  78.747  95.836  1.00  0.00           H  
ATOM    295  HD3 PRO    21      54.315  77.430  95.694  1.00  0.00           H  
ATOM    296  CG  PRO    21      56.217  76.752  96.074  1.00  0.00           C  
ATOM    297  HG2 PRO    21      57.235  77.133  95.996  1.00  0.00           H  
ATOM    298  HG3 PRO    21      55.911  76.219  95.174  1.00  0.00           H  
ATOM    299  CB  PRO    21      56.043  75.913  97.310  1.00  0.00           C  
ATOM    300  HB2 PRO    21      56.987  75.400  97.494  1.00  0.00           H  
ATOM    301  HB3 PRO    21      55.269  75.181  97.081  1.00  0.00           H  
ATOM    302  CA  PRO    21      55.675  76.876  98.368  1.00  0.00           C  
ATOM    303  HA  PRO    21      55.088  76.321  99.099  1.00  0.00           H  
ATOM    304  C   PRO    21      56.909  77.550  98.971  1.00  0.00           C  
ATOM    305  O   PRO    21      57.688  78.306  98.344  1.00  0.00           O  
ATOM    306  N   GLY    22      57.056  77.314 100.279  1.00  0.00           N  
ATOM    307  H   GLY    22      56.428  76.720 100.802  1.00  0.00           H  
ATOM    308  CA  GLY    22      58.217  77.954 100.940  1.00  0.00           C  
ATOM    309  HA2 GLY    22      58.286  77.654 101.986  1.00  0.00           H  
ATOM    310  HA3 GLY    22      59.073  77.465 100.475  1.00  0.00           H  
ATOM    311  C   GLY    22      58.392  79.453 100.932  1.00  0.00           C  
ATOM    312  O   GLY    22      57.465  80.220 100.892  1.00  0.00           O  
ATOM    313  N   GLN    23      59.669  79.887 101.010  1.00  0.00           N  
ATOM    314  H   GLN    23      60.409  79.201 101.004  1.00  0.00           H  
ATOM    315  CA  GLN    23      60.077  81.261 101.370  1.00  0.00           C  
ATOM    316  HA  GLN    23      61.106  81.233 101.729  1.00  0.00           H  
ATOM    317  CB  GLN    23      60.129  81.982  99.991  1.00  0.00           C  
ATOM    318  HB2 GLN    23      59.122  82.215  99.644  1.00  0.00           H  
ATOM    319  HB3 GLN    23      60.590  82.961 100.123  1.00  0.00           H  
ATOM    320  CG  GLN    23      60.884  81.349  98.851  1.00  0.00           C  
ATOM    321  HG2 GLN    23      61.845  80.964  99.193  1.00  0.00           H  
ATOM    322  HG3 GLN    23      60.290  80.512  98.486  1.00  0.00           H  
ATOM    323  CD  GLN    23      61.268  82.294  97.708  1.00  0.00           C  
ATOM    324  OE1 GLN    23      61.210  83.510  97.808  1.00  0.00           O  
ATOM    325  NE2 GLN    23      61.804  81.762  96.619  1.00  0.00           N  
ATOM    326 HE21 GLN    23      61.916  80.771  96.459  1.00  0.00           H  
ATOM    327 HE22 GLN    23      62.037  82.505  95.975  1.00  0.00           H  
ATOM    328  C   GLN    23      59.303  81.998 102.419  1.00  0.00           C  
ATOM    329  O   GLN    23      58.474  81.409 103.199  1.00  0.00           O  
ATOM    330  N   GLY    24      59.634  83.277 102.673  1.00  0.00           N  
ATOM    331  H   GLY    24      60.276  83.757 102.058  1.00  0.00           H  
ATOM    332  CA  GLY    24      59.104  84.050 103.694  1.00  0.00           C  
ATOM    333  HA2 GLY    24      59.544  85.047 103.699  1.00  0.00           H  
ATOM    334  HA3 GLY    24      58.038  84.244 103.570  1.00  0.00           H  
ATOM    335  C   GLY    24      59.409  83.542 105.047  1.00  0.00           C  
ATOM    336  O   GLY    24      58.480  83.442 105.878  1.00  0.00           O  
ATOM    337  N   TYR    25      60.666  83.039 105.293  1.00  0.00           N  
ATOM    338  H   TYR    25      61.385  83.148 104.592  1.00  0.00           H  
ATOM    339  CA  TYR    25      60.867  82.460 106.635  1.00  0.00           C  
ATOM    340  HA  TYR    25      59.989  81.848 106.841  1.00  0.00           H  
ATOM    341  CB  TYR    25      62.130  81.534 106.629  1.00  0.00           C  
ATOM    342  HB2 TYR    25      63.025  82.153 106.570  1.00  0.00           H  
ATOM    343  HB3 TYR    25      62.097  80.985 107.570  1.00  0.00           H  
ATOM    344  CG  TYR    25      62.123  80.573 105.417  1.00  0.00           C  
ATOM    345  CD1 TYR    25      61.007  79.697 105.274  1.00  0.00           C  
ATOM    346  HD1 TYR    25      60.088  79.760 105.837  1.00  0.00           H  
ATOM    347  CE1 TYR    25      60.990  78.792 104.124  1.00  0.00           C  
ATOM    348  HE1 TYR    25      60.086  78.208 104.044  1.00  0.00           H  
ATOM    349  CZ  TYR    25      62.124  78.663 103.295  1.00  0.00           C  
ATOM    350  OH  TYR    25      62.065  77.823 102.266  1.00  0.00           O  
ATOM    351  HH  TYR    25      61.723  76.949 102.469  1.00  0.00           H  
ATOM    352  CE2 TYR    25      63.159  79.544 103.405  1.00  0.00           C  
ATOM    353  HE2 TYR    25      63.906  79.555 102.625  1.00  0.00           H  
ATOM    354  CD2 TYR    25      63.150  80.489 104.459  1.00  0.00           C  
ATOM    355  HD2 TYR    25      63.991  81.160 104.550  1.00  0.00           H  
ATOM    356  C   TYR    25      60.934  83.550 107.799  1.00  0.00           C  
ATOM    357  O   TYR    25      61.010  84.739 107.518  1.00  0.00           O  
ATOM    358  N   SER    26      60.879  83.149 109.072  1.00  0.00           N  
ATOM    359  H   SER    26      60.540  82.228 109.313  1.00  0.00           H  
ATOM    360  CA  SER    26      61.316  84.045 110.181  1.00  0.00           C  
ATOM    361  HA  SER    26      60.532  84.802 110.222  1.00  0.00           H  
ATOM    362  CB  SER    26      61.458  83.294 111.509  1.00  0.00           C  
ATOM    363  HB2 SER    26      61.769  83.980 112.297  1.00  0.00           H  
ATOM    364  HB3 SER    26      60.474  82.871 111.712  1.00  0.00           H  
ATOM    365  OG  SER    26      62.444  82.293 111.405  1.00  0.00           O  
ATOM    366  HG  SER    26      62.071  81.447 111.144  1.00  0.00           H  
ATOM    367  C   SER    26      62.749  84.820 110.024  1.00  0.00           C  
ATOM    368  O   SER    26      63.681  84.337 109.367  1.00  0.00           O  
ATOM    369  N   GLN    27      62.857  85.956 110.715  1.00  0.00           N  
ATOM    370  H   GLN    27      62.135  86.095 111.407  1.00  0.00           H  
ATOM    371  CA  GLN    27      63.806  87.035 110.466  1.00  0.00           C  
ATOM    372  HA  GLN    27      64.775  86.589 110.243  1.00  0.00           H  
ATOM    373  CB  GLN    27      63.398  87.662 109.141  1.00  0.00           C  
ATOM    374  HB2 GLN    27      63.028  86.867 108.493  1.00  0.00           H  
ATOM    375  HB3 GLN    27      62.508  88.213 109.443  1.00  0.00           H  
ATOM    376  CG  GLN    27      64.356  88.587 108.433  1.00  0.00           C  
ATOM    377  HG2 GLN    27      64.919  89.190 109.145  1.00  0.00           H  
ATOM    378  HG3 GLN    27      65.074  87.884 108.009  1.00  0.00           H  
ATOM    379  CD  GLN    27      63.619  89.459 107.365  1.00  0.00           C  
ATOM    380  OE1 GLN    27      62.643  90.179 107.580  1.00  0.00           O  
ATOM    381  NE2 GLN    27      64.176  89.456 106.194  1.00  0.00           N  
ATOM    382 HE21 GLN    27      65.037  88.928 106.158  1.00  0.00           H  
ATOM    383 HE22 GLN    27      63.807  90.082 105.493  1.00  0.00           H  
ATOM    384  C   GLN    27      63.940  87.935 111.659  1.00  0.00           C  
ATOM    385  O   GLN    27      63.108  88.778 112.015  1.00  0.00           O  
ATOM    386  N   GLN    28      65.085  87.802 112.311  1.00  0.00           N  
ATOM    387  H   GLN    28      65.748  87.099 112.018  1.00  0.00           H  
ATOM    388  CA  GLN    28      65.497  88.650 113.371  1.00  0.00           C  
ATOM    389  HA  GLN    28      64.768  88.836 114.159  1.00  0.00           H  
ATOM    390  CB  GLN    28      66.740  88.018 113.987  1.00  0.00           C  
ATOM    391  HB2 GLN    28      66.419  86.999 114.200  1.00  0.00           H  
ATOM    392  HB3 GLN    28      67.593  88.054 113.310  1.00  0.00           H  
ATOM    393  CG  GLN    28      67.238  88.841 115.276  1.00  0.00           C  
ATOM    394  HG2 GLN    28      67.813  89.729 115.011  1.00  0.00           H  
ATOM    395  HG3 GLN    28      66.367  89.091 115.881  1.00  0.00           H  
ATOM    396  CD  GLN    28      68.166  88.051 116.152  1.00  0.00           C  
ATOM    397  OE1 GLN    28      68.733  87.041 115.701  1.00  0.00           O  
ATOM    398  NE2 GLN    28      68.498  88.497 117.341  1.00  0.00           N  
ATOM    399 HE21 GLN    28      69.360  88.138 117.728  1.00  0.00           H  
ATOM    400 HE22 GLN    28      68.096  89.321 117.765  1.00  0.00           H  
ATOM    401  C   GLN    28      65.835  90.005 112.794  1.00  0.00           C  
ATOM    402  O   GLN    28      66.391  90.208 111.701  1.00  0.00           O  
ATOM    403  N   SER    29      65.318  91.072 113.466  1.00  0.00           N  
ATOM    404  H   SER    29      64.962  90.886 114.393  1.00  0.00           H  
ATOM    405  CA  SER    29      65.903  92.347 113.320  1.00  0.00           C  
ATOM    406  HA  SER    29      65.926  92.363 112.230  1.00  0.00           H  
ATOM    407  CB  SER    29      64.973  93.526 113.769  1.00  0.00           C  
ATOM    408  HB2 SER    29      63.956  93.576 113.379  1.00  0.00           H  
ATOM    409  HB3 SER    29      64.830  93.335 114.833  1.00  0.00           H  
ATOM    410  OG  SER    29      65.591  94.783 113.555  1.00  0.00           O  
ATOM    411  HG  SER    29      65.543  94.984 112.617  1.00  0.00           H  
ATOM    412  C   SER    29      67.277  92.425 113.997  1.00  0.00           C  
ATOM    413  O   SER    29      67.512  91.947 115.166  1.00  0.00           O  
ATOM    414  N   SER    30      68.201  93.203 113.385  1.00  0.00           N  
ATOM    415  H   SER    30      68.000  93.550 112.459  1.00  0.00           H  
ATOM    416  CA  SER    30      69.555  93.400 113.846  1.00  0.00           C  
ATOM    417  HA  SER    30      69.338  93.762 114.851  1.00  0.00           H  
ATOM    418  CB  SER    30      70.381  92.164 113.880  1.00  0.00           C  
ATOM    419  HB2 SER    30      70.413  91.724 112.883  1.00  0.00           H  
ATOM    420  HB3 SER    30      71.367  92.513 114.186  1.00  0.00           H  
ATOM    421  OG  SER    30      69.985  91.394 114.973  1.00  0.00           O  
ATOM    422  HG  SER    30      69.083  91.608 115.224  1.00  0.00           H  
ATOM    423  C   SER    30      70.171  94.511 112.931  1.00  0.00           C  
ATOM    424  O   SER    30      70.063  94.440 111.703  1.00  0.00           O  
ATOM    425  N   GLN    31      70.738  95.581 113.470  1.00  0.00           N  
ATOM    426  H   GLN    31      71.018  96.231 112.749  1.00  0.00           H  
ATOM    427  CA  GLN    31      70.927  96.074 114.856  1.00  0.00           C  
ATOM    428  HA  GLN    31      70.063  95.896 115.496  1.00  0.00           H  
ATOM    429  CB  GLN    31      72.156  95.314 115.439  1.00  0.00           C  
ATOM    430  HB2 GLN    31      72.099  94.227 115.371  1.00  0.00           H  
ATOM    431  HB3 GLN    31      73.067  95.504 114.871  1.00  0.00           H  
ATOM    432  CG  GLN    31      72.435  95.761 116.892  1.00  0.00           C  
ATOM    433  HG2 GLN    31      72.731  96.809 116.926  1.00  0.00           H  
ATOM    434  HG3 GLN    31      71.497  95.621 117.429  1.00  0.00           H  
ATOM    435  CD  GLN    31      73.528  94.958 117.603  1.00  0.00           C  
ATOM    436  OE1 GLN    31      74.125  94.062 117.092  1.00  0.00           O  
ATOM    437  NE2 GLN    31      73.999  95.445 118.775  1.00  0.00           N  
ATOM    438 HE21 GLN    31      74.890  95.028 119.005  1.00  0.00           H  
ATOM    439 HE22 GLN    31      73.554  96.200 119.276  1.00  0.00           H  
ATOM    440  C   GLN    31      71.272  97.559 114.851  1.00  0.00           C  
ATOM    441  O   GLN    31      72.077  98.071 114.101  1.00  0.00           O  
ATOM    442  N   PRO    32      70.720  98.281 115.828  1.00  0.00           N  
ATOM    443  CD  PRO    32      69.595  97.921 116.665  1.00  0.00           C  
ATOM    444  HD2 PRO    32      69.765  97.149 117.415  1.00  0.00           H  
ATOM    445  HD3 PRO    32      68.805  97.578 115.996  1.00  0.00           H  
ATOM    446  CG  PRO    32      69.194  99.238 117.318  1.00  0.00           C  
ATOM    447  HG2 PRO    32      69.622  99.224 118.320  1.00  0.00           H  
ATOM    448  HG3 PRO    32      68.118  99.388 117.402  1.00  0.00           H  
ATOM    449  CB  PRO    32      69.791 100.437 116.573  1.00  0.00           C  
ATOM    450  HB2 PRO    32      70.017 101.335 117.148  1.00  0.00           H  
ATOM    451  HB3 PRO    32      69.185 100.758 115.726  1.00  0.00           H  
ATOM    452  CA  PRO    32      70.941  99.754 115.870  1.00  0.00           C  
ATOM    453  HA  PRO    32      71.010 100.034 114.818  1.00  0.00           H  
ATOM    454  C   PRO    32      72.266 100.237 116.545  1.00  0.00           C  
ATOM    455  O   PRO    32      72.668  99.766 117.607  1.00  0.00           O  
ATOM    456  N   TYR    33      72.832 101.227 115.907  1.00  0.00           N  
ATOM    457  H   TYR    33      72.461 101.364 114.978  1.00  0.00           H  
ATOM    458  CA  TYR    33      74.107 101.946 116.247  1.00  0.00           C  
ATOM    459  HA  TYR    33      74.404 101.965 117.296  1.00  0.00           H  
ATOM    460  CB  TYR    33      75.228 101.153 115.439  1.00  0.00           C  
ATOM    461  HB2 TYR    33      74.877 100.985 114.421  1.00  0.00           H  
ATOM    462  HB3 TYR    33      76.039 101.875 115.354  1.00  0.00           H  
ATOM    463  CG  TYR    33      75.597  99.845 116.121  1.00  0.00           C  
ATOM    464  CD1 TYR    33      76.131  99.946 117.418  1.00  0.00           C  
ATOM    465  HD1 TYR    33      76.279 100.827 118.026  1.00  0.00           H  
ATOM    466  CE1 TYR    33      76.405  98.741 118.049  1.00  0.00           C  
ATOM    467  HE1 TYR    33      76.938  98.735 118.988  1.00  0.00           H  
ATOM    468  CZ  TYR    33      76.320  97.444 117.483  1.00  0.00           C  
ATOM    469  OH  TYR    33      76.853  96.379 118.077  1.00  0.00           O  
ATOM    470  HH  TYR    33      77.163  95.683 117.493  1.00  0.00           H  
ATOM    471  CE2 TYR    33      75.777  97.383 116.152  1.00  0.00           C  
ATOM    472  HE2 TYR    33      75.741  96.459 115.594  1.00  0.00           H  
ATOM    473  CD2 TYR    33      75.322  98.566 115.517  1.00  0.00           C  
ATOM    474  HD2 TYR    33      74.775  98.443 114.594  1.00  0.00           H  
ATOM    475  C   TYR    33      73.966 103.458 115.928  1.00  0.00           C  
ATOM    476  O   TYR    33      74.961 104.165 115.638  1.00  0.00           O  
ATOM    477  N   GLY    34      72.717 103.942 115.988  1.00  0.00           N  
ATOM    478  H   GLY    34      71.991 103.243 116.067  1.00  0.00           H  
ATOM    479  CA  GLY    34      72.365 105.337 115.932  1.00  0.00           C  
ATOM    480  HA2 GLY    34      71.292 105.528 115.946  1.00  0.00           H  
ATOM    481  HA3 GLY    34      72.797 105.760 116.839  1.00  0.00           H  
ATOM    482  C   GLY    34      73.023 106.027 114.783  1.00  0.00           C  
ATOM    483  O   GLY    34      73.002 105.533 113.645  1.00  0.00           O  
ATOM    484  N   GLN    35      73.518 107.250 115.046  1.00  0.00           N  
ATOM    485  H   GLN    35      73.410 107.549 116.005  1.00  0.00           H  
ATOM    486  CA  GLN    35      74.587 107.877 114.133  1.00  0.00           C  
ATOM    487  HA  GLN    35      74.250 107.899 113.097  1.00  0.00           H  
ATOM    488  CB  GLN    35      74.870 109.401 114.537  1.00  0.00           C  
ATOM    489  HB2 GLN    35      74.907 109.469 115.624  1.00  0.00           H  
ATOM    490  HB3 GLN    35      75.860 109.626 114.139  1.00  0.00           H  
ATOM    491  CG  GLN    35      73.805 110.391 114.131  1.00  0.00           C  
ATOM    492  HG2 GLN    35      73.760 110.376 113.042  1.00  0.00           H  
ATOM    493  HG3 GLN    35      72.842 109.986 114.445  1.00  0.00           H  
ATOM    494  CD  GLN    35      73.987 111.814 114.634  1.00  0.00           C  
ATOM    495  OE1 GLN    35      74.583 112.627 113.936  1.00  0.00           O  
ATOM    496  NE2 GLN    35      73.589 112.118 115.857  1.00  0.00           N  
ATOM    497 HE21 GLN    35      72.933 111.551 116.376  1.00  0.00           H  
ATOM    498 HE22 GLN    35      73.699 113.083 116.134  1.00  0.00           H  
ATOM    499  C   GLN    35      75.904 107.016 114.211  1.00  0.00           C  
ATOM    500  O   GLN    35      76.484 106.849 115.258  1.00  0.00           O  
ATOM    501  N   GLN    36      76.410 106.507 113.108  1.00  0.00           N  
ATOM    502  H   GLN    36      77.280 106.014 113.252  1.00  0.00           H  
ATOM    503  CA  GLN    36      75.961 106.726 111.709  1.00  0.00           C  
ATOM    504  HA  GLN    36      74.893 106.586 111.542  1.00  0.00           H  
ATOM    505  CB  GLN    36      76.364 108.150 111.214  1.00  0.00           C  
ATOM    506  HB2 GLN    36      75.991 108.272 110.197  1.00  0.00           H  
ATOM    507  HB3 GLN    36      75.918 108.923 111.840  1.00  0.00           H  
ATOM    508  CG  GLN    36      77.916 108.434 110.991  1.00  0.00           C  
ATOM    509  HG2 GLN    36      78.417 108.052 111.880  1.00  0.00           H  
ATOM    510  HG3 GLN    36      78.256 108.038 110.034  1.00  0.00           H  
ATOM    511  CD  GLN    36      78.385 109.837 110.825  1.00  0.00           C  
ATOM    512  OE1 GLN    36      79.111 110.395 111.605  1.00  0.00           O  
ATOM    513  NE2 GLN    36      77.822 110.498 109.842  1.00  0.00           N  
ATOM    514 HE21 GLN    36      76.998 110.097 109.418  1.00  0.00           H  
ATOM    515 HE22 GLN    36      78.046 111.474 109.714  1.00  0.00           H  
ATOM    516  C   GLN    36      76.758 105.706 110.908  1.00  0.00           C  
ATOM    517  O   GLN    36      77.937 105.554 111.082  1.00  0.00           O  
ATOM    518  N   SER    37      76.124 104.954 110.065  1.00  0.00           N  
ATOM    519  H   SER    37      75.132 105.119 109.967  1.00  0.00           H  
ATOM    520  CA  SER    37      76.707 103.884 109.266  1.00  0.00           C  
ATOM    521  HA  SER    37      77.180 103.203 109.973  1.00  0.00           H  
ATOM    522  CB  SER    37      75.487 103.139 108.601  1.00  0.00           C  
ATOM    523  HB2 SER    37      74.871 102.861 109.456  1.00  0.00           H  
ATOM    524  HB3 SER    37      74.775 103.730 108.024  1.00  0.00           H  
ATOM    525  OG  SER    37      76.055 102.063 107.940  1.00  0.00           O  
ATOM    526  HG  SER    37      75.221 101.640 107.721  1.00  0.00           H  
ATOM    527  C   SER    37      77.775 104.344 108.321  1.00  0.00           C  
ATOM    528  O   SER    37      77.778 105.482 107.889  1.00  0.00           O  
ATOM    529  N   TYR    38      78.687 103.473 107.935  1.00  0.00           N  
ATOM    530  H   TYR    38      78.600 102.547 108.329  1.00  0.00           H  
ATOM    531  CA  TYR    38      79.752 103.712 106.964  1.00  0.00           C  
ATOM    532  HA  TYR    38      80.348 104.550 107.325  1.00  0.00           H  
ATOM    533  CB  TYR    38      80.653 102.401 106.902  1.00  0.00           C  
ATOM    534  HB2 TYR    38      81.069 102.208 107.891  1.00  0.00           H  
ATOM    535  HB3 TYR    38      80.090 101.551 106.518  1.00  0.00           H  
ATOM    536  CG  TYR    38      81.880 102.495 106.065  1.00  0.00           C  
ATOM    537  CD1 TYR    38      81.768 102.193 104.664  1.00  0.00           C  
ATOM    538  HD1 TYR    38      80.792 101.980 104.254  1.00  0.00           H  
ATOM    539  CE1 TYR    38      82.930 102.356 103.883  1.00  0.00           C  
ATOM    540  HE1 TYR    38      82.936 102.273 102.806  1.00  0.00           H  
ATOM    541  CZ  TYR    38      84.188 102.626 104.465  1.00  0.00           C  
ATOM    542  OH  TYR    38      85.215 102.910 103.639  1.00  0.00           O  
ATOM    543  HH  TYR    38      85.296 102.211 102.987  1.00  0.00           H  
ATOM    544  CE2 TYR    38      84.293 102.874 105.857  1.00  0.00           C  
ATOM    545  HE2 TYR    38      85.183 103.276 106.318  1.00  0.00           H  
ATOM    546  CD2 TYR    38      83.122 102.855 106.628  1.00  0.00           C  
ATOM    547  HD2 TYR    38      83.214 103.209 107.644  1.00  0.00           H  
ATOM    548  C   TYR    38      79.200 104.069 105.585  1.00  0.00           C  
ATOM    549  O   TYR    38      78.156 103.527 105.166  1.00  0.00           O  
ATOM    550  N   SER    39      79.923 104.878 104.788  1.00  0.00           N  
ATOM    551  H   SER    39      80.738 105.352 105.151  1.00  0.00           H  
ATOM    552  CA  SER    39      79.508 105.292 103.355  1.00  0.00           C  
ATOM    553  HA  SER    39      79.204 104.432 102.759  1.00  0.00           H  
ATOM    554  CB  SER    39      78.312 106.295 103.363  1.00  0.00           C  
ATOM    555  HB2 SER    39      78.100 106.642 102.352  1.00  0.00           H  
ATOM    556  HB3 SER    39      77.458 105.878 103.898  1.00  0.00           H  
ATOM    557  OG  SER    39      78.607 107.408 104.217  1.00  0.00           O  
ATOM    558  HG  SER    39      78.987 108.166 103.768  1.00  0.00           H  
ATOM    559  C   SER    39      80.586 105.887 102.531  1.00  0.00           C  
ATOM    560  O   SER    39      80.340 106.320 101.444  1.00  0.00           O  
ATOM    561  N   GLY    40      81.849 105.915 103.019  1.00  0.00           N  
ATOM    562  H   GLY    40      82.120 105.585 103.934  1.00  0.00           H  
ATOM    563  CA  GLY    40      83.061 106.296 102.268  1.00  0.00           C  
ATOM    564  HA2 GLY    40      83.059 107.376 102.123  1.00  0.00           H  
ATOM    565  HA3 GLY    40      83.956 105.926 102.769  1.00  0.00           H  
ATOM    566  C   GLY    40      83.149 105.539 100.922  1.00  0.00           C  
ATOM    567  O   GLY    40      82.921 104.339 101.009  1.00  0.00           O  
ATOM    568  N   TYR    41      83.516 106.113  99.736  1.00  0.00           N  
ATOM    569  H   TYR    41      83.392 105.594  98.879  1.00  0.00           H  
ATOM    570  CA  TYR    41      84.283 107.353  99.444  1.00  0.00           C  
ATOM    571  HA  TYR    41      83.745 108.180  99.907  1.00  0.00           H  
ATOM    572  CB  TYR    41      85.745 107.309  99.932  1.00  0.00           C  
ATOM    573  HB2 TYR    41      86.182 106.349  99.657  1.00  0.00           H  
ATOM    574  HB3 TYR    41      86.321 108.102  99.454  1.00  0.00           H  
ATOM    575  CG  TYR    41      85.931 107.491 101.428  1.00  0.00           C  
ATOM    576  CD1 TYR    41      86.321 106.418 102.244  1.00  0.00           C  
ATOM    577  HD1 TYR    41      86.503 105.429 101.851  1.00  0.00           H  
ATOM    578  CE1 TYR    41      86.366 106.537 103.673  1.00  0.00           C  
ATOM    579  HE1 TYR    41      86.590 105.745 104.373  1.00  0.00           H  
ATOM    580  CZ  TYR    41      86.105 107.859 104.247  1.00  0.00           C  
ATOM    581  OH  TYR    41      86.145 108.069 105.622  1.00  0.00           O  
ATOM    582  HH  TYR    41      86.068 107.262 106.137  1.00  0.00           H  
ATOM    583  CE2 TYR    41      85.709 108.901 103.416  1.00  0.00           C  
ATOM    584  HE2 TYR    41      85.707 109.909 103.805  1.00  0.00           H  
ATOM    585  CD2 TYR    41      85.530 108.691 102.057  1.00  0.00           C  
ATOM    586  HD2 TYR    41      85.355 109.548 101.424  1.00  0.00           H  
ATOM    587  C   TYR    41      84.226 107.525  97.920  1.00  0.00           C  
ATOM    588  O   TYR    41      84.554 106.625  97.075  1.00  0.00           O  
ATOM    589  N   SER    42      83.825 108.757  97.524  1.00  0.00           N  
ATOM    590  H   SER    42      83.615 109.432  98.244  1.00  0.00           H  
ATOM    591  CA  SER    42      83.770 109.206  96.074  1.00  0.00           C  
ATOM    592  HA  SER    42      83.587 108.401  95.363  1.00  0.00           H  
ATOM    593  CB  SER    42      82.636 110.219  96.025  1.00  0.00           C  
ATOM    594  HB2 SER    42      81.732 109.694  96.336  1.00  0.00           H  
ATOM    595  HB3 SER    42      82.871 111.043  96.698  1.00  0.00           H  
ATOM    596  OG  SER    42      82.605 110.792  94.731  1.00  0.00           O  
ATOM    597  HG  SER    42      83.247 111.487  94.568  1.00  0.00           H  
ATOM    598  C   SER    42      85.140 109.816  95.768  1.00  0.00           C  
ATOM    599  O   SER    42      85.512 110.817  96.325  1.00  0.00           O  
ATOM    600  N   GLN    43      85.894 109.272  94.864  1.00  0.00           N  
ATOM    601  H   GLN    43      85.645 108.343  94.556  1.00  0.00           H  
ATOM    602  CA  GLN    43      87.324 109.583  94.528  1.00  0.00           C  
ATOM    603  HA  GLN    43      87.594 110.576  94.886  1.00  0.00           H  
ATOM    604  CB  GLN    43      88.175 108.487  95.339  1.00  0.00           C  
ATOM    605  HB2 GLN    43      87.871 107.517  94.946  1.00  0.00           H  
ATOM    606  HB3 GLN    43      89.211 108.711  95.081  1.00  0.00           H  
ATOM    607  CG  GLN    43      87.969 108.518  96.890  1.00  0.00           C  
ATOM    608  HG2 GLN    43      88.279 109.483  97.290  1.00  0.00           H  
ATOM    609  HG3 GLN    43      86.907 108.341  97.061  1.00  0.00           H  
ATOM    610  CD  GLN    43      88.736 107.447  97.679  1.00  0.00           C  
ATOM    611  OE1 GLN    43      88.722 107.405  98.888  1.00  0.00           O  
ATOM    612  NE2 GLN    43      89.475 106.585  97.062  1.00  0.00           N  
ATOM    613 HE21 GLN    43      89.597 106.800  96.082  1.00  0.00           H  
ATOM    614 HE22 GLN    43      89.887 105.880  97.657  1.00  0.00           H  
ATOM    615  C   GLN    43      87.626 109.567  93.040  1.00  0.00           C  
ATOM    616  O   GLN    43      88.722 109.950  92.590  1.00  0.00           O  
ATOM    617  N   SER    44      86.668 109.110  92.210  1.00  0.00           N  
ATOM    618  H   SER    44      85.821 108.898  92.718  1.00  0.00           H  
ATOM    619  CA  SER    44      86.680 108.969  90.743  1.00  0.00           C  
ATOM    620  HA  SER    44      87.356 108.162  90.460  1.00  0.00           H  
ATOM    621  CB  SER    44      85.288 108.525  90.270  1.00  0.00           C  
ATOM    622  HB2 SER    44      84.586 109.280  90.623  1.00  0.00           H  
ATOM    623  HB3 SER    44      85.219 108.518  89.182  1.00  0.00           H  
ATOM    624  OG  SER    44      84.935 107.252  90.748  1.00  0.00           O  
ATOM    625  HG  SER    44      85.735 106.736  90.874  1.00  0.00           H  
ATOM    626  C   SER    44      86.980 110.271  89.978  1.00  0.00           C  
ATOM    627  O   SER    44      86.845 111.336  90.581  1.00  0.00           O  
ATOM    628  N   THR    45      87.481 110.154  88.742  1.00  0.00           N  
ATOM    629  H   THR    45      87.583 109.187  88.472  1.00  0.00           H  
ATOM    630  CA  THR    45      87.947 111.260  87.918  1.00  0.00           C  
ATOM    631  HA  THR    45      88.725 111.789  88.470  1.00  0.00           H  
ATOM    632  CB  THR    45      88.670 110.691  86.661  1.00  0.00           C  
ATOM    633  HB  THR    45      87.992 110.046  86.103  1.00  0.00           H  
ATOM    634  CG2 THR    45      89.157 111.818  85.656  1.00  0.00           C  
ATOM    635 HG21 THR    45      88.337 112.374  85.200  1.00  0.00           H  
ATOM    636 HG22 THR    45      89.695 112.638  86.131  1.00  0.00           H  
ATOM    637 HG23 THR    45      89.726 111.338  84.859  1.00  0.00           H  
ATOM    638  OG1 THR    45      89.827 110.025  87.090  1.00  0.00           O  
ATOM    639  HG1 THR    45      90.136 109.571  86.302  1.00  0.00           H  
ATOM    640  C   THR    45      86.931 112.389  87.626  1.00  0.00           C  
ATOM    641  O   THR    45      85.758 112.182  87.271  1.00  0.00           O  
ATOM    642  N   ASP    46      87.415 113.633  87.703  1.00  0.00           N  
ATOM    643  H   ASP    46      88.403 113.786  87.847  1.00  0.00           H  
ATOM    644  CA  ASP    46      86.582 114.840  87.442  1.00  0.00           C  
ATOM    645  HA  ASP    46      85.868 114.593  86.656  1.00  0.00           H  
ATOM    646  CB  ASP    46      85.764 115.216  88.715  1.00  0.00           C  
ATOM    647  HB2 ASP    46      85.191 116.115  88.487  1.00  0.00           H  
ATOM    648  HB3 ASP    46      85.129 114.361  88.949  1.00  0.00           H  
ATOM    649  CG  ASP    46      86.557 115.383  89.967  1.00  0.00           C  
ATOM    650  OD1 ASP    46      86.004 116.072  90.884  1.00  0.00           O  
ATOM    651  OD2 ASP    46      87.757 115.016  90.087  1.00  0.00           O  
ATOM    652  C   ASP    46      87.414 116.059  86.980  1.00  0.00           C  
ATOM    653  O   ASP    46      87.221 117.173  87.480  1.00  0.00           O  
ATOM    654  N   THR    47      88.392 115.804  86.082  1.00  0.00           N  
ATOM    655  H   THR    47      88.459 114.834  85.810  1.00  0.00           H  
ATOM    656  CA  THR    47      89.359 116.857  85.548  1.00  0.00           C  
ATOM    657  HA  THR    47      89.118 117.718  86.171  1.00  0.00           H  
ATOM    658  CB  THR    47      90.831 116.394  85.721  1.00  0.00           C  
ATOM    659  HB  THR    47      91.045 116.072  86.740  1.00  0.00           H  
ATOM    660  CG2 THR    47      91.221 115.200  84.840  1.00  0.00           C  
ATOM    661 HG21 THR    47      90.739 114.275  85.156  1.00  0.00           H  
ATOM    662 HG22 THR    47      90.956 115.394  83.801  1.00  0.00           H  
ATOM    663 HG23 THR    47      92.293 115.005  84.816  1.00  0.00           H  
ATOM    664  OG1 THR    47      91.667 117.547  85.493  1.00  0.00           O  
ATOM    665  HG1 THR    47      92.507 117.389  85.932  1.00  0.00           H  
ATOM    666  C   THR    47      89.008 117.278  84.166  1.00  0.00           C  
ATOM    667  O   THR    47      88.718 116.501  83.271  1.00  0.00           O  
ATOM    668  N   SER    48      89.081 118.586  83.938  1.00  0.00           N  
ATOM    669  H   SER    48      89.383 119.250  84.637  1.00  0.00           H  
ATOM    670  CA  SER    48      88.609 119.213  82.667  1.00  0.00           C  
ATOM    671  HA  SER    48      88.813 118.510  81.859  1.00  0.00           H  
ATOM    672  CB  SER    48      87.032 119.359  82.746  1.00  0.00           C  
ATOM    673  HB2 SER    48      86.664 119.556  81.740  1.00  0.00           H  
ATOM    674  HB3 SER    48      86.706 118.420  83.193  1.00  0.00           H  
ATOM    675  OG  SER    48      86.617 120.373  83.636  1.00  0.00           O  
ATOM    676  HG  SER    48      86.470 119.949  84.485  1.00  0.00           H  
ATOM    677  C   SER    48      89.319 120.542  82.354  1.00  0.00           C  
ATOM    678  O   SER    48      90.186 120.964  83.116  1.00  0.00           O  
ATOM    679  N   GLY    49      88.991 121.196  81.193  1.00  0.00           N  
ATOM    680  H   GLY    49      88.302 120.779  80.583  1.00  0.00           H  
ATOM    681  CA  GLY    49      89.724 122.296  80.675  1.00  0.00           C  
ATOM    682  HA2 GLY    49      89.063 122.968  80.127  1.00  0.00           H  
ATOM    683  HA3 GLY    49      90.156 122.813  81.531  1.00  0.00           H  
ATOM    684  C   GLY    49      90.711 121.764  79.644  1.00  0.00           C  
ATOM    685  O   GLY    49      90.371 120.803  78.932  1.00  0.00           O  
ATOM    686  N   TYR    50      91.844 122.407  79.465  1.00  0.00           N  
ATOM    687  H   TYR    50      92.447 122.204  78.680  1.00  0.00           H  
ATOM    688  CA  TYR    50      92.478 123.323  80.335  1.00  0.00           C  
ATOM    689  HA  TYR    50      91.834 124.122  80.704  1.00  0.00           H  
ATOM    690  CB  TYR    50      92.942 122.585  81.630  1.00  0.00           C  
ATOM    691  HB2 TYR    50      92.099 122.154  82.169  1.00  0.00           H  
ATOM    692  HB3 TYR    50      93.554 121.708  81.417  1.00  0.00           H  
ATOM    693  CG  TYR    50      93.684 123.482  82.605  1.00  0.00           C  
ATOM    694  CD1 TYR    50      95.136 123.502  82.528  1.00  0.00           C  
ATOM    695  HD1 TYR    50      95.832 123.027  81.853  1.00  0.00           H  
ATOM    696  CE1 TYR    50      95.871 124.319  83.421  1.00  0.00           C  
ATOM    697  HE1 TYR    50      96.947 124.396  83.459  1.00  0.00           H  
ATOM    698  CZ  TYR    50      95.088 125.021  84.437  1.00  0.00           C  
ATOM    699  OH  TYR    50      95.706 125.773  85.324  1.00  0.00           O  
ATOM    700  HH  TYR    50      95.109 126.215  85.932  1.00  0.00           H  
ATOM    701  CE2 TYR    50      93.682 125.121  84.390  1.00  0.00           C  
ATOM    702  HE2 TYR    50      93.124 125.742  85.075  1.00  0.00           H  
ATOM    703  CD2 TYR    50      93.004 124.350  83.422  1.00  0.00           C  
ATOM    704  HD2 TYR    50      91.930 124.459  83.437  1.00  0.00           H  
ATOM    705  C   TYR    50      93.686 123.840  79.568  1.00  0.00           C  
ATOM    706  O   TYR    50      94.443 123.129  78.914  1.00  0.00           O  
ATOM    707  N   GLY    51      93.969 125.133  79.589  1.00  0.00           N  
ATOM    708  H   GLY    51      94.770 125.375  79.024  1.00  0.00           H  
ATOM    709  CA  GLY    51      93.475 126.103  80.511  1.00  0.00           C  
ATOM    710  HA2 GLY    51      92.436 126.309  80.256  1.00  0.00           H  
ATOM    711  HA3 GLY    51      93.588 125.647  81.495  1.00  0.00           H  
ATOM    712  C   GLY    51      94.176 127.430  80.506  1.00  0.00           C  
ATOM    713  O   GLY    51      95.100 127.566  79.650  1.00  0.00           O  
ATOM    714  N   GLN    52      93.656 128.376  81.238  1.00  0.00           N  
ATOM    715  H   GLN    52      92.820 128.170  81.766  1.00  0.00           H  
ATOM    716  CA  GLN    52      94.125 129.651  81.612  1.00  0.00           C  
ATOM    717  HA  GLN    52      93.515 129.989  82.450  1.00  0.00           H  
ATOM    718  CB  GLN    52      95.500 129.456  82.270  1.00  0.00           C  
ATOM    719  HB2 GLN    52      96.199 129.025  81.553  1.00  0.00           H  
ATOM    720  HB3 GLN    52      96.035 130.381  82.486  1.00  0.00           H  
ATOM    721  CG  GLN    52      95.451 128.602  83.501  1.00  0.00           C  
ATOM    722  HG2 GLN    52      94.725 129.043  84.185  1.00  0.00           H  
ATOM    723  HG3 GLN    52      95.122 127.591  83.260  1.00  0.00           H  
ATOM    724  CD  GLN    52      96.778 128.726  84.301  1.00  0.00           C  
ATOM    725  OE1 GLN    52      97.905 128.702  83.840  1.00  0.00           O  
ATOM    726  NE2 GLN    52      96.716 128.828  85.650  1.00  0.00           N  
ATOM    727 HE21 GLN    52      95.767 128.711  85.977  1.00  0.00           H  
ATOM    728 HE22 GLN    52      97.572 128.724  86.175  1.00  0.00           H  
ATOM    729  C   GLN    52      94.016 130.739  80.532  1.00  0.00           C  
ATOM    730  O   GLN    52      95.016 131.315  80.052  1.00  0.00           O  
ATOM    731  N   SER    53      92.799 131.151  80.088  1.00  0.00           N  
ATOM    732  H   SER    53      92.818 131.706  79.244  1.00  0.00           H  
ATOM    733  CA  SER    53      91.435 130.971  80.721  1.00  0.00           C  
ATOM    734  HA  SER    53      91.444 130.053  81.309  1.00  0.00           H  
ATOM    735  CB  SER    53      91.201 132.135  81.669  1.00  0.00           C  
ATOM    736  HB2 SER    53      91.255 133.068  81.108  1.00  0.00           H  
ATOM    737  HB3 SER    53      90.154 132.115  81.972  1.00  0.00           H  
ATOM    738  OG  SER    53      92.025 132.180  82.813  1.00  0.00           O  
ATOM    739  HG  SER    53      92.855 132.588  82.556  1.00  0.00           H  
ATOM    740  C   SER    53      90.271 130.761  79.668  1.00  0.00           C  
ATOM    741  O   SER    53      90.203 131.444  78.643  1.00  0.00           O  
ATOM    742  N   SER    54      89.360 129.808  79.863  1.00  0.00           N  
ATOM    743  H   SER    54      89.388 129.372  80.773  1.00  0.00           H  
ATOM    744  CA  SER    54      88.189 129.445  78.996  1.00  0.00           C  
ATOM    745  HA  SER    54      88.532 129.525  77.965  1.00  0.00           H  
ATOM    746  CB  SER    54      87.776 128.003  79.321  1.00  0.00           C  
ATOM    747  HB2 SER    54      88.599 127.303  79.176  1.00  0.00           H  
ATOM    748  HB3 SER    54      87.506 127.966  80.376  1.00  0.00           H  
ATOM    749  OG  SER    54      86.801 127.613  78.351  1.00  0.00           O  
ATOM    750  HG  SER    54      86.655 126.701  78.612  1.00  0.00           H  
ATOM    751  C   SER    54      87.028 130.400  79.251  1.00  0.00           C  
ATOM    752  O   SER    54      86.975 130.871  80.395  1.00  0.00           O  
ATOM    753  N   TYR    55      86.315 130.842  78.190  1.00  0.00           N  
ATOM    754  H   TYR    55      86.444 130.457  77.265  1.00  0.00           H  
ATOM    755  CA  TYR    55      85.196 131.826  78.391  1.00  0.00           C  
ATOM    756  HA  TYR    55      84.981 131.955  79.452  1.00  0.00           H  
ATOM    757  CB  TYR    55      85.523 133.268  77.889  1.00  0.00           C  
ATOM    758  HB2 TYR    55      85.775 133.250  76.829  1.00  0.00           H  
ATOM    759  HB3 TYR    55      84.570 133.797  77.928  1.00  0.00           H  
ATOM    760  CG  TYR    55      86.592 133.942  78.762  1.00  0.00           C  
ATOM    761  CD1 TYR    55      86.248 135.014  79.649  1.00  0.00           C  
ATOM    762  HD1 TYR    55      85.231 135.369  79.729  1.00  0.00           H  
ATOM    763  CE1 TYR    55      87.207 135.461  80.571  1.00  0.00           C  
ATOM    764  HE1 TYR    55      87.014 136.206  81.328  1.00  0.00           H  
ATOM    765  CZ  TYR    55      88.539 134.948  80.508  1.00  0.00           C  
ATOM    766  OH  TYR    55      89.493 135.330  81.387  1.00  0.00           O  
ATOM    767  HH  TYR    55      89.585 136.277  81.256  1.00  0.00           H  
ATOM    768  CE2 TYR    55      88.806 133.961  79.529  1.00  0.00           C  
ATOM    769  HE2 TYR    55      89.803 133.546  79.542  1.00  0.00           H  
ATOM    770  CD2 TYR    55      87.877 133.453  78.611  1.00  0.00           C  
ATOM    771  HD2 TYR    55      88.227 132.808  77.818  1.00  0.00           H  
ATOM    772  C   TYR    55      83.960 131.258  77.605  1.00  0.00           C  
ATOM    773  O   TYR    55      83.960 131.092  76.352  1.00  0.00           O  
ATOM    774  N   SER    56      82.809 130.961  78.192  1.00  0.00           N  
ATOM    775  H   SER    56      82.069 130.706  77.554  1.00  0.00           H  
ATOM    776  CA  SER    56      82.475 130.839  79.605  1.00  0.00           C  
ATOM    777  HA  SER    56      81.556 130.265  79.486  1.00  0.00           H  
ATOM    778  CB  SER    56      83.400 129.846  80.336  1.00  0.00           C  
ATOM    779  HB2 SER    56      83.958 129.220  79.640  1.00  0.00           H  
ATOM    780  HB3 SER    56      84.155 130.379  80.914  1.00  0.00           H  
ATOM    781  OG  SER    56      82.599 128.935  81.110  1.00  0.00           O  
ATOM    782  HG  SER    56      82.394 128.148  80.600  1.00  0.00           H  
ATOM    783  C   SER    56      82.271 132.224  80.318  1.00  0.00           C  
ATOM    784  O   SER    56      83.079 133.191  80.210  1.00  0.00           O  
ATOM    785  N   SER    57      81.183 132.399  81.001  1.00  0.00           N  
ATOM    786  H   SER    57      80.956 133.309  81.377  1.00  0.00           H  
ATOM    787  CA  SER    57      80.063 131.488  81.105  1.00  0.00           C  
ATOM    788  HA  SER    57      80.351 130.456  81.305  1.00  0.00           H  
ATOM    789  CB  SER    57      79.349 131.984  82.406  1.00  0.00           C  
ATOM    790  HB2 SER    57      78.452 131.364  82.415  1.00  0.00           H  
ATOM    791  HB3 SER    57      79.955 131.653  83.250  1.00  0.00           H  
ATOM    792  OG  SER    57      79.019 133.394  82.449  1.00  0.00           O  
ATOM    793  HG  SER    57      78.169 133.572  82.041  1.00  0.00           H  
ATOM    794  C   SER    57      79.098 131.492  79.892  1.00  0.00           C  
ATOM    795  O   SER    57      78.532 130.511  79.501  1.00  0.00           O  
ATOM    796  N   TYR    58      79.057 132.641  79.151  1.00  0.00           N  
ATOM    797  H   TYR    58      79.525 133.504  79.387  1.00  0.00           H  
ATOM    798  CA  TYR    58      78.270 132.632  77.954  1.00  0.00           C  
ATOM    799  HA  TYR    58      77.215 132.404  78.108  1.00  0.00           H  
ATOM    800  CB  TYR    58      78.479 134.028  77.239  1.00  0.00           C  
ATOM    801  HB2 TYR    58      78.280 133.797  76.192  1.00  0.00           H  
ATOM    802  HB3 TYR    58      77.632 134.675  77.466  1.00  0.00           H  
ATOM    803  CG  TYR    58      79.803 134.727  77.454  1.00  0.00           C  
ATOM    804  CD1 TYR    58      80.034 135.375  78.728  1.00  0.00           C  
ATOM    805  HD1 TYR    58      79.225 135.447  79.440  1.00  0.00           H  
ATOM    806  CE1 TYR    58      81.265 135.964  78.995  1.00  0.00           C  
ATOM    807  HE1 TYR    58      81.426 136.493  79.923  1.00  0.00           H  
ATOM    808  CZ  TYR    58      82.279 135.780  77.976  1.00  0.00           C  
ATOM    809  OH  TYR    58      83.477 136.353  78.234  1.00  0.00           O  
ATOM    810  HH  TYR    58      83.993 136.286  77.428  1.00  0.00           H  
ATOM    811  CE2 TYR    58      82.063 135.081  76.761  1.00  0.00           C  
ATOM    812  HE2 TYR    58      82.841 134.945  76.025  1.00  0.00           H  
ATOM    813  CD2 TYR    58      80.784 134.606  76.502  1.00  0.00           C  
ATOM    814  HD2 TYR    58      80.484 134.190  75.552  1.00  0.00           H  
ATOM    815  C   TYR    58      78.896 131.592  76.966  1.00  0.00           C  
ATOM    816  O   TYR    58      80.143 131.403  77.056  1.00  0.00           O  
ATOM    817  N   GLY    59      78.256 130.995  75.920  1.00  0.00           N  
ATOM    818  H   GLY    59      78.807 130.409  75.308  1.00  0.00           H  
ATOM    819  CA  GLY    59      76.744 131.043  75.783  1.00  0.00           C  
ATOM    820  HA2 GLY    59      76.252 130.788  76.722  1.00  0.00           H  
ATOM    821  HA3 GLY    59      76.476 132.080  75.580  1.00  0.00           H  
ATOM    822  C   GLY    59      76.293 130.224  74.603  1.00  0.00           C  
ATOM    823  O   GLY    59      77.048 130.128  73.640  1.00  0.00           O  
ATOM    824  N   GLN    60      75.116 129.575  74.620  1.00  0.00           N  
ATOM    825  H   GLN    60      74.813 129.247  73.714  1.00  0.00           H  
ATOM    826  CA  GLN    60      74.120 129.663  75.734  1.00  0.00           C  
ATOM    827  HA  GLN    60      74.522 129.563  76.742  1.00  0.00           H  
ATOM    828  CB  GLN    60      73.361 131.049  75.677  1.00  0.00           C  
ATOM    829  HB2 GLN    60      72.521 131.047  76.372  1.00  0.00           H  
ATOM    830  HB3 GLN    60      74.029 131.880  75.903  1.00  0.00           H  
ATOM    831  CG  GLN    60      72.749 131.392  74.293  1.00  0.00           C  
ATOM    832  HG2 GLN    60      73.454 131.351  73.463  1.00  0.00           H  
ATOM    833  HG3 GLN    60      72.057 130.605  73.995  1.00  0.00           H  
ATOM    834  CD  GLN    60      72.078 132.774  74.291  1.00  0.00           C  
ATOM    835  OE1 GLN    60      71.955 133.432  75.329  1.00  0.00           O  
ATOM    836  NE2 GLN    60      71.525 133.228  73.166  1.00  0.00           N  
ATOM    837 HE21 GLN    60      71.702 132.657  72.351  1.00  0.00           H  
ATOM    838 HE22 GLN    60      71.053 134.117  73.247  1.00  0.00           H  
ATOM    839  C   GLN    60      73.099 128.482  75.650  1.00  0.00           C  
ATOM    840  O   GLN    60      73.019 127.757  74.626  1.00  0.00           O  
ATOM    841  N   SER    61      72.471 128.213  76.791  1.00  0.00           N  
ATOM    842  H   SER    61      72.577 128.907  77.517  1.00  0.00           H  
ATOM    843  CA  SER    61      71.440 127.103  76.987  1.00  0.00           C  
ATOM    844  HA  SER    61      71.403 126.422  76.137  1.00  0.00           H  
ATOM    845  CB  SER    61      71.772 126.324  78.309  1.00  0.00           C  
ATOM    846  HB2 SER    61      71.582 126.935  79.191  1.00  0.00           H  
ATOM    847  HB3 SER    61      71.199 125.397  78.320  1.00  0.00           H  
ATOM    848  OG  SER    61      73.100 125.984  78.071  1.00  0.00           O  
ATOM    849  HG  SER    61      73.421 126.872  77.897  1.00  0.00           H  
ATOM    850  C   SER    61      70.081 127.762  77.139  1.00  0.00           C  
ATOM    851  O   SER    61      69.946 128.867  77.681  1.00  0.00           O  
ATOM    852  N   GLN    62      69.066 126.972  76.796  1.00  0.00           N  
ATOM    853  H   GLN    62      69.368 126.030  76.593  1.00  0.00           H  
ATOM    854  CA  GLN    62      67.692 127.343  76.774  1.00  0.00           C  
ATOM    855  HA  GLN    62      67.343 127.501  77.794  1.00  0.00           H  
ATOM    856  CB  GLN    62      67.457 128.513  75.915  1.00  0.00           C  
ATOM    857  HB2 GLN    62      67.978 129.398  76.281  1.00  0.00           H  
ATOM    858  HB3 GLN    62      67.928 128.243  74.970  1.00  0.00           H  
ATOM    859  CG  GLN    62      66.011 128.980  75.672  1.00  0.00           C  
ATOM    860  HG2 GLN    62      65.973 129.947  75.169  1.00  0.00           H  
ATOM    861  HG3 GLN    62      65.524 128.244  75.033  1.00  0.00           H  
ATOM    862  CD  GLN    62      65.059 129.109  76.878  1.00  0.00           C  
ATOM    863  OE1 GLN    62      65.187 128.495  77.928  1.00  0.00           O  
ATOM    864  NE2 GLN    62      63.976 129.866  76.866  1.00  0.00           N  
ATOM    865 HE21 GLN    62      63.304 129.769  77.614  1.00  0.00           H  
ATOM    866 HE22 GLN    62      63.898 130.436  76.036  1.00  0.00           H  
ATOM    867  C   GLN    62      66.858 126.053  76.392  1.00  0.00           C  
ATOM    868  O   GLN    62      67.218 125.258  75.505  1.00  0.00           O  
ATOM    869  N   ASN    63      65.633 125.872  77.023  1.00  0.00           N  
ATOM    870  H   ASN    63      65.393 126.599  77.683  1.00  0.00           H  
ATOM    871  CA  ASN    63      64.766 124.650  76.859  1.00  0.00           C  
ATOM    872  HA  ASN    63      65.280 123.692  76.797  1.00  0.00           H  
ATOM    873  CB  ASN    63      63.960 124.496  78.148  1.00  0.00           C  
ATOM    874  HB2 ASN    63      63.423 125.404  78.420  1.00  0.00           H  
ATOM    875  HB3 ASN    63      63.206 123.713  78.063  1.00  0.00           H  
ATOM    876  CG  ASN    63      64.870 124.000  79.318  1.00  0.00           C  
ATOM    877  OD1 ASN    63      65.958 123.475  79.072  1.00  0.00           O  
ATOM    878  ND2 ASN    63      64.596 124.233  80.582  1.00  0.00           N  
ATOM    879 HD21 ASN    63      65.278 124.178  81.325  1.00  0.00           H  
ATOM    880 HD22 ASN    63      63.684 124.634  80.749  1.00  0.00           H  
ATOM    881  C   ASN    63      63.818 124.781  75.666  1.00  0.00           C  
ATOM    882  O   ASN    63      62.548 124.800  75.867  1.00  0.00           O  
ATOM    883  N   THR    64      64.284 124.956  74.468  1.00  0.00           N  
ATOM    884  H   THR    64      65.280 124.904  74.310  1.00  0.00           H  
ATOM    885  CA  THR    64      63.492 124.980  73.235  1.00  0.00           C  
ATOM    886  HA  THR    64      62.443 124.853  73.503  1.00  0.00           H  
ATOM    887  CB  THR    64      63.619 126.335  72.529  1.00  0.00           C  
ATOM    888  HB  THR    64      63.384 127.090  73.278  1.00  0.00           H  
ATOM    889  CG2 THR    64      64.933 126.577  71.829  1.00  0.00           C  
ATOM    890 HG21 THR    64      65.135 125.956  70.956  1.00  0.00           H  
ATOM    891 HG22 THR    64      64.994 127.640  71.597  1.00  0.00           H  
ATOM    892 HG23 THR    64      65.596 126.284  72.642  1.00  0.00           H  
ATOM    893  OG1 THR    64      62.578 126.380  71.532  1.00  0.00           O  
ATOM    894  HG1 THR    64      61.853 126.810  71.991  1.00  0.00           H  
ATOM    895  C   THR    64      63.800 123.793  72.295  1.00  0.00           C  
ATOM    896  O   THR    64      64.971 123.464  72.222  1.00  0.00           O  
ATOM    897  N   GLY    65      62.882 123.232  71.512  1.00  0.00           N  
ATOM    898  H   GLY    65      63.244 122.484  70.937  1.00  0.00           H  
ATOM    899  CA  GLY    65      61.442 123.389  71.617  1.00  0.00           C  
ATOM    900  HA2 GLY    65      61.168 124.395  71.298  1.00  0.00           H  
ATOM    901  HA3 GLY    65      60.918 122.828  70.843  1.00  0.00           H  
ATOM    902  C   GLY    65      60.906 123.069  72.989  1.00  0.00           C  
ATOM    903  O   GLY    65      61.506 122.207  73.651  1.00  0.00           O  
ATOM    904  N   TYR    66      59.800 123.635  73.353  1.00  0.00           N  
ATOM    905  H   TYR    66      59.365 124.194  72.633  1.00  0.00           H  
ATOM    906  CA  TYR    66      59.243 123.348  74.684  1.00  0.00           C  
ATOM    907  HA  TYR    66      60.074 123.425  75.385  1.00  0.00           H  
ATOM    908  CB  TYR    66      58.238 124.426  75.174  1.00  0.00           C  
ATOM    909  HB2 TYR    66      58.800 125.296  75.511  1.00  0.00           H  
ATOM    910  HB3 TYR    66      57.669 124.832  74.337  1.00  0.00           H  
ATOM    911  CG  TYR    66      57.481 123.996  76.395  1.00  0.00           C  
ATOM    912  CD1 TYR    66      56.151 123.488  76.222  1.00  0.00           C  
ATOM    913  HD1 TYR    66      55.736 123.522  75.225  1.00  0.00           H  
ATOM    914  CE1 TYR    66      55.426 123.092  77.387  1.00  0.00           C  
ATOM    915  HE1 TYR    66      54.400 122.758  77.334  1.00  0.00           H  
ATOM    916  CZ  TYR    66      55.992 123.279  78.693  1.00  0.00           C  
ATOM    917  OH  TYR    66      55.240 123.015  79.818  1.00  0.00           O  
ATOM    918  HH  TYR    66      55.771 122.931  80.613  1.00  0.00           H  
ATOM    919  CE2 TYR    66      57.331 123.671  78.771  1.00  0.00           C  
ATOM    920  HE2 TYR    66      57.811 123.636  79.739  1.00  0.00           H  
ATOM    921  CD2 TYR    66      58.089 123.923  77.629  1.00  0.00           C  
ATOM    922  HD2 TYR    66      59.135 124.156  77.764  1.00  0.00           H  
ATOM    923  C   TYR    66      58.647 121.916  74.716  1.00  0.00           C  
ATOM    924  O   TYR    66      57.740 121.559  73.953  1.00  0.00           O  
ATOM    925  N   GLY    67      59.146 121.001  75.641  1.00  0.00           N  
ATOM    926  H   GLY    67      60.012 121.314  76.056  1.00  0.00           H  
ATOM    927  CA  GLY    67      58.739 119.565  75.795  1.00  0.00           C  
ATOM    928  HA2 GLY    67      59.349 119.156  76.600  1.00  0.00           H  
ATOM    929  HA3 GLY    67      57.683 119.623  76.061  1.00  0.00           H  
ATOM    930  C   GLY    67      59.012 118.693  74.499  1.00  0.00           C  
ATOM    931  O   GLY    67      59.688 119.162  73.591  1.00  0.00           O  
ATOM    932  N   THR    68      58.592 117.464  74.534  1.00  0.00           N  
ATOM    933  H   THR    68      58.072 117.193  75.357  1.00  0.00           H  
ATOM    934  CA  THR    68      58.572 116.461  73.401  1.00  0.00           C  
ATOM    935  HA  THR    68      59.547 116.537  72.919  1.00  0.00           H  
ATOM    936  CB  THR    68      58.374 115.004  73.832  1.00  0.00           C  
ATOM    937  HB  THR    68      58.469 114.246  73.054  1.00  0.00           H  
ATOM    938  CG2 THR    68      59.369 114.648  74.917  1.00  0.00           C  
ATOM    939 HG21 THR    68      59.562 113.579  74.827  1.00  0.00           H  
ATOM    940 HG22 THR    68      60.256 115.233  74.675  1.00  0.00           H  
ATOM    941 HG23 THR    68      58.923 114.904  75.878  1.00  0.00           H  
ATOM    942  OG1 THR    68      57.164 114.638  74.485  1.00  0.00           O  
ATOM    943  HG1 THR    68      56.421 114.628  73.876  1.00  0.00           H  
ATOM    944  C   THR    68      57.664 116.958  72.338  1.00  0.00           C  
ATOM    945  O   THR    68      56.703 117.671  72.625  1.00  0.00           O  
ATOM    946  N   GLN    69      57.991 116.590  71.081  1.00  0.00           N  
ATOM    947  H   GLN    69      58.794 115.977  71.094  1.00  0.00           H  
ATOM    948  CA  GLN    69      57.234 116.765  69.845  1.00  0.00           C  
ATOM    949  HA  GLN    69      57.000 117.830  69.852  1.00  0.00           H  
ATOM    950  CB  GLN    69      58.119 116.450  68.631  1.00  0.00           C  
ATOM    951  HB2 GLN    69      59.102 116.914  68.705  1.00  0.00           H  
ATOM    952  HB3 GLN    69      58.434 115.408  68.665  1.00  0.00           H  
ATOM    953  CG  GLN    69      57.355 116.787  67.403  1.00  0.00           C  
ATOM    954  HG2 GLN    69      56.418 116.242  67.295  1.00  0.00           H  
ATOM    955  HG3 GLN    69      56.982 117.783  67.637  1.00  0.00           H  
ATOM    956  CD  GLN    69      58.072 116.776  66.030  1.00  0.00           C  
ATOM    957  OE1 GLN    69      58.811 115.896  65.583  1.00  0.00           O  
ATOM    958  NE2 GLN    69      57.817 117.768  65.243  1.00  0.00           N  
ATOM    959 HE21 GLN    69      57.015 118.349  65.441  1.00  0.00           H  
ATOM    960 HE22 GLN    69      58.272 117.737  64.341  1.00  0.00           H  
ATOM    961  C   GLN    69      55.974 115.887  69.905  1.00  0.00           C  
ATOM    962  O   GLN    69      56.032 114.738  70.361  1.00  0.00           O  
ATOM    963  N   SER    70      54.819 116.412  69.443  1.00  0.00           N  
ATOM    964  H   SER    70      54.752 117.409  69.299  1.00  0.00           H  
ATOM    965  CA  SER    70      53.648 115.502  69.151  1.00  0.00           C  
ATOM    966  HA  SER    70      53.387 114.960  70.060  1.00  0.00           H  
ATOM    967  CB  SER    70      52.426 116.296  68.634  1.00  0.00           C  
ATOM    968  HB2 SER    70      52.198 117.110  69.321  1.00  0.00           H  
ATOM    969  HB3 SER    70      52.606 116.683  67.631  1.00  0.00           H  
ATOM    970  OG  SER    70      51.336 115.446  68.424  1.00  0.00           O  
ATOM    971  HG  SER    70      50.661 115.896  67.911  1.00  0.00           H  
ATOM    972  C   SER    70      53.992 114.394  68.134  1.00  0.00           C  
ATOM    973  O   SER    70      54.544 114.726  67.126  1.00  0.00           O  
ATOM    974  N   THR    71      53.608 113.156  68.360  1.00  0.00           N  
ATOM    975  H   THR    71      53.073 112.956  69.193  1.00  0.00           H  
ATOM    976  CA  THR    71      54.018 111.955  67.603  1.00  0.00           C  
ATOM    977  HA  THR    71      54.878 112.238  66.996  1.00  0.00           H  
ATOM    978  CB  THR    71      54.340 110.639  68.449  1.00  0.00           C  
ATOM    979  HB  THR    71      53.571 110.309  69.149  1.00  0.00           H  
ATOM    980  CG2 THR    71      54.805 109.541  67.535  1.00  0.00           C  
ATOM    981 HG21 THR    71      54.028 109.319  66.804  1.00  0.00           H  
ATOM    982 HG22 THR    71      55.813 109.718  67.160  1.00  0.00           H  
ATOM    983 HG23 THR    71      54.720 108.607  68.091  1.00  0.00           H  
ATOM    984  OG1 THR    71      55.515 110.900  69.267  1.00  0.00           O  
ATOM    985  HG1 THR    71      55.447 111.646  69.868  1.00  0.00           H  
ATOM    986  C   THR    71      52.796 111.680  66.693  1.00  0.00           C  
ATOM    987  O   THR    71      51.863 111.015  67.099  1.00  0.00           O  
ATOM    988  N   PRO    72      52.906 112.152  65.412  1.00  0.00           N  
ATOM    989  CD  PRO    72      54.011 112.800  64.732  1.00  0.00           C  
ATOM    990  HD2 PRO    72      54.998 112.376  64.913  1.00  0.00           H  
ATOM    991  HD3 PRO    72      53.993 113.886  64.826  1.00  0.00           H  
ATOM    992  CG  PRO    72      53.733 112.506  63.265  1.00  0.00           C  
ATOM    993  HG2 PRO    72      53.989 111.500  62.934  1.00  0.00           H  
ATOM    994  HG3 PRO    72      54.250 113.160  62.563  1.00  0.00           H  
ATOM    995  CB  PRO    72      52.246 112.638  63.118  1.00  0.00           C  
ATOM    996  HB2 PRO    72      51.820 112.105  62.268  1.00  0.00           H  
ATOM    997  HB3 PRO    72      51.963 113.689  63.175  1.00  0.00           H  
ATOM    998  CA  PRO    72      51.680 112.102  64.479  1.00  0.00           C  
ATOM    999  HA  PRO    72      50.907 112.769  64.861  1.00  0.00           H  
ATOM   1000  C   PRO    72      51.116 110.734  64.115  1.00  0.00           C  
ATOM   1001  O   PRO    72      51.760 109.691  64.306  1.00  0.00           O  
ATOM   1002  N   GLN    73      49.853 110.734  63.722  1.00  0.00           N  
ATOM   1003  H   GLN    73      49.351 111.604  63.615  1.00  0.00           H  
ATOM   1004  CA  GLN    73      49.110 109.509  63.385  1.00  0.00           C  
ATOM   1005  HA  GLN    73      49.197 108.805  64.213  1.00  0.00           H  
ATOM   1006  CB  GLN    73      47.657 109.658  63.174  1.00  0.00           C  
ATOM   1007  HB2 GLN    73      47.604 110.068  62.166  1.00  0.00           H  
ATOM   1008  HB3 GLN    73      47.255 108.645  63.195  1.00  0.00           H  
ATOM   1009  CG  GLN    73      46.838 110.529  64.141  1.00  0.00           C  
ATOM   1010  HG2 GLN    73      47.296 111.517  64.185  1.00  0.00           H  
ATOM   1011  HG3 GLN    73      45.804 110.693  63.837  1.00  0.00           H  
ATOM   1012  CD  GLN    73      46.934 109.971  65.517  1.00  0.00           C  
ATOM   1013  OE1 GLN    73      47.839 110.286  66.245  1.00  0.00           O  
ATOM   1014  NE2 GLN    73      45.999 109.218  66.046  1.00  0.00           N  
ATOM   1015 HE21 GLN    73      45.322 108.891  65.372  1.00  0.00           H  
ATOM   1016 HE22 GLN    73      46.077 108.852  66.985  1.00  0.00           H  
ATOM   1017  C   GLN    73      49.702 108.725  62.245  1.00  0.00           C  
ATOM   1018  O   GLN    73      50.398 109.291  61.366  1.00  0.00           O  
ATOM   1019  N   GLY    74      49.466 107.381  62.203  1.00  0.00           N  
ATOM   1020  H   GLY    74      48.921 106.958  62.942  1.00  0.00           H  
ATOM   1021  CA  GLY    74      49.890 106.579  61.063  1.00  0.00           C  
ATOM   1022  HA2 GLY    74      50.802 106.884  60.549  1.00  0.00           H  
ATOM   1023  HA3 GLY    74      49.971 105.595  61.525  1.00  0.00           H  
ATOM   1024  C   GLY    74      48.800 106.446  60.009  1.00  0.00           C  
ATOM   1025  O   GLY    74      47.831 105.746  60.323  1.00  0.00           O  
ATOM   1026  N   TYR    75      48.776 107.238  58.957  1.00  0.00           N  
ATOM   1027  H   TYR    75      49.493 107.949  58.929  1.00  0.00           H  
ATOM   1028  CA  TYR    75      47.641 107.252  57.995  1.00  0.00           C  
ATOM   1029  HA  TYR    75      46.693 107.187  58.528  1.00  0.00           H  
ATOM   1030  CB  TYR    75      47.683 108.722  57.464  1.00  0.00           C  
ATOM   1031  HB2 TYR    75      48.642 109.004  57.029  1.00  0.00           H  
ATOM   1032  HB3 TYR    75      46.883 108.847  56.734  1.00  0.00           H  
ATOM   1033  CG  TYR    75      47.471 109.824  58.526  1.00  0.00           C  
ATOM   1034  CD1 TYR    75      48.599 110.382  59.174  1.00  0.00           C  
ATOM   1035  HD1 TYR    75      49.613 110.047  59.016  1.00  0.00           H  
ATOM   1036  CE1 TYR    75      48.459 111.538  60.060  1.00  0.00           C  
ATOM   1037  HE1 TYR    75      49.303 111.993  60.557  1.00  0.00           H  
ATOM   1038  CZ  TYR    75      47.085 111.926  60.392  1.00  0.00           C  
ATOM   1039  OH  TYR    75      46.900 112.810  61.445  1.00  0.00           O  
ATOM   1040  HH  TYR    75      47.740 113.137  61.773  1.00  0.00           H  
ATOM   1041  CE2 TYR    75      46.015 111.297  59.782  1.00  0.00           C  
ATOM   1042  HE2 TYR    75      45.012 111.419  60.164  1.00  0.00           H  
ATOM   1043  CD2 TYR    75      46.177 110.310  58.782  1.00  0.00           C  
ATOM   1044  HD2 TYR    75      45.317 109.885  58.285  1.00  0.00           H  
ATOM   1045  C   TYR    75      47.644 106.077  56.979  1.00  0.00           C  
ATOM   1046  O   TYR    75      48.705 105.698  56.554  1.00  0.00           O  
ATOM   1047  N   GLY    76      46.520 105.496  56.551  1.00  0.00           N  
ATOM   1048  H   GLY    76      45.679 105.941  56.888  1.00  0.00           H  
ATOM   1049  CA  GLY    76      46.469 104.593  55.421  1.00  0.00           C  
ATOM   1050  HA2 GLY    76      47.104 103.720  55.568  1.00  0.00           H  
ATOM   1051  HA3 GLY    76      45.459 104.184  55.378  1.00  0.00           H  
ATOM   1052  C   GLY    76      46.676 105.277  54.029  1.00  0.00           C  
ATOM   1053  O   GLY    76      46.998 104.532  53.058  1.00  0.00           O  
ATOM   1054  N   SER    77      46.573 106.600  53.918  1.00  0.00           N  
ATOM   1055  H   SER    77      46.141 107.144  54.651  1.00  0.00           H  
ATOM   1056  CA  SER    77      46.835 107.379  52.681  1.00  0.00           C  
ATOM   1057  HA  SER    77      46.017 107.331  51.962  1.00  0.00           H  
ATOM   1058  CB  SER    77      46.931 108.841  53.071  1.00  0.00           C  
ATOM   1059  HB2 SER    77      47.475 108.801  54.014  1.00  0.00           H  
ATOM   1060  HB3 SER    77      47.405 109.406  52.269  1.00  0.00           H  
ATOM   1061  OG  SER    77      45.645 109.305  53.343  1.00  0.00           O  
ATOM   1062  HG  SER    77      45.641 109.879  54.112  1.00  0.00           H  
ATOM   1063  C   SER    77      48.137 106.986  51.913  1.00  0.00           C  
ATOM   1064  O   SER    77      49.148 106.540  52.489  1.00  0.00           O  
ATOM   1065  N   THR    78      48.280 107.119  50.542  1.00  0.00           N  
ATOM   1066  H   THR    78      49.207 106.939  50.183  1.00  0.00           H  
ATOM   1067  CA  THR    78      47.141 107.194  49.589  1.00  0.00           C  
ATOM   1068  HA  THR    78      46.231 106.801  50.044  1.00  0.00           H  
ATOM   1069  CB  THR    78      46.851 108.666  49.141  1.00  0.00           C  
ATOM   1070  HB  THR    78      46.413 109.229  49.966  1.00  0.00           H  
ATOM   1071  CG2 THR    78      48.070 109.428  48.545  1.00  0.00           C  
ATOM   1072 HG21 THR    78      48.327 108.993  47.580  1.00  0.00           H  
ATOM   1073 HG22 THR    78      47.763 110.467  48.425  1.00  0.00           H  
ATOM   1074 HG23 THR    78      48.941 109.382  49.199  1.00  0.00           H  
ATOM   1075  OG1 THR    78      45.895 108.723  48.083  1.00  0.00           O  
ATOM   1076  HG1 THR    78      45.189 108.213  48.486  1.00  0.00           H  
ATOM   1077  C   THR    78      47.517 106.369  48.343  1.00  0.00           C  
ATOM   1078  O   THR    78      48.682 106.079  48.119  1.00  0.00           O  
ATOM   1079  N   GLY    79      46.548 105.957  47.502  1.00  0.00           N  
ATOM   1080  H   GLY    79      45.617 106.214  47.799  1.00  0.00           H  
ATOM   1081  CA  GLY    79      46.648 105.161  46.322  1.00  0.00           C  
ATOM   1082  HA2 GLY    79      45.700 105.154  45.784  1.00  0.00           H  
ATOM   1083  HA3 GLY    79      47.381 105.627  45.664  1.00  0.00           H  
ATOM   1084  C   GLY    79      47.065 103.654  46.529  1.00  0.00           C  
ATOM   1085  O   GLY    79      46.832 103.108  47.638  1.00  0.00           O  
ATOM   1086  N   GLY    80      47.706 102.953  45.656  1.00  0.00           N  
ATOM   1087  H   GLY    80      48.004 102.005  45.832  1.00  0.00           H  
ATOM   1088  CA  GLY    80      48.054 103.397  44.278  1.00  0.00           C  
ATOM   1089  HA2 GLY    80      48.622 104.306  44.473  1.00  0.00           H  
ATOM   1090  HA3 GLY    80      48.766 102.702  43.832  1.00  0.00           H  
ATOM   1091  C   GLY    80      46.915 103.840  43.357  1.00  0.00           C  
ATOM   1092  O   GLY    80      45.721 103.621  43.675  1.00  0.00           O  
ATOM   1093  N   TYR    81      47.264 104.592  42.342  1.00  0.00           N  
ATOM   1094  H   TYR    81      48.253 104.720  42.180  1.00  0.00           H  
ATOM   1095  CA  TYR    81      46.362 105.145  41.345  1.00  0.00           C  
ATOM   1096  HA  TYR    81      45.349 104.761  41.464  1.00  0.00           H  
ATOM   1097  CB  TYR    81      46.371 106.676  41.343  1.00  0.00           C  
ATOM   1098  HB2 TYR    81      47.387 107.037  41.189  1.00  0.00           H  
ATOM   1099  HB3 TYR    81      45.709 107.054  40.564  1.00  0.00           H  
ATOM   1100  CG  TYR    81      45.868 107.344  42.609  1.00  0.00           C  
ATOM   1101  CD1 TYR    81      44.585 107.914  42.673  1.00  0.00           C  
ATOM   1102  HD1 TYR    81      43.924 107.785  41.829  1.00  0.00           H  
ATOM   1103  CE1 TYR    81      44.172 108.689  43.807  1.00  0.00           C  
ATOM   1104  HE1 TYR    81      43.223 109.198  43.723  1.00  0.00           H  
ATOM   1105  CZ  TYR    81      45.110 109.001  44.846  1.00  0.00           C  
ATOM   1106  OH  TYR    81      44.789 109.943  45.730  1.00  0.00           O  
ATOM   1107  HH  TYR    81      43.860 109.777  45.904  1.00  0.00           H  
ATOM   1108  CE2 TYR    81      46.420 108.387  44.774  1.00  0.00           C  
ATOM   1109  HE2 TYR    81      47.064 108.693  45.584  1.00  0.00           H  
ATOM   1110  CD2 TYR    81      46.828 107.610  43.625  1.00  0.00           C  
ATOM   1111  HD2 TYR    81      47.812 107.178  43.510  1.00  0.00           H  
ATOM   1112  C   TYR    81      46.755 104.662  39.969  1.00  0.00           C  
ATOM   1113  O   TYR    81      47.357 105.337  39.142  1.00  0.00           O  
ATOM   1114  N   GLY    82      46.563 103.366  39.569  1.00  0.00           N  
ATOM   1115  H   GLY    82      46.894 103.214  38.627  1.00  0.00           H  
ATOM   1116  CA  GLY    82      45.618 102.382  40.110  1.00  0.00           C  
ATOM   1117  HA2 GLY    82      45.754 101.376  39.712  1.00  0.00           H  
ATOM   1118  HA3 GLY    82      45.892 102.247  41.156  1.00  0.00           H  
ATOM   1119  C   GLY    82      44.112 102.796  39.942  1.00  0.00           C  
ATOM   1120  O   GLY    82      43.805 103.885  39.514  1.00  0.00           O  
ATOM   1121  N   SER    83      43.227 101.838  40.371  1.00  0.00           N  
ATOM   1122  H   SER    83      43.587 101.018  40.838  1.00  0.00           H  
ATOM   1123  CA  SER    83      41.765 101.855  40.186  1.00  0.00           C  
ATOM   1124  HA  SER    83      41.389 101.190  40.964  1.00  0.00           H  
ATOM   1125  CB  SER    83      41.101 103.220  40.672  1.00  0.00           C  
ATOM   1126  HB2 SER    83      41.613 103.361  41.624  1.00  0.00           H  
ATOM   1127  HB3 SER    83      41.410 103.984  39.958  1.00  0.00           H  
ATOM   1128  OG  SER    83      39.705 102.982  40.821  1.00  0.00           O  
ATOM   1129  HG  SER    83      39.526 103.032  41.762  1.00  0.00           H  
ATOM   1130  C   SER    83      41.218 101.519  38.776  1.00  0.00           C  
ATOM   1131  O   SER    83      41.717 102.047  37.773  1.00  0.00           O  
ATOM   1132  N   SER    84      40.104 100.719  38.657  1.00  0.00           N  
ATOM   1133  H   SER    84      39.730 100.682  37.720  1.00  0.00           H  
ATOM   1134  CA  SER    84      39.303 100.015  39.655  1.00  0.00           C  
ATOM   1135  HA  SER    84      38.964 100.722  40.412  1.00  0.00           H  
ATOM   1136  CB  SER    84      38.016  99.427  39.064  1.00  0.00           C  
ATOM   1137  HB2 SER    84      37.441  99.051  39.911  1.00  0.00           H  
ATOM   1138  HB3 SER    84      37.373 100.213  38.669  1.00  0.00           H  
ATOM   1139  OG  SER    84      38.243  98.419  38.137  1.00  0.00           O  
ATOM   1140  HG  SER    84      37.696  97.654  38.330  1.00  0.00           H  
ATOM   1141  C   SER    84      39.970  98.762  40.300  1.00  0.00           C  
ATOM   1142  O   SER    84      39.402  98.205  41.243  1.00  0.00           O  
ATOM   1143  N   GLN    85      41.130  98.278  39.894  1.00  0.00           N  
ATOM   1144  H   GLN    85      41.452  98.657  39.014  1.00  0.00           H  
ATOM   1145  CA  GLN    85      41.976  97.338  40.599  1.00  0.00           C  
ATOM   1146  HA  GLN    85      42.744  97.027  39.891  1.00  0.00           H  
ATOM   1147  CB  GLN    85      42.808  98.048  41.658  1.00  0.00           C  
ATOM   1148  HB2 GLN    85      42.627  99.114  41.524  1.00  0.00           H  
ATOM   1149  HB3 GLN    85      42.594  97.739  42.681  1.00  0.00           H  
ATOM   1150  CG  GLN    85      44.341  97.805  41.346  1.00  0.00           C  
ATOM   1151  HG2 GLN    85      44.827  98.078  42.283  1.00  0.00           H  
ATOM   1152  HG3 GLN    85      44.456  96.745  41.122  1.00  0.00           H  
ATOM   1153  CD  GLN    85      44.873  98.634  40.232  1.00  0.00           C  
ATOM   1154  OE1 GLN    85      44.097  99.308  39.515  1.00  0.00           O  
ATOM   1155  NE2 GLN    85      46.089  98.525  39.881  1.00  0.00           N  
ATOM   1156 HE21 GLN    85      46.372  98.985  39.027  1.00  0.00           H  
ATOM   1157 HE22 GLN    85      46.718  98.014  40.483  1.00  0.00           H  
ATOM   1158  C   GLN    85      41.208  96.074  41.113  1.00  0.00           C  
ATOM   1159  O   GLN    85      41.453  95.611  42.218  1.00  0.00           O  
ATOM   1160  N   SER    86      40.432  95.498  40.213  1.00  0.00           N  
ATOM   1161  H   SER    86      40.449  95.805  39.251  1.00  0.00           H  
ATOM   1162  CA  SER    86      39.425  94.481  40.642  1.00  0.00           C  
ATOM   1163  HA  SER    86      39.145  94.681  41.677  1.00  0.00           H  
ATOM   1164  CB  SER    86      38.136  94.576  39.803  1.00  0.00           C  
ATOM   1165  HB2 SER    86      38.347  94.121  38.834  1.00  0.00           H  
ATOM   1166  HB3 SER    86      37.338  94.063  40.339  1.00  0.00           H  
ATOM   1167  OG  SER    86      37.690  95.912  39.830  1.00  0.00           O  
ATOM   1168  HG  SER    86      37.709  96.240  40.731  1.00  0.00           H  
ATOM   1169  C   SER    86      39.834  92.967  40.493  1.00  0.00           C  
ATOM   1170  O   SER    86      39.199  92.129  41.223  1.00  0.00           O  
ATOM   1171  N   SER    87      40.824  92.678  39.589  1.00  0.00           N  
ATOM   1172  H   SER    87      41.240  93.479  39.135  1.00  0.00           H  
ATOM   1173  CA  SER    87      41.424  91.451  39.134  1.00  0.00           C  
ATOM   1174  HA  SER    87      42.317  91.656  38.544  1.00  0.00           H  
ATOM   1175  CB  SER    87      41.998  90.650  40.268  1.00  0.00           C  
ATOM   1176  HB2 SER    87      42.469  91.316  40.992  1.00  0.00           H  
ATOM   1177  HB3 SER    87      41.183  90.208  40.840  1.00  0.00           H  
ATOM   1178  OG  SER    87      42.999  89.768  39.780  1.00  0.00           O  
ATOM   1179  HG  SER    87      42.760  88.869  40.017  1.00  0.00           H  
ATOM   1180  C   SER    87      40.446  90.568  38.320  1.00  0.00           C  
ATOM   1181  O   SER    87      39.214  90.603  38.525  1.00  0.00           O  
ATOM   1182  N   GLN    88      41.036  89.896  37.374  1.00  0.00           N  
ATOM   1183  H   GLN    88      42.046  89.891  37.347  1.00  0.00           H  
ATOM   1184  CA  GLN    88      40.399  88.970  36.414  1.00  0.00           C  
ATOM   1185  HA  GLN    88      39.453  88.653  36.852  1.00  0.00           H  
ATOM   1186  CB  GLN    88      40.035  89.754  35.117  1.00  0.00           C  
ATOM   1187  HB2 GLN    88      39.519  90.660  35.435  1.00  0.00           H  
ATOM   1188  HB3 GLN    88      40.885  90.139  34.555  1.00  0.00           H  
ATOM   1189  CG  GLN    88      39.251  88.934  34.116  1.00  0.00           C  
ATOM   1190  HG2 GLN    88      39.919  88.285  33.551  1.00  0.00           H  
ATOM   1191  HG3 GLN    88      38.475  88.297  34.542  1.00  0.00           H  
ATOM   1192  CD  GLN    88      38.491  89.815  33.093  1.00  0.00           C  
ATOM   1193  OE1 GLN    88      37.573  90.501  33.389  1.00  0.00           O  
ATOM   1194  NE2 GLN    88      39.054  90.043  31.927  1.00  0.00           N  
ATOM   1195 HE21 GLN    88      39.878  89.488  31.747  1.00  0.00           H  
ATOM   1196 HE22 GLN    88      38.645  90.602  31.192  1.00  0.00           H  
ATOM   1197  C   GLN    88      41.233  87.740  36.056  1.00  0.00           C  
ATOM   1198  O   GLN    88      42.436  87.920  35.853  1.00  0.00           O  
ATOM   1199  N   SER    89      40.642  86.552  35.812  1.00  0.00           N  
ATOM   1200  H   SER    89      39.671  86.558  36.091  1.00  0.00           H  
ATOM   1201  CA  SER    89      41.342  85.327  35.502  1.00  0.00           C  
ATOM   1202  HA  SER    89      42.387  85.556  35.295  1.00  0.00           H  
ATOM   1203  CB  SER    89      41.459  84.436  36.746  1.00  0.00           C  
ATOM   1204  HB2 SER    89      41.695  85.108  37.572  1.00  0.00           H  
ATOM   1205  HB3 SER    89      40.448  84.040  36.837  1.00  0.00           H  
ATOM   1206  OG  SER    89      42.439  83.406  36.745  1.00  0.00           O  
ATOM   1207  HG  SER    89      43.192  83.796  37.195  1.00  0.00           H  
ATOM   1208  C   SER    89      40.833  84.537  34.309  1.00  0.00           C  
ATOM   1209  O   SER    89      40.448  83.394  34.386  1.00  0.00           O  
ATOM   1210  N   SER    90      40.631  85.219  33.197  1.00  0.00           N  
ATOM   1211  H   SER    90      40.968  86.171  33.167  1.00  0.00           H  
ATOM   1212  CA  SER    90      40.062  84.621  31.993  1.00  0.00           C  
ATOM   1213  HA  SER    90      39.169  84.078  32.303  1.00  0.00           H  
ATOM   1214  CB  SER    90      39.687  85.694  30.978  1.00  0.00           C  
ATOM   1215  HB2 SER    90      40.607  86.160  30.623  1.00  0.00           H  
ATOM   1216  HB3 SER    90      39.087  85.344  30.139  1.00  0.00           H  
ATOM   1217  OG  SER    90      38.958  86.798  31.521  1.00  0.00           O  
ATOM   1218  HG  SER    90      39.104  87.407  30.794  1.00  0.00           H  
ATOM   1219  C   SER    90      40.914  83.489  31.403  1.00  0.00           C  
ATOM   1220  O   SER    90      41.984  83.232  31.851  1.00  0.00           O  
ATOM   1221  N   TYR    91      40.532  82.828  30.364  1.00  0.00           N  
ATOM   1222  H   TYR    91      39.587  82.978  30.039  1.00  0.00           H  
ATOM   1223  CA  TYR    91      41.296  81.889  29.565  1.00  0.00           C  
ATOM   1224  HA  TYR    91      40.554  81.638  28.808  1.00  0.00           H  
ATOM   1225  CB  TYR    91      42.460  82.626  28.869  1.00  0.00           C  
ATOM   1226  HB2 TYR    91      42.286  83.699  28.781  1.00  0.00           H  
ATOM   1227  HB3 TYR    91      43.345  82.545  29.501  1.00  0.00           H  
ATOM   1228  CG  TYR    91      42.852  82.095  27.506  1.00  0.00           C  
ATOM   1229  CD1 TYR    91      41.901  82.091  26.454  1.00  0.00           C  
ATOM   1230  HD1 TYR    91      40.976  82.641  26.540  1.00  0.00           H  
ATOM   1231  CE1 TYR    91      42.182  81.515  25.211  1.00  0.00           C  
ATOM   1232  HE1 TYR    91      41.471  81.568  24.400  1.00  0.00           H  
ATOM   1233  CZ  TYR    91      43.309  80.729  25.080  1.00  0.00           C  
ATOM   1234  OH  TYR    91      43.462  79.980  24.012  1.00  0.00           O  
ATOM   1235  HH  TYR    91      44.387  79.724  23.976  1.00  0.00           H  
ATOM   1236  CE2 TYR    91      44.276  80.691  26.125  1.00  0.00           C  
ATOM   1237  HE2 TYR    91      45.169  80.102  25.982  1.00  0.00           H  
ATOM   1238  CD2 TYR    91      44.064  81.378  27.292  1.00  0.00           C  
ATOM   1239  HD2 TYR    91      44.834  81.351  28.049  1.00  0.00           H  
ATOM   1240  C   TYR    91      41.716  80.618  30.353  1.00  0.00           C  
ATOM   1241  O   TYR    91      42.849  80.178  30.153  1.00  0.00           O  
ATOM   1242  N   GLY    92      40.916  79.915  31.141  1.00  0.00           N  
ATOM   1243  H   GLY    92      41.332  79.150  31.652  1.00  0.00           H  
ATOM   1244  CA  GLY    92      39.512  80.139  31.402  1.00  0.00           C  
ATOM   1245  HA2 GLY    92      39.394  81.063  31.968  1.00  0.00           H  
ATOM   1246  HA3 GLY    92      38.982  80.164  30.451  1.00  0.00           H  
ATOM   1247  C   GLY    92      38.840  79.040  32.137  1.00  0.00           C  
ATOM   1248  O   GLY    92      39.581  78.259  32.787  1.00  0.00           O  
ATOM   1249  N   GLN    93      37.526  78.964  32.189  1.00  0.00           N  
ATOM   1250  H   GLN    93      37.097  79.795  31.807  1.00  0.00           H  
ATOM   1251  CA  GLN    93      36.697  77.968  32.862  1.00  0.00           C  
ATOM   1252  HA  GLN    93      37.014  78.042  33.902  1.00  0.00           H  
ATOM   1253  CB  GLN    93      35.194  78.293  32.661  1.00  0.00           C  
ATOM   1254  HB2 GLN    93      34.570  77.631  33.262  1.00  0.00           H  
ATOM   1255  HB3 GLN    93      34.850  79.241  33.075  1.00  0.00           H  
ATOM   1256  CG  GLN    93      34.568  78.196  31.278  1.00  0.00           C  
ATOM   1257  HG2 GLN    93      34.609  79.161  30.773  1.00  0.00           H  
ATOM   1258  HG3 GLN    93      35.120  77.455  30.700  1.00  0.00           H  
ATOM   1259  CD  GLN    93      33.124  77.689  31.082  1.00  0.00           C  
ATOM   1260  OE1 GLN    93      32.450  77.106  31.965  1.00  0.00           O  
ATOM   1261  NE2 GLN    93      32.493  78.060  29.959  1.00  0.00           N  
ATOM   1262 HE21 GLN    93      31.553  77.691  30.002  1.00  0.00           H  
ATOM   1263 HE22 GLN    93      32.937  78.261  29.075  1.00  0.00           H  
ATOM   1264  C   GLN    93      37.045  76.517  32.483  1.00  0.00           C  
ATOM   1265  O   GLN    93      37.579  76.255  31.364  1.00  0.00           O  
ATOM   1266  N   GLN    94      36.766  75.574  33.451  1.00  0.00           N  
ATOM   1267  H   GLN    94      36.367  75.764  34.359  1.00  0.00           H  
ATOM   1268  CA  GLN    94      36.841  74.141  33.160  1.00  0.00           C  
ATOM   1269  HA  GLN    94      37.779  73.937  32.643  1.00  0.00           H  
ATOM   1270  CB  GLN    94      36.839  73.248  34.435  1.00  0.00           C  
ATOM   1271  HB2 GLN    94      37.000  72.206  34.157  1.00  0.00           H  
ATOM   1272  HB3 GLN    94      37.797  73.495  34.891  1.00  0.00           H  
ATOM   1273  CG  GLN    94      35.675  73.281  35.490  1.00  0.00           C  
ATOM   1274  HG2 GLN    94      34.748  73.157  34.931  1.00  0.00           H  
ATOM   1275  HG3 GLN    94      35.848  72.473  36.200  1.00  0.00           H  
ATOM   1276  CD  GLN    94      35.576  74.536  36.230  1.00  0.00           C  
ATOM   1277  OE1 GLN    94      35.034  75.476  35.770  1.00  0.00           O  
ATOM   1278  NE2 GLN    94      35.973  74.529  37.483  1.00  0.00           N  
ATOM   1279 HE21 GLN    94      36.234  73.651  37.909  1.00  0.00           H  
ATOM   1280 HE22 GLN    94      35.742  75.320  38.067  1.00  0.00           H  
ATOM   1281  C   GLN    94      35.772  73.714  32.168  1.00  0.00           C  
ATOM   1282  O   GLN    94      34.686  74.264  31.991  1.00  0.00           O  
ATOM   1283  N   SER    95      36.065  72.632  31.378  1.00  0.00           N  
ATOM   1284  H   SER    95      36.971  72.188  31.423  1.00  0.00           H  
ATOM   1285  CA  SER    95      35.159  71.912  30.493  1.00  0.00           C  
ATOM   1286  HA  SER    95      34.944  72.560  29.643  1.00  0.00           H  
ATOM   1287  CB  SER    95      35.803  70.681  29.868  1.00  0.00           C  
ATOM   1288  HB2 SER    95      35.053  70.182  29.253  1.00  0.00           H  
ATOM   1289  HB3 SER    95      36.645  71.029  29.270  1.00  0.00           H  
ATOM   1290  OG  SER    95      36.459  69.762  30.751  1.00  0.00           O  
ATOM   1291  HG  SER    95      37.226  70.252  31.056  1.00  0.00           H  
ATOM   1292  C   SER    95      33.886  71.434  31.241  1.00  0.00           C  
ATOM   1293  O   SER    95      33.818  71.366  32.482  1.00  0.00           O  
ATOM   1294  N   SER    96      32.862  71.193  30.488  1.00  0.00           N  
ATOM   1295  H   SER    96      32.879  71.379  29.495  1.00  0.00           H  
ATOM   1296  CA  SER    96      31.589  70.661  30.942  1.00  0.00           C  
ATOM   1297  HA  SER    96      31.047  71.537  31.298  1.00  0.00           H  
ATOM   1298  CB  SER    96      30.813  70.048  29.741  1.00  0.00           C  
ATOM   1299  HB2 SER    96      31.314  69.161  29.354  1.00  0.00           H  
ATOM   1300  HB3 SER    96      29.803  69.690  29.942  1.00  0.00           H  
ATOM   1301  OG  SER    96      30.694  71.050  28.809  1.00  0.00           O  
ATOM   1302  HG  SER    96      29.974  70.933  28.185  1.00  0.00           H  
ATOM   1303  C   SER    96      31.683  69.519  31.998  1.00  0.00           C  
ATOM   1304  O   SER    96      32.401  68.518  31.789  1.00  0.00           O  
ATOM   1305  N   TYR    97      30.877  69.457  33.050  1.00  0.00           N  
ATOM   1306  H   TYR    97      31.004  68.662  33.659  1.00  0.00           H  
ATOM   1307  CA  TYR    97      29.822  70.342  33.523  1.00  0.00           C  
ATOM   1308  HA  TYR    97      29.285  69.845  34.331  1.00  0.00           H  
ATOM   1309  CB  TYR    97      30.396  71.678  34.120  1.00  0.00           C  
ATOM   1310  HB2 TYR    97      31.239  71.865  33.455  1.00  0.00           H  
ATOM   1311  HB3 TYR    97      29.713  72.528  34.123  1.00  0.00           H  
ATOM   1312  CG  TYR    97      30.955  71.528  35.497  1.00  0.00           C  
ATOM   1313  CD1 TYR    97      30.050  71.217  36.551  1.00  0.00           C  
ATOM   1314  HD1 TYR    97      28.992  71.277  36.345  1.00  0.00           H  
ATOM   1315  CE1 TYR    97      30.614  70.968  37.830  1.00  0.00           C  
ATOM   1316  HE1 TYR    97      29.946  70.653  38.618  1.00  0.00           H  
ATOM   1317  CZ  TYR    97      31.997  71.117  38.163  1.00  0.00           C  
ATOM   1318  OH  TYR    97      32.614  71.126  39.368  1.00  0.00           O  
ATOM   1319  HH  TYR    97      32.165  71.671  40.019  1.00  0.00           H  
ATOM   1320  CE2 TYR    97      32.907  71.350  37.062  1.00  0.00           C  
ATOM   1321  HE2 TYR    97      33.977  71.391  37.208  1.00  0.00           H  
ATOM   1322  CD2 TYR    97      32.349  71.514  35.766  1.00  0.00           C  
ATOM   1323  HD2 TYR    97      33.006  71.870  34.986  1.00  0.00           H  
ATOM   1324  C   TYR    97      28.734  70.584  32.445  1.00  0.00           C  
ATOM   1325  O   TYR    97      28.615  71.680  31.914  1.00  0.00           O  
ATOM   1326  N   PRO    98      27.859  69.654  32.024  1.00  0.00           N  
ATOM   1327  CD  PRO    98      26.859  69.807  30.914  1.00  0.00           C  
ATOM   1328  HD2 PRO    98      27.402  69.792  29.969  1.00  0.00           H  
ATOM   1329  HD3 PRO    98      26.365  70.773  31.023  1.00  0.00           H  
ATOM   1330  CG  PRO    98      25.933  68.564  31.000  1.00  0.00           C  
ATOM   1331  HG2 PRO    98      26.328  67.815  30.314  1.00  0.00           H  
ATOM   1332  HG3 PRO    98      24.883  68.829  30.873  1.00  0.00           H  
ATOM   1333  CB  PRO    98      26.178  68.123  32.455  1.00  0.00           C  
ATOM   1334  HB2 PRO    98      25.944  67.059  32.493  1.00  0.00           H  
ATOM   1335  HB3 PRO    98      25.546  68.652  33.169  1.00  0.00           H  
ATOM   1336  CA  PRO    98      27.628  68.428  32.723  1.00  0.00           C  
ATOM   1337  HA  PRO    98      27.797  68.496  33.797  1.00  0.00           H  
ATOM   1338  C   PRO    98      28.489  67.319  32.083  1.00  0.00           C  
ATOM   1339  O   PRO    98      28.894  67.497  30.901  1.00  0.00           O  
ATOM   1340  N   GLY    99      28.834  66.288  32.882  1.00  0.00           N  
ATOM   1341  H   GLY    99      28.419  66.231  33.801  1.00  0.00           H  
ATOM   1342  CA  GLY    99      29.902  65.347  32.525  1.00  0.00           C  
ATOM   1343  HA2 GLY    99      30.691  65.948  32.074  1.00  0.00           H  
ATOM   1344  HA3 GLY    99      30.211  64.799  33.416  1.00  0.00           H  
ATOM   1345  C   GLY    99      29.484  64.371  31.409  1.00  0.00           C  
ATOM   1346  O   GLY    99      28.444  64.456  30.738  1.00  0.00           O  
ATOM   1347  N   TYR   100      30.319  63.364  31.289  1.00  0.00           N  
ATOM   1348  H   TYR   100      31.139  63.495  31.864  1.00  0.00           H  
ATOM   1349  CA  TYR   100      30.460  62.469  30.186  1.00  0.00           C  
ATOM   1350  HA  TYR   100      29.557  62.637  29.600  1.00  0.00           H  
ATOM   1351  CB  TYR   100      31.617  62.923  29.254  1.00  0.00           C  
ATOM   1352  HB2 TYR   100      32.540  62.955  29.833  1.00  0.00           H  
ATOM   1353  HB3 TYR   100      31.803  62.141  28.518  1.00  0.00           H  
ATOM   1354  CG  TYR   100      31.496  64.296  28.627  1.00  0.00           C  
ATOM   1355  CD1 TYR   100      30.660  64.336  27.486  1.00  0.00           C  
ATOM   1356  HD1 TYR   100      30.166  63.438  27.145  1.00  0.00           H  
ATOM   1357  CE1 TYR   100      30.426  65.590  26.834  1.00  0.00           C  
ATOM   1358  HE1 TYR   100      29.796  65.664  25.960  1.00  0.00           H  
ATOM   1359  CZ  TYR   100      31.044  66.784  27.357  1.00  0.00           C  
ATOM   1360  OH  TYR   100      30.718  68.009  26.817  1.00  0.00           O  
ATOM   1361  HH  TYR   100      30.310  68.036  25.948  1.00  0.00           H  
ATOM   1362  CE2 TYR   100      31.919  66.696  28.499  1.00  0.00           C  
ATOM   1363  HE2 TYR   100      32.406  67.614  28.795  1.00  0.00           H  
ATOM   1364  CD2 TYR   100      32.127  65.439  29.140  1.00  0.00           C  
ATOM   1365  HD2 TYR   100      32.948  65.333  29.833  1.00  0.00           H  
ATOM   1366  C   TYR   100      30.645  60.919  30.493  1.00  0.00           C  
ATOM   1367  O   TYR   100      31.561  60.498  31.208  1.00  0.00           O  
ATOM   1368  N   GLY   101      29.707  60.088  30.067  1.00  0.00           N  
ATOM   1369  H   GLY   101      29.026  60.456  29.417  1.00  0.00           H  
ATOM   1370  CA  GLY   101      29.626  58.598  30.341  1.00  0.00           C  
ATOM   1371  HA2 GLY   101      29.121  58.042  29.551  1.00  0.00           H  
ATOM   1372  HA3 GLY   101      30.649  58.227  30.398  1.00  0.00           H  
ATOM   1373  C   GLY   101      28.908  58.381  31.633  1.00  0.00           C  
ATOM   1374  O   GLY   101      29.292  58.909  32.708  1.00  0.00           O  
ATOM   1375  N   GLN   102      27.989  57.412  31.620  1.00  0.00           N  
ATOM   1376  H   GLN   102      27.719  57.026  30.727  1.00  0.00           H  
ATOM   1377  CA  GLN   102      27.413  56.791  32.816  1.00  0.00           C  
ATOM   1378  HA  GLN   102      27.103  57.572  33.511  1.00  0.00           H  
ATOM   1379  CB  GLN   102      26.077  56.014  32.467  1.00  0.00           C  
ATOM   1380  HB2 GLN   102      25.415  56.748  32.007  1.00  0.00           H  
ATOM   1381  HB3 GLN   102      26.320  55.311  31.670  1.00  0.00           H  
ATOM   1382  CG  GLN   102      25.441  55.292  33.650  1.00  0.00           C  
ATOM   1383  HG2 GLN   102      24.587  54.779  33.208  1.00  0.00           H  
ATOM   1384  HG3 GLN   102      26.138  54.556  34.053  1.00  0.00           H  
ATOM   1385  CD  GLN   102      24.947  56.292  34.774  1.00  0.00           C  
ATOM   1386  OE1 GLN   102      25.277  57.497  34.819  1.00  0.00           O  
ATOM   1387  NE2 GLN   102      24.003  55.863  35.545  1.00  0.00           N  
ATOM   1388 HE21 GLN   102      23.618  54.945  35.371  1.00  0.00           H  
ATOM   1389 HE22 GLN   102      23.702  56.568  36.202  1.00  0.00           H  
ATOM   1390  C   GLN   102      28.449  55.857  33.543  1.00  0.00           C  
ATOM   1391  O   GLN   102      28.358  55.778  34.781  1.00  0.00           O  
ATOM   1392  N   GLN   103      29.527  55.383  32.954  1.00  0.00           N  
ATOM   1393  H   GLN   103      29.658  55.537  31.965  1.00  0.00           H  
ATOM   1394  CA  GLN   103      30.572  54.545  33.654  1.00  0.00           C  
ATOM   1395  HA  GLN   103      31.171  54.043  32.894  1.00  0.00           H  
ATOM   1396  CB  GLN   103      31.550  55.530  34.440  1.00  0.00           C  
ATOM   1397  HB2 GLN   103      30.893  56.048  35.139  1.00  0.00           H  
ATOM   1398  HB3 GLN   103      32.294  55.023  35.056  1.00  0.00           H  
ATOM   1399  CG  GLN   103      32.277  56.475  33.501  1.00  0.00           C  
ATOM   1400  HG2 GLN   103      31.584  57.236  33.143  1.00  0.00           H  
ATOM   1401  HG3 GLN   103      32.962  57.017  34.154  1.00  0.00           H  
ATOM   1402  CD  GLN   103      33.029  55.824  32.289  1.00  0.00           C  
ATOM   1403  OE1 GLN   103      32.687  56.103  31.156  1.00  0.00           O  
ATOM   1404  NE2 GLN   103      34.036  54.923  32.408  1.00  0.00           N  
ATOM   1405 HE21 GLN   103      34.620  54.571  31.663  1.00  0.00           H  
ATOM   1406 HE22 GLN   103      34.320  54.609  33.325  1.00  0.00           H  
ATOM   1407  C   GLN   103      30.049  53.419  34.610  1.00  0.00           C  
ATOM   1408  O   GLN   103      30.283  53.471  35.825  1.00  0.00           O  
ATOM   1409  N   PRO   104      29.129  52.558  34.197  1.00  0.00           N  
ATOM   1410  CD  PRO   104      28.449  52.552  32.950  1.00  0.00           C  
ATOM   1411  HD2 PRO   104      29.085  52.803  32.101  1.00  0.00           H  
ATOM   1412  HD3 PRO   104      27.686  53.329  32.992  1.00  0.00           H  
ATOM   1413  CG  PRO   104      27.733  51.188  32.817  1.00  0.00           C  
ATOM   1414  HG2 PRO   104      28.529  50.585  32.382  1.00  0.00           H  
ATOM   1415  HG3 PRO   104      26.876  51.055  32.158  1.00  0.00           H  
ATOM   1416  CB  PRO   104      27.349  50.904  34.259  1.00  0.00           C  
ATOM   1417  HB2 PRO   104      27.118  49.852  34.427  1.00  0.00           H  
ATOM   1418  HB3 PRO   104      26.498  51.507  34.574  1.00  0.00           H  
ATOM   1419  CA  PRO   104      28.540  51.527  35.030  1.00  0.00           C  
ATOM   1420  HA  PRO   104      28.210  51.989  35.960  1.00  0.00           H  
ATOM   1421  C   PRO   104      29.533  50.392  35.482  1.00  0.00           C  
ATOM   1422  O   PRO   104      30.399  50.044  34.732  1.00  0.00           O  
ATOM   1423  N   ALA   105      29.397  49.892  36.714  1.00  0.00           N  
ATOM   1424  H   ALA   105      28.594  50.271  37.196  1.00  0.00           H  
ATOM   1425  CA  ALA   105      30.302  48.978  37.435  1.00  0.00           C  
ATOM   1426  HA  ALA   105      31.258  49.396  37.119  1.00  0.00           H  
ATOM   1427  CB  ALA   105      29.994  49.153  38.964  1.00  0.00           C  
ATOM   1428  HB1 ALA   105      30.158  50.183  39.279  1.00  0.00           H  
ATOM   1429  HB2 ALA   105      28.966  48.901  39.224  1.00  0.00           H  
ATOM   1430  HB3 ALA   105      30.712  48.549  39.518  1.00  0.00           H  
ATOM   1431  C   ALA   105      30.240  47.538  36.914  1.00  0.00           C  
ATOM   1432  O   ALA   105      29.155  47.119  36.494  1.00  0.00           O  
ATOM   1433  N   PRO   106      31.355  46.780  36.789  1.00  0.00           N  
ATOM   1434  CD  PRO   106      32.686  47.099  37.232  1.00  0.00           C  
ATOM   1435  HD2 PRO   106      32.633  47.295  38.303  1.00  0.00           H  
ATOM   1436  HD3 PRO   106      33.190  47.959  36.790  1.00  0.00           H  
ATOM   1437  CG  PRO   106      33.527  45.874  36.973  1.00  0.00           C  
ATOM   1438  HG2 PRO   106      33.638  45.320  37.905  1.00  0.00           H  
ATOM   1439  HG3 PRO   106      34.547  46.077  36.646  1.00  0.00           H  
ATOM   1440  CB  PRO   106      32.717  45.098  35.945  1.00  0.00           C  
ATOM   1441  HB2 PRO   106      32.928  44.031  35.868  1.00  0.00           H  
ATOM   1442  HB3 PRO   106      32.999  45.512  34.977  1.00  0.00           H  
ATOM   1443  CA  PRO   106      31.295  45.399  36.300  1.00  0.00           C  
ATOM   1444  HA  PRO   106      30.711  45.372  35.380  1.00  0.00           H  
ATOM   1445  C   PRO   106      30.690  44.474  37.376  1.00  0.00           C  
ATOM   1446  O   PRO   106      30.614  44.740  38.566  1.00  0.00           O  
ATOM   1447  N   SER   107      30.076  43.389  36.966  1.00  0.00           N  
ATOM   1448  H   SER   107      29.957  43.271  35.970  1.00  0.00           H  
ATOM   1449  CA  SER   107      29.363  42.421  37.889  1.00  0.00           C  
ATOM   1450  HA  SER   107      28.636  43.016  38.442  1.00  0.00           H  
ATOM   1451  CB  SER   107      28.593  41.327  37.111  1.00  0.00           C  
ATOM   1452  HB2 SER   107      27.940  41.786  36.369  1.00  0.00           H  
ATOM   1453  HB3 SER   107      29.365  40.730  36.625  1.00  0.00           H  
ATOM   1454  OG  SER   107      27.918  40.512  38.019  1.00  0.00           O  
ATOM   1455  HG  SER   107      27.538  41.017  38.742  1.00  0.00           H  
ATOM   1456  C   SER   107      30.288  41.741  38.921  1.00  0.00           C  
ATOM   1457  O   SER   107      31.489  41.489  38.646  1.00  0.00           O  
ATOM   1458  N   SER   108      29.752  41.279  40.052  1.00  0.00           N  
ATOM   1459  H   SER   108      28.748  41.384  40.078  1.00  0.00           H  
ATOM   1460  CA  SER   108      30.424  40.456  41.049  1.00  0.00           C  
ATOM   1461  HA  SER   108      31.457  40.784  41.164  1.00  0.00           H  
ATOM   1462  CB  SER   108      29.483  40.553  42.269  1.00  0.00           C  
ATOM   1463  HB2 SER   108      30.001  39.953  43.017  1.00  0.00           H  
ATOM   1464  HB3 SER   108      29.372  41.516  42.767  1.00  0.00           H  
ATOM   1465  OG  SER   108      28.212  40.054  42.172  1.00  0.00           O  
ATOM   1466  HG  SER   108      28.006  39.288  42.713  1.00  0.00           H  
ATOM   1467  C   SER   108      30.537  38.990  40.638  1.00  0.00           C  
ATOM   1468  O   SER   108      30.467  38.108  41.458  1.00  0.00           O  
ATOM   1469  N   THR   109      30.462  38.740  39.303  1.00  0.00           N  
ATOM   1470  H   THR   109      30.447  39.579  38.741  1.00  0.00           H  
ATOM   1471  CA  THR   109      30.093  37.458  38.721  1.00  0.00           C  
ATOM   1472  HA  THR   109      30.511  36.600  39.246  1.00  0.00           H  
ATOM   1473  CB  THR   109      28.570  37.196  38.773  1.00  0.00           C  
ATOM   1474  HB  THR   109      27.934  38.073  38.655  1.00  0.00           H  
ATOM   1475  CG2 THR   109      28.081  36.134  37.791  1.00  0.00           C  
ATOM   1476 HG21 THR   109      28.041  36.554  36.786  1.00  0.00           H  
ATOM   1477 HG22 THR   109      28.778  35.328  38.019  1.00  0.00           H  
ATOM   1478 HG23 THR   109      27.033  35.918  38.000  1.00  0.00           H  
ATOM   1479  OG1 THR   109      28.123  36.659  39.966  1.00  0.00           O  
ATOM   1480  HG1 THR   109      27.271  37.068  40.130  1.00  0.00           H  
ATOM   1481  C   THR   109      30.634  37.506  37.290  1.00  0.00           C  
ATOM   1482  O   THR   109      30.367  38.491  36.585  1.00  0.00           O  
ATOM   1483  N   SER   110      31.214  36.354  36.893  1.00  0.00           N  
ATOM   1484  H   SER   110      31.212  35.604  37.570  1.00  0.00           H  
ATOM   1485  CA  SER   110      31.637  35.995  35.538  1.00  0.00           C  
ATOM   1486  HA  SER   110      31.230  36.720  34.833  1.00  0.00           H  
ATOM   1487  CB  SER   110      33.198  35.962  35.510  1.00  0.00           C  
ATOM   1488  HB2 SER   110      33.664  35.748  34.548  1.00  0.00           H  
ATOM   1489  HB3 SER   110      33.570  36.923  35.867  1.00  0.00           H  
ATOM   1490  OG  SER   110      33.750  34.954  36.361  1.00  0.00           O  
ATOM   1491  HG  SER   110      34.683  35.176  36.393  1.00  0.00           H  
ATOM   1492  C   SER   110      31.096  34.573  35.114  1.00  0.00           C  
ATOM   1493  O   SER   110      30.606  33.751  35.871  1.00  0.00           O  
ATOM   1494  N   GLY   111      31.229  34.292  33.802  1.00  0.00           N  
ATOM   1495  H   GLY   111      31.688  34.978  33.221  1.00  0.00           H  
ATOM   1496  CA  GLY   111      30.985  32.994  33.156  1.00  0.00           C  
ATOM   1497  HA2 GLY   111      29.968  32.692  33.405  1.00  0.00           H  
ATOM   1498  HA3 GLY   111      30.952  33.145  32.077  1.00  0.00           H  
ATOM   1499  C   GLY   111      32.096  31.946  33.362  1.00  0.00           C  
ATOM   1500  O   GLY   111      33.310  32.145  33.251  1.00  0.00           O  
ATOM   1501  N   SER   112      31.709  30.708  33.714  1.00  0.00           N  
ATOM   1502  H   SER   112      32.536  30.178  33.950  1.00  0.00           H  
ATOM   1503  CA  SER   112      30.426  30.028  33.792  1.00  0.00           C  
ATOM   1504  HA  SER   112      30.619  28.988  34.058  1.00  0.00           H  
ATOM   1505  CB  SER   112      29.587  30.496  34.994  1.00  0.00           C  
ATOM   1506  HB2 SER   112      30.152  30.617  35.918  1.00  0.00           H  
ATOM   1507  HB3 SER   112      29.066  31.394  34.662  1.00  0.00           H  
ATOM   1508  OG  SER   112      28.628  29.494  35.251  1.00  0.00           O  
ATOM   1509  HG  SER   112      28.452  29.538  36.194  1.00  0.00           H  
ATOM   1510  C   SER   112      29.658  29.954  32.497  1.00  0.00           C  
ATOM   1511  O   SER   112      28.635  30.689  32.409  1.00  0.00           O  
ATOM   1512  N   TYR   113      30.035  29.141  31.521  1.00  0.00           N  
ATOM   1513  H   TYR   113      29.458  29.153  30.692  1.00  0.00           H  
ATOM   1514  CA  TYR   113      31.200  28.225  31.480  1.00  0.00           C  
ATOM   1515  HA  TYR   113      31.984  28.797  31.975  1.00  0.00           H  
ATOM   1516  CB  TYR   113      30.757  26.897  32.139  1.00  0.00           C  
ATOM   1517  HB2 TYR   113      31.557  26.171  31.995  1.00  0.00           H  
ATOM   1518  HB3 TYR   113      30.692  27.000  33.222  1.00  0.00           H  
ATOM   1519  CG  TYR   113      29.476  26.346  31.607  1.00  0.00           C  
ATOM   1520  CD1 TYR   113      28.397  26.143  32.463  1.00  0.00           C  
ATOM   1521  HD1 TYR   113      28.384  26.517  33.476  1.00  0.00           H  
ATOM   1522  CE1 TYR   113      27.187  25.563  32.025  1.00  0.00           C  
ATOM   1523  HE1 TYR   113      26.390  25.354  32.723  1.00  0.00           H  
ATOM   1524  CZ  TYR   113      27.115  25.242  30.659  1.00  0.00           C  
ATOM   1525  OH  TYR   113      25.941  24.628  30.178  1.00  0.00           O  
ATOM   1526  HH  TYR   113      25.756  24.912  29.280  1.00  0.00           H  
ATOM   1527  CE2 TYR   113      28.200  25.421  29.781  1.00  0.00           C  
ATOM   1528  HE2 TYR   113      28.053  25.153  28.745  1.00  0.00           H  
ATOM   1529  CD2 TYR   113      29.377  25.991  30.286  1.00  0.00           C  
ATOM   1530  HD2 TYR   113      30.221  26.171  29.637  1.00  0.00           H  
ATOM   1531  C   TYR   113      31.809  27.962  30.056  1.00  0.00           C  
ATOM   1532  O   TYR   113      31.284  28.586  29.122  1.00  0.00           O  
ATOM   1533  N   GLY   114      32.914  27.210  29.863  1.00  0.00           N  
ATOM   1534  H   GLY   114      33.343  26.800  30.680  1.00  0.00           H  
ATOM   1535  CA  GLY   114      33.412  27.108  28.419  1.00  0.00           C  
ATOM   1536  HA2 GLY   114      33.959  26.186  28.224  1.00  0.00           H  
ATOM   1537  HA3 GLY   114      32.653  27.074  27.637  1.00  0.00           H  
ATOM   1538  C   GLY   114      34.456  28.190  28.056  1.00  0.00           C  
ATOM   1539  O   GLY   114      34.375  29.381  28.426  1.00  0.00           O  
ATOM   1540  N   SER   115      35.452  27.930  27.218  1.00  0.00           N  
ATOM   1541  H   SER   115      35.843  28.818  26.936  1.00  0.00           H  
ATOM   1542  CA  SER   115      35.863  26.730  26.469  1.00  0.00           C  
ATOM   1543  HA  SER   115      34.997  26.082  26.337  1.00  0.00           H  
ATOM   1544  CB  SER   115      36.327  27.206  25.094  1.00  0.00           C  
ATOM   1545  HB2 SER   115      37.128  27.944  25.152  1.00  0.00           H  
ATOM   1546  HB3 SER   115      36.667  26.351  24.509  1.00  0.00           H  
ATOM   1547  OG  SER   115      35.243  27.860  24.435  1.00  0.00           O  
ATOM   1548  HG  SER   115      34.544  27.248  24.194  1.00  0.00           H  
ATOM   1549  C   SER   115      37.064  25.903  27.046  1.00  0.00           C  
ATOM   1550  O   SER   115      37.397  24.878  26.431  1.00  0.00           O  
ATOM   1551  N   SER   116      37.677  26.363  28.130  1.00  0.00           N  
ATOM   1552  H   SER   116      37.116  26.903  28.773  1.00  0.00           H  
ATOM   1553  CA  SER   116      39.142  26.463  28.472  1.00  0.00           C  
ATOM   1554  HA  SER   116      39.723  25.791  27.840  1.00  0.00           H  
ATOM   1555  CB  SER   116      39.634  27.936  28.176  1.00  0.00           C  
ATOM   1556  HB2 SER   116      40.702  28.056  28.361  1.00  0.00           H  
ATOM   1557  HB3 SER   116      39.403  28.141  27.130  1.00  0.00           H  
ATOM   1558  OG  SER   116      38.871  28.880  28.877  1.00  0.00           O  
ATOM   1559  HG  SER   116      38.380  29.345  28.197  1.00  0.00           H  
ATOM   1560  C   SER   116      39.548  26.093  29.891  1.00  0.00           C  
ATOM   1561  O   SER   116      40.728  26.190  30.241  1.00  0.00           O  
ATOM   1562  N   SER   117      38.578  25.691  30.748  1.00  0.00           N  
ATOM   1563  H   SER   117      37.643  25.839  30.394  1.00  0.00           H  
ATOM   1564  CA  SER   117      38.765  25.049  32.023  1.00  0.00           C  
ATOM   1565  HA  SER   117      39.081  25.812  32.734  1.00  0.00           H  
ATOM   1566  CB  SER   117      37.425  24.546  32.505  1.00  0.00           C  
ATOM   1567  HB2 SER   117      36.721  25.364  32.654  1.00  0.00           H  
ATOM   1568  HB3 SER   117      36.974  23.942  31.717  1.00  0.00           H  
ATOM   1569  OG  SER   117      37.572  23.820  33.719  1.00  0.00           O  
ATOM   1570  HG  SER   117      36.995  23.053  33.732  1.00  0.00           H  
ATOM   1571  C   SER   117      39.738  23.828  32.080  1.00  0.00           C  
ATOM   1572  O   SER   117      39.735  22.926  31.189  1.00  0.00           O  
ATOM   1573  N   GLN   118      40.619  23.838  33.082  1.00  0.00           N  
ATOM   1574  H   GLN   118      40.361  24.447  33.844  1.00  0.00           H  
ATOM   1575  CA  GLN   118      41.765  22.999  33.251  1.00  0.00           C  
ATOM   1576  HA  GLN   118      42.200  23.500  34.116  1.00  0.00           H  
ATOM   1577  CB  GLN   118      41.436  21.588  33.712  1.00  0.00           C  
ATOM   1578  HB2 GLN   118      40.867  21.199  32.868  1.00  0.00           H  
ATOM   1579  HB3 GLN   118      42.345  20.987  33.742  1.00  0.00           H  
ATOM   1580  CG  GLN   118      40.661  21.350  34.990  1.00  0.00           C  
ATOM   1581  HG2 GLN   118      39.662  21.760  34.842  1.00  0.00           H  
ATOM   1582  HG3 GLN   118      40.637  20.263  35.070  1.00  0.00           H  
ATOM   1583  CD  GLN   118      41.376  21.863  36.159  1.00  0.00           C  
ATOM   1584  OE1 GLN   118      42.407  21.361  36.589  1.00  0.00           O  
ATOM   1585  NE2 GLN   118      41.027  22.993  36.784  1.00  0.00           N  
ATOM   1586 HE21 GLN   118      40.236  23.590  36.590  1.00  0.00           H  
ATOM   1587 HE22 GLN   118      41.660  23.320  37.501  1.00  0.00           H  
ATOM   1588  C   GLN   118      42.839  23.114  32.085  1.00  0.00           C  
ATOM   1589  O   GLN   118      42.564  23.246  30.871  1.00  0.00           O  
ATOM   1590  N   SER   119      44.110  23.091  32.334  1.00  0.00           N  
ATOM   1591  H   SER   119      44.814  22.907  31.634  1.00  0.00           H  
ATOM   1592  CA  SER   119      44.710  23.524  33.658  1.00  0.00           C  
ATOM   1593  HA  SER   119      44.364  22.867  34.455  1.00  0.00           H  
ATOM   1594  CB  SER   119      46.214  23.390  33.490  1.00  0.00           C  
ATOM   1595  HB2 SER   119      46.457  22.329  33.551  1.00  0.00           H  
ATOM   1596  HB3 SER   119      46.599  23.930  32.625  1.00  0.00           H  
ATOM   1597  OG  SER   119      46.936  23.908  34.580  1.00  0.00           O  
ATOM   1598  HG  SER   119      47.740  23.421  34.771  1.00  0.00           H  
ATOM   1599  C   SER   119      44.426  25.001  33.942  1.00  0.00           C  
ATOM   1600  O   SER   119      44.197  25.784  33.005  1.00  0.00           O  
ATOM   1601  N   SER   120      44.252  25.260  35.282  1.00  0.00           N  
ATOM   1602  H   SER   120      44.455  24.520  35.939  1.00  0.00           H  
ATOM   1603  CA  SER   120      43.535  26.384  35.949  1.00  0.00           C  
ATOM   1604  HA  SER   120      43.792  26.280  37.003  1.00  0.00           H  
ATOM   1605  CB  SER   120      43.812  27.796  35.491  1.00  0.00           C  
ATOM   1606  HB2 SER   120      44.891  27.947  35.543  1.00  0.00           H  
ATOM   1607  HB3 SER   120      43.497  27.879  34.451  1.00  0.00           H  
ATOM   1608  OG  SER   120      43.174  28.909  36.193  1.00  0.00           O  
ATOM   1609  HG  SER   120      43.667  29.703  35.975  1.00  0.00           H  
ATOM   1610  C   SER   120      42.037  26.123  36.026  1.00  0.00           C  
ATOM   1611  O   SER   120      41.381  25.863  35.032  1.00  0.00           O  
ATOM   1612  N   SER   121      41.407  26.121  37.195  1.00  0.00           N  
ATOM   1613  H   SER   121      40.420  25.909  37.153  1.00  0.00           H  
ATOM   1614  CA  SER   121      41.965  26.459  38.558  1.00  0.00           C  
ATOM   1615  HA  SER   121      42.558  27.367  38.439  1.00  0.00           H  
ATOM   1616  CB  SER   121      40.759  26.805  39.480  1.00  0.00           C  
ATOM   1617  HB2 SER   121      40.201  27.558  38.922  1.00  0.00           H  
ATOM   1618  HB3 SER   121      40.118  25.960  39.730  1.00  0.00           H  
ATOM   1619  OG  SER   121      41.311  27.425  40.598  1.00  0.00           O  
ATOM   1620  HG  SER   121      41.444  26.826  41.336  1.00  0.00           H  
ATOM   1621  C   SER   121      42.772  25.342  39.199  1.00  0.00           C  
ATOM   1622  O   SER   121      42.368  24.170  38.980  1.00  0.00           O  
ATOM   1623  N   TYR   122      43.599  25.727  40.182  1.00  0.00           N  
ATOM   1624  H   TYR   122      43.659  26.733  40.250  1.00  0.00           H  
ATOM   1625  CA  TYR   122      44.270  24.905  41.170  1.00  0.00           C  
ATOM   1626  HA  TYR   122      44.703  25.638  41.851  1.00  0.00           H  
ATOM   1627  CB  TYR   122      43.220  24.175  41.994  1.00  0.00           C  
ATOM   1628  HB2 TYR   122      42.995  23.255  41.455  1.00  0.00           H  
ATOM   1629  HB3 TYR   122      43.726  23.727  42.849  1.00  0.00           H  
ATOM   1630  CG  TYR   122      41.985  24.959  42.351  1.00  0.00           C  
ATOM   1631  CD1 TYR   122      42.079  26.191  43.052  1.00  0.00           C  
ATOM   1632  HD1 TYR   122      43.097  26.490  43.254  1.00  0.00           H  
ATOM   1633  CE1 TYR   122      40.955  27.005  43.330  1.00  0.00           C  
ATOM   1634  HE1 TYR   122      40.975  27.989  43.774  1.00  0.00           H  
ATOM   1635  CZ  TYR   122      39.683  26.540  43.005  1.00  0.00           C  
ATOM   1636  OH  TYR   122      38.607  27.238  43.502  1.00  0.00           O  
ATOM   1637  HH  TYR   122      37.791  27.076  43.023  1.00  0.00           H  
ATOM   1638  CE2 TYR   122      39.571  25.362  42.279  1.00  0.00           C  
ATOM   1639  HE2 TYR   122      38.563  25.050  42.048  1.00  0.00           H  
ATOM   1640  CD2 TYR   122      40.697  24.603  41.900  1.00  0.00           C  
ATOM   1641  HD2 TYR   122      40.580  23.809  41.177  1.00  0.00           H  
ATOM   1642  C   TYR   122      45.387  23.929  40.738  1.00  0.00           C  
ATOM   1643  O   TYR   122      45.369  23.510  39.574  1.00  0.00           O  
ATOM   1644  N   GLY   123      46.256  23.434  41.580  1.00  0.00           N  
ATOM   1645  H   GLY   123      46.894  22.712  41.275  1.00  0.00           H  
ATOM   1646  CA  GLY   123      46.395  23.681  42.954  1.00  0.00           C  
ATOM   1647  HA2 GLY   123      47.436  23.966  43.101  1.00  0.00           H  
ATOM   1648  HA3 GLY   123      45.880  24.601  43.229  1.00  0.00           H  
ATOM   1649  C   GLY   123      46.025  22.531  43.932  1.00  0.00           C  
ATOM   1650  O   GLY   123      46.089  22.665  45.117  1.00  0.00           O  
ATOM   1651  N   GLN   124      45.545  21.392  43.397  1.00  0.00           N  
ATOM   1652  H   GLN   124      45.639  21.213  42.407  1.00  0.00           H  
ATOM   1653  CA  GLN   124      44.990  20.311  44.132  1.00  0.00           C  
ATOM   1654  HA  GLN   124      44.212  20.702  44.788  1.00  0.00           H  
ATOM   1655  CB  GLN   124      44.208  19.343  43.225  1.00  0.00           C  
ATOM   1656  HB2 GLN   124      44.934  18.879  42.557  1.00  0.00           H  
ATOM   1657  HB3 GLN   124      43.771  18.533  43.808  1.00  0.00           H  
ATOM   1658  CG  GLN   124      43.105  19.969  42.410  1.00  0.00           C  
ATOM   1659  HG2 GLN   124      43.502  20.663  41.669  1.00  0.00           H  
ATOM   1660  HG3 GLN   124      42.697  19.084  41.923  1.00  0.00           H  
ATOM   1661  CD  GLN   124      41.993  20.657  43.238  1.00  0.00           C  
ATOM   1662  OE1 GLN   124      41.924  20.539  44.458  1.00  0.00           O  
ATOM   1663  NE2 GLN   124      40.976  21.198  42.668  1.00  0.00           N  
ATOM   1664 HE21 GLN   124      41.088  21.575  41.738  1.00  0.00           H  
ATOM   1665 HE22 GLN   124      40.223  21.483  43.279  1.00  0.00           H  
ATOM   1666  C   GLN   124      46.049  19.589  44.947  1.00  0.00           C  
ATOM   1667  O   GLN   124      47.274  19.557  44.526  1.00  0.00           O  
ATOM   1668  N   PRO   125      45.633  18.973  46.067  1.00  0.00           N  
ATOM   1669  CD  PRO   125      46.545  18.178  46.919  1.00  0.00           C  
ATOM   1670  HD2 PRO   125      47.501  18.669  47.101  1.00  0.00           H  
ATOM   1671  HD3 PRO   125      46.708  17.160  46.568  1.00  0.00           H  
ATOM   1672  CG  PRO   125      45.910  17.999  48.231  1.00  0.00           C  
ATOM   1673  HG2 PRO   125      46.264  18.759  48.927  1.00  0.00           H  
ATOM   1674  HG3 PRO   125      46.090  17.009  48.651  1.00  0.00           H  
ATOM   1675  CB  PRO   125      44.442  18.123  47.823  1.00  0.00           C  
ATOM   1676  HB2 PRO   125      43.859  18.274  48.732  1.00  0.00           H  
ATOM   1677  HB3 PRO   125      44.110  17.193  47.363  1.00  0.00           H  
ATOM   1678  CA  PRO   125      44.371  19.200  46.745  1.00  0.00           C  
ATOM   1679  HA  PRO   125      43.466  18.916  46.208  1.00  0.00           H  
ATOM   1680  C   PRO   125      44.268  20.600  47.333  1.00  0.00           C  
ATOM   1681  O   PRO   125      45.208  21.207  47.817  1.00  0.00           O  
ATOM   1682  N   GLN   126      43.076  21.167  47.278  1.00  0.00           N  
ATOM   1683  H   GLN   126      42.377  20.739  46.687  1.00  0.00           H  
ATOM   1684  CA  GLN   126      42.707  22.302  48.137  1.00  0.00           C  
ATOM   1685  HA  GLN   126      43.462  23.085  48.080  1.00  0.00           H  
ATOM   1686  CB  GLN   126      41.312  22.759  47.735  1.00  0.00           C  
ATOM   1687  HB2 GLN   126      40.578  21.955  47.671  1.00  0.00           H  
ATOM   1688  HB3 GLN   126      40.991  23.467  48.499  1.00  0.00           H  
ATOM   1689  CG  GLN   126      41.271  23.418  46.330  1.00  0.00           C  
ATOM   1690  HG2 GLN   126      42.079  23.020  45.716  1.00  0.00           H  
ATOM   1691  HG3 GLN   126      40.250  23.210  46.010  1.00  0.00           H  
ATOM   1692  CD  GLN   126      41.490  24.930  46.414  1.00  0.00           C  
ATOM   1693  OE1 GLN   126      42.634  25.323  46.652  1.00  0.00           O  
ATOM   1694  NE2 GLN   126      40.473  25.717  46.214  1.00  0.00           N  
ATOM   1695 HE21 GLN   126      39.580  25.331  45.941  1.00  0.00           H  
ATOM   1696 HE22 GLN   126      40.714  26.649  45.908  1.00  0.00           H  
ATOM   1697  C   GLN   126      42.685  22.033  49.606  1.00  0.00           C  
ATOM   1698  O   GLN   126      43.001  22.883  50.455  1.00  0.00           O  
ATOM   1699  N   SER   127      42.303  20.824  50.039  1.00  0.00           N  
ATOM   1700  H   SER   127      42.185  20.134  49.311  1.00  0.00           H  
ATOM   1701  CA  SER   127      42.383  20.288  51.340  1.00  0.00           C  
ATOM   1702  HA  SER   127      41.828  20.998  51.952  1.00  0.00           H  
ATOM   1703  CB  SER   127      41.751  18.882  51.505  1.00  0.00           C  
ATOM   1704  HB2 SER   127      42.457  18.165  51.087  1.00  0.00           H  
ATOM   1705  HB3 SER   127      41.795  18.594  52.556  1.00  0.00           H  
ATOM   1706  OG  SER   127      40.376  18.689  51.188  1.00  0.00           O  
ATOM   1707  HG  SER   127      39.985  19.507  51.502  1.00  0.00           H  
ATOM   1708  C   SER   127      43.900  20.230  51.670  1.00  0.00           C  
ATOM   1709  O   SER   127      44.720  19.665  50.953  1.00  0.00           O  
ATOM   1710  N   GLY   128      44.136  20.658  52.921  1.00  0.00           N  
ATOM   1711  H   GLY   128      43.429  21.199  53.398  1.00  0.00           H  
ATOM   1712  CA  GLY   128      45.415  20.558  53.620  1.00  0.00           C  
ATOM   1713  HA2 GLY   128      46.140  20.968  52.917  1.00  0.00           H  
ATOM   1714  HA3 GLY   128      45.517  21.277  54.432  1.00  0.00           H  
ATOM   1715  C   GLY   128      45.842  19.166  54.066  1.00  0.00           C  
ATOM   1716  O   GLY   128      45.008  18.551  54.706  1.00  0.00           O  
ATOM   1717  N   SER   129      47.076  18.605  53.806  1.00  0.00           N  
ATOM   1718  H   SER   129      47.154  17.707  54.261  1.00  0.00           H  
ATOM   1719  CA  SER   129      48.154  19.177  53.075  1.00  0.00           C  
ATOM   1720  HA  SER   129      48.847  18.336  53.101  1.00  0.00           H  
ATOM   1721  CB  SER   129      47.791  19.403  51.531  1.00  0.00           C  
ATOM   1722  HB2 SER   129      47.170  18.619  51.097  1.00  0.00           H  
ATOM   1723  HB3 SER   129      47.243  20.339  51.421  1.00  0.00           H  
ATOM   1724  OG  SER   129      49.010  19.557  50.866  1.00  0.00           O  
ATOM   1725  HG  SER   129      48.908  20.420  50.460  1.00  0.00           H  
ATOM   1726  C   SER   129      48.869  20.307  53.857  1.00  0.00           C  
ATOM   1727  O   SER   129      48.582  21.486  53.738  1.00  0.00           O  
ATOM   1728  N   TYR   130      49.806  19.897  54.611  1.00  0.00           N  
ATOM   1729  H   TYR   130      49.849  18.888  54.636  1.00  0.00           H  
ATOM   1730  CA  TYR   130      50.803  20.635  55.402  1.00  0.00           C  
ATOM   1731  HA  TYR   130      51.556  19.876  55.613  1.00  0.00           H  
ATOM   1732  CB  TYR   130      51.500  21.684  54.610  1.00  0.00           C  
ATOM   1733  HB2 TYR   130      51.628  21.406  53.564  1.00  0.00           H  
ATOM   1734  HB3 TYR   130      50.856  22.553  54.744  1.00  0.00           H  
ATOM   1735  CG  TYR   130      52.885  22.030  55.189  1.00  0.00           C  
ATOM   1736  CD1 TYR   130      53.147  22.530  56.447  1.00  0.00           C  
ATOM   1737  HD1 TYR   130      52.263  22.716  57.039  1.00  0.00           H  
ATOM   1738  CE1 TYR   130      54.438  22.906  56.819  1.00  0.00           C  
ATOM   1739  HE1 TYR   130      54.622  23.277  57.817  1.00  0.00           H  
ATOM   1740  CZ  TYR   130      55.497  22.694  55.906  1.00  0.00           C  
ATOM   1741  OH  TYR   130      56.762  23.064  56.255  1.00  0.00           O  
ATOM   1742  HH  TYR   130      56.796  23.545  57.085  1.00  0.00           H  
ATOM   1743  CE2 TYR   130      55.269  22.036  54.710  1.00  0.00           C  
ATOM   1744  HE2 TYR   130      56.041  21.863  53.976  1.00  0.00           H  
ATOM   1745  CD2 TYR   130      53.959  21.758  54.337  1.00  0.00           C  
ATOM   1746  HD2 TYR   130      53.761  21.261  53.399  1.00  0.00           H  
ATOM   1747  C   TYR   130      50.099  21.064  56.764  1.00  0.00           C  
ATOM   1748  O   TYR   130      49.546  22.132  56.909  1.00  0.00           O  
ATOM   1749  N   SER   131      50.143  20.250  57.851  1.00  0.00           N  
ATOM   1750  H   SER   131      49.605  20.567  58.645  1.00  0.00           H  
ATOM   1751  CA  SER   131      50.851  18.965  58.016  1.00  0.00           C  
ATOM   1752  HA  SER   131      50.707  18.745  59.075  1.00  0.00           H  
ATOM   1753  CB  SER   131      50.116  17.818  57.267  1.00  0.00           C  
ATOM   1754  HB2 SER   131      50.395  17.815  56.214  1.00  0.00           H  
ATOM   1755  HB3 SER   131      50.445  16.948  57.836  1.00  0.00           H  
ATOM   1756  OG  SER   131      48.704  17.964  57.342  1.00  0.00           O  
ATOM   1757  HG  SER   131      48.486  17.370  58.064  1.00  0.00           H  
ATOM   1758  C   SER   131      52.377  18.998  57.777  1.00  0.00           C  
ATOM   1759  O   SER   131      52.919  18.422  56.850  1.00  0.00           O  
ATOM   1760  N   GLN   132      53.225  19.608  58.580  1.00  0.00           N  
ATOM   1761  H   GLN   132      54.165  19.730  58.231  1.00  0.00           H  
ATOM   1762  CA  GLN   132      52.869  20.251  59.842  1.00  0.00           C  
ATOM   1763  HA  GLN   132      51.958  20.826  59.679  1.00  0.00           H  
ATOM   1764  CB  GLN   132      52.702  19.219  60.990  1.00  0.00           C  
ATOM   1765  HB2 GLN   132      52.275  19.743  61.845  1.00  0.00           H  
ATOM   1766  HB3 GLN   132      51.839  18.598  60.749  1.00  0.00           H  
ATOM   1767  CG  GLN   132      53.824  18.321  61.535  1.00  0.00           C  
ATOM   1768  HG2 GLN   132      54.619  18.916  61.983  1.00  0.00           H  
ATOM   1769  HG3 GLN   132      53.443  17.579  62.236  1.00  0.00           H  
ATOM   1770  CD  GLN   132      54.447  17.598  60.326  1.00  0.00           C  
ATOM   1771  OE1 GLN   132      53.876  16.713  59.704  1.00  0.00           O  
ATOM   1772  NE2 GLN   132      55.739  17.776  60.246  1.00  0.00           N  
ATOM   1773 HE21 GLN   132      56.302  18.445  60.751  1.00  0.00           H  
ATOM   1774 HE22 GLN   132      56.250  17.263  59.541  1.00  0.00           H  
ATOM   1775  C   GLN   132      54.011  21.231  60.156  1.00  0.00           C  
ATOM   1776  O   GLN   132      55.157  21.223  59.648  1.00  0.00           O  
ATOM   1777  N   GLN   133      53.510  22.197  60.950  1.00  0.00           N  
ATOM   1778  H   GLN   133      52.530  22.040  61.140  1.00  0.00           H  
ATOM   1779  CA  GLN   133      54.215  23.362  61.574  1.00  0.00           C  
ATOM   1780  HA  GLN   133      53.554  23.930  62.230  1.00  0.00           H  
ATOM   1781  CB  GLN   133      55.394  22.832  62.453  1.00  0.00           C  
ATOM   1782  HB2 GLN   133      56.207  22.467  61.825  1.00  0.00           H  
ATOM   1783  HB3 GLN   133      55.883  23.690  62.914  1.00  0.00           H  
ATOM   1784  CG  GLN   133      55.005  21.824  63.532  1.00  0.00           C  
ATOM   1785  HG2 GLN   133      54.638  22.338  64.420  1.00  0.00           H  
ATOM   1786  HG3 GLN   133      54.139  21.242  63.216  1.00  0.00           H  
ATOM   1787  CD  GLN   133      56.215  21.029  63.953  1.00  0.00           C  
ATOM   1788  OE1 GLN   133      57.356  21.493  63.723  1.00  0.00           O  
ATOM   1789  NE2 GLN   133      56.116  19.882  64.451  1.00  0.00           N  
ATOM   1790 HE21 GLN   133      55.204  19.517  64.685  1.00  0.00           H  
ATOM   1791 HE22 GLN   133      57.008  19.440  64.623  1.00  0.00           H  
ATOM   1792  C   GLN   133      54.820  24.322  60.505  1.00  0.00           C  
ATOM   1793  O   GLN   133      56.077  24.402  60.179  1.00  0.00           O  
ATOM   1794  N   PRO   134      53.931  25.218  60.023  1.00  0.00           N  
ATOM   1795  CD  PRO   134      54.371  26.312  59.186  1.00  0.00           C  
ATOM   1796  HD2 PRO   134      54.553  25.971  58.167  1.00  0.00           H  
ATOM   1797  HD3 PRO   134      55.327  26.680  59.557  1.00  0.00           H  
ATOM   1798  CG  PRO   134      53.447  27.484  59.330  1.00  0.00           C  
ATOM   1799  HG2 PRO   134      53.267  27.953  58.363  1.00  0.00           H  
ATOM   1800  HG3 PRO   134      53.875  28.191  60.041  1.00  0.00           H  
ATOM   1801  CB  PRO   134      52.221  26.810  59.763  1.00  0.00           C  
ATOM   1802  HB2 PRO   134      51.751  26.496  58.830  1.00  0.00           H  
ATOM   1803  HB3 PRO   134      51.498  27.461  60.254  1.00  0.00           H  
ATOM   1804  CA  PRO   134      52.591  25.550  60.575  1.00  0.00           C  
ATOM   1805  HA  PRO   134      52.656  25.820  61.629  1.00  0.00           H  
ATOM   1806  C   PRO   134      51.462  24.542  60.297  1.00  0.00           C  
ATOM   1807  O   PRO   134      51.457  23.791  59.389  1.00  0.00           O  
ATOM   1808  N   SER   135      50.395  24.535  61.136  1.00  0.00           N  
ATOM   1809  H   SER   135      49.681  23.833  61.003  1.00  0.00           H  
ATOM   1810  CA  SER   135      50.154  25.558  62.167  1.00  0.00           C  
ATOM   1811  HA  SER   135      50.368  26.514  61.688  1.00  0.00           H  
ATOM   1812  CB  SER   135      48.660  25.585  62.565  1.00  0.00           C  
ATOM   1813  HB2 SER   135      48.339  24.630  62.980  1.00  0.00           H  
ATOM   1814  HB3 SER   135      48.473  26.412  63.250  1.00  0.00           H  
ATOM   1815  OG  SER   135      47.906  25.800  61.334  1.00  0.00           O  
ATOM   1816  HG  SER   135      46.976  25.782  61.569  1.00  0.00           H  
ATOM   1817  C   SER   135      50.804  25.302  63.570  1.00  0.00           C  
ATOM   1818  O   SER   135      51.427  24.290  63.606  1.00  0.00           O  
ATOM   1819  N   TYR   136      50.658  26.174  64.539  1.00  0.00           N  
ATOM   1820  H   TYR   136      49.937  26.868  64.409  1.00  0.00           H  
ATOM   1821  CA  TYR   136      51.268  25.968  65.862  1.00  0.00           C  
ATOM   1822  HA  TYR   136      51.950  25.134  65.697  1.00  0.00           H  
ATOM   1823  CB  TYR   136      52.043  27.248  66.289  1.00  0.00           C  
ATOM   1824  HB2 TYR   136      51.347  28.079  66.405  1.00  0.00           H  
ATOM   1825  HB3 TYR   136      52.596  27.057  67.208  1.00  0.00           H  
ATOM   1826  CG  TYR   136      53.039  27.574  65.204  1.00  0.00           C  
ATOM   1827  CD1 TYR   136      54.088  26.630  64.909  1.00  0.00           C  
ATOM   1828  HD1 TYR   136      54.192  25.678  65.407  1.00  0.00           H  
ATOM   1829  CE1 TYR   136      55.065  26.915  63.925  1.00  0.00           C  
ATOM   1830  HE1 TYR   136      55.860  26.195  63.799  1.00  0.00           H  
ATOM   1831  CZ  TYR   136      54.920  28.104  63.153  1.00  0.00           C  
ATOM   1832  OH  TYR   136      55.879  28.459  62.294  1.00  0.00           O  
ATOM   1833  HH  TYR   136      56.209  29.343  62.470  1.00  0.00           H  
ATOM   1834  CE2 TYR   136      53.844  28.986  63.343  1.00  0.00           C  
ATOM   1835  HE2 TYR   136      53.889  29.855  62.704  1.00  0.00           H  
ATOM   1836  CD2 TYR   136      52.865  28.727  64.364  1.00  0.00           C  
ATOM   1837  HD2 TYR   136      52.056  29.414  64.565  1.00  0.00           H  
ATOM   1838  C   TYR   136      50.217  25.513  66.959  1.00  0.00           C  
ATOM   1839  O   TYR   136      49.026  25.798  66.794  1.00  0.00           O  
ATOM   1840  N   GLY   137      50.531  24.749  67.990  1.00  0.00           N  
ATOM   1841  H   GLY   137      49.809  24.370  68.585  1.00  0.00           H  
ATOM   1842  CA  GLY   137      51.946  24.415  68.285  1.00  0.00           C  
ATOM   1843  HA2 GLY   137      51.904  23.450  68.790  1.00  0.00           H  
ATOM   1844  HA3 GLY   137      52.599  24.440  67.413  1.00  0.00           H  
ATOM   1845  C   GLY   137      52.585  25.260  69.408  1.00  0.00           C  
ATOM   1846  O   GLY   137      52.084  26.384  69.513  1.00  0.00           O  
ATOM   1847  N   GLY   138      53.590  24.836  70.247  1.00  0.00           N  
ATOM   1848  H   GLY   138      53.858  23.870  70.126  1.00  0.00           H  
ATOM   1849  CA  GLY   138      54.232  25.548  71.296  1.00  0.00           C  
ATOM   1850  HA2 GLY   138      55.252  25.163  71.311  1.00  0.00           H  
ATOM   1851  HA3 GLY   138      54.302  26.602  71.027  1.00  0.00           H  
ATOM   1852  C   GLY   138      53.627  25.421  72.752  1.00  0.00           C  
ATOM   1853  O   GLY   138      52.467  24.906  72.782  1.00  0.00           O  
ATOM   1854  N   GLN   139      54.241  25.835  73.833  1.00  0.00           N  
ATOM   1855  H   GLN   139      53.715  25.826  74.695  1.00  0.00           H  
ATOM   1856  CA  GLN   139      55.392  26.870  73.946  1.00  0.00           C  
ATOM   1857  HA  GLN   139      55.808  26.912  72.939  1.00  0.00           H  
ATOM   1858  CB  GLN   139      54.774  28.231  74.327  1.00  0.00           C  
ATOM   1859  HB2 GLN   139      55.554  28.988  74.243  1.00  0.00           H  
ATOM   1860  HB3 GLN   139      54.017  28.486  73.585  1.00  0.00           H  
ATOM   1861  CG  GLN   139      54.052  28.294  75.672  1.00  0.00           C  
ATOM   1862  HG2 GLN   139      53.019  27.956  75.593  1.00  0.00           H  
ATOM   1863  HG3 GLN   139      54.506  27.592  76.373  1.00  0.00           H  
ATOM   1864  CD  GLN   139      53.949  29.606  76.366  1.00  0.00           C  
ATOM   1865  OE1 GLN   139      54.495  30.669  75.895  1.00  0.00           O  
ATOM   1866  NE2 GLN   139      53.298  29.725  77.518  1.00  0.00           N  
ATOM   1867 HE21 GLN   139      52.937  28.936  78.034  1.00  0.00           H  
ATOM   1868 HE22 GLN   139      53.162  30.606  77.992  1.00  0.00           H  
ATOM   1869  C   GLN   139      56.533  26.523  74.942  1.00  0.00           C  
ATOM   1870  O   GLN   139      57.397  27.389  75.098  1.00  0.00           O  
ATOM   1871  N   GLN   140      56.527  25.369  75.556  1.00  0.00           N  
ATOM   1872  H   GLN   140      55.734  24.765  75.393  1.00  0.00           H  
ATOM   1873  CA  GLN   140      57.590  24.891  76.485  1.00  0.00           C  
ATOM   1874  HA  GLN   140      57.334  23.933  76.937  1.00  0.00           H  
ATOM   1875  CB  GLN   140      58.935  24.590  75.775  1.00  0.00           C  
ATOM   1876  HB2 GLN   140      59.315  25.476  75.266  1.00  0.00           H  
ATOM   1877  HB3 GLN   140      59.651  24.296  76.542  1.00  0.00           H  
ATOM   1878  CG  GLN   140      58.847  23.380  74.900  1.00  0.00           C  
ATOM   1879  HG2 GLN   140      59.880  23.188  74.611  1.00  0.00           H  
ATOM   1880  HG3 GLN   140      58.482  22.497  75.425  1.00  0.00           H  
ATOM   1881  CD  GLN   140      58.176  23.642  73.631  1.00  0.00           C  
ATOM   1882  OE1 GLN   140      58.240  24.652  72.953  1.00  0.00           O  
ATOM   1883  NE2 GLN   140      57.536  22.630  73.086  1.00  0.00           N  
ATOM   1884 HE21 GLN   140      57.524  21.767  73.612  1.00  0.00           H  
ATOM   1885 HE22 GLN   140      57.110  22.611  72.171  1.00  0.00           H  
ATOM   1886  C   GLN   140      57.689  25.903  77.694  1.00  0.00           C  
ATOM   1887  O   GLN   140      56.736  26.434  78.151  1.00  0.00           O  
ATOM   1888  N   GLN   141      58.937  26.230  78.074  1.00  0.00           N  
ATOM   1889  H   GLN   141      59.669  25.709  77.615  1.00  0.00           H  
ATOM   1890  CA  GLN   141      59.285  27.529  78.745  1.00  0.00           C  
ATOM   1891  HA  GLN   141      58.463  27.990  79.294  1.00  0.00           H  
ATOM   1892  CB  GLN   141      60.395  27.244  79.714  1.00  0.00           C  
ATOM   1893  HB2 GLN   141      61.263  26.636  79.460  1.00  0.00           H  
ATOM   1894  HB3 GLN   141      60.800  28.210  80.016  1.00  0.00           H  
ATOM   1895  CG  GLN   141      59.807  26.452  80.896  1.00  0.00           C  
ATOM   1896  HG2 GLN   141      58.718  26.432  80.858  1.00  0.00           H  
ATOM   1897  HG3 GLN   141      60.090  25.409  80.752  1.00  0.00           H  
ATOM   1898  CD  GLN   141      60.172  26.979  82.291  1.00  0.00           C  
ATOM   1899  OE1 GLN   141      60.875  26.395  83.101  1.00  0.00           O  
ATOM   1900  NE2 GLN   141      59.528  28.067  82.570  1.00  0.00           N  
ATOM   1901 HE21 GLN   141      58.847  28.403  81.904  1.00  0.00           H  
ATOM   1902 HE22 GLN   141      59.762  28.675  83.342  1.00  0.00           H  
ATOM   1903  C   GLN   141      59.838  28.504  77.686  1.00  0.00           C  
ATOM   1904  O   GLN   141      60.747  28.210  76.888  1.00  0.00           O  
ATOM   1905  N   SER   142      59.400  29.709  77.500  1.00  0.00           N  
ATOM   1906  H   SER   142      60.059  30.196  76.909  1.00  0.00           H  
ATOM   1907  CA  SER   142      58.420  30.515  78.165  1.00  0.00           C  
ATOM   1908  HA  SER   142      58.538  31.505  77.724  1.00  0.00           H  
ATOM   1909  CB  SER   142      56.947  30.058  77.876  1.00  0.00           C  
ATOM   1910  HB2 SER   142      56.869  29.971  76.793  1.00  0.00           H  
ATOM   1911  HB3 SER   142      56.810  29.075  78.326  1.00  0.00           H  
ATOM   1912  OG  SER   142      55.998  30.988  78.371  1.00  0.00           O  
ATOM   1913  HG  SER   142      55.299  31.004  77.714  1.00  0.00           H  
ATOM   1914  C   SER   142      58.724  30.601  79.670  1.00  0.00           C  
ATOM   1915  O   SER   142      58.013  30.126  80.558  1.00  0.00           O  
ATOM   1916  N   TYR   143      59.890  31.058  80.000  1.00  0.00           N  
ATOM   1917  H   TYR   143      60.378  31.473  79.219  1.00  0.00           H  
ATOM   1918  CA  TYR   143      60.401  31.336  81.392  1.00  0.00           C  
ATOM   1919  HA  TYR   143      60.150  30.456  81.985  1.00  0.00           H  
ATOM   1920  CB  TYR   143      61.915  31.581  81.229  1.00  0.00           C  
ATOM   1921  HB2 TYR   143      62.108  32.240  80.383  1.00  0.00           H  
ATOM   1922  HB3 TYR   143      62.393  32.170  82.012  1.00  0.00           H  
ATOM   1923  CG  TYR   143      62.609  30.321  81.127  1.00  0.00           C  
ATOM   1924  CD1 TYR   143      63.050  29.641  82.278  1.00  0.00           C  
ATOM   1925  HD1 TYR   143      62.892  30.176  83.202  1.00  0.00           H  
ATOM   1926  CE1 TYR   143      63.653  28.345  82.165  1.00  0.00           C  
ATOM   1927  HE1 TYR   143      63.906  27.774  83.046  1.00  0.00           H  
ATOM   1928  CZ  TYR   143      63.904  27.777  80.924  1.00  0.00           C  
ATOM   1929  OH  TYR   143      64.592  26.616  80.797  1.00  0.00           O  
ATOM   1930  HH  TYR   143      64.650  26.184  81.652  1.00  0.00           H  
ATOM   1931  CE2 TYR   143      63.587  28.488  79.769  1.00  0.00           C  
ATOM   1932  HE2 TYR   143      63.821  28.105  78.786  1.00  0.00           H  
ATOM   1933  CD2 TYR   143      62.927  29.753  79.830  1.00  0.00           C  
ATOM   1934  HD2 TYR   143      62.690  30.327  78.946  1.00  0.00           H  
ATOM   1935  C   TYR   143      59.721  32.438  82.024  1.00  0.00           C  
ATOM   1936  O   TYR   143      59.796  33.620  81.458  1.00  0.00           O  
ATOM   1937  N   GLY   144      58.898  32.269  83.014  1.00  0.00           N  
ATOM   1938  H   GLY   144      58.766  31.344  83.399  1.00  0.00           H  
ATOM   1939  CA  GLY   144      58.269  33.343  83.833  1.00  0.00           C  
ATOM   1940  HA2 GLY   144      57.716  33.971  83.134  1.00  0.00           H  
ATOM   1941  HA3 GLY   144      57.597  32.932  84.586  1.00  0.00           H  
ATOM   1942  C   GLY   144      59.384  34.074  84.581  1.00  0.00           C  
ATOM   1943  O   GLY   144      60.145  33.376  85.278  1.00  0.00           O  
ATOM   1944  N   GLN   145      59.598  35.360  84.400  1.00  0.00           N  
ATOM   1945  H   GLN   145      59.175  35.826  83.611  1.00  0.00           H  
ATOM   1946  CA  GLN   145      60.656  36.067  85.068  1.00  0.00           C  
ATOM   1947  HA  GLN   145      60.701  35.834  86.131  1.00  0.00           H  
ATOM   1948  CB  GLN   145      61.909  35.741  84.386  1.00  0.00           C  
ATOM   1949  HB2 GLN   145      62.693  36.313  84.883  1.00  0.00           H  
ATOM   1950  HB3 GLN   145      62.011  34.676  84.594  1.00  0.00           H  
ATOM   1951  CG  GLN   145      61.957  35.963  82.850  1.00  0.00           C  
ATOM   1952  HG2 GLN   145      61.026  35.605  82.408  1.00  0.00           H  
ATOM   1953  HG3 GLN   145      62.195  36.979  82.537  1.00  0.00           H  
ATOM   1954  CD  GLN   145      63.030  35.011  82.250  1.00  0.00           C  
ATOM   1955  OE1 GLN   145      64.008  34.640  82.801  1.00  0.00           O  
ATOM   1956  NE2 GLN   145      63.009  34.776  80.936  1.00  0.00           N  
ATOM   1957 HE21 GLN   145      63.881  34.586  80.464  1.00  0.00           H  
ATOM   1958 HE22 GLN   145      62.158  34.764  80.392  1.00  0.00           H  
ATOM   1959  C   GLN   145      60.413  37.599  84.952  1.00  0.00           C  
ATOM   1960  O   GLN   145      59.919  38.124  83.968  1.00  0.00           O  
ATOM   1961  N   GLN   146      60.820  38.449  85.954  1.00  0.00           N  
ATOM   1962  H   GLN   146      61.466  38.086  86.641  1.00  0.00           H  
ATOM   1963  CA  GLN   146      60.550  39.881  85.886  1.00  0.00           C  
ATOM   1964  HA  GLN   146      60.837  40.248  84.901  1.00  0.00           H  
ATOM   1965  CB  GLN   146      59.091  40.237  86.145  1.00  0.00           C  
ATOM   1966  HB2 GLN   146      58.903  41.306  86.044  1.00  0.00           H  
ATOM   1967  HB3 GLN   146      58.530  39.873  85.284  1.00  0.00           H  
ATOM   1968  CG  GLN   146      58.414  39.834  87.470  1.00  0.00           C  
ATOM   1969  HG2 GLN   146      58.829  40.387  88.312  1.00  0.00           H  
ATOM   1970  HG3 GLN   146      57.418  40.278  87.469  1.00  0.00           H  
ATOM   1971  CD  GLN   146      58.550  38.334  87.901  1.00  0.00           C  
ATOM   1972  OE1 GLN   146      58.989  37.962  88.997  1.00  0.00           O  
ATOM   1973  NE2 GLN   146      58.162  37.429  87.069  1.00  0.00           N  
ATOM   1974 HE21 GLN   146      57.767  37.724  86.188  1.00  0.00           H  
ATOM   1975 HE22 GLN   146      58.446  36.461  87.125  1.00  0.00           H  
ATOM   1976  C   GLN   146      61.321  40.673  86.942  1.00  0.00           C  
ATOM   1977  O   GLN   146      61.695  40.142  87.981  1.00  0.00           O  
ATOM   1978  N   GLN   147      61.539  41.942  86.558  1.00  0.00           N  
ATOM   1979  H   GLN   147      61.262  42.261  85.641  1.00  0.00           H  
ATOM   1980  CA  GLN   147      62.265  42.996  87.269  1.00  0.00           C  
ATOM   1981  HA  GLN   147      61.839  43.055  88.271  1.00  0.00           H  
ATOM   1982  CB  GLN   147      63.739  42.579  87.502  1.00  0.00           C  
ATOM   1983  HB2 GLN   147      64.222  43.366  88.082  1.00  0.00           H  
ATOM   1984  HB3 GLN   147      63.804  41.647  88.064  1.00  0.00           H  
ATOM   1985  CG  GLN   147      64.523  42.477  86.146  1.00  0.00           C  
ATOM   1986  HG2 GLN   147      64.025  41.603  85.727  1.00  0.00           H  
ATOM   1987  HG3 GLN   147      64.220  43.275  85.469  1.00  0.00           H  
ATOM   1988  CD  GLN   147      66.010  42.330  86.346  1.00  0.00           C  
ATOM   1989  OE1 GLN   147      66.496  42.421  87.461  1.00  0.00           O  
ATOM   1990  NE2 GLN   147      66.712  42.359  85.219  1.00  0.00           N  
ATOM   1991 HE21 GLN   147      66.146  42.288  84.386  1.00  0.00           H  
ATOM   1992 HE22 GLN   147      67.676  42.081  85.098  1.00  0.00           H  
ATOM   1993  C   GLN   147      62.131  44.433  86.629  1.00  0.00           C  
ATOM   1994  O   GLN   147      62.116  44.545  85.417  1.00  0.00           O  
ATOM   1995  N   SER   148      62.128  45.536  87.400  1.00  0.00           N  
ATOM   1996  H   SER   148      62.215  45.492  88.406  1.00  0.00           H  
ATOM   1997  CA  SER   148      62.183  46.931  86.939  1.00  0.00           C  
ATOM   1998  HA  SER   148      62.979  46.875  86.197  1.00  0.00           H  
ATOM   1999  CB  SER   148      60.830  47.231  86.264  1.00  0.00           C  
ATOM   2000  HB2 SER   148      61.130  48.046  85.605  1.00  0.00           H  
ATOM   2001  HB3 SER   148      60.492  46.367  85.691  1.00  0.00           H  
ATOM   2002  OG  SER   148      59.840  47.667  87.144  1.00  0.00           O  
ATOM   2003  HG  SER   148      59.451  46.855  87.477  1.00  0.00           H  
ATOM   2004  C   SER   148      62.782  47.901  87.962  1.00  0.00           C  
ATOM   2005  O   SER   148      62.930  47.555  89.175  1.00  0.00           O  
ATOM   2006  N   TYR   149      63.389  49.040  87.569  1.00  0.00           N  
ATOM   2007  H   TYR   149      63.545  49.098  86.573  1.00  0.00           H  
ATOM   2008  CA  TYR   149      63.953  50.041  88.450  1.00  0.00           C  
ATOM   2009  HA  TYR   149      64.746  49.536  89.002  1.00  0.00           H  
ATOM   2010  CB  TYR   149      64.409  51.279  87.642  1.00  0.00           C  
ATOM   2011  HB2 TYR   149      65.285  51.020  87.048  1.00  0.00           H  
ATOM   2012  HB3 TYR   149      63.573  51.457  86.967  1.00  0.00           H  
ATOM   2013  CG  TYR   149      64.898  52.564  88.422  1.00  0.00           C  
ATOM   2014  CD1 TYR   149      64.070  53.717  88.408  1.00  0.00           C  
ATOM   2015  HD1 TYR   149      63.060  53.536  88.072  1.00  0.00           H  
ATOM   2016  CE1 TYR   149      64.594  54.907  88.914  1.00  0.00           C  
ATOM   2017  HE1 TYR   149      63.908  55.739  88.964  1.00  0.00           H  
ATOM   2018  CZ  TYR   149      65.933  54.975  89.302  1.00  0.00           C  
ATOM   2019  OH  TYR   149      66.531  56.137  89.669  1.00  0.00           O  
ATOM   2020  HH  TYR   149      66.238  56.948  89.247  1.00  0.00           H  
ATOM   2021  CE2 TYR   149      66.813  53.852  89.211  1.00  0.00           C  
ATOM   2022  HE2 TYR   149      67.870  54.016  89.363  1.00  0.00           H  
ATOM   2023  CD2 TYR   149      66.294  52.612  88.737  1.00  0.00           C  
ATOM   2024  HD2 TYR   149      66.902  51.719  88.710  1.00  0.00           H  
ATOM   2025  C   TYR   149      62.903  50.554  89.463  1.00  0.00           C  
ATOM   2026  O   TYR   149      61.727  50.730  89.141  1.00  0.00           O  
ATOM   2027  N   ASN   150      63.472  50.959  90.612  1.00  0.00           N  
ATOM   2028  H   ASN   150      64.433  50.693  90.770  1.00  0.00           H  
ATOM   2029  CA  ASN   150      62.802  51.705  91.688  1.00  0.00           C  
ATOM   2030  HA  ASN   150      61.907  52.173  91.278  1.00  0.00           H  
ATOM   2031  CB  ASN   150      62.472  50.620  92.750  1.00  0.00           C  
ATOM   2032  HB2 ASN   150      61.971  49.785  92.261  1.00  0.00           H  
ATOM   2033  HB3 ASN   150      63.390  50.275  93.225  1.00  0.00           H  
ATOM   2034  CG  ASN   150      61.610  51.137  93.814  1.00  0.00           C  
ATOM   2035  OD1 ASN   150      61.995  51.394  94.960  1.00  0.00           O  
ATOM   2036  ND2 ASN   150      60.382  51.230  93.526  1.00  0.00           N  
ATOM   2037 HD21 ASN   150      59.774  51.442  94.304  1.00  0.00           H  
ATOM   2038 HD22 ASN   150      60.122  51.202  92.550  1.00  0.00           H  
ATOM   2039  C   ASN   150      63.756  52.784  92.250  1.00  0.00           C  
ATOM   2040  O   ASN   150      64.917  52.470  92.621  1.00  0.00           O  
ATOM   2041  N   PRO   151      63.344  54.034  92.298  1.00  0.00           N  
ATOM   2042  CD  PRO   151      62.013  54.636  92.102  1.00  0.00           C  
ATOM   2043  HD2 PRO   151      61.247  54.344  92.821  1.00  0.00           H  
ATOM   2044  HD3 PRO   151      61.604  54.472  91.105  1.00  0.00           H  
ATOM   2045  CG  PRO   151      62.196  56.142  92.218  1.00  0.00           C  
ATOM   2046  HG2 PRO   151      61.888  56.302  93.251  1.00  0.00           H  
ATOM   2047  HG3 PRO   151      61.627  56.719  91.489  1.00  0.00           H  
ATOM   2048  CB  PRO   151      63.634  56.390  92.073  1.00  0.00           C  
ATOM   2049  HB2 PRO   151      63.963  57.325  92.528  1.00  0.00           H  
ATOM   2050  HB3 PRO   151      63.880  56.426  91.012  1.00  0.00           H  
ATOM   2051  CA  PRO   151      64.294  55.170  92.666  1.00  0.00           C  
ATOM   2052  HA  PRO   151      65.189  55.060  92.054  1.00  0.00           H  
ATOM   2053  C   PRO   151      64.617  55.351  94.202  1.00  0.00           C  
ATOM   2054  O   PRO   151      63.920  54.813  95.054  1.00  0.00           O  
ATOM   2055  N   PRO   152      65.703  56.048  94.627  1.00  0.00           N  
ATOM   2056  CD  PRO   152      66.657  56.742  93.753  1.00  0.00           C  
ATOM   2057  HD2 PRO   152      66.137  57.425  93.081  1.00  0.00           H  
ATOM   2058  HD3 PRO   152      67.211  56.048  93.121  1.00  0.00           H  
ATOM   2059  CG  PRO   152      67.616  57.464  94.705  1.00  0.00           C  
ATOM   2060  HG2 PRO   152      67.193  58.431  94.976  1.00  0.00           H  
ATOM   2061  HG3 PRO   152      68.615  57.590  94.290  1.00  0.00           H  
ATOM   2062  CB  PRO   152      67.596  56.563  95.930  1.00  0.00           C  
ATOM   2063  HB2 PRO   152      67.964  57.138  96.780  1.00  0.00           H  
ATOM   2064  HB3 PRO   152      68.197  55.693  95.664  1.00  0.00           H  
ATOM   2065  CA  PRO   152      66.215  56.036  96.000  1.00  0.00           C  
ATOM   2066  HA  PRO   152      66.294  55.048  96.452  1.00  0.00           H  
ATOM   2067  C   PRO   152      65.312  56.863  96.875  1.00  0.00           C  
ATOM   2068  O   PRO   152      64.585  57.743  96.461  1.00  0.00           O  
ATOM   2069  N   GLN   153      65.453  56.809  98.217  1.00  0.00           N  
ATOM   2070  H   GLN   153      66.190  56.232  98.597  1.00  0.00           H  
ATOM   2071  CA  GLN   153      65.048  57.943  99.110  1.00  0.00           C  
ATOM   2072  HA  GLN   153      64.044  58.254  98.821  1.00  0.00           H  
ATOM   2073  CB  GLN   153      64.888  57.441 100.583  1.00  0.00           C  
ATOM   2074  HB2 GLN   153      64.197  56.602 100.662  1.00  0.00           H  
ATOM   2075  HB3 GLN   153      65.833  56.978 100.868  1.00  0.00           H  
ATOM   2076  CG  GLN   153      64.522  58.521 101.608  1.00  0.00           C  
ATOM   2077  HG2 GLN   153      64.699  57.966 102.529  1.00  0.00           H  
ATOM   2078  HG3 GLN   153      65.188  59.382 101.559  1.00  0.00           H  
ATOM   2079  CD  GLN   153      63.047  59.104 101.487  1.00  0.00           C  
ATOM   2080  OE1 GLN   153      62.301  58.747 100.561  1.00  0.00           O  
ATOM   2081  NE2 GLN   153      62.618  59.912 102.399  1.00  0.00           N  
ATOM   2082 HE21 GLN   153      63.227  60.164 103.164  1.00  0.00           H  
ATOM   2083 HE22 GLN   153      61.633  60.137 102.381  1.00  0.00           H  
ATOM   2084  C   GLN   153      65.994  59.123  98.977  1.00  0.00           C  
ATOM   2085  O   GLN   153      67.113  59.152  99.634  1.00  0.00           O  
ATOM   2086  N   GLY   154      65.697  60.090  98.103  1.00  0.00           N  
ATOM   2087  H   GLY   154      64.902  59.865  97.522  1.00  0.00           H  
ATOM   2088  CA  GLY   154      66.580  61.321  97.829  1.00  0.00           C  
ATOM   2089  HA2 GLY   154      67.642  61.075  97.847  1.00  0.00           H  
ATOM   2090  HA3 GLY   154      66.377  61.746  96.846  1.00  0.00           H  
ATOM   2091  C   GLY   154      66.168  62.482  98.732  1.00  0.00           C  
ATOM   2092  O   GLY   154      66.933  63.451  98.790  1.00  0.00           O  
ATOM   2093  N   TYR   155      64.978  62.458  99.296  1.00  0.00           N  
ATOM   2094  H   TYR   155      64.341  61.750  98.961  1.00  0.00           H  
ATOM   2095  CA  TYR   155      64.331  63.433 100.189  1.00  0.00           C  
ATOM   2096  HA  TYR   155      64.341  64.434  99.760  1.00  0.00           H  
ATOM   2097  CB  TYR   155      62.924  62.960 100.659  1.00  0.00           C  
ATOM   2098  HB2 TYR   155      62.922  61.876 100.774  1.00  0.00           H  
ATOM   2099  HB3 TYR   155      62.705  63.457 101.604  1.00  0.00           H  
ATOM   2100  CG  TYR   155      61.953  63.274  99.536  1.00  0.00           C  
ATOM   2101  CD1 TYR   155      61.739  64.598  99.127  1.00  0.00           C  
ATOM   2102  HD1 TYR   155      61.982  65.458  99.732  1.00  0.00           H  
ATOM   2103  CE1 TYR   155      60.907  64.903  98.039  1.00  0.00           C  
ATOM   2104  HE1 TYR   155      60.755  65.941  97.780  1.00  0.00           H  
ATOM   2105  CZ  TYR   155      60.255  63.857  97.322  1.00  0.00           C  
ATOM   2106  OH  TYR   155      59.326  64.211  96.362  1.00  0.00           O  
ATOM   2107  HH  TYR   155      59.287  65.170  96.318  1.00  0.00           H  
ATOM   2108  CE2 TYR   155      60.444  62.522  97.715  1.00  0.00           C  
ATOM   2109  HE2 TYR   155      60.038  61.646  97.230  1.00  0.00           H  
ATOM   2110  CD2 TYR   155      61.327  62.236  98.836  1.00  0.00           C  
ATOM   2111  HD2 TYR   155      61.384  61.202  99.144  1.00  0.00           H  
ATOM   2112  C   TYR   155      65.240  63.693 101.438  1.00  0.00           C  
ATOM   2113  O   TYR   155      65.805  62.760 101.965  1.00  0.00           O  
ATOM   2114  N   GLY   156      65.251  64.958 102.007  1.00  0.00           N  
ATOM   2115  H   GLY   156      65.929  65.056 102.749  1.00  0.00           H  
ATOM   2116  CA  GLY   156      64.297  66.035 101.806  1.00  0.00           C  
ATOM   2117  HA2 GLY   156      64.765  66.966 102.125  1.00  0.00           H  
ATOM   2118  HA3 GLY   156      64.029  66.215 100.764  1.00  0.00           H  
ATOM   2119  C   GLY   156      63.029  65.936 102.654  1.00  0.00           C  
ATOM   2120  O   GLY   156      61.994  66.417 102.202  1.00  0.00           O  
ATOM   2121  N   GLN   157      63.128  65.297 103.858  1.00  0.00           N  
ATOM   2122  H   GLN   157      64.001  64.857 104.114  1.00  0.00           H  
ATOM   2123  CA  GLN   157      62.039  65.198 104.878  1.00  0.00           C  
ATOM   2124  HA  GLN   157      61.440  66.102 104.769  1.00  0.00           H  
ATOM   2125  CB  GLN   157      61.144  63.954 104.514  1.00  0.00           C  
ATOM   2126  HB2 GLN   157      60.439  63.772 105.326  1.00  0.00           H  
ATOM   2127  HB3 GLN   157      60.606  64.102 103.578  1.00  0.00           H  
ATOM   2128  CG  GLN   157      61.857  62.605 104.540  1.00  0.00           C  
ATOM   2129  HG2 GLN   157      61.239  61.872 104.021  1.00  0.00           H  
ATOM   2130  HG3 GLN   157      62.789  62.639 103.976  1.00  0.00           H  
ATOM   2131  CD  GLN   157      62.072  61.996 105.946  1.00  0.00           C  
ATOM   2132  OE1 GLN   157      61.259  62.195 106.890  1.00  0.00           O  
ATOM   2133  NE2 GLN   157      63.084  61.241 106.143  1.00  0.00           N  
ATOM   2134 HE21 GLN   157      63.752  61.096 105.400  1.00  0.00           H  
ATOM   2135 HE22 GLN   157      63.079  60.501 106.830  1.00  0.00           H  
ATOM   2136  C   GLN   157      62.664  65.128 106.312  1.00  0.00           C  
ATOM   2137  O   GLN   157      63.765  64.705 106.431  1.00  0.00           O  
ATOM   2138  N   GLN   158      62.007  65.637 107.316  1.00  0.00           N  
ATOM   2139  H   GLN   158      62.515  65.651 108.189  1.00  0.00           H  
ATOM   2140  CA  GLN   158      60.625  66.143 107.314  1.00  0.00           C  
ATOM   2141  HA  GLN   158      59.896  65.625 106.689  1.00  0.00           H  
ATOM   2142  CB  GLN   158      60.182  66.209 108.768  1.00  0.00           C  
ATOM   2143  HB2 GLN   158      60.918  66.698 109.404  1.00  0.00           H  
ATOM   2144  HB3 GLN   158      59.268  66.802 108.805  1.00  0.00           H  
ATOM   2145  CG  GLN   158      59.911  64.740 109.408  1.00  0.00           C  
ATOM   2146  HG2 GLN   158      60.850  64.188 109.371  1.00  0.00           H  
ATOM   2147  HG3 GLN   158      59.518  64.857 110.418  1.00  0.00           H  
ATOM   2148  CD  GLN   158      58.814  63.876 108.749  1.00  0.00           C  
ATOM   2149  OE1 GLN   158      58.312  64.139 107.640  1.00  0.00           O  
ATOM   2150  NE2 GLN   158      58.302  62.861 109.361  1.00  0.00           N  
ATOM   2151 HE21 GLN   158      58.665  62.689 110.288  1.00  0.00           H  
ATOM   2152 HE22 GLN   158      57.830  62.187 108.775  1.00  0.00           H  
ATOM   2153  C   GLN   158      60.535  67.544 106.629  1.00  0.00           C  
ATOM   2154  O   GLN   158      61.569  68.252 106.470  1.00  0.00           O  
ATOM   2155  N   ASN   159      59.314  67.942 106.298  1.00  0.00           N  
ATOM   2156  H   ASN   159      58.567  67.276 106.438  1.00  0.00           H  
ATOM   2157  CA  ASN   159      58.894  69.388 106.154  1.00  0.00           C  
ATOM   2158  HA  ASN   159      57.821  69.287 105.988  1.00  0.00           H  
ATOM   2159  CB  ASN   159      59.328  70.124 107.465  1.00  0.00           C  
ATOM   2160  HB2 ASN   159      60.375  69.895 107.664  1.00  0.00           H  
ATOM   2161  HB3 ASN   159      59.223  71.208 107.428  1.00  0.00           H  
ATOM   2162  CG  ASN   159      58.666  69.649 108.753  1.00  0.00           C  
ATOM   2163  OD1 ASN   159      57.771  68.849 108.821  1.00  0.00           O  
ATOM   2164  ND2 ASN   159      59.097  70.212 109.830  1.00  0.00           N  
ATOM   2165 HD21 ASN   159      59.817  70.921 109.807  1.00  0.00           H  
ATOM   2166 HD22 ASN   159      58.681  70.041 110.735  1.00  0.00           H  
ATOM   2167  C   ASN   159      59.393  69.958 104.812  1.00  0.00           C  
ATOM   2168  O   ASN   159      60.267  69.426 104.162  1.00  0.00           O  
ATOM   2169  N   GLN   160      58.848  71.105 104.331  1.00  0.00           N  
ATOM   2170  H   GLN   160      59.034  71.411 103.387  1.00  0.00           H  
ATOM   2171  CA  GLN   160      57.753  71.800 104.936  1.00  0.00           C  
ATOM   2172  HA  GLN   160      57.596  71.509 105.974  1.00  0.00           H  
ATOM   2173  CB  GLN   160      58.186  73.271 104.922  1.00  0.00           C  
ATOM   2174  HB2 GLN   160      59.097  73.383 105.510  1.00  0.00           H  
ATOM   2175  HB3 GLN   160      58.414  73.536 103.889  1.00  0.00           H  
ATOM   2176  CG  GLN   160      57.282  74.340 105.539  1.00  0.00           C  
ATOM   2177  HG2 GLN   160      57.755  75.321 105.499  1.00  0.00           H  
ATOM   2178  HG3 GLN   160      56.377  74.436 104.940  1.00  0.00           H  
ATOM   2179  CD  GLN   160      56.719  74.055 106.935  1.00  0.00           C  
ATOM   2180  OE1 GLN   160      57.260  73.369 107.801  1.00  0.00           O  
ATOM   2181  NE2 GLN   160      55.477  74.476 107.230  1.00  0.00           N  
ATOM   2182 HE21 GLN   160      54.986  75.158 106.669  1.00  0.00           H  
ATOM   2183 HE22 GLN   160      55.188  74.197 108.156  1.00  0.00           H  
ATOM   2184  C   GLN   160      56.416  71.541 104.215  1.00  0.00           C  
ATOM   2185  O   GLN   160      56.259  71.458 103.006  1.00  0.00           O  
ATOM   2186  N   TYR   161      55.420  71.289 104.983  1.00  0.00           N  
ATOM   2187  H   TYR   161      55.492  71.442 105.979  1.00  0.00           H  
ATOM   2188  CA  TYR   161      54.039  70.789 104.596  1.00  0.00           C  
ATOM   2189  HA  TYR   161      53.985  70.648 103.517  1.00  0.00           H  
ATOM   2190  CB  TYR   161      53.888  69.360 105.168  1.00  0.00           C  
ATOM   2191  HB2 TYR   161      53.767  69.425 106.250  1.00  0.00           H  
ATOM   2192  HB3 TYR   161      53.037  68.845 104.721  1.00  0.00           H  
ATOM   2193  CG  TYR   161      55.076  68.450 105.009  1.00  0.00           C  
ATOM   2194  CD1 TYR   161      55.515  68.199 103.659  1.00  0.00           C  
ATOM   2195  HD1 TYR   161      55.073  68.695 102.808  1.00  0.00           H  
ATOM   2196  CE1 TYR   161      56.590  67.223 103.417  1.00  0.00           C  
ATOM   2197  HE1 TYR   161      56.815  66.836 102.434  1.00  0.00           H  
ATOM   2198  CZ  TYR   161      57.200  66.611 104.527  1.00  0.00           C  
ATOM   2199  OH  TYR   161      58.247  65.719 104.348  1.00  0.00           O  
ATOM   2200  HH  TYR   161      58.466  65.736 103.413  1.00  0.00           H  
ATOM   2201  CE2 TYR   161      56.597  66.676 105.828  1.00  0.00           C  
ATOM   2202  HE2 TYR   161      56.892  65.995 106.613  1.00  0.00           H  
ATOM   2203  CD2 TYR   161      55.566  67.629 106.057  1.00  0.00           C  
ATOM   2204  HD2 TYR   161      55.196  67.827 107.052  1.00  0.00           H  
ATOM   2205  C   TYR   161      52.800  71.649 104.872  1.00  0.00           C  
ATOM   2206  O   TYR   161      51.692  71.046 104.962  1.00  0.00           O  
ATOM   2207  N   ASN   162      52.968  72.980 105.000  1.00  0.00           N  
ATOM   2208  H   ASN   162      53.727  73.384 104.469  1.00  0.00           H  
ATOM   2209  CA  ASN   162      51.853  73.861 105.509  1.00  0.00           C  
ATOM   2210  HA  ASN   162      50.885  73.599 105.083  1.00  0.00           H  
ATOM   2211  CB  ASN   162      51.833  73.649 107.006  1.00  0.00           C  
ATOM   2212  HB2 ASN   162      51.683  72.594 107.235  1.00  0.00           H  
ATOM   2213  HB3 ASN   162      52.796  73.952 107.417  1.00  0.00           H  
ATOM   2214  CG  ASN   162      50.753  74.450 107.724  1.00  0.00           C  
ATOM   2215  OD1 ASN   162      50.145  75.413 107.241  1.00  0.00           O  
ATOM   2216  ND2 ASN   162      50.418  74.098 108.974  1.00  0.00           N  
ATOM   2217 HD21 ASN   162      49.636  74.524 109.451  1.00  0.00           H  
ATOM   2218 HD22 ASN   162      51.134  73.618 109.500  1.00  0.00           H  
ATOM   2219  C   ASN   162      52.235  75.310 105.121  1.00  0.00           C  
ATOM   2220  O   ASN   162      53.104  75.929 105.748  1.00  0.00           O  
ATOM   2221  N   SER   163      51.618  75.834 104.099  1.00  0.00           N  
ATOM   2222  H   SER   163      50.921  75.287 103.615  1.00  0.00           H  
ATOM   2223  CA  SER   163      51.851  77.187 103.546  1.00  0.00           C  
ATOM   2224  HA  SER   163      52.152  77.870 104.340  1.00  0.00           H  
ATOM   2225  CB  SER   163      53.138  77.067 102.683  1.00  0.00           C  
ATOM   2226  HB2 SER   163      53.419  78.021 102.236  1.00  0.00           H  
ATOM   2227  HB3 SER   163      53.883  76.665 103.369  1.00  0.00           H  
ATOM   2228  OG  SER   163      53.041  76.224 101.553  1.00  0.00           O  
ATOM   2229  HG  SER   163      52.465  76.712 100.960  1.00  0.00           H  
ATOM   2230  C   SER   163      50.615  77.689 102.727  1.00  0.00           C  
ATOM   2231  O   SER   163      50.034  76.907 102.012  1.00  0.00           O  
ATOM   2232  N   SER   164      50.301  78.976 102.782  1.00  0.00           N  
ATOM   2233  H   SER   164      50.913  79.646 103.226  1.00  0.00           H  
ATOM   2234  CA  SER   164      49.087  79.690 102.229  1.00  0.00           C  
ATOM   2235  HA  SER   164      49.248  80.768 102.226  1.00  0.00           H  
ATOM   2236  CB  SER   164      47.882  79.297 103.156  1.00  0.00           C  
ATOM   2237  HB2 SER   164      47.566  78.271 102.967  1.00  0.00           H  
ATOM   2238  HB3 SER   164      48.143  79.269 104.214  1.00  0.00           H  
ATOM   2239  OG  SER   164      46.713  80.029 102.926  1.00  0.00           O  
ATOM   2240  HG  SER   164      46.446  80.504 103.716  1.00  0.00           H  
ATOM   2241  C   SER   164      48.797  79.379 100.771  1.00  0.00           C  
ATOM   2242  O   SER   164      49.682  78.934  99.951  1.00  0.00           O  
ATOM   2243  N   SER   165      47.602  79.708 100.281  1.00  0.00           N  
ATOM   2244  H   SER   165      46.945  80.012 100.985  1.00  0.00           H  
ATOM   2245  CA  SER   165      47.288  80.024  98.899  1.00  0.00           C  
ATOM   2246  HA  SER   165      47.462  79.118  98.319  1.00  0.00           H  
ATOM   2247  CB  SER   165      45.840  80.425  98.786  1.00  0.00           C  
ATOM   2248  HB2 SER   165      45.270  79.621  99.252  1.00  0.00           H  
ATOM   2249  HB3 SER   165      45.653  81.304  99.402  1.00  0.00           H  
ATOM   2250  OG  SER   165      45.400  80.647  97.476  1.00  0.00           O  
ATOM   2251  HG  SER   165      44.635  81.225  97.425  1.00  0.00           H  
ATOM   2252  C   SER   165      48.054  81.237  98.466  1.00  0.00           C  
ATOM   2253  O   SER   165      48.210  82.211  99.203  1.00  0.00           O  
ATOM   2254  N   GLY   166      48.409  81.188  97.183  1.00  0.00           N  
ATOM   2255  H   GLY   166      48.332  80.285  96.736  1.00  0.00           H  
ATOM   2256  CA  GLY   166      48.987  82.344  96.456  1.00  0.00           C  
ATOM   2257  HA2 GLY   166      49.448  83.014  97.181  1.00  0.00           H  
ATOM   2258  HA3 GLY   166      49.647  81.855  95.739  1.00  0.00           H  
ATOM   2259  C   GLY   166      47.954  83.183  95.730  1.00  0.00           C  
ATOM   2260  O   GLY   166      48.297  84.180  95.112  1.00  0.00           O  
ATOM   2261  N   GLY   167      46.667  82.789  95.761  1.00  0.00           N  
ATOM   2262  H   GLY   167      46.525  82.003  96.379  1.00  0.00           H  
ATOM   2263  CA  GLY   167      45.536  83.293  94.954  1.00  0.00           C  
ATOM   2264  HA2 GLY   167      44.680  82.774  95.385  1.00  0.00           H  
ATOM   2265  HA3 GLY   167      45.484  84.375  95.076  1.00  0.00           H  
ATOM   2266  C   GLY   167      45.710  83.098  93.471  1.00  0.00           C  
ATOM   2267  O   GLY   167      46.747  82.786  92.852  1.00  0.00           O  
ATOM   2268  N   GLY   168      44.545  83.268  92.829  1.00  0.00           N  
ATOM   2269  H   GLY   168      43.841  83.619  93.463  1.00  0.00           H  
ATOM   2270  CA  GLY   168      44.338  83.121  91.374  1.00  0.00           C  
ATOM   2271  HA2 GLY   168      44.660  84.097  91.011  1.00  0.00           H  
ATOM   2272  HA3 GLY   168      45.014  82.321  91.073  1.00  0.00           H  
ATOM   2273  C   GLY   168      42.917  82.842  90.929  1.00  0.00           C  
ATOM   2274  O   GLY   168      41.968  82.516  91.671  1.00  0.00           O  
ATOM   2275  N   GLY   169      42.689  83.043  89.636  1.00  0.00           N  
ATOM   2276  H   GLY   169      41.702  83.181  89.470  1.00  0.00           H  
ATOM   2277  CA  GLY   169      43.659  82.916  88.526  1.00  0.00           C  
ATOM   2278  HA2 GLY   169      44.523  82.312  88.801  1.00  0.00           H  
ATOM   2279  HA3 GLY   169      43.246  82.399  87.660  1.00  0.00           H  
ATOM   2280  C   GLY   169      44.287  84.249  87.933  1.00  0.00           C  
ATOM   2281  O   GLY   169      44.108  85.267  88.580  1.00  0.00           O  
ATOM   2282  N   GLY   170      44.977  84.155  86.815  1.00  0.00           N  
ATOM   2283  H   GLY   170      45.117  83.282  86.327  1.00  0.00           H  
ATOM   2284  CA  GLY   170      45.936  85.195  86.311  1.00  0.00           C  
ATOM   2285  HA2 GLY   170      46.188  84.928  85.284  1.00  0.00           H  
ATOM   2286  HA3 GLY   170      45.509  86.198  86.322  1.00  0.00           H  
ATOM   2287  C   GLY   170      47.241  85.231  87.054  1.00  0.00           C  
ATOM   2288  O   GLY   170      47.775  84.240  87.566  1.00  0.00           O  
ATOM   2289  N   GLY   171      47.821  86.418  87.154  1.00  0.00           N  
ATOM   2290  H   GLY   171      48.730  86.399  87.595  1.00  0.00           H  
ATOM   2291  CA  GLY   171      47.433  87.690  86.584  1.00  0.00           C  
ATOM   2292  HA2 GLY   171      47.412  87.596  85.498  1.00  0.00           H  
ATOM   2293  HA3 GLY   171      46.425  87.936  86.918  1.00  0.00           H  
ATOM   2294  C   GLY   171      48.320  88.937  86.869  1.00  0.00           C  
ATOM   2295  O   GLY   171      49.153  88.730  87.743  1.00  0.00           O  
ATOM   2296  N   GLY   172      48.267  90.085  86.098  1.00  0.00           N  
ATOM   2297  H   GLY   172      48.936  90.775  86.412  1.00  0.00           H  
ATOM   2298  CA  GLY   172      47.373  90.380  85.011  1.00  0.00           C  
ATOM   2299  HA2 GLY   172      47.795  89.982  84.088  1.00  0.00           H  
ATOM   2300  HA3 GLY   172      46.501  89.747  85.173  1.00  0.00           H  
ATOM   2301  C   GLY   172      47.067  91.856  84.837  1.00  0.00           C  
ATOM   2302  O   GLY   172      46.970  92.657  85.730  1.00  0.00           O  
ATOM   2303  N   GLY   173      46.811  92.260  83.563  1.00  0.00           N  
ATOM   2304  H   GLY   173      46.864  91.559  82.838  1.00  0.00           H  
ATOM   2305  CA  GLY   173      46.472  93.561  83.084  1.00  0.00           C  
ATOM   2306  HA2 GLY   173      47.067  94.336  83.567  1.00  0.00           H  
ATOM   2307  HA3 GLY   173      46.732  93.664  82.031  1.00  0.00           H  
ATOM   2308  C   GLY   173      45.013  93.841  83.320  1.00  0.00           C  
ATOM   2309  O   GLY   173      44.214  93.012  83.771  1.00  0.00           O  
ATOM   2310  N   GLY   174      44.624  95.048  83.060  1.00  0.00           N  
ATOM   2311  H   GLY   174      43.722  95.242  83.473  1.00  0.00           H  
ATOM   2312  CA  GLY   174      45.356  96.175  82.466  1.00  0.00           C  
ATOM   2313  HA2 GLY   174      46.052  96.617  83.179  1.00  0.00           H  
ATOM   2314  HA3 GLY   174      45.866  95.803  81.578  1.00  0.00           H  
ATOM   2315  C   GLY   174      44.393  97.355  82.123  1.00  0.00           C  
ATOM   2316  O   GLY   174      43.127  97.204  82.171  1.00  0.00           O  
ATOM   2317  N   GLY   175      44.918  98.438  81.635  1.00  0.00           N  
ATOM   2318  H   GLY   175      45.918  98.579  81.660  1.00  0.00           H  
ATOM   2319  CA  GLY   175      44.265  99.682  81.071  1.00  0.00           C  
ATOM   2320  HA2 GLY   175      43.639 100.198  81.798  1.00  0.00           H  
ATOM   2321  HA3 GLY   175      45.103 100.301  80.752  1.00  0.00           H  
ATOM   2322  C   GLY   175      43.497  99.498  79.836  1.00  0.00           C  
ATOM   2323  O   GLY   175      43.899  98.632  79.036  1.00  0.00           O  
ATOM   2324  N   ASN   176      42.303 100.137  79.634  1.00  0.00           N  
ATOM   2325  H   ASN   176      42.142 100.954  80.206  1.00  0.00           H  
ATOM   2326  CA  ASN   176      41.351  99.776  78.619  1.00  0.00           C  
ATOM   2327  HA  ASN   176      41.532  98.734  78.357  1.00  0.00           H  
ATOM   2328  CB  ASN   176      39.987  99.808  79.352  1.00  0.00           C  
ATOM   2329  HB2 ASN   176      39.998 100.699  79.979  1.00  0.00           H  
ATOM   2330  HB3 ASN   176      39.169  99.786  78.632  1.00  0.00           H  
ATOM   2331  CG  ASN   176      39.910  98.690  80.371  1.00  0.00           C  
ATOM   2332  OD1 ASN   176      40.342  97.585  80.115  1.00  0.00           O  
ATOM   2333  ND2 ASN   176      39.508  98.972  81.623  1.00  0.00           N  
ATOM   2334 HD21 ASN   176      39.725  98.401  82.427  1.00  0.00           H  
ATOM   2335 HD22 ASN   176      39.196  99.905  81.854  1.00  0.00           H  
ATOM   2336  C   ASN   176      41.412 100.699  77.467  1.00  0.00           C  
ATOM   2337  O   ASN   176      40.899 101.829  77.557  1.00  0.00           O  
ATOM   2338  N   TYR   177      42.152 100.271  76.434  1.00  0.00           N  
ATOM   2339  H   TYR   177      42.434  99.302  76.478  1.00  0.00           H  
ATOM   2340  CA  TYR   177      42.793 101.141  75.401  1.00  0.00           C  
ATOM   2341  HA  TYR   177      42.517 102.179  75.590  1.00  0.00           H  
ATOM   2342  CB  TYR   177      44.289 100.968  75.417  1.00  0.00           C  
ATOM   2343  HB2 TYR   177      44.484  99.897  75.472  1.00  0.00           H  
ATOM   2344  HB3 TYR   177      44.724 101.226  74.451  1.00  0.00           H  
ATOM   2345  CG  TYR   177      45.018 101.873  76.479  1.00  0.00           C  
ATOM   2346  CD1 TYR   177      44.871 103.260  76.408  1.00  0.00           C  
ATOM   2347  HD1 TYR   177      44.335 103.728  75.596  1.00  0.00           H  
ATOM   2348  CE1 TYR   177      45.456 103.981  77.440  1.00  0.00           C  
ATOM   2349  HE1 TYR   177      45.406 105.060  77.417  1.00  0.00           H  
ATOM   2350  CZ  TYR   177      46.093 103.322  78.539  1.00  0.00           C  
ATOM   2351  OH  TYR   177      46.804 104.125  79.376  1.00  0.00           O  
ATOM   2352  HH  TYR   177      46.841 103.790  80.275  1.00  0.00           H  
ATOM   2353  CE2 TYR   177      46.216 101.930  78.585  1.00  0.00           C  
ATOM   2354  HE2 TYR   177      46.754 101.479  79.405  1.00  0.00           H  
ATOM   2355  CD2 TYR   177      45.643 101.178  77.572  1.00  0.00           C  
ATOM   2356  HD2 TYR   177      45.573 100.104  77.665  1.00  0.00           H  
ATOM   2357  C   TYR   177      42.281 100.560  74.015  1.00  0.00           C  
ATOM   2358  O   TYR   177      42.723  99.574  73.388  1.00  0.00           O  
ATOM   2359  N   GLY   178      41.237 101.111  73.408  1.00  0.00           N  
ATOM   2360  H   GLY   178      40.950 100.762  72.505  1.00  0.00           H  
ATOM   2361  CA  GLY   178      40.527 102.307  73.774  1.00  0.00           C  
ATOM   2362  HA2 GLY   178      40.143 102.159  74.783  1.00  0.00           H  
ATOM   2363  HA3 GLY   178      41.204 103.148  73.926  1.00  0.00           H  
ATOM   2364  C   GLY   178      39.401 102.682  72.769  1.00  0.00           C  
ATOM   2365  O   GLY   178      39.046 101.905  71.867  1.00  0.00           O  
ATOM   2366  N   GLN   179      38.677 103.754  73.071  1.00  0.00           N  
ATOM   2367  H   GLN   179      38.922 104.350  73.849  1.00  0.00           H  
ATOM   2368  CA  GLN   179      37.581 104.277  72.218  1.00  0.00           C  
ATOM   2369  HA  GLN   179      37.866 104.092  71.182  1.00  0.00           H  
ATOM   2370  CB  GLN   179      36.322 103.499  72.414  1.00  0.00           C  
ATOM   2371  HB2 GLN   179      36.570 102.439  72.360  1.00  0.00           H  
ATOM   2372  HB3 GLN   179      35.889 103.762  73.380  1.00  0.00           H  
ATOM   2373  CG  GLN   179      35.250 103.742  71.353  1.00  0.00           C  
ATOM   2374  HG2 GLN   179      34.926 104.781  71.302  1.00  0.00           H  
ATOM   2375  HG3 GLN   179      35.593 103.592  70.329  1.00  0.00           H  
ATOM   2376  CD  GLN   179      34.006 102.873  71.504  1.00  0.00           C  
ATOM   2377  OE1 GLN   179      33.716 102.331  72.572  1.00  0.00           O  
ATOM   2378  NE2 GLN   179      33.278 102.744  70.430  1.00  0.00           N  
ATOM   2379 HE21 GLN   179      33.588 103.093  69.535  1.00  0.00           H  
ATOM   2380 HE22 GLN   179      32.553 102.046  70.342  1.00  0.00           H  
ATOM   2381  C   GLN   179      37.195 105.784  72.333  1.00  0.00           C  
ATOM   2382  O   GLN   179      36.850 106.294  73.407  1.00  0.00           O  
ATOM   2383  N   ASP   180      37.439 106.632  71.323  1.00  0.00           N  
ATOM   2384  H   ASP   180      37.163 107.583  71.526  1.00  0.00           H  
ATOM   2385  CA  ASP   180      37.843 106.397  69.946  1.00  0.00           C  
ATOM   2386  HA  ASP   180      38.317 105.422  69.832  1.00  0.00           H  
ATOM   2387  CB  ASP   180      36.644 106.558  68.928  1.00  0.00           C  
ATOM   2388  HB2 ASP   180      37.127 106.299  67.986  1.00  0.00           H  
ATOM   2389  HB3 ASP   180      35.845 105.883  69.233  1.00  0.00           H  
ATOM   2390  CG  ASP   180      35.978 107.946  68.994  1.00  0.00           C  
ATOM   2391  OD1 ASP   180      36.410 108.861  69.752  1.00  0.00           O  
ATOM   2392  OD2 ASP   180      35.046 108.088  68.208  1.00  0.00           O  
ATOM   2393  C   ASP   180      39.073 107.236  69.610  1.00  0.00           C  
ATOM   2394  O   ASP   180      39.581 107.992  70.405  1.00  0.00           O  
ATOM   2395  N   GLN   181      39.502 107.156  68.327  1.00  0.00           N  
ATOM   2396  H   GLN   181      39.025 106.525  67.699  1.00  0.00           H  
ATOM   2397  CA  GLN   181      40.326 108.206  67.706  1.00  0.00           C  
ATOM   2398  HA  GLN   181      40.378 109.025  68.423  1.00  0.00           H  
ATOM   2399  CB  GLN   181      41.739 107.564  67.519  1.00  0.00           C  
ATOM   2400  HB2 GLN   181      41.989 107.189  68.511  1.00  0.00           H  
ATOM   2401  HB3 GLN   181      41.680 106.748  66.799  1.00  0.00           H  
ATOM   2402  CG  GLN   181      42.862 108.588  67.045  1.00  0.00           C  
ATOM   2403  HG2 GLN   181      43.682 107.880  66.917  1.00  0.00           H  
ATOM   2404  HG3 GLN   181      42.658 109.030  66.070  1.00  0.00           H  
ATOM   2405  CD  GLN   181      43.316 109.731  68.050  1.00  0.00           C  
ATOM   2406  OE1 GLN   181      42.634 110.018  69.062  1.00  0.00           O  
ATOM   2407  NE2 GLN   181      44.273 110.561  67.770  1.00  0.00           N  
ATOM   2408 HE21 GLN   181      44.805 110.331  66.943  1.00  0.00           H  
ATOM   2409 HE22 GLN   181      44.621 111.177  68.491  1.00  0.00           H  
ATOM   2410  C   GLN   181      39.756 108.829  66.387  1.00  0.00           C  
ATOM   2411  O   GLN   181      39.738 110.018  65.976  1.00  0.00           O  
ATOM   2412  N   SER   182      39.259 107.874  65.549  1.00  0.00           N  
ATOM   2413  H   SER   182      39.387 106.916  65.843  1.00  0.00           H  
ATOM   2414  CA  SER   182      38.730 108.156  64.219  1.00  0.00           C  
ATOM   2415  HA  SER   182      39.545 108.776  63.846  1.00  0.00           H  
ATOM   2416  CB  SER   182      38.549 106.949  63.305  1.00  0.00           C  
ATOM   2417  HB2 SER   182      38.678 107.208  62.254  1.00  0.00           H  
ATOM   2418  HB3 SER   182      39.356 106.280  63.600  1.00  0.00           H  
ATOM   2419  OG  SER   182      37.375 106.209  63.546  1.00  0.00           O  
ATOM   2420  HG  SER   182      37.608 105.517  64.169  1.00  0.00           H  
ATOM   2421  C   SER   182      37.507 109.082  64.156  1.00  0.00           C  
ATOM   2422  O   SER   182      36.875 109.263  65.147  1.00  0.00           O  
ATOM   2423  N   SER   183      37.173 109.693  62.997  1.00  0.00           N  
ATOM   2424  H   SER   183      36.205 109.980  62.976  1.00  0.00           H  
ATOM   2425  CA  SER   183      38.047 109.912  61.828  1.00  0.00           C  
ATOM   2426  HA  SER   183      38.840 109.166  61.772  1.00  0.00           H  
ATOM   2427  CB  SER   183      37.156 109.936  60.566  1.00  0.00           C  
ATOM   2428  HB2 SER   183      36.514 109.056  60.534  1.00  0.00           H  
ATOM   2429  HB3 SER   183      36.454 110.770  60.592  1.00  0.00           H  
ATOM   2430  OG  SER   183      37.970 109.855  59.457  1.00  0.00           O  
ATOM   2431  HG  SER   183      38.374 108.987  59.388  1.00  0.00           H  
ATOM   2432  C   SER   183      38.835 111.245  61.857  1.00  0.00           C  
ATOM   2433  O   SER   183      38.250 112.187  62.396  1.00  0.00           O  
ATOM   2434  N   MET   184      40.074 111.318  61.359  1.00  0.00           N  
ATOM   2435  H   MET   184      40.427 110.423  61.054  1.00  0.00           H  
ATOM   2436  CA  MET   184      41.034 112.397  61.241  1.00  0.00           C  
ATOM   2437  HA  MET   184      40.490 113.280  60.905  1.00  0.00           H  
ATOM   2438  CB  MET   184      41.792 112.689  62.604  1.00  0.00           C  
ATOM   2439  HB2 MET   184      42.352 113.592  62.364  1.00  0.00           H  
ATOM   2440  HB3 MET   184      41.027 112.847  63.365  1.00  0.00           H  
ATOM   2441  CG  MET   184      42.693 111.456  63.083  1.00  0.00           C  
ATOM   2442  HG2 MET   184      42.135 110.520  63.065  1.00  0.00           H  
ATOM   2443  HG3 MET   184      43.428 111.234  62.309  1.00  0.00           H  
ATOM   2444  SD  MET   184      43.453 111.547  64.716  1.00  0.00           S  
ATOM   2445  CE  MET   184      44.530 112.958  64.415  1.00  0.00           C  
ATOM   2446  HE1 MET   184      44.024 113.908  64.588  1.00  0.00           H  
ATOM   2447  HE2 MET   184      45.407 112.999  65.062  1.00  0.00           H  
ATOM   2448  HE3 MET   184      44.826 113.042  63.369  1.00  0.00           H  
ATOM   2449  C   MET   184      41.954 112.100  60.038  1.00  0.00           C  
ATOM   2450  O   MET   184      42.118 111.005  59.539  1.00  0.00           O  
ATOM   2451  N   SER   185      42.504 113.179  59.466  1.00  0.00           N  
ATOM   2452  H   SER   185      42.286 114.088  59.849  1.00  0.00           H  
ATOM   2453  CA  SER   185      43.168 113.138  58.142  1.00  0.00           C  
ATOM   2454  HA  SER   185      43.800 112.251  58.096  1.00  0.00           H  
ATOM   2455  CB  SER   185      42.143 112.957  57.039  1.00  0.00           C  
ATOM   2456  HB2 SER   185      42.830 112.756  56.217  1.00  0.00           H  
ATOM   2457  HB3 SER   185      41.572 112.062  57.284  1.00  0.00           H  
ATOM   2458  OG  SER   185      41.292 114.072  56.754  1.00  0.00           O  
ATOM   2459  HG  SER   185      40.520 114.038  57.323  1.00  0.00           H  
ATOM   2460  C   SER   185      44.181 114.188  57.814  1.00  0.00           C  
ATOM   2461  O   SER   185      44.260 115.228  58.439  1.00  0.00           O  
ATOM   2462  N   SER   186      45.078 113.737  56.859  1.00  0.00           N  
ATOM   2463  H   SER   186      44.821 112.833  56.488  1.00  0.00           H  
ATOM   2464  CA  SER   186      46.283 114.279  56.281  1.00  0.00           C  
ATOM   2465  HA  SER   186      46.388 113.886  55.270  1.00  0.00           H  
ATOM   2466  CB  SER   186      46.213 115.880  56.239  1.00  0.00           C  
ATOM   2467  HB2 SER   186      45.268 116.155  55.771  1.00  0.00           H  
ATOM   2468  HB3 SER   186      46.210 116.234  57.270  1.00  0.00           H  
ATOM   2469  OG  SER   186      47.345 116.522  55.565  1.00  0.00           O  
ATOM   2470  HG  SER   186      47.124 117.440  55.738  1.00  0.00           H  
ATOM   2471  C   SER   186      47.575 113.994  57.020  1.00  0.00           C  
ATOM   2472  O   SER   186      47.772 114.264  58.227  1.00  0.00           O  
ATOM   2473  N   GLY   187      48.514 113.262  56.489  1.00  0.00           N  
ATOM   2474  H   GLY   187      49.211 112.990  57.167  1.00  0.00           H  
ATOM   2475  CA  GLY   187      48.617 112.594  55.178  1.00  0.00           C  
ATOM   2476  HA2 GLY   187      47.702 112.071  54.901  1.00  0.00           H  
ATOM   2477  HA3 GLY   187      48.750 113.317  54.373  1.00  0.00           H  
ATOM   2478  C   GLY   187      49.768 111.539  55.171  1.00  0.00           C  
ATOM   2479  O   GLY   187      50.352 111.300  56.234  1.00  0.00           O  
ATOM   2480  N   GLY   188      50.120 111.006  53.984  1.00  0.00           N  
ATOM   2481  H   GLY   188      49.541 111.253  53.194  1.00  0.00           H  
ATOM   2482  CA  GLY   188      51.142 109.969  53.785  1.00  0.00           C  
ATOM   2483  HA2 GLY   188      52.097 110.411  54.066  1.00  0.00           H  
ATOM   2484  HA3 GLY   188      50.950 109.187  54.519  1.00  0.00           H  
ATOM   2485  C   GLY   188      51.287 109.266  52.431  1.00  0.00           C  
ATOM   2486  O   GLY   188      50.492 109.364  51.538  1.00  0.00           O  
ATOM   2487  N   GLY   189      52.413 108.511  52.179  1.00  0.00           N  
ATOM   2488  H   GLY   189      52.456 108.060  51.277  1.00  0.00           H  
ATOM   2489  CA  GLY   189      53.518 108.368  53.086  1.00  0.00           C  
ATOM   2490  HA2 GLY   189      53.139 108.366  54.108  1.00  0.00           H  
ATOM   2491  HA3 GLY   189      54.086 107.454  52.911  1.00  0.00           H  
ATOM   2492  C   GLY   189      54.571 109.532  52.896  1.00  0.00           C  
ATOM   2493  O   GLY   189      54.150 110.652  52.577  1.00  0.00           O  
ATOM   2494  N   SER   190      55.786 109.249  53.059  1.00  0.00           N  
ATOM   2495  H   SER   190      56.117 108.319  53.270  1.00  0.00           H  
ATOM   2496  CA  SER   190      56.953 110.096  52.844  1.00  0.00           C  
ATOM   2497  HA  SER   190      56.941 110.223  51.762  1.00  0.00           H  
ATOM   2498  CB  SER   190      56.797 111.515  53.484  1.00  0.00           C  
ATOM   2499  HB2 SER   190      55.950 112.111  53.146  1.00  0.00           H  
ATOM   2500  HB3 SER   190      56.751 111.370  54.563  1.00  0.00           H  
ATOM   2501  OG  SER   190      58.039 112.193  53.159  1.00  0.00           O  
ATOM   2502  HG  SER   190      58.052 112.363  52.214  1.00  0.00           H  
ATOM   2503  C   SER   190      58.230 109.357  53.338  1.00  0.00           C  
ATOM   2504  O   SER   190      58.237 108.914  54.525  1.00  0.00           O  
ATOM   2505  N   GLY   191      59.359 109.106  52.615  1.00  0.00           N  
ATOM   2506  H   GLY   191      60.093 108.771  53.221  1.00  0.00           H  
ATOM   2507  CA  GLY   191      59.499 109.194  51.130  1.00  0.00           C  
ATOM   2508  HA2 GLY   191      59.807 108.195  50.824  1.00  0.00           H  
ATOM   2509  HA3 GLY   191      58.608 109.535  50.601  1.00  0.00           H  
ATOM   2510  C   GLY   191      60.754 110.108  50.909  1.00  0.00           C  
ATOM   2511  O   GLY   191      61.853 110.044  51.503  1.00  0.00           O  
ATOM   2512  N   GLY   192      60.593 111.201  50.125  1.00  0.00           N  
ATOM   2513  H   GLY   192      59.659 111.485  49.865  1.00  0.00           H  
ATOM   2514  CA  GLY   192      61.521 112.302  50.049  1.00  0.00           C  
ATOM   2515  HA2 GLY   192      61.074 113.219  49.664  1.00  0.00           H  
ATOM   2516  HA3 GLY   192      61.826 112.587  51.056  1.00  0.00           H  
ATOM   2517  C   GLY   192      62.839 111.948  49.220  1.00  0.00           C  
ATOM   2518  O   GLY   192      62.895 110.885  48.700  1.00  0.00           O  
ATOM   2519  N   GLY   193      63.817 112.853  49.106  1.00  0.00           N  
ATOM   2520  H   GLY   193      63.756 113.739  49.588  1.00  0.00           H  
ATOM   2521  CA  GLY   193      64.997 112.602  48.268  1.00  0.00           C  
ATOM   2522  HA2 GLY   193      65.846 112.498  48.944  1.00  0.00           H  
ATOM   2523  HA3 GLY   193      64.919 111.663  47.721  1.00  0.00           H  
ATOM   2524  C   GLY   193      65.319 113.611  47.174  1.00  0.00           C  
ATOM   2525  O   GLY   193      64.536 114.502  46.829  1.00  0.00           O  
ATOM   2526  N   TYR   194      66.469 113.449  46.529  1.00  0.00           N  
ATOM   2527  H   TYR   194      66.979 112.611  46.770  1.00  0.00           H  
ATOM   2528  CA  TYR   194      66.936 114.359  45.470  1.00  0.00           C  
ATOM   2529  HA  TYR   194      66.109 114.792  44.908  1.00  0.00           H  
ATOM   2530  CB  TYR   194      67.917 115.381  46.050  1.00  0.00           C  
ATOM   2531  HB2 TYR   194      68.694 114.846  46.596  1.00  0.00           H  
ATOM   2532  HB3 TYR   194      68.465 115.868  45.243  1.00  0.00           H  
ATOM   2533  CG  TYR   194      67.321 116.492  46.916  1.00  0.00           C  
ATOM   2534  CD1 TYR   194      66.536 117.503  46.253  1.00  0.00           C  
ATOM   2535  HD1 TYR   194      66.546 117.605  45.178  1.00  0.00           H  
ATOM   2536  CE1 TYR   194      65.808 118.498  46.962  1.00  0.00           C  
ATOM   2537  HE1 TYR   194      65.264 119.264  46.430  1.00  0.00           H  
ATOM   2538  CZ  TYR   194      65.800 118.406  48.366  1.00  0.00           C  
ATOM   2539  OH  TYR   194      64.971 119.141  49.142  1.00  0.00           O  
ATOM   2540  HH  TYR   194      64.981 118.806  50.042  1.00  0.00           H  
ATOM   2541  CE2 TYR   194      66.555 117.390  49.003  1.00  0.00           C  
ATOM   2542  HE2 TYR   194      66.461 117.281  50.074  1.00  0.00           H  
ATOM   2543  CD2 TYR   194      67.301 116.451  48.281  1.00  0.00           C  
ATOM   2544  HD2 TYR   194      67.867 115.648  48.729  1.00  0.00           H  
ATOM   2545  C   TYR   194      67.569 113.352  44.459  1.00  0.00           C  
ATOM   2546  O   TYR   194      68.330 112.431  44.828  1.00  0.00           O  
ATOM   2547  N   GLY   195      67.485 113.636  43.166  1.00  0.00           N  
ATOM   2548  H   GLY   195      67.875 112.945  42.541  1.00  0.00           H  
ATOM   2549  CA  GLY   195      66.703 114.669  42.557  1.00  0.00           C  
ATOM   2550  HA2 GLY   195      65.644 114.412  42.601  1.00  0.00           H  
ATOM   2551  HA3 GLY   195      66.872 115.535  43.197  1.00  0.00           H  
ATOM   2552  C   GLY   195      67.087 115.073  41.193  1.00  0.00           C  
ATOM   2553  O   GLY   195      67.399 114.260  40.345  1.00  0.00           O  
ATOM   2554  N   ASN   196      67.005 116.389  40.861  1.00  0.00           N  
ATOM   2555  H   ASN   196      66.835 117.076  41.582  1.00  0.00           H  
ATOM   2556  CA  ASN   196      67.542 116.867  39.571  1.00  0.00           C  
ATOM   2557  HA  ASN   196      68.269 116.170  39.154  1.00  0.00           H  
ATOM   2558  CB  ASN   196      66.397 116.798  38.596  1.00  0.00           C  
ATOM   2559  HB2 ASN   196      65.866 115.864  38.779  1.00  0.00           H  
ATOM   2560  HB3 ASN   196      65.571 117.423  38.934  1.00  0.00           H  
ATOM   2561  CG  ASN   196      66.726 116.957  37.111  1.00  0.00           C  
ATOM   2562  OD1 ASN   196      67.837 116.804  36.669  1.00  0.00           O  
ATOM   2563  ND2 ASN   196      65.784 117.311  36.342  1.00  0.00           N  
ATOM   2564 HD21 ASN   196      65.867 117.307  35.336  1.00  0.00           H  
ATOM   2565 HD22 ASN   196      64.803 117.266  36.579  1.00  0.00           H  
ATOM   2566  C   ASN   196      67.966 118.368  39.690  1.00  0.00           C  
ATOM   2567  O   ASN   196      67.319 119.212  40.332  1.00  0.00           O  
ATOM   2568  N   GLN   197      69.012 118.822  39.003  1.00  0.00           N  
ATOM   2569  H   GLN   197      69.492 118.191  38.377  1.00  0.00           H  
ATOM   2570  CA  GLN   197      69.328 120.256  38.851  1.00  0.00           C  
ATOM   2571  HA  GLN   197      68.390 120.808  38.787  1.00  0.00           H  
ATOM   2572  CB  GLN   197      69.933 120.863  40.125  1.00  0.00           C  
ATOM   2573  HB2 GLN   197      70.284 121.843  39.801  1.00  0.00           H  
ATOM   2574  HB3 GLN   197      69.074 121.027  40.775  1.00  0.00           H  
ATOM   2575  CG  GLN   197      71.111 120.213  40.818  1.00  0.00           C  
ATOM   2576  HG2 GLN   197      70.953 119.144  40.958  1.00  0.00           H  
ATOM   2577  HG3 GLN   197      71.875 120.217  40.040  1.00  0.00           H  
ATOM   2578  CD  GLN   197      71.640 120.968  41.997  1.00  0.00           C  
ATOM   2579  OE1 GLN   197      72.781 120.720  42.408  1.00  0.00           O  
ATOM   2580  NE2 GLN   197      71.099 121.962  42.573  1.00  0.00           N  
ATOM   2581 HE21 GLN   197      70.218 122.230  42.158  1.00  0.00           H  
ATOM   2582 HE22 GLN   197      71.583 122.449  43.314  1.00  0.00           H  
ATOM   2583  C   GLN   197      70.034 120.428  37.506  1.00  0.00           C  
ATOM   2584  O   GLN   197      70.366 119.465  36.824  1.00  0.00           O  
ATOM   2585  N   ASP   198      70.197 121.765  37.166  1.00  0.00           N  
ATOM   2586  H   ASP   198      69.823 122.444  37.814  1.00  0.00           H  
ATOM   2587  CA  ASP   198      71.045 122.275  36.087  1.00  0.00           C  
ATOM   2588  HA  ASP   198      70.779 121.620  35.258  1.00  0.00           H  
ATOM   2589  CB  ASP   198      70.665 123.738  35.714  1.00  0.00           C  
ATOM   2590  HB2 ASP   198      70.843 124.308  36.627  1.00  0.00           H  
ATOM   2591  HB3 ASP   198      71.218 124.010  34.815  1.00  0.00           H  
ATOM   2592  CG  ASP   198      69.225 123.882  35.321  1.00  0.00           C  
ATOM   2593  OD1 ASP   198      68.687 123.038  34.639  1.00  0.00           O  
ATOM   2594  OD2 ASP   198      68.735 124.969  35.681  1.00  0.00           O  
ATOM   2595  C   ASP   198      72.526 122.018  36.167  1.00  0.00           C  
ATOM   2596  O   ASP   198      73.191 121.940  37.213  1.00  0.00           O  
ATOM   2597  N   GLN   199      73.168 121.900  34.998  1.00  0.00           N  
ATOM   2598  H   GLN   199      72.682 122.062  34.127  1.00  0.00           H  
ATOM   2599  CA  GLN   199      74.636 121.817  34.980  1.00  0.00           C  
ATOM   2600  HA  GLN   199      74.896 121.128  35.783  1.00  0.00           H  
ATOM   2601  CB  GLN   199      75.056 121.114  33.642  1.00  0.00           C  
ATOM   2602  HB2 GLN   199      74.911 121.815  32.820  1.00  0.00           H  
ATOM   2603  HB3 GLN   199      76.111 120.865  33.763  1.00  0.00           H  
ATOM   2604  CG  GLN   199      74.317 119.783  33.264  1.00  0.00           C  
ATOM   2605  HG2 GLN   199      73.281 120.039  33.040  1.00  0.00           H  
ATOM   2606  HG3 GLN   199      74.876 119.357  32.431  1.00  0.00           H  
ATOM   2607  CD  GLN   199      74.275 118.727  34.358  1.00  0.00           C  
ATOM   2608  OE1 GLN   199      75.011 118.761  35.357  1.00  0.00           O  
ATOM   2609  NE2 GLN   199      73.450 117.766  34.272  1.00  0.00           N  
ATOM   2610 HE21 GLN   199      72.803 117.613  33.512  1.00  0.00           H  
ATOM   2611 HE22 GLN   199      73.769 117.039  34.897  1.00  0.00           H  
ATOM   2612  C   GLN   199      75.307 123.187  35.164  1.00  0.00           C  
ATOM   2613  O   GLN   199      74.618 124.208  34.809  1.00  0.00           O  
ATOM   2614  N   SER   200      76.539 123.302  35.650  1.00  0.00           N  
ATOM   2615  H   SER   200      76.903 124.244  35.680  1.00  0.00           H  
ATOM   2616  CA  SER   200      77.664 122.311  35.810  1.00  0.00           C  
ATOM   2617  HA  SER   200      77.375 121.273  35.645  1.00  0.00           H  
ATOM   2618  CB  SER   200      78.690 122.452  34.710  1.00  0.00           C  
ATOM   2619  HB2 SER   200      78.199 122.406  33.738  1.00  0.00           H  
ATOM   2620  HB3 SER   200      79.203 123.386  34.942  1.00  0.00           H  
ATOM   2621  OG  SER   200      79.582 121.353  34.632  1.00  0.00           O  
ATOM   2622  HG  SER   200      79.613 120.960  33.756  1.00  0.00           H  
ATOM   2623  C   SER   200      78.179 122.313  37.199  1.00  0.00           C  
ATOM   2624  O   SER   200      79.142 121.552  37.515  1.00  0.00           O  
ATOM   2625  N   GLY   201      77.563 123.029  38.192  1.00  0.00           N  
ATOM   2626  H   GLY   201      76.745 123.551  37.913  1.00  0.00           H  
ATOM   2627  CA  GLY   201      77.953 122.960  39.617  1.00  0.00           C  
ATOM   2628  HA2 GLY   201      79.027 122.995  39.795  1.00  0.00           H  
ATOM   2629  HA3 GLY   201      77.601 123.844  40.148  1.00  0.00           H  
ATOM   2630  C   GLY   201      77.610 121.686  40.362  1.00  0.00           C  
ATOM   2631  O   GLY   201      76.921 120.789  39.863  1.00  0.00           O  
ATOM   2632  N   GLY   202      77.815 121.663  41.651  1.00  0.00           N  
ATOM   2633  H   GLY   202      77.257 120.942  42.087  1.00  0.00           H  
ATOM   2634  CA  GLY   202      78.423 122.705  42.525  1.00  0.00           C  
ATOM   2635  HA2 GLY   202      78.697 122.165  43.431  1.00  0.00           H  
ATOM   2636  HA3 GLY   202      79.200 123.220  41.960  1.00  0.00           H  
ATOM   2637  C   GLY   202      77.398 123.819  42.902  1.00  0.00           C  
ATOM   2638  O   GLY   202      76.177 123.614  42.946  1.00  0.00           O  
ATOM   2639  N   GLY   203      77.862 125.044  43.247  1.00  0.00           N  
ATOM   2640  H   GLY   203      77.220 125.816  43.357  1.00  0.00           H  
ATOM   2641  CA  GLY   203      79.257 125.323  43.658  1.00  0.00           C  
ATOM   2642  HA2 GLY   203      79.299 126.274  44.188  1.00  0.00           H  
ATOM   2643  HA3 GLY   203      79.545 124.615  44.435  1.00  0.00           H  
ATOM   2644  C   GLY   203      80.360 125.419  42.557  1.00  0.00           C  
ATOM   2645  O   GLY   203      80.057 125.294  41.352  1.00  0.00           O  
ATOM   2646  N   GLY   204      81.568 125.730  43.082  1.00  0.00           N  
ATOM   2647  H   GLY   204      81.741 125.953  44.052  1.00  0.00           H  
ATOM   2648  CA  GLY   204      82.789 126.055  42.255  1.00  0.00           C  
ATOM   2649  HA2 GLY   204      83.590 125.928  42.983  1.00  0.00           H  
ATOM   2650  HA3 GLY   204      82.829 125.363  41.413  1.00  0.00           H  
ATOM   2651  C   GLY   204      82.683 127.497  41.815  1.00  0.00           C  
ATOM   2652  O   GLY   204      81.944 128.356  42.295  1.00  0.00           O  
ATOM   2653  N   SER   205      83.391 127.996  40.773  1.00  0.00           N  
ATOM   2654  H   SER   205      83.339 128.973  40.524  1.00  0.00           H  
ATOM   2655  CA  SER   205      84.302 127.126  39.938  1.00  0.00           C  
ATOM   2656  HA  SER   205      84.496 126.143  40.366  1.00  0.00           H  
ATOM   2657  CB  SER   205      83.699 127.040  38.573  1.00  0.00           C  
ATOM   2658  HB2 SER   205      82.742 126.519  38.574  1.00  0.00           H  
ATOM   2659  HB3 SER   205      83.511 128.044  38.191  1.00  0.00           H  
ATOM   2660  OG  SER   205      84.461 126.358  37.566  1.00  0.00           O  
ATOM   2661  HG  SER   205      83.818 126.005  36.947  1.00  0.00           H  
ATOM   2662  C   SER   205      85.713 127.673  39.890  1.00  0.00           C  
ATOM   2663  O   SER   205      85.916 128.925  39.847  1.00  0.00           O  
ATOM   2664  N   GLY   206      86.760 126.825  39.856  1.00  0.00           N  
ATOM   2665  H   GLY   206      86.544 125.853  40.024  1.00  0.00           H  
ATOM   2666  CA  GLY   206      88.186 127.168  39.798  1.00  0.00           C  
ATOM   2667  HA2 GLY   206      88.788 126.260  39.796  1.00  0.00           H  
ATOM   2668  HA3 GLY   206      88.480 127.751  38.926  1.00  0.00           H  
ATOM   2669  C   GLY   206      88.724 127.828  41.063  1.00  0.00           C  
ATOM   2670  O   GLY   206      88.139 127.732  42.153  1.00  0.00           O  
ATOM   2671  N   GLY   207      89.835 128.584  41.035  1.00  0.00           N  
ATOM   2672  H   GLY   207      90.057 128.977  41.939  1.00  0.00           H  
ATOM   2673  CA  GLY   207      90.719 128.840  39.931  1.00  0.00           C  
ATOM   2674  HA2 GLY   207      90.157 129.500  39.271  1.00  0.00           H  
ATOM   2675  HA3 GLY   207      91.581 129.388  40.311  1.00  0.00           H  
ATOM   2676  C   GLY   207      91.195 127.578  39.195  1.00  0.00           C  
ATOM   2677  O   GLY   207      91.221 126.500  39.773  1.00  0.00           O  
ATOM   2678  N   TYR   208      91.609 127.697  37.923  1.00  0.00           N  
ATOM   2679  H   TYR   208      91.640 128.630  37.538  1.00  0.00           H  
ATOM   2680  CA  TYR   208      91.615 126.605  36.932  1.00  0.00           C  
ATOM   2681  HA  TYR   208      92.037 125.695  37.358  1.00  0.00           H  
ATOM   2682  CB  TYR   208      90.207 126.316  36.493  1.00  0.00           C  
ATOM   2683  HB2 TYR   208      89.583 125.917  37.293  1.00  0.00           H  
ATOM   2684  HB3 TYR   208      89.609 127.203  36.281  1.00  0.00           H  
ATOM   2685  CG  TYR   208      90.156 125.311  35.384  1.00  0.00           C  
ATOM   2686  CD1 TYR   208      90.098 123.949  35.686  1.00  0.00           C  
ATOM   2687  HD1 TYR   208      90.149 123.642  36.720  1.00  0.00           H  
ATOM   2688  CE1 TYR   208      89.918 122.950  34.653  1.00  0.00           C  
ATOM   2689  HE1 TYR   208      89.804 121.911  34.923  1.00  0.00           H  
ATOM   2690  CZ  TYR   208      89.854 123.400  33.337  1.00  0.00           C  
ATOM   2691  OH  TYR   208      89.472 122.530  32.290  1.00  0.00           O  
ATOM   2692  HH  TYR   208      89.735 121.620  32.446  1.00  0.00           H  
ATOM   2693  CE2 TYR   208      89.941 124.765  32.986  1.00  0.00           C  
ATOM   2694  HE2 TYR   208      89.768 125.095  31.973  1.00  0.00           H  
ATOM   2695  CD2 TYR   208      90.113 125.688  34.025  1.00  0.00           C  
ATOM   2696  HD2 TYR   208      90.134 126.751  33.832  1.00  0.00           H  
ATOM   2697  C   TYR   208      92.441 126.992  35.705  1.00  0.00           C  
ATOM   2698  O   TYR   208      92.306 128.074  35.150  1.00  0.00           O  
ATOM   2699  N   GLY   209      93.243 126.071  35.239  1.00  0.00           N  
ATOM   2700  H   GLY   209      93.399 125.214  35.750  1.00  0.00           H  
ATOM   2701  CA  GLY   209      94.212 126.332  34.164  1.00  0.00           C  
ATOM   2702  HA2 GLY   209      93.829 126.153  33.159  1.00  0.00           H  
ATOM   2703  HA3 GLY   209      94.602 127.337  34.321  1.00  0.00           H  
ATOM   2704  C   GLY   209      95.409 125.366  34.432  1.00  0.00           C  
ATOM   2705  O   GLY   209      95.925 125.252  35.515  1.00  0.00           O  
ATOM   2706  N   GLN   210      96.025 124.756  33.429  1.00  0.00           N  
ATOM   2707  H   GLN   210      96.775 124.157  33.745  1.00  0.00           H  
ATOM   2708  CA  GLN   210      95.658 124.584  32.041  1.00  0.00           C  
ATOM   2709  HA  GLN   210      96.436 123.906  31.688  1.00  0.00           H  
ATOM   2710  CB  GLN   210      94.322 123.877  31.778  1.00  0.00           C  
ATOM   2711  HB2 GLN   210      93.485 124.565  31.894  1.00  0.00           H  
ATOM   2712  HB3 GLN   210      94.233 123.526  30.750  1.00  0.00           H  
ATOM   2713  CG  GLN   210      94.020 122.663  32.764  1.00  0.00           C  
ATOM   2714  HG2 GLN   210      94.966 122.170  32.991  1.00  0.00           H  
ATOM   2715  HG3 GLN   210      93.588 123.083  33.672  1.00  0.00           H  
ATOM   2716  CD  GLN   210      93.137 121.624  32.092  1.00  0.00           C  
ATOM   2717  OE1 GLN   210      92.224 121.862  31.253  1.00  0.00           O  
ATOM   2718  NE2 GLN   210      93.391 120.377  32.296  1.00  0.00           N  
ATOM   2719 HE21 GLN   210      92.769 119.704  31.869  1.00  0.00           H  
ATOM   2720 HE22 GLN   210      94.182 120.108  32.863  1.00  0.00           H  
ATOM   2721  C   GLN   210      95.837 125.851  31.128  1.00  0.00           C  
ATOM   2722  O   GLN   210      95.592 126.945  31.565  1.00  0.00           O  
ATOM   2723  N   GLN   211      96.485 125.727  29.971  1.00  0.00           N  
ATOM   2724  H   GLN   211      96.577 124.771  29.658  1.00  0.00           H  
ATOM   2725  CA  GLN   211      97.113 126.847  29.230  1.00  0.00           C  
ATOM   2726  HA  GLN   211      97.555 126.324  28.381  1.00  0.00           H  
ATOM   2727  CB  GLN   211      96.091 127.754  28.553  1.00  0.00           C  
ATOM   2728  HB2 GLN   211      95.652 128.434  29.283  1.00  0.00           H  
ATOM   2729  HB3 GLN   211      96.593 128.388  27.822  1.00  0.00           H  
ATOM   2730  CG  GLN   211      94.946 127.042  27.737  1.00  0.00           C  
ATOM   2731  HG2 GLN   211      94.365 126.561  28.524  1.00  0.00           H  
ATOM   2732  HG3 GLN   211      94.227 127.713  27.267  1.00  0.00           H  
ATOM   2733  CD  GLN   211      95.435 125.988  26.785  1.00  0.00           C  
ATOM   2734  OE1 GLN   211      96.439 126.056  26.030  1.00  0.00           O  
ATOM   2735  NE2 GLN   211      94.661 124.933  26.657  1.00  0.00           N  
ATOM   2736 HE21 GLN   211      93.832 124.972  27.232  1.00  0.00           H  
ATOM   2737 HE22 GLN   211      95.064 124.231  26.053  1.00  0.00           H  
ATOM   2738  C   GLN   211      98.250 127.513  30.003  1.00  0.00           C  
ATOM   2739  O   GLN   211      98.209 128.694  30.358  1.00  0.00           O  
ATOM   2740  N   ASP   212      99.226 126.679  30.384  1.00  0.00           N  
ATOM   2741  H   ASP   212      99.166 125.681  30.241  1.00  0.00           H  
ATOM   2742  CA  ASP   212     100.356 127.072  31.209  1.00  0.00           C  
ATOM   2743  HA  ASP   212      99.899 127.414  32.138  1.00  0.00           H  
ATOM   2744  CB  ASP   212     101.246 125.834  31.621  1.00  0.00           C  
ATOM   2745  HB2 ASP   212     101.751 125.526  30.705  1.00  0.00           H  
ATOM   2746  HB3 ASP   212     101.996 126.057  32.379  1.00  0.00           H  
ATOM   2747  CG  ASP   212     100.420 124.670  32.148  1.00  0.00           C  
ATOM   2748  OD1 ASP   212      99.357 124.921  32.771  1.00  0.00           O  
ATOM   2749  OD2 ASP   212     100.876 123.517  31.898  1.00  0.00           O  
ATOM   2750  C   ASP   212     101.378 128.131  30.646  1.00  0.00           C  
ATOM   2751  O   ASP   212     101.396 128.585  29.529  1.00  0.00           O  
ATOM   2752  N   ARG   213     102.225 128.559  31.579  1.00  0.00           N  
ATOM   2753  H   ARG   213     102.131 128.157  32.500  1.00  0.00           H  
ATOM   2754  CA  ARG   213     103.543 129.216  31.227  1.00  0.00           C  
ATOM   2755  HA  ARG   213     103.349 130.243  30.916  1.00  0.00           H  
ATOM   2756  CB  ARG   213     104.506 129.241  32.464  1.00  0.00           C  
ATOM   2757  HB2 ARG   213     105.388 129.856  32.281  1.00  0.00           H  
ATOM   2758  HB3 ARG   213     104.063 129.744  33.323  1.00  0.00           H  
ATOM   2759  CG  ARG   213     105.050 127.894  32.909  1.00  0.00           C  
ATOM   2760  HG2 ARG   213     104.247 127.158  32.884  1.00  0.00           H  
ATOM   2761  HG3 ARG   213     105.828 127.612  32.199  1.00  0.00           H  
ATOM   2762  CD  ARG   213     105.694 127.999  34.286  1.00  0.00           C  
ATOM   2763  HD2 ARG   213     106.606 128.596  34.287  1.00  0.00           H  
ATOM   2764  HD3 ARG   213     105.030 128.484  35.002  1.00  0.00           H  
ATOM   2765  NE  ARG   213     106.047 126.720  34.800  1.00  0.00           N  
ATOM   2766  HE  ARG   213     107.022 126.484  34.922  1.00  0.00           H  
ATOM   2767  CZ  ARG   213     105.260 125.789  35.218  1.00  0.00           C  
ATOM   2768  NH1 ARG   213     103.964 125.845  35.283  1.00  0.00           N  
ATOM   2769 HH11 ARG   213     103.484 124.989  35.518  1.00  0.00           H  
ATOM   2770 HH12 ARG   213     103.512 126.612  34.807  1.00  0.00           H  
ATOM   2771  NH2 ARG   213     105.801 124.671  35.674  1.00  0.00           N  
ATOM   2772 HH21 ARG   213     105.172 123.965  36.030  1.00  0.00           H  
ATOM   2773 HH22 ARG   213     106.754 124.379  35.511  1.00  0.00           H  
ATOM   2774  C   ARG   213     104.319 128.517  30.073  1.00  0.00           C  
ATOM   2775  O   ARG   213     104.441 127.314  30.077  1.00  0.00           O  
ATOM   2776  N   GLY   214     104.856 129.224  29.075  1.00  0.00           N  
ATOM   2777  H   GLY   214     105.605 128.776  28.567  1.00  0.00           H  
ATOM   2778  CA  GLY   214     104.549 130.596  28.706  1.00  0.00           C  
ATOM   2779  HA2 GLY   214     103.714 131.081  29.212  1.00  0.00           H  
ATOM   2780  HA3 GLY   214     105.386 131.252  28.944  1.00  0.00           H  
ATOM   2781  C   GLY   214     104.228 130.758  27.232  1.00  0.00           C  
ATOM   2782  O   GLY   214     104.050 131.999  26.912  1.00  0.00           O  
ATOM   2783  OXT GLY   214     103.890 129.837  26.456  1.00  0.00           O  
TER    2784      GLY   214 
END   
