# Supplementary material for: Visualization of oligomerization, clustering, and density transition of intrinsically disordered proteins
Source: Natl Sci Rev. 2026 Feb 14;13(7):nwag107. doi: 10.1093/nsr/nwag107 (PMC13114874; doi:10.1093/nsr/nwag107)
Supplement: nwag107_Supplemental_Files [file nwag107_supplemental_files.zip › SI-MD-Structures/MD-Sturctures/frame110.pdb]

CRYST1  135.087  149.249  136.851  90.00  90.00  90.00               1
ATOM      1  N   MET     1      23.868  64.402  86.072  1.00  0.00           N  
ATOM      2  H1  MET     1      22.923  64.635  85.802  1.00  0.00           H  
ATOM      3  H2  MET     1      23.992  63.401  86.127  1.00  0.00           H  
ATOM      4  H3  MET     1      24.052  64.631  87.039  1.00  0.00           H  
ATOM      5  CA  MET     1      24.907  64.962  85.151  1.00  0.00           C  
ATOM      6  HA  MET     1      25.920  64.789  85.514  1.00  0.00           H  
ATOM      7  CB  MET     1      24.765  64.236  83.833  1.00  0.00           C  
ATOM      8  HB2 MET     1      23.726  64.352  83.522  1.00  0.00           H  
ATOM      9  HB3 MET     1      25.382  64.673  83.048  1.00  0.00           H  
ATOM     10  CG  MET     1      25.033  62.726  84.035  1.00  0.00           C  
ATOM     11  HG2 MET     1      24.301  62.334  84.741  1.00  0.00           H  
ATOM     12  HG3 MET     1      24.902  62.345  83.022  1.00  0.00           H  
ATOM     13  SD  MET     1      26.700  62.199  84.454  1.00  0.00           S  
ATOM     14  CE  MET     1      27.627  62.426  82.868  1.00  0.00           C  
ATOM     15  HE1 MET     1      27.458  61.558  82.230  1.00  0.00           H  
ATOM     16  HE2 MET     1      27.374  63.376  82.398  1.00  0.00           H  
ATOM     17  HE3 MET     1      28.662  62.624  83.145  1.00  0.00           H  
ATOM     18  C   MET     1      24.629  66.443  84.989  1.00  0.00           C  
ATOM     19  O   MET     1      23.488  66.924  85.020  1.00  0.00           O  
ATOM     20  N   ALA     2      25.546  67.459  85.068  1.00  0.00           N  
ATOM     21  H   ALA     2      25.352  68.328  84.591  1.00  0.00           H  
ATOM     22  CA  ALA     2      26.882  67.431  85.626  1.00  0.00           C  
ATOM     23  HA  ALA     2      27.203  68.472  85.599  1.00  0.00           H  
ATOM     24  CB  ALA     2      26.919  66.991  87.095  1.00  0.00           C  
ATOM     25  HB1 ALA     2      26.555  65.970  87.210  1.00  0.00           H  
ATOM     26  HB2 ALA     2      27.928  66.946  87.505  1.00  0.00           H  
ATOM     27  HB3 ALA     2      26.433  67.661  87.804  1.00  0.00           H  
ATOM     28  C   ALA     2      27.907  66.623  84.729  1.00  0.00           C  
ATOM     29  O   ALA     2      28.028  65.449  85.013  1.00  0.00           O  
ATOM     30  N   SER     3      28.377  67.132  83.536  1.00  0.00           N  
ATOM     31  H   SER     3      29.039  66.500  83.110  1.00  0.00           H  
ATOM     32  CA  SER     3      28.071  68.371  82.801  1.00  0.00           C  
ATOM     33  HA  SER     3      27.035  68.674  82.955  1.00  0.00           H  
ATOM     34  CB  SER     3      28.934  69.615  83.186  1.00  0.00           C  
ATOM     35  HB2 SER     3      28.820  69.702  84.267  1.00  0.00           H  
ATOM     36  HB3 SER     3      29.945  69.395  82.844  1.00  0.00           H  
ATOM     37  OG  SER     3      28.433  70.844  82.548  1.00  0.00           O  
ATOM     38  HG  SER     3      28.891  71.630  82.855  1.00  0.00           H  
ATOM     39  C   SER     3      28.192  68.199  81.306  1.00  0.00           C  
ATOM     40  O   SER     3      28.886  67.285  80.836  1.00  0.00           O  
ATOM     41  N   ASN     4      27.347  68.938  80.555  1.00  0.00           N  
ATOM     42  H   ASN     4      26.820  69.682  80.990  1.00  0.00           H  
ATOM     43  CA  ASN     4      27.298  68.920  79.070  1.00  0.00           C  
ATOM     44  HA  ASN     4      28.027  68.127  78.904  1.00  0.00           H  
ATOM     45  CB  ASN     4      25.996  68.195  78.626  1.00  0.00           C  
ATOM     46  HB2 ASN     4      25.226  68.767  79.144  1.00  0.00           H  
ATOM     47  HB3 ASN     4      25.835  68.284  77.551  1.00  0.00           H  
ATOM     48  CG  ASN     4      25.909  66.725  78.961  1.00  0.00           C  
ATOM     49  OD1 ASN     4      25.453  66.257  80.058  1.00  0.00           O  
ATOM     50  ND2 ASN     4      26.382  65.878  78.075  1.00  0.00           N  
ATOM     51 HD21 ASN     4      26.466  64.927  78.405  1.00  0.00           H  
ATOM     52 HD22 ASN     4      26.652  66.236  77.170  1.00  0.00           H  
ATOM     53  C   ASN     4      27.746  70.199  78.297  1.00  0.00           C  
ATOM     54  O   ASN     4      26.856  70.700  77.633  1.00  0.00           O  
ATOM     55  N   ASP     5      28.917  70.762  78.289  1.00  0.00           N  
ATOM     56  H   ASP     5      28.884  71.676  77.860  1.00  0.00           H  
ATOM     57  CA  ASP     5      30.096  70.283  78.889  1.00  0.00           C  
ATOM     58  HA  ASP     5      29.812  69.346  79.366  1.00  0.00           H  
ATOM     59  CB  ASP     5      31.185  70.042  77.788  1.00  0.00           C  
ATOM     60  HB2 ASP     5      31.507  70.968  77.312  1.00  0.00           H  
ATOM     61  HB3 ASP     5      32.097  69.591  78.179  1.00  0.00           H  
ATOM     62  CG  ASP     5      30.685  69.274  76.569  1.00  0.00           C  
ATOM     63  OD1 ASP     5      30.651  69.956  75.467  1.00  0.00           O  
ATOM     64  OD2 ASP     5      30.449  68.101  76.612  1.00  0.00           O  
ATOM     65  C   ASP     5      30.720  71.194  80.034  1.00  0.00           C  
ATOM     66  O   ASP     5      30.325  72.307  80.122  1.00  0.00           O  
ATOM     67  N   TYR     6      31.694  70.753  80.822  1.00  0.00           N  
ATOM     68  H   TYR     6      31.826  69.752  80.850  1.00  0.00           H  
ATOM     69  CA  TYR     6      32.382  71.541  81.887  1.00  0.00           C  
ATOM     70  HA  TYR     6      31.581  71.950  82.504  1.00  0.00           H  
ATOM     71  CB  TYR     6      33.281  70.599  82.643  1.00  0.00           C  
ATOM     72  HB2 TYR     6      33.747  70.059  81.819  1.00  0.00           H  
ATOM     73  HB3 TYR     6      34.011  71.162  83.225  1.00  0.00           H  
ATOM     74  CG  TYR     6      32.621  69.625  83.602  1.00  0.00           C  
ATOM     75  CD1 TYR     6      32.515  68.250  83.129  1.00  0.00           C  
ATOM     76  HD1 TYR     6      33.038  67.861  82.268  1.00  0.00           H  
ATOM     77  CE1 TYR     6      31.814  67.364  83.934  1.00  0.00           C  
ATOM     78  HE1 TYR     6      31.774  66.330  83.622  1.00  0.00           H  
ATOM     79  CZ  TYR     6      31.253  67.756  85.176  1.00  0.00           C  
ATOM     80  OH  TYR     6      30.744  66.836  86.062  1.00  0.00           O  
ATOM     81  HH  TYR     6      30.413  67.203  86.885  1.00  0.00           H  
ATOM     82  CE2 TYR     6      31.356  69.120  85.603  1.00  0.00           C  
ATOM     83  HE2 TYR     6      30.972  69.389  86.576  1.00  0.00           H  
ATOM     84  CD2 TYR     6      32.044  70.067  84.816  1.00  0.00           C  
ATOM     85  HD2 TYR     6      32.190  71.055  85.228  1.00  0.00           H  
ATOM     86  C   TYR     6      33.082  72.817  81.335  1.00  0.00           C  
ATOM     87  O   TYR     6      33.396  72.870  80.110  1.00  0.00           O  
ATOM     88  N   THR     7      33.374  73.763  82.173  1.00  0.00           N  
ATOM     89  H   THR     7      33.053  73.788  83.130  1.00  0.00           H  
ATOM     90  CA  THR     7      34.302  74.820  81.773  1.00  0.00           C  
ATOM     91  HA  THR     7      35.089  74.480  81.098  1.00  0.00           H  
ATOM     92  CB  THR     7      33.498  75.985  81.065  1.00  0.00           C  
ATOM     93  HB  THR     7      32.892  75.572  80.258  1.00  0.00           H  
ATOM     94  CG2 THR     7      32.653  76.782  81.981  1.00  0.00           C  
ATOM     95 HG21 THR     7      32.082  76.174  82.682  1.00  0.00           H  
ATOM     96 HG22 THR     7      33.255  77.439  82.608  1.00  0.00           H  
ATOM     97 HG23 THR     7      31.926  77.344  81.395  1.00  0.00           H  
ATOM     98  OG1 THR     7      34.294  76.935  80.412  1.00  0.00           O  
ATOM     99  HG1 THR     7      34.568  76.511  79.595  1.00  0.00           H  
ATOM    100  C   THR     7      35.182  75.252  82.923  1.00  0.00           C  
ATOM    101  O   THR     7      35.391  74.493  83.907  1.00  0.00           O  
ATOM    102  N   GLN     8      35.812  76.402  82.844  1.00  0.00           N  
ATOM    103  H   GLN     8      35.628  76.981  82.037  1.00  0.00           H  
ATOM    104  CA  GLN     8      36.699  76.959  83.887  1.00  0.00           C  
ATOM    105  HA  GLN     8      36.622  76.291  84.745  1.00  0.00           H  
ATOM    106  CB  GLN     8      38.092  77.070  83.275  1.00  0.00           C  
ATOM    107  HB2 GLN     8      38.182  77.695  82.387  1.00  0.00           H  
ATOM    108  HB3 GLN     8      38.709  77.575  84.018  1.00  0.00           H  
ATOM    109  CG  GLN     8      38.645  75.718  82.862  1.00  0.00           C  
ATOM    110  HG2 GLN     8      38.482  75.015  83.679  1.00  0.00           H  
ATOM    111  HG3 GLN     8      38.182  75.378  81.936  1.00  0.00           H  
ATOM    112  CD  GLN     8      40.178  75.775  82.733  1.00  0.00           C  
ATOM    113  OE1 GLN     8      40.865  76.591  83.400  1.00  0.00           O  
ATOM    114  NE2 GLN     8      40.648  74.927  81.866  1.00  0.00           N  
ATOM    115 HE21 GLN     8      40.006  74.380  81.310  1.00  0.00           H  
ATOM    116 HE22 GLN     8      41.564  74.936  81.441  1.00  0.00           H  
ATOM    117  C   GLN     8      36.177  78.281  84.332  1.00  0.00           C  
ATOM    118  O   GLN     8      35.673  79.051  83.488  1.00  0.00           O  
ATOM    119  N   GLN     9      36.269  78.707  85.610  1.00  0.00           N  
ATOM    120  H   GLN     9      35.598  79.378  85.958  1.00  0.00           H  
ATOM    121  CA  GLN     9      36.832  78.029  86.749  1.00  0.00           C  
ATOM    122  HA  GLN     9      36.915  78.704  87.600  1.00  0.00           H  
ATOM    123  CB  GLN     9      35.938  76.972  87.311  1.00  0.00           C  
ATOM    124  HB2 GLN     9      35.099  77.514  87.748  1.00  0.00           H  
ATOM    125  HB3 GLN     9      35.647  76.358  86.459  1.00  0.00           H  
ATOM    126  CG  GLN     9      36.447  75.996  88.347  1.00  0.00           C  
ATOM    127  HG2 GLN     9      36.999  75.167  87.905  1.00  0.00           H  
ATOM    128  HG3 GLN     9      37.064  76.523  89.074  1.00  0.00           H  
ATOM    129  CD  GLN     9      35.294  75.307  89.104  1.00  0.00           C  
ATOM    130  OE1 GLN     9      34.103  75.345  88.834  1.00  0.00           O  
ATOM    131  NE2 GLN     9      35.633  74.569  90.106  1.00  0.00           N  
ATOM    132 HE21 GLN     9      36.606  74.649  90.367  1.00  0.00           H  
ATOM    133 HE22 GLN     9      34.979  74.098  90.715  1.00  0.00           H  
ATOM    134  C   GLN     9      38.317  77.650  86.584  1.00  0.00           C  
ATOM    135  O   GLN     9      38.589  76.530  86.318  1.00  0.00           O  
ATOM    136  N   ALA    10      39.283  78.532  86.581  1.00  0.00           N  
ATOM    137  H   ALA    10      40.135  78.102  86.250  1.00  0.00           H  
ATOM    138  CA  ALA    10      39.337  79.924  87.083  1.00  0.00           C  
ATOM    139  HA  ALA    10      38.612  79.990  87.894  1.00  0.00           H  
ATOM    140  CB  ALA    10      40.715  79.938  87.734  1.00  0.00           C  
ATOM    141  HB1 ALA    10      41.391  80.048  86.886  1.00  0.00           H  
ATOM    142  HB2 ALA    10      40.892  80.773  88.412  1.00  0.00           H  
ATOM    143  HB3 ALA    10      40.811  78.985  88.253  1.00  0.00           H  
ATOM    144  C   ALA    10      39.174  80.973  85.936  1.00  0.00           C  
ATOM    145  O   ALA    10      39.918  81.089  84.972  1.00  0.00           O  
ATOM    146  N   THR    11      38.197  81.868  86.206  1.00  0.00           N  
ATOM    147  H   THR    11      37.594  81.862  87.016  1.00  0.00           H  
ATOM    148  CA  THR    11      37.928  83.147  85.439  1.00  0.00           C  
ATOM    149  HA  THR    11      38.564  83.123  84.555  1.00  0.00           H  
ATOM    150  CB  THR    11      36.563  83.226  84.795  1.00  0.00           C  
ATOM    151  HB  THR    11      35.788  82.880  85.479  1.00  0.00           H  
ATOM    152  CG2 THR    11      36.266  84.559  84.145  1.00  0.00           C  
ATOM    153 HG21 THR    11      36.832  84.860  83.264  1.00  0.00           H  
ATOM    154 HG22 THR    11      35.204  84.457  83.924  1.00  0.00           H  
ATOM    155 HG23 THR    11      36.329  85.365  84.876  1.00  0.00           H  
ATOM    156  OG1 THR    11      36.679  82.247  83.769  1.00  0.00           O  
ATOM    157  HG1 THR    11      36.847  81.443  84.266  1.00  0.00           H  
ATOM    158  C   THR    11      38.326  84.358  86.343  1.00  0.00           C  
ATOM    159  O   THR    11      37.606  84.712  87.281  1.00  0.00           O  
ATOM    160  N   GLN    12      39.457  85.050  86.159  1.00  0.00           N  
ATOM    161  H   GLN    12      39.419  85.782  86.854  1.00  0.00           H  
ATOM    162  CA  GLN    12      40.628  84.823  85.340  1.00  0.00           C  
ATOM    163  HA  GLN    12      40.315  84.659  84.308  1.00  0.00           H  
ATOM    164  CB  GLN    12      41.416  86.119  85.222  1.00  0.00           C  
ATOM    165  HB2 GLN    12      41.584  86.572  86.199  1.00  0.00           H  
ATOM    166  HB3 GLN    12      42.360  85.952  84.703  1.00  0.00           H  
ATOM    167  CG  GLN    12      40.560  87.057  84.385  1.00  0.00           C  
ATOM    168  HG2 GLN    12      40.494  86.632  83.384  1.00  0.00           H  
ATOM    169  HG3 GLN    12      39.529  87.111  84.735  1.00  0.00           H  
ATOM    170  CD  GLN    12      41.132  88.478  84.311  1.00  0.00           C  
ATOM    171  OE1 GLN    12      42.307  88.743  84.535  1.00  0.00           O  
ATOM    172  NE2 GLN    12      40.361  89.464  83.842  1.00  0.00           N  
ATOM    173 HE21 GLN    12      40.838  90.304  83.549  1.00  0.00           H  
ATOM    174 HE22 GLN    12      39.422  89.317  83.501  1.00  0.00           H  
ATOM    175  C   GLN    12      41.512  83.614  85.766  1.00  0.00           C  
ATOM    176  O   GLN    12      41.206  82.980  86.784  1.00  0.00           O  
ATOM    177  N   SER    13      42.541  83.251  84.977  1.00  0.00           N  
ATOM    178  H   SER    13      42.614  83.713  84.081  1.00  0.00           H  
ATOM    179  CA  SER    13      43.496  82.196  85.382  1.00  0.00           C  
ATOM    180  HA  SER    13      42.949  81.438  85.941  1.00  0.00           H  
ATOM    181  CB  SER    13      44.038  81.601  84.117  1.00  0.00           C  
ATOM    182  HB2 SER    13      43.210  81.303  83.474  1.00  0.00           H  
ATOM    183  HB3 SER    13      44.668  82.365  83.660  1.00  0.00           H  
ATOM    184  OG  SER    13      44.939  80.401  84.238  1.00  0.00           O  
ATOM    185  HG  SER    13      44.438  79.681  84.630  1.00  0.00           H  
ATOM    186  C   SER    13      44.568  82.712  86.362  1.00  0.00           C  
ATOM    187  O   SER    13      45.132  83.826  86.182  1.00  0.00           O  
ATOM    188  N   TYR    14      44.933  81.880  87.340  1.00  0.00           N  
ATOM    189  H   TYR    14      44.383  81.033  87.345  1.00  0.00           H  
ATOM    190  CA  TYR    14      45.767  82.191  88.475  1.00  0.00           C  
ATOM    191  HA  TYR    14      46.330  83.085  88.209  1.00  0.00           H  
ATOM    192  CB  TYR    14      44.900  82.478  89.747  1.00  0.00           C  
ATOM    193  HB2 TYR    14      44.058  83.070  89.387  1.00  0.00           H  
ATOM    194  HB3 TYR    14      44.627  81.505  90.156  1.00  0.00           H  
ATOM    195  CG  TYR    14      45.734  83.301  90.668  1.00  0.00           C  
ATOM    196  CD1 TYR    14      46.037  84.647  90.505  1.00  0.00           C  
ATOM    197  HD1 TYR    14      45.756  85.157  89.596  1.00  0.00           H  
ATOM    198  CE1 TYR    14      46.820  85.387  91.458  1.00  0.00           C  
ATOM    199  HE1 TYR    14      46.882  86.458  91.334  1.00  0.00           H  
ATOM    200  CZ  TYR    14      47.464  84.700  92.490  1.00  0.00           C  
ATOM    201  OH  TYR    14      48.284  85.337  93.324  1.00  0.00           O  
ATOM    202  HH  TYR    14      47.782  86.080  93.667  1.00  0.00           H  
ATOM    203  CE2 TYR    14      47.159  83.328  92.665  1.00  0.00           C  
ATOM    204  HE2 TYR    14      47.620  82.817  93.497  1.00  0.00           H  
ATOM    205  CD2 TYR    14      46.323  82.639  91.776  1.00  0.00           C  
ATOM    206  HD2 TYR    14      46.117  81.589  91.920  1.00  0.00           H  
ATOM    207  C   TYR    14      46.630  80.965  88.742  1.00  0.00           C  
ATOM    208  O   TYR    14      46.195  79.774  88.619  1.00  0.00           O  
ATOM    209  N   GLY    15      47.934  81.146  89.077  1.00  0.00           N  
ATOM    210  H   GLY    15      48.462  80.341  89.382  1.00  0.00           H  
ATOM    211  CA  GLY    15      48.722  82.347  88.956  1.00  0.00           C  
ATOM    212  HA2 GLY    15      48.495  82.962  88.085  1.00  0.00           H  
ATOM    213  HA3 GLY    15      48.665  82.990  89.834  1.00  0.00           H  
ATOM    214  C   GLY    15      50.190  81.927  88.949  1.00  0.00           C  
ATOM    215  O   GLY    15      50.458  80.748  88.790  1.00  0.00           O  
ATOM    216  N   ALA    16      51.104  82.848  89.171  1.00  0.00           N  
ATOM    217  H   ALA    16      50.763  83.795  89.255  1.00  0.00           H  
ATOM    218  CA  ALA    16      52.527  82.698  89.267  1.00  0.00           C  
ATOM    219  HA  ALA    16      52.975  82.839  88.283  1.00  0.00           H  
ATOM    220  CB  ALA    16      53.023  83.880  90.068  1.00  0.00           C  
ATOM    221  HB1 ALA    16      54.111  83.842  90.116  1.00  0.00           H  
ATOM    222  HB2 ALA    16      52.719  84.857  89.692  1.00  0.00           H  
ATOM    223  HB3 ALA    16      52.805  83.759  91.129  1.00  0.00           H  
ATOM    224  C   ALA    16      53.002  81.366  89.839  1.00  0.00           C  
ATOM    225  O   ALA    16      52.526  80.955  90.890  1.00  0.00           O  
ATOM    226  N   TYR    17      54.001  80.750  89.250  1.00  0.00           N  
ATOM    227  H   TYR    17      54.245  81.183  88.370  1.00  0.00           H  
ATOM    228  CA  TYR    17      55.000  79.810  89.866  1.00  0.00           C  
ATOM    229  HA  TYR    17      54.411  78.915  90.065  1.00  0.00           H  
ATOM    230  CB  TYR    17      56.102  79.460  88.824  1.00  0.00           C  
ATOM    231  HB2 TYR    17      55.663  79.372  87.831  1.00  0.00           H  
ATOM    232  HB3 TYR    17      56.804  80.289  88.735  1.00  0.00           H  
ATOM    233  CG  TYR    17      56.762  78.155  89.116  1.00  0.00           C  
ATOM    234  CD1 TYR    17      57.941  78.114  89.846  1.00  0.00           C  
ATOM    235  HD1 TYR    17      58.381  79.077  90.062  1.00  0.00           H  
ATOM    236  CE1 TYR    17      58.547  76.912  90.155  1.00  0.00           C  
ATOM    237  HE1 TYR    17      59.491  76.854  90.675  1.00  0.00           H  
ATOM    238  CZ  TYR    17      57.932  75.663  89.867  1.00  0.00           C  
ATOM    239  OH  TYR    17      58.472  74.425  90.161  1.00  0.00           O  
ATOM    240  HH  TYR    17      58.003  73.603  89.998  1.00  0.00           H  
ATOM    241  CE2 TYR    17      56.696  75.691  89.081  1.00  0.00           C  
ATOM    242  HE2 TYR    17      56.167  74.800  88.775  1.00  0.00           H  
ATOM    243  CD2 TYR    17      56.152  76.947  88.769  1.00  0.00           C  
ATOM    244  HD2 TYR    17      55.212  76.962  88.236  1.00  0.00           H  
ATOM    245  C   TYR    17      55.501  80.325  91.295  1.00  0.00           C  
ATOM    246  O   TYR    17      55.795  81.538  91.449  1.00  0.00           O  
ATOM    247  N   PRO    18      55.517  79.487  92.340  1.00  0.00           N  
ATOM    248  CD  PRO    18      55.133  78.071  92.340  1.00  0.00           C  
ATOM    249  HD2 PRO    18      55.703  77.467  91.634  1.00  0.00           H  
ATOM    250  HD3 PRO    18      54.056  77.945  92.234  1.00  0.00           H  
ATOM    251  CG  PRO    18      55.485  77.529  93.741  1.00  0.00           C  
ATOM    252  HG2 PRO    18      56.517  77.198  93.626  1.00  0.00           H  
ATOM    253  HG3 PRO    18      54.835  76.748  94.135  1.00  0.00           H  
ATOM    254  CB  PRO    18      55.458  78.816  94.692  1.00  0.00           C  
ATOM    255  HB2 PRO    18      56.162  78.634  95.504  1.00  0.00           H  
ATOM    256  HB3 PRO    18      54.449  79.036  95.039  1.00  0.00           H  
ATOM    257  CA  PRO    18      55.778  79.957  93.712  1.00  0.00           C  
ATOM    258  HA  PRO    18      55.137  80.799  93.972  1.00  0.00           H  
ATOM    259  C   PRO    18      57.286  80.343  93.757  1.00  0.00           C  
ATOM    260  O   PRO    18      58.165  79.716  93.201  1.00  0.00           O  
ATOM    261  N   THR    19      57.529  81.342  94.583  1.00  0.00           N  
ATOM    262  H   THR    19      56.737  81.791  95.020  1.00  0.00           H  
ATOM    263  CA  THR    19      58.890  81.658  95.036  1.00  0.00           C  
ATOM    264  HA  THR    19      59.465  81.916  94.147  1.00  0.00           H  
ATOM    265  CB  THR    19      58.823  82.727  96.103  1.00  0.00           C  
ATOM    266  HB  THR    19      59.845  82.946  96.414  1.00  0.00           H  
ATOM    267  CG2 THR    19      58.175  84.048  95.643  1.00  0.00           C  
ATOM    268 HG21 THR    19      58.806  84.613  94.957  1.00  0.00           H  
ATOM    269 HG22 THR    19      57.220  83.942  95.128  1.00  0.00           H  
ATOM    270 HG23 THR    19      57.958  84.647  96.527  1.00  0.00           H  
ATOM    271  OG1 THR    19      58.089  82.287  97.266  1.00  0.00           O  
ATOM    272  HG1 THR    19      58.704  81.647  97.631  1.00  0.00           H  
ATOM    273  C   THR    19      59.594  80.393  95.661  1.00  0.00           C  
ATOM    274  O   THR    19      58.908  79.614  96.318  1.00  0.00           O  
ATOM    275  N   GLN    20      60.906  80.258  95.458  1.00  0.00           N  
ATOM    276  H   GLN    20      61.276  81.045  94.943  1.00  0.00           H  
ATOM    277  CA  GLN    20      61.858  79.458  96.273  1.00  0.00           C  
ATOM    278  HA  GLN    20      61.575  78.410  96.183  1.00  0.00           H  
ATOM    279  CB  GLN    20      63.284  79.603  95.616  1.00  0.00           C  
ATOM    280  HB2 GLN    20      63.486  80.651  95.398  1.00  0.00           H  
ATOM    281  HB3 GLN    20      64.057  79.245  96.295  1.00  0.00           H  
ATOM    282  CG  GLN    20      63.613  78.905  94.284  1.00  0.00           C  
ATOM    283  HG2 GLN    20      62.940  79.454  93.625  1.00  0.00           H  
ATOM    284  HG3 GLN    20      64.646  79.188  94.083  1.00  0.00           H  
ATOM    285  CD  GLN    20      63.459  77.393  94.315  1.00  0.00           C  
ATOM    286  OE1 GLN    20      63.492  76.789  95.366  1.00  0.00           O  
ATOM    287  NE2 GLN    20      63.227  76.718  93.199  1.00  0.00           N  
ATOM    288 HE21 GLN    20      63.377  77.159  92.303  1.00  0.00           H  
ATOM    289 HE22 GLN    20      63.109  75.729  93.367  1.00  0.00           H  
ATOM    290  C   GLN    20      61.926  79.855  97.749  1.00  0.00           C  
ATOM    291  O   GLN    20      61.899  81.098  98.001  1.00  0.00           O  
ATOM    292  N   PRO    21      62.090  78.919  98.736  1.00  0.00           N  
ATOM    293  CD  PRO    21      62.031  77.403  98.535  1.00  0.00           C  
ATOM    294  HD2 PRO    21      62.896  76.880  98.128  1.00  0.00           H  
ATOM    295  HD3 PRO    21      61.186  77.109  97.912  1.00  0.00           H  
ATOM    296  CG  PRO    21      61.960  76.789  99.901  1.00  0.00           C  
ATOM    297  HG2 PRO    21      62.548  75.882 100.041  1.00  0.00           H  
ATOM    298  HG3 PRO    21      60.953  76.610 100.279  1.00  0.00           H  
ATOM    299  CB  PRO    21      62.582  77.910 100.754  1.00  0.00           C  
ATOM    300  HB2 PRO    21      63.641  77.693 100.890  1.00  0.00           H  
ATOM    301  HB3 PRO    21      62.259  78.004 101.791  1.00  0.00           H  
ATOM    302  CA  PRO    21      62.504  79.271 100.041  1.00  0.00           C  
ATOM    303  HA  PRO    21      61.786  79.916 100.547  1.00  0.00           H  
ATOM    304  C   PRO    21      63.864  79.994 100.042  1.00  0.00           C  
ATOM    305  O   PRO    21      64.684  79.625  99.254  1.00  0.00           O  
ATOM    306  N   GLY    22      64.053  80.998 100.901  1.00  0.00           N  
ATOM    307  H   GLY    22      63.290  81.356 101.457  1.00  0.00           H  
ATOM    308  CA  GLY    22      65.277  81.846 100.976  1.00  0.00           C  
ATOM    309  HA2 GLY    22      66.071  81.158 101.265  1.00  0.00           H  
ATOM    310  HA3 GLY    22      65.585  82.266 100.019  1.00  0.00           H  
ATOM    311  C   GLY    22      65.144  83.000 101.989  1.00  0.00           C  
ATOM    312  O   GLY    22      64.127  83.643 102.176  1.00  0.00           O  
ATOM    313  N   GLN    23      66.267  83.293 102.657  1.00  0.00           N  
ATOM    314  H   GLN    23      67.128  82.845 102.379  1.00  0.00           H  
ATOM    315  CA  GLN    23      66.502  84.415 103.599  1.00  0.00           C  
ATOM    316  HA  GLN    23      65.968  85.323 103.318  1.00  0.00           H  
ATOM    317  CB  GLN    23      65.846  84.103 104.985  1.00  0.00           C  
ATOM    318  HB2 GLN    23      66.131  84.953 105.606  1.00  0.00           H  
ATOM    319  HB3 GLN    23      64.776  84.051 104.780  1.00  0.00           H  
ATOM    320  CG  GLN    23      66.306  82.838 105.724  1.00  0.00           C  
ATOM    321  HG2 GLN    23      66.411  82.021 105.011  1.00  0.00           H  
ATOM    322  HG3 GLN    23      67.244  83.002 106.255  1.00  0.00           H  
ATOM    323  CD  GLN    23      65.452  82.261 106.757  1.00  0.00           C  
ATOM    324  OE1 GLN    23      64.317  82.649 106.954  1.00  0.00           O  
ATOM    325  NE2 GLN    23      65.932  81.214 107.468  1.00  0.00           N  
ATOM    326 HE21 GLN    23      66.787  80.746 107.204  1.00  0.00           H  
ATOM    327 HE22 GLN    23      65.443  80.850 108.273  1.00  0.00           H  
ATOM    328  C   GLN    23      67.987  84.817 103.620  1.00  0.00           C  
ATOM    329  O   GLN    23      68.863  83.985 103.520  1.00  0.00           O  
ATOM    330  N   GLY    24      68.268  86.083 103.752  1.00  0.00           N  
ATOM    331  H   GLY    24      67.468  86.700 103.770  1.00  0.00           H  
ATOM    332  CA  GLY    24      69.683  86.724 103.778  1.00  0.00           C  
ATOM    333  HA2 GLY    24      69.626  87.531 104.508  1.00  0.00           H  
ATOM    334  HA3 GLY    24      70.375  85.975 104.163  1.00  0.00           H  
ATOM    335  C   GLY    24      70.247  87.208 102.399  1.00  0.00           C  
ATOM    336  O   GLY    24      71.412  87.448 102.189  1.00  0.00           O  
ATOM    337  N   TYR    25      69.325  87.543 101.557  1.00  0.00           N  
ATOM    338  H   TYR    25      68.374  87.238 101.711  1.00  0.00           H  
ATOM    339  CA  TYR    25      69.482  88.307 100.294  1.00  0.00           C  
ATOM    340  HA  TYR    25      70.446  88.815 100.276  1.00  0.00           H  
ATOM    341  CB  TYR    25      69.586  87.376  99.025  1.00  0.00           C  
ATOM    342  HB2 TYR    25      70.366  86.669  99.304  1.00  0.00           H  
ATOM    343  HB3 TYR    25      68.618  86.877  98.985  1.00  0.00           H  
ATOM    344  CG  TYR    25      69.903  88.118  97.731  1.00  0.00           C  
ATOM    345  CD1 TYR    25      71.227  88.638  97.631  1.00  0.00           C  
ATOM    346  HD1 TYR    25      71.895  88.495  98.468  1.00  0.00           H  
ATOM    347  CE1 TYR    25      71.655  89.315  96.447  1.00  0.00           C  
ATOM    348  HE1 TYR    25      72.580  89.872  96.429  1.00  0.00           H  
ATOM    349  CZ  TYR    25      70.757  89.495  95.345  1.00  0.00           C  
ATOM    350  OH  TYR    25      71.222  90.031  94.214  1.00  0.00           O  
ATOM    351  HH  TYR    25      70.630  89.603  93.592  1.00  0.00           H  
ATOM    352  CE2 TYR    25      69.415  89.032  95.480  1.00  0.00           C  
ATOM    353  HE2 TYR    25      68.669  89.259  94.732  1.00  0.00           H  
ATOM    354  CD2 TYR    25      69.014  88.367  96.663  1.00  0.00           C  
ATOM    355  HD2 TYR    25      68.027  87.929  96.668  1.00  0.00           H  
ATOM    356  C   TYR    25      68.398  89.476 100.183  1.00  0.00           C  
ATOM    357  O   TYR    25      67.230  89.281 100.222  1.00  0.00           O  
ATOM    358  N   SER    26      68.925  90.724 100.050  1.00  0.00           N  
ATOM    359  H   SER    26      69.933  90.736  99.984  1.00  0.00           H  
ATOM    360  CA  SER    26      68.158  91.934  99.663  1.00  0.00           C  
ATOM    361  HA  SER    26      67.160  91.724 100.049  1.00  0.00           H  
ATOM    362  CB  SER    26      68.722  93.273 100.174  1.00  0.00           C  
ATOM    363  HB2 SER    26      68.747  93.136 101.255  1.00  0.00           H  
ATOM    364  HB3 SER    26      69.755  93.397  99.848  1.00  0.00           H  
ATOM    365  OG  SER    26      68.021  94.395  99.914  1.00  0.00           O  
ATOM    366  HG  SER    26      68.255  95.024 100.600  1.00  0.00           H  
ATOM    367  C   SER    26      67.852  92.138  98.160  1.00  0.00           C  
ATOM    368  O   SER    26      68.743  91.968  97.377  1.00  0.00           O  
ATOM    369  N   GLN    27      66.629  92.593  97.864  1.00  0.00           N  
ATOM    370  H   GLN    27      65.923  92.701  98.579  1.00  0.00           H  
ATOM    371  CA  GLN    27      66.169  92.931  96.492  1.00  0.00           C  
ATOM    372  HA  GLN    27      66.424  92.111  95.819  1.00  0.00           H  
ATOM    373  CB  GLN    27      64.605  93.083  96.522  1.00  0.00           C  
ATOM    374  HB2 GLN    27      64.233  92.172  96.991  1.00  0.00           H  
ATOM    375  HB3 GLN    27      64.278  94.000  97.011  1.00  0.00           H  
ATOM    376  CG  GLN    27      64.165  93.010  95.072  1.00  0.00           C  
ATOM    377  HG2 GLN    27      64.600  93.910  94.636  1.00  0.00           H  
ATOM    378  HG3 GLN    27      64.650  92.156  94.599  1.00  0.00           H  
ATOM    379  CD  GLN    27      62.653  92.804  94.866  1.00  0.00           C  
ATOM    380  OE1 GLN    27      61.824  92.769  95.787  1.00  0.00           O  
ATOM    381  NE2 GLN    27      62.136  92.689  93.649  1.00  0.00           N  
ATOM    382 HE21 GLN    27      62.715  92.852  92.838  1.00  0.00           H  
ATOM    383 HE22 GLN    27      61.126  92.714  93.659  1.00  0.00           H  
ATOM    384  C   GLN    27      66.913  94.191  95.854  1.00  0.00           C  
ATOM    385  O   GLN    27      67.082  94.292  94.634  1.00  0.00           O  
ATOM    386  N   GLN    28      67.546  95.031  96.712  1.00  0.00           N  
ATOM    387  H   GLN    28      67.385  94.920  97.703  1.00  0.00           H  
ATOM    388  CA  GLN    28      68.488  96.100  96.276  1.00  0.00           C  
ATOM    389  HA  GLN    28      68.001  96.880  95.691  1.00  0.00           H  
ATOM    390  CB  GLN    28      69.031  96.742  97.600  1.00  0.00           C  
ATOM    391  HB2 GLN    28      68.358  97.397  98.153  1.00  0.00           H  
ATOM    392  HB3 GLN    28      69.401  95.854  98.112  1.00  0.00           H  
ATOM    393  CG  GLN    28      70.250  97.660  97.258  1.00  0.00           C  
ATOM    394  HG2 GLN    28      70.669  98.094  98.166  1.00  0.00           H  
ATOM    395  HG3 GLN    28      71.006  96.967  96.890  1.00  0.00           H  
ATOM    396  CD  GLN    28      70.035  98.817  96.347  1.00  0.00           C  
ATOM    397  OE1 GLN    28      68.933  99.415  96.355  1.00  0.00           O  
ATOM    398  NE2 GLN    28      71.036  99.139  95.530  1.00  0.00           N  
ATOM    399 HE21 GLN    28      70.981  99.994  94.995  1.00  0.00           H  
ATOM    400 HE22 GLN    28      71.928  98.674  95.616  1.00  0.00           H  
ATOM    401  C   GLN    28      69.572  95.509  95.404  1.00  0.00           C  
ATOM    402  O   GLN    28      70.161  96.221  94.632  1.00  0.00           O  
ATOM    403  N   SER    29      69.824  94.186  95.508  1.00  0.00           N  
ATOM    404  H   SER    29      69.477  93.691  96.316  1.00  0.00           H  
ATOM    405  CA  SER    29      70.603  93.295  94.591  1.00  0.00           C  
ATOM    406  HA  SER    29      70.239  92.286  94.787  1.00  0.00           H  
ATOM    407  CB  SER    29      70.127  93.547  93.117  1.00  0.00           C  
ATOM    408  HB2 SER    29      70.356  94.586  92.881  1.00  0.00           H  
ATOM    409  HB3 SER    29      70.793  92.905  92.540  1.00  0.00           H  
ATOM    410  OG  SER    29      68.789  93.334  92.813  1.00  0.00           O  
ATOM    411  HG  SER    29      68.216  93.542  93.555  1.00  0.00           H  
ATOM    412  C   SER    29      72.098  93.286  94.692  1.00  0.00           C  
ATOM    413  O   SER    29      72.643  94.281  95.298  1.00  0.00           O  
ATOM    414  N   SER    30      72.868  92.333  94.119  1.00  0.00           N  
ATOM    415  H   SER    30      72.423  91.454  93.898  1.00  0.00           H  
ATOM    416  CA  SER    30      74.318  92.360  94.094  1.00  0.00           C  
ATOM    417  HA  SER    30      74.595  92.042  95.099  1.00  0.00           H  
ATOM    418  CB  SER    30      74.820  91.288  93.169  1.00  0.00           C  
ATOM    419  HB2 SER    30      74.732  91.750  92.186  1.00  0.00           H  
ATOM    420  HB3 SER    30      75.872  91.162  93.427  1.00  0.00           H  
ATOM    421  OG  SER    30      74.135  90.035  93.200  1.00  0.00           O  
ATOM    422  HG  SER    30      74.600  89.573  93.902  1.00  0.00           H  
ATOM    423  C   SER    30      74.934  93.705  93.732  1.00  0.00           C  
ATOM    424  O   SER    30      74.391  94.332  92.869  1.00  0.00           O  
ATOM    425  N   GLN    31      75.999  94.208  94.395  1.00  0.00           N  
ATOM    426  H   GLN    31      76.290  95.098  94.016  1.00  0.00           H  
ATOM    427  CA  GLN    31      76.780  93.582  95.508  1.00  0.00           C  
ATOM    428  HA  GLN    31      76.783  92.502  95.358  1.00  0.00           H  
ATOM    429  CB  GLN    31      78.278  93.851  95.307  1.00  0.00           C  
ATOM    430  HB2 GLN    31      78.764  93.346  94.472  1.00  0.00           H  
ATOM    431  HB3 GLN    31      78.334  94.940  95.328  1.00  0.00           H  
ATOM    432  CG  GLN    31      79.070  93.301  96.592  1.00  0.00           C  
ATOM    433  HG2 GLN    31      78.575  93.561  97.528  1.00  0.00           H  
ATOM    434  HG3 GLN    31      78.976  92.216  96.614  1.00  0.00           H  
ATOM    435  CD  GLN    31      80.574  93.793  96.655  1.00  0.00           C  
ATOM    436  OE1 GLN    31      80.922  94.851  96.210  1.00  0.00           O  
ATOM    437  NE2 GLN    31      81.511  92.874  96.884  1.00  0.00           N  
ATOM    438 HE21 GLN    31      82.424  93.288  97.007  1.00  0.00           H  
ATOM    439 HE22 GLN    31      81.256  92.005  97.331  1.00  0.00           H  
ATOM    440  C   GLN    31      76.191  93.898  96.922  1.00  0.00           C  
ATOM    441  O   GLN    31      75.946  95.084  97.192  1.00  0.00           O  
ATOM    442  N   PRO    32      75.936  92.890  97.783  1.00  0.00           N  
ATOM    443  CD  PRO    32      75.966  91.416  97.533  1.00  0.00           C  
ATOM    444  HD2 PRO    32      76.975  91.046  97.717  1.00  0.00           H  
ATOM    445  HD3 PRO    32      75.679  91.156  96.514  1.00  0.00           H  
ATOM    446  CG  PRO    32      75.049  90.770  98.526  1.00  0.00           C  
ATOM    447  HG2 PRO    32      75.553  89.914  98.975  1.00  0.00           H  
ATOM    448  HG3 PRO    32      74.067  90.546  98.109  1.00  0.00           H  
ATOM    449  CB  PRO    32      74.807  91.895  99.550  1.00  0.00           C  
ATOM    450  HB2 PRO    32      74.992  91.435 100.521  1.00  0.00           H  
ATOM    451  HB3 PRO    32      73.734  92.081  99.502  1.00  0.00           H  
ATOM    452  CA  PRO    32      75.716  93.104  99.212  1.00  0.00           C  
ATOM    453  HA  PRO    32      75.156  94.031  99.334  1.00  0.00           H  
ATOM    454  C   PRO    32      76.929  93.075 100.151  1.00  0.00           C  
ATOM    455  O   PRO    32      78.042  92.788  99.723  1.00  0.00           O  
ATOM    456  N   TYR    33      76.731  93.483 101.411  1.00  0.00           N  
ATOM    457  H   TYR    33      75.792  93.781 101.636  1.00  0.00           H  
ATOM    458  CA  TYR    33      77.865  93.946 102.241  1.00  0.00           C  
ATOM    459  HA  TYR    33      78.754  93.458 101.842  1.00  0.00           H  
ATOM    460  CB  TYR    33      78.072  95.385 102.247  1.00  0.00           C  
ATOM    461  HB2 TYR    33      77.278  95.967 102.716  1.00  0.00           H  
ATOM    462  HB3 TYR    33      78.992  95.574 102.800  1.00  0.00           H  
ATOM    463  CG  TYR    33      78.266  96.073 100.919  1.00  0.00           C  
ATOM    464  CD1 TYR    33      79.540  96.024 100.299  1.00  0.00           C  
ATOM    465  HD1 TYR    33      80.378  95.643 100.865  1.00  0.00           H  
ATOM    466  CE1 TYR    33      79.780  96.656  99.038  1.00  0.00           C  
ATOM    467  HE1 TYR    33      80.723  96.697  98.513  1.00  0.00           H  
ATOM    468  CZ  TYR    33      78.619  97.109  98.303  1.00  0.00           C  
ATOM    469  OH  TYR    33      78.848  97.640  97.038  1.00  0.00           O  
ATOM    470  HH  TYR    33      78.047  97.627  96.510  1.00  0.00           H  
ATOM    471  CE2 TYR    33      77.302  96.956  98.910  1.00  0.00           C  
ATOM    472  HE2 TYR    33      76.486  97.397  98.357  1.00  0.00           H  
ATOM    473  CD2 TYR    33      77.113  96.468 100.192  1.00  0.00           C  
ATOM    474  HD2 TYR    33      76.117  96.254 100.553  1.00  0.00           H  
ATOM    475  C   TYR    33      77.651  93.451 103.726  1.00  0.00           C  
ATOM    476  O   TYR    33      78.679  93.429 104.457  1.00  0.00           O  
ATOM    477  N   GLY    34      76.444  93.307 104.221  1.00  0.00           N  
ATOM    478  H   GLY    34      75.654  93.226 103.596  1.00  0.00           H  
ATOM    479  CA  GLY    34      76.165  93.334 105.647  1.00  0.00           C  
ATOM    480  HA2 GLY    34      75.203  92.833 105.753  1.00  0.00           H  
ATOM    481  HA3 GLY    34      76.967  92.841 106.197  1.00  0.00           H  
ATOM    482  C   GLY    34      76.057  94.776 106.296  1.00  0.00           C  
ATOM    483  O   GLY    34      76.453  95.810 105.708  1.00  0.00           O  
ATOM    484  N   GLN    35      75.521  94.852 107.507  1.00  0.00           N  
ATOM    485  H   GLN    35      75.139  93.994 107.880  1.00  0.00           H  
ATOM    486  CA  GLN    35      75.351  96.202 108.191  1.00  0.00           C  
ATOM    487  HA  GLN    35      75.493  97.017 107.481  1.00  0.00           H  
ATOM    488  CB  GLN    35      73.886  96.241 108.607  1.00  0.00           C  
ATOM    489  HB2 GLN    35      73.236  96.008 107.763  1.00  0.00           H  
ATOM    490  HB3 GLN    35      73.834  95.595 109.484  1.00  0.00           H  
ATOM    491  CG  GLN    35      73.464  97.580 109.239  1.00  0.00           C  
ATOM    492  HG2 GLN    35      72.753  97.336 110.029  1.00  0.00           H  
ATOM    493  HG3 GLN    35      74.289  98.071 109.755  1.00  0.00           H  
ATOM    494  CD  GLN    35      72.892  98.607 108.226  1.00  0.00           C  
ATOM    495  OE1 GLN    35      73.107  98.563 107.044  1.00  0.00           O  
ATOM    496  NE2 GLN    35      71.951  99.397 108.644  1.00  0.00           N  
ATOM    497 HE21 GLN    35      71.741  99.366 109.632  1.00  0.00           H  
ATOM    498 HE22 GLN    35      71.486 100.057 108.037  1.00  0.00           H  
ATOM    499  C   GLN    35      76.353  96.409 109.401  1.00  0.00           C  
ATOM    500  O   GLN    35      76.580  95.440 110.181  1.00  0.00           O  
ATOM    501  N   GLN    36      76.971  97.542 109.564  1.00  0.00           N  
ATOM    502  H   GLN    36      77.489  97.602 110.429  1.00  0.00           H  
ATOM    503  CA  GLN    36      77.153  98.793 108.646  1.00  0.00           C  
ATOM    504  HA  GLN    36      76.197  99.252 108.395  1.00  0.00           H  
ATOM    505  CB  GLN    36      77.964  99.871 109.389  1.00  0.00           C  
ATOM    506  HB2 GLN    36      77.442  99.942 110.343  1.00  0.00           H  
ATOM    507  HB3 GLN    36      78.958  99.430 109.458  1.00  0.00           H  
ATOM    508  CG  GLN    36      77.985 101.256 108.753  1.00  0.00           C  
ATOM    509  HG2 GLN    36      78.291 101.144 107.713  1.00  0.00           H  
ATOM    510  HG3 GLN    36      76.950 101.594 108.687  1.00  0.00           H  
ATOM    511  CD  GLN    36      78.914 102.274 109.343  1.00  0.00           C  
ATOM    512  OE1 GLN    36      79.831 101.930 110.041  1.00  0.00           O  
ATOM    513  NE2 GLN    36      78.850 103.553 109.110  1.00  0.00           N  
ATOM    514 HE21 GLN    36      78.020 103.843 108.612  1.00  0.00           H  
ATOM    515 HE22 GLN    36      79.266 104.215 109.750  1.00  0.00           H  
ATOM    516  C   GLN    36      77.779  98.340 107.304  1.00  0.00           C  
ATOM    517  O   GLN    36      78.646  97.452 107.259  1.00  0.00           O  
ATOM    518  N   SER    37      77.486  99.014 106.204  1.00  0.00           N  
ATOM    519  H   SER    37      76.800  99.756 106.214  1.00  0.00           H  
ATOM    520  CA  SER    37      78.100  98.701 104.926  1.00  0.00           C  
ATOM    521  HA  SER    37      77.899  97.662 104.666  1.00  0.00           H  
ATOM    522  CB  SER    37      77.230  99.450 103.898  1.00  0.00           C  
ATOM    523  HB2 SER    37      76.185  99.273 104.152  1.00  0.00           H  
ATOM    524  HB3 SER    37      77.308 100.537 103.864  1.00  0.00           H  
ATOM    525  OG  SER    37      77.417  99.002 102.591  1.00  0.00           O  
ATOM    526  HG  SER    37      77.095  99.678 101.991  1.00  0.00           H  
ATOM    527  C   SER    37      79.573  99.033 104.730  1.00  0.00           C  
ATOM    528  O   SER    37      80.222  99.433 105.670  1.00  0.00           O  
ATOM    529  N   TYR    38      80.146  98.908 103.498  1.00  0.00           N  
ATOM    530  H   TYR    38      79.482  98.670 102.776  1.00  0.00           H  
ATOM    531  CA  TYR    38      81.461  99.327 103.019  1.00  0.00           C  
ATOM    532  HA  TYR    38      82.137  98.576 103.429  1.00  0.00           H  
ATOM    533  CB  TYR    38      81.535  99.047 101.492  1.00  0.00           C  
ATOM    534  HB2 TYR    38      82.551  98.893 101.129  1.00  0.00           H  
ATOM    535  HB3 TYR    38      80.990  98.127 101.280  1.00  0.00           H  
ATOM    536  CG  TYR    38      80.822 100.056 100.663  1.00  0.00           C  
ATOM    537  CD1 TYR    38      81.466 101.278 100.420  1.00  0.00           C  
ATOM    538  HD1 TYR    38      82.459 101.475 100.797  1.00  0.00           H  
ATOM    539  CE1 TYR    38      80.783 102.202  99.637  1.00  0.00           C  
ATOM    540  HE1 TYR    38      81.215 103.156  99.374  1.00  0.00           H  
ATOM    541  CZ  TYR    38      79.518 101.903  99.104  1.00  0.00           C  
ATOM    542  OH  TYR    38      78.941 102.927  98.428  1.00  0.00           O  
ATOM    543  HH  TYR    38      78.115 103.143  98.868  1.00  0.00           H  
ATOM    544  CE2 TYR    38      78.888 100.643  99.274  1.00  0.00           C  
ATOM    545  HE2 TYR    38      77.984 100.397  98.737  1.00  0.00           H  
ATOM    546  CD2 TYR    38      79.492  99.762 100.183  1.00  0.00           C  
ATOM    547  HD2 TYR    38      78.930  98.899 100.507  1.00  0.00           H  
ATOM    548  C   TYR    38      81.927 100.751 103.414  1.00  0.00           C  
ATOM    549  O   TYR    38      81.184 101.678 103.649  1.00  0.00           O  
ATOM    550  N   SER    39      83.290 100.911 103.486  1.00  0.00           N  
ATOM    551  H   SER    39      83.858 100.115 103.233  1.00  0.00           H  
ATOM    552  CA  SER    39      83.985 102.138 103.998  1.00  0.00           C  
ATOM    553  HA  SER    39      83.321 102.681 104.670  1.00  0.00           H  
ATOM    554  CB  SER    39      85.240 101.828 104.787  1.00  0.00           C  
ATOM    555  HB2 SER    39      84.997 101.232 105.667  1.00  0.00           H  
ATOM    556  HB3 SER    39      85.817 101.198 104.111  1.00  0.00           H  
ATOM    557  OG  SER    39      86.004 103.031 105.017  1.00  0.00           O  
ATOM    558  HG  SER    39      86.818 102.803 105.472  1.00  0.00           H  
ATOM    559  C   SER    39      84.212 103.115 102.818  1.00  0.00           C  
ATOM    560  O   SER    39      85.213 103.104 102.142  1.00  0.00           O  
ATOM    561  N   GLY    40      83.229 103.885 102.569  1.00  0.00           N  
ATOM    562  H   GLY    40      82.354 103.681 103.031  1.00  0.00           H  
ATOM    563  CA  GLY    40      83.171 104.906 101.543  1.00  0.00           C  
ATOM    564  HA2 GLY    40      83.155 104.436 100.560  1.00  0.00           H  
ATOM    565  HA3 GLY    40      82.356 105.620 101.660  1.00  0.00           H  
ATOM    566  C   GLY    40      84.247 106.024 101.617  1.00  0.00           C  
ATOM    567  O   GLY    40      84.760 106.255 102.718  1.00  0.00           O  
ATOM    568  N   TYR    41      84.603 106.848 100.554  1.00  0.00           N  
ATOM    569  H   TYR    41      85.412 107.421 100.751  1.00  0.00           H  
ATOM    570  CA  TYR    41      84.129 106.936  99.165  1.00  0.00           C  
ATOM    571  HA  TYR    41      83.758 105.947  98.894  1.00  0.00           H  
ATOM    572  CB  TYR    41      82.855 107.876  99.113  1.00  0.00           C  
ATOM    573  HB2 TYR    41      83.154 108.857  99.482  1.00  0.00           H  
ATOM    574  HB3 TYR    41      82.679 108.068  98.054  1.00  0.00           H  
ATOM    575  CG  TYR    41      81.632 107.417  99.847  1.00  0.00           C  
ATOM    576  CD1 TYR    41      80.748 106.468  99.263  1.00  0.00           C  
ATOM    577  HD1 TYR    41      81.014 106.084  98.290  1.00  0.00           H  
ATOM    578  CE1 TYR    41      79.588 106.097  99.968  1.00  0.00           C  
ATOM    579  HE1 TYR    41      78.871 105.374  99.607  1.00  0.00           H  
ATOM    580  CZ  TYR    41      79.356 106.642 101.291  1.00  0.00           C  
ATOM    581  OH  TYR    41      78.281 106.251 102.045  1.00  0.00           O  
ATOM    582  HH  TYR    41      77.805 105.512 101.659  1.00  0.00           H  
ATOM    583  CE2 TYR    41      80.277 107.521 101.893  1.00  0.00           C  
ATOM    584  HE2 TYR    41      80.024 107.868 102.884  1.00  0.00           H  
ATOM    585  CD2 TYR    41      81.436 107.902 101.207  1.00  0.00           C  
ATOM    586  HD2 TYR    41      82.176 108.525 101.686  1.00  0.00           H  
ATOM    587  C   TYR    41      85.214 107.600  98.246  1.00  0.00           C  
ATOM    588  O   TYR    41      86.043 108.373  98.798  1.00  0.00           O  
ATOM    589  N   SER    42      85.183 107.440  96.969  1.00  0.00           N  
ATOM    590  H   SER    42      84.549 106.756  96.581  1.00  0.00           H  
ATOM    591  CA  SER    42      85.891 108.306  96.000  1.00  0.00           C  
ATOM    592  HA  SER    42      86.913 108.366  96.373  1.00  0.00           H  
ATOM    593  CB  SER    42      85.879 107.632  94.624  1.00  0.00           C  
ATOM    594  HB2 SER    42      86.324 106.672  94.887  1.00  0.00           H  
ATOM    595  HB3 SER    42      84.858 107.588  94.245  1.00  0.00           H  
ATOM    596  OG  SER    42      86.620 108.457  93.720  1.00  0.00           O  
ATOM    597  HG  SER    42      86.053 108.393  92.948  1.00  0.00           H  
ATOM    598  C   SER    42      85.383 109.757  95.921  1.00  0.00           C  
ATOM    599  O   SER    42      84.425 110.117  95.318  1.00  0.00           O  
ATOM    600  N   GLN    43      86.196 110.590  96.631  1.00  0.00           N  
ATOM    601  H   GLN    43      86.986 110.268  97.172  1.00  0.00           H  
ATOM    602  CA  GLN    43      86.085 112.040  96.667  1.00  0.00           C  
ATOM    603  HA  GLN    43      85.757 112.299  95.660  1.00  0.00           H  
ATOM    604  CB  GLN    43      84.944 112.311  97.677  1.00  0.00           C  
ATOM    605  HB2 GLN    43      84.577 113.330  97.553  1.00  0.00           H  
ATOM    606  HB3 GLN    43      84.102 111.622  97.614  1.00  0.00           H  
ATOM    607  CG  GLN    43      85.502 112.184  99.091  1.00  0.00           C  
ATOM    608  HG2 GLN    43      86.365 111.523  99.175  1.00  0.00           H  
ATOM    609  HG3 GLN    43      85.788 113.181  99.427  1.00  0.00           H  
ATOM    610  CD  GLN    43      84.587 111.641 100.080  1.00  0.00           C  
ATOM    611  OE1 GLN    43      83.371 111.849 100.081  1.00  0.00           O  
ATOM    612  NE2 GLN    43      85.005 110.962 101.089  1.00  0.00           N  
ATOM    613 HE21 GLN    43      85.989 110.894 101.304  1.00  0.00           H  
ATOM    614 HE22 GLN    43      84.425 110.635 101.848  1.00  0.00           H  
ATOM    615  C   GLN    43      87.451 112.759  96.839  1.00  0.00           C  
ATOM    616  O   GLN    43      87.386 113.948  97.318  1.00  0.00           O  
ATOM    617  N   SER    44      88.583 112.132  96.534  1.00  0.00           N  
ATOM    618  H   SER    44      88.483 111.191  96.181  1.00  0.00           H  
ATOM    619  CA  SER    44      89.888 112.568  96.774  1.00  0.00           C  
ATOM    620  HA  SER    44      90.089 112.518  97.844  1.00  0.00           H  
ATOM    621  CB  SER    44      90.867 111.600  96.061  1.00  0.00           C  
ATOM    622  HB2 SER    44      90.568 110.560  96.195  1.00  0.00           H  
ATOM    623  HB3 SER    44      90.928 111.855  95.003  1.00  0.00           H  
ATOM    624  OG  SER    44      92.122 111.860  96.542  1.00  0.00           O  
ATOM    625  HG  SER    44      92.779 111.723  95.855  1.00  0.00           H  
ATOM    626  C   SER    44      90.249 114.038  96.365  1.00  0.00           C  
ATOM    627  O   SER    44      89.945 114.533  95.273  1.00  0.00           O  
ATOM    628  N   THR    45      90.935 114.713  97.285  1.00  0.00           N  
ATOM    629  H   THR    45      91.128 114.282  98.178  1.00  0.00           H  
ATOM    630  CA  THR    45      91.260 116.168  97.098  1.00  0.00           C  
ATOM    631  HA  THR    45      90.531 116.590  96.406  1.00  0.00           H  
ATOM    632  CB  THR    45      91.203 116.946  98.424  1.00  0.00           C  
ATOM    633  HB  THR    45      91.730 117.900  98.373  1.00  0.00           H  
ATOM    634  CG2 THR    45      89.786 117.420  98.735  1.00  0.00           C  
ATOM    635 HG21 THR    45      89.806 117.946  99.689  1.00  0.00           H  
ATOM    636 HG22 THR    45      89.371 118.132  98.020  1.00  0.00           H  
ATOM    637 HG23 THR    45      89.117 116.559  98.727  1.00  0.00           H  
ATOM    638  OG1 THR    45      91.677 116.203  99.529  1.00  0.00           O  
ATOM    639  HG1 THR    45      90.935 115.618  99.696  1.00  0.00           H  
ATOM    640  C   THR    45      92.624 116.337  96.393  1.00  0.00           C  
ATOM    641  O   THR    45      93.061 117.459  96.242  1.00  0.00           O  
ATOM    642  N   ASP    46      93.358 115.283  95.973  1.00  0.00           N  
ATOM    643  H   ASP    46      93.053 114.400  96.357  1.00  0.00           H  
ATOM    644  CA  ASP    46      94.567 115.180  95.152  1.00  0.00           C  
ATOM    645  HA  ASP    46      94.693 116.149  94.668  1.00  0.00           H  
ATOM    646  CB  ASP    46      95.721 114.896  96.036  1.00  0.00           C  
ATOM    647  HB2 ASP    46      95.897 115.852  96.530  1.00  0.00           H  
ATOM    648  HB3 ASP    46      95.618 114.008  96.659  1.00  0.00           H  
ATOM    649  CG  ASP    46      97.081 114.771  95.259  1.00  0.00           C  
ATOM    650  OD1 ASP    46      98.044 114.617  96.095  1.00  0.00           O  
ATOM    651  OD2 ASP    46      97.277 114.861  94.026  1.00  0.00           O  
ATOM    652  C   ASP    46      94.351 114.032  94.181  1.00  0.00           C  
ATOM    653  O   ASP    46      94.086 112.877  94.612  1.00  0.00           O  
ATOM    654  N   THR    47      94.512 114.335  92.899  1.00  0.00           N  
ATOM    655  H   THR    47      94.785 115.304  92.815  1.00  0.00           H  
ATOM    656  CA  THR    47      94.506 113.442  91.727  1.00  0.00           C  
ATOM    657  HA  THR    47      94.835 112.430  91.962  1.00  0.00           H  
ATOM    658  CB  THR    47      93.123 113.372  90.985  1.00  0.00           C  
ATOM    659  HB  THR    47      93.114 112.750  90.090  1.00  0.00           H  
ATOM    660  CG2 THR    47      91.962 112.956  91.915  1.00  0.00           C  
ATOM    661 HG21 THR    47      92.352 112.082  92.437  1.00  0.00           H  
ATOM    662 HG22 THR    47      91.862 113.707  92.698  1.00  0.00           H  
ATOM    663 HG23 THR    47      90.996 112.900  91.414  1.00  0.00           H  
ATOM    664  OG1 THR    47      92.683 114.628  90.566  1.00  0.00           O  
ATOM    665  HG1 THR    47      92.992 114.868  89.689  1.00  0.00           H  
ATOM    666  C   THR    47      95.614 113.812  90.728  1.00  0.00           C  
ATOM    667  O   THR    47      95.580 113.440  89.538  1.00  0.00           O  
ATOM    668  N   SER    48      96.654 114.524  91.137  1.00  0.00           N  
ATOM    669  H   SER    48      96.857 114.488  92.126  1.00  0.00           H  
ATOM    670  CA  SER    48      97.701 115.104  90.285  1.00  0.00           C  
ATOM    671  HA  SER    48      97.129 115.583  89.490  1.00  0.00           H  
ATOM    672  CB  SER    48      98.615 116.130  91.018  1.00  0.00           C  
ATOM    673  HB2 SER    48      99.348 116.523  90.314  1.00  0.00           H  
ATOM    674  HB3 SER    48      98.018 116.990  91.320  1.00  0.00           H  
ATOM    675  OG  SER    48      99.214 115.670  92.173  1.00  0.00           O  
ATOM    676  HG  SER    48      98.465 115.511  92.753  1.00  0.00           H  
ATOM    677  C   SER    48      98.596 114.031  89.668  1.00  0.00           C  
ATOM    678  O   SER    48      99.237 114.328  88.673  1.00  0.00           O  
ATOM    679  N   GLY    49      98.740 112.835  90.281  1.00  0.00           N  
ATOM    680  H   GLY    49      98.413 112.787  91.235  1.00  0.00           H  
ATOM    681  CA  GLY    49      99.757 111.778  89.977  1.00  0.00           C  
ATOM    682  HA2 GLY    49     100.211 111.933  88.999  1.00  0.00           H  
ATOM    683  HA3 GLY    49     100.560 111.831  90.712  1.00  0.00           H  
ATOM    684  C   GLY    49      99.156 110.395  89.828  1.00  0.00           C  
ATOM    685  O   GLY    49      98.054 110.295  89.277  1.00  0.00           O  
ATOM    686  N   TYR    50      99.780 109.251  90.165  1.00  0.00           N  
ATOM    687  H   TYR    50      99.175 108.442  90.137  1.00  0.00           H  
ATOM    688  CA  TYR    50     101.049 109.069  90.857  1.00  0.00           C  
ATOM    689  HA  TYR    50     101.720 109.910  90.682  1.00  0.00           H  
ATOM    690  CB  TYR    50     100.871 108.989  92.339  1.00  0.00           C  
ATOM    691  HB2 TYR    50     100.374 109.886  92.706  1.00  0.00           H  
ATOM    692  HB3 TYR    50     100.351 108.052  92.540  1.00  0.00           H  
ATOM    693  CG  TYR    50     102.183 108.931  93.157  1.00  0.00           C  
ATOM    694  CD1 TYR    50     102.587 107.718  93.736  1.00  0.00           C  
ATOM    695  HD1 TYR    50     102.005 106.823  93.577  1.00  0.00           H  
ATOM    696  CE1 TYR    50     103.766 107.660  94.544  1.00  0.00           C  
ATOM    697  HE1 TYR    50     104.148 106.714  94.901  1.00  0.00           H  
ATOM    698  CZ  TYR    50     104.441 108.841  94.874  1.00  0.00           C  
ATOM    699  OH  TYR    50     105.633 108.824  95.469  1.00  0.00           O  
ATOM    700  HH  TYR    50     105.784 108.016  95.964  1.00  0.00           H  
ATOM    701  CE2 TYR    50     104.060 110.037  94.303  1.00  0.00           C  
ATOM    702  HE2 TYR    50     104.670 110.901  94.518  1.00  0.00           H  
ATOM    703  CD2 TYR    50     102.944 110.069  93.489  1.00  0.00           C  
ATOM    704  HD2 TYR    50     102.677 111.048  93.119  1.00  0.00           H  
ATOM    705  C   TYR    50     101.689 107.754  90.393  1.00  0.00           C  
ATOM    706  O   TYR    50     100.887 106.859  90.072  1.00  0.00           O  
ATOM    707  N   GLY    51     103.016 107.715  90.121  1.00  0.00           N  
ATOM    708  H   GLY    51     103.213 106.740  89.950  1.00  0.00           H  
ATOM    709  CA  GLY    51     104.211 108.545  90.454  1.00  0.00           C  
ATOM    710  HA2 GLY    51     103.810 109.502  90.122  1.00  0.00           H  
ATOM    711  HA3 GLY    51     104.479 108.739  91.493  1.00  0.00           H  
ATOM    712  C   GLY    51     105.502 108.202  89.804  1.00  0.00           C  
ATOM    713  O   GLY    51     105.726 107.039  89.491  1.00  0.00           O  
ATOM    714  N   GLN    52     106.305 109.191  89.537  1.00  0.00           N  
ATOM    715  H   GLN    52     105.931 110.103  89.757  1.00  0.00           H  
ATOM    716  CA  GLN    52     107.575 109.006  88.882  1.00  0.00           C  
ATOM    717  HA  GLN    52     107.974 109.962  88.544  1.00  0.00           H  
ATOM    718  CB  GLN    52     108.629 108.462  89.858  1.00  0.00           C  
ATOM    719  HB2 GLN    52     108.547 107.386  90.009  1.00  0.00           H  
ATOM    720  HB3 GLN    52     109.604 108.545  89.376  1.00  0.00           H  
ATOM    721  CG  GLN    52     108.740 109.234  91.255  1.00  0.00           C  
ATOM    722  HG2 GLN    52     109.714 109.050  91.706  1.00  0.00           H  
ATOM    723  HG3 GLN    52     108.795 110.318  91.155  1.00  0.00           H  
ATOM    724  CD  GLN    52     107.787 108.705  92.276  1.00  0.00           C  
ATOM    725  OE1 GLN    52     107.850 107.558  92.797  1.00  0.00           O  
ATOM    726  NE2 GLN    52     106.713 109.440  92.449  1.00  0.00           N  
ATOM    727 HE21 GLN    52     106.611 110.319  91.961  1.00  0.00           H  
ATOM    728 HE22 GLN    52     106.135 109.031  93.169  1.00  0.00           H  
ATOM    729  C   GLN    52     107.697 108.178  87.544  1.00  0.00           C  
ATOM    730  O   GLN    52     108.631 107.408  87.343  1.00  0.00           O  
ATOM    731  N   SER    53     106.754 108.290  86.620  1.00  0.00           N  
ATOM    732  H   SER    53     106.847 107.641  85.851  1.00  0.00           H  
ATOM    733  CA  SER    53     105.587 109.266  86.485  1.00  0.00           C  
ATOM    734  HA  SER    53     105.021 109.356  87.412  1.00  0.00           H  
ATOM    735  CB  SER    53     106.086 110.648  86.083  1.00  0.00           C  
ATOM    736  HB2 SER    53     105.329 111.417  86.233  1.00  0.00           H  
ATOM    737  HB3 SER    53     106.966 110.990  86.627  1.00  0.00           H  
ATOM    738  OG  SER    53     106.515 110.722  84.746  1.00  0.00           O  
ATOM    739  HG  SER    53     106.580 111.662  84.562  1.00  0.00           H  
ATOM    740  C   SER    53     104.505 108.730  85.457  1.00  0.00           C  
ATOM    741  O   SER    53     104.652 107.625  84.818  1.00  0.00           O  
ATOM    742  N   SER    54     103.428 109.509  85.308  1.00  0.00           N  
ATOM    743  H   SER    54     103.549 110.434  85.696  1.00  0.00           H  
ATOM    744  CA  SER    54     102.095 109.092  84.883  1.00  0.00           C  
ATOM    745  HA  SER    54     102.048 108.003  84.860  1.00  0.00           H  
ATOM    746  CB  SER    54     101.117 109.829  85.851  1.00  0.00           C  
ATOM    747  HB2 SER    54     101.231 110.906  85.732  1.00  0.00           H  
ATOM    748  HB3 SER    54     100.127 109.426  85.637  1.00  0.00           H  
ATOM    749  OG  SER    54     101.349 109.426  87.183  1.00  0.00           O  
ATOM    750  HG  SER    54     102.000 110.007  87.583  1.00  0.00           H  
ATOM    751  C   SER    54     101.783 109.388  83.415  1.00  0.00           C  
ATOM    752  O   SER    54     100.747 109.840  82.948  1.00  0.00           O  
ATOM    753  N   TYR    55     102.872 109.353  82.651  1.00  0.00           N  
ATOM    754  H   TYR    55     103.729 109.175  83.154  1.00  0.00           H  
ATOM    755  CA  TYR    55     102.910 109.855  81.263  1.00  0.00           C  
ATOM    756  HA  TYR    55     101.915 110.003  80.843  1.00  0.00           H  
ATOM    757  CB  TYR    55     103.516 111.270  81.312  1.00  0.00           C  
ATOM    758  HB2 TYR    55     104.568 111.340  81.586  1.00  0.00           H  
ATOM    759  HB3 TYR    55     103.492 111.658  80.294  1.00  0.00           H  
ATOM    760  CG  TYR    55     102.817 112.296  82.132  1.00  0.00           C  
ATOM    761  CD1 TYR    55     103.216 112.541  83.415  1.00  0.00           C  
ATOM    762  HD1 TYR    55     104.071 112.029  83.829  1.00  0.00           H  
ATOM    763  CE1 TYR    55     102.453 113.363  84.184  1.00  0.00           C  
ATOM    764  HE1 TYR    55     102.758 113.404  85.219  1.00  0.00           H  
ATOM    765  CZ  TYR    55     101.219 113.883  83.787  1.00  0.00           C  
ATOM    766  OH  TYR    55     100.324 114.439  84.627  1.00  0.00           O  
ATOM    767  HH  TYR    55     100.482 114.240  85.553  1.00  0.00           H  
ATOM    768  CE2 TYR    55     100.857 113.768  82.396  1.00  0.00           C  
ATOM    769  HE2 TYR    55      99.942 114.169  81.986  1.00  0.00           H  
ATOM    770  CD2 TYR    55     101.633 112.934  81.576  1.00  0.00           C  
ATOM    771  HD2 TYR    55     101.460 112.710  80.533  1.00  0.00           H  
ATOM    772  C   TYR    55     103.781 108.777  80.487  1.00  0.00           C  
ATOM    773  O   TYR    55     104.957 108.717  80.828  1.00  0.00           O  
ATOM    774  N   SER    56     103.326 107.874  79.662  1.00  0.00           N  
ATOM    775  H   SER    56     104.031 107.244  79.309  1.00  0.00           H  
ATOM    776  CA  SER    56     101.932 107.532  79.291  1.00  0.00           C  
ATOM    777  HA  SER    56     101.989 106.832  78.458  1.00  0.00           H  
ATOM    778  CB  SER    56     101.367 106.640  80.405  1.00  0.00           C  
ATOM    779  HB2 SER    56     102.183 105.998  80.736  1.00  0.00           H  
ATOM    780  HB3 SER    56     100.988 107.301  81.184  1.00  0.00           H  
ATOM    781  OG  SER    56     100.377 105.747  79.922  1.00  0.00           O  
ATOM    782  HG  SER    56     100.569 104.906  80.343  1.00  0.00           H  
ATOM    783  C   SER    56     100.970 108.694  78.819  1.00  0.00           C  
ATOM    784  O   SER    56      99.998 108.946  79.468  1.00  0.00           O  
ATOM    785  N   SER    57     101.175 109.286  77.608  1.00  0.00           N  
ATOM    786  H   SER    57     100.545 110.031  77.348  1.00  0.00           H  
ATOM    787  CA  SER    57     102.213 108.935  76.600  1.00  0.00           C  
ATOM    788  HA  SER    57     103.086 108.534  77.114  1.00  0.00           H  
ATOM    789  CB  SER    57     101.639 107.840  75.728  1.00  0.00           C  
ATOM    790  HB2 SER    57     102.440 107.800  74.990  1.00  0.00           H  
ATOM    791  HB3 SER    57     101.495 106.953  76.344  1.00  0.00           H  
ATOM    792  OG  SER    57     100.435 108.048  75.044  1.00  0.00           O  
ATOM    793  HG  SER    57     100.149 107.255  74.585  1.00  0.00           H  
ATOM    794  C   SER    57     102.591 110.214  75.805  1.00  0.00           C  
ATOM    795  O   SER    57     102.047 111.292  75.932  1.00  0.00           O  
ATOM    796  N   TYR    58     103.691 110.019  75.048  1.00  0.00           N  
ATOM    797  H   TYR    58     104.170 109.129  75.063  1.00  0.00           H  
ATOM    798  CA  TYR    58     104.397 111.050  74.323  1.00  0.00           C  
ATOM    799  HA  TYR    58     103.995 112.043  74.523  1.00  0.00           H  
ATOM    800  CB  TYR    58     105.839 111.133  74.888  1.00  0.00           C  
ATOM    801  HB2 TYR    58     106.215 110.114  74.809  1.00  0.00           H  
ATOM    802  HB3 TYR    58     106.381 111.876  74.303  1.00  0.00           H  
ATOM    803  CG  TYR    58     105.916 111.592  76.262  1.00  0.00           C  
ATOM    804  CD1 TYR    58     105.869 112.966  76.558  1.00  0.00           C  
ATOM    805  HD1 TYR    58     105.676 113.615  75.717  1.00  0.00           H  
ATOM    806  CE1 TYR    58     106.015 113.381  77.889  1.00  0.00           C  
ATOM    807  HE1 TYR    58     105.901 114.445  78.034  1.00  0.00           H  
ATOM    808  CZ  TYR    58     106.267 112.413  78.913  1.00  0.00           C  
ATOM    809  OH  TYR    58     106.412 112.767  80.201  1.00  0.00           O  
ATOM    810  HH  TYR    58     105.873 113.550  80.337  1.00  0.00           H  
ATOM    811  CE2 TYR    58     106.420 111.062  78.591  1.00  0.00           C  
ATOM    812  HE2 TYR    58     106.482 110.354  79.405  1.00  0.00           H  
ATOM    813  CD2 TYR    58     106.211 110.674  77.259  1.00  0.00           C  
ATOM    814  HD2 TYR    58     106.374 109.628  77.043  1.00  0.00           H  
ATOM    815  C   TYR    58     104.432 110.773  72.807  1.00  0.00           C  
ATOM    816  O   TYR    58     105.234 109.920  72.470  1.00  0.00           O  
ATOM    817  N   GLY    59     103.605 111.334  71.877  1.00  0.00           N  
ATOM    818  H   GLY    59     103.857 111.223  70.905  1.00  0.00           H  
ATOM    819  CA  GLY    59     102.551 112.354  72.232  1.00  0.00           C  
ATOM    820  HA2 GLY    59     101.802 112.330  71.441  1.00  0.00           H  
ATOM    821  HA3 GLY    59     101.915 112.020  73.051  1.00  0.00           H  
ATOM    822  C   GLY    59     103.075 113.802  72.512  1.00  0.00           C  
ATOM    823  O   GLY    59     104.252 114.005  72.867  1.00  0.00           O  
ATOM    824  N   GLN    60     102.176 114.794  72.369  1.00  0.00           N  
ATOM    825  H   GLN    60     102.494 115.750  72.433  1.00  0.00           H  
ATOM    826  CA  GLN    60     100.661 114.677  72.355  1.00  0.00           C  
ATOM    827  HA  GLN    60     100.402 113.669  72.679  1.00  0.00           H  
ATOM    828  CB  GLN    60     100.115 115.616  73.463  1.00  0.00           C  
ATOM    829  HB2 GLN    60     100.385 116.611  73.109  1.00  0.00           H  
ATOM    830  HB3 GLN    60      99.033 115.483  73.460  1.00  0.00           H  
ATOM    831  CG  GLN    60     100.702 115.370  74.893  1.00  0.00           C  
ATOM    832  HG2 GLN    60      99.903 115.529  75.617  1.00  0.00           H  
ATOM    833  HG3 GLN    60     100.958 114.312  74.841  1.00  0.00           H  
ATOM    834  CD  GLN    60     101.905 116.214  75.270  1.00  0.00           C  
ATOM    835  OE1 GLN    60     102.154 117.350  74.851  1.00  0.00           O  
ATOM    836  NE2 GLN    60     102.784 115.693  76.016  1.00  0.00           N  
ATOM    837 HE21 GLN    60     102.505 114.952  76.643  1.00  0.00           H  
ATOM    838 HE22 GLN    60     103.418 116.401  76.359  1.00  0.00           H  
ATOM    839  C   GLN    60     100.066 115.029  71.049  1.00  0.00           C  
ATOM    840  O   GLN    60      99.903 116.223  70.667  1.00  0.00           O  
ATOM    841  N   SER    61      99.622 113.986  70.379  1.00  0.00           N  
ATOM    842  H   SER    61      99.770 113.095  70.831  1.00  0.00           H  
ATOM    843  CA  SER    61      98.851 113.998  69.083  1.00  0.00           C  
ATOM    844  HA  SER    61      98.602 115.026  68.823  1.00  0.00           H  
ATOM    845  CB  SER    61      99.714 113.346  68.016  1.00  0.00           C  
ATOM    846  HB2 SER    61      99.293 113.662  67.062  1.00  0.00           H  
ATOM    847  HB3 SER    61     100.691 113.830  68.036  1.00  0.00           H  
ATOM    848  OG  SER    61     100.030 111.955  68.089  1.00  0.00           O  
ATOM    849  HG  SER    61      99.752 111.642  67.225  1.00  0.00           H  
ATOM    850  C   SER    61      97.502 113.327  69.217  1.00  0.00           C  
ATOM    851  O   SER    61      97.298 112.573  70.164  1.00  0.00           O  
ATOM    852  N   GLN    62      96.568 113.480  68.278  1.00  0.00           N  
ATOM    853  H   GLN    62      96.617 114.164  67.536  1.00  0.00           H  
ATOM    854  CA  GLN    62      95.234 112.913  68.367  1.00  0.00           C  
ATOM    855  HA  GLN    62      94.757 113.254  69.286  1.00  0.00           H  
ATOM    856  CB  GLN    62      94.294 113.413  67.304  1.00  0.00           C  
ATOM    857  HB2 GLN    62      94.791 113.696  66.376  1.00  0.00           H  
ATOM    858  HB3 GLN    62      93.609 112.615  67.016  1.00  0.00           H  
ATOM    859  CG  GLN    62      93.432 114.613  67.872  1.00  0.00           C  
ATOM    860  HG2 GLN    62      94.164 115.353  68.195  1.00  0.00           H  
ATOM    861  HG3 GLN    62      92.792 115.058  67.111  1.00  0.00           H  
ATOM    862  CD  GLN    62      92.506 114.157  69.016  1.00  0.00           C  
ATOM    863  OE1 GLN    62      91.854 113.166  69.018  1.00  0.00           O  
ATOM    864  NE2 GLN    62      92.429 114.922  70.077  1.00  0.00           N  
ATOM    865 HE21 GLN    62      91.856 114.655  70.865  1.00  0.00           H  
ATOM    866 HE22 GLN    62      92.981 115.765  70.149  1.00  0.00           H  
ATOM    867  C   GLN    62      95.174 111.332  68.562  1.00  0.00           C  
ATOM    868  O   GLN    62      94.323 110.824  69.289  1.00  0.00           O  
ATOM    869  N   ASN    63      96.078 110.589  67.968  1.00  0.00           N  
ATOM    870  H   ASN    63      96.750 111.033  67.358  1.00  0.00           H  
ATOM    871  CA  ASN    63      96.141 109.119  68.178  1.00  0.00           C  
ATOM    872  HA  ASN    63      95.134 108.753  68.382  1.00  0.00           H  
ATOM    873  CB  ASN    63      96.644 108.484  66.817  1.00  0.00           C  
ATOM    874  HB2 ASN    63      97.108 109.317  66.290  1.00  0.00           H  
ATOM    875  HB3 ASN    63      97.305 107.639  67.008  1.00  0.00           H  
ATOM    876  CG  ASN    63      95.491 108.091  65.905  1.00  0.00           C  
ATOM    877  OD1 ASN    63      94.631 107.322  66.386  1.00  0.00           O  
ATOM    878  ND2 ASN    63      95.565 108.357  64.651  1.00  0.00           N  
ATOM    879 HD21 ASN    63      94.776 107.952  64.168  1.00  0.00           H  
ATOM    880 HD22 ASN    63      96.379 108.782  64.230  1.00  0.00           H  
ATOM    881  C   ASN    63      97.073 108.730  69.370  1.00  0.00           C  
ATOM    882  O   ASN    63      97.007 107.576  69.788  1.00  0.00           O  
ATOM    883  N   THR    64      97.834 109.643  69.982  1.00  0.00           N  
ATOM    884  H   THR    64      97.969 110.564  69.590  1.00  0.00           H  
ATOM    885  CA  THR    64      98.832 109.335  71.008  1.00  0.00           C  
ATOM    886  HA  THR    64      98.671 108.344  71.432  1.00  0.00           H  
ATOM    887  CB  THR    64     100.257 109.236  70.458  1.00  0.00           C  
ATOM    888  HB  THR    64     100.659 110.187  70.107  1.00  0.00           H  
ATOM    889  CG2 THR    64     101.203 108.721  71.571  1.00  0.00           C  
ATOM    890 HG21 THR    64     100.836 107.728  71.830  1.00  0.00           H  
ATOM    891 HG22 THR    64     102.194 108.697  71.117  1.00  0.00           H  
ATOM    892 HG23 THR    64     101.309 109.357  72.450  1.00  0.00           H  
ATOM    893  OG1 THR    64     100.355 108.228  69.435  1.00  0.00           O  
ATOM    894  HG1 THR    64     100.133 108.738  68.653  1.00  0.00           H  
ATOM    895  C   THR    64      98.836 110.382  72.065  1.00  0.00           C  
ATOM    896  O   THR    64      99.399 111.460  71.849  1.00  0.00           O  
ATOM    897  N   GLY    65      98.127 110.356  73.220  1.00  0.00           N  
ATOM    898  H   GLY    65      98.147 111.187  73.794  1.00  0.00           H  
ATOM    899  CA  GLY    65      97.174 109.271  73.651  1.00  0.00           C  
ATOM    900  HA2 GLY    65      97.799 108.385  73.541  1.00  0.00           H  
ATOM    901  HA3 GLY    65      96.835 109.419  74.676  1.00  0.00           H  
ATOM    902  C   GLY    65      95.969 109.165  72.672  1.00  0.00           C  
ATOM    903  O   GLY    65      95.257 110.132  72.420  1.00  0.00           O  
ATOM    904  N   TYR    66      95.550 107.938  72.319  1.00  0.00           N  
ATOM    905  H   TYR    66      96.096 107.178  72.699  1.00  0.00           H  
ATOM    906  CA  TYR    66      94.260 107.670  71.678  1.00  0.00           C  
ATOM    907  HA  TYR    66      94.047 108.372  70.872  1.00  0.00           H  
ATOM    908  CB  TYR    66      94.262 106.263  71.036  1.00  0.00           C  
ATOM    909  HB2 TYR    66      95.131 106.266  70.379  1.00  0.00           H  
ATOM    910  HB3 TYR    66      94.438 105.519  71.813  1.00  0.00           H  
ATOM    911  CG  TYR    66      92.918 105.882  70.371  1.00  0.00           C  
ATOM    912  CD1 TYR    66      92.024 105.009  71.006  1.00  0.00           C  
ATOM    913  HD1 TYR    66      92.284 104.547  71.947  1.00  0.00           H  
ATOM    914  CE1 TYR    66      90.813 104.633  70.366  1.00  0.00           C  
ATOM    915  HE1 TYR    66      90.122 103.970  70.865  1.00  0.00           H  
ATOM    916  CZ  TYR    66      90.510 105.343  69.174  1.00  0.00           C  
ATOM    917  OH  TYR    66      89.238 105.192  68.747  1.00  0.00           O  
ATOM    918  HH  TYR    66      89.009 104.260  68.711  1.00  0.00           H  
ATOM    919  CE2 TYR    66      91.375 106.286  68.599  1.00  0.00           C  
ATOM    920  HE2 TYR    66      91.035 106.898  67.776  1.00  0.00           H  
ATOM    921  CD2 TYR    66      92.650 106.476  69.129  1.00  0.00           C  
ATOM    922  HD2 TYR    66      93.266 107.230  68.660  1.00  0.00           H  
ATOM    923  C   TYR    66      93.056 107.891  72.608  1.00  0.00           C  
ATOM    924  O   TYR    66      92.977 107.320  73.674  1.00  0.00           O  
ATOM    925  N   GLY    67      92.095 108.687  72.099  1.00  0.00           N  
ATOM    926  H   GLY    67      92.320 109.120  71.215  1.00  0.00           H  
ATOM    927  CA  GLY    67      90.928 109.167  72.941  1.00  0.00           C  
ATOM    928  HA2 GLY    67      90.801 108.492  73.787  1.00  0.00           H  
ATOM    929  HA3 GLY    67      91.249 110.190  73.135  1.00  0.00           H  
ATOM    930  C   GLY    67      89.616 109.122  72.164  1.00  0.00           C  
ATOM    931  O   GLY    67      89.509 108.281  71.241  1.00  0.00           O  
ATOM    932  N   THR    68      88.627 109.927  72.479  1.00  0.00           N  
ATOM    933  H   THR    68      88.927 110.604  73.166  1.00  0.00           H  
ATOM    934  CA  THR    68      87.276 110.003  71.858  1.00  0.00           C  
ATOM    935  HA  THR    68      87.158 109.216  71.113  1.00  0.00           H  
ATOM    936  CB  THR    68      86.225 109.680  72.917  1.00  0.00           C  
ATOM    937  HB  THR    68      85.232 109.606  72.474  1.00  0.00           H  
ATOM    938  CG2 THR    68      86.540 108.340  73.662  1.00  0.00           C  
ATOM    939 HG21 THR    68      85.788 108.263  74.447  1.00  0.00           H  
ATOM    940 HG22 THR    68      86.280 107.566  72.940  1.00  0.00           H  
ATOM    941 HG23 THR    68      87.531 108.314  74.114  1.00  0.00           H  
ATOM    942  OG1 THR    68      86.043 110.558  73.988  1.00  0.00           O  
ATOM    943  HG1 THR    68      85.103 110.510  74.174  1.00  0.00           H  
ATOM    944  C   THR    68      86.909 111.354  71.295  1.00  0.00           C  
ATOM    945  O   THR    68      87.594 112.360  71.654  1.00  0.00           O  
ATOM    946  N   GLN    69      85.939 111.491  70.389  1.00  0.00           N  
ATOM    947  H   GLN    69      85.567 110.629  70.019  1.00  0.00           H  
ATOM    948  CA  GLN    69      85.267 112.694  69.961  1.00  0.00           C  
ATOM    949  HA  GLN    69      85.587 113.527  70.586  1.00  0.00           H  
ATOM    950  CB  GLN    69      85.651 113.056  68.509  1.00  0.00           C  
ATOM    951  HB2 GLN    69      85.349 112.229  67.866  1.00  0.00           H  
ATOM    952  HB3 GLN    69      85.150 113.967  68.183  1.00  0.00           H  
ATOM    953  CG  GLN    69      87.151 113.284  68.371  1.00  0.00           C  
ATOM    954  HG2 GLN    69      87.633 112.314  68.484  1.00  0.00           H  
ATOM    955  HG3 GLN    69      87.307 113.596  67.338  1.00  0.00           H  
ATOM    956  CD  GLN    69      87.762 114.366  69.294  1.00  0.00           C  
ATOM    957  OE1 GLN    69      87.063 115.275  69.704  1.00  0.00           O  
ATOM    958  NE2 GLN    69      89.065 114.267  69.422  1.00  0.00           N  
ATOM    959 HE21 GLN    69      89.459 113.410  69.062  1.00  0.00           H  
ATOM    960 HE22 GLN    69      89.560 114.773  70.143  1.00  0.00           H  
ATOM    961  C   GLN    69      83.799 112.526  70.189  1.00  0.00           C  
ATOM    962  O   GLN    69      83.232 111.435  70.350  1.00  0.00           O  
ATOM    963  N   SER    70      83.071 113.632  70.314  1.00  0.00           N  
ATOM    964  H   SER    70      83.592 114.487  70.181  1.00  0.00           H  
ATOM    965  CA  SER    70      81.609 113.701  70.724  1.00  0.00           C  
ATOM    966  HA  SER    70      81.521 113.080  71.616  1.00  0.00           H  
ATOM    967  CB  SER    70      81.225 115.133  71.085  1.00  0.00           C  
ATOM    968  HB2 SER    70      81.428 115.733  70.198  1.00  0.00           H  
ATOM    969  HB3 SER    70      80.195 115.222  71.430  1.00  0.00           H  
ATOM    970  OG  SER    70      82.112 115.687  72.128  1.00  0.00           O  
ATOM    971  HG  SER    70      81.542 116.277  72.627  1.00  0.00           H  
ATOM    972  C   SER    70      80.629 113.194  69.686  1.00  0.00           C  
ATOM    973  O   SER    70      80.862 113.272  68.476  1.00  0.00           O  
ATOM    974  N   THR    71      79.456 112.730  70.131  1.00  0.00           N  
ATOM    975  H   THR    71      79.316 112.690  71.131  1.00  0.00           H  
ATOM    976  CA  THR    71      78.331 112.223  69.314  1.00  0.00           C  
ATOM    977  HA  THR    71      78.792 111.851  68.399  1.00  0.00           H  
ATOM    978  CB  THR    71      77.724 111.081  70.115  1.00  0.00           C  
ATOM    979  HB  THR    71      77.265 111.497  71.011  1.00  0.00           H  
ATOM    980  CG2 THR    71      76.616 110.325  69.274  1.00  0.00           C  
ATOM    981 HG21 THR    71      76.330 109.390  69.756  1.00  0.00           H  
ATOM    982 HG22 THR    71      75.755 110.977  69.125  1.00  0.00           H  
ATOM    983 HG23 THR    71      76.967 110.092  68.269  1.00  0.00           H  
ATOM    984  OG1 THR    71      78.684 110.075  70.468  1.00  0.00           O  
ATOM    985  HG1 THR    71      78.998 109.512  69.756  1.00  0.00           H  
ATOM    986  C   THR    71      77.345 113.324  68.977  1.00  0.00           C  
ATOM    987  O   THR    71      76.967 114.110  69.882  1.00  0.00           O  
ATOM    988  N   PRO    72      77.068 113.645  67.695  1.00  0.00           N  
ATOM    989  CD  PRO    72      77.644 113.068  66.503  1.00  0.00           C  
ATOM    990  HD2 PRO    72      77.156 112.143  66.195  1.00  0.00           H  
ATOM    991  HD3 PRO    72      78.693 112.802  66.631  1.00  0.00           H  
ATOM    992  CG  PRO    72      77.420 114.186  65.481  1.00  0.00           C  
ATOM    993  HG2 PRO    72      77.381 113.778  64.471  1.00  0.00           H  
ATOM    994  HG3 PRO    72      78.166 114.978  65.405  1.00  0.00           H  
ATOM    995  CB  PRO    72      76.080 114.891  65.846  1.00  0.00           C  
ATOM    996  HB2 PRO    72      75.243 114.363  65.388  1.00  0.00           H  
ATOM    997  HB3 PRO    72      76.070 115.976  65.745  1.00  0.00           H  
ATOM    998  CA  PRO    72      76.035 114.627  67.327  1.00  0.00           C  
ATOM    999  HA  PRO    72      76.326 115.514  67.890  1.00  0.00           H  
ATOM   1000  C   PRO    72      74.593 114.313  67.792  1.00  0.00           C  
ATOM   1001  O   PRO    72      74.285 113.197  68.104  1.00  0.00           O  
ATOM   1002  N   GLN    73      73.683 115.310  67.790  1.00  0.00           N  
ATOM   1003  H   GLN    73      74.065 116.184  67.456  1.00  0.00           H  
ATOM   1004  CA  GLN    73      72.266 115.300  68.203  1.00  0.00           C  
ATOM   1005  HA  GLN    73      72.242 115.004  69.251  1.00  0.00           H  
ATOM   1006  CB  GLN    73      71.642 116.669  67.958  1.00  0.00           C  
ATOM   1007  HB2 GLN    73      70.612 116.669  68.314  1.00  0.00           H  
ATOM   1008  HB3 GLN    73      72.200 117.417  68.521  1.00  0.00           H  
ATOM   1009  CG  GLN    73      71.518 117.145  66.449  1.00  0.00           C  
ATOM   1010  HG2 GLN    73      70.931 116.461  65.835  1.00  0.00           H  
ATOM   1011  HG3 GLN    73      71.005 118.103  66.370  1.00  0.00           H  
ATOM   1012  CD  GLN    73      72.927 117.302  65.780  1.00  0.00           C  
ATOM   1013  OE1 GLN    73      73.787 117.958  66.290  1.00  0.00           O  
ATOM   1014  NE2 GLN    73      73.225 116.753  64.666  1.00  0.00           N  
ATOM   1015 HE21 GLN    73      72.518 116.192  64.213  1.00  0.00           H  
ATOM   1016 HE22 GLN    73      74.092 117.009  64.214  1.00  0.00           H  
ATOM   1017  C   GLN    73      71.477 114.256  67.371  1.00  0.00           C  
ATOM   1018  O   GLN    73      71.739 114.083  66.181  1.00  0.00           O  
ATOM   1019  N   GLY    74      70.440 113.704  67.990  1.00  0.00           N  
ATOM   1020  H   GLY    74      70.258 113.887  68.967  1.00  0.00           H  
ATOM   1021  CA  GLY    74      69.558 112.766  67.377  1.00  0.00           C  
ATOM   1022  HA2 GLY    74      70.205 112.327  66.618  1.00  0.00           H  
ATOM   1023  HA3 GLY    74      69.210 112.043  68.115  1.00  0.00           H  
ATOM   1024  C   GLY    74      68.347 113.476  66.693  1.00  0.00           C  
ATOM   1025  O   GLY    74      68.517 114.515  66.048  1.00  0.00           O  
ATOM   1026  N   TYR    75      67.181 112.784  66.720  1.00  0.00           N  
ATOM   1027  H   TYR    75      67.219 111.931  67.259  1.00  0.00           H  
ATOM   1028  CA  TYR    75      66.011 112.909  65.942  1.00  0.00           C  
ATOM   1029  HA  TYR    75      65.980 113.961  65.658  1.00  0.00           H  
ATOM   1030  CB  TYR    75      66.057 112.097  64.566  1.00  0.00           C  
ATOM   1031  HB2 TYR    75      65.834 111.047  64.751  1.00  0.00           H  
ATOM   1032  HB3 TYR    75      65.209 112.369  63.937  1.00  0.00           H  
ATOM   1033  CG  TYR    75      67.349 112.327  63.751  1.00  0.00           C  
ATOM   1034  CD1 TYR    75      67.432 113.501  62.976  1.00  0.00           C  
ATOM   1035  HD1 TYR    75      66.708 114.269  63.206  1.00  0.00           H  
ATOM   1036  CE1 TYR    75      68.534 113.632  62.090  1.00  0.00           C  
ATOM   1037  HE1 TYR    75      68.703 114.549  61.545  1.00  0.00           H  
ATOM   1038  CZ  TYR    75      69.593 112.650  62.029  1.00  0.00           C  
ATOM   1039  OH  TYR    75      70.674 112.837  61.284  1.00  0.00           O  
ATOM   1040  HH  TYR    75      70.795 113.782  61.167  1.00  0.00           H  
ATOM   1041  CE2 TYR    75      69.376 111.463  62.736  1.00  0.00           C  
ATOM   1042  HE2 TYR    75      70.081 110.646  62.768  1.00  0.00           H  
ATOM   1043  CD2 TYR    75      68.293 111.301  63.617  1.00  0.00           C  
ATOM   1044  HD2 TYR    75      68.208 110.402  64.209  1.00  0.00           H  
ATOM   1045  C   TYR    75      64.678 112.746  66.670  1.00  0.00           C  
ATOM   1046  O   TYR    75      63.572 113.045  66.160  1.00  0.00           O  
ATOM   1047  N   GLY    76      64.692 112.222  67.878  1.00  0.00           N  
ATOM   1048  H   GLY    76      65.565 112.036  68.352  1.00  0.00           H  
ATOM   1049  CA  GLY    76      63.538 112.035  68.761  1.00  0.00           C  
ATOM   1050  HA2 GLY    76      63.767 112.471  69.733  1.00  0.00           H  
ATOM   1051  HA3 GLY    76      62.727 112.648  68.368  1.00  0.00           H  
ATOM   1052  C   GLY    76      63.105 110.579  68.778  1.00  0.00           C  
ATOM   1053  O   GLY    76      63.775 109.770  68.098  1.00  0.00           O  
ATOM   1054  N   SER    77      62.078 110.155  69.487  1.00  0.00           N  
ATOM   1055  H   SER    77      61.379 110.819  69.787  1.00  0.00           H  
ATOM   1056  CA  SER    77      61.740 108.726  69.862  1.00  0.00           C  
ATOM   1057  HA  SER    77      62.641 108.121  69.966  1.00  0.00           H  
ATOM   1058  CB  SER    77      61.002 108.802  71.225  1.00  0.00           C  
ATOM   1059  HB2 SER    77      61.576 109.405  71.929  1.00  0.00           H  
ATOM   1060  HB3 SER    77      60.046 109.313  71.105  1.00  0.00           H  
ATOM   1061  OG  SER    77      60.715 107.490  71.680  1.00  0.00           O  
ATOM   1062  HG  SER    77      61.376 107.188  72.307  1.00  0.00           H  
ATOM   1063  C   SER    77      60.907 108.058  68.809  1.00  0.00           C  
ATOM   1064  O   SER    77      59.753 108.518  68.586  1.00  0.00           O  
ATOM   1065  N   THR    78      61.361 106.987  68.199  1.00  0.00           N  
ATOM   1066  H   THR    78      60.709 106.563  67.555  1.00  0.00           H  
ATOM   1067  CA  THR    78      62.697 106.386  68.165  1.00  0.00           C  
ATOM   1068  HA  THR    78      63.539 107.078  68.162  1.00  0.00           H  
ATOM   1069  CB  THR    78      62.871 105.462  69.426  1.00  0.00           C  
ATOM   1070  HB  THR    78      62.881 106.036  70.352  1.00  0.00           H  
ATOM   1071  CG2 THR    78      61.939 104.312  69.439  1.00  0.00           C  
ATOM   1072 HG21 THR    78      61.691 103.992  68.427  1.00  0.00           H  
ATOM   1073 HG22 THR    78      62.347 103.475  70.006  1.00  0.00           H  
ATOM   1074 HG23 THR    78      61.038 104.630  69.963  1.00  0.00           H  
ATOM   1075  OG1 THR    78      64.163 104.962  69.178  1.00  0.00           O  
ATOM   1076  HG1 THR    78      64.468 104.492  69.958  1.00  0.00           H  
ATOM   1077  C   THR    78      62.852 105.652  66.839  1.00  0.00           C  
ATOM   1078  O   THR    78      61.857 105.338  66.149  1.00  0.00           O  
ATOM   1079  N   GLY    79      64.038 105.272  66.483  1.00  0.00           N  
ATOM   1080  H   GLY    79      64.767 105.331  67.179  1.00  0.00           H  
ATOM   1081  CA  GLY    79      64.377 104.648  65.157  1.00  0.00           C  
ATOM   1082  HA2 GLY    79      64.049 105.361  64.400  1.00  0.00           H  
ATOM   1083  HA3 GLY    79      65.452 104.477  65.109  1.00  0.00           H  
ATOM   1084  C   GLY    79      63.732 103.298  64.846  1.00  0.00           C  
ATOM   1085  O   GLY    79      63.279 102.682  65.800  1.00  0.00           O  
ATOM   1086  N   GLY    80      63.680 102.807  63.591  1.00  0.00           N  
ATOM   1087  H   GLY    80      63.606 101.801  63.538  1.00  0.00           H  
ATOM   1088  CA  GLY    80      64.063 103.531  62.361  1.00  0.00           C  
ATOM   1089  HA2 GLY    80      65.065 103.868  62.627  1.00  0.00           H  
ATOM   1090  HA3 GLY    80      64.103 102.795  61.558  1.00  0.00           H  
ATOM   1091  C   GLY    80      63.180 104.654  61.968  1.00  0.00           C  
ATOM   1092  O   GLY    80      62.050 104.706  62.407  1.00  0.00           O  
ATOM   1093  N   TYR    81      63.737 105.593  61.145  1.00  0.00           N  
ATOM   1094  H   TYR    81      64.652 105.430  60.748  1.00  0.00           H  
ATOM   1095  CA  TYR    81      63.113 106.828  60.682  1.00  0.00           C  
ATOM   1096  HA  TYR    81      62.209 106.858  61.290  1.00  0.00           H  
ATOM   1097  CB  TYR    81      63.984 108.025  61.068  1.00  0.00           C  
ATOM   1098  HB2 TYR    81      64.896 108.062  60.473  1.00  0.00           H  
ATOM   1099  HB3 TYR    81      63.482 108.953  60.796  1.00  0.00           H  
ATOM   1100  CG  TYR    81      64.356 108.103  62.495  1.00  0.00           C  
ATOM   1101  CD1 TYR    81      63.500 108.726  63.446  1.00  0.00           C  
ATOM   1102  HD1 TYR    81      62.512 108.953  63.072  1.00  0.00           H  
ATOM   1103  CE1 TYR    81      63.905 108.868  64.776  1.00  0.00           C  
ATOM   1104  HE1 TYR    81      63.274 109.448  65.434  1.00  0.00           H  
ATOM   1105  CZ  TYR    81      65.100 108.280  65.232  1.00  0.00           C  
ATOM   1106  OH  TYR    81      65.503 108.266  66.525  1.00  0.00           O  
ATOM   1107  HH  TYR    81      64.961 108.938  66.945  1.00  0.00           H  
ATOM   1108  CE2 TYR    81      65.997 107.717  64.313  1.00  0.00           C  
ATOM   1109  HE2 TYR    81      66.824 107.130  64.684  1.00  0.00           H  
ATOM   1110  CD2 TYR    81      65.644 107.594  62.907  1.00  0.00           C  
ATOM   1111  HD2 TYR    81      66.326 107.029  62.289  1.00  0.00           H  
ATOM   1112  C   TYR    81      62.633 106.756  59.180  1.00  0.00           C  
ATOM   1113  O   TYR    81      63.276 106.069  58.397  1.00  0.00           O  
ATOM   1114  N   GLY    82      61.466 107.327  58.848  1.00  0.00           N  
ATOM   1115  H   GLY    82      61.086 107.174  57.925  1.00  0.00           H  
ATOM   1116  CA  GLY    82      60.622 108.142  59.730  1.00  0.00           C  
ATOM   1117  HA2 GLY    82      61.059 108.442  60.683  1.00  0.00           H  
ATOM   1118  HA3 GLY    82      60.373 109.082  59.239  1.00  0.00           H  
ATOM   1119  C   GLY    82      59.403 107.384  60.114  1.00  0.00           C  
ATOM   1120  O   GLY    82      59.222 106.229  59.835  1.00  0.00           O  
ATOM   1121  N   SER    83      58.367 107.983  60.790  1.00  0.00           N  
ATOM   1122  H   SER    83      58.521 108.948  61.044  1.00  0.00           H  
ATOM   1123  CA  SER    83      57.049 107.438  61.118  1.00  0.00           C  
ATOM   1124  HA  SER    83      57.150 106.383  61.375  1.00  0.00           H  
ATOM   1125  CB  SER    83      56.419 108.016  62.405  1.00  0.00           C  
ATOM   1126  HB2 SER    83      56.688 109.066  62.293  1.00  0.00           H  
ATOM   1127  HB3 SER    83      55.359 107.761  62.402  1.00  0.00           H  
ATOM   1128  OG  SER    83      57.226 107.571  63.514  1.00  0.00           O  
ATOM   1129  HG  SER    83      57.943 108.193  63.657  1.00  0.00           H  
ATOM   1130  C   SER    83      56.067 107.680  59.926  1.00  0.00           C  
ATOM   1131  O   SER    83      56.054 108.859  59.500  1.00  0.00           O  
ATOM   1132  N   SER    84      55.291 106.717  59.425  1.00  0.00           N  
ATOM   1133  H   SER    84      54.754 107.049  58.636  1.00  0.00           H  
ATOM   1134  CA  SER    84      55.099 105.316  59.803  1.00  0.00           C  
ATOM   1135  HA  SER    84      55.458 105.138  60.817  1.00  0.00           H  
ATOM   1136  CB  SER    84      53.607 104.852  59.752  1.00  0.00           C  
ATOM   1137  HB2 SER    84      53.020 105.622  60.252  1.00  0.00           H  
ATOM   1138  HB3 SER    84      53.281 104.945  58.716  1.00  0.00           H  
ATOM   1139  OG  SER    84      53.404 103.481  60.146  1.00  0.00           O  
ATOM   1140  HG  SER    84      52.595 103.471  60.663  1.00  0.00           H  
ATOM   1141  C   SER    84      55.944 104.311  58.980  1.00  0.00           C  
ATOM   1142  O   SER    84      56.163 104.551  57.776  1.00  0.00           O  
ATOM   1143  N   GLN    85      56.402 103.245  59.614  1.00  0.00           N  
ATOM   1144  H   GLN    85      56.406 103.317  60.621  1.00  0.00           H  
ATOM   1145  CA  GLN    85      57.006 102.101  58.950  1.00  0.00           C  
ATOM   1146  HA  GLN    85      57.290 102.369  57.932  1.00  0.00           H  
ATOM   1147  CB  GLN    85      58.252 101.636  59.712  1.00  0.00           C  
ATOM   1148  HB2 GLN    85      57.952 101.426  60.738  1.00  0.00           H  
ATOM   1149  HB3 GLN    85      58.635 100.735  59.232  1.00  0.00           H  
ATOM   1150  CG  GLN    85      59.148 102.836  59.694  1.00  0.00           C  
ATOM   1151  HG2 GLN    85      59.101 103.392  58.757  1.00  0.00           H  
ATOM   1152  HG3 GLN    85      58.896 103.501  60.520  1.00  0.00           H  
ATOM   1153  CD  GLN    85      60.631 102.289  59.840  1.00  0.00           C  
ATOM   1154  OE1 GLN    85      61.547 102.553  59.120  1.00  0.00           O  
ATOM   1155  NE2 GLN    85      60.945 101.587  60.933  1.00  0.00           N  
ATOM   1156 HE21 GLN    85      61.873 101.188  60.924  1.00  0.00           H  
ATOM   1157 HE22 GLN    85      60.317 101.432  61.709  1.00  0.00           H  
ATOM   1158  C   GLN    85      56.036 100.946  58.754  1.00  0.00           C  
ATOM   1159  O   GLN    85      56.425  99.938  58.159  1.00  0.00           O  
ATOM   1160  N   SER    86      54.722 101.032  59.120  1.00  0.00           N  
ATOM   1161  H   SER    86      54.302 101.887  59.456  1.00  0.00           H  
ATOM   1162  CA  SER    86      53.726  99.941  59.029  1.00  0.00           C  
ATOM   1163  HA  SER    86      52.900 100.249  59.669  1.00  0.00           H  
ATOM   1164  CB  SER    86      53.010  99.817  57.719  1.00  0.00           C  
ATOM   1165  HB2 SER    86      53.721  99.679  56.905  1.00  0.00           H  
ATOM   1166  HB3 SER    86      52.290  98.999  57.733  1.00  0.00           H  
ATOM   1167  OG  SER    86      52.283 101.041  57.580  1.00  0.00           O  
ATOM   1168  HG  SER    86      52.899 101.716  57.285  1.00  0.00           H  
ATOM   1169  C   SER    86      54.233  98.549  59.455  1.00  0.00           C  
ATOM   1170  O   SER    86      54.324  97.545  58.687  1.00  0.00           O  
ATOM   1171  N   SER    87      54.713  98.473  60.726  1.00  0.00           N  
ATOM   1172  H   SER    87      54.584  99.193  61.423  1.00  0.00           H  
ATOM   1173  CA  SER    87      55.776  97.536  61.055  1.00  0.00           C  
ATOM   1174  HA  SER    87      56.397  97.517  60.160  1.00  0.00           H  
ATOM   1175  CB  SER    87      56.438  98.071  62.331  1.00  0.00           C  
ATOM   1176  HB2 SER    87      57.211  97.381  62.669  1.00  0.00           H  
ATOM   1177  HB3 SER    87      56.868  99.063  62.192  1.00  0.00           H  
ATOM   1178  OG  SER    87      55.599  98.106  63.510  1.00  0.00           O  
ATOM   1179  HG  SER    87      55.202  98.957  63.312  1.00  0.00           H  
ATOM   1180  C   SER    87      55.242  96.058  61.358  1.00  0.00           C  
ATOM   1181  O   SER    87      56.138  95.210  61.332  1.00  0.00           O  
ATOM   1182  N   GLN    88      53.974  95.851  61.490  1.00  0.00           N  
ATOM   1183  H   GLN    88      53.467  96.724  61.513  1.00  0.00           H  
ATOM   1184  CA  GLN    88      53.350  94.522  61.683  1.00  0.00           C  
ATOM   1185  HA  GLN    88      53.875  94.103  62.542  1.00  0.00           H  
ATOM   1186  CB  GLN    88      51.875  94.628  62.016  1.00  0.00           C  
ATOM   1187  HB2 GLN    88      51.499  93.661  62.351  1.00  0.00           H  
ATOM   1188  HB3 GLN    88      51.831  95.269  62.896  1.00  0.00           H  
ATOM   1189  CG  GLN    88      51.092  95.194  60.849  1.00  0.00           C  
ATOM   1190  HG2 GLN    88      51.753  95.873  60.310  1.00  0.00           H  
ATOM   1191  HG3 GLN    88      50.966  94.397  60.115  1.00  0.00           H  
ATOM   1192  CD  GLN    88      49.778  95.780  61.266  1.00  0.00           C  
ATOM   1193  OE1 GLN    88      49.596  96.335  62.373  1.00  0.00           O  
ATOM   1194  NE2 GLN    88      48.773  95.678  60.474  1.00  0.00           N  
ATOM   1195 HE21 GLN    88      48.767  95.207  59.581  1.00  0.00           H  
ATOM   1196 HE22 GLN    88      47.899  96.093  60.765  1.00  0.00           H  
ATOM   1197  C   GLN    88      53.648  93.637  60.450  1.00  0.00           C  
ATOM   1198  O   GLN    88      53.730  94.161  59.339  1.00  0.00           O  
ATOM   1199  N   SER    89      53.798  92.337  60.633  1.00  0.00           N  
ATOM   1200  H   SER    89      53.862  91.983  61.576  1.00  0.00           H  
ATOM   1201  CA  SER    89      53.842  91.330  59.565  1.00  0.00           C  
ATOM   1202  HA  SER    89      54.734  91.642  59.023  1.00  0.00           H  
ATOM   1203  CB  SER    89      54.065  89.948  60.026  1.00  0.00           C  
ATOM   1204  HB2 SER    89      54.746  89.789  60.862  1.00  0.00           H  
ATOM   1205  HB3 SER    89      53.119  89.535  60.376  1.00  0.00           H  
ATOM   1206  OG  SER    89      54.500  89.035  58.952  1.00  0.00           O  
ATOM   1207  HG  SER    89      54.347  88.100  59.107  1.00  0.00           H  
ATOM   1208  C   SER    89      52.694  91.369  58.589  1.00  0.00           C  
ATOM   1209  O   SER    89      51.547  91.671  59.009  1.00  0.00           O  
ATOM   1210  N   SER    90      53.035  91.220  57.336  1.00  0.00           N  
ATOM   1211  H   SER    90      53.971  90.895  57.138  1.00  0.00           H  
ATOM   1212  CA  SER    90      52.052  91.309  56.209  1.00  0.00           C  
ATOM   1213  HA  SER    90      51.388  92.155  56.383  1.00  0.00           H  
ATOM   1214  CB  SER    90      52.827  91.640  54.884  1.00  0.00           C  
ATOM   1215  HB2 SER    90      53.580  92.405  55.074  1.00  0.00           H  
ATOM   1216  HB3 SER    90      53.338  90.692  54.715  1.00  0.00           H  
ATOM   1217  OG  SER    90      51.973  92.101  53.813  1.00  0.00           O  
ATOM   1218  HG  SER    90      51.540  92.917  54.075  1.00  0.00           H  
ATOM   1219  C   SER    90      51.239  89.971  56.027  1.00  0.00           C  
ATOM   1220  O   SER    90      51.392  88.938  56.649  1.00  0.00           O  
ATOM   1221  N   TYR    91      50.362  90.012  55.107  1.00  0.00           N  
ATOM   1222  H   TYR    91      50.422  90.813  54.494  1.00  0.00           H  
ATOM   1223  CA  TYR    91      49.717  88.815  54.621  1.00  0.00           C  
ATOM   1224  HA  TYR    91      49.406  88.271  55.513  1.00  0.00           H  
ATOM   1225  CB  TYR    91      48.538  89.268  53.766  1.00  0.00           C  
ATOM   1226  HB2 TYR    91      48.041  89.952  54.453  1.00  0.00           H  
ATOM   1227  HB3 TYR    91      48.985  89.818  52.938  1.00  0.00           H  
ATOM   1228  CG  TYR    91      47.621  88.244  53.166  1.00  0.00           C  
ATOM   1229  CD1 TYR    91      47.898  87.771  51.871  1.00  0.00           C  
ATOM   1230  HD1 TYR    91      48.642  88.288  51.282  1.00  0.00           H  
ATOM   1231  CE1 TYR    91      47.123  86.742  51.230  1.00  0.00           C  
ATOM   1232  HE1 TYR    91      47.251  86.339  50.236  1.00  0.00           H  
ATOM   1233  CZ  TYR    91      46.072  86.256  51.983  1.00  0.00           C  
ATOM   1234  OH  TYR    91      45.301  85.315  51.420  1.00  0.00           O  
ATOM   1235  HH  TYR    91      44.971  85.470  50.532  1.00  0.00           H  
ATOM   1236  CE2 TYR    91      45.733  86.780  53.276  1.00  0.00           C  
ATOM   1237  HE2 TYR    91      44.833  86.359  53.700  1.00  0.00           H  
ATOM   1238  CD2 TYR    91      46.560  87.697  53.926  1.00  0.00           C  
ATOM   1239  HD2 TYR    91      46.208  88.105  54.862  1.00  0.00           H  
ATOM   1240  C   TYR    91      50.681  87.935  53.768  1.00  0.00           C  
ATOM   1241  O   TYR    91      51.463  88.457  52.948  1.00  0.00           O  
ATOM   1242  N   GLY    92      50.497  86.636  53.777  1.00  0.00           N  
ATOM   1243  H   GLY    92      50.862  86.125  52.986  1.00  0.00           H  
ATOM   1244  CA  GLY    92      49.618  85.834  54.646  1.00  0.00           C  
ATOM   1245  HA2 GLY    92      50.091  85.742  55.623  1.00  0.00           H  
ATOM   1246  HA3 GLY    92      48.706  86.416  54.776  1.00  0.00           H  
ATOM   1247  C   GLY    92      49.221  84.453  54.075  1.00  0.00           C  
ATOM   1248  O   GLY    92      50.107  83.803  53.530  1.00  0.00           O  
ATOM   1249  N   GLN    93      47.961  84.153  54.221  1.00  0.00           N  
ATOM   1250  H   GLN    93      47.329  84.817  54.645  1.00  0.00           H  
ATOM   1251  CA  GLN    93      47.324  82.848  53.934  1.00  0.00           C  
ATOM   1252  HA  GLN    93      47.618  82.107  54.677  1.00  0.00           H  
ATOM   1253  CB  GLN    93      45.778  83.043  54.084  1.00  0.00           C  
ATOM   1254  HB2 GLN    93      45.402  83.735  53.330  1.00  0.00           H  
ATOM   1255  HB3 GLN    93      45.330  82.078  53.846  1.00  0.00           H  
ATOM   1256  CG  GLN    93      45.288  83.695  55.391  1.00  0.00           C  
ATOM   1257  HG2 GLN    93      45.891  84.516  55.778  1.00  0.00           H  
ATOM   1258  HG3 GLN    93      44.291  84.091  55.197  1.00  0.00           H  
ATOM   1259  CD  GLN    93      45.090  82.650  56.515  1.00  0.00           C  
ATOM   1260  OE1 GLN    93      45.892  81.710  56.659  1.00  0.00           O  
ATOM   1261  NE2 GLN    93      44.363  82.939  57.577  1.00  0.00           N  
ATOM   1262 HE21 GLN    93      44.237  82.252  58.307  1.00  0.00           H  
ATOM   1263 HE22 GLN    93      43.713  83.709  57.517  1.00  0.00           H  
ATOM   1264  C   GLN    93      47.472  82.278  52.488  1.00  0.00           C  
ATOM   1265  O   GLN    93      47.379  82.995  51.500  1.00  0.00           O  
ATOM   1266  N   GLN    94      47.531  80.968  52.291  1.00  0.00           N  
ATOM   1267  H   GLN    94      47.582  80.386  53.115  1.00  0.00           H  
ATOM   1268  CA  GLN    94      47.714  80.240  51.010  1.00  0.00           C  
ATOM   1269  HA  GLN    94      47.181  80.739  50.200  1.00  0.00           H  
ATOM   1270  CB  GLN    94      49.203  80.217  50.665  1.00  0.00           C  
ATOM   1271  HB2 GLN    94      49.549  81.241  50.520  1.00  0.00           H  
ATOM   1272  HB3 GLN    94      49.805  79.739  51.438  1.00  0.00           H  
ATOM   1273  CG  GLN    94      49.625  79.442  49.382  1.00  0.00           C  
ATOM   1274  HG2 GLN    94      50.708  79.501  49.268  1.00  0.00           H  
ATOM   1275  HG3 GLN    94      49.340  78.403  49.549  1.00  0.00           H  
ATOM   1276  CD  GLN    94      49.018  80.032  48.090  1.00  0.00           C  
ATOM   1277  OE1 GLN    94      48.866  81.227  47.910  1.00  0.00           O  
ATOM   1278  NE2 GLN    94      48.567  79.131  47.236  1.00  0.00           N  
ATOM   1279 HE21 GLN    94      48.417  78.171  47.514  1.00  0.00           H  
ATOM   1280 HE22 GLN    94      48.169  79.460  46.368  1.00  0.00           H  
ATOM   1281  C   GLN    94      47.265  78.777  51.091  1.00  0.00           C  
ATOM   1282  O   GLN    94      47.773  77.967  51.888  1.00  0.00           O  
ATOM   1283  N   SER    95      46.301  78.394  50.261  1.00  0.00           N  
ATOM   1284  H   SER    95      45.921  79.038  49.583  1.00  0.00           H  
ATOM   1285  CA  SER    95      45.953  76.962  50.126  1.00  0.00           C  
ATOM   1286  HA  SER    95      46.003  76.490  51.107  1.00  0.00           H  
ATOM   1287  CB  SER    95      44.571  76.874  49.501  1.00  0.00           C  
ATOM   1288  HB2 SER    95      43.894  77.533  50.044  1.00  0.00           H  
ATOM   1289  HB3 SER    95      44.697  77.239  48.482  1.00  0.00           H  
ATOM   1290  OG  SER    95      44.070  75.548  49.459  1.00  0.00           O  
ATOM   1291  HG  SER    95      43.141  75.540  49.700  1.00  0.00           H  
ATOM   1292  C   SER    95      46.865  76.175  49.151  1.00  0.00           C  
ATOM   1293  O   SER    95      47.251  76.742  48.087  1.00  0.00           O  
ATOM   1294  N   SER    96      47.234  74.952  49.549  1.00  0.00           N  
ATOM   1295  H   SER    96      47.133  74.668  50.513  1.00  0.00           H  
ATOM   1296  CA  SER    96      48.085  74.067  48.727  1.00  0.00           C  
ATOM   1297  HA  SER    96      49.054  74.559  48.639  1.00  0.00           H  
ATOM   1298  CB  SER    96      48.351  72.790  49.541  1.00  0.00           C  
ATOM   1299  HB2 SER    96      47.568  72.037  49.454  1.00  0.00           H  
ATOM   1300  HB3 SER    96      49.299  72.337  49.253  1.00  0.00           H  
ATOM   1301  OG  SER    96      48.648  73.063  50.899  1.00  0.00           O  
ATOM   1302  HG  SER    96      47.801  73.321  51.270  1.00  0.00           H  
ATOM   1303  C   SER    96      47.468  73.840  47.356  1.00  0.00           C  
ATOM   1304  O   SER    96      46.285  73.482  47.265  1.00  0.00           O  
ATOM   1305  N   TYR    97      48.201  73.699  46.208  1.00  0.00           N  
ATOM   1306  H   TYR    97      47.614  73.439  45.428  1.00  0.00           H  
ATOM   1307  CA  TYR    97      49.693  73.923  46.016  1.00  0.00           C  
ATOM   1308  HA  TYR    97      49.901  73.620  44.990  1.00  0.00           H  
ATOM   1309  CB  TYR    97      50.114  75.422  46.098  1.00  0.00           C  
ATOM   1310  HB2 TYR    97      49.617  75.951  45.285  1.00  0.00           H  
ATOM   1311  HB3 TYR    97      49.784  75.922  47.009  1.00  0.00           H  
ATOM   1312  CG  TYR    97      51.601  75.763  45.884  1.00  0.00           C  
ATOM   1313  CD1 TYR    97      52.258  75.518  44.701  1.00  0.00           C  
ATOM   1314  HD1 TYR    97      51.750  74.937  43.945  1.00  0.00           H  
ATOM   1315  CE1 TYR    97      53.513  76.025  44.394  1.00  0.00           C  
ATOM   1316  HE1 TYR    97      53.944  75.805  43.428  1.00  0.00           H  
ATOM   1317  CZ  TYR    97      54.160  76.882  45.278  1.00  0.00           C  
ATOM   1318  OH  TYR    97      55.259  77.525  44.862  1.00  0.00           O  
ATOM   1319  HH  TYR    97      55.206  78.477  44.981  1.00  0.00           H  
ATOM   1320  CE2 TYR    97      53.584  77.034  46.535  1.00  0.00           C  
ATOM   1321  HE2 TYR    97      54.067  77.670  47.262  1.00  0.00           H  
ATOM   1322  CD2 TYR    97      52.253  76.573  46.819  1.00  0.00           C  
ATOM   1323  HD2 TYR    97      51.898  76.522  47.838  1.00  0.00           H  
ATOM   1324  C   TYR    97      50.604  72.975  46.837  1.00  0.00           C  
ATOM   1325  O   TYR    97      51.334  73.487  47.709  1.00  0.00           O  
ATOM   1326  N   PRO    98      50.484  71.664  46.672  1.00  0.00           N  
ATOM   1327  CD  PRO    98      51.484  70.770  47.306  1.00  0.00           C  
ATOM   1328  HD2 PRO    98      51.190  70.275  48.232  1.00  0.00           H  
ATOM   1329  HD3 PRO    98      52.430  71.281  47.486  1.00  0.00           H  
ATOM   1330  CG  PRO    98      51.599  69.611  46.344  1.00  0.00           C  
ATOM   1331  HG2 PRO    98      51.622  68.692  46.931  1.00  0.00           H  
ATOM   1332  HG3 PRO    98      52.604  69.608  45.923  1.00  0.00           H  
ATOM   1333  CB  PRO    98      50.504  69.691  45.293  1.00  0.00           C  
ATOM   1334  HB2 PRO    98      49.964  68.745  45.322  1.00  0.00           H  
ATOM   1335  HB3 PRO    98      50.981  69.806  44.319  1.00  0.00           H  
ATOM   1336  CA  PRO    98      49.646  70.906  45.755  1.00  0.00           C  
ATOM   1337  HA  PRO    98      49.427  71.521  44.881  1.00  0.00           H  
ATOM   1338  C   PRO    98      48.309  70.438  46.370  1.00  0.00           C  
ATOM   1339  O   PRO    98      48.162  70.267  47.572  1.00  0.00           O  
ATOM   1340  N   GLY    99      47.354  70.113  45.452  1.00  0.00           N  
ATOM   1341  H   GLY    99      47.633  70.248  44.491  1.00  0.00           H  
ATOM   1342  CA  GLY    99      45.930  69.713  45.687  1.00  0.00           C  
ATOM   1343  HA2 GLY    99      45.484  70.584  46.167  1.00  0.00           H  
ATOM   1344  HA3 GLY    99      45.420  69.681  44.724  1.00  0.00           H  
ATOM   1345  C   GLY    99      45.754  68.519  46.677  1.00  0.00           C  
ATOM   1346  O   GLY    99      46.676  67.792  46.920  1.00  0.00           O  
ATOM   1347  N   TYR   100      44.611  68.501  47.328  1.00  0.00           N  
ATOM   1348  H   TYR   100      43.954  69.253  47.177  1.00  0.00           H  
ATOM   1349  CA  TYR   100      44.377  67.733  48.558  1.00  0.00           C  
ATOM   1350  HA  TYR   100      44.753  66.724  48.391  1.00  0.00           H  
ATOM   1351  CB  TYR   100      45.186  68.247  49.735  1.00  0.00           C  
ATOM   1352  HB2 TYR   100      45.298  67.534  50.552  1.00  0.00           H  
ATOM   1353  HB3 TYR   100      46.167  68.469  49.314  1.00  0.00           H  
ATOM   1354  CG  TYR   100      44.817  69.590  50.246  1.00  0.00           C  
ATOM   1355  CD1 TYR   100      45.078  70.694  49.455  1.00  0.00           C  
ATOM   1356  HD1 TYR   100      45.688  70.515  48.582  1.00  0.00           H  
ATOM   1357  CE1 TYR   100      44.746  71.985  49.891  1.00  0.00           C  
ATOM   1358  HE1 TYR   100      44.815  72.785  49.169  1.00  0.00           H  
ATOM   1359  CZ  TYR   100      44.091  72.126  51.144  1.00  0.00           C  
ATOM   1360  OH  TYR   100      43.601  73.363  51.506  1.00  0.00           O  
ATOM   1361  HH  TYR   100      43.986  74.049  50.956  1.00  0.00           H  
ATOM   1362  CE2 TYR   100      43.574  70.948  51.800  1.00  0.00           C  
ATOM   1363  HE2 TYR   100      42.943  71.037  52.672  1.00  0.00           H  
ATOM   1364  CD2 TYR   100      44.013  69.708  51.350  1.00  0.00           C  
ATOM   1365  HD2 TYR   100      43.682  68.811  51.853  1.00  0.00           H  
ATOM   1366  C   TYR   100      42.881  67.413  48.987  1.00  0.00           C  
ATOM   1367  O   TYR   100      42.623  66.917  50.041  1.00  0.00           O  
ATOM   1368  N   GLY   101      42.025  67.732  47.991  1.00  0.00           N  
ATOM   1369  H   GLY   101      42.443  68.144  47.169  1.00  0.00           H  
ATOM   1370  CA  GLY   101      40.543  67.681  48.041  1.00  0.00           C  
ATOM   1371  HA2 GLY   101      40.234  68.336  48.855  1.00  0.00           H  
ATOM   1372  HA3 GLY   101      40.115  68.127  47.143  1.00  0.00           H  
ATOM   1373  C   GLY   101      39.962  66.322  48.320  1.00  0.00           C  
ATOM   1374  O   GLY   101      38.787  66.227  48.773  1.00  0.00           O  
ATOM   1375  N   GLN   102      40.579  65.203  47.888  1.00  0.00           N  
ATOM   1376  H   GLN   102      41.455  65.424  47.438  1.00  0.00           H  
ATOM   1377  CA  GLN   102      40.141  63.825  48.091  1.00  0.00           C  
ATOM   1378  HA  GLN   102      39.096  63.684  47.815  1.00  0.00           H  
ATOM   1379  CB  GLN   102      41.001  62.869  47.225  1.00  0.00           C  
ATOM   1380  HB2 GLN   102      40.741  61.874  47.587  1.00  0.00           H  
ATOM   1381  HB3 GLN   102      40.612  63.046  46.222  1.00  0.00           H  
ATOM   1382  CG  GLN   102      42.528  63.031  47.368  1.00  0.00           C  
ATOM   1383  HG2 GLN   102      42.760  63.247  48.410  1.00  0.00           H  
ATOM   1384  HG3 GLN   102      42.944  62.058  47.108  1.00  0.00           H  
ATOM   1385  CD  GLN   102      43.025  64.136  46.448  1.00  0.00           C  
ATOM   1386  OE1 GLN   102      42.278  64.866  45.827  1.00  0.00           O  
ATOM   1387  NE2 GLN   102      44.268  64.487  46.451  1.00  0.00           N  
ATOM   1388 HE21 GLN   102      44.874  64.176  47.197  1.00  0.00           H  
ATOM   1389 HE22 GLN   102      44.647  65.298  45.983  1.00  0.00           H  
ATOM   1390  C   GLN   102      40.287  63.475  49.626  1.00  0.00           C  
ATOM   1391  O   GLN   102      41.240  63.842  50.360  1.00  0.00           O  
ATOM   1392  N   GLN   103      39.316  62.646  50.026  1.00  0.00           N  
ATOM   1393  H   GLN   103      38.656  62.329  49.330  1.00  0.00           H  
ATOM   1394  CA  GLN   103      39.362  61.972  51.309  1.00  0.00           C  
ATOM   1395  HA  GLN   103      39.275  62.753  52.065  1.00  0.00           H  
ATOM   1396  CB  GLN   103      38.043  61.094  51.265  1.00  0.00           C  
ATOM   1397  HB2 GLN   103      37.672  61.046  52.289  1.00  0.00           H  
ATOM   1398  HB3 GLN   103      37.311  61.621  50.653  1.00  0.00           H  
ATOM   1399  CG  GLN   103      38.141  59.660  50.749  1.00  0.00           C  
ATOM   1400  HG2 GLN   103      38.568  59.741  49.749  1.00  0.00           H  
ATOM   1401  HG3 GLN   103      38.691  59.074  51.485  1.00  0.00           H  
ATOM   1402  CD  GLN   103      36.836  59.094  50.554  1.00  0.00           C  
ATOM   1403  OE1 GLN   103      35.818  59.361  51.210  1.00  0.00           O  
ATOM   1404  NE2 GLN   103      36.748  57.993  49.800  1.00  0.00           N  
ATOM   1405 HE21 GLN   103      35.904  57.442  49.745  1.00  0.00           H  
ATOM   1406 HE22 GLN   103      37.591  57.670  49.346  1.00  0.00           H  
ATOM   1407  C   GLN   103      40.644  61.226  51.784  1.00  0.00           C  
ATOM   1408  O   GLN   103      41.506  60.819  51.045  1.00  0.00           O  
ATOM   1409  N   PRO   104      40.814  60.954  53.091  1.00  0.00           N  
ATOM   1410  CD  PRO   104      40.134  61.728  54.191  1.00  0.00           C  
ATOM   1411  HD2 PRO   104      39.184  61.230  54.387  1.00  0.00           H  
ATOM   1412  HD3 PRO   104      40.058  62.796  53.986  1.00  0.00           H  
ATOM   1413  CG  PRO   104      41.039  61.572  55.418  1.00  0.00           C  
ATOM   1414  HG2 PRO   104      40.400  61.617  56.300  1.00  0.00           H  
ATOM   1415  HG3 PRO   104      41.744  62.401  55.374  1.00  0.00           H  
ATOM   1416  CB  PRO   104      41.720  60.181  55.153  1.00  0.00           C  
ATOM   1417  HB2 PRO   104      41.122  59.354  55.535  1.00  0.00           H  
ATOM   1418  HB3 PRO   104      42.730  60.056  55.543  1.00  0.00           H  
ATOM   1419  CA  PRO   104      41.834  60.097  53.646  1.00  0.00           C  
ATOM   1420  HA  PRO   104      42.817  60.495  53.395  1.00  0.00           H  
ATOM   1421  C   PRO   104      41.732  58.628  53.084  1.00  0.00           C  
ATOM   1422  O   PRO   104      40.673  58.025  53.078  1.00  0.00           O  
ATOM   1423  N   ALA   105      42.869  58.093  52.722  1.00  0.00           N  
ATOM   1424  H   ALA   105      43.674  58.566  53.107  1.00  0.00           H  
ATOM   1425  CA  ALA   105      43.124  56.707  52.216  1.00  0.00           C  
ATOM   1426  HA  ALA   105      42.457  56.583  51.363  1.00  0.00           H  
ATOM   1427  CB  ALA   105      44.504  56.589  51.689  1.00  0.00           C  
ATOM   1428  HB1 ALA   105      45.224  56.829  52.471  1.00  0.00           H  
ATOM   1429  HB2 ALA   105      44.737  55.565  51.399  1.00  0.00           H  
ATOM   1430  HB3 ALA   105      44.550  57.280  50.848  1.00  0.00           H  
ATOM   1431  C   ALA   105      42.817  55.690  53.355  1.00  0.00           C  
ATOM   1432  O   ALA   105      43.044  55.770  54.537  1.00  0.00           O  
ATOM   1433  N   PRO   106      42.289  54.493  52.927  1.00  0.00           N  
ATOM   1434  CD  PRO   106      41.779  54.141  51.673  1.00  0.00           C  
ATOM   1435  HD2 PRO   106      42.582  54.203  50.939  1.00  0.00           H  
ATOM   1436  HD3 PRO   106      40.982  54.837  51.413  1.00  0.00           H  
ATOM   1437  CG  PRO   106      41.225  52.748  51.772  1.00  0.00           C  
ATOM   1438  HG2 PRO   106      41.468  52.030  50.988  1.00  0.00           H  
ATOM   1439  HG3 PRO   106      40.148  52.859  51.898  1.00  0.00           H  
ATOM   1440  CB  PRO   106      41.644  52.176  53.098  1.00  0.00           C  
ATOM   1441  HB2 PRO   106      42.219  51.250  53.064  1.00  0.00           H  
ATOM   1442  HB3 PRO   106      40.772  51.842  53.659  1.00  0.00           H  
ATOM   1443  CA  PRO   106      42.260  53.349  53.856  1.00  0.00           C  
ATOM   1444  HA  PRO   106      41.560  53.668  54.629  1.00  0.00           H  
ATOM   1445  C   PRO   106      43.634  52.854  54.446  1.00  0.00           C  
ATOM   1446  O   PRO   106      44.643  52.686  53.752  1.00  0.00           O  
ATOM   1447  N   SER   107      43.711  52.601  55.701  1.00  0.00           N  
ATOM   1448  H   SER   107      42.925  52.831  56.292  1.00  0.00           H  
ATOM   1449  CA  SER   107      44.998  52.401  56.357  1.00  0.00           C  
ATOM   1450  HA  SER   107      45.579  53.308  56.189  1.00  0.00           H  
ATOM   1451  CB  SER   107      44.858  52.250  57.850  1.00  0.00           C  
ATOM   1452  HB2 SER   107      44.444  51.248  57.966  1.00  0.00           H  
ATOM   1453  HB3 SER   107      45.822  52.129  58.344  1.00  0.00           H  
ATOM   1454  OG  SER   107      44.166  53.275  58.491  1.00  0.00           O  
ATOM   1455  HG  SER   107      44.668  54.092  58.448  1.00  0.00           H  
ATOM   1456  C   SER   107      45.765  51.176  55.843  1.00  0.00           C  
ATOM   1457  O   SER   107      45.273  50.044  55.864  1.00  0.00           O  
ATOM   1458  N   SER   108      47.045  51.373  55.515  1.00  0.00           N  
ATOM   1459  H   SER   108      47.379  52.281  55.807  1.00  0.00           H  
ATOM   1460  CA  SER   108      47.950  50.374  54.887  1.00  0.00           C  
ATOM   1461  HA  SER   108      47.512  49.379  54.958  1.00  0.00           H  
ATOM   1462  CB  SER   108      48.185  50.758  53.433  1.00  0.00           C  
ATOM   1463  HB2 SER   108      48.924  50.025  53.111  1.00  0.00           H  
ATOM   1464  HB3 SER   108      47.327  50.546  52.795  1.00  0.00           H  
ATOM   1465  OG  SER   108      48.521  52.107  53.405  1.00  0.00           O  
ATOM   1466  HG  SER   108      47.830  52.773  53.440  1.00  0.00           H  
ATOM   1467  C   SER   108      49.284  50.301  55.616  1.00  0.00           C  
ATOM   1468  O   SER   108      49.794  49.204  55.704  1.00  0.00           O  
ATOM   1469  N   THR   109      49.828  51.368  56.197  1.00  0.00           N  
ATOM   1470  H   THR   109      49.261  52.196  56.081  1.00  0.00           H  
ATOM   1471  CA  THR   109      51.168  51.445  56.890  1.00  0.00           C  
ATOM   1472  HA  THR   109      51.883  51.273  56.086  1.00  0.00           H  
ATOM   1473  CB  THR   109      51.366  52.899  57.433  1.00  0.00           C  
ATOM   1474  HB  THR   109      50.735  53.157  58.284  1.00  0.00           H  
ATOM   1475  CG2 THR   109      52.849  52.987  57.748  1.00  0.00           C  
ATOM   1476 HG21 THR   109      53.455  52.621  56.920  1.00  0.00           H  
ATOM   1477 HG22 THR   109      53.053  54.019  58.033  1.00  0.00           H  
ATOM   1478 HG23 THR   109      53.103  52.434  58.652  1.00  0.00           H  
ATOM   1479  OG1 THR   109      51.107  53.939  56.488  1.00  0.00           O  
ATOM   1480  HG1 THR   109      51.668  53.797  55.722  1.00  0.00           H  
ATOM   1481  C   THR   109      51.289  50.397  58.003  1.00  0.00           C  
ATOM   1482  O   THR   109      50.655  50.554  59.070  1.00  0.00           O  
ATOM   1483  N   SER   110      52.078  49.310  57.752  1.00  0.00           N  
ATOM   1484  H   SER   110      52.446  49.207  56.817  1.00  0.00           H  
ATOM   1485  CA  SER   110      52.383  48.160  58.729  1.00  0.00           C  
ATOM   1486  HA  SER   110      52.741  48.682  59.616  1.00  0.00           H  
ATOM   1487  CB  SER   110      51.105  47.305  58.985  1.00  0.00           C  
ATOM   1488  HB2 SER   110      50.204  47.913  59.061  1.00  0.00           H  
ATOM   1489  HB3 SER   110      50.991  46.652  58.120  1.00  0.00           H  
ATOM   1490  OG  SER   110      51.379  46.546  60.189  1.00  0.00           O  
ATOM   1491  HG  SER   110      51.287  47.129  60.946  1.00  0.00           H  
ATOM   1492  C   SER   110      53.390  47.187  58.107  1.00  0.00           C  
ATOM   1493  O   SER   110      53.321  46.828  56.928  1.00  0.00           O  
ATOM   1494  N   GLY   111      54.354  46.792  58.876  1.00  0.00           N  
ATOM   1495  H   GLY   111      54.348  47.096  59.839  1.00  0.00           H  
ATOM   1496  CA  GLY   111      55.234  45.629  58.680  1.00  0.00           C  
ATOM   1497  HA2 GLY   111      54.670  44.859  58.153  1.00  0.00           H  
ATOM   1498  HA3 GLY   111      56.084  45.886  58.048  1.00  0.00           H  
ATOM   1499  C   GLY   111      55.740  45.186  60.019  1.00  0.00           C  
ATOM   1500  O   GLY   111      54.928  44.651  60.736  1.00  0.00           O  
ATOM   1501  N   SER   112      57.058  45.240  60.352  1.00  0.00           N  
ATOM   1502  H   SER   112      57.382  44.645  61.101  1.00  0.00           H  
ATOM   1503  CA  SER   112      58.196  46.036  59.829  1.00  0.00           C  
ATOM   1504  HA  SER   112      58.800  46.241  60.713  1.00  0.00           H  
ATOM   1505  CB  SER   112      59.024  45.089  58.859  1.00  0.00           C  
ATOM   1506  HB2 SER   112      59.120  44.135  59.378  1.00  0.00           H  
ATOM   1507  HB3 SER   112      58.476  44.929  57.930  1.00  0.00           H  
ATOM   1508  OG  SER   112      60.335  45.548  58.593  1.00  0.00           O  
ATOM   1509  HG  SER   112      60.877  44.925  58.103  1.00  0.00           H  
ATOM   1510  C   SER   112      57.916  47.415  59.210  1.00  0.00           C  
ATOM   1511  O   SER   112      57.829  47.485  57.984  1.00  0.00           O  
ATOM   1512  N   TYR   113      57.632  48.500  59.883  1.00  0.00           N  
ATOM   1513  H   TYR   113      57.380  49.270  59.279  1.00  0.00           H  
ATOM   1514  CA  TYR   113      57.432  48.577  61.348  1.00  0.00           C  
ATOM   1515  HA  TYR   113      58.335  48.278  61.880  1.00  0.00           H  
ATOM   1516  CB  TYR   113      57.476  50.082  61.668  1.00  0.00           C  
ATOM   1517  HB2 TYR   113      56.550  50.588  61.395  1.00  0.00           H  
ATOM   1518  HB3 TYR   113      57.511  50.148  62.755  1.00  0.00           H  
ATOM   1519  CG  TYR   113      58.675  50.898  61.182  1.00  0.00           C  
ATOM   1520  CD1 TYR   113      60.002  50.529  61.466  1.00  0.00           C  
ATOM   1521  HD1 TYR   113      60.115  49.703  62.153  1.00  0.00           H  
ATOM   1522  CE1 TYR   113      61.120  51.355  61.093  1.00  0.00           C  
ATOM   1523  HE1 TYR   113      62.136  51.136  61.389  1.00  0.00           H  
ATOM   1524  CZ  TYR   113      60.846  52.483  60.277  1.00  0.00           C  
ATOM   1525  OH  TYR   113      61.839  53.246  59.755  1.00  0.00           O  
ATOM   1526  HH  TYR   113      61.797  53.242  58.796  1.00  0.00           H  
ATOM   1527  CE2 TYR   113      59.508  52.829  60.036  1.00  0.00           C  
ATOM   1528  HE2 TYR   113      59.424  53.793  59.555  1.00  0.00           H  
ATOM   1529  CD2 TYR   113      58.433  52.067  60.442  1.00  0.00           C  
ATOM   1530  HD2 TYR   113      57.419  52.436  60.397  1.00  0.00           H  
ATOM   1531  C   TYR   113      56.218  47.799  61.911  1.00  0.00           C  
ATOM   1532  O   TYR   113      55.124  47.867  61.332  1.00  0.00           O  
ATOM   1533  N   GLY   114      56.276  47.305  63.169  1.00  0.00           N  
ATOM   1534  H   GLY   114      57.187  47.437  63.586  1.00  0.00           H  
ATOM   1535  CA  GLY   114      55.411  46.489  63.947  1.00  0.00           C  
ATOM   1536  HA2 GLY   114      55.235  46.983  64.903  1.00  0.00           H  
ATOM   1537  HA3 GLY   114      54.476  46.429  63.389  1.00  0.00           H  
ATOM   1538  C   GLY   114      55.939  45.104  64.184  1.00  0.00           C  
ATOM   1539  O   GLY   114      56.935  44.623  63.645  1.00  0.00           O  
ATOM   1540  N   SER   115      55.223  44.347  65.009  1.00  0.00           N  
ATOM   1541  H   SER   115      55.813  43.538  65.144  1.00  0.00           H  
ATOM   1542  CA  SER   115      54.089  44.698  65.853  1.00  0.00           C  
ATOM   1543  HA  SER   115      54.271  45.734  66.137  1.00  0.00           H  
ATOM   1544  CB  SER   115      52.832  44.541  64.988  1.00  0.00           C  
ATOM   1545  HB2 SER   115      52.040  45.001  65.579  1.00  0.00           H  
ATOM   1546  HB3 SER   115      52.809  45.075  64.038  1.00  0.00           H  
ATOM   1547  OG  SER   115      52.505  43.196  64.751  1.00  0.00           O  
ATOM   1548  HG  SER   115      52.064  43.129  63.900  1.00  0.00           H  
ATOM   1549  C   SER   115      53.978  43.913  67.156  1.00  0.00           C  
ATOM   1550  O   SER   115      52.873  43.920  67.771  1.00  0.00           O  
ATOM   1551  N   SER   116      55.010  43.243  67.615  1.00  0.00           N  
ATOM   1552  H   SER   116      55.877  43.403  67.123  1.00  0.00           H  
ATOM   1553  CA  SER   116      55.098  42.339  68.719  1.00  0.00           C  
ATOM   1554  HA  SER   116      54.469  42.711  69.528  1.00  0.00           H  
ATOM   1555  CB  SER   116      54.676  40.937  68.322  1.00  0.00           C  
ATOM   1556  HB2 SER   116      55.390  40.433  67.671  1.00  0.00           H  
ATOM   1557  HB3 SER   116      54.651  40.361  69.247  1.00  0.00           H  
ATOM   1558  OG  SER   116      53.388  40.990  67.691  1.00  0.00           O  
ATOM   1559  HG  SER   116      52.817  41.443  68.317  1.00  0.00           H  
ATOM   1560  C   SER   116      56.584  42.283  69.229  1.00  0.00           C  
ATOM   1561  O   SER   116      57.566  42.513  68.425  1.00  0.00           O  
ATOM   1562  N   SER   117      56.719  41.892  70.510  1.00  0.00           N  
ATOM   1563  H   SER   117      55.894  41.665  71.047  1.00  0.00           H  
ATOM   1564  CA  SER   117      58.106  41.795  71.096  1.00  0.00           C  
ATOM   1565  HA  SER   117      58.624  42.728  70.874  1.00  0.00           H  
ATOM   1566  CB  SER   117      58.051  41.724  72.617  1.00  0.00           C  
ATOM   1567  HB2 SER   117      59.077  41.852  72.961  1.00  0.00           H  
ATOM   1568  HB3 SER   117      57.365  42.460  73.037  1.00  0.00           H  
ATOM   1569  OG  SER   117      57.580  40.476  73.051  1.00  0.00           O  
ATOM   1570  HG  SER   117      57.008  40.181  72.339  1.00  0.00           H  
ATOM   1571  C   SER   117      58.931  40.620  70.447  1.00  0.00           C  
ATOM   1572  O   SER   117      58.374  39.652  69.815  1.00  0.00           O  
ATOM   1573  N   GLN   118      60.296  40.635  70.571  1.00  0.00           N  
ATOM   1574  H   GLN   118      60.638  41.478  71.009  1.00  0.00           H  
ATOM   1575  CA  GLN   118      61.232  39.597  70.105  1.00  0.00           C  
ATOM   1576  HA  GLN   118      62.168  39.648  70.663  1.00  0.00           H  
ATOM   1577  CB  GLN   118      60.813  38.056  70.263  1.00  0.00           C  
ATOM   1578  HB2 GLN   118      59.856  37.806  69.807  1.00  0.00           H  
ATOM   1579  HB3 GLN   118      61.691  37.441  70.065  1.00  0.00           H  
ATOM   1580  CG  GLN   118      60.478  37.863  71.774  1.00  0.00           C  
ATOM   1581  HG2 GLN   118      59.779  38.662  72.025  1.00  0.00           H  
ATOM   1582  HG3 GLN   118      59.970  36.945  72.069  1.00  0.00           H  
ATOM   1583  CD  GLN   118      61.608  37.853  72.824  1.00  0.00           C  
ATOM   1584  OE1 GLN   118      62.674  38.416  72.679  1.00  0.00           O  
ATOM   1585  NE2 GLN   118      61.468  37.127  73.926  1.00  0.00           N  
ATOM   1586 HE21 GLN   118      60.672  36.577  74.217  1.00  0.00           H  
ATOM   1587 HE22 GLN   118      62.224  37.228  74.589  1.00  0.00           H  
ATOM   1588  C   GLN   118      61.566  39.899  68.619  1.00  0.00           C  
ATOM   1589  O   GLN   118      60.805  40.320  67.828  1.00  0.00           O  
ATOM   1590  N   SER   119      62.804  39.670  68.128  1.00  0.00           N  
ATOM   1591  H   SER   119      62.882  39.459  67.143  1.00  0.00           H  
ATOM   1592  CA  SER   119      63.959  39.035  68.788  1.00  0.00           C  
ATOM   1593  HA  SER   119      63.823  39.048  69.869  1.00  0.00           H  
ATOM   1594  CB  SER   119      64.082  37.604  68.321  1.00  0.00           C  
ATOM   1595  HB2 SER   119      64.696  37.001  68.990  1.00  0.00           H  
ATOM   1596  HB3 SER   119      63.170  37.018  68.431  1.00  0.00           H  
ATOM   1597  OG  SER   119      64.530  37.492  66.990  1.00  0.00           O  
ATOM   1598  HG  SER   119      63.981  37.858  66.293  1.00  0.00           H  
ATOM   1599  C   SER   119      65.372  39.589  68.459  1.00  0.00           C  
ATOM   1600  O   SER   119      65.597  40.347  67.548  1.00  0.00           O  
ATOM   1601  N   SER   120      66.295  39.373  69.399  1.00  0.00           N  
ATOM   1602  H   SER   120      66.035  38.670  70.077  1.00  0.00           H  
ATOM   1603  CA  SER   120      67.703  39.793  69.415  1.00  0.00           C  
ATOM   1604  HA  SER   120      67.662  40.882  69.436  1.00  0.00           H  
ATOM   1605  CB  SER   120      68.293  39.452  70.798  1.00  0.00           C  
ATOM   1606  HB2 SER   120      67.604  39.668  71.615  1.00  0.00           H  
ATOM   1607  HB3 SER   120      68.460  38.375  70.812  1.00  0.00           H  
ATOM   1608  OG  SER   120      69.561  40.028  70.889  1.00  0.00           O  
ATOM   1609  HG  SER   120      69.984  39.825  71.727  1.00  0.00           H  
ATOM   1610  C   SER   120      68.451  39.353  68.210  1.00  0.00           C  
ATOM   1611  O   SER   120      68.130  38.240  67.693  1.00  0.00           O  
ATOM   1612  N   SER   121      69.545  39.971  67.865  1.00  0.00           N  
ATOM   1613  H   SER   121      70.237  39.493  67.307  1.00  0.00           H  
ATOM   1614  CA  SER   121      69.849  41.427  68.016  1.00  0.00           C  
ATOM   1615  HA  SER   121      69.984  41.801  69.031  1.00  0.00           H  
ATOM   1616  CB  SER   121      71.207  41.700  67.273  1.00  0.00           C  
ATOM   1617  HB2 SER   121      72.005  41.062  67.655  1.00  0.00           H  
ATOM   1618  HB3 SER   121      71.111  41.491  66.208  1.00  0.00           H  
ATOM   1619  OG  SER   121      71.480  43.110  67.276  1.00  0.00           O  
ATOM   1620  HG  SER   121      72.297  43.247  67.762  1.00  0.00           H  
ATOM   1621  C   SER   121      68.666  42.267  67.495  1.00  0.00           C  
ATOM   1622  O   SER   121      67.869  41.893  66.559  1.00  0.00           O  
ATOM   1623  N   TYR   122      68.487  43.434  68.140  1.00  0.00           N  
ATOM   1624  H   TYR   122      69.015  43.554  68.992  1.00  0.00           H  
ATOM   1625  CA  TYR   122      67.400  44.417  67.954  1.00  0.00           C  
ATOM   1626  HA  TYR   122      66.736  43.860  67.292  1.00  0.00           H  
ATOM   1627  CB  TYR   122      66.882  44.795  69.317  1.00  0.00           C  
ATOM   1628  HB2 TYR   122      67.738  45.139  69.899  1.00  0.00           H  
ATOM   1629  HB3 TYR   122      66.147  45.587  69.169  1.00  0.00           H  
ATOM   1630  CG  TYR   122      66.167  43.675  70.058  1.00  0.00           C  
ATOM   1631  CD1 TYR   122      66.883  42.958  71.022  1.00  0.00           C  
ATOM   1632  HD1 TYR   122      67.950  43.084  71.141  1.00  0.00           H  
ATOM   1633  CE1 TYR   122      66.226  41.951  71.764  1.00  0.00           C  
ATOM   1634  HE1 TYR   122      66.752  41.396  72.527  1.00  0.00           H  
ATOM   1635  CZ  TYR   122      64.871  41.669  71.535  1.00  0.00           C  
ATOM   1636  OH  TYR   122      64.293  40.793  72.295  1.00  0.00           O  
ATOM   1637  HH  TYR   122      63.342  40.901  72.220  1.00  0.00           H  
ATOM   1638  CE2 TYR   122      64.154  42.382  70.583  1.00  0.00           C  
ATOM   1639  HE2 TYR   122      63.089  42.284  70.433  1.00  0.00           H  
ATOM   1640  CD2 TYR   122      64.822  43.396  69.819  1.00  0.00           C  
ATOM   1641  HD2 TYR   122      64.240  43.942  69.092  1.00  0.00           H  
ATOM   1642  C   TYR   122      67.877  45.739  67.214  1.00  0.00           C  
ATOM   1643  O   TYR   122      69.006  46.221  67.387  1.00  0.00           O  
ATOM   1644  N   GLY   123      67.056  46.465  66.477  1.00  0.00           N  
ATOM   1645  H   GLY   123      67.493  47.228  65.979  1.00  0.00           H  
ATOM   1646  CA  GLY   123      65.612  46.277  66.199  1.00  0.00           C  
ATOM   1647  HA2 GLY   123      65.349  45.641  65.353  1.00  0.00           H  
ATOM   1648  HA3 GLY   123      65.068  46.021  67.109  1.00  0.00           H  
ATOM   1649  C   GLY   123      65.040  47.631  65.717  1.00  0.00           C  
ATOM   1650  O   GLY   123      65.723  48.362  64.985  1.00  0.00           O  
ATOM   1651  N   GLN   124      63.784  47.808  66.063  1.00  0.00           N  
ATOM   1652  H   GLN   124      63.310  47.096  66.599  1.00  0.00           H  
ATOM   1653  CA  GLN   124      63.070  48.969  65.665  1.00  0.00           C  
ATOM   1654  HA  GLN   124      63.681  49.763  65.236  1.00  0.00           H  
ATOM   1655  CB  GLN   124      62.003  48.462  64.638  1.00  0.00           C  
ATOM   1656  HB2 GLN   124      61.513  47.606  65.104  1.00  0.00           H  
ATOM   1657  HB3 GLN   124      61.251  49.234  64.472  1.00  0.00           H  
ATOM   1658  CG  GLN   124      62.567  48.013  63.229  1.00  0.00           C  
ATOM   1659  HG2 GLN   124      63.117  48.854  62.806  1.00  0.00           H  
ATOM   1660  HG3 GLN   124      63.397  47.335  63.433  1.00  0.00           H  
ATOM   1661  CD  GLN   124      61.591  47.439  62.220  1.00  0.00           C  
ATOM   1662  OE1 GLN   124      60.586  46.815  62.441  1.00  0.00           O  
ATOM   1663  NE2 GLN   124      61.924  47.626  60.981  1.00  0.00           N  
ATOM   1664 HE21 GLN   124      62.673  48.190  60.605  1.00  0.00           H  
ATOM   1665 HE22 GLN   124      61.366  47.254  60.226  1.00  0.00           H  
ATOM   1666  C   GLN   124      62.385  49.582  66.863  1.00  0.00           C  
ATOM   1667  O   GLN   124      61.260  49.174  67.157  1.00  0.00           O  
ATOM   1668  N   PRO   125      62.946  50.549  67.575  1.00  0.00           N  
ATOM   1669  CD  PRO   125      62.267  51.231  68.671  1.00  0.00           C  
ATOM   1670  HD2 PRO   125      61.884  50.500  69.383  1.00  0.00           H  
ATOM   1671  HD3 PRO   125      61.474  51.810  68.199  1.00  0.00           H  
ATOM   1672  CG  PRO   125      63.308  52.050  69.421  1.00  0.00           C  
ATOM   1673  HG2 PRO   125      64.020  51.496  70.032  1.00  0.00           H  
ATOM   1674  HG3 PRO   125      62.833  52.913  69.889  1.00  0.00           H  
ATOM   1675  CB  PRO   125      64.124  52.477  68.185  1.00  0.00           C  
ATOM   1676  HB2 PRO   125      65.081  52.799  68.595  1.00  0.00           H  
ATOM   1677  HB3 PRO   125      63.612  53.279  67.651  1.00  0.00           H  
ATOM   1678  CA  PRO   125      64.192  51.164  67.320  1.00  0.00           C  
ATOM   1679  HA  PRO   125      64.358  51.414  66.272  1.00  0.00           H  
ATOM   1680  C   PRO   125      65.339  50.318  67.716  1.00  0.00           C  
ATOM   1681  O   PRO   125      65.203  49.352  68.440  1.00  0.00           O  
ATOM   1682  N   GLN   126      66.523  50.691  67.190  1.00  0.00           N  
ATOM   1683  H   GLN   126      66.382  51.463  66.554  1.00  0.00           H  
ATOM   1684  CA  GLN   126      67.772  50.000  67.168  1.00  0.00           C  
ATOM   1685  HA  GLN   126      67.554  49.004  66.782  1.00  0.00           H  
ATOM   1686  CB  GLN   126      68.584  50.705  66.038  1.00  0.00           C  
ATOM   1687  HB2 GLN   126      67.954  50.669  65.150  1.00  0.00           H  
ATOM   1688  HB3 GLN   126      68.692  51.746  66.345  1.00  0.00           H  
ATOM   1689  CG  GLN   126      69.962  50.028  65.790  1.00  0.00           C  
ATOM   1690  HG2 GLN   126      70.629  50.815  65.440  1.00  0.00           H  
ATOM   1691  HG3 GLN   126      70.472  49.719  66.701  1.00  0.00           H  
ATOM   1692  CD  GLN   126      69.949  48.849  64.838  1.00  0.00           C  
ATOM   1693  OE1 GLN   126      69.410  47.844  65.204  1.00  0.00           O  
ATOM   1694  NE2 GLN   126      70.417  48.921  63.651  1.00  0.00           N  
ATOM   1695 HE21 GLN   126      70.731  49.781  63.227  1.00  0.00           H  
ATOM   1696 HE22 GLN   126      70.441  48.109  63.050  1.00  0.00           H  
ATOM   1697  C   GLN   126      68.473  49.838  68.539  1.00  0.00           C  
ATOM   1698  O   GLN   126      68.134  50.567  69.510  1.00  0.00           O  
ATOM   1699  N   SER   127      69.344  48.846  68.750  1.00  0.00           N  
ATOM   1700  H   SER   127      69.428  48.210  67.971  1.00  0.00           H  
ATOM   1701  CA  SER   127      70.016  48.470  69.990  1.00  0.00           C  
ATOM   1702  HA  SER   127      70.848  47.790  69.810  1.00  0.00           H  
ATOM   1703  CB  SER   127      70.881  49.601  70.518  1.00  0.00           C  
ATOM   1704  HB2 SER   127      71.496  49.958  69.692  1.00  0.00           H  
ATOM   1705  HB3 SER   127      70.316  50.410  70.981  1.00  0.00           H  
ATOM   1706  OG  SER   127      71.791  49.233  71.547  1.00  0.00           O  
ATOM   1707  HG  SER   127      72.277  48.487  71.189  1.00  0.00           H  
ATOM   1708  C   SER   127      69.121  47.810  71.027  1.00  0.00           C  
ATOM   1709  O   SER   127      69.490  46.778  71.616  1.00  0.00           O  
ATOM   1710  N   GLY   128      67.840  48.276  71.288  1.00  0.00           N  
ATOM   1711  H   GLY   128      67.680  49.114  70.747  1.00  0.00           H  
ATOM   1712  CA  GLY   128      66.868  47.733  72.191  1.00  0.00           C  
ATOM   1713  HA2 GLY   128      66.542  46.774  71.788  1.00  0.00           H  
ATOM   1714  HA3 GLY   128      67.326  47.537  73.160  1.00  0.00           H  
ATOM   1715  C   GLY   128      65.564  48.467  72.338  1.00  0.00           C  
ATOM   1716  O   GLY   128      65.442  49.545  71.906  1.00  0.00           O  
ATOM   1717  N   SER   129      64.626  48.059  73.177  1.00  0.00           N  
ATOM   1718  H   SER   129      63.889  48.722  73.369  1.00  0.00           H  
ATOM   1719  CA  SER   129      64.562  46.860  74.033  1.00  0.00           C  
ATOM   1720  HA  SER   129      63.697  47.007  74.680  1.00  0.00           H  
ATOM   1721  CB  SER   129      64.252  45.652  73.117  1.00  0.00           C  
ATOM   1722  HB2 SER   129      65.123  45.338  72.542  1.00  0.00           H  
ATOM   1723  HB3 SER   129      63.970  44.757  73.673  1.00  0.00           H  
ATOM   1724  OG  SER   129      63.189  45.982  72.206  1.00  0.00           O  
ATOM   1725  HG  SER   129      63.624  46.268  71.399  1.00  0.00           H  
ATOM   1726  C   SER   129      65.695  46.668  75.028  1.00  0.00           C  
ATOM   1727  O   SER   129      66.220  45.542  75.105  1.00  0.00           O  
ATOM   1728  N   TYR   130      66.079  47.723  75.785  1.00  0.00           N  
ATOM   1729  H   TYR   130      65.524  48.560  75.678  1.00  0.00           H  
ATOM   1730  CA  TYR   130      67.287  47.665  76.662  1.00  0.00           C  
ATOM   1731  HA  TYR   130      67.396  46.664  77.079  1.00  0.00           H  
ATOM   1732  CB  TYR   130      68.550  47.889  75.834  1.00  0.00           C  
ATOM   1733  HB2 TYR   130      68.817  47.099  75.131  1.00  0.00           H  
ATOM   1734  HB3 TYR   130      68.214  48.734  75.232  1.00  0.00           H  
ATOM   1735  CG  TYR   130      69.820  48.127  76.661  1.00  0.00           C  
ATOM   1736  CD1 TYR   130      70.600  49.295  76.518  1.00  0.00           C  
ATOM   1737  HD1 TYR   130      70.212  50.036  75.835  1.00  0.00           H  
ATOM   1738  CE1 TYR   130      71.748  49.507  77.325  1.00  0.00           C  
ATOM   1739  HE1 TYR   130      72.249  50.463  77.367  1.00  0.00           H  
ATOM   1740  CZ  TYR   130      72.196  48.501  78.209  1.00  0.00           C  
ATOM   1741  OH  TYR   130      73.198  48.709  79.106  1.00  0.00           O  
ATOM   1742  HH  TYR   130      73.441  49.637  79.077  1.00  0.00           H  
ATOM   1743  CE2 TYR   130      71.488  47.314  78.321  1.00  0.00           C  
ATOM   1744  HE2 TYR   130      71.777  46.526  79.001  1.00  0.00           H  
ATOM   1745  CD2 TYR   130      70.315  47.121  77.506  1.00  0.00           C  
ATOM   1746  HD2 TYR   130      69.667  46.265  77.626  1.00  0.00           H  
ATOM   1747  C   TYR   130      67.260  48.688  77.813  1.00  0.00           C  
ATOM   1748  O   TYR   130      67.580  49.843  77.577  1.00  0.00           O  
ATOM   1749  N   SER   131      66.984  48.291  79.028  1.00  0.00           N  
ATOM   1750  H   SER   131      67.226  48.999  79.706  1.00  0.00           H  
ATOM   1751  CA  SER   131      66.333  47.129  79.618  1.00  0.00           C  
ATOM   1752  HA  SER   131      65.902  47.464  80.561  1.00  0.00           H  
ATOM   1753  CB  SER   131      65.120  46.661  78.702  1.00  0.00           C  
ATOM   1754  HB2 SER   131      64.388  47.458  78.572  1.00  0.00           H  
ATOM   1755  HB3 SER   131      65.459  46.167  77.791  1.00  0.00           H  
ATOM   1756  OG  SER   131      64.394  45.551  79.355  1.00  0.00           O  
ATOM   1757  HG  SER   131      63.471  45.805  79.428  1.00  0.00           H  
ATOM   1758  C   SER   131      67.282  46.008  79.961  1.00  0.00           C  
ATOM   1759  O   SER   131      67.960  45.400  79.120  1.00  0.00           O  
ATOM   1760  N   GLN   132      67.399  45.554  81.210  1.00  0.00           N  
ATOM   1761  H   GLN   132      67.935  44.715  81.379  1.00  0.00           H  
ATOM   1762  CA  GLN   132      66.932  46.243  82.393  1.00  0.00           C  
ATOM   1763  HA  GLN   132      66.939  47.309  82.162  1.00  0.00           H  
ATOM   1764  CB  GLN   132      65.525  45.686  82.798  1.00  0.00           C  
ATOM   1765  HB2 GLN   132      64.904  45.409  81.946  1.00  0.00           H  
ATOM   1766  HB3 GLN   132      65.711  44.717  83.260  1.00  0.00           H  
ATOM   1767  CG  GLN   132      64.614  46.602  83.593  1.00  0.00           C  
ATOM   1768  HG2 GLN   132      63.790  46.032  84.023  1.00  0.00           H  
ATOM   1769  HG3 GLN   132      65.176  46.735  84.517  1.00  0.00           H  
ATOM   1770  CD  GLN   132      64.175  47.861  82.824  1.00  0.00           C  
ATOM   1771  OE1 GLN   132      64.892  48.800  82.793  1.00  0.00           O  
ATOM   1772  NE2 GLN   132      63.095  47.841  82.044  1.00  0.00           N  
ATOM   1773 HE21 GLN   132      62.574  47.004  81.823  1.00  0.00           H  
ATOM   1774 HE22 GLN   132      63.159  48.645  81.437  1.00  0.00           H  
ATOM   1775  C   GLN   132      67.888  46.129  83.594  1.00  0.00           C  
ATOM   1776  O   GLN   132      68.288  45.057  83.872  1.00  0.00           O  
ATOM   1777  N   GLN   133      68.532  47.246  84.034  1.00  0.00           N  
ATOM   1778  H   GLN   133      68.265  48.141  83.648  1.00  0.00           H  
ATOM   1779  CA  GLN   133      69.328  47.333  85.236  1.00  0.00           C  
ATOM   1780  HA  GLN   133      69.558  48.387  85.392  1.00  0.00           H  
ATOM   1781  CB  GLN   133      68.554  47.066  86.459  1.00  0.00           C  
ATOM   1782  HB2 GLN   133      68.167  46.052  86.365  1.00  0.00           H  
ATOM   1783  HB3 GLN   133      69.210  47.181  87.322  1.00  0.00           H  
ATOM   1784  CG  GLN   133      67.410  48.098  86.685  1.00  0.00           C  
ATOM   1785  HG2 GLN   133      67.893  49.074  86.630  1.00  0.00           H  
ATOM   1786  HG3 GLN   133      66.682  48.066  85.875  1.00  0.00           H  
ATOM   1787  CD  GLN   133      66.789  47.998  88.087  1.00  0.00           C  
ATOM   1788  OE1 GLN   133      66.677  46.947  88.700  1.00  0.00           O  
ATOM   1789  NE2 GLN   133      66.301  49.105  88.589  1.00  0.00           N  
ATOM   1790 HE21 GLN   133      66.231  49.936  88.019  1.00  0.00           H  
ATOM   1791 HE22 GLN   133      65.941  49.165  89.531  1.00  0.00           H  
ATOM   1792  C   GLN   133      70.698  46.609  85.196  1.00  0.00           C  
ATOM   1793  O   GLN   133      71.010  45.771  86.067  1.00  0.00           O  
ATOM   1794  N   PRO   134      71.642  47.016  84.300  1.00  0.00           N  
ATOM   1795  CD  PRO   134      72.999  46.412  84.193  1.00  0.00           C  
ATOM   1796  HD2 PRO   134      73.031  45.323  84.165  1.00  0.00           H  
ATOM   1797  HD3 PRO   134      73.485  46.766  85.103  1.00  0.00           H  
ATOM   1798  CG  PRO   134      73.714  47.115  83.043  1.00  0.00           C  
ATOM   1799  HG2 PRO   134      73.556  46.621  82.084  1.00  0.00           H  
ATOM   1800  HG3 PRO   134      74.765  47.190  83.322  1.00  0.00           H  
ATOM   1801  CB  PRO   134      72.944  48.505  83.095  1.00  0.00           C  
ATOM   1802  HB2 PRO   134      73.025  49.001  82.128  1.00  0.00           H  
ATOM   1803  HB3 PRO   134      73.352  49.089  83.921  1.00  0.00           H  
ATOM   1804  CA  PRO   134      71.508  48.196  83.426  1.00  0.00           C  
ATOM   1805  HA  PRO   134      71.059  49.072  83.895  1.00  0.00           H  
ATOM   1806  C   PRO   134      70.764  47.918  82.110  1.00  0.00           C  
ATOM   1807  O   PRO   134      70.662  46.794  81.649  1.00  0.00           O  
ATOM   1808  N   SER   135      70.189  48.921  81.387  1.00  0.00           N  
ATOM   1809  H   SER   135      69.852  48.701  80.460  1.00  0.00           H  
ATOM   1810  CA  SER   135      70.090  50.395  81.643  1.00  0.00           C  
ATOM   1811  HA  SER   135      71.074  50.799  81.883  1.00  0.00           H  
ATOM   1812  CB  SER   135      69.573  51.022  80.399  1.00  0.00           C  
ATOM   1813  HB2 SER   135      70.506  51.078  79.838  1.00  0.00           H  
ATOM   1814  HB3 SER   135      68.812  50.470  79.846  1.00  0.00           H  
ATOM   1815  OG  SER   135      69.352  52.331  80.567  1.00  0.00           O  
ATOM   1816  HG  SER   135      69.008  52.624  79.720  1.00  0.00           H  
ATOM   1817  C   SER   135      69.095  50.690  82.766  1.00  0.00           C  
ATOM   1818  O   SER   135      68.174  49.946  83.051  1.00  0.00           O  
ATOM   1819  N   TYR   136      69.316  51.785  83.496  1.00  0.00           N  
ATOM   1820  H   TYR   136      69.993  52.459  83.170  1.00  0.00           H  
ATOM   1821  CA  TYR   136      68.647  52.184  84.755  1.00  0.00           C  
ATOM   1822  HA  TYR   136      68.197  51.324  85.252  1.00  0.00           H  
ATOM   1823  CB  TYR   136      69.707  52.724  85.738  1.00  0.00           C  
ATOM   1824  HB2 TYR   136      70.013  53.729  85.446  1.00  0.00           H  
ATOM   1825  HB3 TYR   136      69.243  52.872  86.713  1.00  0.00           H  
ATOM   1826  CG  TYR   136      70.959  51.876  85.879  1.00  0.00           C  
ATOM   1827  CD1 TYR   136      70.909  50.585  86.417  1.00  0.00           C  
ATOM   1828  HD1 TYR   136      69.970  50.204  86.789  1.00  0.00           H  
ATOM   1829  CE1 TYR   136      72.116  49.871  86.624  1.00  0.00           C  
ATOM   1830  HE1 TYR   136      72.062  48.902  87.098  1.00  0.00           H  
ATOM   1831  CZ  TYR   136      73.327  50.379  86.191  1.00  0.00           C  
ATOM   1832  OH  TYR   136      74.440  49.594  86.385  1.00  0.00           O  
ATOM   1833  HH  TYR   136      74.265  48.934  87.060  1.00  0.00           H  
ATOM   1834  CE2 TYR   136      73.313  51.500  85.386  1.00  0.00           C  
ATOM   1835  HE2 TYR   136      74.245  51.820  84.945  1.00  0.00           H  
ATOM   1836  CD2 TYR   136      72.125  52.326  85.338  1.00  0.00           C  
ATOM   1837  HD2 TYR   136      72.330  53.309  84.938  1.00  0.00           H  
ATOM   1838  C   TYR   136      67.628  53.308  84.421  1.00  0.00           C  
ATOM   1839  O   TYR   136      67.964  54.502  84.332  1.00  0.00           O  
ATOM   1840  N   GLY   137      66.335  53.009  84.371  1.00  0.00           N  
ATOM   1841  H   GLY   137      65.749  53.817  84.213  1.00  0.00           H  
ATOM   1842  CA  GLY   137      65.606  51.766  84.178  1.00  0.00           C  
ATOM   1843  HA2 GLY   137      64.730  51.984  83.568  1.00  0.00           H  
ATOM   1844  HA3 GLY   137      66.167  51.133  83.491  1.00  0.00           H  
ATOM   1845  C   GLY   137      65.178  51.059  85.547  1.00  0.00           C  
ATOM   1846  O   GLY   137      65.881  51.059  86.605  1.00  0.00           O  
ATOM   1847  N   GLY   138      64.042  50.453  85.470  1.00  0.00           N  
ATOM   1848  H   GLY   138      63.555  50.475  84.585  1.00  0.00           H  
ATOM   1849  CA  GLY   138      63.252  49.896  86.535  1.00  0.00           C  
ATOM   1850  HA2 GLY   138      62.454  49.419  85.966  1.00  0.00           H  
ATOM   1851  HA3 GLY   138      63.791  49.195  87.171  1.00  0.00           H  
ATOM   1852  C   GLY   138      62.667  50.908  87.571  1.00  0.00           C  
ATOM   1853  O   GLY   138      63.183  52.017  87.665  1.00  0.00           O  
ATOM   1854  N   GLN   139      61.768  50.602  88.453  1.00  0.00           N  
ATOM   1855  H   GLN   139      61.358  51.401  88.916  1.00  0.00           H  
ATOM   1856  CA  GLN   139      61.125  49.271  88.640  1.00  0.00           C  
ATOM   1857  HA  GLN   139      61.075  48.706  87.710  1.00  0.00           H  
ATOM   1858  CB  GLN   139      61.927  48.464  89.684  1.00  0.00           C  
ATOM   1859  HB2 GLN   139      61.835  47.406  89.439  1.00  0.00           H  
ATOM   1860  HB3 GLN   139      63.006  48.488  89.531  1.00  0.00           H  
ATOM   1861  CG  GLN   139      61.717  48.814  91.203  1.00  0.00           C  
ATOM   1862  HG2 GLN   139      62.178  49.792  91.345  1.00  0.00           H  
ATOM   1863  HG3 GLN   139      60.655  48.856  91.444  1.00  0.00           H  
ATOM   1864  CD  GLN   139      62.428  47.783  92.036  1.00  0.00           C  
ATOM   1865  OE1 GLN   139      62.240  46.645  91.747  1.00  0.00           O  
ATOM   1866  NE2 GLN   139      63.231  48.131  93.037  1.00  0.00           N  
ATOM   1867 HE21 GLN   139      63.346  49.126  93.167  1.00  0.00           H  
ATOM   1868 HE22 GLN   139      63.522  47.402  93.673  1.00  0.00           H  
ATOM   1869  C   GLN   139      59.635  49.350  88.999  1.00  0.00           C  
ATOM   1870  O   GLN   139      59.034  48.272  89.098  1.00  0.00           O  
ATOM   1871  N   GLN   140      59.050  50.534  89.009  1.00  0.00           N  
ATOM   1872  H   GLN   140      59.575  51.318  88.649  1.00  0.00           H  
ATOM   1873  CA  GLN   140      57.632  50.735  89.078  1.00  0.00           C  
ATOM   1874  HA  GLN   140      57.525  51.813  88.956  1.00  0.00           H  
ATOM   1875  CB  GLN   140      56.994  50.154  87.751  1.00  0.00           C  
ATOM   1876  HB2 GLN   140      56.965  49.073  87.888  1.00  0.00           H  
ATOM   1877  HB3 GLN   140      55.951  50.472  87.776  1.00  0.00           H  
ATOM   1878  CG  GLN   140      57.589  50.613  86.423  1.00  0.00           C  
ATOM   1879  HG2 GLN   140      56.883  50.310  85.649  1.00  0.00           H  
ATOM   1880  HG3 GLN   140      57.691  51.690  86.287  1.00  0.00           H  
ATOM   1881  CD  GLN   140      58.872  49.973  85.992  1.00  0.00           C  
ATOM   1882  OE1 GLN   140      59.944  50.440  85.855  1.00  0.00           O  
ATOM   1883  NE2 GLN   140      58.861  48.667  85.679  1.00  0.00           N  
ATOM   1884 HE21 GLN   140      58.031  48.093  85.632  1.00  0.00           H  
ATOM   1885 HE22 GLN   140      59.772  48.369  85.362  1.00  0.00           H  
ATOM   1886  C   GLN   140      57.008  50.202  90.411  1.00  0.00           C  
ATOM   1887  O   GLN   140      55.858  49.744  90.431  1.00  0.00           O  
ATOM   1888  N   GLN   141      57.742  50.424  91.497  1.00  0.00           N  
ATOM   1889  H   GLN   141      58.642  50.863  91.360  1.00  0.00           H  
ATOM   1890  CA  GLN   141      57.429  50.220  92.853  1.00  0.00           C  
ATOM   1891  HA  GLN   141      56.346  50.105  92.888  1.00  0.00           H  
ATOM   1892  CB  GLN   141      58.101  49.013  93.469  1.00  0.00           C  
ATOM   1893  HB2 GLN   141      59.141  49.235  93.234  1.00  0.00           H  
ATOM   1894  HB3 GLN   141      57.915  49.011  94.543  1.00  0.00           H  
ATOM   1895  CG  GLN   141      57.515  47.729  92.808  1.00  0.00           C  
ATOM   1896  HG2 GLN   141      56.447  47.801  93.013  1.00  0.00           H  
ATOM   1897  HG3 GLN   141      57.591  47.750  91.721  1.00  0.00           H  
ATOM   1898  CD  GLN   141      58.100  46.375  93.280  1.00  0.00           C  
ATOM   1899  OE1 GLN   141      57.885  45.349  92.633  1.00  0.00           O  
ATOM   1900  NE2 GLN   141      58.871  46.331  94.302  1.00  0.00           N  
ATOM   1901 HE21 GLN   141      59.158  47.155  94.811  1.00  0.00           H  
ATOM   1902 HE22 GLN   141      59.259  45.409  94.441  1.00  0.00           H  
ATOM   1903  C   GLN   141      57.866  51.484  93.652  1.00  0.00           C  
ATOM   1904  O   GLN   141      58.945  52.042  93.426  1.00  0.00           O  
ATOM   1905  N   SER   142      57.112  52.079  94.587  1.00  0.00           N  
ATOM   1906  H   SER   142      57.341  53.024  94.861  1.00  0.00           H  
ATOM   1907  CA  SER   142      55.833  51.663  95.182  1.00  0.00           C  
ATOM   1908  HA  SER   142      55.838  52.300  96.066  1.00  0.00           H  
ATOM   1909  CB  SER   142      54.749  52.056  94.259  1.00  0.00           C  
ATOM   1910  HB2 SER   142      54.652  53.123  94.062  1.00  0.00           H  
ATOM   1911  HB3 SER   142      54.813  51.661  93.245  1.00  0.00           H  
ATOM   1912  OG  SER   142      53.656  51.641  95.107  1.00  0.00           O  
ATOM   1913  HG  SER   142      52.856  51.721  94.582  1.00  0.00           H  
ATOM   1914  C   SER   142      55.852  50.210  95.699  1.00  0.00           C  
ATOM   1915  O   SER   142      55.174  49.307  95.171  1.00  0.00           O  
ATOM   1916  N   TYR   143      56.520  50.036  96.810  1.00  0.00           N  
ATOM   1917  H   TYR   143      56.933  50.897  97.140  1.00  0.00           H  
ATOM   1918  CA  TYR   143      56.737  48.754  97.445  1.00  0.00           C  
ATOM   1919  HA  TYR   143      56.760  47.937  96.724  1.00  0.00           H  
ATOM   1920  CB  TYR   143      58.082  48.805  98.183  1.00  0.00           C  
ATOM   1921  HB2 TYR   143      57.948  49.552  98.965  1.00  0.00           H  
ATOM   1922  HB3 TYR   143      58.228  47.796  98.569  1.00  0.00           H  
ATOM   1923  CG  TYR   143      59.254  49.148  97.289  1.00  0.00           C  
ATOM   1924  CD1 TYR   143      59.947  48.142  96.573  1.00  0.00           C  
ATOM   1925  HD1 TYR   143      59.621  47.128  96.752  1.00  0.00           H  
ATOM   1926  CE1 TYR   143      61.110  48.452  95.784  1.00  0.00           C  
ATOM   1927  HE1 TYR   143      61.631  47.609  95.353  1.00  0.00           H  
ATOM   1928  CZ  TYR   143      61.509  49.811  95.626  1.00  0.00           C  
ATOM   1929  OH  TYR   143      62.481  50.192  94.771  1.00  0.00           O  
ATOM   1930  HH  TYR   143      62.376  51.106  94.497  1.00  0.00           H  
ATOM   1931  CE2 TYR   143      60.770  50.732  96.333  1.00  0.00           C  
ATOM   1932  HE2 TYR   143      60.995  51.781  96.206  1.00  0.00           H  
ATOM   1933  CD2 TYR   143      59.696  50.439  97.103  1.00  0.00           C  
ATOM   1934  HD2 TYR   143      59.144  51.224  97.599  1.00  0.00           H  
ATOM   1935  C   TYR   143      55.529  48.433  98.359  1.00  0.00           C  
ATOM   1936  O   TYR   143      55.008  49.374  99.030  1.00  0.00           O  
ATOM   1937  N   GLY   144      55.109  47.208  98.403  1.00  0.00           N  
ATOM   1938  H   GLY   144      55.550  46.516  97.814  1.00  0.00           H  
ATOM   1939  CA  GLY   144      54.146  46.862  99.494  1.00  0.00           C  
ATOM   1940  HA2 GLY   144      54.179  45.773  99.524  1.00  0.00           H  
ATOM   1941  HA3 GLY   144      54.520  47.298 100.421  1.00  0.00           H  
ATOM   1942  C   GLY   144      52.645  47.210  99.256  1.00  0.00           C  
ATOM   1943  O   GLY   144      52.291  47.859  98.246  1.00  0.00           O  
ATOM   1944  N   GLN   145      51.701  46.735 100.089  1.00  0.00           N  
ATOM   1945  H   GLN   145      52.032  46.049 100.752  1.00  0.00           H  
ATOM   1946  CA  GLN   145      50.309  47.146 100.027  1.00  0.00           C  
ATOM   1947  HA  GLN   145      50.003  47.232  98.984  1.00  0.00           H  
ATOM   1948  CB  GLN   145      49.476  45.986 100.603  1.00  0.00           C  
ATOM   1949  HB2 GLN   145      49.936  45.642 101.529  1.00  0.00           H  
ATOM   1950  HB3 GLN   145      48.482  46.397 100.777  1.00  0.00           H  
ATOM   1951  CG  GLN   145      49.232  44.858  99.579  1.00  0.00           C  
ATOM   1952  HG2 GLN   145      48.283  44.406  99.865  1.00  0.00           H  
ATOM   1953  HG3 GLN   145      49.229  45.235  98.556  1.00  0.00           H  
ATOM   1954  CD  GLN   145      50.350  43.758  99.564  1.00  0.00           C  
ATOM   1955  OE1 GLN   145      50.296  42.781 100.341  1.00  0.00           O  
ATOM   1956  NE2 GLN   145      51.326  43.931  98.675  1.00  0.00           N  
ATOM   1957 HE21 GLN   145      52.174  43.384  98.731  1.00  0.00           H  
ATOM   1958 HE22 GLN   145      51.232  44.689  98.015  1.00  0.00           H  
ATOM   1959  C   GLN   145      50.015  48.598 100.585  1.00  0.00           C  
ATOM   1960  O   GLN   145      50.332  48.832 101.753  1.00  0.00           O  
ATOM   1961  N   GLN   146      49.237  49.406  99.850  1.00  0.00           N  
ATOM   1962  H   GLN   146      48.950  49.084  98.937  1.00  0.00           H  
ATOM   1963  CA  GLN   146      48.583  50.595 100.272  1.00  0.00           C  
ATOM   1964  HA  GLN   146      49.361  51.285 100.598  1.00  0.00           H  
ATOM   1965  CB  GLN   146      47.954  51.229  99.082  1.00  0.00           C  
ATOM   1966  HB2 GLN   146      48.740  51.233  98.327  1.00  0.00           H  
ATOM   1967  HB3 GLN   146      47.179  50.551  98.725  1.00  0.00           H  
ATOM   1968  CG  GLN   146      47.422  52.702  99.296  1.00  0.00           C  
ATOM   1969  HG2 GLN   146      46.612  52.705 100.025  1.00  0.00           H  
ATOM   1970  HG3 GLN   146      48.223  53.382  99.583  1.00  0.00           H  
ATOM   1971  CD  GLN   146      46.948  53.345  97.953  1.00  0.00           C  
ATOM   1972  OE1 GLN   146      46.857  52.570  96.957  1.00  0.00           O  
ATOM   1973  NE2 GLN   146      46.466  54.577  97.923  1.00  0.00           N  
ATOM   1974 HE21 GLN   146      46.286  55.050  98.797  1.00  0.00           H  
ATOM   1975 HE22 GLN   146      45.952  54.947  97.136  1.00  0.00           H  
ATOM   1976  C   GLN   146      47.570  50.449 101.476  1.00  0.00           C  
ATOM   1977  O   GLN   146      46.573  49.808 101.257  1.00  0.00           O  
ATOM   1978  N   GLN   147      47.890  51.029 102.654  1.00  0.00           N  
ATOM   1979  H   GLN   147      48.767  51.530 102.667  1.00  0.00           H  
ATOM   1980  CA  GLN   147      47.099  50.973 103.871  1.00  0.00           C  
ATOM   1981  HA  GLN   147      46.376  50.164 103.762  1.00  0.00           H  
ATOM   1982  CB  GLN   147      48.115  50.643 104.964  1.00  0.00           C  
ATOM   1983  HB2 GLN   147      48.890  51.407 104.894  1.00  0.00           H  
ATOM   1984  HB3 GLN   147      47.732  50.654 105.984  1.00  0.00           H  
ATOM   1985  CG  GLN   147      48.874  49.277 104.735  1.00  0.00           C  
ATOM   1986  HG2 GLN   147      49.397  49.401 103.787  1.00  0.00           H  
ATOM   1987  HG3 GLN   147      49.562  49.139 105.570  1.00  0.00           H  
ATOM   1988  CD  GLN   147      48.054  47.967 104.640  1.00  0.00           C  
ATOM   1989  OE1 GLN   147      47.004  47.850 105.247  1.00  0.00           O  
ATOM   1990  NE2 GLN   147      48.481  46.975 103.848  1.00  0.00           N  
ATOM   1991 HE21 GLN   147      49.325  47.049 103.298  1.00  0.00           H  
ATOM   1992 HE22 GLN   147      47.788  46.277 103.618  1.00  0.00           H  
ATOM   1993  C   GLN   147      46.343  52.307 104.122  1.00  0.00           C  
ATOM   1994  O   GLN   147      45.977  52.996 103.180  1.00  0.00           O  
ATOM   1995  N   SER   148      45.777  52.489 105.391  1.00  0.00           N  
ATOM   1996  H   SER   148      45.978  51.879 106.170  1.00  0.00           H  
ATOM   1997  CA  SER   148      44.988  53.707 105.669  1.00  0.00           C  
ATOM   1998  HA  SER   148      44.168  53.792 104.956  1.00  0.00           H  
ATOM   1999  CB  SER   148      44.437  53.610 107.072  1.00  0.00           C  
ATOM   2000  HB2 SER   148      45.267  53.618 107.779  1.00  0.00           H  
ATOM   2001  HB3 SER   148      43.818  54.477 107.303  1.00  0.00           H  
ATOM   2002  OG  SER   148      43.596  52.531 107.348  1.00  0.00           O  
ATOM   2003  HG  SER   148      44.240  51.846 107.545  1.00  0.00           H  
ATOM   2004  C   SER   148      45.764  54.975 105.505  1.00  0.00           C  
ATOM   2005  O   SER   148      46.892  55.031 105.950  1.00  0.00           O  
ATOM   2006  N   TYR   149      45.176  56.039 104.972  1.00  0.00           N  
ATOM   2007  H   TYR   149      44.170  56.014 104.880  1.00  0.00           H  
ATOM   2008  CA  TYR   149      45.891  57.302 104.627  1.00  0.00           C  
ATOM   2009  HA  TYR   149      46.460  57.088 103.722  1.00  0.00           H  
ATOM   2010  CB  TYR   149      44.891  58.374 104.306  1.00  0.00           C  
ATOM   2011  HB2 TYR   149      44.345  58.082 103.409  1.00  0.00           H  
ATOM   2012  HB3 TYR   149      44.334  58.630 105.207  1.00  0.00           H  
ATOM   2013  CG  TYR   149      45.655  59.686 104.042  1.00  0.00           C  
ATOM   2014  CD1 TYR   149      45.503  60.762 104.889  1.00  0.00           C  
ATOM   2015  HD1 TYR   149      44.938  60.520 105.777  1.00  0.00           H  
ATOM   2016  CE1 TYR   149      46.105  62.034 104.615  1.00  0.00           C  
ATOM   2017  HE1 TYR   149      46.000  62.885 105.272  1.00  0.00           H  
ATOM   2018  CZ  TYR   149      46.703  62.185 103.365  1.00  0.00           C  
ATOM   2019  OH  TYR   149      47.248  63.378 103.013  1.00  0.00           O  
ATOM   2020  HH  TYR   149      47.820  63.223 102.258  1.00  0.00           H  
ATOM   2021  CE2 TYR   149      46.745  61.191 102.401  1.00  0.00           C  
ATOM   2022  HE2 TYR   149      47.120  61.379 101.406  1.00  0.00           H  
ATOM   2023  CD2 TYR   149      46.217  59.941 102.737  1.00  0.00           C  
ATOM   2024  HD2 TYR   149      46.221  59.133 102.020  1.00  0.00           H  
ATOM   2025  C   TYR   149      46.854  57.829 105.661  1.00  0.00           C  
ATOM   2026  O   TYR   149      46.590  57.788 106.830  1.00  0.00           O  
ATOM   2027  N   ASN   150      48.002  58.426 105.223  1.00  0.00           N  
ATOM   2028  H   ASN   150      48.227  58.433 104.239  1.00  0.00           H  
ATOM   2029  CA  ASN   150      48.980  58.980 106.101  1.00  0.00           C  
ATOM   2030  HA  ASN   150      48.579  59.045 107.113  1.00  0.00           H  
ATOM   2031  CB  ASN   150      50.202  58.075 106.196  1.00  0.00           C  
ATOM   2032  HB2 ASN   150      49.995  57.054 106.517  1.00  0.00           H  
ATOM   2033  HB3 ASN   150      50.631  57.964 105.201  1.00  0.00           H  
ATOM   2034  CG  ASN   150      51.316  58.634 107.168  1.00  0.00           C  
ATOM   2035  OD1 ASN   150      50.989  59.275 108.160  1.00  0.00           O  
ATOM   2036  ND2 ASN   150      52.549  58.502 106.778  1.00  0.00           N  
ATOM   2037 HD21 ASN   150      53.307  58.727 107.407  1.00  0.00           H  
ATOM   2038 HD22 ASN   150      52.710  58.131 105.853  1.00  0.00           H  
ATOM   2039  C   ASN   150      49.452  60.418 105.627  1.00  0.00           C  
ATOM   2040  O   ASN   150      50.165  60.396 104.651  1.00  0.00           O  
ATOM   2041  N   PRO   151      49.069  61.580 106.189  1.00  0.00           N  
ATOM   2042  CD  PRO   151      48.190  61.666 107.339  1.00  0.00           C  
ATOM   2043  HD2 PRO   151      48.544  60.935 108.066  1.00  0.00           H  
ATOM   2044  HD3 PRO   151      47.147  61.606 107.028  1.00  0.00           H  
ATOM   2045  CG  PRO   151      48.512  63.064 107.917  1.00  0.00           C  
ATOM   2046  HG2 PRO   151      49.378  62.991 108.575  1.00  0.00           H  
ATOM   2047  HG3 PRO   151      47.660  63.515 108.426  1.00  0.00           H  
ATOM   2048  CB  PRO   151      48.868  63.951 106.725  1.00  0.00           C  
ATOM   2049  HB2 PRO   151      49.514  64.757 107.074  1.00  0.00           H  
ATOM   2050  HB3 PRO   151      47.912  64.248 106.294  1.00  0.00           H  
ATOM   2051  CA  PRO   151      49.591  62.916 105.895  1.00  0.00           C  
ATOM   2052  HA  PRO   151      49.396  63.131 104.844  1.00  0.00           H  
ATOM   2053  C   PRO   151      51.135  63.068 106.099  1.00  0.00           C  
ATOM   2054  O   PRO   151      51.650  62.381 107.005  1.00  0.00           O  
ATOM   2055  N   PRO   152      51.903  63.879 105.337  1.00  0.00           N  
ATOM   2056  CD  PRO   152      51.485  64.876 104.354  1.00  0.00           C  
ATOM   2057  HD2 PRO   152      51.200  65.802 104.854  1.00  0.00           H  
ATOM   2058  HD3 PRO   152      50.809  64.497 103.588  1.00  0.00           H  
ATOM   2059  CG  PRO   152      52.763  65.225 103.585  1.00  0.00           C  
ATOM   2060  HG2 PRO   152      52.633  66.135 103.000  1.00  0.00           H  
ATOM   2061  HG3 PRO   152      52.964  64.444 102.851  1.00  0.00           H  
ATOM   2062  CB  PRO   152      53.848  65.181 104.626  1.00  0.00           C  
ATOM   2063  HB2 PRO   152      54.027  66.099 105.185  1.00  0.00           H  
ATOM   2064  HB3 PRO   152      54.810  64.917 104.186  1.00  0.00           H  
ATOM   2065  CA  PRO   152      53.395  64.001 105.535  1.00  0.00           C  
ATOM   2066  HA  PRO   152      53.743  63.042 105.152  1.00  0.00           H  
ATOM   2067  C   PRO   152      53.752  64.347 106.956  1.00  0.00           C  
ATOM   2068  O   PRO   152      53.281  65.294 107.584  1.00  0.00           O  
ATOM   2069  N   GLN   153      54.725  63.615 107.470  1.00  0.00           N  
ATOM   2070  H   GLN   153      55.063  62.823 106.941  1.00  0.00           H  
ATOM   2071  CA  GLN   153      55.397  63.837 108.766  1.00  0.00           C  
ATOM   2072  HA  GLN   153      54.651  63.939 109.555  1.00  0.00           H  
ATOM   2073  CB  GLN   153      56.168  62.622 109.149  1.00  0.00           C  
ATOM   2074  HB2 GLN   153      57.097  62.481 108.596  1.00  0.00           H  
ATOM   2075  HB3 GLN   153      56.593  62.843 110.128  1.00  0.00           H  
ATOM   2076  CG  GLN   153      55.529  61.245 109.285  1.00  0.00           C  
ATOM   2077  HG2 GLN   153      56.174  60.618 109.901  1.00  0.00           H  
ATOM   2078  HG3 GLN   153      54.514  61.162 109.673  1.00  0.00           H  
ATOM   2079  CD  GLN   153      55.399  60.460 107.954  1.00  0.00           C  
ATOM   2080  OE1 GLN   153      55.685  60.880 106.799  1.00  0.00           O  
ATOM   2081  NE2 GLN   153      55.083  59.178 108.054  1.00  0.00           N  
ATOM   2082 HE21 GLN   153      55.162  58.765 108.973  1.00  0.00           H  
ATOM   2083 HE22 GLN   153      55.364  58.663 107.232  1.00  0.00           H  
ATOM   2084  C   GLN   153      56.146  65.211 108.758  1.00  0.00           C  
ATOM   2085  O   GLN   153      56.223  65.961 107.776  1.00  0.00           O  
ATOM   2086  N   GLY   154      56.695  65.616 109.863  1.00  0.00           N  
ATOM   2087  H   GLY   154      56.690  65.044 110.695  1.00  0.00           H  
ATOM   2088  CA  GLY   154      57.392  66.868 110.128  1.00  0.00           C  
ATOM   2089  HA2 GLY   154      58.114  66.805 110.942  1.00  0.00           H  
ATOM   2090  HA3 GLY   154      57.924  67.117 109.209  1.00  0.00           H  
ATOM   2091  C   GLY   154      56.507  68.156 110.323  1.00  0.00           C  
ATOM   2092  O   GLY   154      55.272  68.057 110.553  1.00  0.00           O  
ATOM   2093  N   TYR   155      57.113  69.333 110.184  1.00  0.00           N  
ATOM   2094  H   TYR   155      58.079  69.309 109.892  1.00  0.00           H  
ATOM   2095  CA  TYR   155      56.556  70.651 110.588  1.00  0.00           C  
ATOM   2096  HA  TYR   155      55.499  70.594 110.328  1.00  0.00           H  
ATOM   2097  CB  TYR   155      56.665  70.857 112.106  1.00  0.00           C  
ATOM   2098  HB2 TYR   155      57.696  70.753 112.446  1.00  0.00           H  
ATOM   2099  HB3 TYR   155      56.448  71.914 112.267  1.00  0.00           H  
ATOM   2100  CG  TYR   155      55.784  69.963 113.034  1.00  0.00           C  
ATOM   2101  CD1 TYR   155      56.388  68.960 113.871  1.00  0.00           C  
ATOM   2102  HD1 TYR   155      57.454  68.803 113.800  1.00  0.00           H  
ATOM   2103  CE1 TYR   155      55.637  68.085 114.638  1.00  0.00           C  
ATOM   2104  HE1 TYR   155      56.059  67.314 115.266  1.00  0.00           H  
ATOM   2105  CZ  TYR   155      54.225  68.297 114.727  1.00  0.00           C  
ATOM   2106  OH  TYR   155      53.455  67.526 115.565  1.00  0.00           O  
ATOM   2107  HH  TYR   155      52.553  67.844 115.646  1.00  0.00           H  
ATOM   2108  CE2 TYR   155      53.643  69.402 114.016  1.00  0.00           C  
ATOM   2109  HE2 TYR   155      52.585  69.618 114.006  1.00  0.00           H  
ATOM   2110  CD2 TYR   155      54.428  70.183 113.238  1.00  0.00           C  
ATOM   2111  HD2 TYR   155      53.985  70.990 112.674  1.00  0.00           H  
ATOM   2112  C   TYR   155      57.256  71.845 109.911  1.00  0.00           C  
ATOM   2113  O   TYR   155      58.432  71.814 109.700  1.00  0.00           O  
ATOM   2114  N   GLY   156      56.576  72.956 109.644  1.00  0.00           N  
ATOM   2115  H   GLY   156      56.956  73.638 109.003  1.00  0.00           H  
ATOM   2116  CA  GLY   156      55.213  73.120 110.023  1.00  0.00           C  
ATOM   2117  HA2 GLY   156      54.561  72.552 109.359  1.00  0.00           H  
ATOM   2118  HA3 GLY   156      54.994  72.934 111.074  1.00  0.00           H  
ATOM   2119  C   GLY   156      54.726  74.494 109.527  1.00  0.00           C  
ATOM   2120  O   GLY   156      55.444  75.296 108.949  1.00  0.00           O  
ATOM   2121  N   GLN   157      53.439  74.777 109.830  1.00  0.00           N  
ATOM   2122  H   GLN   157      52.908  74.052 110.291  1.00  0.00           H  
ATOM   2123  CA  GLN   157      52.611  75.996 109.425  1.00  0.00           C  
ATOM   2124  HA  GLN   157      53.320  76.714 109.012  1.00  0.00           H  
ATOM   2125  CB  GLN   157      51.474  75.692 108.443  1.00  0.00           C  
ATOM   2126  HB2 GLN   157      50.724  75.067 108.928  1.00  0.00           H  
ATOM   2127  HB3 GLN   157      50.865  76.591 108.350  1.00  0.00           H  
ATOM   2128  CG  GLN   157      51.857  75.125 107.090  1.00  0.00           C  
ATOM   2129  HG2 GLN   157      52.559  75.782 106.575  1.00  0.00           H  
ATOM   2130  HG3 GLN   157      52.382  74.174 107.179  1.00  0.00           H  
ATOM   2131  CD  GLN   157      50.691  74.963 106.123  1.00  0.00           C  
ATOM   2132  OE1 GLN   157      50.141  75.780 105.378  1.00  0.00           O  
ATOM   2133  NE2 GLN   157      50.274  73.713 105.953  1.00  0.00           N  
ATOM   2134 HE21 GLN   157      50.424  72.991 106.643  1.00  0.00           H  
ATOM   2135 HE22 GLN   157      49.590  73.516 105.237  1.00  0.00           H  
ATOM   2136  C   GLN   157      52.066  76.614 110.750  1.00  0.00           C  
ATOM   2137  O   GLN   157      51.700  75.877 111.659  1.00  0.00           O  
ATOM   2138  N   GLN   158      51.834  77.923 110.927  1.00  0.00           N  
ATOM   2139  H   GLN   158      51.444  78.094 111.843  1.00  0.00           H  
ATOM   2140  CA  GLN   158      52.091  79.155 110.152  1.00  0.00           C  
ATOM   2141  HA  GLN   158      52.074  78.882 109.097  1.00  0.00           H  
ATOM   2142  CB  GLN   158      51.002  80.298 110.295  1.00  0.00           C  
ATOM   2143  HB2 GLN   158      50.916  80.612 111.335  1.00  0.00           H  
ATOM   2144  HB3 GLN   158      51.227  81.103 109.596  1.00  0.00           H  
ATOM   2145  CG  GLN   158      49.571  79.759 109.833  1.00  0.00           C  
ATOM   2146  HG2 GLN   158      48.789  80.454 109.528  1.00  0.00           H  
ATOM   2147  HG3 GLN   158      49.616  79.230 108.881  1.00  0.00           H  
ATOM   2148  CD  GLN   158      48.897  78.885 110.789  1.00  0.00           C  
ATOM   2149  OE1 GLN   158      49.329  78.756 111.921  1.00  0.00           O  
ATOM   2150  NE2 GLN   158      47.834  78.262 110.409  1.00  0.00           N  
ATOM   2151 HE21 GLN   158      47.521  78.323 109.450  1.00  0.00           H  
ATOM   2152 HE22 GLN   158      47.390  77.605 111.035  1.00  0.00           H  
ATOM   2153  C   GLN   158      53.500  79.643 110.479  1.00  0.00           C  
ATOM   2154  O   GLN   158      54.431  78.826 110.525  1.00  0.00           O  
ATOM   2155  N   ASN   159      53.669  80.990 110.712  1.00  0.00           N  
ATOM   2156  H   ASN   159      52.904  81.649 110.737  1.00  0.00           H  
ATOM   2157  CA  ASN   159      54.876  81.575 111.323  1.00  0.00           C  
ATOM   2158  HA  ASN   159      55.756  81.501 110.685  1.00  0.00           H  
ATOM   2159  CB  ASN   159      54.713  83.110 111.545  1.00  0.00           C  
ATOM   2160  HB2 ASN   159      55.623  83.565 111.936  1.00  0.00           H  
ATOM   2161  HB3 ASN   159      54.488  83.613 110.604  1.00  0.00           H  
ATOM   2162  CG  ASN   159      53.554  83.483 112.492  1.00  0.00           C  
ATOM   2163  OD1 ASN   159      52.355  83.410 112.202  1.00  0.00           O  
ATOM   2164  ND2 ASN   159      53.935  84.026 113.653  1.00  0.00           N  
ATOM   2165 HD21 ASN   159      54.919  84.197 113.800  1.00  0.00           H  
ATOM   2166 HD22 ASN   159      53.287  84.527 114.244  1.00  0.00           H  
ATOM   2167  C   ASN   159      55.280  81.036 112.718  1.00  0.00           C  
ATOM   2168  O   ASN   159      54.421  80.868 113.604  1.00  0.00           O  
ATOM   2169  N   GLN   160      56.563  80.740 112.976  1.00  0.00           N  
ATOM   2170  H   GLN   160      56.868  80.532 113.916  1.00  0.00           H  
ATOM   2171  CA  GLN   160      57.596  80.417 112.014  1.00  0.00           C  
ATOM   2172  HA  GLN   160      57.165  80.330 111.016  1.00  0.00           H  
ATOM   2173  CB  GLN   160      58.634  81.512 112.058  1.00  0.00           C  
ATOM   2174  HB2 GLN   160      58.145  82.467 112.248  1.00  0.00           H  
ATOM   2175  HB3 GLN   160      59.331  81.415 112.890  1.00  0.00           H  
ATOM   2176  CG  GLN   160      59.317  81.773 110.658  1.00  0.00           C  
ATOM   2177  HG2 GLN   160      60.272  82.294 110.719  1.00  0.00           H  
ATOM   2178  HG3 GLN   160      59.530  80.849 110.120  1.00  0.00           H  
ATOM   2179  CD  GLN   160      58.472  82.574 109.668  1.00  0.00           C  
ATOM   2180  OE1 GLN   160      57.309  82.893 109.835  1.00  0.00           O  
ATOM   2181  NE2 GLN   160      59.094  82.881 108.520  1.00  0.00           N  
ATOM   2182 HE21 GLN   160      60.086  82.718 108.428  1.00  0.00           H  
ATOM   2183 HE22 GLN   160      58.560  83.243 107.743  1.00  0.00           H  
ATOM   2184  C   GLN   160      58.283  79.116 112.447  1.00  0.00           C  
ATOM   2185  O   GLN   160      58.559  78.925 113.626  1.00  0.00           O  
ATOM   2186  N   TYR   161      58.505  78.210 111.465  1.00  0.00           N  
ATOM   2187  H   TYR   161      58.047  78.358 110.577  1.00  0.00           H  
ATOM   2188  CA  TYR   161      59.245  76.910 111.534  1.00  0.00           C  
ATOM   2189  HA  TYR   161      59.860  77.064 112.420  1.00  0.00           H  
ATOM   2190  CB  TYR   161      58.253  75.731 111.710  1.00  0.00           C  
ATOM   2191  HB2 TYR   161      57.796  75.536 110.740  1.00  0.00           H  
ATOM   2192  HB3 TYR   161      58.770  74.779 111.827  1.00  0.00           H  
ATOM   2193  CG  TYR   161      57.173  75.939 112.704  1.00  0.00           C  
ATOM   2194  CD1 TYR   161      57.490  75.939 114.080  1.00  0.00           C  
ATOM   2195  HD1 TYR   161      58.530  75.808 114.341  1.00  0.00           H  
ATOM   2196  CE1 TYR   161      56.561  76.389 115.007  1.00  0.00           C  
ATOM   2197  HE1 TYR   161      56.755  76.418 116.069  1.00  0.00           H  
ATOM   2198  CZ  TYR   161      55.272  76.800 114.526  1.00  0.00           C  
ATOM   2199  OH  TYR   161      54.371  77.271 115.372  1.00  0.00           O  
ATOM   2200  HH  TYR   161      54.743  77.133 116.246  1.00  0.00           H  
ATOM   2201  CE2 TYR   161      54.957  76.782 113.156  1.00  0.00           C  
ATOM   2202  HE2 TYR   161      53.954  76.986 112.813  1.00  0.00           H  
ATOM   2203  CD2 TYR   161      55.960  76.428 112.262  1.00  0.00           C  
ATOM   2204  HD2 TYR   161      55.730  76.354 111.210  1.00  0.00           H  
ATOM   2205  C   TYR   161      60.123  76.632 110.379  1.00  0.00           C  
ATOM   2206  O   TYR   161      60.918  75.697 110.521  1.00  0.00           O  
ATOM   2207  N   ASN   162      59.951  77.343 109.247  1.00  0.00           N  
ATOM   2208  H   ASN   162      59.179  77.994 109.218  1.00  0.00           H  
ATOM   2209  CA  ASN   162      60.729  77.047 108.030  1.00  0.00           C  
ATOM   2210  HA  ASN   162      61.434  76.254 108.278  1.00  0.00           H  
ATOM   2211  CB  ASN   162      59.726  76.540 106.928  1.00  0.00           C  
ATOM   2212  HB2 ASN   162      59.025  75.791 107.295  1.00  0.00           H  
ATOM   2213  HB3 ASN   162      59.062  77.250 106.434  1.00  0.00           H  
ATOM   2214  CG  ASN   162      60.458  75.874 105.773  1.00  0.00           C  
ATOM   2215  OD1 ASN   162      61.611  75.467 105.829  1.00  0.00           O  
ATOM   2216  ND2 ASN   162      59.821  75.953 104.596  1.00  0.00           N  
ATOM   2217 HD21 ASN   162      60.361  75.586 103.826  1.00  0.00           H  
ATOM   2218 HD22 ASN   162      58.833  76.163 104.601  1.00  0.00           H  
ATOM   2219  C   ASN   162      61.377  78.320 107.519  1.00  0.00           C  
ATOM   2220  O   ASN   162      61.267  79.400 108.182  1.00  0.00           O  
ATOM   2221  N   SER   163      62.204  78.216 106.496  1.00  0.00           N  
ATOM   2222  H   SER   163      62.241  77.322 106.028  1.00  0.00           H  
ATOM   2223  CA  SER   163      62.832  79.375 105.821  1.00  0.00           C  
ATOM   2224  HA  SER   163      63.572  79.791 106.506  1.00  0.00           H  
ATOM   2225  CB  SER   163      63.783  78.932 104.718  1.00  0.00           C  
ATOM   2226  HB2 SER   163      64.610  78.414 105.202  1.00  0.00           H  
ATOM   2227  HB3 SER   163      63.256  78.228 104.074  1.00  0.00           H  
ATOM   2228  OG  SER   163      64.382  79.896 104.025  1.00  0.00           O  
ATOM   2229  HG  SER   163      65.125  79.592 103.497  1.00  0.00           H  
ATOM   2230  C   SER   163      61.807  80.360 105.242  1.00  0.00           C  
ATOM   2231  O   SER   163      60.659  79.986 104.935  1.00  0.00           O  
ATOM   2232  N   SER   164      62.280  81.626 104.976  1.00  0.00           N  
ATOM   2233  H   SER   164      63.242  81.790 105.239  1.00  0.00           H  
ATOM   2234  CA  SER   164      61.640  82.729 104.388  1.00  0.00           C  
ATOM   2235  HA  SER   164      62.403  83.445 104.082  1.00  0.00           H  
ATOM   2236  CB  SER   164      60.718  83.471 105.375  1.00  0.00           C  
ATOM   2237  HB2 SER   164      59.952  82.744 105.643  1.00  0.00           H  
ATOM   2238  HB3 SER   164      61.234  83.597 106.327  1.00  0.00           H  
ATOM   2239  OG  SER   164      60.210  84.691 104.925  1.00  0.00           O  
ATOM   2240  HG  SER   164      60.940  85.313 104.975  1.00  0.00           H  
ATOM   2241  C   SER   164      61.002  82.370 102.962  1.00  0.00           C  
ATOM   2242  O   SER   164      61.186  81.263 102.434  1.00  0.00           O  
ATOM   2243  N   SER   165      60.165  83.261 102.427  1.00  0.00           N  
ATOM   2244  H   SER   165      59.910  84.106 102.917  1.00  0.00           H  
ATOM   2245  CA  SER   165      59.949  83.329 100.979  1.00  0.00           C  
ATOM   2246  HA  SER   165      59.862  82.324 100.567  1.00  0.00           H  
ATOM   2247  CB  SER   165      58.661  84.143 100.710  1.00  0.00           C  
ATOM   2248  HB2 SER   165      57.780  83.647 101.117  1.00  0.00           H  
ATOM   2249  HB3 SER   165      58.676  85.166 101.086  1.00  0.00           H  
ATOM   2250  OG  SER   165      58.586  84.253  99.264  1.00  0.00           O  
ATOM   2251  HG  SER   165      58.173  83.516  98.807  1.00  0.00           H  
ATOM   2252  C   SER   165      61.170  84.067 100.324  1.00  0.00           C  
ATOM   2253  O   SER   165      61.578  85.050 100.911  1.00  0.00           O  
ATOM   2254  N   GLY   166      61.737  83.680  99.163  1.00  0.00           N  
ATOM   2255  H   GLY   166      61.437  82.793  98.784  1.00  0.00           H  
ATOM   2256  CA  GLY   166      62.803  84.302  98.436  1.00  0.00           C  
ATOM   2257  HA2 GLY   166      63.530  84.656  99.167  1.00  0.00           H  
ATOM   2258  HA3 GLY   166      63.330  83.529  97.878  1.00  0.00           H  
ATOM   2259  C   GLY   166      62.334  85.509  97.530  1.00  0.00           C  
ATOM   2260  O   GLY   166      63.130  86.309  97.145  1.00  0.00           O  
ATOM   2261  N   GLY   167      60.981  85.752  97.268  1.00  0.00           N  
ATOM   2262  H   GLY   167      60.294  85.186  97.745  1.00  0.00           H  
ATOM   2263  CA  GLY   167      60.339  86.765  96.450  1.00  0.00           C  
ATOM   2264  HA2 GLY   167      59.263  86.598  96.499  1.00  0.00           H  
ATOM   2265  HA3 GLY   167      60.458  87.743  96.916  1.00  0.00           H  
ATOM   2266  C   GLY   167      60.854  86.687  95.001  1.00  0.00           C  
ATOM   2267  O   GLY   167      61.097  85.596  94.505  1.00  0.00           O  
ATOM   2268  N   GLY   168      60.961  87.843  94.367  1.00  0.00           N  
ATOM   2269  H   GLY   168      60.811  88.642  94.967  1.00  0.00           H  
ATOM   2270  CA  GLY   168      61.664  88.019  93.110  1.00  0.00           C  
ATOM   2271  HA2 GLY   168      61.298  87.354  92.328  1.00  0.00           H  
ATOM   2272  HA3 GLY   168      61.378  88.996  92.720  1.00  0.00           H  
ATOM   2273  C   GLY   168      63.223  87.906  93.229  1.00  0.00           C  
ATOM   2274  O   GLY   168      63.630  88.131  94.386  1.00  0.00           O  
ATOM   2275  N   GLY   169      63.987  87.616  92.232  1.00  0.00           N  
ATOM   2276  H   GLY   169      64.973  87.676  92.442  1.00  0.00           H  
ATOM   2277  CA  GLY   169      63.690  87.636  90.831  1.00  0.00           C  
ATOM   2278  HA2 GLY   169      64.597  87.435  90.261  1.00  0.00           H  
ATOM   2279  HA3 GLY   169      62.939  86.876  90.614  1.00  0.00           H  
ATOM   2280  C   GLY   169      63.301  89.081  90.505  1.00  0.00           C  
ATOM   2281  O   GLY   169      63.936  89.996  90.994  1.00  0.00           O  
ATOM   2282  N   GLY   170      62.403  89.283  89.543  1.00  0.00           N  
ATOM   2283  H   GLY   170      61.960  88.455  89.170  1.00  0.00           H  
ATOM   2284  CA  GLY   170      61.819  90.595  89.255  1.00  0.00           C  
ATOM   2285  HA2 GLY   170      62.622  91.232  88.885  1.00  0.00           H  
ATOM   2286  HA3 GLY   170      61.184  90.713  88.377  1.00  0.00           H  
ATOM   2287  C   GLY   170      61.008  91.305  90.336  1.00  0.00           C  
ATOM   2288  O   GLY   170      60.785  90.795  91.446  1.00  0.00           O  
ATOM   2289  N   GLY   171      60.544  92.584  90.045  1.00  0.00           N  
ATOM   2290  H   GLY   171      59.874  92.919  90.722  1.00  0.00           H  
ATOM   2291  CA  GLY   171      60.566  93.332  88.835  1.00  0.00           C  
ATOM   2292  HA2 GLY   171      60.387  94.372  89.107  1.00  0.00           H  
ATOM   2293  HA3 GLY   171      61.557  93.221  88.396  1.00  0.00           H  
ATOM   2294  C   GLY   171      59.603  92.869  87.774  1.00  0.00           C  
ATOM   2295  O   GLY   171      58.961  91.827  87.893  1.00  0.00           O  
ATOM   2296  N   GLY   172      59.275  93.548  86.724  1.00  0.00           N  
ATOM   2297  H   GLY   172      58.455  93.155  86.283  1.00  0.00           H  
ATOM   2298  CA  GLY   172      59.855  94.796  86.289  1.00  0.00           C  
ATOM   2299  HA2 GLY   172      60.941  94.729  86.348  1.00  0.00           H  
ATOM   2300  HA3 GLY   172      59.667  94.872  85.218  1.00  0.00           H  
ATOM   2301  C   GLY   172      59.432  96.147  87.002  1.00  0.00           C  
ATOM   2302  O   GLY   172      58.502  96.089  87.821  1.00  0.00           O  
ATOM   2303  N   GLY   173      60.202  97.206  86.759  1.00  0.00           N  
ATOM   2304  H   GLY   173      61.000  97.159  86.141  1.00  0.00           H  
ATOM   2305  CA  GLY   173      59.945  98.516  87.365  1.00  0.00           C  
ATOM   2306  HA2 GLY   173      60.485  99.317  86.860  1.00  0.00           H  
ATOM   2307  HA3 GLY   173      58.869  98.687  87.330  1.00  0.00           H  
ATOM   2308  C   GLY   173      60.217  98.525  88.870  1.00  0.00           C  
ATOM   2309  O   GLY   173      60.749  97.438  89.307  1.00  0.00           O  
ATOM   2310  N   GLY   174      59.948  99.526  89.727  1.00  0.00           N  
ATOM   2311  H   GLY   174      60.379  99.430  90.635  1.00  0.00           H  
ATOM   2312  CA  GLY   174      59.675 100.911  89.315  1.00  0.00           C  
ATOM   2313  HA2 GLY   174      58.696 100.951  88.837  1.00  0.00           H  
ATOM   2314  HA3 GLY   174      59.613 101.476  90.245  1.00  0.00           H  
ATOM   2315  C   GLY   174      60.805 101.497  88.549  1.00  0.00           C  
ATOM   2316  O   GLY   174      61.882 100.884  88.413  1.00  0.00           O  
ATOM   2317  N   GLY   175      60.667 102.738  88.156  1.00  0.00           N  
ATOM   2318  H   GLY   175      59.772 103.165  88.346  1.00  0.00           H  
ATOM   2319  CA  GLY   175      61.633 103.530  87.484  1.00  0.00           C  
ATOM   2320  HA2 GLY   175      61.288 104.565  87.482  1.00  0.00           H  
ATOM   2321  HA3 GLY   175      62.577 103.515  88.028  1.00  0.00           H  
ATOM   2322  C   GLY   175      61.979 103.091  86.043  1.00  0.00           C  
ATOM   2323  O   GLY   175      61.466 102.134  85.430  1.00  0.00           O  
ATOM   2324  N   ASN   176      63.085 103.708  85.465  1.00  0.00           N  
ATOM   2325  H   ASN   176      63.560 104.348  86.085  1.00  0.00           H  
ATOM   2326  CA  ASN   176      63.516 103.585  84.079  1.00  0.00           C  
ATOM   2327  HA  ASN   176      63.908 102.571  84.003  1.00  0.00           H  
ATOM   2328  CB  ASN   176      62.437 103.937  83.056  1.00  0.00           C  
ATOM   2329  HB2 ASN   176      62.776 103.769  82.034  1.00  0.00           H  
ATOM   2330  HB3 ASN   176      61.616 103.220  83.051  1.00  0.00           H  
ATOM   2331  CG  ASN   176      61.883 105.330  83.089  1.00  0.00           C  
ATOM   2332  OD1 ASN   176      62.188 106.123  83.929  1.00  0.00           O  
ATOM   2333  ND2 ASN   176      60.957 105.678  82.243  1.00  0.00           N  
ATOM   2334 HD21 ASN   176      60.799 106.675  82.254  1.00  0.00           H  
ATOM   2335 HD22 ASN   176      60.737 105.029  81.501  1.00  0.00           H  
ATOM   2336  C   ASN   176      64.746 104.492  83.721  1.00  0.00           C  
ATOM   2337  O   ASN   176      65.173 105.457  84.378  1.00  0.00           O  
ATOM   2338  N   TYR   177      65.330 104.164  82.603  1.00  0.00           N  
ATOM   2339  H   TYR   177      65.007 103.379  82.055  1.00  0.00           H  
ATOM   2340  CA  TYR   177      66.284 105.049  81.976  1.00  0.00           C  
ATOM   2341  HA  TYR   177      67.094 105.258  82.675  1.00  0.00           H  
ATOM   2342  CB  TYR   177      67.036 104.400  80.767  1.00  0.00           C  
ATOM   2343  HB2 TYR   177      67.711 105.208  80.484  1.00  0.00           H  
ATOM   2344  HB3 TYR   177      67.748 103.670  81.152  1.00  0.00           H  
ATOM   2345  CG  TYR   177      66.159 104.017  79.554  1.00  0.00           C  
ATOM   2346  CD1 TYR   177      65.812 102.662  79.276  1.00  0.00           C  
ATOM   2347  HD1 TYR   177      66.182 101.842  79.873  1.00  0.00           H  
ATOM   2348  CE1 TYR   177      64.987 102.366  78.195  1.00  0.00           C  
ATOM   2349  HE1 TYR   177      64.736 101.319  78.113  1.00  0.00           H  
ATOM   2350  CZ  TYR   177      64.608 103.362  77.348  1.00  0.00           C  
ATOM   2351  OH  TYR   177      64.020 102.977  76.173  1.00  0.00           O  
ATOM   2352  HH  TYR   177      63.972 103.750  75.606  1.00  0.00           H  
ATOM   2353  CE2 TYR   177      64.928 104.711  77.577  1.00  0.00           C  
ATOM   2354  HE2 TYR   177      64.533 105.482  76.932  1.00  0.00           H  
ATOM   2355  CD2 TYR   177      65.702 104.967  78.680  1.00  0.00           C  
ATOM   2356  HD2 TYR   177      65.947 106.000  78.880  1.00  0.00           H  
ATOM   2357  C   TYR   177      65.738 106.396  81.500  1.00  0.00           C  
ATOM   2358  O   TYR   177      64.542 106.459  81.119  1.00  0.00           O  
ATOM   2359  N   GLY   178      66.464 107.548  81.480  1.00  0.00           N  
ATOM   2360  H   GLY   178      66.021 108.406  81.183  1.00  0.00           H  
ATOM   2361  CA  GLY   178      67.886 107.671  81.983  1.00  0.00           C  
ATOM   2362  HA2 GLY   178      67.935 107.196  82.962  1.00  0.00           H  
ATOM   2363  HA3 GLY   178      68.547 107.184  81.266  1.00  0.00           H  
ATOM   2364  C   GLY   178      68.259 109.180  82.151  1.00  0.00           C  
ATOM   2365  O   GLY   178      67.399 109.998  81.923  1.00  0.00           O  
ATOM   2366  N   GLN   179      69.486 109.475  82.563  1.00  0.00           N  
ATOM   2367  H   GLN   179      70.026 108.651  82.784  1.00  0.00           H  
ATOM   2368  CA  GLN   179      70.057 110.806  82.770  1.00  0.00           C  
ATOM   2369  HA  GLN   179      69.303 111.574  82.603  1.00  0.00           H  
ATOM   2370  CB  GLN   179      70.362 111.029  84.278  1.00  0.00           C  
ATOM   2371  HB2 GLN   179      70.962 110.174  84.589  1.00  0.00           H  
ATOM   2372  HB3 GLN   179      71.028 111.888  84.362  1.00  0.00           H  
ATOM   2373  CG  GLN   179      69.097 111.145  85.181  1.00  0.00           C  
ATOM   2374  HG2 GLN   179      68.557 110.214  85.004  1.00  0.00           H  
ATOM   2375  HG3 GLN   179      69.277 111.262  86.250  1.00  0.00           H  
ATOM   2376  CD  GLN   179      68.266 112.304  84.767  1.00  0.00           C  
ATOM   2377  OE1 GLN   179      68.691 113.365  84.432  1.00  0.00           O  
ATOM   2378  NE2 GLN   179      66.931 112.297  84.924  1.00  0.00           N  
ATOM   2379 HE21 GLN   179      66.471 111.436  85.185  1.00  0.00           H  
ATOM   2380 HE22 GLN   179      66.328 113.084  84.733  1.00  0.00           H  
ATOM   2381  C   GLN   179      71.345 111.130  81.802  1.00  0.00           C  
ATOM   2382  O   GLN   179      72.406 110.478  81.981  1.00  0.00           O  
ATOM   2383  N   ASP   180      71.376 112.186  80.995  1.00  0.00           N  
ATOM   2384  H   ASP   180      72.302 112.357  80.631  1.00  0.00           H  
ATOM   2385  CA  ASP   180      70.251 113.024  80.549  1.00  0.00           C  
ATOM   2386  HA  ASP   180      69.356 112.407  80.633  1.00  0.00           H  
ATOM   2387  CB  ASP   180      70.077 114.191  81.485  1.00  0.00           C  
ATOM   2388  HB2 ASP   180      70.254 113.887  82.517  1.00  0.00           H  
ATOM   2389  HB3 ASP   180      70.800 114.971  81.247  1.00  0.00           H  
ATOM   2390  CG  ASP   180      68.699 114.938  81.247  1.00  0.00           C  
ATOM   2391  OD1 ASP   180      68.644 116.084  81.656  1.00  0.00           O  
ATOM   2392  OD2 ASP   180      67.862 114.490  80.397  1.00  0.00           O  
ATOM   2393  C   ASP   180      70.403 113.419  79.101  1.00  0.00           C  
ATOM   2394  O   ASP   180      70.943 114.464  78.837  1.00  0.00           O  
ATOM   2395  N   GLN   181      69.848 112.551  78.195  1.00  0.00           N  
ATOM   2396  H   GLN   181      69.355 111.745  78.554  1.00  0.00           H  
ATOM   2397  CA  GLN   181      70.054 112.694  76.699  1.00  0.00           C  
ATOM   2398  HA  GLN   181      70.082 113.753  76.441  1.00  0.00           H  
ATOM   2399  CB  GLN   181      71.408 112.071  76.257  1.00  0.00           C  
ATOM   2400  HB2 GLN   181      71.383 110.981  76.239  1.00  0.00           H  
ATOM   2401  HB3 GLN   181      71.521 112.169  75.177  1.00  0.00           H  
ATOM   2402  CG  GLN   181      72.622 112.546  77.033  1.00  0.00           C  
ATOM   2403  HG2 GLN   181      73.494 112.540  76.380  1.00  0.00           H  
ATOM   2404  HG3 GLN   181      72.552 113.605  77.283  1.00  0.00           H  
ATOM   2405  CD  GLN   181      73.047 111.664  78.219  1.00  0.00           C  
ATOM   2406  OE1 GLN   181      72.573 110.504  78.477  1.00  0.00           O  
ATOM   2407  NE2 GLN   181      73.884 112.258  79.043  1.00  0.00           N  
ATOM   2408 HE21 GLN   181      74.351 113.090  78.711  1.00  0.00           H  
ATOM   2409 HE22 GLN   181      74.205 111.639  79.773  1.00  0.00           H  
ATOM   2410  C   GLN   181      68.877 112.078  75.997  1.00  0.00           C  
ATOM   2411  O   GLN   181      69.006 111.203  75.123  1.00  0.00           O  
ATOM   2412  N   SER   182      67.670 112.609  76.224  1.00  0.00           N  
ATOM   2413  H   SER   182      67.636 113.432  76.808  1.00  0.00           H  
ATOM   2414  CA  SER   182      66.425 112.345  75.497  1.00  0.00           C  
ATOM   2415  HA  SER   182      66.674 111.508  74.844  1.00  0.00           H  
ATOM   2416  CB  SER   182      65.212 111.917  76.380  1.00  0.00           C  
ATOM   2417  HB2 SER   182      64.839 112.762  76.958  1.00  0.00           H  
ATOM   2418  HB3 SER   182      64.356 111.672  75.752  1.00  0.00           H  
ATOM   2419  OG  SER   182      65.549 110.689  77.099  1.00  0.00           O  
ATOM   2420  HG  SER   182      65.818 111.018  77.960  1.00  0.00           H  
ATOM   2421  C   SER   182      66.093 113.571  74.592  1.00  0.00           C  
ATOM   2422  O   SER   182      65.270 114.403  75.007  1.00  0.00           O  
ATOM   2423  N   SER   183      66.668 113.846  73.447  1.00  0.00           N  
ATOM   2424  H   SER   183      66.386 114.679  72.952  1.00  0.00           H  
ATOM   2425  CA  SER   183      67.712 113.065  72.824  1.00  0.00           C  
ATOM   2426  HA  SER   183      67.610 112.015  73.096  1.00  0.00           H  
ATOM   2427  CB  SER   183      67.563 113.026  71.317  1.00  0.00           C  
ATOM   2428  HB2 SER   183      66.536 112.856  70.991  1.00  0.00           H  
ATOM   2429  HB3 SER   183      67.769 114.031  70.949  1.00  0.00           H  
ATOM   2430  OG  SER   183      68.370 112.144  70.690  1.00  0.00           O  
ATOM   2431  HG  SER   183      67.932 111.293  70.621  1.00  0.00           H  
ATOM   2432  C   SER   183      69.134 113.619  73.184  1.00  0.00           C  
ATOM   2433  O   SER   183      69.305 114.557  73.929  1.00  0.00           O  
ATOM   2434  N   MET   184      70.208 113.035  72.628  1.00  0.00           N  
ATOM   2435  H   MET   184      70.179 112.194  72.069  1.00  0.00           H  
ATOM   2436  CA  MET   184      71.477 113.796  72.551  1.00  0.00           C  
ATOM   2437  HA  MET   184      71.832 113.814  73.581  1.00  0.00           H  
ATOM   2438  CB  MET   184      72.443 112.949  71.704  1.00  0.00           C  
ATOM   2439  HB2 MET   184      72.518 111.960  72.156  1.00  0.00           H  
ATOM   2440  HB3 MET   184      72.028 112.972  70.697  1.00  0.00           H  
ATOM   2441  CG  MET   184      73.825 113.640  71.623  1.00  0.00           C  
ATOM   2442  HG2 MET   184      74.519 113.040  71.033  1.00  0.00           H  
ATOM   2443  HG3 MET   184      73.636 114.479  70.954  1.00  0.00           H  
ATOM   2444  SD  MET   184      74.632 113.970  73.202  1.00  0.00           S  
ATOM   2445  CE  MET   184      75.136 112.347  73.692  1.00  0.00           C  
ATOM   2446  HE1 MET   184      74.287 111.687  73.870  1.00  0.00           H  
ATOM   2447  HE2 MET   184      75.713 112.008  72.831  1.00  0.00           H  
ATOM   2448  HE3 MET   184      75.776 112.342  74.574  1.00  0.00           H  
ATOM   2449  C   MET   184      71.231 115.227  71.952  1.00  0.00           C  
ATOM   2450  O   MET   184      70.620 115.450  70.853  1.00  0.00           O  
ATOM   2451  N   SER   185      71.781 116.241  72.580  1.00  0.00           N  
ATOM   2452  H   SER   185      72.288 116.009  73.422  1.00  0.00           H  
ATOM   2453  CA  SER   185      71.853 117.675  72.197  1.00  0.00           C  
ATOM   2454  HA  SER   185      70.891 118.057  71.856  1.00  0.00           H  
ATOM   2455  CB  SER   185      72.287 118.399  73.445  1.00  0.00           C  
ATOM   2456  HB2 SER   185      72.041 119.451  73.304  1.00  0.00           H  
ATOM   2457  HB3 SER   185      71.605 118.007  74.200  1.00  0.00           H  
ATOM   2458  OG  SER   185      73.639 118.205  73.835  1.00  0.00           O  
ATOM   2459  HG  SER   185      73.539 117.351  74.262  1.00  0.00           H  
ATOM   2460  C   SER   185      72.874 118.024  71.155  1.00  0.00           C  
ATOM   2461  O   SER   185      73.754 117.179  70.878  1.00  0.00           O  
ATOM   2462  N   SER   186      72.736 119.190  70.563  1.00  0.00           N  
ATOM   2463  H   SER   186      71.991 119.772  70.917  1.00  0.00           H  
ATOM   2464  CA  SER   186      73.724 119.840  69.726  1.00  0.00           C  
ATOM   2465  HA  SER   186      73.738 119.254  68.808  1.00  0.00           H  
ATOM   2466  CB  SER   186      73.244 121.261  69.363  1.00  0.00           C  
ATOM   2467  HB2 SER   186      73.945 121.735  68.676  1.00  0.00           H  
ATOM   2468  HB3 SER   186      72.333 121.276  68.764  1.00  0.00           H  
ATOM   2469  OG  SER   186      72.982 122.162  70.411  1.00  0.00           O  
ATOM   2470  HG  SER   186      72.617 122.946  69.994  1.00  0.00           H  
ATOM   2471  C   SER   186      75.176 119.716  70.298  1.00  0.00           C  
ATOM   2472  O   SER   186      75.451 119.840  71.451  1.00  0.00           O  
ATOM   2473  N   GLY   187      76.224 119.479  69.527  1.00  0.00           N  
ATOM   2474  H   GLY   187      77.106 119.640  69.990  1.00  0.00           H  
ATOM   2475  CA  GLY   187      76.306 119.113  68.102  1.00  0.00           C  
ATOM   2476  HA2 GLY   187      75.798 118.159  67.967  1.00  0.00           H  
ATOM   2477  HA3 GLY   187      75.816 119.823  67.435  1.00  0.00           H  
ATOM   2478  C   GLY   187      77.767 118.953  67.788  1.00  0.00           C  
ATOM   2479  O   GLY   187      78.672 119.519  68.417  1.00  0.00           O  
ATOM   2480  N   GLY   188      78.030 118.096  66.780  1.00  0.00           N  
ATOM   2481  H   GLY   188      77.274 117.760  66.200  1.00  0.00           H  
ATOM   2482  CA  GLY   188      79.408 117.610  66.451  1.00  0.00           C  
ATOM   2483  HA2 GLY   188      79.434 117.206  65.439  1.00  0.00           H  
ATOM   2484  HA3 GLY   188      80.090 118.451  66.581  1.00  0.00           H  
ATOM   2485  C   GLY   188      79.767 116.551  67.453  1.00  0.00           C  
ATOM   2486  O   GLY   188      79.144 116.238  68.452  1.00  0.00           O  
ATOM   2487  N   GLY   189      80.838 115.866  67.050  1.00  0.00           N  
ATOM   2488  H   GLY   189      81.124 115.051  67.573  1.00  0.00           H  
ATOM   2489  CA  GLY   189      81.828 116.106  65.983  1.00  0.00           C  
ATOM   2490  HA2 GLY   189      82.394 115.175  65.965  1.00  0.00           H  
ATOM   2491  HA3 GLY   189      81.352 116.339  65.030  1.00  0.00           H  
ATOM   2492  C   GLY   189      82.892 117.195  66.228  1.00  0.00           C  
ATOM   2493  O   GLY   189      82.995 117.758  67.320  1.00  0.00           O  
ATOM   2494  N   SER   190      83.676 117.584  65.185  1.00  0.00           N  
ATOM   2495  H   SER   190      83.515 117.117  64.305  1.00  0.00           H  
ATOM   2496  CA  SER   190      84.721 118.618  65.204  1.00  0.00           C  
ATOM   2497  HA  SER   190      84.604 119.380  65.975  1.00  0.00           H  
ATOM   2498  CB  SER   190      86.113 117.986  65.449  1.00  0.00           C  
ATOM   2499  HB2 SER   190      86.489 117.527  64.535  1.00  0.00           H  
ATOM   2500  HB3 SER   190      86.833 118.750  65.742  1.00  0.00           H  
ATOM   2501  OG  SER   190      86.093 117.102  66.420  1.00  0.00           O  
ATOM   2502  HG  SER   190      85.505 116.414  66.099  1.00  0.00           H  
ATOM   2503  C   SER   190      84.757 119.376  63.829  1.00  0.00           C  
ATOM   2504  O   SER   190      84.004 118.997  62.918  1.00  0.00           O  
ATOM   2505  N   GLY   191      85.406 120.520  63.664  1.00  0.00           N  
ATOM   2506  H   GLY   191      85.312 120.963  62.761  1.00  0.00           H  
ATOM   2507  CA  GLY   191      86.062 121.378  64.662  1.00  0.00           C  
ATOM   2508  HA2 GLY   191      85.236 121.499  65.363  1.00  0.00           H  
ATOM   2509  HA3 GLY   191      86.949 120.927  65.107  1.00  0.00           H  
ATOM   2510  C   GLY   191      86.408 122.782  64.064  1.00  0.00           C  
ATOM   2511  O   GLY   191      86.388 123.010  62.875  1.00  0.00           O  
ATOM   2512  N   GLY   192      86.549 123.782  64.968  1.00  0.00           N  
ATOM   2513  H   GLY   192      86.323 123.604  65.936  1.00  0.00           H  
ATOM   2514  CA  GLY   192      86.608 125.196  64.690  1.00  0.00           C  
ATOM   2515  HA2 GLY   192      85.770 125.429  64.033  1.00  0.00           H  
ATOM   2516  HA3 GLY   192      86.439 125.781  65.594  1.00  0.00           H  
ATOM   2517  C   GLY   192      87.869 125.673  63.957  1.00  0.00           C  
ATOM   2518  O   GLY   192      88.068 126.913  63.884  1.00  0.00           O  
ATOM   2519  N   GLY   193      88.847 124.818  63.588  1.00  0.00           N  
ATOM   2520  H   GLY   193      88.665 123.825  63.571  1.00  0.00           H  
ATOM   2521  CA  GLY   193      89.904 125.119  62.662  1.00  0.00           C  
ATOM   2522  HA2 GLY   193      90.330 126.101  62.869  1.00  0.00           H  
ATOM   2523  HA3 GLY   193      90.722 124.435  62.889  1.00  0.00           H  
ATOM   2524  C   GLY   193      89.374 125.166  61.220  1.00  0.00           C  
ATOM   2525  O   GLY   193      88.151 125.132  60.937  1.00  0.00           O  
ATOM   2526  N   TYR   194      90.384 125.386  60.340  1.00  0.00           N  
ATOM   2527  H   TYR   194      91.310 125.423  60.741  1.00  0.00           H  
ATOM   2528  CA  TYR   194      90.104 125.575  58.897  1.00  0.00           C  
ATOM   2529  HA  TYR   194      89.695 126.567  58.707  1.00  0.00           H  
ATOM   2530  CB  TYR   194      91.476 125.529  58.157  1.00  0.00           C  
ATOM   2531  HB2 TYR   194      91.949 124.554  58.272  1.00  0.00           H  
ATOM   2532  HB3 TYR   194      91.227 125.693  57.109  1.00  0.00           H  
ATOM   2533  CG  TYR   194      92.516 126.605  58.466  1.00  0.00           C  
ATOM   2534  CD1 TYR   194      93.866 126.257  58.798  1.00  0.00           C  
ATOM   2535  HD1 TYR   194      94.129 125.213  58.884  1.00  0.00           H  
ATOM   2536  CE1 TYR   194      94.860 127.243  58.749  1.00  0.00           C  
ATOM   2537  HE1 TYR   194      95.910 126.996  58.808  1.00  0.00           H  
ATOM   2538  CZ  TYR   194      94.505 128.571  58.633  1.00  0.00           C  
ATOM   2539  OH  TYR   194      95.338 129.622  58.727  1.00  0.00           O  
ATOM   2540  HH  TYR   194      96.163 129.167  58.909  1.00  0.00           H  
ATOM   2541  CE2 TYR   194      93.187 128.895  58.310  1.00  0.00           C  
ATOM   2542  HE2 TYR   194      92.911 129.903  58.035  1.00  0.00           H  
ATOM   2543  CD2 TYR   194      92.175 127.919  58.274  1.00  0.00           C  
ATOM   2544  HD2 TYR   194      91.156 128.180  58.027  1.00  0.00           H  
ATOM   2545  C   TYR   194      89.204 124.466  58.217  1.00  0.00           C  
ATOM   2546  O   TYR   194      89.308 123.303  58.554  1.00  0.00           O  
ATOM   2547  N   GLY   195      88.269 124.840  57.259  1.00  0.00           N  
ATOM   2548  H   GLY   195      87.729 124.077  56.878  1.00  0.00           H  
ATOM   2549  CA  GLY   195      88.016 126.210  56.732  1.00  0.00           C  
ATOM   2550  HA2 GLY   195      87.868 126.952  57.517  1.00  0.00           H  
ATOM   2551  HA3 GLY   195      88.917 126.433  56.159  1.00  0.00           H  
ATOM   2552  C   GLY   195      86.844 126.245  55.761  1.00  0.00           C  
ATOM   2553  O   GLY   195      85.844 125.600  55.962  1.00  0.00           O  
ATOM   2554  N   ASN   196      87.040 127.033  54.639  1.00  0.00           N  
ATOM   2555  H   ASN   196      87.911 127.531  54.522  1.00  0.00           H  
ATOM   2556  CA  ASN   196      86.095 127.056  53.530  1.00  0.00           C  
ATOM   2557  HA  ASN   196      85.065 127.097  53.883  1.00  0.00           H  
ATOM   2558  CB  ASN   196      86.236 128.445  52.902  1.00  0.00           C  
ATOM   2559  HB2 ASN   196      86.010 129.246  53.606  1.00  0.00           H  
ATOM   2560  HB3 ASN   196      87.275 128.630  52.629  1.00  0.00           H  
ATOM   2561  CG  ASN   196      85.360 128.552  51.608  1.00  0.00           C  
ATOM   2562  OD1 ASN   196      84.121 128.604  51.758  1.00  0.00           O  
ATOM   2563  ND2 ASN   196      85.982 128.477  50.465  1.00  0.00           N  
ATOM   2564 HD21 ASN   196      85.466 128.660  49.617  1.00  0.00           H  
ATOM   2565 HD22 ASN   196      86.935 128.808  50.411  1.00  0.00           H  
ATOM   2566  C   ASN   196      86.268 125.867  52.629  1.00  0.00           C  
ATOM   2567  O   ASN   196      87.346 125.277  52.482  1.00  0.00           O  
ATOM   2568  N   GLN   197      85.178 125.397  51.999  1.00  0.00           N  
ATOM   2569  H   GLN   197      84.303 125.810  52.288  1.00  0.00           H  
ATOM   2570  CA  GLN   197      85.045 124.252  51.093  1.00  0.00           C  
ATOM   2571  HA  GLN   197      85.990 123.822  50.760  1.00  0.00           H  
ATOM   2572  CB  GLN   197      84.330 123.097  51.842  1.00  0.00           C  
ATOM   2573  HB2 GLN   197      83.500 123.464  52.445  1.00  0.00           H  
ATOM   2574  HB3 GLN   197      83.953 122.345  51.148  1.00  0.00           H  
ATOM   2575  CG  GLN   197      85.310 122.439  52.738  1.00  0.00           C  
ATOM   2576  HG2 GLN   197      86.198 122.027  52.260  1.00  0.00           H  
ATOM   2577  HG3 GLN   197      85.500 123.240  53.453  1.00  0.00           H  
ATOM   2578  CD  GLN   197      84.720 121.316  53.645  1.00  0.00           C  
ATOM   2579  OE1 GLN   197      84.223 121.473  54.734  1.00  0.00           O  
ATOM   2580  NE2 GLN   197      84.646 120.087  53.109  1.00  0.00           N  
ATOM   2581 HE21 GLN   197      84.959 119.874  52.173  1.00  0.00           H  
ATOM   2582 HE22 GLN   197      84.125 119.450  53.696  1.00  0.00           H  
ATOM   2583  C   GLN   197      84.298 124.711  49.874  1.00  0.00           C  
ATOM   2584  O   GLN   197      83.802 123.903  49.115  1.00  0.00           O  
ATOM   2585  N   ASP   198      84.032 125.996  49.638  1.00  0.00           N  
ATOM   2586  H   ASP   198      84.509 126.676  50.212  1.00  0.00           H  
ATOM   2587  CA  ASP   198      82.948 126.586  48.803  1.00  0.00           C  
ATOM   2588  HA  ASP   198      82.459 125.791  48.239  1.00  0.00           H  
ATOM   2589  CB  ASP   198      81.818 127.258  49.612  1.00  0.00           C  
ATOM   2590  HB2 ASP   198      81.551 126.588  50.430  1.00  0.00           H  
ATOM   2591  HB3 ASP   198      82.146 128.236  49.964  1.00  0.00           H  
ATOM   2592  CG  ASP   198      80.629 127.713  48.792  1.00  0.00           C  
ATOM   2593  OD1 ASP   198      79.986 128.754  49.095  1.00  0.00           O  
ATOM   2594  OD2 ASP   198      80.250 126.957  47.872  1.00  0.00           O  
ATOM   2595  C   ASP   198      83.547 127.638  47.784  1.00  0.00           C  
ATOM   2596  O   ASP   198      84.667 128.108  48.066  1.00  0.00           O  
ATOM   2597  N   GLN   199      82.931 127.756  46.570  1.00  0.00           N  
ATOM   2598  H   GLN   199      82.010 127.349  46.490  1.00  0.00           H  
ATOM   2599  CA  GLN   199      83.400 128.461  45.434  1.00  0.00           C  
ATOM   2600  HA  GLN   199      84.320 128.027  45.040  1.00  0.00           H  
ATOM   2601  CB  GLN   199      82.354 128.312  44.284  1.00  0.00           C  
ATOM   2602  HB2 GLN   199      81.372 128.367  44.755  1.00  0.00           H  
ATOM   2603  HB3 GLN   199      82.572 129.166  43.644  1.00  0.00           H  
ATOM   2604  CG  GLN   199      82.495 126.961  43.649  1.00  0.00           C  
ATOM   2605  HG2 GLN   199      82.490 126.163  44.391  1.00  0.00           H  
ATOM   2606  HG3 GLN   199      81.639 126.758  43.005  1.00  0.00           H  
ATOM   2607  CD  GLN   199      83.704 126.790  42.715  1.00  0.00           C  
ATOM   2608  OE1 GLN   199      84.311 127.771  42.326  1.00  0.00           O  
ATOM   2609  NE2 GLN   199      83.980 125.567  42.321  1.00  0.00           N  
ATOM   2610 HE21 GLN   199      83.484 124.776  42.707  1.00  0.00           H  
ATOM   2611 HE22 GLN   199      84.713 125.363  41.657  1.00  0.00           H  
ATOM   2612  C   GLN   199      83.594 129.923  45.836  1.00  0.00           C  
ATOM   2613  O   GLN   199      82.626 130.533  46.278  1.00  0.00           O  
ATOM   2614  N   SER   200      84.730 130.564  45.522  1.00  0.00           N  
ATOM   2615  H   SER   200      84.762 131.456  45.995  1.00  0.00           H  
ATOM   2616  CA  SER   200      85.814 130.054  44.547  1.00  0.00           C  
ATOM   2617  HA  SER   200      85.435 129.265  43.899  1.00  0.00           H  
ATOM   2618  CB  SER   200      86.393 131.181  43.571  1.00  0.00           C  
ATOM   2619  HB2 SER   200      87.044 130.865  42.755  1.00  0.00           H  
ATOM   2620  HB3 SER   200      85.613 131.738  43.051  1.00  0.00           H  
ATOM   2621  OG  SER   200      87.166 132.012  44.350  1.00  0.00           O  
ATOM   2622  HG  SER   200      87.783 132.392  43.721  1.00  0.00           H  
ATOM   2623  C   SER   200      86.997 129.285  45.182  1.00  0.00           C  
ATOM   2624  O   SER   200      88.035 129.037  44.541  1.00  0.00           O  
ATOM   2625  N   GLY   201      86.825 128.772  46.432  1.00  0.00           N  
ATOM   2626  H   GLY   201      85.951 128.928  46.914  1.00  0.00           H  
ATOM   2627  CA  GLY   201      87.632 127.705  47.178  1.00  0.00           C  
ATOM   2628  HA2 GLY   201      88.639 127.734  46.762  1.00  0.00           H  
ATOM   2629  HA3 GLY   201      87.771 127.906  48.241  1.00  0.00           H  
ATOM   2630  C   GLY   201      87.025 126.270  47.121  1.00  0.00           C  
ATOM   2631  O   GLY   201      86.234 125.943  46.283  1.00  0.00           O  
ATOM   2632  N   GLY   202      87.334 125.374  48.139  1.00  0.00           N  
ATOM   2633  H   GLY   202      86.977 124.443  47.977  1.00  0.00           H  
ATOM   2634  CA  GLY   202      88.416 125.500  49.142  1.00  0.00           C  
ATOM   2635  HA2 GLY   202      88.229 126.389  49.744  1.00  0.00           H  
ATOM   2636  HA3 GLY   202      88.316 124.686  49.861  1.00  0.00           H  
ATOM   2637  C   GLY   202      89.795 125.538  48.425  1.00  0.00           C  
ATOM   2638  O   GLY   202      89.878 125.401  47.171  1.00  0.00           O  
ATOM   2639  N   GLY   203      90.872 125.808  49.179  1.00  0.00           N  
ATOM   2640  H   GLY   203      91.656 125.874  48.546  1.00  0.00           H  
ATOM   2641  CA  GLY   203      91.140 125.830  50.612  1.00  0.00           C  
ATOM   2642  HA2 GLY   203      90.448 125.134  51.085  1.00  0.00           H  
ATOM   2643  HA3 GLY   203      92.183 125.566  50.788  1.00  0.00           H  
ATOM   2644  C   GLY   203      90.974 127.233  51.192  1.00  0.00           C  
ATOM   2645  O   GLY   203      89.840 127.722  51.199  1.00  0.00           O  
ATOM   2646  N   GLY   204      92.011 127.701  51.923  1.00  0.00           N  
ATOM   2647  H   GLY   204      92.882 127.207  52.056  1.00  0.00           H  
ATOM   2648  CA  GLY   204      91.961 128.832  52.859  1.00  0.00           C  
ATOM   2649  HA2 GLY   204      92.812 128.687  53.525  1.00  0.00           H  
ATOM   2650  HA3 GLY   204      91.961 129.760  52.288  1.00  0.00           H  
ATOM   2651  C   GLY   204      90.768 128.790  53.803  1.00  0.00           C  
ATOM   2652  O   GLY   204      90.467 127.716  54.317  1.00  0.00           O  
ATOM   2653  N   SER   205      90.168 129.905  54.152  1.00  0.00           N  
ATOM   2654  H   SER   205      89.454 129.761  54.851  1.00  0.00           H  
ATOM   2655  CA  SER   205      90.233 131.231  53.558  1.00  0.00           C  
ATOM   2656  HA  SER   205      90.390 131.043  52.496  1.00  0.00           H  
ATOM   2657  CB  SER   205      88.900 131.926  53.833  1.00  0.00           C  
ATOM   2658  HB2 SER   205      88.092 131.236  53.592  1.00  0.00           H  
ATOM   2659  HB3 SER   205      88.874 132.341  54.840  1.00  0.00           H  
ATOM   2660  OG  SER   205      88.655 132.984  52.910  1.00  0.00           O  
ATOM   2661  HG  SER   205      88.067 132.657  52.226  1.00  0.00           H  
ATOM   2662  C   SER   205      91.471 131.988  54.073  1.00  0.00           C  
ATOM   2663  O   SER   205      91.964 131.723  55.164  1.00  0.00           O  
ATOM   2664  N   GLY   206      92.012 132.941  53.253  1.00  0.00           N  
ATOM   2665  H   GLY   206      91.561 133.173  52.380  1.00  0.00           H  
ATOM   2666  CA  GLY   206      93.329 133.514  53.458  1.00  0.00           C  
ATOM   2667  HA2 GLY   206      93.889 132.746  53.992  1.00  0.00           H  
ATOM   2668  HA3 GLY   206      93.892 133.631  52.532  1.00  0.00           H  
ATOM   2669  C   GLY   206      93.230 134.983  54.039  1.00  0.00           C  
ATOM   2670  O   GLY   206      92.256 135.298  54.749  1.00  0.00           O  
ATOM   2671  N   GLY   207      94.153 135.913  53.693  1.00  0.00           N  
ATOM   2672  H   GLY   207      94.047 136.830  54.102  1.00  0.00           H  
ATOM   2673  CA  GLY   207      95.407 135.608  52.962  1.00  0.00           C  
ATOM   2674  HA2 GLY   207      95.758 134.597  53.169  1.00  0.00           H  
ATOM   2675  HA3 GLY   207      95.231 135.743  51.895  1.00  0.00           H  
ATOM   2676  C   GLY   207      96.525 136.617  53.165  1.00  0.00           C  
ATOM   2677  O   GLY   207      96.602 137.267  54.238  1.00  0.00           O  
ATOM   2678  N   TYR   208      97.353 136.829  52.153  1.00  0.00           N  
ATOM   2679  H   TYR   208      97.130 136.414  51.259  1.00  0.00           H  
ATOM   2680  CA  TYR   208      98.613 137.559  52.104  1.00  0.00           C  
ATOM   2681  HA  TYR   208      98.434 138.626  52.233  1.00  0.00           H  
ATOM   2682  CB  TYR   208      99.561 137.250  53.255  1.00  0.00           C  
ATOM   2683  HB2 TYR   208      99.029 137.574  54.149  1.00  0.00           H  
ATOM   2684  HB3 TYR   208      99.647 136.167  53.163  1.00  0.00           H  
ATOM   2685  CG  TYR   208     100.903 137.931  53.122  1.00  0.00           C  
ATOM   2686  CD1 TYR   208     100.974 139.351  53.294  1.00  0.00           C  
ATOM   2687  HD1 TYR   208     100.117 139.947  53.572  1.00  0.00           H  
ATOM   2688  CE1 TYR   208     102.216 140.007  53.102  1.00  0.00           C  
ATOM   2689  HE1 TYR   208     102.278 141.076  53.242  1.00  0.00           H  
ATOM   2690  CZ  TYR   208     103.360 139.299  52.717  1.00  0.00           C  
ATOM   2691  OH  TYR   208     104.492 139.898  52.429  1.00  0.00           O  
ATOM   2692  HH  TYR   208     104.422 140.843  52.587  1.00  0.00           H  
ATOM   2693  CE2 TYR   208     103.244 137.892  52.429  1.00  0.00           C  
ATOM   2694  HE2 TYR   208     104.064 137.332  52.004  1.00  0.00           H  
ATOM   2695  CD2 TYR   208     102.013 137.195  52.708  1.00  0.00           C  
ATOM   2696  HD2 TYR   208     101.947 136.146  52.459  1.00  0.00           H  
ATOM   2697  C   TYR   208      99.293 137.203  50.761  1.00  0.00           C  
ATOM   2698  O   TYR   208      99.114 136.077  50.210  1.00  0.00           O  
ATOM   2699  N   GLY   209      99.872 138.187  50.095  1.00  0.00           N  
ATOM   2700  H   GLY   209      99.848 139.071  50.582  1.00  0.00           H  
ATOM   2701  CA  GLY   209     100.169 138.183  48.683  1.00  0.00           C  
ATOM   2702  HA2 GLY   209      99.193 138.045  48.217  1.00  0.00           H  
ATOM   2703  HA3 GLY   209     100.553 139.160  48.391  1.00  0.00           H  
ATOM   2704  C   GLY   209     100.993 137.053  48.137  1.00  0.00           C  
ATOM   2705  O   GLY   209     101.736 136.377  48.829  1.00  0.00           O  
ATOM   2706  N   GLN   210     100.980 136.877  46.819  1.00  0.00           N  
ATOM   2707  H   GLN   210     101.679 136.201  46.543  1.00  0.00           H  
ATOM   2708  CA  GLN   210     100.192 137.588  45.733  1.00  0.00           C  
ATOM   2709  HA  GLN   210     100.689 137.238  44.828  1.00  0.00           H  
ATOM   2710  CB  GLN   210      98.814 136.916  45.661  1.00  0.00           C  
ATOM   2711  HB2 GLN   210      98.979 135.839  45.635  1.00  0.00           H  
ATOM   2712  HB3 GLN   210      98.258 137.166  46.565  1.00  0.00           H  
ATOM   2713  CG  GLN   210      97.854 137.167  44.502  1.00  0.00           C  
ATOM   2714  HG2 GLN   210      96.923 136.653  44.742  1.00  0.00           H  
ATOM   2715  HG3 GLN   210      97.603 138.216  44.348  1.00  0.00           H  
ATOM   2716  CD  GLN   210      98.149 136.530  43.172  1.00  0.00           C  
ATOM   2717  OE1 GLN   210      99.190 135.979  42.889  1.00  0.00           O  
ATOM   2718  NE2 GLN   210      97.184 136.306  42.291  1.00  0.00           N  
ATOM   2719 HE21 GLN   210      97.348 135.768  41.452  1.00  0.00           H  
ATOM   2720 HE22 GLN   210      96.300 136.782  42.402  1.00  0.00           H  
ATOM   2721  C   GLN   210     100.319 139.096  45.735  1.00  0.00           C  
ATOM   2722  O   GLN   210      99.285 139.728  45.672  1.00  0.00           O  
ATOM   2723  N   GLN   211     101.560 139.641  45.765  1.00  0.00           N  
ATOM   2724  H   GLN   211     102.318 138.974  45.785  1.00  0.00           H  
ATOM   2725  CA  GLN   211     101.894 141.051  45.837  1.00  0.00           C  
ATOM   2726  HA  GLN   211     101.379 141.512  46.680  1.00  0.00           H  
ATOM   2727  CB  GLN   211     103.386 141.210  45.881  1.00  0.00           C  
ATOM   2728  HB2 GLN   211     103.756 140.359  45.311  1.00  0.00           H  
ATOM   2729  HB3 GLN   211     103.687 142.204  45.548  1.00  0.00           H  
ATOM   2730  CG  GLN   211     103.995 141.099  47.319  1.00  0.00           C  
ATOM   2731  HG2 GLN   211     105.081 141.149  47.396  1.00  0.00           H  
ATOM   2732  HG3 GLN   211     103.542 141.947  47.833  1.00  0.00           H  
ATOM   2733  CD  GLN   211     103.727 139.795  48.008  1.00  0.00           C  
ATOM   2734  OE1 GLN   211     103.971 138.745  47.385  1.00  0.00           O  
ATOM   2735  NE2 GLN   211     103.189 139.761  49.209  1.00  0.00           N  
ATOM   2736 HE21 GLN   211     102.855 140.606  49.651  1.00  0.00           H  
ATOM   2737 HE22 GLN   211     102.985 138.879  49.657  1.00  0.00           H  
ATOM   2738  C   GLN   211     101.331 141.712  44.562  1.00  0.00           C  
ATOM   2739  O   GLN   211     101.313 141.115  43.485  1.00  0.00           O  
ATOM   2740  N   ASP   212     101.054 143.032  44.551  1.00  0.00           N  
ATOM   2741  H   ASP   212     101.284 143.559  45.381  1.00  0.00           H  
ATOM   2742  CA  ASP   212     100.624 143.773  43.360  1.00  0.00           C  
ATOM   2743  HA  ASP   212      99.624 143.503  43.021  1.00  0.00           H  
ATOM   2744  CB  ASP   212     100.594 145.205  43.744  1.00  0.00           C  
ATOM   2745  HB2 ASP   212     101.586 145.451  44.124  1.00  0.00           H  
ATOM   2746  HB3 ASP   212     100.324 145.775  42.855  1.00  0.00           H  
ATOM   2747  CG  ASP   212      99.632 145.756  44.834  1.00  0.00           C  
ATOM   2748  OD1 ASP   212      99.771 146.956  45.085  1.00  0.00           O  
ATOM   2749  OD2 ASP   212      98.750 145.015  45.386  1.00  0.00           O  
ATOM   2750  C   ASP   212     101.605 143.762  42.174  1.00  0.00           C  
ATOM   2751  O   ASP   212     102.863 143.602  42.275  1.00  0.00           O  
ATOM   2752  N   ARG   213     101.094 143.701  40.966  1.00  0.00           N  
ATOM   2753  H   ARG   213     100.097 143.859  40.935  1.00  0.00           H  
ATOM   2754  CA  ARG   213     101.751 143.569  39.709  1.00  0.00           C  
ATOM   2755  HA  ARG   213     102.323 142.642  39.687  1.00  0.00           H  
ATOM   2756  CB  ARG   213     100.772 143.457  38.519  1.00  0.00           C  
ATOM   2757  HB2 ARG   213      99.874 144.038  38.727  1.00  0.00           H  
ATOM   2758  HB3 ARG   213     101.319 143.867  37.670  1.00  0.00           H  
ATOM   2759  CG  ARG   213     100.359 142.049  38.248  1.00  0.00           C  
ATOM   2760  HG2 ARG   213      99.863 142.063  37.277  1.00  0.00           H  
ATOM   2761  HG3 ARG   213     101.262 141.442  38.175  1.00  0.00           H  
ATOM   2762  CD  ARG   213      99.499 141.489  39.340  1.00  0.00           C  
ATOM   2763  HD2 ARG   213      99.938 141.530  40.337  1.00  0.00           H  
ATOM   2764  HD3 ARG   213      98.699 142.226  39.405  1.00  0.00           H  
ATOM   2765  NE  ARG   213      98.945 140.150  39.004  1.00  0.00           N  
ATOM   2766  HE  ARG   213      98.209 140.233  38.317  1.00  0.00           H  
ATOM   2767  CZ  ARG   213      99.351 138.944  39.383  1.00  0.00           C  
ATOM   2768  NH1 ARG   213     100.389 138.709  40.015  1.00  0.00           N  
ATOM   2769 HH11 ARG   213     100.721 137.804  40.318  1.00  0.00           H  
ATOM   2770 HH12 ARG   213     101.024 139.460  40.245  1.00  0.00           H  
ATOM   2771  NH2 ARG   213      98.729 137.856  39.013  1.00  0.00           N  
ATOM   2772 HH21 ARG   213      99.038 136.914  39.207  1.00  0.00           H  
ATOM   2773 HH22 ARG   213      97.795 138.053  38.684  1.00  0.00           H  
ATOM   2774  C   ARG   213     102.753 144.667  39.398  1.00  0.00           C  
ATOM   2775  O   ARG   213     102.312 145.843  39.470  1.00  0.00           O  
ATOM   2776  N   GLY   214     104.040 144.417  39.051  1.00  0.00           N  
ATOM   2777  H   GLY   214     104.503 145.201  38.614  1.00  0.00           H  
ATOM   2778  CA  GLY   214     104.808 143.121  39.016  1.00  0.00           C  
ATOM   2779  HA2 GLY   214     105.544 142.932  39.797  1.00  0.00           H  
ATOM   2780  HA3 GLY   214     104.121 142.275  38.983  1.00  0.00           H  
ATOM   2781  C   GLY   214     105.530 143.055  37.667  1.00  0.00           C  
ATOM   2782  O   GLY   214     105.437 141.970  37.014  1.00  0.00           O  
ATOM   2783  OXT GLY   214     106.134 144.046  37.261  1.00  0.00           O  
TER    2784      GLY   214 
END   
