# Supplementary material for: Visualization of oligomerization, clustering, and density transition of intrinsically disordered proteins
Source: Natl Sci Rev. 2026 Feb 14;13(7):nwag107. doi: 10.1093/nsr/nwag107 (PMC13114874; doi:10.1093/nsr/nwag107)
Supplement: nwag107_Supplemental_Files [file nwag107_supplemental_files.zip › SI-MD-Structures/MD-Sturctures/frame111.pdb]

CRYST1  135.085  149.247  136.849  90.00  90.00  90.00               1
ATOM      1  N   MET     1      26.225  62.753  89.175  1.00  0.00           N  
ATOM      2  H1  MET     1      25.818  62.181  88.449  1.00  0.00           H  
ATOM      3  H2  MET     1      26.733  62.130  89.787  1.00  0.00           H  
ATOM      4  H3  MET     1      25.539  63.316  89.657  1.00  0.00           H  
ATOM      5  CA  MET     1      27.111  63.656  88.404  1.00  0.00           C  
ATOM      6  HA  MET     1      27.888  63.951  89.110  1.00  0.00           H  
ATOM      7  CB  MET     1      27.837  62.793  87.287  1.00  0.00           C  
ATOM      8  HB2 MET     1      27.118  62.257  86.667  1.00  0.00           H  
ATOM      9  HB3 MET     1      28.180  63.330  86.403  1.00  0.00           H  
ATOM     10  CG  MET     1      28.985  61.829  87.632  1.00  0.00           C  
ATOM     11  HG2 MET     1      29.893  62.397  87.833  1.00  0.00           H  
ATOM     12  HG3 MET     1      28.768  61.254  88.532  1.00  0.00           H  
ATOM     13  SD  MET     1      29.248  60.643  86.323  1.00  0.00           S  
ATOM     14  CE  MET     1      27.830  59.481  86.639  1.00  0.00           C  
ATOM     15  HE1 MET     1      27.908  58.640  85.950  1.00  0.00           H  
ATOM     16  HE2 MET     1      27.928  59.092  87.653  1.00  0.00           H  
ATOM     17  HE3 MET     1      26.864  59.970  86.509  1.00  0.00           H  
ATOM     18  C   MET     1      26.265  64.859  87.864  1.00  0.00           C  
ATOM     19  O   MET     1      25.283  64.626  87.156  1.00  0.00           O  
ATOM     20  N   ALA     2      26.567  66.148  88.031  1.00  0.00           N  
ATOM     21  H   ALA     2      25.936  66.734  87.504  1.00  0.00           H  
ATOM     22  CA  ALA     2      27.676  66.743  88.804  1.00  0.00           C  
ATOM     23  HA  ALA     2      27.848  67.741  88.402  1.00  0.00           H  
ATOM     24  CB  ALA     2      27.272  66.728  90.255  1.00  0.00           C  
ATOM     25  HB1 ALA     2      26.783  65.797  90.540  1.00  0.00           H  
ATOM     26  HB2 ALA     2      28.161  66.924  90.853  1.00  0.00           H  
ATOM     27  HB3 ALA     2      26.555  67.540  90.382  1.00  0.00           H  
ATOM     28  C   ALA     2      29.027  66.028  88.559  1.00  0.00           C  
ATOM     29  O   ALA     2      29.657  65.478  89.388  1.00  0.00           O  
ATOM     30  N   SER     3      29.480  66.011  87.304  1.00  0.00           N  
ATOM     31  H   SER     3      30.398  65.607  87.184  1.00  0.00           H  
ATOM     32  CA  SER     3      28.970  66.682  86.119  1.00  0.00           C  
ATOM     33  HA  SER     3      27.882  66.740  86.085  1.00  0.00           H  
ATOM     34  CB  SER     3      29.574  68.099  86.089  1.00  0.00           C  
ATOM     35  HB2 SER     3      29.642  68.489  87.104  1.00  0.00           H  
ATOM     36  HB3 SER     3      30.531  67.993  85.578  1.00  0.00           H  
ATOM     37  OG  SER     3      28.801  69.066  85.276  1.00  0.00           O  
ATOM     38  HG  SER     3      29.289  69.398  84.519  1.00  0.00           H  
ATOM     39  C   SER     3      29.394  65.926  84.858  1.00  0.00           C  
ATOM     40  O   SER     3      30.304  65.116  84.962  1.00  0.00           O  
ATOM     41  N   ASN     4      28.699  66.124  83.704  1.00  0.00           N  
ATOM     42  H   ASN     4      27.980  66.832  83.731  1.00  0.00           H  
ATOM     43  CA  ASN     4      28.883  65.428  82.422  1.00  0.00           C  
ATOM     44  HA  ASN     4      29.829  64.886  82.432  1.00  0.00           H  
ATOM     45  CB  ASN     4      27.785  64.389  82.226  1.00  0.00           C  
ATOM     46  HB2 ASN     4      26.796  64.848  82.218  1.00  0.00           H  
ATOM     47  HB3 ASN     4      27.956  63.947  81.244  1.00  0.00           H  
ATOM     48  CG  ASN     4      27.759  63.393  83.289  1.00  0.00           C  
ATOM     49  OD1 ASN     4      27.026  63.664  84.232  1.00  0.00           O  
ATOM     50  ND2 ASN     4      28.353  62.248  83.233  1.00  0.00           N  
ATOM     51 HD21 ASN     4      28.444  61.745  84.104  1.00  0.00           H  
ATOM     52 HD22 ASN     4      28.709  61.903  82.352  1.00  0.00           H  
ATOM     53  C   ASN     4      28.870  66.471  81.330  1.00  0.00           C  
ATOM     54  O   ASN     4      27.782  66.931  80.960  1.00  0.00           O  
ATOM     55  N   ASP     5      29.931  67.027  80.855  1.00  0.00           N  
ATOM     56  H   ASP     5      29.754  67.882  80.348  1.00  0.00           H  
ATOM     57  CA  ASP     5      31.348  66.789  81.068  1.00  0.00           C  
ATOM     58  HA  ASP     5      31.493  65.915  81.704  1.00  0.00           H  
ATOM     59  CB  ASP     5      31.943  66.436  79.717  1.00  0.00           C  
ATOM     60  HB2 ASP     5      31.949  67.346  79.117  1.00  0.00           H  
ATOM     61  HB3 ASP     5      32.983  66.149  79.867  1.00  0.00           H  
ATOM     62  CG  ASP     5      31.233  65.288  78.986  1.00  0.00           C  
ATOM     63  OD1 ASP     5      31.200  65.296  77.766  1.00  0.00           O  
ATOM     64  OD2 ASP     5      30.733  64.315  79.601  1.00  0.00           O  
ATOM     65  C   ASP     5      32.052  67.991  81.753  1.00  0.00           C  
ATOM     66  O   ASP     5      31.863  69.138  81.364  1.00  0.00           O  
ATOM     67  N   TYR     6      32.877  67.731  82.753  1.00  0.00           N  
ATOM     68  H   TYR     6      32.910  66.748  82.984  1.00  0.00           H  
ATOM     69  CA  TYR     6      33.785  68.744  83.355  1.00  0.00           C  
ATOM     70  HA  TYR     6      33.182  69.482  83.884  1.00  0.00           H  
ATOM     71  CB  TYR     6      34.799  68.071  84.332  1.00  0.00           C  
ATOM     72  HB2 TYR     6      35.348  67.317  83.768  1.00  0.00           H  
ATOM     73  HB3 TYR     6      35.548  68.770  84.704  1.00  0.00           H  
ATOM     74  CG  TYR     6      34.158  67.471  85.554  1.00  0.00           C  
ATOM     75  CD1 TYR     6      34.281  66.093  85.828  1.00  0.00           C  
ATOM     76  HD1 TYR     6      34.912  65.559  85.133  1.00  0.00           H  
ATOM     77  CE1 TYR     6      33.739  65.437  86.968  1.00  0.00           C  
ATOM     78  HE1 TYR     6      33.848  64.368  87.077  1.00  0.00           H  
ATOM     79  CZ  TYR     6      32.986  66.249  87.866  1.00  0.00           C  
ATOM     80  OH  TYR     6      32.574  65.757  88.941  1.00  0.00           O  
ATOM     81  HH  TYR     6      32.887  64.876  89.162  1.00  0.00           H  
ATOM     82  CE2 TYR     6      33.003  67.670  87.659  1.00  0.00           C  
ATOM     83  HE2 TYR     6      32.572  68.300  88.423  1.00  0.00           H  
ATOM     84  CD2 TYR     6      33.574  68.250  86.547  1.00  0.00           C  
ATOM     85  HD2 TYR     6      33.566  69.325  86.444  1.00  0.00           H  
ATOM     86  C   TYR     6      34.500  69.462  82.215  1.00  0.00           C  
ATOM     87  O   TYR     6      34.677  68.946  81.117  1.00  0.00           O  
ATOM     88  N   THR     7      34.652  70.731  82.491  1.00  0.00           N  
ATOM     89  H   THR     7      34.452  70.958  83.455  1.00  0.00           H  
ATOM     90  CA  THR     7      35.301  71.742  81.757  1.00  0.00           C  
ATOM     91  HA  THR     7      35.977  71.379  80.983  1.00  0.00           H  
ATOM     92  CB  THR     7      34.346  72.462  80.773  1.00  0.00           C  
ATOM     93  HB  THR     7      34.039  71.642  80.124  1.00  0.00           H  
ATOM     94  CG2 THR     7      33.143  73.087  81.477  1.00  0.00           C  
ATOM     95 HG21 THR     7      33.495  73.837  82.185  1.00  0.00           H  
ATOM     96 HG22 THR     7      32.345  73.490  80.854  1.00  0.00           H  
ATOM     97 HG23 THR     7      32.746  72.317  82.139  1.00  0.00           H  
ATOM     98  OG1 THR     7      35.069  73.442  79.949  1.00  0.00           O  
ATOM     99  HG1 THR     7      35.806  72.906  79.645  1.00  0.00           H  
ATOM    100  C   THR     7      35.972  72.709  82.793  1.00  0.00           C  
ATOM    101  O   THR     7      35.960  72.486  83.988  1.00  0.00           O  
ATOM    102  N   GLN     8      36.692  73.712  82.273  1.00  0.00           N  
ATOM    103  H   GLN     8      36.774  73.788  81.269  1.00  0.00           H  
ATOM    104  CA  GLN     8      37.451  74.618  83.126  1.00  0.00           C  
ATOM    105  HA  GLN     8      38.195  74.067  83.702  1.00  0.00           H  
ATOM    106  CB  GLN     8      38.144  75.693  82.261  1.00  0.00           C  
ATOM    107  HB2 GLN     8      37.342  76.154  81.684  1.00  0.00           H  
ATOM    108  HB3 GLN     8      38.677  76.429  82.863  1.00  0.00           H  
ATOM    109  CG  GLN     8      39.152  75.073  81.242  1.00  0.00           C  
ATOM    110  HG2 GLN     8      39.830  74.422  81.794  1.00  0.00           H  
ATOM    111  HG3 GLN     8      38.759  74.451  80.438  1.00  0.00           H  
ATOM    112  CD  GLN     8      39.941  76.127  80.530  1.00  0.00           C  
ATOM    113  OE1 GLN     8      40.081  77.234  81.059  1.00  0.00           O  
ATOM    114  NE2 GLN     8      40.277  75.979  79.260  1.00  0.00           N  
ATOM    115 HE21 GLN     8      40.048  75.114  78.792  1.00  0.00           H  
ATOM    116 HE22 GLN     8      40.646  76.834  78.869  1.00  0.00           H  
ATOM    117  C   GLN     8      36.523  75.163  84.149  1.00  0.00           C  
ATOM    118  O   GLN     8      35.441  75.590  83.769  1.00  0.00           O  
ATOM    119  N   GLN     9      36.949  75.254  85.408  1.00  0.00           N  
ATOM    120  H   GLN     9      36.192  75.621  85.968  1.00  0.00           H  
ATOM    121  CA  GLN     9      38.153  74.901  86.156  1.00  0.00           C  
ATOM    122  HA  GLN     9      38.070  75.333  87.153  1.00  0.00           H  
ATOM    123  CB  GLN     9      38.231  73.427  86.512  1.00  0.00           C  
ATOM    124  HB2 GLN     9      38.273  72.841  85.594  1.00  0.00           H  
ATOM    125  HB3 GLN     9      39.171  73.223  87.025  1.00  0.00           H  
ATOM    126  CG  GLN     9      37.086  73.046  87.560  1.00  0.00           C  
ATOM    127  HG2 GLN     9      37.063  73.714  88.420  1.00  0.00           H  
ATOM    128  HG3 GLN     9      36.134  73.194  87.050  1.00  0.00           H  
ATOM    129  CD  GLN     9      37.085  71.597  88.145  1.00  0.00           C  
ATOM    130  OE1 GLN     9      37.907  70.778  87.680  1.00  0.00           O  
ATOM    131  NE2 GLN     9      36.234  71.337  89.050  1.00  0.00           N  
ATOM    132 HE21 GLN     9      35.562  71.983  89.438  1.00  0.00           H  
ATOM    133 HE22 GLN     9      36.212  70.397  89.419  1.00  0.00           H  
ATOM    134  C   GLN     9      39.469  75.536  85.673  1.00  0.00           C  
ATOM    135  O   GLN     9      40.411  74.784  85.343  1.00  0.00           O  
ATOM    136  N   ALA    10      39.595  76.854  85.451  1.00  0.00           N  
ATOM    137  H   ALA    10      40.395  77.062  84.870  1.00  0.00           H  
ATOM    138  CA  ALA    10      38.729  77.893  85.957  1.00  0.00           C  
ATOM    139  HA  ALA    10      37.693  77.568  86.052  1.00  0.00           H  
ATOM    140  CB  ALA    10      39.290  78.220  87.316  1.00  0.00           C  
ATOM    141  HB1 ALA    10      40.116  78.921  87.193  1.00  0.00           H  
ATOM    142  HB2 ALA    10      38.477  78.585  87.943  1.00  0.00           H  
ATOM    143  HB3 ALA    10      39.688  77.296  87.738  1.00  0.00           H  
ATOM    144  C   ALA    10      38.585  79.148  85.125  1.00  0.00           C  
ATOM    145  O   ALA    10      39.340  79.280  84.182  1.00  0.00           O  
ATOM    146  N   THR    11      37.530  79.937  85.363  1.00  0.00           N  
ATOM    147  H   THR    11      36.918  79.717  86.136  1.00  0.00           H  
ATOM    148  CA  THR    11      37.121  80.878  84.268  1.00  0.00           C  
ATOM    149  HA  THR    11      37.907  80.833  83.515  1.00  0.00           H  
ATOM    150  CB  THR    11      35.928  80.277  83.575  1.00  0.00           C  
ATOM    151  HB  THR    11      35.046  80.350  84.211  1.00  0.00           H  
ATOM    152  CG2 THR    11      35.656  80.979  82.232  1.00  0.00           C  
ATOM    153 HG21 THR    11      36.567  81.088  81.643  1.00  0.00           H  
ATOM    154 HG22 THR    11      34.854  80.531  81.645  1.00  0.00           H  
ATOM    155 HG23 THR    11      35.401  82.028  82.382  1.00  0.00           H  
ATOM    156  OG1 THR    11      36.196  78.873  83.301  1.00  0.00           O  
ATOM    157  HG1 THR    11      35.986  78.376  84.095  1.00  0.00           H  
ATOM    158  C   THR    11      36.827  82.323  84.757  1.00  0.00           C  
ATOM    159  O   THR    11      35.720  82.651  85.165  1.00  0.00           O  
ATOM    160  N   GLN    12      37.733  83.285  84.771  1.00  0.00           N  
ATOM    161  H   GLN    12      37.458  84.219  85.039  1.00  0.00           H  
ATOM    162  CA  GLN    12      39.133  83.117  84.287  1.00  0.00           C  
ATOM    163  HA  GLN    12      39.137  82.625  83.314  1.00  0.00           H  
ATOM    164  CB  GLN    12      39.578  84.546  83.982  1.00  0.00           C  
ATOM    165  HB2 GLN    12      39.521  85.145  84.891  1.00  0.00           H  
ATOM    166  HB3 GLN    12      40.613  84.571  83.640  1.00  0.00           H  
ATOM    167  CG  GLN    12      38.855  85.415  82.869  1.00  0.00           C  
ATOM    168  HG2 GLN    12      38.706  84.884  81.930  1.00  0.00           H  
ATOM    169  HG3 GLN    12      37.808  85.509  83.159  1.00  0.00           H  
ATOM    170  CD  GLN    12      39.257  86.855  82.711  1.00  0.00           C  
ATOM    171  OE1 GLN    12      39.918  87.349  83.605  1.00  0.00           O  
ATOM    172  NE2 GLN    12      38.997  87.557  81.652  1.00  0.00           N  
ATOM    173 HE21 GLN    12      39.482  88.441  81.599  1.00  0.00           H  
ATOM    174 HE22 GLN    12      38.305  87.226  80.994  1.00  0.00           H  
ATOM    175  C   GLN    12      40.012  82.359  85.223  1.00  0.00           C  
ATOM    176  O   GLN    12      39.741  82.001  86.355  1.00  0.00           O  
ATOM    177  N   SER    13      41.153  82.021  84.659  1.00  0.00           N  
ATOM    178  H   SER    13      41.435  82.514  83.824  1.00  0.00           H  
ATOM    179  CA  SER    13      42.109  81.007  85.243  1.00  0.00           C  
ATOM    180  HA  SER    13      41.496  80.219  85.681  1.00  0.00           H  
ATOM    181  CB  SER    13      42.787  80.320  84.072  1.00  0.00           C  
ATOM    182  HB2 SER    13      42.033  79.762  83.517  1.00  0.00           H  
ATOM    183  HB3 SER    13      43.268  80.935  83.312  1.00  0.00           H  
ATOM    184  OG  SER    13      43.727  79.310  84.504  1.00  0.00           O  
ATOM    185  HG  SER    13      43.332  78.464  84.725  1.00  0.00           H  
ATOM    186  C   SER    13      43.098  81.610  86.250  1.00  0.00           C  
ATOM    187  O   SER    13      43.274  82.800  86.209  1.00  0.00           O  
ATOM    188  N   TYR    14      43.730  80.824  87.117  1.00  0.00           N  
ATOM    189  H   TYR    14      43.460  79.852  87.072  1.00  0.00           H  
ATOM    190  CA  TYR    14      44.542  81.246  88.295  1.00  0.00           C  
ATOM    191  HA  TYR    14      45.234  82.067  88.108  1.00  0.00           H  
ATOM    192  CB  TYR    14      43.529  81.798  89.328  1.00  0.00           C  
ATOM    193  HB2 TYR    14      42.865  82.594  88.990  1.00  0.00           H  
ATOM    194  HB3 TYR    14      42.820  81.039  89.659  1.00  0.00           H  
ATOM    195  CG  TYR    14      44.095  82.323  90.640  1.00  0.00           C  
ATOM    196  CD1 TYR    14      44.552  83.632  90.703  1.00  0.00           C  
ATOM    197  HD1 TYR    14      44.415  84.275  89.847  1.00  0.00           H  
ATOM    198  CE1 TYR    14      45.014  84.071  92.016  1.00  0.00           C  
ATOM    199  HE1 TYR    14      45.311  85.104  92.118  1.00  0.00           H  
ATOM    200  CZ  TYR    14      45.178  83.129  93.054  1.00  0.00           C  
ATOM    201  OH  TYR    14      45.688  83.601  94.225  1.00  0.00           O  
ATOM    202  HH  TYR    14      46.199  82.970  94.738  1.00  0.00           H  
ATOM    203  CE2 TYR    14      44.649  81.868  92.899  1.00  0.00           C  
ATOM    204  HE2 TYR    14      44.607  81.150  93.705  1.00  0.00           H  
ATOM    205  CD2 TYR    14      44.205  81.413  91.667  1.00  0.00           C  
ATOM    206  HD2 TYR    14      43.976  80.372  91.492  1.00  0.00           H  
ATOM    207  C   TYR    14      45.339  80.012  88.822  1.00  0.00           C  
ATOM    208  O   TYR    14      44.686  78.914  88.928  1.00  0.00           O  
ATOM    209  N   GLY    15      46.580  80.139  89.162  1.00  0.00           N  
ATOM    210  H   GLY    15      47.003  79.359  89.643  1.00  0.00           H  
ATOM    211  CA  GLY    15      47.487  81.224  88.781  1.00  0.00           C  
ATOM    212  HA2 GLY    15      47.117  81.470  87.785  1.00  0.00           H  
ATOM    213  HA3 GLY    15      47.342  82.082  89.438  1.00  0.00           H  
ATOM    214  C   GLY    15      48.945  80.793  88.743  1.00  0.00           C  
ATOM    215  O   GLY    15      49.358  79.640  88.563  1.00  0.00           O  
ATOM    216  N   ALA    16      49.785  81.791  89.026  1.00  0.00           N  
ATOM    217  H   ALA    16      49.356  82.647  89.346  1.00  0.00           H  
ATOM    218  CA  ALA    16      51.236  81.659  89.200  1.00  0.00           C  
ATOM    219  HA  ALA    16      51.558  81.293  88.225  1.00  0.00           H  
ATOM    220  CB  ALA    16      51.842  83.037  89.427  1.00  0.00           C  
ATOM    221  HB1 ALA    16      52.085  83.479  88.461  1.00  0.00           H  
ATOM    222  HB2 ALA    16      51.160  83.663  90.003  1.00  0.00           H  
ATOM    223  HB3 ALA    16      52.772  83.014  89.995  1.00  0.00           H  
ATOM    224  C   ALA    16      51.650  80.668  90.286  1.00  0.00           C  
ATOM    225  O   ALA    16      50.848  80.442  91.164  1.00  0.00           O  
ATOM    226  N   TYR    17      52.854  80.102  90.186  1.00  0.00           N  
ATOM    227  H   TYR    17      53.419  80.398  89.402  1.00  0.00           H  
ATOM    228  CA  TYR    17      53.465  79.081  91.099  1.00  0.00           C  
ATOM    229  HA  TYR    17      52.663  78.525  91.584  1.00  0.00           H  
ATOM    230  CB  TYR    17      54.320  78.192  90.194  1.00  0.00           C  
ATOM    231  HB2 TYR    17      54.079  78.262  89.133  1.00  0.00           H  
ATOM    232  HB3 TYR    17      55.332  78.567  90.347  1.00  0.00           H  
ATOM    233  CG  TYR    17      54.252  76.747  90.687  1.00  0.00           C  
ATOM    234  CD1 TYR    17      55.172  76.214  91.467  1.00  0.00           C  
ATOM    235  HD1 TYR    17      56.081  76.759  91.677  1.00  0.00           H  
ATOM    236  CE1 TYR    17      54.924  74.914  92.015  1.00  0.00           C  
ATOM    237  HE1 TYR    17      55.713  74.437  92.578  1.00  0.00           H  
ATOM    238  CZ  TYR    17      53.720  74.191  91.768  1.00  0.00           C  
ATOM    239  OH  TYR    17      53.530  72.921  92.235  1.00  0.00           O  
ATOM    240  HH  TYR    17      52.594  72.707  92.263  1.00  0.00           H  
ATOM    241  CE2 TYR    17      52.843  74.750  90.883  1.00  0.00           C  
ATOM    242  HE2 TYR    17      51.973  74.138  90.694  1.00  0.00           H  
ATOM    243  CD2 TYR    17      53.081  76.013  90.397  1.00  0.00           C  
ATOM    244  HD2 TYR    17      52.292  76.445  89.799  1.00  0.00           H  
ATOM    245  C   TYR    17      54.288  79.712  92.255  1.00  0.00           C  
ATOM    246  O   TYR    17      55.000  80.641  91.988  1.00  0.00           O  
ATOM    247  N   PRO    18      54.203  79.187  93.503  1.00  0.00           N  
ATOM    248  CD  PRO    18      53.449  78.002  94.036  1.00  0.00           C  
ATOM    249  HD2 PRO    18      53.992  77.071  93.872  1.00  0.00           H  
ATOM    250  HD3 PRO    18      52.509  77.868  93.502  1.00  0.00           H  
ATOM    251  CG  PRO    18      53.270  78.126  95.496  1.00  0.00           C  
ATOM    252  HG2 PRO    18      53.049  77.218  96.058  1.00  0.00           H  
ATOM    253  HG3 PRO    18      52.477  78.845  95.696  1.00  0.00           H  
ATOM    254  CB  PRO    18      54.619  78.761  95.868  1.00  0.00           C  
ATOM    255  HB2 PRO    18      55.469  78.080  95.897  1.00  0.00           H  
ATOM    256  HB3 PRO    18      54.451  79.272  96.817  1.00  0.00           H  
ATOM    257  CA  PRO    18      54.825  79.826  94.678  1.00  0.00           C  
ATOM    258  HA  PRO    18      54.237  80.724  94.864  1.00  0.00           H  
ATOM    259  C   PRO    18      56.357  80.076  94.455  1.00  0.00           C  
ATOM    260  O   PRO    18      57.092  79.239  93.877  1.00  0.00           O  
ATOM    261  N   THR    19      56.902  81.058  95.119  1.00  0.00           N  
ATOM    262  H   THR    19      56.266  81.511  95.760  1.00  0.00           H  
ATOM    263  CA  THR    19      58.318  81.471  95.266  1.00  0.00           C  
ATOM    264  HA  THR    19      58.830  81.359  94.310  1.00  0.00           H  
ATOM    265  CB  THR    19      58.546  82.864  95.789  1.00  0.00           C  
ATOM    266  HB  THR    19      59.625  82.992  95.881  1.00  0.00           H  
ATOM    267  CG2 THR    19      58.023  83.930  94.924  1.00  0.00           C  
ATOM    268 HG21 THR    19      56.992  83.758  94.612  1.00  0.00           H  
ATOM    269 HG22 THR    19      58.251  84.892  95.383  1.00  0.00           H  
ATOM    270 HG23 THR    19      58.627  83.828  94.023  1.00  0.00           H  
ATOM    271  OG1 THR    19      57.800  83.057  96.948  1.00  0.00           O  
ATOM    272  HG1 THR    19      56.926  82.675  96.843  1.00  0.00           H  
ATOM    273  C   THR    19      58.987  80.494  96.238  1.00  0.00           C  
ATOM    274  O   THR    19      58.378  80.029  97.194  1.00  0.00           O  
ATOM    275  N   GLN    20      60.297  80.388  96.023  1.00  0.00           N  
ATOM    276  H   GLN    20      60.754  80.929  95.304  1.00  0.00           H  
ATOM    277  CA  GLN    20      61.213  79.690  97.015  1.00  0.00           C  
ATOM    278  HA  GLN    20      60.849  78.675  97.177  1.00  0.00           H  
ATOM    279  CB  GLN    20      62.608  79.599  96.459  1.00  0.00           C  
ATOM    280  HB2 GLN    20      62.883  80.560  96.024  1.00  0.00           H  
ATOM    281  HB3 GLN    20      63.350  79.284  97.193  1.00  0.00           H  
ATOM    282  CG  GLN    20      62.829  78.616  95.261  1.00  0.00           C  
ATOM    283  HG2 GLN    20      62.100  78.982  94.539  1.00  0.00           H  
ATOM    284  HG3 GLN    20      63.852  78.715  94.896  1.00  0.00           H  
ATOM    285  CD  GLN    20      62.520  77.162  95.747  1.00  0.00           C  
ATOM    286  OE1 GLN    20      61.623  76.517  95.328  1.00  0.00           O  
ATOM    287  NE2 GLN    20      63.504  76.616  96.506  1.00  0.00           N  
ATOM    288 HE21 GLN    20      64.406  77.042  96.661  1.00  0.00           H  
ATOM    289 HE22 GLN    20      63.353  75.646  96.742  1.00  0.00           H  
ATOM    290  C   GLN    20      61.331  80.402  98.450  1.00  0.00           C  
ATOM    291  O   GLN    20      61.135  81.632  98.491  1.00  0.00           O  
ATOM    292  N   PRO    21      61.790  79.740  99.518  1.00  0.00           N  
ATOM    293  CD  PRO    21      62.183  78.341  99.531  1.00  0.00           C  
ATOM    294  HD2 PRO    21      62.276  77.837  98.569  1.00  0.00           H  
ATOM    295  HD3 PRO    21      61.340  77.796  99.956  1.00  0.00           H  
ATOM    296  CG  PRO    21      63.380  78.203 100.401  1.00  0.00           C  
ATOM    297  HG2 PRO    21      64.265  78.436  99.809  1.00  0.00           H  
ATOM    298  HG3 PRO    21      63.403  77.211 100.852  1.00  0.00           H  
ATOM    299  CB  PRO    21      63.064  79.311 101.479  1.00  0.00           C  
ATOM    300  HB2 PRO    21      63.838  79.835 102.039  1.00  0.00           H  
ATOM    301  HB3 PRO    21      62.474  78.838 102.264  1.00  0.00           H  
ATOM    302  CA  PRO    21      62.277  80.400 100.679  1.00  0.00           C  
ATOM    303  HA  PRO    21      61.462  80.771 101.301  1.00  0.00           H  
ATOM    304  C   PRO    21      63.300  81.535 100.432  1.00  0.00           C  
ATOM    305  O   PRO    21      63.857  81.549  99.327  1.00  0.00           O  
ATOM    306  N   GLY    22      63.508  82.408 101.439  1.00  0.00           N  
ATOM    307  H   GLY    22      63.051  82.314 102.335  1.00  0.00           H  
ATOM    308  CA  GLY    22      64.329  83.569 101.209  1.00  0.00           C  
ATOM    309  HA2 GLY    22      65.359  83.284 100.994  1.00  0.00           H  
ATOM    310  HA3 GLY    22      63.919  84.096 100.347  1.00  0.00           H  
ATOM    311  C   GLY    22      64.365  84.424 102.468  1.00  0.00           C  
ATOM    312  O   GLY    22      63.313  84.715 103.022  1.00  0.00           O  
ATOM    313  N   GLN    23      65.511  84.926 102.865  1.00  0.00           N  
ATOM    314  H   GLN    23      66.305  84.778 102.259  1.00  0.00           H  
ATOM    315  CA  GLN    23      65.674  85.728 104.046  1.00  0.00           C  
ATOM    316  HA  GLN    23      65.054  86.625 104.031  1.00  0.00           H  
ATOM    317  CB  GLN    23      65.474  85.008 105.385  1.00  0.00           C  
ATOM    318  HB2 GLN    23      65.692  85.708 106.192  1.00  0.00           H  
ATOM    319  HB3 GLN    23      64.424  84.741 105.508  1.00  0.00           H  
ATOM    320  CG  GLN    23      66.408  83.791 105.570  1.00  0.00           C  
ATOM    321  HG2 GLN    23      66.691  83.369 104.605  1.00  0.00           H  
ATOM    322  HG3 GLN    23      67.339  84.147 106.010  1.00  0.00           H  
ATOM    323  CD  GLN    23      65.839  82.733 106.461  1.00  0.00           C  
ATOM    324  OE1 GLN    23      64.925  82.901 107.197  1.00  0.00           O  
ATOM    325  NE2 GLN    23      66.406  81.594 106.608  1.00  0.00           N  
ATOM    326 HE21 GLN    23      67.216  81.392 106.039  1.00  0.00           H  
ATOM    327 HE22 GLN    23      66.020  80.960 107.293  1.00  0.00           H  
ATOM    328  C   GLN    23      67.045  86.436 103.978  1.00  0.00           C  
ATOM    329  O   GLN    23      67.994  85.865 103.480  1.00  0.00           O  
ATOM    330  N   GLY    24      67.212  87.516 104.762  1.00  0.00           N  
ATOM    331  H   GLY    24      66.403  87.980 105.150  1.00  0.00           H  
ATOM    332  CA  GLY    24      68.484  88.358 104.824  1.00  0.00           C  
ATOM    333  HA2 GLY    24      68.310  89.220 105.469  1.00  0.00           H  
ATOM    334  HA3 GLY    24      69.251  87.800 105.360  1.00  0.00           H  
ATOM    335  C   GLY    24      68.973  88.903 103.450  1.00  0.00           C  
ATOM    336  O   GLY    24      70.081  88.517 103.077  1.00  0.00           O  
ATOM    337  N   TYR    25      68.227  89.844 102.845  1.00  0.00           N  
ATOM    338  H   TYR    25      67.428  90.228 103.330  1.00  0.00           H  
ATOM    339  CA  TYR    25      68.641  90.316 101.511  1.00  0.00           C  
ATOM    340  HA  TYR    25      69.705  90.160 101.335  1.00  0.00           H  
ATOM    341  CB  TYR    25      67.880  89.563 100.433  1.00  0.00           C  
ATOM    342  HB2 TYR    25      67.898  88.485 100.594  1.00  0.00           H  
ATOM    343  HB3 TYR    25      66.821  89.776 100.581  1.00  0.00           H  
ATOM    344  CG  TYR    25      68.240  89.799  98.981  1.00  0.00           C  
ATOM    345  CD1 TYR    25      69.251  88.963  98.406  1.00  0.00           C  
ATOM    346  HD1 TYR    25      69.729  88.252  99.064  1.00  0.00           H  
ATOM    347  CE1 TYR    25      69.621  89.094  97.028  1.00  0.00           C  
ATOM    348  HE1 TYR    25      70.362  88.515  96.497  1.00  0.00           H  
ATOM    349  CZ  TYR    25      68.947  90.100  96.317  1.00  0.00           C  
ATOM    350  OH  TYR    25      69.222  90.273  95.029  1.00  0.00           O  
ATOM    351  HH  TYR    25      68.554  90.802  94.587  1.00  0.00           H  
ATOM    352  CE2 TYR    25      67.943  90.935  96.842  1.00  0.00           C  
ATOM    353  HE2 TYR    25      67.461  91.641  96.181  1.00  0.00           H  
ATOM    354  CD2 TYR    25      67.564  90.751  98.149  1.00  0.00           C  
ATOM    355  HD2 TYR    25      66.713  91.337  98.463  1.00  0.00           H  
ATOM    356  C   TYR    25      68.382  91.791 101.379  1.00  0.00           C  
ATOM    357  O   TYR    25      67.244  92.288 101.605  1.00  0.00           O  
ATOM    358  N   SER    26      69.458  92.582 101.102  1.00  0.00           N  
ATOM    359  H   SER    26      70.377  92.166 101.142  1.00  0.00           H  
ATOM    360  CA  SER    26      69.317  94.044 101.057  1.00  0.00           C  
ATOM    361  HA  SER    26      68.931  94.361 102.026  1.00  0.00           H  
ATOM    362  CB  SER    26      70.663  94.714 100.906  1.00  0.00           C  
ATOM    363  HB2 SER    26      71.298  94.409 101.738  1.00  0.00           H  
ATOM    364  HB3 SER    26      71.033  94.274  99.979  1.00  0.00           H  
ATOM    365  OG  SER    26      70.524  96.108 100.838  1.00  0.00           O  
ATOM    366  HG  SER    26      70.645  96.539 101.687  1.00  0.00           H  
ATOM    367  C   SER    26      68.323  94.492  99.937  1.00  0.00           C  
ATOM    368  O   SER    26      68.443  93.982  98.816  1.00  0.00           O  
ATOM    369  N   GLN    27      67.666  95.656 100.077  1.00  0.00           N  
ATOM    370  H   GLN    27      67.857  96.217 100.896  1.00  0.00           H  
ATOM    371  CA  GLN    27      67.081  96.351  98.955  1.00  0.00           C  
ATOM    372  HA  GLN    27      66.416  95.570  98.586  1.00  0.00           H  
ATOM    373  CB  GLN    27      66.233  97.573  99.491  1.00  0.00           C  
ATOM    374  HB2 GLN    27      65.792  97.362 100.465  1.00  0.00           H  
ATOM    375  HB3 GLN    27      66.856  98.419  99.780  1.00  0.00           H  
ATOM    376  CG  GLN    27      65.158  98.101  98.564  1.00  0.00           C  
ATOM    377  HG2 GLN    27      65.026  99.129  98.900  1.00  0.00           H  
ATOM    378  HG3 GLN    27      65.448  98.131  97.514  1.00  0.00           H  
ATOM    379  CD  GLN    27      63.831  97.291  98.679  1.00  0.00           C  
ATOM    380  OE1 GLN    27      63.261  96.838  97.745  1.00  0.00           O  
ATOM    381  NE2 GLN    27      63.249  97.026  99.855  1.00  0.00           N  
ATOM    382 HE21 GLN    27      63.736  97.464 100.624  1.00  0.00           H  
ATOM    383 HE22 GLN    27      62.282  96.735  99.839  1.00  0.00           H  
ATOM    384  C   GLN    27      67.984  96.801  97.845  1.00  0.00           C  
ATOM    385  O   GLN    27      67.536  96.977  96.707  1.00  0.00           O  
ATOM    386  N   GLN    28      69.275  96.998  98.105  1.00  0.00           N  
ATOM    387  H   GLN    28      69.736  96.680  98.946  1.00  0.00           H  
ATOM    388  CA  GLN    28      70.283  97.220  97.117  1.00  0.00           C  
ATOM    389  HA  GLN    28      69.922  98.115  96.609  1.00  0.00           H  
ATOM    390  CB  GLN    28      71.500  97.461  97.920  1.00  0.00           C  
ATOM    391  HB2 GLN    28      71.301  98.192  98.704  1.00  0.00           H  
ATOM    392  HB3 GLN    28      71.776  96.504  98.361  1.00  0.00           H  
ATOM    393  CG  GLN    28      72.622  97.957  97.043  1.00  0.00           C  
ATOM    394  HG2 GLN    28      73.446  98.003  97.755  1.00  0.00           H  
ATOM    395  HG3 GLN    28      72.818  97.220  96.264  1.00  0.00           H  
ATOM    396  CD  GLN    28      72.425  99.297  96.360  1.00  0.00           C  
ATOM    397  OE1 GLN    28      71.467  99.446  95.594  1.00  0.00           O  
ATOM    398  NE2 GLN    28      73.271 100.295  96.490  1.00  0.00           N  
ATOM    399 HE21 GLN    28      73.185 101.033  95.806  1.00  0.00           H  
ATOM    400 HE22 GLN    28      74.201 100.072  96.814  1.00  0.00           H  
ATOM    401  C   GLN    28      70.404  96.070  96.015  1.00  0.00           C  
ATOM    402  O   GLN    28      70.658  96.422  94.851  1.00  0.00           O  
ATOM    403  N   SER    29      70.275  94.816  96.397  1.00  0.00           N  
ATOM    404  H   SER    29      70.064  94.738  97.382  1.00  0.00           H  
ATOM    405  CA  SER    29      70.232  93.570  95.534  1.00  0.00           C  
ATOM    406  HA  SER    29      69.594  92.867  96.068  1.00  0.00           H  
ATOM    407  CB  SER    29      69.452  93.814  94.186  1.00  0.00           C  
ATOM    408  HB2 SER    29      70.015  94.436  93.490  1.00  0.00           H  
ATOM    409  HB3 SER    29      69.360  92.818  93.753  1.00  0.00           H  
ATOM    410  OG  SER    29      68.245  94.521  94.354  1.00  0.00           O  
ATOM    411  HG  SER    29      67.976  94.931  93.529  1.00  0.00           H  
ATOM    412  C   SER    29      71.623  93.024  95.280  1.00  0.00           C  
ATOM    413  O   SER    29      72.588  93.786  95.161  1.00  0.00           O  
ATOM    414  N   SER    30      71.811  91.687  94.994  1.00  0.00           N  
ATOM    415  H   SER    30      71.052  91.038  95.149  1.00  0.00           H  
ATOM    416  CA  SER    30      73.102  91.102  94.748  1.00  0.00           C  
ATOM    417  HA  SER    30      73.813  91.293  95.552  1.00  0.00           H  
ATOM    418  CB  SER    30      73.023  89.619  94.574  1.00  0.00           C  
ATOM    419  HB2 SER    30      72.761  89.264  95.570  1.00  0.00           H  
ATOM    420  HB3 SER    30      72.218  89.402  93.872  1.00  0.00           H  
ATOM    421  OG  SER    30      74.234  88.982  94.111  1.00  0.00           O  
ATOM    422  HG  SER    30      74.085  88.034  94.069  1.00  0.00           H  
ATOM    423  C   SER    30      73.760  91.680  93.421  1.00  0.00           C  
ATOM    424  O   SER    30      72.989  91.980  92.502  1.00  0.00           O  
ATOM    425  N   GLN    31      75.142  91.852  93.282  1.00  0.00           N  
ATOM    426  H   GLN    31      75.423  92.155  92.361  1.00  0.00           H  
ATOM    427  CA  GLN    31      76.277  91.684  94.216  1.00  0.00           C  
ATOM    428  HA  GLN    31      76.336  90.596  94.248  1.00  0.00           H  
ATOM    429  CB  GLN    31      77.515  92.270  93.507  1.00  0.00           C  
ATOM    430  HB2 GLN    31      77.712  91.753  92.569  1.00  0.00           H  
ATOM    431  HB3 GLN    31      77.450  93.356  93.429  1.00  0.00           H  
ATOM    432  CG  GLN    31      78.844  91.969  94.267  1.00  0.00           C  
ATOM    433  HG2 GLN    31      78.936  92.572  95.170  1.00  0.00           H  
ATOM    434  HG3 GLN    31      78.869  90.967  94.697  1.00  0.00           H  
ATOM    435  CD  GLN    31      80.060  92.250  93.482  1.00  0.00           C  
ATOM    436  OE1 GLN    31      79.996  92.833  92.430  1.00  0.00           O  
ATOM    437  NE2 GLN    31      81.231  91.880  93.901  1.00  0.00           N  
ATOM    438 HE21 GLN    31      82.050  91.947  93.314  1.00  0.00           H  
ATOM    439 HE22 GLN    31      81.404  91.424  94.785  1.00  0.00           H  
ATOM    440  C   GLN    31      76.115  92.320  95.640  1.00  0.00           C  
ATOM    441  O   GLN    31      75.967  93.538  95.767  1.00  0.00           O  
ATOM    442  N   PRO    32      76.253  91.450  96.650  1.00  0.00           N  
ATOM    443  CD  PRO    32      76.485  90.045  96.618  1.00  0.00           C  
ATOM    444  HD2 PRO    32      77.562  89.880  96.636  1.00  0.00           H  
ATOM    445  HD3 PRO    32      76.128  89.526  95.729  1.00  0.00           H  
ATOM    446  CG  PRO    32      75.661  89.478  97.792  1.00  0.00           C  
ATOM    447  HG2 PRO    32      76.190  88.556  98.033  1.00  0.00           H  
ATOM    448  HG3 PRO    32      74.634  89.202  97.553  1.00  0.00           H  
ATOM    449  CB  PRO    32      75.734  90.626  98.799  1.00  0.00           C  
ATOM    450  HB2 PRO    32      76.253  90.349  99.717  1.00  0.00           H  
ATOM    451  HB3 PRO    32      74.743  90.921  99.143  1.00  0.00           H  
ATOM    452  CA  PRO    32      76.241  91.833  98.046  1.00  0.00           C  
ATOM    453  HA  PRO    32      75.604  92.707  98.182  1.00  0.00           H  
ATOM    454  C   PRO    32      77.641  92.219  98.506  1.00  0.00           C  
ATOM    455  O   PRO    32      78.625  91.548  98.297  1.00  0.00           O  
ATOM    456  N   TYR    33      77.768  93.452  99.052  1.00  0.00           N  
ATOM    457  H   TYR    33      76.943  94.027  98.961  1.00  0.00           H  
ATOM    458  CA  TYR    33      78.871  94.065  99.842  1.00  0.00           C  
ATOM    459  HA  TYR    33      79.721  93.428  99.597  1.00  0.00           H  
ATOM    460  CB  TYR    33      78.985  95.546  99.396  1.00  0.00           C  
ATOM    461  HB2 TYR    33      78.110  96.108  99.725  1.00  0.00           H  
ATOM    462  HB3 TYR    33      79.759  96.108  99.919  1.00  0.00           H  
ATOM    463  CG  TYR    33      79.292  95.697  97.901  1.00  0.00           C  
ATOM    464  CD1 TYR    33      80.528  95.143  97.402  1.00  0.00           C  
ATOM    465  HD1 TYR    33      81.188  94.665  98.110  1.00  0.00           H  
ATOM    466  CE1 TYR    33      80.751  95.212  96.038  1.00  0.00           C  
ATOM    467  HE1 TYR    33      81.637  94.730  95.653  1.00  0.00           H  
ATOM    468  CZ  TYR    33      79.811  95.836  95.202  1.00  0.00           C  
ATOM    469  OH  TYR    33      80.006  95.947  93.863  1.00  0.00           O  
ATOM    470  HH  TYR    33      79.207  95.707  93.390  1.00  0.00           H  
ATOM    471  CE2 TYR    33      78.591  96.378  95.739  1.00  0.00           C  
ATOM    472  HE2 TYR    33      77.996  97.066  95.158  1.00  0.00           H  
ATOM    473  CD2 TYR    33      78.320  96.216  97.089  1.00  0.00           C  
ATOM    474  HD2 TYR    33      77.423  96.654  97.501  1.00  0.00           H  
ATOM    475  C   TYR    33      78.686  94.030 101.392  1.00  0.00           C  
ATOM    476  O   TYR    33      79.641  94.221 102.203  1.00  0.00           O  
ATOM    477  N   GLY    34      77.387  93.971 101.770  1.00  0.00           N  
ATOM    478  H   GLY    34      76.832  94.273 100.982  1.00  0.00           H  
ATOM    479  CA  GLY    34      76.833  93.909 103.160  1.00  0.00           C  
ATOM    480  HA2 GLY    34      75.744  93.879 103.197  1.00  0.00           H  
ATOM    481  HA3 GLY    34      77.145  92.952 103.576  1.00  0.00           H  
ATOM    482  C   GLY    34      77.306  95.111 103.984  1.00  0.00           C  
ATOM    483  O   GLY    34      77.218  96.290 103.497  1.00  0.00           O  
ATOM    484  N   GLN    35      77.562  94.867 105.254  1.00  0.00           N  
ATOM    485  H   GLN    35      77.537  93.943 105.659  1.00  0.00           H  
ATOM    486  CA  GLN    35      77.847  95.875 106.273  1.00  0.00           C  
ATOM    487  HA  GLN    35      77.907  96.826 105.743  1.00  0.00           H  
ATOM    488  CB  GLN    35      76.642  95.922 107.233  1.00  0.00           C  
ATOM    489  HB2 GLN    35      75.683  96.230 106.816  1.00  0.00           H  
ATOM    490  HB3 GLN    35      76.539  94.947 107.709  1.00  0.00           H  
ATOM    491  CG  GLN    35      76.765  96.961 108.457  1.00  0.00           C  
ATOM    492  HG2 GLN    35      75.954  96.838 109.175  1.00  0.00           H  
ATOM    493  HG3 GLN    35      77.572  96.638 109.115  1.00  0.00           H  
ATOM    494  CD  GLN    35      77.060  98.442 108.099  1.00  0.00           C  
ATOM    495  OE1 GLN    35      76.667  98.892 107.068  1.00  0.00           O  
ATOM    496  NE2 GLN    35      77.715  99.238 108.870  1.00  0.00           N  
ATOM    497 HE21 GLN    35      77.975  98.862 109.771  1.00  0.00           H  
ATOM    498 HE22 GLN    35      77.788 100.197 108.562  1.00  0.00           H  
ATOM    499  C   GLN    35      79.065  95.630 107.073  1.00  0.00           C  
ATOM    500  O   GLN    35      79.183  94.653 107.788  1.00  0.00           O  
ATOM    501  N   GLN    36      80.055  96.520 107.065  1.00  0.00           N  
ATOM    502  H   GLN    36      80.729  96.396 107.808  1.00  0.00           H  
ATOM    503  CA  GLN    36      80.165  97.796 106.310  1.00  0.00           C  
ATOM    504  HA  GLN    36      79.281  98.418 106.448  1.00  0.00           H  
ATOM    505  CB  GLN    36      81.363  98.614 106.823  1.00  0.00           C  
ATOM    506  HB2 GLN    36      81.195  98.767 107.889  1.00  0.00           H  
ATOM    507  HB3 GLN    36      82.249  97.986 106.728  1.00  0.00           H  
ATOM    508  CG  GLN    36      81.667  99.919 106.118  1.00  0.00           C  
ATOM    509  HG2 GLN    36      82.727 100.162 106.197  1.00  0.00           H  
ATOM    510  HG3 GLN    36      81.468  99.668 105.076  1.00  0.00           H  
ATOM    511  CD  GLN    36      80.807 101.059 106.574  1.00  0.00           C  
ATOM    512  OE1 GLN    36      79.770 100.878 107.215  1.00  0.00           O  
ATOM    513  NE2 GLN    36      81.341 102.269 106.334  1.00  0.00           N  
ATOM    514 HE21 GLN    36      82.272 102.339 105.949  1.00  0.00           H  
ATOM    515 HE22 GLN    36      80.809 103.035 106.723  1.00  0.00           H  
ATOM    516  C   GLN    36      80.356  97.488 104.843  1.00  0.00           C  
ATOM    517  O   GLN    36      80.926  96.451 104.452  1.00  0.00           O  
ATOM    518  N   SER    37      79.699  98.183 103.926  1.00  0.00           N  
ATOM    519  H   SER    37      79.179  98.980 104.264  1.00  0.00           H  
ATOM    520  CA  SER    37      79.754  98.065 102.431  1.00  0.00           C  
ATOM    521  HA  SER    37      79.476  97.063 102.104  1.00  0.00           H  
ATOM    522  CB  SER    37      78.768  98.959 101.731  1.00  0.00           C  
ATOM    523  HB2 SER    37      77.799  98.713 102.167  1.00  0.00           H  
ATOM    524  HB3 SER    37      79.060  99.971 102.012  1.00  0.00           H  
ATOM    525  OG  SER    37      78.864  98.842 100.351  1.00  0.00           O  
ATOM    526  HG  SER    37      79.129  99.678  99.961  1.00  0.00           H  
ATOM    527  C   SER    37      81.172  98.362 101.990  1.00  0.00           C  
ATOM    528  O   SER    37      82.037  98.630 102.827  1.00  0.00           O  
ATOM    529  N   TYR    38      81.527  98.243 100.741  1.00  0.00           N  
ATOM    530  H   TYR    38      80.760  97.979 100.139  1.00  0.00           H  
ATOM    531  CA  TYR    38      82.900  98.618 100.182  1.00  0.00           C  
ATOM    532  HA  TYR    38      83.658  98.041 100.712  1.00  0.00           H  
ATOM    533  CB  TYR    38      82.964  98.269  98.741  1.00  0.00           C  
ATOM    534  HB2 TYR    38      84.031  98.258  98.519  1.00  0.00           H  
ATOM    535  HB3 TYR    38      82.702  97.223  98.577  1.00  0.00           H  
ATOM    536  CG  TYR    38      82.243  99.172  97.719  1.00  0.00           C  
ATOM    537  CD1 TYR    38      82.830 100.280  97.164  1.00  0.00           C  
ATOM    538  HD1 TYR    38      83.853 100.531  97.403  1.00  0.00           H  
ATOM    539  CE1 TYR    38      82.130 101.105  96.304  1.00  0.00           C  
ATOM    540  HE1 TYR    38      82.573 101.989  95.871  1.00  0.00           H  
ATOM    541  CZ  TYR    38      80.837 100.814  95.866  1.00  0.00           C  
ATOM    542  OH  TYR    38      80.142 101.662  95.050  1.00  0.00           O  
ATOM    543  HH  TYR    38      79.244 101.345  94.922  1.00  0.00           H  
ATOM    544  CE2 TYR    38      80.233  99.685  96.494  1.00  0.00           C  
ATOM    545  HE2 TYR    38      79.221  99.408  96.236  1.00  0.00           H  
ATOM    546  CD2 TYR    38      80.941  98.901  97.368  1.00  0.00           C  
ATOM    547  HD2 TYR    38      80.412  98.076  97.823  1.00  0.00           H  
ATOM    548  C   TYR    38      83.279 100.091 100.533  1.00  0.00           C  
ATOM    549  O   TYR    38      82.406 100.978 100.564  1.00  0.00           O  
ATOM    550  N   SER    39      84.582 100.303 100.599  1.00  0.00           N  
ATOM    551  H   SER    39      85.224  99.523 100.601  1.00  0.00           H  
ATOM    552  CA  SER    39      85.190 101.609 100.761  1.00  0.00           C  
ATOM    553  HA  SER    39      84.628 102.200 101.484  1.00  0.00           H  
ATOM    554  CB  SER    39      86.485 101.545 101.473  1.00  0.00           C  
ATOM    555  HB2 SER    39      86.451 101.054 102.446  1.00  0.00           H  
ATOM    556  HB3 SER    39      87.054 100.970 100.744  1.00  0.00           H  
ATOM    557  OG  SER    39      86.997 102.834 101.537  1.00  0.00           O  
ATOM    558  HG  SER    39      87.852 102.754 101.967  1.00  0.00           H  
ATOM    559  C   SER    39      85.191 102.406  99.419  1.00  0.00           C  
ATOM    560  O   SER    39      86.167 102.370  98.623  1.00  0.00           O  
ATOM    561  N   GLY    40      84.193 103.228  99.206  1.00  0.00           N  
ATOM    562  H   GLY    40      83.432 103.342  99.860  1.00  0.00           H  
ATOM    563  CA  GLY    40      84.374 104.227  98.158  1.00  0.00           C  
ATOM    564  HA2 GLY    40      84.939 103.789  97.335  1.00  0.00           H  
ATOM    565  HA3 GLY    40      83.415 104.525  97.735  1.00  0.00           H  
ATOM    566  C   GLY    40      85.092 105.507  98.691  1.00  0.00           C  
ATOM    567  O   GLY    40      85.254 105.769  99.875  1.00  0.00           O  
ATOM    568  N   TYR    41      85.571 106.383  97.754  1.00  0.00           N  
ATOM    569  H   TYR    41      86.073 107.178  98.123  1.00  0.00           H  
ATOM    570  CA  TYR    41      85.460 106.349  96.306  1.00  0.00           C  
ATOM    571  HA  TYR    41      85.500 105.295  96.031  1.00  0.00           H  
ATOM    572  CB  TYR    41      84.180 106.973  95.765  1.00  0.00           C  
ATOM    573  HB2 TYR    41      84.115 108.023  96.050  1.00  0.00           H  
ATOM    574  HB3 TYR    41      84.338 106.935  94.687  1.00  0.00           H  
ATOM    575  CG  TYR    41      82.843 106.359  96.175  1.00  0.00           C  
ATOM    576  CD1 TYR    41      82.292 105.419  95.274  1.00  0.00           C  
ATOM    577  HD1 TYR    41      82.763 105.074  94.365  1.00  0.00           H  
ATOM    578  CE1 TYR    41      81.196 104.680  95.702  1.00  0.00           C  
ATOM    579  HE1 TYR    41      80.711 104.007  95.010  1.00  0.00           H  
ATOM    580  CZ  TYR    41      80.619 104.914  96.983  1.00  0.00           C  
ATOM    581  OH  TYR    41      79.495 104.264  97.376  1.00  0.00           O  
ATOM    582  HH  TYR    41      79.102 104.701  98.135  1.00  0.00           H  
ATOM    583  CE2 TYR    41      81.178 105.861  97.832  1.00  0.00           C  
ATOM    584  HE2 TYR    41      80.764 106.045  98.812  1.00  0.00           H  
ATOM    585  CD2 TYR    41      82.254 106.617  97.415  1.00  0.00           C  
ATOM    586  HD2 TYR    41      82.773 107.205  98.157  1.00  0.00           H  
ATOM    587  C   TYR    41      86.778 106.990  95.771  1.00  0.00           C  
ATOM    588  O   TYR    41      87.662 107.432  96.512  1.00  0.00           O  
ATOM    589  N   SER    42      86.987 106.876  94.436  1.00  0.00           N  
ATOM    590  H   SER    42      86.279 106.531  93.804  1.00  0.00           H  
ATOM    591  CA  SER    42      88.310 107.407  93.917  1.00  0.00           C  
ATOM    592  HA  SER    42      89.139 107.153  94.578  1.00  0.00           H  
ATOM    593  CB  SER    42      88.767 106.754  92.526  1.00  0.00           C  
ATOM    594  HB2 SER    42      88.737 105.665  92.490  1.00  0.00           H  
ATOM    595  HB3 SER    42      87.989 107.100  91.844  1.00  0.00           H  
ATOM    596  OG  SER    42      89.965 107.108  92.110  1.00  0.00           O  
ATOM    597  HG  SER    42      89.976 107.133  91.150  1.00  0.00           H  
ATOM    598  C   SER    42      88.224 108.956  93.728  1.00  0.00           C  
ATOM    599  O   SER    42      87.694 109.396  92.701  1.00  0.00           O  
ATOM    600  N   GLN    43      88.629 109.787  94.650  1.00  0.00           N  
ATOM    601  H   GLN    43      89.065 109.322  95.433  1.00  0.00           H  
ATOM    602  CA  GLN    43      88.047 111.146  94.794  1.00  0.00           C  
ATOM    603  HA  GLN    43      87.543 111.464  93.881  1.00  0.00           H  
ATOM    604  CB  GLN    43      86.823 111.040  95.767  1.00  0.00           C  
ATOM    605  HB2 GLN    43      86.195 111.929  95.704  1.00  0.00           H  
ATOM    606  HB3 GLN    43      86.148 110.232  95.486  1.00  0.00           H  
ATOM    607  CG  GLN    43      87.247 110.728  97.225  1.00  0.00           C  
ATOM    608  HG2 GLN    43      88.089 110.037  97.255  1.00  0.00           H  
ATOM    609  HG3 GLN    43      87.555 111.733  97.515  1.00  0.00           H  
ATOM    610  CD  GLN    43      86.124 110.024  97.978  1.00  0.00           C  
ATOM    611  OE1 GLN    43      84.931 110.021  97.705  1.00  0.00           O  
ATOM    612  NE2 GLN    43      86.474 109.248  99.002  1.00  0.00           N  
ATOM    613 HE21 GLN    43      87.364 109.440  99.438  1.00  0.00           H  
ATOM    614 HE22 GLN    43      85.646 108.961  99.504  1.00  0.00           H  
ATOM    615  C   GLN    43      89.102 112.164  95.353  1.00  0.00           C  
ATOM    616  O   GLN    43      88.784 113.211  95.917  1.00  0.00           O  
ATOM    617  N   SER    44      90.410 111.912  95.106  1.00  0.00           N  
ATOM    618  H   SER    44      90.661 111.084  94.585  1.00  0.00           H  
ATOM    619  CA  SER    44      91.478 112.528  95.880  1.00  0.00           C  
ATOM    620  HA  SER    44      91.113 112.492  96.906  1.00  0.00           H  
ATOM    621  CB  SER    44      92.771 111.729  95.871  1.00  0.00           C  
ATOM    622  HB2 SER    44      92.598 110.711  96.222  1.00  0.00           H  
ATOM    623  HB3 SER    44      93.227 111.624  94.886  1.00  0.00           H  
ATOM    624  OG  SER    44      93.683 112.320  96.764  1.00  0.00           O  
ATOM    625  HG  SER    44      94.572 112.002  96.590  1.00  0.00           H  
ATOM    626  C   SER    44      91.710 113.963  95.436  1.00  0.00           C  
ATOM    627  O   SER    44      91.447 114.369  94.311  1.00  0.00           O  
ATOM    628  N   THR    45      92.383 114.757  96.258  1.00  0.00           N  
ATOM    629  H   THR    45      92.628 114.397  97.169  1.00  0.00           H  
ATOM    630  CA  THR    45      92.940 116.098  95.912  1.00  0.00           C  
ATOM    631  HA  THR    45      92.159 116.622  95.362  1.00  0.00           H  
ATOM    632  CB  THR    45      93.272 116.935  97.188  1.00  0.00           C  
ATOM    633  HB  THR    45      93.626 117.934  96.934  1.00  0.00           H  
ATOM    634  CG2 THR    45      92.170 117.171  98.173  1.00  0.00           C  
ATOM    635 HG21 THR    45      91.280 117.542  97.664  1.00  0.00           H  
ATOM    636 HG22 THR    45      91.889 116.196  98.573  1.00  0.00           H  
ATOM    637 HG23 THR    45      92.631 117.748  98.975  1.00  0.00           H  
ATOM    638  OG1 THR    45      94.297 116.280  97.895  1.00  0.00           O  
ATOM    639  HG1 THR    45      94.882 117.034  98.003  1.00  0.00           H  
ATOM    640  C   THR    45      94.204 116.004  95.082  1.00  0.00           C  
ATOM    641  O   THR    45      94.717 116.984  94.555  1.00  0.00           O  
ATOM    642  N   ASP    46      94.734 114.810  94.879  1.00  0.00           N  
ATOM    643  H   ASP    46      94.309 114.079  95.432  1.00  0.00           H  
ATOM    644  CA  ASP    46      95.609 114.608  93.693  1.00  0.00           C  
ATOM    645  HA  ASP    46      95.261 115.354  92.978  1.00  0.00           H  
ATOM    646  CB  ASP    46      97.076 114.852  94.038  1.00  0.00           C  
ATOM    647  HB2 ASP    46      97.241 115.705  94.696  1.00  0.00           H  
ATOM    648  HB3 ASP    46      97.418 113.949  94.545  1.00  0.00           H  
ATOM    649  CG  ASP    46      97.875 114.968  92.740  1.00  0.00           C  
ATOM    650  OD1 ASP    46      99.054 114.632  92.803  1.00  0.00           O  
ATOM    651  OD2 ASP    46      97.321 115.455  91.688  1.00  0.00           O  
ATOM    652  C   ASP    46      95.499 113.217  92.995  1.00  0.00           C  
ATOM    653  O   ASP    46      95.640 112.147  93.603  1.00  0.00           O  
ATOM    654  N   THR    47      95.278 113.252  91.689  1.00  0.00           N  
ATOM    655  H   THR    47      95.240 114.184  91.303  1.00  0.00           H  
ATOM    656  CA  THR    47      95.121 112.180  90.732  1.00  0.00           C  
ATOM    657  HA  THR    47      95.616 111.269  91.067  1.00  0.00           H  
ATOM    658  CB  THR    47      93.653 111.943  90.391  1.00  0.00           C  
ATOM    659  HB  THR    47      93.607 111.072  89.738  1.00  0.00           H  
ATOM    660  CG2 THR    47      92.767 111.678  91.611  1.00  0.00           C  
ATOM    661 HG21 THR    47      93.217 110.846  92.152  1.00  0.00           H  
ATOM    662 HG22 THR    47      92.544 112.496  92.296  1.00  0.00           H  
ATOM    663 HG23 THR    47      91.772 111.304  91.370  1.00  0.00           H  
ATOM    664  OG1 THR    47      93.083 112.913  89.578  1.00  0.00           O  
ATOM    665  HG1 THR    47      92.601 112.470  88.876  1.00  0.00           H  
ATOM    666  C   THR    47      95.951 112.462  89.468  1.00  0.00           C  
ATOM    667  O   THR    47      95.605 111.907  88.447  1.00  0.00           O  
ATOM    668  N   SER    48      97.060 113.253  89.551  1.00  0.00           N  
ATOM    669  H   SER    48      97.255 113.640  90.463  1.00  0.00           H  
ATOM    670  CA  SER    48      98.086 113.465  88.490  1.00  0.00           C  
ATOM    671  HA  SER    48      97.540 113.415  87.548  1.00  0.00           H  
ATOM    672  CB  SER    48      98.580 114.956  88.607  1.00  0.00           C  
ATOM    673  HB2 SER    48      99.146 115.152  87.696  1.00  0.00           H  
ATOM    674  HB3 SER    48      97.702 115.600  88.586  1.00  0.00           H  
ATOM    675  OG  SER    48      99.386 115.231  89.758  1.00  0.00           O  
ATOM    676  HG  SER    48      98.790 115.220  90.510  1.00  0.00           H  
ATOM    677  C   SER    48      99.208 112.318  88.515  1.00  0.00           C  
ATOM    678  O   SER    48     100.299 112.564  89.004  1.00  0.00           O  
ATOM    679  N   GLY    49      98.764 111.104  88.186  1.00  0.00           N  
ATOM    680  H   GLY    49      97.803 110.917  87.938  1.00  0.00           H  
ATOM    681  CA  GLY    49      99.521 109.861  88.349  1.00  0.00           C  
ATOM    682  HA2 GLY    49     100.563 110.140  88.509  1.00  0.00           H  
ATOM    683  HA3 GLY    49      99.081 109.349  89.205  1.00  0.00           H  
ATOM    684  C   GLY    49      99.398 108.876  87.215  1.00  0.00           C  
ATOM    685  O   GLY    49      98.456 109.100  86.449  1.00  0.00           O  
ATOM    686  N   TYR    50     100.245 107.875  87.001  1.00  0.00           N  
ATOM    687  H   TYR    50      99.980 107.289  86.221  1.00  0.00           H  
ATOM    688  CA  TYR    50     101.463 107.536  87.743  1.00  0.00           C  
ATOM    689  HA  TYR    50     102.052 108.451  87.683  1.00  0.00           H  
ATOM    690  CB  TYR    50     101.253 107.127  89.219  1.00  0.00           C  
ATOM    691  HB2 TYR    50     100.763 107.951  89.737  1.00  0.00           H  
ATOM    692  HB3 TYR    50     100.609 106.248  89.197  1.00  0.00           H  
ATOM    693  CG  TYR    50     102.441 106.797  90.154  1.00  0.00           C  
ATOM    694  CD1 TYR    50     102.740 105.428  90.484  1.00  0.00           C  
ATOM    695  HD1 TYR    50     102.118 104.641  90.083  1.00  0.00           H  
ATOM    696  CE1 TYR    50     103.580 105.014  91.502  1.00  0.00           C  
ATOM    697  HE1 TYR    50     103.755 103.981  91.764  1.00  0.00           H  
ATOM    698  CZ  TYR    50     104.314 106.055  92.137  1.00  0.00           C  
ATOM    699  OH  TYR    50     105.308 105.824  93.079  1.00  0.00           O  
ATOM    700  HH  TYR    50     105.293 104.981  93.539  1.00  0.00           H  
ATOM    701  CE2 TYR    50     104.186 107.351  91.729  1.00  0.00           C  
ATOM    702  HE2 TYR    50     104.816 108.113  92.164  1.00  0.00           H  
ATOM    703  CD2 TYR    50     103.271 107.761  90.753  1.00  0.00           C  
ATOM    704  HD2 TYR    50     103.288 108.804  90.475  1.00  0.00           H  
ATOM    705  C   TYR    50     102.275 106.496  86.967  1.00  0.00           C  
ATOM    706  O   TYR    50     101.734 105.656  86.261  1.00  0.00           O  
ATOM    707  N   GLY    51     103.650 106.575  86.945  1.00  0.00           N  
ATOM    708  H   GLY    51     104.121 105.851  86.423  1.00  0.00           H  
ATOM    709  CA  GLY    51     104.636 107.511  87.534  1.00  0.00           C  
ATOM    710  HA2 GLY    51     104.350 108.498  87.170  1.00  0.00           H  
ATOM    711  HA3 GLY    51     104.565 107.480  88.621  1.00  0.00           H  
ATOM    712  C   GLY    51     106.125 107.191  87.145  1.00  0.00           C  
ATOM    713  O   GLY    51     106.455 106.071  86.639  1.00  0.00           O  
ATOM    714  N   GLN    52     106.923 108.220  87.240  1.00  0.00           N  
ATOM    715  H   GLN    52     106.572 109.031  87.730  1.00  0.00           H  
ATOM    716  CA  GLN    52     108.261 108.281  86.726  1.00  0.00           C  
ATOM    717  HA  GLN    52     108.488 109.346  86.693  1.00  0.00           H  
ATOM    718  CB  GLN    52     109.284 107.570  87.650  1.00  0.00           C  
ATOM    719  HB2 GLN    52     109.392 106.488  87.718  1.00  0.00           H  
ATOM    720  HB3 GLN    52     110.276 107.926  87.371  1.00  0.00           H  
ATOM    721  CG  GLN    52     109.154 108.147  89.081  1.00  0.00           C  
ATOM    722  HG2 GLN    52     110.093 107.858  89.554  1.00  0.00           H  
ATOM    723  HG3 GLN    52     109.017 109.227  89.121  1.00  0.00           H  
ATOM    724  CD  GLN    52     108.092 107.543  90.046  1.00  0.00           C  
ATOM    725  OE1 GLN    52     107.880 106.342  90.049  1.00  0.00           O  
ATOM    726  NE2 GLN    52     107.602 108.401  90.938  1.00  0.00           N  
ATOM    727 HE21 GLN    52     107.810 109.388  90.889  1.00  0.00           H  
ATOM    728 HE22 GLN    52     107.187 108.090  91.805  1.00  0.00           H  
ATOM    729  C   GLN    52     108.538 107.766  85.316  1.00  0.00           C  
ATOM    730  O   GLN    52     109.174 106.712  85.137  1.00  0.00           O  
ATOM    731  N   SER    53     107.868 108.252  84.210  1.00  0.00           N  
ATOM    732  H   SER    53     108.102 107.781  83.348  1.00  0.00           H  
ATOM    733  CA  SER    53     106.976 109.458  84.031  1.00  0.00           C  
ATOM    734  HA  SER    53     107.342 110.133  84.804  1.00  0.00           H  
ATOM    735  CB  SER    53     107.203 110.078  82.638  1.00  0.00           C  
ATOM    736  HB2 SER    53     106.914 111.126  82.710  1.00  0.00           H  
ATOM    737  HB3 SER    53     108.252 110.107  82.343  1.00  0.00           H  
ATOM    738  OG  SER    53     106.439 109.545  81.624  1.00  0.00           O  
ATOM    739  HG  SER    53     106.411 110.153  80.882  1.00  0.00           H  
ATOM    740  C   SER    53     105.523 109.164  84.237  1.00  0.00           C  
ATOM    741  O   SER    53     105.115 107.976  84.157  1.00  0.00           O  
ATOM    742  N   SER    54     104.692 110.093  84.700  1.00  0.00           N  
ATOM    743  H   SER    54     105.105 111.015  84.700  1.00  0.00           H  
ATOM    744  CA  SER    54     103.238 110.017  84.765  1.00  0.00           C  
ATOM    745  HA  SER    54     102.955 109.015  85.088  1.00  0.00           H  
ATOM    746  CB  SER    54     102.756 110.935  85.862  1.00  0.00           C  
ATOM    747  HB2 SER    54     103.030 111.966  85.640  1.00  0.00           H  
ATOM    748  HB3 SER    54     101.670 110.848  85.860  1.00  0.00           H  
ATOM    749  OG  SER    54     103.133 110.498  87.187  1.00  0.00           O  
ATOM    750  HG  SER    54     103.177 111.306  87.704  1.00  0.00           H  
ATOM    751  C   SER    54     102.442 110.334  83.499  1.00  0.00           C  
ATOM    752  O   SER    54     101.438 109.714  83.281  1.00  0.00           O  
ATOM    753  N   TYR    55     103.069 111.047  82.593  1.00  0.00           N  
ATOM    754  H   TYR    55     103.886 111.547  82.911  1.00  0.00           H  
ATOM    755  CA  TYR    55     102.660 111.306  81.199  1.00  0.00           C  
ATOM    756  HA  TYR    55     101.746 110.737  81.026  1.00  0.00           H  
ATOM    757  CB  TYR    55     102.198 112.678  81.192  1.00  0.00           C  
ATOM    758  HB2 TYR    55     103.081 113.267  81.440  1.00  0.00           H  
ATOM    759  HB3 TYR    55     101.971 112.940  80.159  1.00  0.00           H  
ATOM    760  CG  TYR    55     100.980 113.041  82.122  1.00  0.00           C  
ATOM    761  CD1 TYR    55     101.170 113.795  83.326  1.00  0.00           C  
ATOM    762  HD1 TYR    55     102.134 114.151  83.658  1.00  0.00           H  
ATOM    763  CE1 TYR    55     100.090 114.005  84.213  1.00  0.00           C  
ATOM    764  HE1 TYR    55     100.150 114.584  85.122  1.00  0.00           H  
ATOM    765  CZ  TYR    55      98.872 113.336  83.946  1.00  0.00           C  
ATOM    766  OH  TYR    55      97.894 113.316  84.942  1.00  0.00           O  
ATOM    767  HH  TYR    55      97.421 112.488  84.833  1.00  0.00           H  
ATOM    768  CE2 TYR    55      98.676 112.620  82.786  1.00  0.00           C  
ATOM    769  HE2 TYR    55      97.759 112.110  82.530  1.00  0.00           H  
ATOM    770  CD2 TYR    55      99.738 112.530  81.836  1.00  0.00           C  
ATOM    771  HD2 TYR    55      99.500 112.027  80.910  1.00  0.00           H  
ATOM    772  C   TYR    55     103.763 110.909  80.159  1.00  0.00           C  
ATOM    773  O   TYR    55     104.653 111.719  80.008  1.00  0.00           O  
ATOM    774  N   SER    56     103.657 109.784  79.498  1.00  0.00           N  
ATOM    775  H   SER    56     104.426 109.620  78.864  1.00  0.00           H  
ATOM    776  CA  SER    56     102.469 108.960  79.266  1.00  0.00           C  
ATOM    777  HA  SER    56     102.690 108.218  78.499  1.00  0.00           H  
ATOM    778  CB  SER    56     102.209 108.093  80.511  1.00  0.00           C  
ATOM    779  HB2 SER    56     103.085 107.822  81.101  1.00  0.00           H  
ATOM    780  HB3 SER    56     101.552 108.559  81.246  1.00  0.00           H  
ATOM    781  OG  SER    56     101.668 106.882  80.039  1.00  0.00           O  
ATOM    782  HG  SER    56     102.136 106.451  79.320  1.00  0.00           H  
ATOM    783  C   SER    56     101.154 109.692  78.841  1.00  0.00           C  
ATOM    784  O   SER    56     100.072 109.496  79.437  1.00  0.00           O  
ATOM    785  N   SER    57     101.234 110.629  77.884  1.00  0.00           N  
ATOM    786  H   SER    57     100.450 111.242  77.712  1.00  0.00           H  
ATOM    787  CA  SER    57     102.244 110.633  76.836  1.00  0.00           C  
ATOM    788  HA  SER    57     103.232 110.407  77.239  1.00  0.00           H  
ATOM    789  CB  SER    57     101.981 109.440  75.863  1.00  0.00           C  
ATOM    790  HB2 SER    57     102.724 109.473  75.066  1.00  0.00           H  
ATOM    791  HB3 SER    57     102.156 108.513  76.409  1.00  0.00           H  
ATOM    792  OG  SER    57     100.670 109.587  75.337  1.00  0.00           O  
ATOM    793  HG  SER    57     100.347 108.703  75.150  1.00  0.00           H  
ATOM    794  C   SER    57     102.257 112.006  76.095  1.00  0.00           C  
ATOM    795  O   SER    57     101.215 112.611  76.162  1.00  0.00           O  
ATOM    796  N   TYR    58     103.397 112.379  75.482  1.00  0.00           N  
ATOM    797  H   TYR    58     104.237 111.884  75.746  1.00  0.00           H  
ATOM    798  CA  TYR    58     103.499 113.630  74.718  1.00  0.00           C  
ATOM    799  HA  TYR    58     102.527 114.118  74.648  1.00  0.00           H  
ATOM    800  CB  TYR    58     104.468 114.506  75.542  1.00  0.00           C  
ATOM    801  HB2 TYR    58     105.420 113.975  75.550  1.00  0.00           H  
ATOM    802  HB3 TYR    58     104.646 115.387  74.925  1.00  0.00           H  
ATOM    803  CG  TYR    58     104.109 114.886  76.933  1.00  0.00           C  
ATOM    804  CD1 TYR    58     102.871 115.540  77.156  1.00  0.00           C  
ATOM    805  HD1 TYR    58     102.150 115.685  76.365  1.00  0.00           H  
ATOM    806  CE1 TYR    58     102.498 115.902  78.495  1.00  0.00           C  
ATOM    807  HE1 TYR    58     101.574 116.429  78.684  1.00  0.00           H  
ATOM    808  CZ  TYR    58     103.323 115.559  79.582  1.00  0.00           C  
ATOM    809  OH  TYR    58     102.849 115.810  80.853  1.00  0.00           O  
ATOM    810  HH  TYR    58     101.930 116.079  80.784  1.00  0.00           H  
ATOM    811  CE2 TYR    58     104.601 115.047  79.340  1.00  0.00           C  
ATOM    812  HE2 TYR    58     105.251 114.960  80.197  1.00  0.00           H  
ATOM    813  CD2 TYR    58     104.969 114.739  78.006  1.00  0.00           C  
ATOM    814  HD2 TYR    58     105.924 114.258  77.854  1.00  0.00           H  
ATOM    815  C   TYR    58     104.073 113.412  73.318  1.00  0.00           C  
ATOM    816  O   TYR    58     105.182 112.918  73.134  1.00  0.00           O  
ATOM    817  N   GLY    59     103.305 113.716  72.262  1.00  0.00           N  
ATOM    818  H   GLY    59     103.693 113.464  71.364  1.00  0.00           H  
ATOM    819  CA  GLY    59     102.001 114.387  72.371  1.00  0.00           C  
ATOM    820  HA2 GLY    59     101.440 114.274  71.444  1.00  0.00           H  
ATOM    821  HA3 GLY    59     101.466 113.833  73.141  1.00  0.00           H  
ATOM    822  C   GLY    59     102.056 115.868  72.753  1.00  0.00           C  
ATOM    823  O   GLY    59     103.057 116.411  73.130  1.00  0.00           O  
ATOM    824  N   GLN    60     100.955 116.633  72.821  1.00  0.00           N  
ATOM    825  H   GLN    60     101.103 117.626  72.936  1.00  0.00           H  
ATOM    826  CA  GLN    60      99.513 116.156  72.738  1.00  0.00           C  
ATOM    827  HA  GLN    60      99.349 115.275  73.358  1.00  0.00           H  
ATOM    828  CB  GLN    60      98.506 117.177  73.312  1.00  0.00           C  
ATOM    829  HB2 GLN    60      98.446 118.031  72.638  1.00  0.00           H  
ATOM    830  HB3 GLN    60      97.513 116.730  73.261  1.00  0.00           H  
ATOM    831  CG  GLN    60      98.649 117.605  74.751  1.00  0.00           C  
ATOM    832  HG2 GLN    60      97.695 118.015  75.082  1.00  0.00           H  
ATOM    833  HG3 GLN    60      98.787 116.774  75.443  1.00  0.00           H  
ATOM    834  CD  GLN    60      99.664 118.739  74.984  1.00  0.00           C  
ATOM    835  OE1 GLN    60     100.260 119.306  74.090  1.00  0.00           O  
ATOM    836  NE2 GLN    60      99.944 119.136  76.142  1.00  0.00           N  
ATOM    837 HE21 GLN    60      99.393 118.738  76.889  1.00  0.00           H  
ATOM    838 HE22 GLN    60     100.618 119.835  76.420  1.00  0.00           H  
ATOM    839  C   GLN    60      99.082 115.776  71.322  1.00  0.00           C  
ATOM    840  O   GLN    60      99.281 116.573  70.408  1.00  0.00           O  
ATOM    841  N   SER    61      98.506 114.602  71.085  1.00  0.00           N  
ATOM    842  H   SER    61      98.376 113.929  71.827  1.00  0.00           H  
ATOM    843  CA  SER    61      98.100 114.229  69.724  1.00  0.00           C  
ATOM    844  HA  SER    61      97.732 115.114  69.205  1.00  0.00           H  
ATOM    845  CB  SER    61      99.293 113.690  68.984  1.00  0.00           C  
ATOM    846  HB2 SER    61     100.040 114.474  69.107  1.00  0.00           H  
ATOM    847  HB3 SER    61      99.545 112.737  69.448  1.00  0.00           H  
ATOM    848  OG  SER    61      98.937 113.386  67.688  1.00  0.00           O  
ATOM    849  HG  SER    61      99.079 114.200  67.199  1.00  0.00           H  
ATOM    850  C   SER    61      96.962 113.170  69.804  1.00  0.00           C  
ATOM    851  O   SER    61      96.894 112.341  70.694  1.00  0.00           O  
ATOM    852  N   GLN    62      96.164 113.151  68.756  1.00  0.00           N  
ATOM    853  H   GLN    62      96.301 113.803  67.997  1.00  0.00           H  
ATOM    854  CA  GLN    62      95.186 112.070  68.415  1.00  0.00           C  
ATOM    855  HA  GLN    62      94.543 111.978  69.291  1.00  0.00           H  
ATOM    856  CB  GLN    62      94.303 112.418  67.209  1.00  0.00           C  
ATOM    857  HB2 GLN    62      95.009 112.621  66.404  1.00  0.00           H  
ATOM    858  HB3 GLN    62      93.664 111.592  66.898  1.00  0.00           H  
ATOM    859  CG  GLN    62      93.380 113.568  67.553  1.00  0.00           C  
ATOM    860  HG2 GLN    62      94.014 114.331  68.005  1.00  0.00           H  
ATOM    861  HG3 GLN    62      92.844 113.879  66.656  1.00  0.00           H  
ATOM    862  CD  GLN    62      92.294 113.218  68.537  1.00  0.00           C  
ATOM    863  OE1 GLN    62      91.384 112.359  68.355  1.00  0.00           O  
ATOM    864  NE2 GLN    62      92.194 113.999  69.593  1.00  0.00           N  
ATOM    865 HE21 GLN    62      91.323 114.034  70.104  1.00  0.00           H  
ATOM    866 HE22 GLN    62      92.755 114.835  69.523  1.00  0.00           H  
ATOM    867  C   GLN    62      95.930 110.741  68.082  1.00  0.00           C  
ATOM    868  O   GLN    62      95.203 109.758  67.933  1.00  0.00           O  
ATOM    869  N   ASN    63      97.251 110.823  68.041  1.00  0.00           N  
ATOM    870  H   ASN    63      97.643 111.749  68.134  1.00  0.00           H  
ATOM    871  CA  ASN    63      98.085 109.641  67.956  1.00  0.00           C  
ATOM    872  HA  ASN    63      97.394 108.803  68.055  1.00  0.00           H  
ATOM    873  CB  ASN    63      98.577 109.621  66.504  1.00  0.00           C  
ATOM    874  HB2 ASN    63      98.899 110.623  66.219  1.00  0.00           H  
ATOM    875  HB3 ASN    63      99.411 108.928  66.403  1.00  0.00           H  
ATOM    876  CG  ASN    63      97.564 109.022  65.526  1.00  0.00           C  
ATOM    877  OD1 ASN    63      97.191 107.839  65.502  1.00  0.00           O  
ATOM    878  ND2 ASN    63      97.047 109.849  64.641  1.00  0.00           N  
ATOM    879 HD21 ASN    63      96.486 109.488  63.883  1.00  0.00           H  
ATOM    880 HD22 ASN    63      97.401 110.795  64.601  1.00  0.00           H  
ATOM    881  C   ASN    63      99.131 109.387  69.028  1.00  0.00           C  
ATOM    882  O   ASN    63     100.044 108.558  68.794  1.00  0.00           O  
ATOM    883  N   THR    64      99.137 110.127  70.087  1.00  0.00           N  
ATOM    884  H   THR    64      98.338 110.743  70.126  1.00  0.00           H  
ATOM    885  CA  THR    64      99.955 110.003  71.279  1.00  0.00           C  
ATOM    886  HA  THR    64     100.236 108.994  71.578  1.00  0.00           H  
ATOM    887  CB  THR    64     101.368 110.592  71.076  1.00  0.00           C  
ATOM    888  HB  THR    64     101.301 111.667  70.910  1.00  0.00           H  
ATOM    889  CG2 THR    64     102.380 110.376  72.245  1.00  0.00           C  
ATOM    890 HG21 THR    64     102.793 109.373  72.354  1.00  0.00           H  
ATOM    891 HG22 THR    64     103.244 111.032  72.135  1.00  0.00           H  
ATOM    892 HG23 THR    64     101.839 110.699  73.134  1.00  0.00           H  
ATOM    893  OG1 THR    64     101.881 110.054  69.950  1.00  0.00           O  
ATOM    894  HG1 THR    64     101.376 110.413  69.216  1.00  0.00           H  
ATOM    895  C   THR    64      99.186 110.746  72.396  1.00  0.00           C  
ATOM    896  O   THR    64      99.290 111.993  72.554  1.00  0.00           O  
ATOM    897  N   GLY    65      98.274 110.045  73.077  1.00  0.00           N  
ATOM    898  H   GLY    65      97.781 110.600  73.763  1.00  0.00           H  
ATOM    899  CA  GLY    65      97.855 108.709  72.918  1.00  0.00           C  
ATOM    900  HA2 GLY    65      98.675 108.054  72.625  1.00  0.00           H  
ATOM    901  HA3 GLY    65      97.492 108.258  73.841  1.00  0.00           H  
ATOM    902  C   GLY    65      96.774 108.611  71.798  1.00  0.00           C  
ATOM    903  O   GLY    65      96.534 109.490  70.987  1.00  0.00           O  
ATOM    904  N   TYR    66      95.920 107.559  71.835  1.00  0.00           N  
ATOM    905  H   TYR    66      95.833 106.995  72.668  1.00  0.00           H  
ATOM    906  CA  TYR    66      94.769 107.325  70.886  1.00  0.00           C  
ATOM    907  HA  TYR    66      95.345 107.288  69.961  1.00  0.00           H  
ATOM    908  CB  TYR    66      94.326 105.840  71.377  1.00  0.00           C  
ATOM    909  HB2 TYR    66      95.240 105.248  71.419  1.00  0.00           H  
ATOM    910  HB3 TYR    66      93.973 105.851  72.409  1.00  0.00           H  
ATOM    911  CG  TYR    66      93.263 105.149  70.446  1.00  0.00           C  
ATOM    912  CD1 TYR    66      91.851 105.354  70.588  1.00  0.00           C  
ATOM    913  HD1 TYR    66      91.560 106.060  71.352  1.00  0.00           H  
ATOM    914  CE1 TYR    66      90.975 104.566  69.879  1.00  0.00           C  
ATOM    915  HE1 TYR    66      89.931 104.838  69.936  1.00  0.00           H  
ATOM    916  CZ  TYR    66      91.441 103.573  69.039  1.00  0.00           C  
ATOM    917  OH  TYR    66      90.603 102.795  68.343  1.00  0.00           O  
ATOM    918  HH  TYR    66      90.797 101.859  68.428  1.00  0.00           H  
ATOM    919  CE2 TYR    66      92.836 103.352  68.914  1.00  0.00           C  
ATOM    920  HE2 TYR    66      93.271 102.577  68.300  1.00  0.00           H  
ATOM    921  CD2 TYR    66      93.752 104.124  69.610  1.00  0.00           C  
ATOM    922  HD2 TYR    66      94.814 103.933  69.590  1.00  0.00           H  
ATOM    923  C   TYR    66      93.758 108.454  70.908  1.00  0.00           C  
ATOM    924  O   TYR    66      93.508 109.233  71.871  1.00  0.00           O  
ATOM    925  N   GLY    67      93.119 108.592  69.778  1.00  0.00           N  
ATOM    926  H   GLY    67      93.410 107.960  69.047  1.00  0.00           H  
ATOM    927  CA  GLY    67      91.968 109.408  69.425  1.00  0.00           C  
ATOM    928  HA2 GLY    67      92.385 110.403  69.264  1.00  0.00           H  
ATOM    929  HA3 GLY    67      91.617 109.019  68.469  1.00  0.00           H  
ATOM    930  C   GLY    67      90.861 109.397  70.437  1.00  0.00           C  
ATOM    931  O   GLY    67      90.458 108.382  71.001  1.00  0.00           O  
ATOM    932  N   THR    68      90.306 110.566  70.585  1.00  0.00           N  
ATOM    933  H   THR    68      90.590 111.288  69.939  1.00  0.00           H  
ATOM    934  CA  THR    68      89.326 110.973  71.548  1.00  0.00           C  
ATOM    935  HA  THR    68      88.761 110.195  72.062  1.00  0.00           H  
ATOM    936  CB  THR    68      89.958 111.967  72.588  1.00  0.00           C  
ATOM    937  HB  THR    68      89.239 112.404  73.281  1.00  0.00           H  
ATOM    938  CG2 THR    68      91.023 111.223  73.446  1.00  0.00           C  
ATOM    939 HG21 THR    68      90.497 110.736  74.267  1.00  0.00           H  
ATOM    940 HG22 THR    68      91.671 110.525  72.915  1.00  0.00           H  
ATOM    941 HG23 THR    68      91.628 111.969  73.961  1.00  0.00           H  
ATOM    942  OG1 THR    68      90.653 113.026  72.013  1.00  0.00           O  
ATOM    943  HG1 THR    68      90.701 113.672  72.722  1.00  0.00           H  
ATOM    944  C   THR    68      88.165 111.724  70.903  1.00  0.00           C  
ATOM    945  O   THR    68      88.339 112.520  69.995  1.00  0.00           O  
ATOM    946  N   GLN    69      86.920 111.380  71.301  1.00  0.00           N  
ATOM    947  H   GLN    69      86.865 110.725  72.068  1.00  0.00           H  
ATOM    948  CA  GLN    69      85.697 111.839  70.669  1.00  0.00           C  
ATOM    949  HA  GLN    69      85.884 112.660  69.976  1.00  0.00           H  
ATOM    950  CB  GLN    69      85.152 110.689  69.815  1.00  0.00           C  
ATOM    951  HB2 GLN    69      85.059 109.871  70.529  1.00  0.00           H  
ATOM    952  HB3 GLN    69      84.161 110.937  69.432  1.00  0.00           H  
ATOM    953  CG  GLN    69      86.085 110.101  68.748  1.00  0.00           C  
ATOM    954  HG2 GLN    69      87.096 110.313  69.094  1.00  0.00           H  
ATOM    955  HG3 GLN    69      85.956 109.034  68.562  1.00  0.00           H  
ATOM    956  CD  GLN    69      86.051 110.863  67.458  1.00  0.00           C  
ATOM    957  OE1 GLN    69      85.137 111.635  67.049  1.00  0.00           O  
ATOM    958  NE2 GLN    69      87.065 110.839  66.646  1.00  0.00           N  
ATOM    959 HE21 GLN    69      87.873 110.278  66.876  1.00  0.00           H  
ATOM    960 HE22 GLN    69      87.196 111.539  65.929  1.00  0.00           H  
ATOM    961  C   GLN    69      84.616 112.200  71.723  1.00  0.00           C  
ATOM    962  O   GLN    69      84.635 111.764  72.879  1.00  0.00           O  
ATOM    963  N   SER    70      83.583 112.993  71.319  1.00  0.00           N  
ATOM    964  H   SER    70      83.715 113.493  70.451  1.00  0.00           H  
ATOM    965  CA  SER    70      82.310 113.294  71.867  1.00  0.00           C  
ATOM    966  HA  SER    70      82.368 112.943  72.897  1.00  0.00           H  
ATOM    967  CB  SER    70      82.036 114.794  71.853  1.00  0.00           C  
ATOM    968  HB2 SER    70      82.127 115.176  70.837  1.00  0.00           H  
ATOM    969  HB3 SER    70      81.058 115.080  72.239  1.00  0.00           H  
ATOM    970  OG  SER    70      83.092 115.398  72.674  1.00  0.00           O  
ATOM    971  HG  SER    70      82.675 115.851  73.410  1.00  0.00           H  
ATOM    972  C   SER    70      81.193 112.571  71.020  1.00  0.00           C  
ATOM    973  O   SER    70      81.295 112.562  69.810  1.00  0.00           O  
ATOM    974  N   THR    71      80.050 112.148  71.611  1.00  0.00           N  
ATOM    975  H   THR    71      80.083 112.265  72.613  1.00  0.00           H  
ATOM    976  CA  THR    71      78.896 111.619  70.857  1.00  0.00           C  
ATOM    977  HA  THR    71      79.341 110.931  70.138  1.00  0.00           H  
ATOM    978  CB  THR    71      77.884 110.981  71.837  1.00  0.00           C  
ATOM    979  HB  THR    71      77.692 111.680  72.651  1.00  0.00           H  
ATOM    980  CG2 THR    71      76.614 110.460  71.243  1.00  0.00           C  
ATOM    981 HG21 THR    71      75.841 111.193  71.014  1.00  0.00           H  
ATOM    982 HG22 THR    71      76.781 109.799  70.392  1.00  0.00           H  
ATOM    983 HG23 THR    71      76.052 109.824  71.926  1.00  0.00           H  
ATOM    984  OG1 THR    71      78.551 109.795  72.403  1.00  0.00           O  
ATOM    985  HG1 THR    71      78.173 109.682  73.278  1.00  0.00           H  
ATOM    986  C   THR    71      78.140 112.815  70.091  1.00  0.00           C  
ATOM    987  O   THR    71      77.814 113.758  70.783  1.00  0.00           O  
ATOM    988  N   PRO    72      77.820 112.759  68.782  1.00  0.00           N  
ATOM    989  CD  PRO    72      78.035 111.692  67.839  1.00  0.00           C  
ATOM    990  HD2 PRO    72      77.741 110.774  68.348  1.00  0.00           H  
ATOM    991  HD3 PRO    72      79.106 111.620  67.646  1.00  0.00           H  
ATOM    992  CG  PRO    72      77.291 111.980  66.665  1.00  0.00           C  
ATOM    993  HG2 PRO    72      76.287 111.590  66.829  1.00  0.00           H  
ATOM    994  HG3 PRO    72      77.743 111.681  65.719  1.00  0.00           H  
ATOM    995  CB  PRO    72      77.181 113.460  66.663  1.00  0.00           C  
ATOM    996  HB2 PRO    72      76.271 113.799  66.169  1.00  0.00           H  
ATOM    997  HB3 PRO    72      78.089 113.775  66.148  1.00  0.00           H  
ATOM    998  CA  PRO    72      77.141 113.864  68.124  1.00  0.00           C  
ATOM    999  HA  PRO    72      77.736 114.766  68.267  1.00  0.00           H  
ATOM   1000  C   PRO    72      75.717 114.083  68.608  1.00  0.00           C  
ATOM   1001  O   PRO    72      75.049 113.179  69.060  1.00  0.00           O  
ATOM   1002  N   GLN    73      75.216 115.295  68.328  1.00  0.00           N  
ATOM   1003  H   GLN    73      75.768 115.983  67.837  1.00  0.00           H  
ATOM   1004  CA  GLN    73      73.830 115.719  68.392  1.00  0.00           C  
ATOM   1005  HA  GLN    73      73.385 115.810  69.383  1.00  0.00           H  
ATOM   1006  CB  GLN    73      73.887 117.164  67.861  1.00  0.00           C  
ATOM   1007  HB2 GLN    73      72.902 117.573  68.089  1.00  0.00           H  
ATOM   1008  HB3 GLN    73      74.659 117.699  68.414  1.00  0.00           H  
ATOM   1009  CG  GLN    73      74.170 117.394  66.338  1.00  0.00           C  
ATOM   1010  HG2 GLN    73      73.270 116.981  65.881  1.00  0.00           H  
ATOM   1011  HG3 GLN    73      74.120 118.450  66.072  1.00  0.00           H  
ATOM   1012  CD  GLN    73      75.468 116.915  65.716  1.00  0.00           C  
ATOM   1013  OE1 GLN    73      76.422 116.722  66.439  1.00  0.00           O  
ATOM   1014  NE2 GLN    73      75.475 116.784  64.420  1.00  0.00           N  
ATOM   1015 HE21 GLN    73      74.657 117.022  63.877  1.00  0.00           H  
ATOM   1016 HE22 GLN    73      76.330 116.482  63.976  1.00  0.00           H  
ATOM   1017  C   GLN    73      72.889 114.846  67.529  1.00  0.00           C  
ATOM   1018  O   GLN    73      73.385 114.141  66.658  1.00  0.00           O  
ATOM   1019  N   GLY    74      71.675 114.776  68.034  1.00  0.00           N  
ATOM   1020  H   GLY    74      71.411 115.400  68.784  1.00  0.00           H  
ATOM   1021  CA  GLY    74      70.728 113.769  67.699  1.00  0.00           C  
ATOM   1022  HA2 GLY    74      70.965 113.321  66.734  1.00  0.00           H  
ATOM   1023  HA3 GLY    74      70.699 112.991  68.462  1.00  0.00           H  
ATOM   1024  C   GLY    74      69.349 114.444  67.425  1.00  0.00           C  
ATOM   1025  O   GLY    74      69.188 115.609  67.155  1.00  0.00           O  
ATOM   1026  N   TYR    75      68.308 113.613  67.420  1.00  0.00           N  
ATOM   1027  H   TYR    75      68.547 112.633  67.369  1.00  0.00           H  
ATOM   1028  CA  TYR    75      66.938 113.925  67.029  1.00  0.00           C  
ATOM   1029  HA  TYR    75      66.817 114.988  66.821  1.00  0.00           H  
ATOM   1030  CB  TYR    75      66.437 113.160  65.805  1.00  0.00           C  
ATOM   1031  HB2 TYR    75      66.471 112.110  66.097  1.00  0.00           H  
ATOM   1032  HB3 TYR    75      65.403 113.359  65.524  1.00  0.00           H  
ATOM   1033  CG  TYR    75      67.195 113.350  64.518  1.00  0.00           C  
ATOM   1034  CD1 TYR    75      67.527 114.617  64.019  1.00  0.00           C  
ATOM   1035  HD1 TYR    75      67.306 115.508  64.588  1.00  0.00           H  
ATOM   1036  CE1 TYR    75      68.059 114.680  62.741  1.00  0.00           C  
ATOM   1037  HE1 TYR    75      68.420 115.593  62.291  1.00  0.00           H  
ATOM   1038  CZ  TYR    75      68.430 113.456  61.979  1.00  0.00           C  
ATOM   1039  OH  TYR    75      69.245 113.528  60.957  1.00  0.00           O  
ATOM   1040  HH  TYR    75      69.602 114.405  60.796  1.00  0.00           H  
ATOM   1041  CE2 TYR    75      68.010 112.257  62.513  1.00  0.00           C  
ATOM   1042  HE2 TYR    75      68.282 111.347  62.000  1.00  0.00           H  
ATOM   1043  CD2 TYR    75      67.391 112.186  63.785  1.00  0.00           C  
ATOM   1044  HD2 TYR    75      67.275 111.223  64.259  1.00  0.00           H  
ATOM   1045  C   TYR    75      65.993 113.492  68.141  1.00  0.00           C  
ATOM   1046  O   TYR    75      64.743 113.585  68.064  1.00  0.00           O  
ATOM   1047  N   GLY    76      66.450 113.071  69.325  1.00  0.00           N  
ATOM   1048  H   GLY    76      67.447 113.087  69.482  1.00  0.00           H  
ATOM   1049  CA  GLY    76      65.645 112.447  70.404  1.00  0.00           C  
ATOM   1050  HA2 GLY    76      66.199 112.285  71.329  1.00  0.00           H  
ATOM   1051  HA3 GLY    76      64.819 113.126  70.616  1.00  0.00           H  
ATOM   1052  C   GLY    76      65.186 111.055  70.038  1.00  0.00           C  
ATOM   1053  O   GLY    76      65.254 110.652  68.846  1.00  0.00           O  
ATOM   1054  N   SER    77      64.585 110.324  70.985  1.00  0.00           N  
ATOM   1055  H   SER    77      64.583 110.741  71.905  1.00  0.00           H  
ATOM   1056  CA  SER    77      63.899 109.076  70.765  1.00  0.00           C  
ATOM   1057  HA  SER    77      64.633 108.280  70.640  1.00  0.00           H  
ATOM   1058  CB  SER    77      63.140 108.850  72.092  1.00  0.00           C  
ATOM   1059  HB2 SER    77      63.849 108.583  72.875  1.00  0.00           H  
ATOM   1060  HB3 SER    77      62.561 109.714  72.417  1.00  0.00           H  
ATOM   1061  OG  SER    77      62.284 107.733  71.929  1.00  0.00           O  
ATOM   1062  HG  SER    77      62.160 107.458  72.840  1.00  0.00           H  
ATOM   1063  C   SER    77      62.955 109.061  69.553  1.00  0.00           C  
ATOM   1064  O   SER    77      62.128 109.978  69.393  1.00  0.00           O  
ATOM   1065  N   THR    78      62.827 107.999  68.737  1.00  0.00           N  
ATOM   1066  H   THR    78      62.008 107.958  68.147  1.00  0.00           H  
ATOM   1067  CA  THR    78      63.881 106.888  68.480  1.00  0.00           C  
ATOM   1068  HA  THR    78      64.875 107.328  68.563  1.00  0.00           H  
ATOM   1069  CB  THR    78      63.683 105.807  69.559  1.00  0.00           C  
ATOM   1070  HB  THR    78      63.954 106.344  70.468  1.00  0.00           H  
ATOM   1071  CG2 THR    78      62.282 105.174  69.585  1.00  0.00           C  
ATOM   1072 HG21 THR    78      62.031 104.519  70.419  1.00  0.00           H  
ATOM   1073 HG22 THR    78      61.525 105.957  69.549  1.00  0.00           H  
ATOM   1074 HG23 THR    78      62.198 104.506  68.727  1.00  0.00           H  
ATOM   1075  OG1 THR    78      64.616 104.752  69.437  1.00  0.00           O  
ATOM   1076  HG1 THR    78      65.190 104.656  70.201  1.00  0.00           H  
ATOM   1077  C   THR    78      63.688 106.213  67.149  1.00  0.00           C  
ATOM   1078  O   THR    78      62.651 106.300  66.544  1.00  0.00           O  
ATOM   1079  N   GLY    79      64.757 105.629  66.562  1.00  0.00           N  
ATOM   1080  H   GLY    79      65.581 105.632  67.146  1.00  0.00           H  
ATOM   1081  CA  GLY    79      64.772 105.059  65.199  1.00  0.00           C  
ATOM   1082  HA2 GLY    79      64.730 105.908  64.516  1.00  0.00           H  
ATOM   1083  HA3 GLY    79      65.784 104.665  65.105  1.00  0.00           H  
ATOM   1084  C   GLY    79      63.691 104.073  64.825  1.00  0.00           C  
ATOM   1085  O   GLY    79      63.014 103.374  65.584  1.00  0.00           O  
ATOM   1086  N   GLY    80      63.482 103.936  63.496  1.00  0.00           N  
ATOM   1087  H   GLY    80      62.756 103.268  63.279  1.00  0.00           H  
ATOM   1088  CA  GLY    80      64.048 104.681  62.371  1.00  0.00           C  
ATOM   1089  HA2 GLY    80      65.100 104.963  62.426  1.00  0.00           H  
ATOM   1090  HA3 GLY    80      63.866 104.138  61.444  1.00  0.00           H  
ATOM   1091  C   GLY    80      63.305 106.051  62.324  1.00  0.00           C  
ATOM   1092  O   GLY    80      62.136 106.156  62.743  1.00  0.00           O  
ATOM   1093  N   TYR    81      63.961 107.066  61.881  1.00  0.00           N  
ATOM   1094  H   TYR    81      64.812 106.908  61.361  1.00  0.00           H  
ATOM   1095  CA  TYR    81      63.383 108.446  61.775  1.00  0.00           C  
ATOM   1096  HA  TYR    81      62.714 108.544  62.630  1.00  0.00           H  
ATOM   1097  CB  TYR    81      64.504 109.540  61.814  1.00  0.00           C  
ATOM   1098  HB2 TYR    81      65.159 109.409  60.952  1.00  0.00           H  
ATOM   1099  HB3 TYR    81      64.042 110.524  61.735  1.00  0.00           H  
ATOM   1100  CG  TYR    81      65.251 109.408  63.115  1.00  0.00           C  
ATOM   1101  CD1 TYR    81      64.592 109.811  64.281  1.00  0.00           C  
ATOM   1102  HD1 TYR    81      63.612 110.263  64.247  1.00  0.00           H  
ATOM   1103  CE1 TYR    81      65.168 109.545  65.550  1.00  0.00           C  
ATOM   1104  HE1 TYR    81      64.691 109.714  66.504  1.00  0.00           H  
ATOM   1105  CZ  TYR    81      66.454 109.014  65.641  1.00  0.00           C  
ATOM   1106  OH  TYR    81      67.076 108.800  66.777  1.00  0.00           O  
ATOM   1107  HH  TYR    81      66.505 108.958  67.533  1.00  0.00           H  
ATOM   1108  CE2 TYR    81      67.219 108.823  64.485  1.00  0.00           C  
ATOM   1109  HE2 TYR    81      68.229 108.443  64.535  1.00  0.00           H  
ATOM   1110  CD2 TYR    81      66.629 109.001  63.205  1.00  0.00           C  
ATOM   1111  HD2 TYR    81      67.220 108.711  62.348  1.00  0.00           H  
ATOM   1112  C   TYR    81      62.523 108.451  60.465  1.00  0.00           C  
ATOM   1113  O   TYR    81      63.019 108.296  59.398  1.00  0.00           O  
ATOM   1114  N   GLY    82      61.251 108.920  60.579  1.00  0.00           N  
ATOM   1115  H   GLY    82      60.809 109.115  59.692  1.00  0.00           H  
ATOM   1116  CA  GLY    82      60.268 108.728  61.648  1.00  0.00           C  
ATOM   1117  HA2 GLY    82      60.616 108.782  62.679  1.00  0.00           H  
ATOM   1118  HA3 GLY    82      59.578 109.571  61.590  1.00  0.00           H  
ATOM   1119  C   GLY    82      59.361 107.500  61.555  1.00  0.00           C  
ATOM   1120  O   GLY    82      59.536 106.862  60.569  1.00  0.00           O  
ATOM   1121  N   SER    83      58.411 107.247  62.477  1.00  0.00           N  
ATOM   1122  H   SER    83      58.322 107.983  63.163  1.00  0.00           H  
ATOM   1123  CA  SER    83      57.321 106.293  62.527  1.00  0.00           C  
ATOM   1124  HA  SER    83      57.854 105.360  62.709  1.00  0.00           H  
ATOM   1125  CB  SER    83      56.424 106.666  63.693  1.00  0.00           C  
ATOM   1126  HB2 SER    83      56.483 107.718  63.969  1.00  0.00           H  
ATOM   1127  HB3 SER    83      55.383 106.393  63.518  1.00  0.00           H  
ATOM   1128  OG  SER    83      56.857 105.846  64.778  1.00  0.00           O  
ATOM   1129  HG  SER    83      56.593 106.354  65.549  1.00  0.00           H  
ATOM   1130  C   SER    83      56.494 106.175  61.237  1.00  0.00           C  
ATOM   1131  O   SER    83      56.741 106.936  60.269  1.00  0.00           O  
ATOM   1132  N   SER    84      55.608 105.209  61.114  1.00  0.00           N  
ATOM   1133  H   SER    84      55.081 105.182  60.253  1.00  0.00           H  
ATOM   1134  CA  SER    84      55.407 104.030  61.885  1.00  0.00           C  
ATOM   1135  HA  SER    84      55.429 104.300  62.941  1.00  0.00           H  
ATOM   1136  CB  SER    84      54.057 103.355  61.601  1.00  0.00           C  
ATOM   1137  HB2 SER    84      53.334 104.139  61.824  1.00  0.00           H  
ATOM   1138  HB3 SER    84      54.046 103.033  60.560  1.00  0.00           H  
ATOM   1139  OG  SER    84      53.845 102.229  62.385  1.00  0.00           O  
ATOM   1140  HG  SER    84      52.914 102.084  62.202  1.00  0.00           H  
ATOM   1141  C   SER    84      56.600 103.021  61.726  1.00  0.00           C  
ATOM   1142  O   SER    84      57.367 103.208  60.790  1.00  0.00           O  
ATOM   1143  N   GLN    85      56.665 102.067  62.612  1.00  0.00           N  
ATOM   1144  H   GLN    85      55.859 101.989  63.215  1.00  0.00           H  
ATOM   1145  CA  GLN    85      57.420 100.779  62.398  1.00  0.00           C  
ATOM   1146  HA  GLN    85      58.389 101.112  62.026  1.00  0.00           H  
ATOM   1147  CB  GLN    85      57.692 100.086  63.720  1.00  0.00           C  
ATOM   1148  HB2 GLN    85      56.766 100.216  64.281  1.00  0.00           H  
ATOM   1149  HB3 GLN    85      57.886  99.046  63.459  1.00  0.00           H  
ATOM   1150  CG  GLN    85      58.758 100.720  64.524  1.00  0.00           C  
ATOM   1151  HG2 GLN    85      58.724 101.807  64.601  1.00  0.00           H  
ATOM   1152  HG3 GLN    85      58.611 100.416  65.561  1.00  0.00           H  
ATOM   1153  CD  GLN    85      60.123 100.266  64.063  1.00  0.00           C  
ATOM   1154  OE1 GLN    85      60.323  99.602  63.113  1.00  0.00           O  
ATOM   1155  NE2 GLN    85      61.212 100.751  64.631  1.00  0.00           N  
ATOM   1156 HE21 GLN    85      62.113 100.348  64.418  1.00  0.00           H  
ATOM   1157 HE22 GLN    85      61.148 101.490  65.316  1.00  0.00           H  
ATOM   1158  C   GLN    85      56.755  99.907  61.264  1.00  0.00           C  
ATOM   1159  O   GLN    85      57.477  99.128  60.657  1.00  0.00           O  
ATOM   1160  N   SER    86      55.410 100.012  61.109  1.00  0.00           N  
ATOM   1161  H   SER    86      54.994 100.699  61.721  1.00  0.00           H  
ATOM   1162  CA  SER    86      54.552  99.323  60.107  1.00  0.00           C  
ATOM   1163  HA  SER    86      53.543  99.475  60.489  1.00  0.00           H  
ATOM   1164  CB  SER    86      54.591  99.990  58.697  1.00  0.00           C  
ATOM   1165  HB2 SER    86      55.523  99.750  58.186  1.00  0.00           H  
ATOM   1166  HB3 SER    86      53.788  99.627  58.055  1.00  0.00           H  
ATOM   1167  OG  SER    86      54.470 101.400  58.836  1.00  0.00           O  
ATOM   1168  HG  SER    86      53.644 101.534  59.306  1.00  0.00           H  
ATOM   1169  C   SER    86      54.780  97.818  59.985  1.00  0.00           C  
ATOM   1170  O   SER    86      54.813  97.306  58.853  1.00  0.00           O  
ATOM   1171  N   SER    87      55.034  97.159  61.108  1.00  0.00           N  
ATOM   1172  H   SER    87      55.147  97.639  61.989  1.00  0.00           H  
ATOM   1173  CA  SER    87      55.491  95.768  61.071  1.00  0.00           C  
ATOM   1174  HA  SER    87      56.161  95.618  60.225  1.00  0.00           H  
ATOM   1175  CB  SER    87      56.202  95.265  62.354  1.00  0.00           C  
ATOM   1176  HB2 SER    87      57.086  95.886  62.503  1.00  0.00           H  
ATOM   1177  HB3 SER    87      55.638  95.489  63.258  1.00  0.00           H  
ATOM   1178  OG  SER    87      56.670  93.969  62.283  1.00  0.00           O  
ATOM   1179  HG  SER    87      57.489  94.142  61.814  1.00  0.00           H  
ATOM   1180  C   SER    87      54.329  94.823  60.955  1.00  0.00           C  
ATOM   1181  O   SER    87      53.372  94.811  61.750  1.00  0.00           O  
ATOM   1182  N   GLN    88      54.580  93.860  60.002  1.00  0.00           N  
ATOM   1183  H   GLN    88      55.479  93.726  59.562  1.00  0.00           H  
ATOM   1184  CA  GLN    88      53.631  92.822  59.595  1.00  0.00           C  
ATOM   1185  HA  GLN    88      53.291  92.279  60.476  1.00  0.00           H  
ATOM   1186  CB  GLN    88      52.288  93.391  59.015  1.00  0.00           C  
ATOM   1187  HB2 GLN    88      51.680  92.489  59.089  1.00  0.00           H  
ATOM   1188  HB3 GLN    88      51.901  94.142  59.705  1.00  0.00           H  
ATOM   1189  CG  GLN    88      52.301  94.045  57.652  1.00  0.00           C  
ATOM   1190  HG2 GLN    88      53.250  94.544  57.458  1.00  0.00           H  
ATOM   1191  HG3 GLN    88      52.120  93.436  56.767  1.00  0.00           H  
ATOM   1192  CD  GLN    88      51.155  95.066  57.546  1.00  0.00           C  
ATOM   1193  OE1 GLN    88      51.326  96.191  57.106  1.00  0.00           O  
ATOM   1194  NE2 GLN    88      49.943  94.739  57.998  1.00  0.00           N  
ATOM   1195 HE21 GLN    88      49.787  93.766  58.219  1.00  0.00           H  
ATOM   1196 HE22 GLN    88      49.258  95.419  57.702  1.00  0.00           H  
ATOM   1197  C   GLN    88      54.344  91.672  58.881  1.00  0.00           C  
ATOM   1198  O   GLN    88      55.162  91.910  57.979  1.00  0.00           O  
ATOM   1199  N   SER    89      53.855  90.429  59.021  1.00  0.00           N  
ATOM   1200  H   SER    89      53.248  90.262  59.811  1.00  0.00           H  
ATOM   1201  CA  SER    89      54.103  89.258  58.160  1.00  0.00           C  
ATOM   1202  HA  SER    89      55.178  89.117  58.272  1.00  0.00           H  
ATOM   1203  CB  SER    89      53.445  88.053  58.729  1.00  0.00           C  
ATOM   1204  HB2 SER    89      53.804  87.776  59.720  1.00  0.00           H  
ATOM   1205  HB3 SER    89      52.383  88.292  58.665  1.00  0.00           H  
ATOM   1206  OG  SER    89      53.589  87.020  57.824  1.00  0.00           O  
ATOM   1207  HG  SER    89      52.837  86.491  58.102  1.00  0.00           H  
ATOM   1208  C   SER    89      53.734  89.499  56.651  1.00  0.00           C  
ATOM   1209  O   SER    89      52.868  90.241  56.299  1.00  0.00           O  
ATOM   1210  N   SER    90      54.492  88.857  55.795  1.00  0.00           N  
ATOM   1211  H   SER    90      55.196  88.275  56.228  1.00  0.00           H  
ATOM   1212  CA  SER    90      54.230  88.709  54.325  1.00  0.00           C  
ATOM   1213  HA  SER    90      54.378  89.668  53.828  1.00  0.00           H  
ATOM   1214  CB  SER    90      55.376  87.734  53.794  1.00  0.00           C  
ATOM   1215  HB2 SER    90      56.382  88.146  53.864  1.00  0.00           H  
ATOM   1216  HB3 SER    90      55.212  86.853  54.414  1.00  0.00           H  
ATOM   1217  OG  SER    90      55.144  87.345  52.483  1.00  0.00           O  
ATOM   1218  HG  SER    90      54.736  86.477  52.434  1.00  0.00           H  
ATOM   1219  C   SER    90      52.768  88.102  54.082  1.00  0.00           C  
ATOM   1220  O   SER    90      52.265  87.314  54.838  1.00  0.00           O  
ATOM   1221  N   TYR    91      52.063  88.667  53.085  1.00  0.00           N  
ATOM   1222  H   TYR    91      52.506  89.366  52.506  1.00  0.00           H  
ATOM   1223  CA  TYR    91      50.805  88.099  52.643  1.00  0.00           C  
ATOM   1224  HA  TYR    91      50.093  88.178  53.465  1.00  0.00           H  
ATOM   1225  CB  TYR    91      50.201  89.055  51.618  1.00  0.00           C  
ATOM   1226  HB2 TYR    91      49.807  89.899  52.184  1.00  0.00           H  
ATOM   1227  HB3 TYR    91      51.003  89.472  51.008  1.00  0.00           H  
ATOM   1228  CG  TYR    91      49.050  88.418  50.869  1.00  0.00           C  
ATOM   1229  CD1 TYR    91      49.276  87.769  49.606  1.00  0.00           C  
ATOM   1230  HD1 TYR    91      50.291  87.578  49.290  1.00  0.00           H  
ATOM   1231  CE1 TYR    91      48.196  87.226  48.921  1.00  0.00           C  
ATOM   1232  HE1 TYR    91      48.326  86.638  48.025  1.00  0.00           H  
ATOM   1233  CZ  TYR    91      46.858  87.250  49.418  1.00  0.00           C  
ATOM   1234  OH  TYR    91      45.832  86.876  48.671  1.00  0.00           O  
ATOM   1235  HH  TYR    91      45.193  87.592  48.670  1.00  0.00           H  
ATOM   1236  CE2 TYR    91      46.620  88.039  50.551  1.00  0.00           C  
ATOM   1237  HE2 TYR    91      45.606  88.337  50.771  1.00  0.00           H  
ATOM   1238  CD2 TYR    91      47.715  88.417  51.407  1.00  0.00           C  
ATOM   1239  HD2 TYR    91      47.540  88.978  52.313  1.00  0.00           H  
ATOM   1240  C   TYR    91      50.986  86.609  52.143  1.00  0.00           C  
ATOM   1241  O   TYR    91      51.862  86.415  51.293  1.00  0.00           O  
ATOM   1242  N   GLY    92      50.216  85.691  52.645  1.00  0.00           N  
ATOM   1243  H   GLY    92      50.433  84.757  52.329  1.00  0.00           H  
ATOM   1244  CA  GLY    92      49.004  85.765  53.391  1.00  0.00           C  
ATOM   1245  HA2 GLY    92      49.221  86.175  54.377  1.00  0.00           H  
ATOM   1246  HA3 GLY    92      48.286  86.452  52.943  1.00  0.00           H  
ATOM   1247  C   GLY    92      48.289  84.452  53.574  1.00  0.00           C  
ATOM   1248  O   GLY    92      48.836  83.393  53.482  1.00  0.00           O  
ATOM   1249  N   GLN    93      47.013  84.538  53.908  1.00  0.00           N  
ATOM   1250  H   GLN    93      46.623  85.428  54.187  1.00  0.00           H  
ATOM   1251  CA  GLN    93      46.101  83.386  53.745  1.00  0.00           C  
ATOM   1252  HA  GLN    93      46.448  82.538  54.336  1.00  0.00           H  
ATOM   1253  CB  GLN    93      44.682  83.673  54.253  1.00  0.00           C  
ATOM   1254  HB2 GLN    93      44.401  84.603  53.759  1.00  0.00           H  
ATOM   1255  HB3 GLN    93      44.040  82.844  53.955  1.00  0.00           H  
ATOM   1256  CG  GLN    93      44.648  83.962  55.788  1.00  0.00           C  
ATOM   1257  HG2 GLN    93      45.287  84.817  56.011  1.00  0.00           H  
ATOM   1258  HG3 GLN    93      43.650  84.336  56.018  1.00  0.00           H  
ATOM   1259  CD  GLN    93      44.837  82.887  56.824  1.00  0.00           C  
ATOM   1260  OE1 GLN    93      44.163  81.878  56.767  1.00  0.00           O  
ATOM   1261  NE2 GLN    93      45.662  83.019  57.786  1.00  0.00           N  
ATOM   1262 HE21 GLN    93      45.556  82.452  58.616  1.00  0.00           H  
ATOM   1263 HE22 GLN    93      46.237  83.848  57.758  1.00  0.00           H  
ATOM   1264  C   GLN    93      45.964  83.011  52.213  1.00  0.00           C  
ATOM   1265  O   GLN    93      46.153  83.852  51.299  1.00  0.00           O  
ATOM   1266  N   GLN    94      45.861  81.714  51.892  1.00  0.00           N  
ATOM   1267  H   GLN    94      45.656  81.051  52.626  1.00  0.00           H  
ATOM   1268  CA  GLN    94      46.073  81.050  50.593  1.00  0.00           C  
ATOM   1269  HA  GLN    94      45.645  81.622  49.769  1.00  0.00           H  
ATOM   1270  CB  GLN    94      47.586  80.937  50.391  1.00  0.00           C  
ATOM   1271  HB2 GLN    94      48.146  81.857  50.555  1.00  0.00           H  
ATOM   1272  HB3 GLN    94      47.908  80.318  51.228  1.00  0.00           H  
ATOM   1273  CG  GLN    94      48.092  80.405  49.059  1.00  0.00           C  
ATOM   1274  HG2 GLN    94      47.224  80.295  48.410  1.00  0.00           H  
ATOM   1275  HG3 GLN    94      48.766  81.146  48.630  1.00  0.00           H  
ATOM   1276  CD  GLN    94      48.845  79.051  49.095  1.00  0.00           C  
ATOM   1277  OE1 GLN    94      50.038  79.049  48.923  1.00  0.00           O  
ATOM   1278  NE2 GLN    94      48.270  77.906  49.261  1.00  0.00           N  
ATOM   1279 HE21 GLN    94      47.269  77.794  49.197  1.00  0.00           H  
ATOM   1280 HE22 GLN    94      48.822  77.094  49.023  1.00  0.00           H  
ATOM   1281  C   GLN    94      45.502  79.629  50.559  1.00  0.00           C  
ATOM   1282  O   GLN    94      45.959  78.630  51.114  1.00  0.00           O  
ATOM   1283  N   SER    95      44.458  79.463  49.692  1.00  0.00           N  
ATOM   1284  H   SER    95      44.275  80.273  49.117  1.00  0.00           H  
ATOM   1285  CA  SER    95      43.717  78.241  49.489  1.00  0.00           C  
ATOM   1286  HA  SER    95      43.488  77.744  50.432  1.00  0.00           H  
ATOM   1287  CB  SER    95      42.476  78.630  48.711  1.00  0.00           C  
ATOM   1288  HB2 SER    95      41.801  79.204  49.346  1.00  0.00           H  
ATOM   1289  HB3 SER    95      42.743  79.279  47.878  1.00  0.00           H  
ATOM   1290  OG  SER    95      41.801  77.566  48.164  1.00  0.00           O  
ATOM   1291  HG  SER    95      40.917  77.840  47.906  1.00  0.00           H  
ATOM   1292  C   SER    95      44.695  77.247  48.798  1.00  0.00           C  
ATOM   1293  O   SER    95      45.395  77.619  47.894  1.00  0.00           O  
ATOM   1294  N   SER    96      44.824  76.041  49.278  1.00  0.00           N  
ATOM   1295  H   SER    96      44.202  75.743  50.016  1.00  0.00           H  
ATOM   1296  CA  SER    96      45.904  75.076  48.931  1.00  0.00           C  
ATOM   1297  HA  SER    96      46.830  75.604  48.704  1.00  0.00           H  
ATOM   1298  CB  SER    96      46.092  74.185  50.157  1.00  0.00           C  
ATOM   1299  HB2 SER    96      45.168  73.617  50.268  1.00  0.00           H  
ATOM   1300  HB3 SER    96      46.960  73.534  50.056  1.00  0.00           H  
ATOM   1301  OG  SER    96      46.415  74.928  51.301  1.00  0.00           O  
ATOM   1302  HG  SER    96      45.610  75.190  51.753  1.00  0.00           H  
ATOM   1303  C   SER    96      45.463  74.240  47.756  1.00  0.00           C  
ATOM   1304  O   SER    96      44.425  73.575  47.844  1.00  0.00           O  
ATOM   1305  N   TYR    97      46.155  74.083  46.667  1.00  0.00           N  
ATOM   1306  H   TYR    97      45.605  73.591  45.977  1.00  0.00           H  
ATOM   1307  CA  TYR    97      47.516  74.608  46.301  1.00  0.00           C  
ATOM   1308  HA  TYR    97      47.874  74.015  45.458  1.00  0.00           H  
ATOM   1309  CB  TYR    97      47.474  76.062  45.727  1.00  0.00           C  
ATOM   1310  HB2 TYR    97      46.757  76.070  44.907  1.00  0.00           H  
ATOM   1311  HB3 TYR    97      47.021  76.704  46.482  1.00  0.00           H  
ATOM   1312  CG  TYR    97      48.722  76.620  45.039  1.00  0.00           C  
ATOM   1313  CD1 TYR    97      48.967  78.038  45.128  1.00  0.00           C  
ATOM   1314  HD1 TYR    97      48.213  78.708  45.514  1.00  0.00           H  
ATOM   1315  CE1 TYR    97      50.129  78.575  44.611  1.00  0.00           C  
ATOM   1316  HE1 TYR    97      50.303  79.639  44.674  1.00  0.00           H  
ATOM   1317  CZ  TYR    97      51.156  77.673  44.188  1.00  0.00           C  
ATOM   1318  OH  TYR    97      52.377  78.179  43.950  1.00  0.00           O  
ATOM   1319  HH  TYR    97      52.988  77.550  43.561  1.00  0.00           H  
ATOM   1320  CE2 TYR    97      50.992  76.262  44.204  1.00  0.00           C  
ATOM   1321  HE2 TYR    97      51.828  75.673  43.858  1.00  0.00           H  
ATOM   1322  CD2 TYR    97      49.746  75.763  44.637  1.00  0.00           C  
ATOM   1323  HD2 TYR    97      49.676  74.687  44.581  1.00  0.00           H  
ATOM   1324  C   TYR    97      48.539  74.366  47.385  1.00  0.00           C  
ATOM   1325  O   TYR    97      49.156  75.309  47.925  1.00  0.00           O  
ATOM   1326  N   PRO    98      48.839  73.069  47.699  1.00  0.00           N  
ATOM   1327  CD  PRO    98      49.896  72.762  48.648  1.00  0.00           C  
ATOM   1328  HD2 PRO    98      49.499  72.638  49.655  1.00  0.00           H  
ATOM   1329  HD3 PRO    98      50.723  73.460  48.518  1.00  0.00           H  
ATOM   1330  CG  PRO    98      50.330  71.372  48.185  1.00  0.00           C  
ATOM   1331  HG2 PRO    98      50.059  70.689  48.990  1.00  0.00           H  
ATOM   1332  HG3 PRO    98      51.396  71.342  47.960  1.00  0.00           H  
ATOM   1333  CB  PRO    98      49.528  70.922  46.953  1.00  0.00           C  
ATOM   1334  HB2 PRO    98      49.198  69.892  47.082  1.00  0.00           H  
ATOM   1335  HB3 PRO    98      50.008  71.121  45.994  1.00  0.00           H  
ATOM   1336  CA  PRO    98      48.339  71.799  47.027  1.00  0.00           C  
ATOM   1337  HA  PRO    98      47.992  72.036  46.021  1.00  0.00           H  
ATOM   1338  C   PRO    98      47.201  71.209  47.913  1.00  0.00           C  
ATOM   1339  O   PRO    98      46.976  71.531  49.081  1.00  0.00           O  
ATOM   1340  N   GLY    99      46.306  70.344  47.357  1.00  0.00           N  
ATOM   1341  H   GLY    99      46.376  70.118  46.375  1.00  0.00           H  
ATOM   1342  CA  GLY    99      45.019  69.925  48.008  1.00  0.00           C  
ATOM   1343  HA2 GLY    99      44.435  70.812  48.253  1.00  0.00           H  
ATOM   1344  HA3 GLY    99      44.408  69.407  47.268  1.00  0.00           H  
ATOM   1345  C   GLY    99      45.076  69.022  49.286  1.00  0.00           C  
ATOM   1346  O   GLY    99      45.967  68.190  49.464  1.00  0.00           O  
ATOM   1347  N   TYR   100      44.114  69.244  50.194  1.00  0.00           N  
ATOM   1348  H   TYR   100      43.373  69.806  49.798  1.00  0.00           H  
ATOM   1349  CA  TYR   100      44.042  68.897  51.597  1.00  0.00           C  
ATOM   1350  HA  TYR   100      44.900  68.327  51.955  1.00  0.00           H  
ATOM   1351  CB  TYR   100      44.203  70.176  52.411  1.00  0.00           C  
ATOM   1352  HB2 TYR   100      44.359  70.040  53.481  1.00  0.00           H  
ATOM   1353  HB3 TYR   100      45.129  70.702  52.180  1.00  0.00           H  
ATOM   1354  CG  TYR   100      43.038  71.104  52.345  1.00  0.00           C  
ATOM   1355  CD1 TYR   100      43.073  72.175  51.423  1.00  0.00           C  
ATOM   1356  HD1 TYR   100      43.887  72.238  50.716  1.00  0.00           H  
ATOM   1357  CE1 TYR   100      42.104  73.220  51.405  1.00  0.00           C  
ATOM   1358  HE1 TYR   100      42.079  74.035  50.697  1.00  0.00           H  
ATOM   1359  CZ  TYR   100      40.954  73.089  52.227  1.00  0.00           C  
ATOM   1360  OH  TYR   100      40.059  74.102  52.192  1.00  0.00           O  
ATOM   1361  HH  TYR   100      40.054  74.474  51.307  1.00  0.00           H  
ATOM   1362  CE2 TYR   100      40.926  72.008  53.132  1.00  0.00           C  
ATOM   1363  HE2 TYR   100      40.133  71.884  53.855  1.00  0.00           H  
ATOM   1364  CD2 TYR   100      41.931  71.005  53.207  1.00  0.00           C  
ATOM   1365  HD2 TYR   100      41.935  70.266  53.994  1.00  0.00           H  
ATOM   1366  C   TYR   100      42.816  68.223  52.068  1.00  0.00           C  
ATOM   1367  O   TYR   100      42.923  67.560  53.073  1.00  0.00           O  
ATOM   1368  N   GLY   101      41.663  68.368  51.397  1.00  0.00           N  
ATOM   1369  H   GLY   101      41.798  68.956  50.587  1.00  0.00           H  
ATOM   1370  CA  GLY   101      40.347  67.883  51.881  1.00  0.00           C  
ATOM   1371  HA2 GLY   101      40.335  68.138  52.941  1.00  0.00           H  
ATOM   1372  HA3 GLY   101      39.579  68.451  51.356  1.00  0.00           H  
ATOM   1373  C   GLY   101      39.851  66.449  51.691  1.00  0.00           C  
ATOM   1374  O   GLY   101      38.870  66.022  52.292  1.00  0.00           O  
ATOM   1375  N   GLN   102      40.543  65.714  50.817  1.00  0.00           N  
ATOM   1376  H   GLN   102      41.353  66.204  50.466  1.00  0.00           H  
ATOM   1377  CA  GLN   102      40.428  64.288  50.733  1.00  0.00           C  
ATOM   1378  HA  GLN   102      39.451  64.087  50.294  1.00  0.00           H  
ATOM   1379  CB  GLN   102      41.489  63.638  49.902  1.00  0.00           C  
ATOM   1380  HB2 GLN   102      41.264  62.575  49.820  1.00  0.00           H  
ATOM   1381  HB3 GLN   102      41.518  64.168  48.950  1.00  0.00           H  
ATOM   1382  CG  GLN   102      42.958  63.601  50.532  1.00  0.00           C  
ATOM   1383  HG2 GLN   102      43.022  63.238  51.558  1.00  0.00           H  
ATOM   1384  HG3 GLN   102      43.607  62.893  50.016  1.00  0.00           H  
ATOM   1385  CD  GLN   102      43.628  64.984  50.704  1.00  0.00           C  
ATOM   1386  OE1 GLN   102      43.278  65.984  50.100  1.00  0.00           O  
ATOM   1387  NE2 GLN   102      44.625  65.025  51.549  1.00  0.00           N  
ATOM   1388 HE21 GLN   102      44.862  64.149  51.992  1.00  0.00           H  
ATOM   1389 HE22 GLN   102      45.192  65.861  51.518  1.00  0.00           H  
ATOM   1390  C   GLN   102      40.350  63.494  52.088  1.00  0.00           C  
ATOM   1391  O   GLN   102      40.918  63.861  53.121  1.00  0.00           O  
ATOM   1392  N   GLN   103      39.684  62.363  52.175  1.00  0.00           N  
ATOM   1393  H   GLN   103      39.264  62.091  51.298  1.00  0.00           H  
ATOM   1394  CA  GLN   103      39.792  61.334  53.218  1.00  0.00           C  
ATOM   1395  HA  GLN   103      39.858  61.825  54.189  1.00  0.00           H  
ATOM   1396  CB  GLN   103      38.557  60.385  53.253  1.00  0.00           C  
ATOM   1397  HB2 GLN   103      37.663  61.000  53.157  1.00  0.00           H  
ATOM   1398  HB3 GLN   103      38.657  59.719  52.395  1.00  0.00           H  
ATOM   1399  CG  GLN   103      38.432  59.527  54.469  1.00  0.00           C  
ATOM   1400  HG2 GLN   103      39.306  58.919  54.703  1.00  0.00           H  
ATOM   1401  HG3 GLN   103      38.431  60.124  55.382  1.00  0.00           H  
ATOM   1402  CD  GLN   103      37.239  58.524  54.422  1.00  0.00           C  
ATOM   1403  OE1 GLN   103      36.926  58.052  53.329  1.00  0.00           O  
ATOM   1404  NE2 GLN   103      36.779  58.155  55.563  1.00  0.00           N  
ATOM   1405 HE21 GLN   103      36.016  57.494  55.572  1.00  0.00           H  
ATOM   1406 HE22 GLN   103      37.015  58.555  56.460  1.00  0.00           H  
ATOM   1407  C   GLN   103      41.105  60.559  52.933  1.00  0.00           C  
ATOM   1408  O   GLN   103      41.475  60.223  51.760  1.00  0.00           O  
ATOM   1409  N   PRO   104      41.783  60.229  54.034  1.00  0.00           N  
ATOM   1410  CD  PRO   104      41.620  60.863  55.367  1.00  0.00           C  
ATOM   1411  HD2 PRO   104      40.878  60.325  55.957  1.00  0.00           H  
ATOM   1412  HD3 PRO   104      41.357  61.916  55.263  1.00  0.00           H  
ATOM   1413  CG  PRO   104      42.908  60.693  56.096  1.00  0.00           C  
ATOM   1414  HG2 PRO   104      42.668  60.699  57.160  1.00  0.00           H  
ATOM   1415  HG3 PRO   104      43.560  61.505  55.774  1.00  0.00           H  
ATOM   1416  CB  PRO   104      43.516  59.454  55.554  1.00  0.00           C  
ATOM   1417  HB2 PRO   104      42.891  58.646  55.936  1.00  0.00           H  
ATOM   1418  HB3 PRO   104      44.579  59.310  55.748  1.00  0.00           H  
ATOM   1419  CA  PRO   104      43.092  59.522  54.054  1.00  0.00           C  
ATOM   1420  HA  PRO   104      43.823  60.063  53.453  1.00  0.00           H  
ATOM   1421  C   PRO   104      43.022  58.104  53.411  1.00  0.00           C  
ATOM   1422  O   PRO   104      42.093  57.366  53.722  1.00  0.00           O  
ATOM   1423  N   ALA   105      44.008  57.666  52.610  1.00  0.00           N  
ATOM   1424  H   ALA   105      44.667  58.370  52.311  1.00  0.00           H  
ATOM   1425  CA  ALA   105      44.168  56.299  52.096  1.00  0.00           C  
ATOM   1426  HA  ALA   105      43.245  56.004  51.598  1.00  0.00           H  
ATOM   1427  CB  ALA   105      45.403  56.323  51.164  1.00  0.00           C  
ATOM   1428  HB1 ALA   105      45.373  57.006  50.316  1.00  0.00           H  
ATOM   1429  HB2 ALA   105      46.233  56.620  51.804  1.00  0.00           H  
ATOM   1430  HB3 ALA   105      45.507  55.340  50.703  1.00  0.00           H  
ATOM   1431  C   ALA   105      44.422  55.374  53.295  1.00  0.00           C  
ATOM   1432  O   ALA   105      45.002  55.739  54.324  1.00  0.00           O  
ATOM   1433  N   PRO   106      43.998  54.083  53.255  1.00  0.00           N  
ATOM   1434  CD  PRO   106      43.320  53.514  52.162  1.00  0.00           C  
ATOM   1435  HD2 PRO   106      43.992  53.489  51.304  1.00  0.00           H  
ATOM   1436  HD3 PRO   106      42.358  53.993  51.977  1.00  0.00           H  
ATOM   1437  CG  PRO   106      43.075  52.034  52.427  1.00  0.00           C  
ATOM   1438  HG2 PRO   106      43.773  51.381  51.903  1.00  0.00           H  
ATOM   1439  HG3 PRO   106      42.029  51.820  52.206  1.00  0.00           H  
ATOM   1440  CB  PRO   106      43.382  51.923  53.951  1.00  0.00           C  
ATOM   1441  HB2 PRO   106      44.099  51.129  54.158  1.00  0.00           H  
ATOM   1442  HB3 PRO   106      42.442  51.698  54.455  1.00  0.00           H  
ATOM   1443  CA  PRO   106      43.967  53.267  54.452  1.00  0.00           C  
ATOM   1444  HA  PRO   106      43.273  53.691  55.178  1.00  0.00           H  
ATOM   1445  C   PRO   106      45.320  53.037  55.046  1.00  0.00           C  
ATOM   1446  O   PRO   106      46.292  52.982  54.394  1.00  0.00           O  
ATOM   1447  N   SER   107      45.321  52.927  56.372  1.00  0.00           N  
ATOM   1448  H   SER   107      44.418  52.837  56.815  1.00  0.00           H  
ATOM   1449  CA  SER   107      46.494  52.640  57.262  1.00  0.00           C  
ATOM   1450  HA  SER   107      47.227  53.441  57.170  1.00  0.00           H  
ATOM   1451  CB  SER   107      45.910  52.755  58.614  1.00  0.00           C  
ATOM   1452  HB2 SER   107      45.292  51.874  58.787  1.00  0.00           H  
ATOM   1453  HB3 SER   107      46.699  52.597  59.349  1.00  0.00           H  
ATOM   1454  OG  SER   107      45.243  53.971  58.923  1.00  0.00           O  
ATOM   1455  HG  SER   107      45.123  53.960  59.876  1.00  0.00           H  
ATOM   1456  C   SER   107      47.204  51.307  56.957  1.00  0.00           C  
ATOM   1457  O   SER   107      46.502  50.259  56.802  1.00  0.00           O  
ATOM   1458  N   SER   108      48.450  51.332  56.501  1.00  0.00           N  
ATOM   1459  H   SER   108      48.798  52.269  56.352  1.00  0.00           H  
ATOM   1460  CA  SER   108      49.052  50.204  55.802  1.00  0.00           C  
ATOM   1461  HA  SER   108      48.406  49.329  55.860  1.00  0.00           H  
ATOM   1462  CB  SER   108      49.060  50.598  54.295  1.00  0.00           C  
ATOM   1463  HB2 SER   108      49.309  49.779  53.621  1.00  0.00           H  
ATOM   1464  HB3 SER   108      48.033  50.922  54.125  1.00  0.00           H  
ATOM   1465  OG  SER   108      49.995  51.602  54.060  1.00  0.00           O  
ATOM   1466  HG  SER   108      50.078  52.029  53.205  1.00  0.00           H  
ATOM   1467  C   SER   108      50.499  49.854  56.185  1.00  0.00           C  
ATOM   1468  O   SER   108      51.142  48.969  55.632  1.00  0.00           O  
ATOM   1469  N   THR   109      51.072  50.430  57.267  1.00  0.00           N  
ATOM   1470  H   THR   109      50.602  51.219  57.686  1.00  0.00           H  
ATOM   1471  CA  THR   109      52.361  50.032  57.775  1.00  0.00           C  
ATOM   1472  HA  THR   109      53.112  49.842  57.009  1.00  0.00           H  
ATOM   1473  CB  THR   109      53.018  51.231  58.468  1.00  0.00           C  
ATOM   1474  HB  THR   109      52.622  51.354  59.476  1.00  0.00           H  
ATOM   1475  CG2 THR   109      54.596  51.197  58.402  1.00  0.00           C  
ATOM   1476 HG21 THR   109      55.068  50.351  58.902  1.00  0.00           H  
ATOM   1477 HG22 THR   109      55.028  51.207  57.401  1.00  0.00           H  
ATOM   1478 HG23 THR   109      54.941  51.964  59.095  1.00  0.00           H  
ATOM   1479  OG1 THR   109      52.725  52.412  57.725  1.00  0.00           O  
ATOM   1480  HG1 THR   109      51.893  52.791  58.017  1.00  0.00           H  
ATOM   1481  C   THR   109      52.277  48.804  58.664  1.00  0.00           C  
ATOM   1482  O   THR   109      52.637  48.869  59.856  1.00  0.00           O  
ATOM   1483  N   SER   110      51.814  47.696  58.072  1.00  0.00           N  
ATOM   1484  H   SER   110      51.743  47.818  57.072  1.00  0.00           H  
ATOM   1485  CA  SER   110      52.071  46.402  58.598  1.00  0.00           C  
ATOM   1486  HA  SER   110      51.780  46.405  59.648  1.00  0.00           H  
ATOM   1487  CB  SER   110      51.164  45.360  57.869  1.00  0.00           C  
ATOM   1488  HB2 SER   110      50.104  45.585  57.985  1.00  0.00           H  
ATOM   1489  HB3 SER   110      51.349  45.393  56.795  1.00  0.00           H  
ATOM   1490  OG  SER   110      51.406  44.089  58.421  1.00  0.00           O  
ATOM   1491  HG  SER   110      51.073  44.094  59.321  1.00  0.00           H  
ATOM   1492  C   SER   110      53.580  46.068  58.443  1.00  0.00           C  
ATOM   1493  O   SER   110      54.380  46.666  57.697  1.00  0.00           O  
ATOM   1494  N   GLY   111      54.109  45.052  59.201  1.00  0.00           N  
ATOM   1495  H   GLY   111      53.454  44.605  59.827  1.00  0.00           H  
ATOM   1496  CA  GLY   111      55.531  44.588  59.104  1.00  0.00           C  
ATOM   1497  HA2 GLY   111      55.652  43.587  58.691  1.00  0.00           H  
ATOM   1498  HA3 GLY   111      56.216  45.262  58.590  1.00  0.00           H  
ATOM   1499  C   GLY   111      56.054  44.354  60.496  1.00  0.00           C  
ATOM   1500  O   GLY   111      55.785  43.337  61.137  1.00  0.00           O  
ATOM   1501  N   SER   112      56.898  45.179  61.105  1.00  0.00           N  
ATOM   1502  H   SER   112      57.364  44.837  61.933  1.00  0.00           H  
ATOM   1503  CA  SER   112      57.415  46.519  60.641  1.00  0.00           C  
ATOM   1504  HA  SER   112      57.975  46.914  61.489  1.00  0.00           H  
ATOM   1505  CB  SER   112      58.371  46.352  59.470  1.00  0.00           C  
ATOM   1506  HB2 SER   112      59.105  45.558  59.604  1.00  0.00           H  
ATOM   1507  HB3 SER   112      57.892  46.204  58.502  1.00  0.00           H  
ATOM   1508  OG  SER   112      59.144  47.534  59.347  1.00  0.00           O  
ATOM   1509  HG  SER   112      59.001  47.922  58.481  1.00  0.00           H  
ATOM   1510  C   SER   112      56.274  47.503  60.435  1.00  0.00           C  
ATOM   1511  O   SER   112      56.137  48.133  59.364  1.00  0.00           O  
ATOM   1512  N   TYR   113      55.325  47.752  61.404  1.00  0.00           N  
ATOM   1513  H   TYR   113      54.555  48.346  61.131  1.00  0.00           H  
ATOM   1514  CA  TYR   113      55.570  47.647  62.842  1.00  0.00           C  
ATOM   1515  HA  TYR   113      56.480  47.079  63.035  1.00  0.00           H  
ATOM   1516  CB  TYR   113      55.776  49.067  63.436  1.00  0.00           C  
ATOM   1517  HB2 TYR   113      54.866  49.598  63.158  1.00  0.00           H  
ATOM   1518  HB3 TYR   113      55.858  48.943  64.516  1.00  0.00           H  
ATOM   1519  CG  TYR   113      56.978  49.806  62.935  1.00  0.00           C  
ATOM   1520  CD1 TYR   113      58.227  49.526  63.515  1.00  0.00           C  
ATOM   1521  HD1 TYR   113      58.275  48.946  64.425  1.00  0.00           H  
ATOM   1522  CE1 TYR   113      59.369  50.034  62.863  1.00  0.00           C  
ATOM   1523  HE1 TYR   113      60.313  49.949  63.382  1.00  0.00           H  
ATOM   1524  CZ  TYR   113      59.220  50.833  61.681  1.00  0.00           C  
ATOM   1525  OH  TYR   113      60.235  51.635  61.198  1.00  0.00           O  
ATOM   1526  HH  TYR   113      61.014  51.545  61.753  1.00  0.00           H  
ATOM   1527  CE2 TYR   113      57.907  51.010  61.093  1.00  0.00           C  
ATOM   1528  HE2 TYR   113      57.756  51.600  60.202  1.00  0.00           H  
ATOM   1529  CD2 TYR   113      56.781  50.563  61.752  1.00  0.00           C  
ATOM   1530  HD2 TYR   113      55.800  50.685  61.316  1.00  0.00           H  
ATOM   1531  C   TYR   113      54.422  46.912  63.502  1.00  0.00           C  
ATOM   1532  O   TYR   113      53.229  46.967  63.136  1.00  0.00           O  
ATOM   1533  N   GLY   114      54.762  46.162  64.525  1.00  0.00           N  
ATOM   1534  H   GLY   114      55.740  46.125  64.774  1.00  0.00           H  
ATOM   1535  CA  GLY   114      53.863  45.562  65.478  1.00  0.00           C  
ATOM   1536  HA2 GLY   114      54.342  45.401  66.444  1.00  0.00           H  
ATOM   1537  HA3 GLY   114      53.123  46.336  65.683  1.00  0.00           H  
ATOM   1538  C   GLY   114      53.240  44.199  65.036  1.00  0.00           C  
ATOM   1539  O   GLY   114      53.129  43.914  63.860  1.00  0.00           O  
ATOM   1540  N   SER   115      52.673  43.385  65.953  1.00  0.00           N  
ATOM   1541  H   SER   115      52.229  42.580  65.535  1.00  0.00           H  
ATOM   1542  CA  SER   115      52.589  43.491  67.391  1.00  0.00           C  
ATOM   1543  HA  SER   115      53.078  44.413  67.705  1.00  0.00           H  
ATOM   1544  CB  SER   115      51.118  43.611  67.830  1.00  0.00           C  
ATOM   1545  HB2 SER   115      51.059  43.829  68.897  1.00  0.00           H  
ATOM   1546  HB3 SER   115      50.545  44.372  67.299  1.00  0.00           H  
ATOM   1547  OG  SER   115      50.338  42.455  67.502  1.00  0.00           O  
ATOM   1548  HG  SER   115      50.465  41.761  68.153  1.00  0.00           H  
ATOM   1549  C   SER   115      53.444  42.491  68.133  1.00  0.00           C  
ATOM   1550  O   SER   115      53.427  42.473  69.384  1.00  0.00           O  
ATOM   1551  N   SER   116      54.086  41.550  67.414  1.00  0.00           N  
ATOM   1552  H   SER   116      53.791  41.521  66.448  1.00  0.00           H  
ATOM   1553  CA  SER   116      54.892  40.441  67.996  1.00  0.00           C  
ATOM   1554  HA  SER   116      54.451  39.895  68.830  1.00  0.00           H  
ATOM   1555  CB  SER   116      55.121  39.371  66.855  1.00  0.00           C  
ATOM   1556  HB2 SER   116      55.410  39.834  65.911  1.00  0.00           H  
ATOM   1557  HB3 SER   116      55.777  38.538  67.107  1.00  0.00           H  
ATOM   1558  OG  SER   116      53.820  38.719  66.621  1.00  0.00           O  
ATOM   1559  HG  SER   116      53.333  39.224  65.966  1.00  0.00           H  
ATOM   1560  C   SER   116      56.287  40.967  68.416  1.00  0.00           C  
ATOM   1561  O   SER   116      56.956  41.674  67.668  1.00  0.00           O  
ATOM   1562  N   SER   117      56.774  40.586  69.616  1.00  0.00           N  
ATOM   1563  H   SER   117      56.067  40.169  70.204  1.00  0.00           H  
ATOM   1564  CA  SER   117      58.148  41.000  70.169  1.00  0.00           C  
ATOM   1565  HA  SER   117      58.234  42.049  69.885  1.00  0.00           H  
ATOM   1566  CB  SER   117      58.247  40.776  71.674  1.00  0.00           C  
ATOM   1567  HB2 SER   117      59.213  41.054  72.095  1.00  0.00           H  
ATOM   1568  HB3 SER   117      57.495  41.469  72.052  1.00  0.00           H  
ATOM   1569  OG  SER   117      57.882  39.502  72.192  1.00  0.00           O  
ATOM   1570  HG  SER   117      57.577  39.759  73.066  1.00  0.00           H  
ATOM   1571  C   SER   117      59.236  40.099  69.421  1.00  0.00           C  
ATOM   1572  O   SER   117      58.945  39.372  68.493  1.00  0.00           O  
ATOM   1573  N   GLN   118      60.525  40.348  69.833  1.00  0.00           N  
ATOM   1574  H   GLN   118      60.685  41.252  70.254  1.00  0.00           H  
ATOM   1575  CA  GLN   118      61.706  39.528  69.316  1.00  0.00           C  
ATOM   1576  HA  GLN   118      62.467  39.827  70.037  1.00  0.00           H  
ATOM   1577  CB  GLN   118      61.624  37.970  69.527  1.00  0.00           C  
ATOM   1578  HB2 GLN   118      60.938  37.529  68.804  1.00  0.00           H  
ATOM   1579  HB3 GLN   118      62.631  37.589  69.355  1.00  0.00           H  
ATOM   1580  CG  GLN   118      61.394  37.517  70.942  1.00  0.00           C  
ATOM   1581  HG2 GLN   118      60.549  38.083  71.332  1.00  0.00           H  
ATOM   1582  HG3 GLN   118      61.121  36.487  71.174  1.00  0.00           H  
ATOM   1583  CD  GLN   118      62.606  37.809  71.796  1.00  0.00           C  
ATOM   1584  OE1 GLN   118      63.732  37.649  71.385  1.00  0.00           O  
ATOM   1585  NE2 GLN   118      62.483  38.178  72.999  1.00  0.00           N  
ATOM   1586 HE21 GLN   118      61.554  38.270  73.384  1.00  0.00           H  
ATOM   1587 HE22 GLN   118      63.304  38.429  73.531  1.00  0.00           H  
ATOM   1588  C   GLN   118      62.243  40.092  67.973  1.00  0.00           C  
ATOM   1589  O   GLN   118      61.472  40.746  67.222  1.00  0.00           O  
ATOM   1590  N   SER   119      63.464  39.867  67.507  1.00  0.00           N  
ATOM   1591  H   SER   119      63.614  40.357  66.636  1.00  0.00           H  
ATOM   1592  CA  SER   119      64.553  39.091  68.133  1.00  0.00           C  
ATOM   1593  HA  SER   119      64.259  38.849  69.155  1.00  0.00           H  
ATOM   1594  CB  SER   119      64.924  37.820  67.372  1.00  0.00           C  
ATOM   1595  HB2 SER   119      65.718  37.256  67.861  1.00  0.00           H  
ATOM   1596  HB3 SER   119      64.039  37.185  67.331  1.00  0.00           H  
ATOM   1597  OG  SER   119      65.386  38.013  66.072  1.00  0.00           O  
ATOM   1598  HG  SER   119      64.731  38.595  65.680  1.00  0.00           H  
ATOM   1599  C   SER   119      65.916  39.829  68.195  1.00  0.00           C  
ATOM   1600  O   SER   119      66.047  40.752  67.405  1.00  0.00           O  
ATOM   1601  N   SER   120      66.954  39.523  69.037  1.00  0.00           N  
ATOM   1602  H   SER   120      66.778  38.610  69.432  1.00  0.00           H  
ATOM   1603  CA  SER   120      68.364  40.017  68.853  1.00  0.00           C  
ATOM   1604  HA  SER   120      68.315  41.091  69.030  1.00  0.00           H  
ATOM   1605  CB  SER   120      69.195  39.389  69.959  1.00  0.00           C  
ATOM   1606  HB2 SER   120      68.763  39.674  70.918  1.00  0.00           H  
ATOM   1607  HB3 SER   120      69.233  38.306  69.850  1.00  0.00           H  
ATOM   1608  OG  SER   120      70.464  39.822  69.823  1.00  0.00           O  
ATOM   1609  HG  SER   120      71.100  39.303  70.321  1.00  0.00           H  
ATOM   1610  C   SER   120      68.968  39.523  67.514  1.00  0.00           C  
ATOM   1611  O   SER   120      68.537  38.483  66.960  1.00  0.00           O  
ATOM   1612  N   SER   121      69.824  40.372  66.807  1.00  0.00           N  
ATOM   1613  H   SER   121      70.017  40.109  65.851  1.00  0.00           H  
ATOM   1614  CA  SER   121      70.243  41.765  67.176  1.00  0.00           C  
ATOM   1615  HA  SER   121      70.438  41.718  68.248  1.00  0.00           H  
ATOM   1616  CB  SER   121      71.579  42.062  66.462  1.00  0.00           C  
ATOM   1617  HB2 SER   121      72.187  41.185  66.684  1.00  0.00           H  
ATOM   1618  HB3 SER   121      71.441  42.109  65.382  1.00  0.00           H  
ATOM   1619  OG  SER   121      72.319  43.142  66.867  1.00  0.00           O  
ATOM   1620  HG  SER   121      71.974  43.864  66.337  1.00  0.00           H  
ATOM   1621  C   SER   121      69.154  42.841  67.025  1.00  0.00           C  
ATOM   1622  O   SER   121      68.365  42.753  66.093  1.00  0.00           O  
ATOM   1623  N   TYR   122      69.093  43.766  67.979  1.00  0.00           N  
ATOM   1624  H   TYR   122      69.790  43.736  68.710  1.00  0.00           H  
ATOM   1625  CA  TYR   122      68.005  44.733  67.983  1.00  0.00           C  
ATOM   1626  HA  TYR   122      67.145  44.176  67.613  1.00  0.00           H  
ATOM   1627  CB  TYR   122      67.653  45.171  69.391  1.00  0.00           C  
ATOM   1628  HB2 TYR   122      68.532  45.613  69.858  1.00  0.00           H  
ATOM   1629  HB3 TYR   122      66.849  45.905  69.449  1.00  0.00           H  
ATOM   1630  CG  TYR   122      67.414  43.941  70.267  1.00  0.00           C  
ATOM   1631  CD1 TYR   122      68.437  43.499  71.189  1.00  0.00           C  
ATOM   1632  HD1 TYR   122      69.366  44.050  71.213  1.00  0.00           H  
ATOM   1633  CE1 TYR   122      68.184  42.419  72.041  1.00  0.00           C  
ATOM   1634  HE1 TYR   122      68.907  42.062  72.760  1.00  0.00           H  
ATOM   1635  CZ  TYR   122      66.892  41.859  72.100  1.00  0.00           C  
ATOM   1636  OH  TYR   122      66.627  40.903  73.091  1.00  0.00           O  
ATOM   1637  HH  TYR   122      67.415  40.701  73.602  1.00  0.00           H  
ATOM   1638  CE2 TYR   122      65.887  42.255  71.151  1.00  0.00           C  
ATOM   1639  HE2 TYR   122      64.963  41.698  71.210  1.00  0.00           H  
ATOM   1640  CD2 TYR   122      66.133  43.328  70.252  1.00  0.00           C  
ATOM   1641  HD2 TYR   122      65.388  43.593  69.516  1.00  0.00           H  
ATOM   1642  C   TYR   122      68.306  45.967  66.998  1.00  0.00           C  
ATOM   1643  O   TYR   122      69.415  46.574  67.160  1.00  0.00           O  
ATOM   1644  N   GLY   123      67.342  46.404  66.109  1.00  0.00           N  
ATOM   1645  H   GLY   123      67.479  47.310  65.684  1.00  0.00           H  
ATOM   1646  CA  GLY   123      66.075  45.856  65.768  1.00  0.00           C  
ATOM   1647  HA2 GLY   123      66.128  45.269  64.852  1.00  0.00           H  
ATOM   1648  HA3 GLY   123      65.738  45.142  66.519  1.00  0.00           H  
ATOM   1649  C   GLY   123      65.027  46.937  65.570  1.00  0.00           C  
ATOM   1650  O   GLY   123      65.369  48.114  65.322  1.00  0.00           O  
ATOM   1651  N   GLN   124      63.784  46.539  65.817  1.00  0.00           N  
ATOM   1652  H   GLN   124      63.598  45.560  65.978  1.00  0.00           H  
ATOM   1653  CA  GLN   124      62.654  47.476  65.835  1.00  0.00           C  
ATOM   1654  HA  GLN   124      63.049  48.472  65.636  1.00  0.00           H  
ATOM   1655  CB  GLN   124      61.618  47.102  64.732  1.00  0.00           C  
ATOM   1656  HB2 GLN   124      61.408  46.033  64.712  1.00  0.00           H  
ATOM   1657  HB3 GLN   124      60.664  47.586  64.937  1.00  0.00           H  
ATOM   1658  CG  GLN   124      62.204  47.494  63.377  1.00  0.00           C  
ATOM   1659  HG2 GLN   124      62.454  48.555  63.375  1.00  0.00           H  
ATOM   1660  HG3 GLN   124      63.023  46.794  63.209  1.00  0.00           H  
ATOM   1661  CD  GLN   124      61.187  47.313  62.144  1.00  0.00           C  
ATOM   1662  OE1 GLN   124      60.221  46.512  62.207  1.00  0.00           O  
ATOM   1663  NE2 GLN   124      61.414  47.928  60.986  1.00  0.00           N  
ATOM   1664 HE21 GLN   124      62.183  48.583  60.967  1.00  0.00           H  
ATOM   1665 HE22 GLN   124      60.681  47.877  60.294  1.00  0.00           H  
ATOM   1666  C   GLN   124      62.008  47.438  67.234  1.00  0.00           C  
ATOM   1667  O   GLN   124      61.142  46.589  67.411  1.00  0.00           O  
ATOM   1668  N   PRO   125      62.480  48.277  68.197  1.00  0.00           N  
ATOM   1669  CD  PRO   125      61.693  48.403  69.403  1.00  0.00           C  
ATOM   1670  HD2 PRO   125      61.403  47.402  69.723  1.00  0.00           H  
ATOM   1671  HD3 PRO   125      60.778  48.967  69.223  1.00  0.00           H  
ATOM   1672  CG  PRO   125      62.548  49.136  70.380  1.00  0.00           C  
ATOM   1673  HG2 PRO   125      63.484  48.664  70.679  1.00  0.00           H  
ATOM   1674  HG3 PRO   125      61.906  49.510  71.178  1.00  0.00           H  
ATOM   1675  CB  PRO   125      62.958  50.265  69.414  1.00  0.00           C  
ATOM   1676  HB2 PRO   125      63.800  50.801  69.852  1.00  0.00           H  
ATOM   1677  HB3 PRO   125      62.199  51.015  69.193  1.00  0.00           H  
ATOM   1678  CA  PRO   125      63.375  49.451  68.129  1.00  0.00           C  
ATOM   1679  HA  PRO   125      63.167  50.100  67.279  1.00  0.00           H  
ATOM   1680  C   PRO   125      64.826  49.091  68.203  1.00  0.00           C  
ATOM   1681  O   PRO   125      65.233  47.990  68.551  1.00  0.00           O  
ATOM   1682  N   GLN   126      65.753  50.000  67.829  1.00  0.00           N  
ATOM   1683  H   GLN   126      65.354  50.854  67.465  1.00  0.00           H  
ATOM   1684  CA  GLN   126      67.229  49.830  67.839  1.00  0.00           C  
ATOM   1685  HA  GLN   126      67.338  48.891  67.297  1.00  0.00           H  
ATOM   1686  CB  GLN   126      67.835  51.029  67.116  1.00  0.00           C  
ATOM   1687  HB2 GLN   126      67.396  51.268  66.147  1.00  0.00           H  
ATOM   1688  HB3 GLN   126      67.676  51.867  67.794  1.00  0.00           H  
ATOM   1689  CG  GLN   126      69.317  50.871  67.067  1.00  0.00           C  
ATOM   1690  HG2 GLN   126      69.772  51.801  66.726  1.00  0.00           H  
ATOM   1691  HG3 GLN   126      69.754  50.715  68.053  1.00  0.00           H  
ATOM   1692  CD  GLN   126      69.680  49.800  65.984  1.00  0.00           C  
ATOM   1693  OE1 GLN   126      68.841  49.221  65.285  1.00  0.00           O  
ATOM   1694  NE2 GLN   126      70.875  49.505  65.812  1.00  0.00           N  
ATOM   1695 HE21 GLN   126      71.641  49.679  66.446  1.00  0.00           H  
ATOM   1696 HE22 GLN   126      71.127  48.963  64.998  1.00  0.00           H  
ATOM   1697  C   GLN   126      67.735  49.597  69.213  1.00  0.00           C  
ATOM   1698  O   GLN   126      67.381  50.377  70.067  1.00  0.00           O  
ATOM   1699  N   SER   127      68.633  48.669  69.535  1.00  0.00           N  
ATOM   1700  H   SER   127      68.816  48.019  68.784  1.00  0.00           H  
ATOM   1701  CA  SER   127      69.457  48.512  70.771  1.00  0.00           C  
ATOM   1702  HA  SER   127      70.321  47.894  70.526  1.00  0.00           H  
ATOM   1703  CB  SER   127      69.869  49.837  71.453  1.00  0.00           C  
ATOM   1704  HB2 SER   127      70.036  50.625  70.719  1.00  0.00           H  
ATOM   1705  HB3 SER   127      69.200  50.298  72.180  1.00  0.00           H  
ATOM   1706  OG  SER   127      71.087  49.613  72.179  1.00  0.00           O  
ATOM   1707  HG  SER   127      71.829  49.407  71.607  1.00  0.00           H  
ATOM   1708  C   SER   127      68.703  47.737  71.909  1.00  0.00           C  
ATOM   1709  O   SER   127      69.308  46.991  72.713  1.00  0.00           O  
ATOM   1710  N   GLY   128      67.386  47.851  71.835  1.00  0.00           N  
ATOM   1711  H   GLY   128      66.988  48.469  71.143  1.00  0.00           H  
ATOM   1712  CA  GLY   128      66.433  47.062  72.698  1.00  0.00           C  
ATOM   1713  HA2 GLY   128      66.386  46.065  72.260  1.00  0.00           H  
ATOM   1714  HA3 GLY   128      66.935  46.982  73.662  1.00  0.00           H  
ATOM   1715  C   GLY   128      65.089  47.663  72.884  1.00  0.00           C  
ATOM   1716  O   GLY   128      64.926  48.883  72.612  1.00  0.00           O  
ATOM   1717  N   SER   129      64.061  46.858  73.298  1.00  0.00           N  
ATOM   1718  H   SER   129      63.141  47.262  73.404  1.00  0.00           H  
ATOM   1719  CA  SER   129      64.113  45.518  73.974  1.00  0.00           C  
ATOM   1720  HA  SER   129      63.108  45.277  74.318  1.00  0.00           H  
ATOM   1721  CB  SER   129      64.343  44.357  73.006  1.00  0.00           C  
ATOM   1722  HB2 SER   129      65.368  44.331  72.634  1.00  0.00           H  
ATOM   1723  HB3 SER   129      64.252  43.438  73.586  1.00  0.00           H  
ATOM   1724  OG  SER   129      63.457  44.299  72.006  1.00  0.00           O  
ATOM   1725  HG  SER   129      63.791  44.891  71.328  1.00  0.00           H  
ATOM   1726  C   SER   129      65.019  45.469  75.195  1.00  0.00           C  
ATOM   1727  O   SER   129      65.908  44.685  75.190  1.00  0.00           O  
ATOM   1728  N   TYR   130      64.832  46.409  76.119  1.00  0.00           N  
ATOM   1729  H   TYR   130      63.925  46.849  76.058  1.00  0.00           H  
ATOM   1730  CA  TYR   130      65.746  46.707  77.164  1.00  0.00           C  
ATOM   1731  HA  TYR   130      66.042  45.767  77.629  1.00  0.00           H  
ATOM   1732  CB  TYR   130      66.988  47.326  76.532  1.00  0.00           C  
ATOM   1733  HB2 TYR   130      67.519  46.604  75.911  1.00  0.00           H  
ATOM   1734  HB3 TYR   130      66.707  48.116  75.836  1.00  0.00           H  
ATOM   1735  CG  TYR   130      68.158  47.890  77.358  1.00  0.00           C  
ATOM   1736  CD1 TYR   130      68.251  49.306  77.514  1.00  0.00           C  
ATOM   1737  HD1 TYR   130      67.486  49.997  77.192  1.00  0.00           H  
ATOM   1738  CE1 TYR   130      69.335  49.814  78.283  1.00  0.00           C  
ATOM   1739  HE1 TYR   130      69.312  50.860  78.552  1.00  0.00           H  
ATOM   1740  CZ  TYR   130      70.358  48.919  78.759  1.00  0.00           C  
ATOM   1741  OH  TYR   130      71.485  49.352  79.301  1.00  0.00           O  
ATOM   1742  HH  TYR   130      71.448  50.303  79.424  1.00  0.00           H  
ATOM   1743  CE2 TYR   130      70.250  47.541  78.556  1.00  0.00           C  
ATOM   1744  HE2 TYR   130      70.952  46.840  78.985  1.00  0.00           H  
ATOM   1745  CD2 TYR   130      69.131  47.050  77.904  1.00  0.00           C  
ATOM   1746  HD2 TYR   130      69.004  45.978  77.854  1.00  0.00           H  
ATOM   1747  C   TYR   130      65.128  47.631  78.248  1.00  0.00           C  
ATOM   1748  O   TYR   130      65.000  48.851  78.061  1.00  0.00           O  
ATOM   1749  N   SER   131      64.635  47.157  79.388  1.00  0.00           N  
ATOM   1750  H   SER   131      64.239  47.869  79.985  1.00  0.00           H  
ATOM   1751  CA  SER   131      64.479  45.811  79.940  1.00  0.00           C  
ATOM   1752  HA  SER   131      63.864  45.977  80.824  1.00  0.00           H  
ATOM   1753  CB  SER   131      63.618  44.843  79.127  1.00  0.00           C  
ATOM   1754  HB2 SER   131      63.704  45.085  78.068  1.00  0.00           H  
ATOM   1755  HB3 SER   131      63.914  43.822  79.368  1.00  0.00           H  
ATOM   1756  OG  SER   131      62.269  45.074  79.588  1.00  0.00           O  
ATOM   1757  HG  SER   131      62.071  46.005  79.711  1.00  0.00           H  
ATOM   1758  C   SER   131      65.654  45.092  80.485  1.00  0.00           C  
ATOM   1759  O   SER   131      66.480  44.560  79.769  1.00  0.00           O  
ATOM   1760  N   GLN   132      65.911  45.182  81.812  1.00  0.00           N  
ATOM   1761  H   GLN   132      66.612  44.530  82.133  1.00  0.00           H  
ATOM   1762  CA  GLN   132      65.253  45.905  82.911  1.00  0.00           C  
ATOM   1763  HA  GLN   132      65.019  46.887  82.500  1.00  0.00           H  
ATOM   1764  CB  GLN   132      64.006  45.030  83.338  1.00  0.00           C  
ATOM   1765  HB2 GLN   132      63.377  44.913  82.456  1.00  0.00           H  
ATOM   1766  HB3 GLN   132      64.371  44.042  83.621  1.00  0.00           H  
ATOM   1767  CG  GLN   132      63.145  45.658  84.342  1.00  0.00           C  
ATOM   1768  HG2 GLN   132      62.376  44.920  84.572  1.00  0.00           H  
ATOM   1769  HG3 GLN   132      63.762  45.623  85.240  1.00  0.00           H  
ATOM   1770  CD  GLN   132      62.584  46.970  83.893  1.00  0.00           C  
ATOM   1771  OE1 GLN   132      63.245  48.012  83.990  1.00  0.00           O  
ATOM   1772  NE2 GLN   132      61.326  47.015  83.503  1.00  0.00           N  
ATOM   1773 HE21 GLN   132      60.836  46.139  83.393  1.00  0.00           H  
ATOM   1774 HE22 GLN   132      60.972  47.961  83.513  1.00  0.00           H  
ATOM   1775  C   GLN   132      66.205  46.073  84.054  1.00  0.00           C  
ATOM   1776  O   GLN   132      66.741  45.169  84.576  1.00  0.00           O  
ATOM   1777  N   GLN   133      66.404  47.316  84.526  1.00  0.00           N  
ATOM   1778  H   GLN   133      65.895  47.981  83.961  1.00  0.00           H  
ATOM   1779  CA  GLN   133      67.348  47.757  85.569  1.00  0.00           C  
ATOM   1780  HA  GLN   133      67.396  48.846  85.585  1.00  0.00           H  
ATOM   1781  CB  GLN   133      66.804  47.380  86.959  1.00  0.00           C  
ATOM   1782  HB2 GLN   133      66.640  46.302  86.947  1.00  0.00           H  
ATOM   1783  HB3 GLN   133      67.562  47.734  87.658  1.00  0.00           H  
ATOM   1784  CG  GLN   133      65.462  48.053  87.285  1.00  0.00           C  
ATOM   1785  HG2 GLN   133      65.376  49.137  87.353  1.00  0.00           H  
ATOM   1786  HG3 GLN   133      64.702  47.878  86.523  1.00  0.00           H  
ATOM   1787  CD  GLN   133      64.768  47.480  88.500  1.00  0.00           C  
ATOM   1788  OE1 GLN   133      64.203  46.424  88.471  1.00  0.00           O  
ATOM   1789  NE2 GLN   133      64.779  48.149  89.618  1.00  0.00           N  
ATOM   1790 HE21 GLN   133      65.130  49.095  89.661  1.00  0.00           H  
ATOM   1791 HE22 GLN   133      64.333  47.716  90.413  1.00  0.00           H  
ATOM   1792  C   GLN   133      68.791  47.174  85.277  1.00  0.00           C  
ATOM   1793  O   GLN   133      69.264  46.340  86.060  1.00  0.00           O  
ATOM   1794  N   PRO   134      69.533  47.544  84.204  1.00  0.00           N  
ATOM   1795  CD  PRO   134      70.802  46.945  83.867  1.00  0.00           C  
ATOM   1796  HD2 PRO   134      70.684  45.861  83.882  1.00  0.00           H  
ATOM   1797  HD3 PRO   134      71.584  47.277  84.549  1.00  0.00           H  
ATOM   1798  CG  PRO   134      71.121  47.472  82.480  1.00  0.00           C  
ATOM   1799  HG2 PRO   134      70.640  46.879  81.702  1.00  0.00           H  
ATOM   1800  HG3 PRO   134      72.202  47.419  82.354  1.00  0.00           H  
ATOM   1801  CB  PRO   134      70.509  48.883  82.547  1.00  0.00           C  
ATOM   1802  HB2 PRO   134      70.365  49.315  81.557  1.00  0.00           H  
ATOM   1803  HB3 PRO   134      71.067  49.626  83.118  1.00  0.00           H  
ATOM   1804  CA  PRO   134      69.159  48.603  83.266  1.00  0.00           C  
ATOM   1805  HA  PRO   134      68.695  49.442  83.784  1.00  0.00           H  
ATOM   1806  C   PRO   134      68.169  48.280  82.148  1.00  0.00           C  
ATOM   1807  O   PRO   134      68.077  47.077  81.810  1.00  0.00           O  
ATOM   1808  N   SER   135      67.429  49.236  81.551  1.00  0.00           N  
ATOM   1809  H   SER   135      66.764  48.973  80.837  1.00  0.00           H  
ATOM   1810  CA  SER   135      67.283  50.681  81.913  1.00  0.00           C  
ATOM   1811  HA  SER   135      68.284  51.075  82.091  1.00  0.00           H  
ATOM   1812  CB  SER   135      66.653  51.301  80.603  1.00  0.00           C  
ATOM   1813  HB2 SER   135      67.486  51.147  79.916  1.00  0.00           H  
ATOM   1814  HB3 SER   135      65.730  50.809  80.297  1.00  0.00           H  
ATOM   1815  OG  SER   135      66.353  52.634  80.886  1.00  0.00           O  
ATOM   1816  HG  SER   135      66.350  53.136  80.068  1.00  0.00           H  
ATOM   1817  C   SER   135      66.537  50.917  83.210  1.00  0.00           C  
ATOM   1818  O   SER   135      65.852  49.970  83.624  1.00  0.00           O  
ATOM   1819  N   TYR   136      66.585  52.047  83.860  1.00  0.00           N  
ATOM   1820  H   TYR   136      67.145  52.813  83.514  1.00  0.00           H  
ATOM   1821  CA  TYR   136      65.880  52.314  85.131  1.00  0.00           C  
ATOM   1822  HA  TYR   136      65.402  51.395  85.471  1.00  0.00           H  
ATOM   1823  CB  TYR   136      66.942  52.658  86.228  1.00  0.00           C  
ATOM   1824  HB2 TYR   136      67.311  53.668  86.051  1.00  0.00           H  
ATOM   1825  HB3 TYR   136      66.333  52.684  87.132  1.00  0.00           H  
ATOM   1826  CG  TYR   136      68.133  51.705  86.411  1.00  0.00           C  
ATOM   1827  CD1 TYR   136      68.091  50.757  87.431  1.00  0.00           C  
ATOM   1828  HD1 TYR   136      67.252  50.497  88.060  1.00  0.00           H  
ATOM   1829  CE1 TYR   136      69.132  49.817  87.551  1.00  0.00           C  
ATOM   1830  HE1 TYR   136      69.107  49.066  88.327  1.00  0.00           H  
ATOM   1831  CZ  TYR   136      70.266  49.857  86.733  1.00  0.00           C  
ATOM   1832  OH  TYR   136      71.279  49.044  87.027  1.00  0.00           O  
ATOM   1833  HH  TYR   136      71.985  49.141  86.383  1.00  0.00           H  
ATOM   1834  CE2 TYR   136      70.277  50.814  85.631  1.00  0.00           C  
ATOM   1835  HE2 TYR   136      71.153  50.812  84.999  1.00  0.00           H  
ATOM   1836  CD2 TYR   136      69.249  51.807  85.564  1.00  0.00           C  
ATOM   1837  HD2 TYR   136      69.252  52.668  84.912  1.00  0.00           H  
ATOM   1838  C   TYR   136      64.748  53.384  84.927  1.00  0.00           C  
ATOM   1839  O   TYR   136      65.067  54.577  84.817  1.00  0.00           O  
ATOM   1840  N   GLY   137      63.465  53.051  84.843  1.00  0.00           N  
ATOM   1841  H   GLY   137      62.847  53.801  84.567  1.00  0.00           H  
ATOM   1842  CA  GLY   137      62.970  51.678  84.831  1.00  0.00           C  
ATOM   1843  HA2 GLY   137      62.096  51.567  84.189  1.00  0.00           H  
ATOM   1844  HA3 GLY   137      63.691  50.949  84.461  1.00  0.00           H  
ATOM   1845  C   GLY   137      62.638  51.117  86.187  1.00  0.00           C  
ATOM   1846  O   GLY   137      63.198  51.693  87.122  1.00  0.00           O  
ATOM   1847  N   GLY   138      61.902  50.036  86.238  1.00  0.00           N  
ATOM   1848  H   GLY   138      61.514  49.737  85.354  1.00  0.00           H  
ATOM   1849  CA  GLY   138      61.459  49.469  87.524  1.00  0.00           C  
ATOM   1850  HA2 GLY   138      61.041  48.497  87.262  1.00  0.00           H  
ATOM   1851  HA3 GLY   138      62.321  49.216  88.141  1.00  0.00           H  
ATOM   1852  C   GLY   138      60.471  50.222  88.256  1.00  0.00           C  
ATOM   1853  O   GLY   138      60.068  51.287  87.829  1.00  0.00           O  
ATOM   1854  N   GLN   139      59.827  49.732  89.309  1.00  0.00           N  
ATOM   1855  H   GLN   139      59.175  50.374  89.738  1.00  0.00           H  
ATOM   1856  CA  GLN   139      59.962  48.423  89.923  1.00  0.00           C  
ATOM   1857  HA  GLN   139      60.009  47.807  89.024  1.00  0.00           H  
ATOM   1858  CB  GLN   139      61.319  48.327  90.682  1.00  0.00           C  
ATOM   1859  HB2 GLN   139      61.296  47.271  90.951  1.00  0.00           H  
ATOM   1860  HB3 GLN   139      62.077  48.743  90.018  1.00  0.00           H  
ATOM   1861  CG  GLN   139      61.396  49.101  92.059  1.00  0.00           C  
ATOM   1862  HG2 GLN   139      61.269  50.181  91.987  1.00  0.00           H  
ATOM   1863  HG3 GLN   139      60.630  48.736  92.743  1.00  0.00           H  
ATOM   1864  CD  GLN   139      62.761  48.946  92.642  1.00  0.00           C  
ATOM   1865  OE1 GLN   139      63.586  48.075  92.303  1.00  0.00           O  
ATOM   1866  NE2 GLN   139      63.092  49.819  93.548  1.00  0.00           N  
ATOM   1867 HE21 GLN   139      62.363  50.505  93.675  1.00  0.00           H  
ATOM   1868 HE22 GLN   139      64.035  49.925  93.895  1.00  0.00           H  
ATOM   1869  C   GLN   139      58.738  48.104  90.795  1.00  0.00           C  
ATOM   1870  O   GLN   139      58.953  47.304  91.754  1.00  0.00           O  
ATOM   1871  N   GLN   140      57.512  48.528  90.440  1.00  0.00           N  
ATOM   1872  H   GLN   140      57.441  48.908  89.507  1.00  0.00           H  
ATOM   1873  CA  GLN   140      56.199  48.093  90.956  1.00  0.00           C  
ATOM   1874  HA  GLN   140      55.408  48.731  90.561  1.00  0.00           H  
ATOM   1875  CB  GLN   140      55.895  46.747  90.302  1.00  0.00           C  
ATOM   1876  HB2 GLN   140      56.592  45.967  90.606  1.00  0.00           H  
ATOM   1877  HB3 GLN   140      54.954  46.345  90.677  1.00  0.00           H  
ATOM   1878  CG  GLN   140      55.708  46.781  88.732  1.00  0.00           C  
ATOM   1879  HG2 GLN   140      54.989  46.006  88.467  1.00  0.00           H  
ATOM   1880  HG3 GLN   140      55.192  47.667  88.361  1.00  0.00           H  
ATOM   1881  CD  GLN   140      56.991  46.551  88.019  1.00  0.00           C  
ATOM   1882  OE1 GLN   140      57.700  47.508  87.669  1.00  0.00           O  
ATOM   1883  NE2 GLN   140      57.394  45.312  87.688  1.00  0.00           N  
ATOM   1884 HE21 GLN   140      56.829  44.537  88.001  1.00  0.00           H  
ATOM   1885 HE22 GLN   140      58.243  45.261  87.142  1.00  0.00           H  
ATOM   1886  C   GLN   140      56.032  48.290  92.495  1.00  0.00           C  
ATOM   1887  O   GLN   140      55.223  47.645  93.110  1.00  0.00           O  
ATOM   1888  N   GLN   141      56.854  49.252  93.031  1.00  0.00           N  
ATOM   1889  H   GLN   141      57.512  49.633  92.367  1.00  0.00           H  
ATOM   1890  CA  GLN   141      56.767  49.682  94.447  1.00  0.00           C  
ATOM   1891  HA  GLN   141      55.772  49.349  94.743  1.00  0.00           H  
ATOM   1892  CB  GLN   141      57.771  49.002  95.275  1.00  0.00           C  
ATOM   1893  HB2 GLN   141      58.771  49.176  94.875  1.00  0.00           H  
ATOM   1894  HB3 GLN   141      57.619  49.447  96.258  1.00  0.00           H  
ATOM   1895  CG  GLN   141      57.390  47.493  95.478  1.00  0.00           C  
ATOM   1896  HG2 GLN   141      56.359  47.442  95.827  1.00  0.00           H  
ATOM   1897  HG3 GLN   141      57.378  46.972  94.521  1.00  0.00           H  
ATOM   1898  CD  GLN   141      58.319  46.791  96.385  1.00  0.00           C  
ATOM   1899  OE1 GLN   141      58.166  46.676  97.610  1.00  0.00           O  
ATOM   1900  NE2 GLN   141      59.481  46.358  95.960  1.00  0.00           N  
ATOM   1901 HE21 GLN   141      59.695  46.319  94.974  1.00  0.00           H  
ATOM   1902 HE22 GLN   141      59.946  45.729  96.599  1.00  0.00           H  
ATOM   1903  C   GLN   141      56.896  51.199  94.660  1.00  0.00           C  
ATOM   1904  O   GLN   141      57.875  51.792  94.279  1.00  0.00           O  
ATOM   1905  N   SER   142      55.991  51.937  95.228  1.00  0.00           N  
ATOM   1906  H   SER   142      56.247  52.913  95.183  1.00  0.00           H  
ATOM   1907  CA  SER   142      54.827  51.677  96.119  1.00  0.00           C  
ATOM   1908  HA  SER   142      54.617  52.574  96.701  1.00  0.00           H  
ATOM   1909  CB  SER   142      53.569  51.382  95.206  1.00  0.00           C  
ATOM   1910  HB2 SER   142      53.627  52.092  94.381  1.00  0.00           H  
ATOM   1911  HB3 SER   142      53.432  50.384  94.790  1.00  0.00           H  
ATOM   1912  OG  SER   142      52.503  51.749  96.043  1.00  0.00           O  
ATOM   1913  HG  SER   142      52.243  50.956  96.517  1.00  0.00           H  
ATOM   1914  C   SER   142      55.208  50.665  97.190  1.00  0.00           C  
ATOM   1915  O   SER   142      54.580  49.595  97.301  1.00  0.00           O  
ATOM   1916  N   TYR   143      56.338  50.940  97.967  1.00  0.00           N  
ATOM   1917  H   TYR   143      56.700  51.875  97.847  1.00  0.00           H  
ATOM   1918  CA  TYR   143      56.820  50.170  99.121  1.00  0.00           C  
ATOM   1919  HA  TYR   143      56.824  49.141  98.762  1.00  0.00           H  
ATOM   1920  CB  TYR   143      58.283  50.496  99.559  1.00  0.00           C  
ATOM   1921  HB2 TYR   143      58.292  51.333 100.256  1.00  0.00           H  
ATOM   1922  HB3 TYR   143      58.608  49.597 100.083  1.00  0.00           H  
ATOM   1923  CG  TYR   143      59.174  50.821  98.391  1.00  0.00           C  
ATOM   1924  CD1 TYR   143      59.828  49.796  97.698  1.00  0.00           C  
ATOM   1925  HD1 TYR   143      59.719  48.769  98.015  1.00  0.00           H  
ATOM   1926  CE1 TYR   143      60.603  50.182  96.590  1.00  0.00           C  
ATOM   1927  HE1 TYR   143      61.242  49.416  96.176  1.00  0.00           H  
ATOM   1928  CZ  TYR   143      60.597  51.533  96.174  1.00  0.00           C  
ATOM   1929  OH  TYR   143      61.433  51.721  95.064  1.00  0.00           O  
ATOM   1930  HH  TYR   143      61.007  52.468  94.637  1.00  0.00           H  
ATOM   1931  CE2 TYR   143      59.864  52.496  96.803  1.00  0.00           C  
ATOM   1932  HE2 TYR   143      59.842  53.539  96.521  1.00  0.00           H  
ATOM   1933  CD2 TYR   143      59.221  52.128  98.002  1.00  0.00           C  
ATOM   1934  HD2 TYR   143      58.750  52.941  98.535  1.00  0.00           H  
ATOM   1935  C   TYR   143      55.879  50.281 100.329  1.00  0.00           C  
ATOM   1936  O   TYR   143      55.690  51.409 100.913  1.00  0.00           O  
ATOM   1937  N   GLY   144      55.411  49.120 100.904  1.00  0.00           N  
ATOM   1938  H   GLY   144      55.755  48.229 100.576  1.00  0.00           H  
ATOM   1939  CA  GLY   144      54.381  49.043 101.849  1.00  0.00           C  
ATOM   1940  HA2 GLY   144      54.302  48.090 102.373  1.00  0.00           H  
ATOM   1941  HA3 GLY   144      54.564  49.680 102.714  1.00  0.00           H  
ATOM   1942  C   GLY   144      52.953  49.263 101.192  1.00  0.00           C  
ATOM   1943  O   GLY   144      52.655  50.284 100.505  1.00  0.00           O  
ATOM   1944  N   GLN   145      52.056  48.331 101.475  1.00  0.00           N  
ATOM   1945  H   GLN   145      52.432  47.638 102.107  1.00  0.00           H  
ATOM   1946  CA  GLN   145      50.727  48.286 101.016  1.00  0.00           C  
ATOM   1947  HA  GLN   145      50.843  48.432  99.942  1.00  0.00           H  
ATOM   1948  CB  GLN   145      50.041  46.907 101.257  1.00  0.00           C  
ATOM   1949  HB2 GLN   145      50.115  46.657 102.315  1.00  0.00           H  
ATOM   1950  HB3 GLN   145      48.979  47.043 101.049  1.00  0.00           H  
ATOM   1951  CG  GLN   145      50.597  45.790 100.292  1.00  0.00           C  
ATOM   1952  HG2 GLN   145      49.998  45.818  99.382  1.00  0.00           H  
ATOM   1953  HG3 GLN   145      51.636  46.026 100.062  1.00  0.00           H  
ATOM   1954  CD  GLN   145      50.530  44.402 100.881  1.00  0.00           C  
ATOM   1955  OE1 GLN   145      50.620  44.194 102.118  1.00  0.00           O  
ATOM   1956  NE2 GLN   145      50.515  43.367 100.029  1.00  0.00           N  
ATOM   1957 HE21 GLN   145      50.302  42.456 100.410  1.00  0.00           H  
ATOM   1958 HE22 GLN   145      50.576  43.401  99.022  1.00  0.00           H  
ATOM   1959  C   GLN   145      49.873  49.414 101.709  1.00  0.00           C  
ATOM   1960  O   GLN   145      50.148  49.897 102.872  1.00  0.00           O  
ATOM   1961  N   GLN   146      48.913  49.962 100.987  1.00  0.00           N  
ATOM   1962  H   GLN   146      48.579  49.593 100.108  1.00  0.00           H  
ATOM   1963  CA  GLN   146      48.184  51.204 101.527  1.00  0.00           C  
ATOM   1964  HA  GLN   146      48.745  52.137 101.461  1.00  0.00           H  
ATOM   1965  CB  GLN   146      47.130  51.435 100.492  1.00  0.00           C  
ATOM   1966  HB2 GLN   146      47.651  51.568  99.544  1.00  0.00           H  
ATOM   1967  HB3 GLN   146      46.546  50.517 100.418  1.00  0.00           H  
ATOM   1968  CG  GLN   146      46.115  52.702 100.664  1.00  0.00           C  
ATOM   1969  HG2 GLN   146      45.227  52.632 100.036  1.00  0.00           H  
ATOM   1970  HG3 GLN   146      45.802  52.781 101.706  1.00  0.00           H  
ATOM   1971  CD  GLN   146      46.750  53.953 100.268  1.00  0.00           C  
ATOM   1972  OE1 GLN   146      47.534  54.114  99.340  1.00  0.00           O  
ATOM   1973  NE2 GLN   146      46.705  54.954 101.108  1.00  0.00           N  
ATOM   1974 HE21 GLN   146      46.298  54.755 102.011  1.00  0.00           H  
ATOM   1975 HE22 GLN   146      47.202  55.798 100.859  1.00  0.00           H  
ATOM   1976  C   GLN   146      47.681  51.244 102.982  1.00  0.00           C  
ATOM   1977  O   GLN   146      47.188  50.259 103.569  1.00  0.00           O  
ATOM   1978  N   GLN   147      47.741  52.431 103.564  1.00  0.00           N  
ATOM   1979  H   GLN   147      48.225  53.182 103.092  1.00  0.00           H  
ATOM   1980  CA  GLN   147      47.213  52.729 104.983  1.00  0.00           C  
ATOM   1981  HA  GLN   147      46.718  51.824 105.336  1.00  0.00           H  
ATOM   1982  CB  GLN   147      48.435  53.031 105.800  1.00  0.00           C  
ATOM   1983  HB2 GLN   147      48.921  53.884 105.327  1.00  0.00           H  
ATOM   1984  HB3 GLN   147      48.112  53.265 106.815  1.00  0.00           H  
ATOM   1985  CG  GLN   147      49.577  51.975 105.922  1.00  0.00           C  
ATOM   1986  HG2 GLN   147      50.141  51.865 104.996  1.00  0.00           H  
ATOM   1987  HG3 GLN   147      50.430  52.430 106.425  1.00  0.00           H  
ATOM   1988  CD  GLN   147      49.267  50.688 106.649  1.00  0.00           C  
ATOM   1989  OE1 GLN   147      48.169  50.506 107.218  1.00  0.00           O  
ATOM   1990  NE2 GLN   147      50.125  49.639 106.587  1.00  0.00           N  
ATOM   1991 HE21 GLN   147      51.043  49.796 106.198  1.00  0.00           H  
ATOM   1992 HE22 GLN   147      49.819  48.904 107.209  1.00  0.00           H  
ATOM   1993  C   GLN   147      46.179  53.863 104.963  1.00  0.00           C  
ATOM   1994  O   GLN   147      46.052  54.615 103.951  1.00  0.00           O  
ATOM   1995  N   SER   148      45.475  54.030 106.101  1.00  0.00           N  
ATOM   1996  H   SER   148      45.528  53.262 106.755  1.00  0.00           H  
ATOM   1997  CA  SER   148      44.679  55.194 106.597  1.00  0.00           C  
ATOM   1998  HA  SER   148      43.842  55.309 105.908  1.00  0.00           H  
ATOM   1999  CB  SER   148      44.156  54.892 108.000  1.00  0.00           C  
ATOM   2000  HB2 SER   148      45.037  54.682 108.606  1.00  0.00           H  
ATOM   2001  HB3 SER   148      43.673  55.815 108.319  1.00  0.00           H  
ATOM   2002  OG  SER   148      43.283  53.756 108.082  1.00  0.00           O  
ATOM   2003  HG  SER   148      42.993  53.785 108.997  1.00  0.00           H  
ATOM   2004  C   SER   148      45.488  56.555 106.541  1.00  0.00           C  
ATOM   2005  O   SER   148      46.725  56.587 106.335  1.00  0.00           O  
ATOM   2006  N   TYR   149      44.648  57.582 106.594  1.00  0.00           N  
ATOM   2007  H   TYR   149      43.675  57.342 106.726  1.00  0.00           H  
ATOM   2008  CA  TYR   149      45.073  58.984 106.688  1.00  0.00           C  
ATOM   2009  HA  TYR   149      45.331  59.320 105.684  1.00  0.00           H  
ATOM   2010  CB  TYR   149      43.943  59.802 107.270  1.00  0.00           C  
ATOM   2011  HB2 TYR   149      43.153  59.822 106.520  1.00  0.00           H  
ATOM   2012  HB3 TYR   149      43.556  59.351 108.183  1.00  0.00           H  
ATOM   2013  CG  TYR   149      44.365  61.202 107.665  1.00  0.00           C  
ATOM   2014  CD1 TYR   149      44.738  61.369 109.017  1.00  0.00           C  
ATOM   2015  HD1 TYR   149      44.760  60.533 109.700  1.00  0.00           H  
ATOM   2016  CE1 TYR   149      44.936  62.588 109.638  1.00  0.00           C  
ATOM   2017  HE1 TYR   149      45.186  62.593 110.689  1.00  0.00           H  
ATOM   2018  CZ  TYR   149      45.011  63.704 108.821  1.00  0.00           C  
ATOM   2019  OH  TYR   149      45.148  64.954 109.295  1.00  0.00           O  
ATOM   2020  HH  TYR   149      45.379  65.517 108.552  1.00  0.00           H  
ATOM   2021  CE2 TYR   149      44.920  63.568 107.361  1.00  0.00           C  
ATOM   2022  HE2 TYR   149      45.100  64.386 106.680  1.00  0.00           H  
ATOM   2023  CD2 TYR   149      44.488  62.309 106.829  1.00  0.00           C  
ATOM   2024  HD2 TYR   149      44.312  62.257 105.764  1.00  0.00           H  
ATOM   2025  C   TYR   149      46.431  59.203 107.494  1.00  0.00           C  
ATOM   2026  O   TYR   149      46.610  58.665 108.592  1.00  0.00           O  
ATOM   2027  N   ASN   150      47.254  60.119 107.041  1.00  0.00           N  
ATOM   2028  H   ASN   150      46.915  60.601 106.221  1.00  0.00           H  
ATOM   2029  CA  ASN   150      48.567  60.381 107.589  1.00  0.00           C  
ATOM   2030  HA  ASN   150      48.632  60.143 108.651  1.00  0.00           H  
ATOM   2031  CB  ASN   150      49.511  59.513 106.813  1.00  0.00           C  
ATOM   2032  HB2 ASN   150      49.278  58.449 106.856  1.00  0.00           H  
ATOM   2033  HB3 ASN   150      49.480  59.892 105.791  1.00  0.00           H  
ATOM   2034  CG  ASN   150      50.923  59.613 107.347  1.00  0.00           C  
ATOM   2035  OD1 ASN   150      51.299  59.864 108.455  1.00  0.00           O  
ATOM   2036  ND2 ASN   150      51.779  59.316 106.476  1.00  0.00           N  
ATOM   2037 HD21 ASN   150      52.728  59.122 106.762  1.00  0.00           H  
ATOM   2038 HD22 ASN   150      51.488  58.906 105.600  1.00  0.00           H  
ATOM   2039  C   ASN   150      48.872  61.922 107.403  1.00  0.00           C  
ATOM   2040  O   ASN   150      49.063  62.422 106.281  1.00  0.00           O  
ATOM   2041  N   PRO   151      48.816  62.690 108.509  1.00  0.00           N  
ATOM   2042  CD  PRO   151      48.447  62.251 109.918  1.00  0.00           C  
ATOM   2043  HD2 PRO   151      49.268  61.666 110.332  1.00  0.00           H  
ATOM   2044  HD3 PRO   151      47.467  61.781 109.839  1.00  0.00           H  
ATOM   2045  CG  PRO   151      48.212  63.483 110.722  1.00  0.00           C  
ATOM   2046  HG2 PRO   151      48.808  63.387 111.629  1.00  0.00           H  
ATOM   2047  HG3 PRO   151      47.140  63.646 110.834  1.00  0.00           H  
ATOM   2048  CB  PRO   151      48.743  64.656 109.882  1.00  0.00           C  
ATOM   2049  HB2 PRO   151      49.762  64.847 110.219  1.00  0.00           H  
ATOM   2050  HB3 PRO   151      48.120  65.550 109.884  1.00  0.00           H  
ATOM   2051  CA  PRO   151      48.975  64.165 108.411  1.00  0.00           C  
ATOM   2052  HA  PRO   151      48.225  64.580 107.737  1.00  0.00           H  
ATOM   2053  C   PRO   151      50.317  64.691 107.924  1.00  0.00           C  
ATOM   2054  O   PRO   151      51.249  63.913 108.026  1.00  0.00           O  
ATOM   2055  N   PRO   152      50.303  65.824 107.169  1.00  0.00           N  
ATOM   2056  CD  PRO   152      49.161  66.667 106.806  1.00  0.00           C  
ATOM   2057  HD2 PRO   152      48.880  67.178 107.727  1.00  0.00           H  
ATOM   2058  HD3 PRO   152      48.342  66.084 106.384  1.00  0.00           H  
ATOM   2059  CG  PRO   152      49.670  67.573 105.682  1.00  0.00           C  
ATOM   2060  HG2 PRO   152      49.110  68.507 105.642  1.00  0.00           H  
ATOM   2061  HG3 PRO   152      49.719  67.015 104.748  1.00  0.00           H  
ATOM   2062  CB  PRO   152      51.166  67.733 106.088  1.00  0.00           C  
ATOM   2063  HB2 PRO   152      51.156  68.398 106.952  1.00  0.00           H  
ATOM   2064  HB3 PRO   152      51.797  68.021 105.247  1.00  0.00           H  
ATOM   2065  CA  PRO   152      51.510  66.313 106.584  1.00  0.00           C  
ATOM   2066  HA  PRO   152      51.939  65.698 105.793  1.00  0.00           H  
ATOM   2067  C   PRO   152      52.641  66.371 107.616  1.00  0.00           C  
ATOM   2068  O   PRO   152      52.405  66.665 108.750  1.00  0.00           O  
ATOM   2069  N   GLN   153      53.904  66.227 107.171  1.00  0.00           N  
ATOM   2070  H   GLN   153      54.057  66.203 106.173  1.00  0.00           H  
ATOM   2071  CA  GLN   153      55.136  66.355 108.039  1.00  0.00           C  
ATOM   2072  HA  GLN   153      54.940  66.047 109.066  1.00  0.00           H  
ATOM   2073  CB  GLN   153      56.320  65.500 107.546  1.00  0.00           C  
ATOM   2074  HB2 GLN   153      56.536  65.645 106.487  1.00  0.00           H  
ATOM   2075  HB3 GLN   153      57.234  65.758 108.080  1.00  0.00           H  
ATOM   2076  CG  GLN   153      56.126  63.943 107.582  1.00  0.00           C  
ATOM   2077  HG2 GLN   153      57.042  63.414 107.316  1.00  0.00           H  
ATOM   2078  HG3 GLN   153      55.850  63.661 108.598  1.00  0.00           H  
ATOM   2079  CD  GLN   153      55.151  63.390 106.577  1.00  0.00           C  
ATOM   2080  OE1 GLN   153      55.347  63.342 105.382  1.00  0.00           O  
ATOM   2081  NE2 GLN   153      54.013  62.923 107.090  1.00  0.00           N  
ATOM   2082 HE21 GLN   153      53.904  62.801 108.086  1.00  0.00           H  
ATOM   2083 HE22 GLN   153      53.201  62.805 106.500  1.00  0.00           H  
ATOM   2084  C   GLN   153      55.540  67.842 108.263  1.00  0.00           C  
ATOM   2085  O   GLN   153      55.903  68.533 107.330  1.00  0.00           O  
ATOM   2086  N   GLY   154      55.567  68.226 109.520  1.00  0.00           N  
ATOM   2087  H   GLY   154      55.388  67.591 110.285  1.00  0.00           H  
ATOM   2088  CA  GLY   154      56.033  69.516 109.920  1.00  0.00           C  
ATOM   2089  HA2 GLY   154      56.681  69.406 110.790  1.00  0.00           H  
ATOM   2090  HA3 GLY   154      56.638  70.050 109.187  1.00  0.00           H  
ATOM   2091  C   GLY   154      54.937  70.532 110.315  1.00  0.00           C  
ATOM   2092  O   GLY   154      53.784  70.333 109.889  1.00  0.00           O  
ATOM   2093  N   TYR   155      55.277  71.611 111.080  1.00  0.00           N  
ATOM   2094  H   TYR   155      56.216  71.527 111.441  1.00  0.00           H  
ATOM   2095  CA  TYR   155      54.343  72.617 111.557  1.00  0.00           C  
ATOM   2096  HA  TYR   155      53.484  72.547 110.890  1.00  0.00           H  
ATOM   2097  CB  TYR   155      53.992  72.245 113.008  1.00  0.00           C  
ATOM   2098  HB2 TYR   155      54.896  72.246 113.617  1.00  0.00           H  
ATOM   2099  HB3 TYR   155      53.258  72.949 113.399  1.00  0.00           H  
ATOM   2100  CG  TYR   155      53.466  70.790 113.192  1.00  0.00           C  
ATOM   2101  CD1 TYR   155      54.338  69.801 113.625  1.00  0.00           C  
ATOM   2102  HD1 TYR   155      55.378  69.913 113.896  1.00  0.00           H  
ATOM   2103  CE1 TYR   155      53.774  68.505 114.006  1.00  0.00           C  
ATOM   2104  HE1 TYR   155      54.404  67.693 114.337  1.00  0.00           H  
ATOM   2105  CZ  TYR   155      52.362  68.226 113.880  1.00  0.00           C  
ATOM   2106  OH  TYR   155      51.789  67.002 114.163  1.00  0.00           O  
ATOM   2107  HH  TYR   155      52.391  66.389 114.589  1.00  0.00           H  
ATOM   2108  CE2 TYR   155      51.533  69.239 113.411  1.00  0.00           C  
ATOM   2109  HE2 TYR   155      50.470  69.065 113.487  1.00  0.00           H  
ATOM   2110  CD2 TYR   155      52.096  70.483 113.186  1.00  0.00           C  
ATOM   2111  HD2 TYR   155      51.403  71.306 113.093  1.00  0.00           H  
ATOM   2112  C   TYR   155      54.940  74.023 111.589  1.00  0.00           C  
ATOM   2113  O   TYR   155      56.113  74.188 111.806  1.00  0.00           O  
ATOM   2114  N   GLY   156      54.234  75.124 111.326  1.00  0.00           N  
ATOM   2115  H   GLY   156      54.692  76.016 111.445  1.00  0.00           H  
ATOM   2116  CA  GLY   156      52.738  75.236 111.131  1.00  0.00           C  
ATOM   2117  HA2 GLY   156      52.387  74.926 110.147  1.00  0.00           H  
ATOM   2118  HA3 GLY   156      52.147  74.626 111.815  1.00  0.00           H  
ATOM   2119  C   GLY   156      52.072  76.638 111.194  1.00  0.00           C  
ATOM   2120  O   GLY   156      52.642  77.585 110.728  1.00  0.00           O  
ATOM   2121  N   GLN   157      50.878  76.718 111.752  1.00  0.00           N  
ATOM   2122  H   GLN   157      50.390  75.922 112.137  1.00  0.00           H  
ATOM   2123  CA  GLN   157      50.033  77.884 111.876  1.00  0.00           C  
ATOM   2124  HA  GLN   157      50.663  78.771 111.812  1.00  0.00           H  
ATOM   2125  CB  GLN   157      49.026  77.961 110.683  1.00  0.00           C  
ATOM   2126  HB2 GLN   157      48.498  77.008 110.731  1.00  0.00           H  
ATOM   2127  HB3 GLN   157      48.392  78.805 110.954  1.00  0.00           H  
ATOM   2128  CG  GLN   157      49.623  78.292 109.295  1.00  0.00           C  
ATOM   2129  HG2 GLN   157      48.827  78.753 108.710  1.00  0.00           H  
ATOM   2130  HG3 GLN   157      50.390  79.057 109.419  1.00  0.00           H  
ATOM   2131  CD  GLN   157      50.214  77.051 108.552  1.00  0.00           C  
ATOM   2132  OE1 GLN   157      49.700  75.895 108.536  1.00  0.00           O  
ATOM   2133  NE2 GLN   157      51.392  77.204 107.960  1.00  0.00           N  
ATOM   2134 HE21 GLN   157      51.865  78.084 108.105  1.00  0.00           H  
ATOM   2135 HE22 GLN   157      51.599  76.546 107.222  1.00  0.00           H  
ATOM   2136  C   GLN   157      49.383  77.815 113.289  1.00  0.00           C  
ATOM   2137  O   GLN   157      48.817  76.799 113.729  1.00  0.00           O  
ATOM   2138  N   GLN   158      49.446  78.866 114.069  1.00  0.00           N  
ATOM   2139  H   GLN   158      48.862  78.743 114.883  1.00  0.00           H  
ATOM   2140  CA  GLN   158      49.899  80.261 113.738  1.00  0.00           C  
ATOM   2141  HA  GLN   158      49.400  80.576 112.822  1.00  0.00           H  
ATOM   2142  CB  GLN   158      49.384  81.117 114.936  1.00  0.00           C  
ATOM   2143  HB2 GLN   158      49.808  80.790 115.885  1.00  0.00           H  
ATOM   2144  HB3 GLN   158      49.757  82.132 114.806  1.00  0.00           H  
ATOM   2145  CG  GLN   158      47.846  81.180 115.078  1.00  0.00           C  
ATOM   2146  HG2 GLN   158      47.618  82.111 115.597  1.00  0.00           H  
ATOM   2147  HG3 GLN   158      47.520  81.191 114.038  1.00  0.00           H  
ATOM   2148  CD  GLN   158      47.109  80.114 115.894  1.00  0.00           C  
ATOM   2149  OE1 GLN   158      47.519  78.935 116.029  1.00  0.00           O  
ATOM   2150  NE2 GLN   158      46.039  80.535 116.525  1.00  0.00           N  
ATOM   2151 HE21 GLN   158      45.840  81.525 116.500  1.00  0.00           H  
ATOM   2152 HE22 GLN   158      45.454  79.873 117.014  1.00  0.00           H  
ATOM   2153  C   GLN   158      51.360  80.419 113.566  1.00  0.00           C  
ATOM   2154  O   GLN   158      52.165  79.462 113.708  1.00  0.00           O  
ATOM   2155  N   ASN   159      51.764  81.644 113.168  1.00  0.00           N  
ATOM   2156  H   ASN   159      51.020  82.324 113.228  1.00  0.00           H  
ATOM   2157  CA  ASN   159      53.087  82.115 112.954  1.00  0.00           C  
ATOM   2158  HA  ASN   159      53.406  81.598 112.049  1.00  0.00           H  
ATOM   2159  CB  ASN   159      53.080  83.599 112.792  1.00  0.00           C  
ATOM   2160  HB2 ASN   159      54.075  83.984 112.569  1.00  0.00           H  
ATOM   2161  HB3 ASN   159      52.223  83.918 112.200  1.00  0.00           H  
ATOM   2162  CG  ASN   159      52.589  84.387 114.072  1.00  0.00           C  
ATOM   2163  OD1 ASN   159      51.417  84.452 114.291  1.00  0.00           O  
ATOM   2164  ND2 ASN   159      53.408  84.922 114.898  1.00  0.00           N  
ATOM   2165 HD21 ASN   159      54.388  84.709 114.784  1.00  0.00           H  
ATOM   2166 HD22 ASN   159      53.048  85.548 115.604  1.00  0.00           H  
ATOM   2167  C   ASN   159      54.025  81.702 114.146  1.00  0.00           C  
ATOM   2168  O   ASN   159      53.714  81.789 115.340  1.00  0.00           O  
ATOM   2169  N   GLN   160      55.282  81.308 113.876  1.00  0.00           N  
ATOM   2170  H   GLN   160      55.685  80.962 114.735  1.00  0.00           H  
ATOM   2171  CA  GLN   160      56.043  81.346 112.670  1.00  0.00           C  
ATOM   2172  HA  GLN   160      55.254  81.091 111.961  1.00  0.00           H  
ATOM   2173  CB  GLN   160      56.753  82.656 112.216  1.00  0.00           C  
ATOM   2174  HB2 GLN   160      55.963  83.408 112.218  1.00  0.00           H  
ATOM   2175  HB3 GLN   160      57.534  82.980 112.903  1.00  0.00           H  
ATOM   2176  CG  GLN   160      57.376  82.733 110.781  1.00  0.00           C  
ATOM   2177  HG2 GLN   160      57.766  83.749 110.730  1.00  0.00           H  
ATOM   2178  HG3 GLN   160      58.223  82.052 110.697  1.00  0.00           H  
ATOM   2179  CD  GLN   160      56.355  82.367 109.713  1.00  0.00           C  
ATOM   2180  OE1 GLN   160      55.112  82.447 109.918  1.00  0.00           O  
ATOM   2181  NE2 GLN   160      56.733  81.965 108.542  1.00  0.00           N  
ATOM   2182 HE21 GLN   160      57.715  81.986 108.308  1.00  0.00           H  
ATOM   2183 HE22 GLN   160      56.032  81.728 107.855  1.00  0.00           H  
ATOM   2184  C   GLN   160      57.090  80.267 112.719  1.00  0.00           C  
ATOM   2185  O   GLN   160      57.764  80.144 113.737  1.00  0.00           O  
ATOM   2186  N   TYR   161      57.268  79.505 111.608  1.00  0.00           N  
ATOM   2187  H   TYR   161      56.615  79.636 110.848  1.00  0.00           H  
ATOM   2188  CA  TYR   161      58.005  78.237 111.498  1.00  0.00           C  
ATOM   2189  HA  TYR   161      58.775  78.217 112.269  1.00  0.00           H  
ATOM   2190  CB  TYR   161      57.034  77.091 111.679  1.00  0.00           C  
ATOM   2191  HB2 TYR   161      56.187  77.279 111.019  1.00  0.00           H  
ATOM   2192  HB3 TYR   161      57.498  76.123 111.490  1.00  0.00           H  
ATOM   2193  CG  TYR   161      56.400  77.149 113.102  1.00  0.00           C  
ATOM   2194  CD1 TYR   161      57.215  76.839 114.243  1.00  0.00           C  
ATOM   2195  HD1 TYR   161      58.220  76.475 114.092  1.00  0.00           H  
ATOM   2196  CE1 TYR   161      56.621  76.747 115.522  1.00  0.00           C  
ATOM   2197  HE1 TYR   161      57.131  76.236 116.326  1.00  0.00           H  
ATOM   2198  CZ  TYR   161      55.222  77.009 115.676  1.00  0.00           C  
ATOM   2199  OH  TYR   161      54.673  76.865 116.866  1.00  0.00           O  
ATOM   2200  HH  TYR   161      55.203  76.243 117.369  1.00  0.00           H  
ATOM   2201  CE2 TYR   161      54.420  77.350 114.562  1.00  0.00           C  
ATOM   2202  HE2 TYR   161      53.396  77.610 114.786  1.00  0.00           H  
ATOM   2203  CD2 TYR   161      55.010  77.508 113.301  1.00  0.00           C  
ATOM   2204  HD2 TYR   161      54.479  77.998 112.499  1.00  0.00           H  
ATOM   2205  C   TYR   161      58.744  78.029 110.155  1.00  0.00           C  
ATOM   2206  O   TYR   161      58.926  76.832 109.837  1.00  0.00           O  
ATOM   2207  N   ASN   162      59.206  79.047 109.436  1.00  0.00           N  
ATOM   2208  H   ASN   162      58.923  79.989 109.663  1.00  0.00           H  
ATOM   2209  CA  ASN   162      59.654  78.833 108.064  1.00  0.00           C  
ATOM   2210  HA  ASN   162      60.438  78.077 108.031  1.00  0.00           H  
ATOM   2211  CB  ASN   162      58.541  78.298 107.123  1.00  0.00           C  
ATOM   2212  HB2 ASN   162      57.873  77.564 107.574  1.00  0.00           H  
ATOM   2213  HB3 ASN   162      57.917  79.141 106.827  1.00  0.00           H  
ATOM   2214  CG  ASN   162      58.957  77.596 105.819  1.00  0.00           C  
ATOM   2215  OD1 ASN   162      60.112  77.160 105.793  1.00  0.00           O  
ATOM   2216  ND2 ASN   162      58.099  77.362 104.886  1.00  0.00           N  
ATOM   2217 HD21 ASN   162      58.435  77.097 103.970  1.00  0.00           H  
ATOM   2218 HD22 ASN   162      57.136  77.649 104.983  1.00  0.00           H  
ATOM   2219  C   ASN   162      60.194  80.120 107.375  1.00  0.00           C  
ATOM   2220  O   ASN   162      59.647  81.199 107.642  1.00  0.00           O  
ATOM   2221  N   SER   163      61.102  79.898 106.425  1.00  0.00           N  
ATOM   2222  H   SER   163      61.390  78.943 106.268  1.00  0.00           H  
ATOM   2223  CA  SER   163      61.868  80.998 105.799  1.00  0.00           C  
ATOM   2224  HA  SER   163      62.111  81.622 106.659  1.00  0.00           H  
ATOM   2225  CB  SER   163      63.154  80.526 105.085  1.00  0.00           C  
ATOM   2226  HB2 SER   163      63.787  79.940 105.751  1.00  0.00           H  
ATOM   2227  HB3 SER   163      62.742  79.938 104.265  1.00  0.00           H  
ATOM   2228  OG  SER   163      63.850  81.594 104.482  1.00  0.00           O  
ATOM   2229  HG  SER   163      64.620  81.121 104.156  1.00  0.00           H  
ATOM   2230  C   SER   163      60.937  81.806 104.851  1.00  0.00           C  
ATOM   2231  O   SER   163      59.996  81.247 104.358  1.00  0.00           O  
ATOM   2232  N   SER   164      61.295  83.032 104.507  1.00  0.00           N  
ATOM   2233  H   SER   164      62.220  83.290 104.821  1.00  0.00           H  
ATOM   2234  CA  SER   164      60.433  84.078 103.902  1.00  0.00           C  
ATOM   2235  HA  SER   164      60.916  85.034 104.108  1.00  0.00           H  
ATOM   2236  CB  SER   164      59.105  84.113 104.596  1.00  0.00           C  
ATOM   2237  HB2 SER   164      58.466  83.246 104.426  1.00  0.00           H  
ATOM   2238  HB3 SER   164      59.306  84.321 105.647  1.00  0.00           H  
ATOM   2239  OG  SER   164      58.437  85.218 104.051  1.00  0.00           O  
ATOM   2240  HG  SER   164      57.489  85.072 104.071  1.00  0.00           H  
ATOM   2241  C   SER   164      60.260  83.973 102.367  1.00  0.00           C  
ATOM   2242  O   SER   164      60.156  82.880 101.786  1.00  0.00           O  
ATOM   2243  N   SER   165      60.226  85.136 101.656  1.00  0.00           N  
ATOM   2244  H   SER   165      60.258  86.041 102.104  1.00  0.00           H  
ATOM   2245  CA  SER   165      60.050  85.148 100.242  1.00  0.00           C  
ATOM   2246  HA  SER   165      59.542  84.254  99.880  1.00  0.00           H  
ATOM   2247  CB  SER   165      59.037  86.176  99.880  1.00  0.00           C  
ATOM   2248  HB2 SER   165      58.171  86.200 100.541  1.00  0.00           H  
ATOM   2249  HB3 SER   165      59.360  87.216  99.930  1.00  0.00           H  
ATOM   2250  OG  SER   165      58.638  85.834  98.538  1.00  0.00           O  
ATOM   2251  HG  SER   165      57.717  85.572  98.607  1.00  0.00           H  
ATOM   2252  C   SER   165      61.409  85.351  99.439  1.00  0.00           C  
ATOM   2253  O   SER   165      61.988  86.411  99.497  1.00  0.00           O  
ATOM   2254  N   GLY   166      61.791  84.306  98.739  1.00  0.00           N  
ATOM   2255  H   GLY   166      61.265  83.445  98.708  1.00  0.00           H  
ATOM   2256  CA  GLY   166      62.777  84.394  97.628  1.00  0.00           C  
ATOM   2257  HA2 GLY   166      63.718  84.760  98.038  1.00  0.00           H  
ATOM   2258  HA3 GLY   166      62.840  83.485  97.030  1.00  0.00           H  
ATOM   2259  C   GLY   166      62.316  85.415  96.569  1.00  0.00           C  
ATOM   2260  O   GLY   166      63.212  85.925  95.868  1.00  0.00           O  
ATOM   2261  N   GLY   167      61.021  85.611  96.341  1.00  0.00           N  
ATOM   2262  H   GLY   167      60.398  85.088  96.940  1.00  0.00           H  
ATOM   2263  CA  GLY   167      60.540  86.631  95.454  1.00  0.00           C  
ATOM   2264  HA2 GLY   167      59.464  86.799  95.485  1.00  0.00           H  
ATOM   2265  HA3 GLY   167      61.046  87.528  95.811  1.00  0.00           H  
ATOM   2266  C   GLY   167      60.753  86.448  93.980  1.00  0.00           C  
ATOM   2267  O   GLY   167      61.071  85.337  93.534  1.00  0.00           O  
ATOM   2268  N   GLY   168      60.605  87.524  93.262  1.00  0.00           N  
ATOM   2269  H   GLY   168      60.260  88.319  93.780  1.00  0.00           H  
ATOM   2270  CA  GLY   168      60.607  87.738  91.832  1.00  0.00           C  
ATOM   2271  HA2 GLY   168      59.775  87.194  91.385  1.00  0.00           H  
ATOM   2272  HA3 GLY   168      60.438  88.788  91.593  1.00  0.00           H  
ATOM   2273  C   GLY   168      61.891  87.276  91.117  1.00  0.00           C  
ATOM   2274  O   GLY   168      63.002  87.064  91.690  1.00  0.00           O  
ATOM   2275  N   GLY   169      61.809  87.202  89.794  1.00  0.00           N  
ATOM   2276  H   GLY   169      62.637  86.894  89.306  1.00  0.00           H  
ATOM   2277  CA  GLY   169      60.593  87.535  88.957  1.00  0.00           C  
ATOM   2278  HA2 GLY   169      60.681  87.175  87.932  1.00  0.00           H  
ATOM   2279  HA3 GLY   169      59.769  87.007  89.438  1.00  0.00           H  
ATOM   2280  C   GLY   169      60.388  89.058  88.842  1.00  0.00           C  
ATOM   2281  O   GLY   169      60.925  89.881  89.582  1.00  0.00           O  
ATOM   2282  N   GLY   170      59.571  89.493  87.843  1.00  0.00           N  
ATOM   2283  H   GLY   170      58.963  88.776  87.472  1.00  0.00           H  
ATOM   2284  CA  GLY   170      59.132  90.891  87.566  1.00  0.00           C  
ATOM   2285  HA2 GLY   170      60.015  91.524  87.467  1.00  0.00           H  
ATOM   2286  HA3 GLY   170      58.566  90.986  86.639  1.00  0.00           H  
ATOM   2287  C   GLY   170      58.254  91.467  88.704  1.00  0.00           C  
ATOM   2288  O   GLY   170      57.588  90.782  89.491  1.00  0.00           O  
ATOM   2289  N   GLY   171      58.258  92.800  88.763  1.00  0.00           N  
ATOM   2290  H   GLY   171      57.714  93.108  89.556  1.00  0.00           H  
ATOM   2291  CA  GLY   171      58.908  93.830  87.904  1.00  0.00           C  
ATOM   2292  HA2 GLY   171      58.997  94.823  88.344  1.00  0.00           H  
ATOM   2293  HA3 GLY   171      59.929  93.479  87.759  1.00  0.00           H  
ATOM   2294  C   GLY   171      58.346  93.917  86.485  1.00  0.00           C  
ATOM   2295  O   GLY   171      57.556  93.093  86.053  1.00  0.00           O  
ATOM   2296  N   GLY   172      58.781  94.960  85.734  1.00  0.00           N  
ATOM   2297  H   GLY   172      58.355  95.083  84.826  1.00  0.00           H  
ATOM   2298  CA  GLY   172      59.813  95.915  86.172  1.00  0.00           C  
ATOM   2299  HA2 GLY   172      60.670  95.430  86.638  1.00  0.00           H  
ATOM   2300  HA3 GLY   172      60.168  96.310  85.220  1.00  0.00           H  
ATOM   2301  C   GLY   172      59.367  97.144  86.941  1.00  0.00           C  
ATOM   2302  O   GLY   172      58.152  97.108  87.390  1.00  0.00           O  
ATOM   2303  N   GLY   173      60.258  98.074  87.197  1.00  0.00           N  
ATOM   2304  H   GLY   173      61.165  98.023  86.754  1.00  0.00           H  
ATOM   2305  CA  GLY   173      59.913  99.313  87.893  1.00  0.00           C  
ATOM   2306  HA2 GLY   173      60.862  99.842  87.976  1.00  0.00           H  
ATOM   2307  HA3 GLY   173      59.264  99.813  87.174  1.00  0.00           H  
ATOM   2308  C   GLY   173      59.319  99.171  89.314  1.00  0.00           C  
ATOM   2309  O   GLY   173      59.350  98.050  89.932  1.00  0.00           O  
ATOM   2310  N   GLY   174      58.886 100.263  89.934  1.00  0.00           N  
ATOM   2311  H   GLY   174      58.667 100.200  90.918  1.00  0.00           H  
ATOM   2312  CA  GLY   174      59.103 101.720  89.594  1.00  0.00           C  
ATOM   2313  HA2 GLY   174      58.707 102.043  88.631  1.00  0.00           H  
ATOM   2314  HA3 GLY   174      58.683 102.364  90.367  1.00  0.00           H  
ATOM   2315  C   GLY   174      60.616 102.022  89.612  1.00  0.00           C  
ATOM   2316  O   GLY   174      61.338 101.623  90.532  1.00  0.00           O  
ATOM   2317  N   GLY   175      61.018 102.868  88.628  1.00  0.00           N  
ATOM   2318  H   GLY   175      60.360 103.042  87.882  1.00  0.00           H  
ATOM   2319  CA  GLY   175      62.323 103.610  88.587  1.00  0.00           C  
ATOM   2320  HA2 GLY   175      62.142 104.669  88.772  1.00  0.00           H  
ATOM   2321  HA3 GLY   175      63.020 103.282  89.357  1.00  0.00           H  
ATOM   2322  C   GLY   175      62.945 103.400  87.227  1.00  0.00           C  
ATOM   2323  O   GLY   175      63.109 102.216  86.882  1.00  0.00           O  
ATOM   2324  N   ASN   176      63.466 104.427  86.580  1.00  0.00           N  
ATOM   2325  H   ASN   176      63.266 105.374  86.869  1.00  0.00           H  
ATOM   2326  CA  ASN   176      64.413 104.285  85.443  1.00  0.00           C  
ATOM   2327  HA  ASN   176      65.098 103.472  85.688  1.00  0.00           H  
ATOM   2328  CB  ASN   176      63.622 103.943  84.142  1.00  0.00           C  
ATOM   2329  HB2 ASN   176      64.313 103.431  83.472  1.00  0.00           H  
ATOM   2330  HB3 ASN   176      62.803 103.267  84.387  1.00  0.00           H  
ATOM   2331  CG  ASN   176      63.118 105.281  83.521  1.00  0.00           C  
ATOM   2332  OD1 ASN   176      62.267 106.012  84.093  1.00  0.00           O  
ATOM   2333  ND2 ASN   176      63.449 105.553  82.252  1.00  0.00           N  
ATOM   2334 HD21 ASN   176      62.966 106.313  81.794  1.00  0.00           H  
ATOM   2335 HD22 ASN   176      64.311 105.186  81.874  1.00  0.00           H  
ATOM   2336  C   ASN   176      65.387 105.499  85.239  1.00  0.00           C  
ATOM   2337  O   ASN   176      65.129 106.594  85.730  1.00  0.00           O  
ATOM   2338  N   TYR   177      66.474 105.271  84.428  1.00  0.00           N  
ATOM   2339  H   TYR   177      66.729 104.335  84.145  1.00  0.00           H  
ATOM   2340  CA  TYR   177      67.268 106.359  83.877  1.00  0.00           C  
ATOM   2341  HA  TYR   177      67.425 107.024  84.727  1.00  0.00           H  
ATOM   2342  CB  TYR   177      68.721 105.855  83.715  1.00  0.00           C  
ATOM   2343  HB2 TYR   177      69.381 106.696  83.930  1.00  0.00           H  
ATOM   2344  HB3 TYR   177      68.967 105.051  84.408  1.00  0.00           H  
ATOM   2345  CG  TYR   177      68.937 105.424  82.243  1.00  0.00           C  
ATOM   2346  CD1 TYR   177      68.553 104.126  81.874  1.00  0.00           C  
ATOM   2347  HD1 TYR   177      68.214 103.427  82.624  1.00  0.00           H  
ATOM   2348  CE1 TYR   177      68.760 103.684  80.518  1.00  0.00           C  
ATOM   2349  HE1 TYR   177      68.510 102.715  80.112  1.00  0.00           H  
ATOM   2350  CZ  TYR   177      69.290 104.614  79.627  1.00  0.00           C  
ATOM   2351  OH  TYR   177      69.393 104.333  78.329  1.00  0.00           O  
ATOM   2352  HH  TYR   177      69.548 103.387  78.262  1.00  0.00           H  
ATOM   2353  CE2 TYR   177      69.610 105.923  79.995  1.00  0.00           C  
ATOM   2354  HE2 TYR   177      69.864 106.582  79.177  1.00  0.00           H  
ATOM   2355  CD2 TYR   177      69.546 106.351  81.352  1.00  0.00           C  
ATOM   2356  HD2 TYR   177      69.699 107.397  81.571  1.00  0.00           H  
ATOM   2357  C   TYR   177      66.755 107.126  82.663  1.00  0.00           C  
ATOM   2358  O   TYR   177      66.226 106.442  81.781  1.00  0.00           O  
ATOM   2359  N   GLY   178      66.870 108.471  82.489  1.00  0.00           N  
ATOM   2360  H   GLY   178      66.509 108.914  81.657  1.00  0.00           H  
ATOM   2361  CA  GLY   178      67.501 109.381  83.377  1.00  0.00           C  
ATOM   2362  HA2 GLY   178      66.906 109.542  84.276  1.00  0.00           H  
ATOM   2363  HA3 GLY   178      68.508 109.006  83.556  1.00  0.00           H  
ATOM   2364  C   GLY   178      67.549 110.821  82.831  1.00  0.00           C  
ATOM   2365  O   GLY   178      66.854 111.109  81.863  1.00  0.00           O  
ATOM   2366  N   GLN   179      68.342 111.665  83.505  1.00  0.00           N  
ATOM   2367  H   GLN   179      68.965 111.133  84.096  1.00  0.00           H  
ATOM   2368  CA  GLN   179      68.438 113.127  83.309  1.00  0.00           C  
ATOM   2369  HA  GLN   179      67.740 113.489  82.554  1.00  0.00           H  
ATOM   2370  CB  GLN   179      67.832 113.807  84.529  1.00  0.00           C  
ATOM   2371  HB2 GLN   179      68.618 114.094  85.227  1.00  0.00           H  
ATOM   2372  HB3 GLN   179      67.559 114.810  84.202  1.00  0.00           H  
ATOM   2373  CG  GLN   179      66.670 113.140  85.282  1.00  0.00           C  
ATOM   2374  HG2 GLN   179      67.029 112.171  85.628  1.00  0.00           H  
ATOM   2375  HG3 GLN   179      66.409 113.785  86.122  1.00  0.00           H  
ATOM   2376  CD  GLN   179      65.424 113.040  84.464  1.00  0.00           C  
ATOM   2377  OE1 GLN   179      65.196 113.655  83.442  1.00  0.00           O  
ATOM   2378  NE2 GLN   179      64.582 112.167  84.881  1.00  0.00           N  
ATOM   2379 HE21 GLN   179      64.835 111.483  85.580  1.00  0.00           H  
ATOM   2380 HE22 GLN   179      63.765 112.076  84.295  1.00  0.00           H  
ATOM   2381  C   GLN   179      69.858 113.744  83.073  1.00  0.00           C  
ATOM   2382  O   GLN   179      70.687 113.684  83.938  1.00  0.00           O  
ATOM   2383  N   ASP   180      70.165 114.290  81.876  1.00  0.00           N  
ATOM   2384  H   ASP   180      71.083 114.701  81.782  1.00  0.00           H  
ATOM   2385  CA  ASP   180      69.369 114.313  80.704  1.00  0.00           C  
ATOM   2386  HA  ASP   180      68.705 113.449  80.694  1.00  0.00           H  
ATOM   2387  CB  ASP   180      68.525 115.618  80.867  1.00  0.00           C  
ATOM   2388  HB2 ASP   180      67.797 115.657  81.678  1.00  0.00           H  
ATOM   2389  HB3 ASP   180      69.289 116.386  80.981  1.00  0.00           H  
ATOM   2390  CG  ASP   180      67.752 116.099  79.633  1.00  0.00           C  
ATOM   2391  OD1 ASP   180      67.033 117.132  79.722  1.00  0.00           O  
ATOM   2392  OD2 ASP   180      67.803 115.481  78.568  1.00  0.00           O  
ATOM   2393  C   ASP   180      70.197 114.334  79.398  1.00  0.00           C  
ATOM   2394  O   ASP   180      71.017 115.256  79.197  1.00  0.00           O  
ATOM   2395  N   GLN   181      69.940 113.414  78.563  1.00  0.00           N  
ATOM   2396  H   GLN   181      69.099 112.876  78.720  1.00  0.00           H  
ATOM   2397  CA  GLN   181      70.673 113.097  77.339  1.00  0.00           C  
ATOM   2398  HA  GLN   181      71.319 113.960  77.178  1.00  0.00           H  
ATOM   2399  CB  GLN   181      71.552 111.749  77.599  1.00  0.00           C  
ATOM   2400  HB2 GLN   181      71.151 110.876  77.083  1.00  0.00           H  
ATOM   2401  HB3 GLN   181      72.527 111.934  77.148  1.00  0.00           H  
ATOM   2402  CG  GLN   181      71.832 111.504  79.081  1.00  0.00           C  
ATOM   2403  HG2 GLN   181      72.707 110.857  79.124  1.00  0.00           H  
ATOM   2404  HG3 GLN   181      72.103 112.416  79.612  1.00  0.00           H  
ATOM   2405  CD  GLN   181      70.870 110.667  79.860  1.00  0.00           C  
ATOM   2406  OE1 GLN   181      70.020 109.940  79.388  1.00  0.00           O  
ATOM   2407  NE2 GLN   181      70.977 110.770  81.153  1.00  0.00           N  
ATOM   2408 HE21 GLN   181      71.716 111.320  81.566  1.00  0.00           H  
ATOM   2409 HE22 GLN   181      70.376 110.175  81.704  1.00  0.00           H  
ATOM   2410  C   GLN   181      69.728 112.938  76.106  1.00  0.00           C  
ATOM   2411  O   GLN   181      70.127 112.317  75.095  1.00  0.00           O  
ATOM   2412  N   SER   182      68.545 113.613  76.100  1.00  0.00           N  
ATOM   2413  H   SER   182      68.279 114.175  76.896  1.00  0.00           H  
ATOM   2414  CA  SER   182      67.521 113.348  75.115  1.00  0.00           C  
ATOM   2415  HA  SER   182      67.994 113.005  74.195  1.00  0.00           H  
ATOM   2416  CB  SER   182      66.600 112.230  75.638  1.00  0.00           C  
ATOM   2417  HB2 SER   182      65.918 112.593  76.407  1.00  0.00           H  
ATOM   2418  HB3 SER   182      66.132 111.949  74.694  1.00  0.00           H  
ATOM   2419  OG  SER   182      67.359 111.142  76.078  1.00  0.00           O  
ATOM   2420  HG  SER   182      67.499 111.353  77.004  1.00  0.00           H  
ATOM   2421  C   SER   182      66.755 114.592  74.756  1.00  0.00           C  
ATOM   2422  O   SER   182      66.221 115.251  75.588  1.00  0.00           O  
ATOM   2423  N   SER   183      66.839 115.103  73.538  1.00  0.00           N  
ATOM   2424  H   SER   183      66.452 116.034  73.477  1.00  0.00           H  
ATOM   2425  CA  SER   183      67.769 114.837  72.443  1.00  0.00           C  
ATOM   2426  HA  SER   183      67.612 113.820  72.083  1.00  0.00           H  
ATOM   2427  CB  SER   183      67.403 115.625  71.193  1.00  0.00           C  
ATOM   2428  HB2 SER   183      66.360 115.466  70.919  1.00  0.00           H  
ATOM   2429  HB3 SER   183      67.597 116.640  71.541  1.00  0.00           H  
ATOM   2430  OG  SER   183      68.339 115.479  70.151  1.00  0.00           O  
ATOM   2431  HG  SER   183      68.749 116.325  69.953  1.00  0.00           H  
ATOM   2432  C   SER   183      69.204 115.146  72.878  1.00  0.00           C  
ATOM   2433  O   SER   183      69.548 116.169  73.511  1.00  0.00           O  
ATOM   2434  N   MET   184      70.128 114.289  72.509  1.00  0.00           N  
ATOM   2435  H   MET   184      69.866 113.369  72.185  1.00  0.00           H  
ATOM   2436  CA  MET   184      71.523 114.649  72.548  1.00  0.00           C  
ATOM   2437  HA  MET   184      71.787 114.721  73.603  1.00  0.00           H  
ATOM   2438  CB  MET   184      72.366 113.519  71.927  1.00  0.00           C  
ATOM   2439  HB2 MET   184      71.942 112.521  72.041  1.00  0.00           H  
ATOM   2440  HB3 MET   184      72.375 113.732  70.858  1.00  0.00           H  
ATOM   2441  CG  MET   184      73.830 113.449  72.305  1.00  0.00           C  
ATOM   2442  HG2 MET   184      74.274 112.961  71.437  1.00  0.00           H  
ATOM   2443  HG3 MET   184      74.272 114.445  72.329  1.00  0.00           H  
ATOM   2444  SD  MET   184      74.354 112.412  73.629  1.00  0.00           S  
ATOM   2445  CE  MET   184      73.706 113.406  74.956  1.00  0.00           C  
ATOM   2446  HE1 MET   184      72.630 113.522  74.829  1.00  0.00           H  
ATOM   2447  HE2 MET   184      73.886 113.005  75.954  1.00  0.00           H  
ATOM   2448  HE3 MET   184      74.178 114.374  74.788  1.00  0.00           H  
ATOM   2449  C   MET   184      71.865 116.001  71.950  1.00  0.00           C  
ATOM   2450  O   MET   184      71.618 116.195  70.782  1.00  0.00           O  
ATOM   2451  N   SER   185      72.234 116.955  72.814  1.00  0.00           N  
ATOM   2452  H   SER   185      72.338 116.663  73.776  1.00  0.00           H  
ATOM   2453  CA  SER   185      72.536 118.373  72.394  1.00  0.00           C  
ATOM   2454  HA  SER   185      71.716 118.802  71.818  1.00  0.00           H  
ATOM   2455  CB  SER   185      72.567 119.192  73.680  1.00  0.00           C  
ATOM   2456  HB2 SER   185      72.732 120.241  73.434  1.00  0.00           H  
ATOM   2457  HB3 SER   185      71.656 119.069  74.266  1.00  0.00           H  
ATOM   2458  OG  SER   185      73.669 118.706  74.488  1.00  0.00           O  
ATOM   2459  HG  SER   185      73.315 118.804  75.375  1.00  0.00           H  
ATOM   2460  C   SER   185      73.880 118.554  71.611  1.00  0.00           C  
ATOM   2461  O   SER   185      74.463 117.537  71.174  1.00  0.00           O  
ATOM   2462  N   SER   186      74.233 119.801  71.228  1.00  0.00           N  
ATOM   2463  H   SER   186      73.824 120.610  71.672  1.00  0.00           H  
ATOM   2464  CA  SER   186      75.449 120.001  70.461  1.00  0.00           C  
ATOM   2465  HA  SER   186      75.333 119.762  69.404  1.00  0.00           H  
ATOM   2466  CB  SER   186      75.664 121.485  70.335  1.00  0.00           C  
ATOM   2467  HB2 SER   186      74.768 122.003  69.994  1.00  0.00           H  
ATOM   2468  HB3 SER   186      75.851 121.966  71.295  1.00  0.00           H  
ATOM   2469  OG  SER   186      76.675 121.811  69.377  1.00  0.00           O  
ATOM   2470  HG  SER   186      77.528 121.670  69.795  1.00  0.00           H  
ATOM   2471  C   SER   186      76.680 119.392  71.090  1.00  0.00           C  
ATOM   2472  O   SER   186      76.779 119.353  72.341  1.00  0.00           O  
ATOM   2473  N   GLY   187      77.592 118.738  70.382  1.00  0.00           N  
ATOM   2474  H   GLY   187      78.295 118.253  70.920  1.00  0.00           H  
ATOM   2475  CA  GLY   187      77.498 118.381  68.957  1.00  0.00           C  
ATOM   2476  HA2 GLY   187      76.946 117.442  68.924  1.00  0.00           H  
ATOM   2477  HA3 GLY   187      77.022 119.158  68.359  1.00  0.00           H  
ATOM   2478  C   GLY   187      78.886 118.165  68.338  1.00  0.00           C  
ATOM   2479  O   GLY   187      79.869 118.632  68.863  1.00  0.00           O  
ATOM   2480  N   GLY   188      78.914 117.446  67.173  1.00  0.00           N  
ATOM   2481  H   GLY   188      78.095 117.018  66.764  1.00  0.00           H  
ATOM   2482  CA  GLY   188      80.199 117.065  66.568  1.00  0.00           C  
ATOM   2483  HA2 GLY   188      80.048 116.702  65.552  1.00  0.00           H  
ATOM   2484  HA3 GLY   188      80.918 117.877  66.675  1.00  0.00           H  
ATOM   2485  C   GLY   188      80.851 115.941  67.374  1.00  0.00           C  
ATOM   2486  O   GLY   188      80.559 115.590  68.539  1.00  0.00           O  
ATOM   2487  N   GLY   189      81.980 115.348  66.911  1.00  0.00           N  
ATOM   2488  H   GLY   189      82.521 114.745  67.514  1.00  0.00           H  
ATOM   2489  CA  GLY   189      82.667 115.658  65.696  1.00  0.00           C  
ATOM   2490  HA2 GLY   189      83.457 114.911  65.617  1.00  0.00           H  
ATOM   2491  HA3 GLY   189      81.985 115.545  64.853  1.00  0.00           H  
ATOM   2492  C   GLY   189      83.270 117.036  65.534  1.00  0.00           C  
ATOM   2493  O   GLY   189      83.306 117.798  66.532  1.00  0.00           O  
ATOM   2494  N   SER   190      83.812 117.315  64.298  1.00  0.00           N  
ATOM   2495  H   SER   190      83.874 116.497  63.709  1.00  0.00           H  
ATOM   2496  CA  SER   190      84.380 118.582  63.849  1.00  0.00           C  
ATOM   2497  HA  SER   190      85.406 118.683  64.202  1.00  0.00           H  
ATOM   2498  CB  SER   190      84.400 118.457  62.293  1.00  0.00           C  
ATOM   2499  HB2 SER   190      83.403 118.204  61.934  1.00  0.00           H  
ATOM   2500  HB3 SER   190      84.781 119.450  62.056  1.00  0.00           H  
ATOM   2501  OG  SER   190      85.312 117.496  61.912  1.00  0.00           O  
ATOM   2502  HG  SER   190      86.208 117.833  61.834  1.00  0.00           H  
ATOM   2503  C   SER   190      83.473 119.857  64.182  1.00  0.00           C  
ATOM   2504  O   SER   190      82.217 119.768  64.162  1.00  0.00           O  
ATOM   2505  N   GLY   191      84.048 120.994  64.649  1.00  0.00           N  
ATOM   2506  H   GLY   191      83.473 121.809  64.808  1.00  0.00           H  
ATOM   2507  CA  GLY   191      85.383 121.187  65.117  1.00  0.00           C  
ATOM   2508  HA2 GLY   191      85.325 121.011  66.191  1.00  0.00           H  
ATOM   2509  HA3 GLY   191      86.097 120.546  64.599  1.00  0.00           H  
ATOM   2510  C   GLY   191      85.821 122.705  64.993  1.00  0.00           C  
ATOM   2511  O   GLY   191      85.453 123.383  63.999  1.00  0.00           O  
ATOM   2512  N   GLY   192      86.658 123.125  65.855  1.00  0.00           N  
ATOM   2513  H   GLY   192      87.118 122.492  66.493  1.00  0.00           H  
ATOM   2514  CA  GLY   192      87.037 124.556  65.952  1.00  0.00           C  
ATOM   2515  HA2 GLY   192      86.085 125.034  65.717  1.00  0.00           H  
ATOM   2516  HA3 GLY   192      87.300 124.831  66.973  1.00  0.00           H  
ATOM   2517  C   GLY   192      88.038 125.150  64.938  1.00  0.00           C  
ATOM   2518  O   GLY   192      88.207 126.380  64.778  1.00  0.00           O  
ATOM   2519  N   GLY   193      88.751 124.250  64.181  1.00  0.00           N  
ATOM   2520  H   GLY   193      88.608 123.254  64.268  1.00  0.00           H  
ATOM   2521  CA  GLY   193      89.707 124.624  63.168  1.00  0.00           C  
ATOM   2522  HA2 GLY   193      90.240 125.491  63.558  1.00  0.00           H  
ATOM   2523  HA3 GLY   193      90.419 123.830  62.945  1.00  0.00           H  
ATOM   2524  C   GLY   193      89.045 125.039  61.832  1.00  0.00           C  
ATOM   2525  O   GLY   193      88.109 125.858  61.719  1.00  0.00           O  
ATOM   2526  N   TYR   194      89.567 124.399  60.761  1.00  0.00           N  
ATOM   2527  H   TYR   194      90.349 123.780  60.916  1.00  0.00           H  
ATOM   2528  CA  TYR   194      89.072 124.544  59.411  1.00  0.00           C  
ATOM   2529  HA  TYR   194      89.120 125.593  59.119  1.00  0.00           H  
ATOM   2530  CB  TYR   194      89.873 123.692  58.461  1.00  0.00           C  
ATOM   2531  HB2 TYR   194      90.317 122.932  59.105  1.00  0.00           H  
ATOM   2532  HB3 TYR   194      89.221 123.208  57.734  1.00  0.00           H  
ATOM   2533  CG  TYR   194      91.018 124.355  57.708  1.00  0.00           C  
ATOM   2534  CD1 TYR   194      92.160 123.549  57.364  1.00  0.00           C  
ATOM   2535  HD1 TYR   194      92.192 122.492  57.580  1.00  0.00           H  
ATOM   2536  CE1 TYR   194      93.207 124.070  56.619  1.00  0.00           C  
ATOM   2537  HE1 TYR   194      93.957 123.398  56.229  1.00  0.00           H  
ATOM   2538  CZ  TYR   194      93.248 125.463  56.319  1.00  0.00           C  
ATOM   2539  OH  TYR   194      94.356 125.930  55.523  1.00  0.00           O  
ATOM   2540  HH  TYR   194      94.542 126.852  55.715  1.00  0.00           H  
ATOM   2541  CE2 TYR   194      92.174 126.270  56.727  1.00  0.00           C  
ATOM   2542  HE2 TYR   194      92.157 127.325  56.496  1.00  0.00           H  
ATOM   2543  CD2 TYR   194      91.085 125.729  57.416  1.00  0.00           C  
ATOM   2544  HD2 TYR   194      90.234 126.383  57.536  1.00  0.00           H  
ATOM   2545  C   TYR   194      87.642 124.182  59.125  1.00  0.00           C  
ATOM   2546  O   TYR   194      87.075 123.447  59.908  1.00  0.00           O  
ATOM   2547  N   GLY   195      86.971 124.800  58.188  1.00  0.00           N  
ATOM   2548  H   GLY   195      85.970 124.662  58.187  1.00  0.00           H  
ATOM   2549  CA  GLY   195      87.491 125.616  57.136  1.00  0.00           C  
ATOM   2550  HA2 GLY   195      88.003 126.502  57.513  1.00  0.00           H  
ATOM   2551  HA3 GLY   195      88.219 125.074  56.533  1.00  0.00           H  
ATOM   2552  C   GLY   195      86.445 126.053  56.168  1.00  0.00           C  
ATOM   2553  O   GLY   195      85.263 125.738  56.289  1.00  0.00           O  
ATOM   2554  N   ASN   196      86.898 126.745  55.149  1.00  0.00           N  
ATOM   2555  H   ASN   196      87.866 127.030  55.182  1.00  0.00           H  
ATOM   2556  CA  ASN   196      86.096 127.310  54.042  1.00  0.00           C  
ATOM   2557  HA  ASN   196      85.397 128.043  54.444  1.00  0.00           H  
ATOM   2558  CB  ASN   196      87.014 128.214  53.025  1.00  0.00           C  
ATOM   2559  HB2 ASN   196      87.473 128.943  53.692  1.00  0.00           H  
ATOM   2560  HB3 ASN   196      87.783 127.642  52.506  1.00  0.00           H  
ATOM   2561  CG  ASN   196      86.250 128.934  51.936  1.00  0.00           C  
ATOM   2562  OD1 ASN   196      85.032 129.030  51.981  1.00  0.00           O  
ATOM   2563  ND2 ASN   196      86.851 129.279  50.857  1.00  0.00           N  
ATOM   2564 HD21 ASN   196      86.373 129.720  50.084  1.00  0.00           H  
ATOM   2565 HD22 ASN   196      87.849 129.190  50.733  1.00  0.00           H  
ATOM   2566  C   ASN   196      85.406 126.218  53.225  1.00  0.00           C  
ATOM   2567  O   ASN   196      86.132 125.289  52.767  1.00  0.00           O  
ATOM   2568  N   GLN   197      84.094 126.349  52.928  1.00  0.00           N  
ATOM   2569  H   GLN   197      83.556 127.074  53.381  1.00  0.00           H  
ATOM   2570  CA  GLN   197      83.342 125.378  52.041  1.00  0.00           C  
ATOM   2571  HA  GLN   197      83.964 124.685  51.475  1.00  0.00           H  
ATOM   2572  CB  GLN   197      82.409 124.560  52.997  1.00  0.00           C  
ATOM   2573  HB2 GLN   197      81.948 125.293  53.659  1.00  0.00           H  
ATOM   2574  HB3 GLN   197      81.593 124.089  52.449  1.00  0.00           H  
ATOM   2575  CG  GLN   197      83.028 123.486  53.837  1.00  0.00           C  
ATOM   2576  HG2 GLN   197      83.384 122.702  53.169  1.00  0.00           H  
ATOM   2577  HG3 GLN   197      83.937 123.866  54.303  1.00  0.00           H  
ATOM   2578  CD  GLN   197      82.070 122.931  54.913  1.00  0.00           C  
ATOM   2579  OE1 GLN   197      80.903 122.645  54.640  1.00  0.00           O  
ATOM   2580  NE2 GLN   197      82.606 122.535  56.106  1.00  0.00           N  
ATOM   2581 HE21 GLN   197      83.596 122.724  56.169  1.00  0.00           H  
ATOM   2582 HE22 GLN   197      82.166 121.897  56.754  1.00  0.00           H  
ATOM   2583  C   GLN   197      82.420 126.174  51.092  1.00  0.00           C  
ATOM   2584  O   GLN   197      81.403 125.651  50.695  1.00  0.00           O  
ATOM   2585  N   ASP   198      82.743 127.457  50.757  1.00  0.00           N  
ATOM   2586  H   ASP   198      83.564 127.835  51.208  1.00  0.00           H  
ATOM   2587  CA  ASP   198      81.914 128.402  49.897  1.00  0.00           C  
ATOM   2588  HA  ASP   198      80.977 127.975  49.540  1.00  0.00           H  
ATOM   2589  CB  ASP   198      81.571 129.722  50.656  1.00  0.00           C  
ATOM   2590  HB2 ASP   198      81.054 129.553  51.600  1.00  0.00           H  
ATOM   2591  HB3 ASP   198      82.502 130.175  50.994  1.00  0.00           H  
ATOM   2592  CG  ASP   198      80.692 130.790  49.965  1.00  0.00           C  
ATOM   2593  OD1 ASP   198      80.700 131.978  50.386  1.00  0.00           O  
ATOM   2594  OD2 ASP   198      79.989 130.393  48.978  1.00  0.00           O  
ATOM   2595  C   ASP   198      82.720 128.699  48.655  1.00  0.00           C  
ATOM   2596  O   ASP   198      83.867 129.092  48.807  1.00  0.00           O  
ATOM   2597  N   GLN   199      82.168 128.470  47.476  1.00  0.00           N  
ATOM   2598  H   GLN   199      81.244 128.062  47.470  1.00  0.00           H  
ATOM   2599  CA  GLN   199      82.794 128.741  46.185  1.00  0.00           C  
ATOM   2600  HA  GLN   199      83.409 127.885  45.904  1.00  0.00           H  
ATOM   2601  CB  GLN   199      81.728 128.713  45.020  1.00  0.00           C  
ATOM   2602  HB2 GLN   199      81.085 129.593  45.036  1.00  0.00           H  
ATOM   2603  HB3 GLN   199      82.239 128.916  44.079  1.00  0.00           H  
ATOM   2604  CG  GLN   199      80.878 127.497  44.977  1.00  0.00           C  
ATOM   2605  HG2 GLN   199      80.546 127.227  45.980  1.00  0.00           H  
ATOM   2606  HG3 GLN   199      79.975 127.682  44.395  1.00  0.00           H  
ATOM   2607  CD  GLN   199      81.546 126.237  44.356  1.00  0.00           C  
ATOM   2608  OE1 GLN   199      82.663 126.175  43.854  1.00  0.00           O  
ATOM   2609  NE2 GLN   199      80.936 125.088  44.609  1.00  0.00           N  
ATOM   2610 HE21 GLN   199      80.054 124.982  45.091  1.00  0.00           H  
ATOM   2611 HE22 GLN   199      81.421 124.240  44.351  1.00  0.00           H  
ATOM   2612  C   GLN   199      83.633 129.997  46.192  1.00  0.00           C  
ATOM   2613  O   GLN   199      83.163 131.041  46.608  1.00  0.00           O  
ATOM   2614  N   SER   200      84.881 129.993  45.719  1.00  0.00           N  
ATOM   2615  H   SER   200      85.567 130.685  45.983  1.00  0.00           H  
ATOM   2616  CA  SER   200      85.488 128.819  45.066  1.00  0.00           C  
ATOM   2617  HA  SER   200      84.784 128.439  44.326  1.00  0.00           H  
ATOM   2618  CB  SER   200      86.734 129.235  44.174  1.00  0.00           C  
ATOM   2619  HB2 SER   200      87.202 128.308  43.842  1.00  0.00           H  
ATOM   2620  HB3 SER   200      86.553 129.718  43.214  1.00  0.00           H  
ATOM   2621  OG  SER   200      87.678 130.024  44.832  1.00  0.00           O  
ATOM   2622  HG  SER   200      88.049 129.588  45.603  1.00  0.00           H  
ATOM   2623  C   SER   200      86.036 127.689  45.963  1.00  0.00           C  
ATOM   2624  O   SER   200      86.253 126.616  45.412  1.00  0.00           O  
ATOM   2625  N   GLY   201      86.001 127.740  47.277  1.00  0.00           N  
ATOM   2626  H   GLY   201      85.681 128.597  47.706  1.00  0.00           H  
ATOM   2627  CA  GLY   201      86.331 126.693  48.250  1.00  0.00           C  
ATOM   2628  HA2 GLY   201      87.195 126.147  47.869  1.00  0.00           H  
ATOM   2629  HA3 GLY   201      86.513 127.155  49.220  1.00  0.00           H  
ATOM   2630  C   GLY   201      85.142 125.711  48.376  1.00  0.00           C  
ATOM   2631  O   GLY   201      84.121 125.936  47.772  1.00  0.00           O  
ATOM   2632  N   GLY   202      85.180 124.749  49.217  1.00  0.00           N  
ATOM   2633  H   GLY   202      84.300 124.280  49.379  1.00  0.00           H  
ATOM   2634  CA  GLY   202      86.379 124.325  49.894  1.00  0.00           C  
ATOM   2635  HA2 GLY   202      86.685 125.158  50.526  1.00  0.00           H  
ATOM   2636  HA3 GLY   202      86.003 123.496  50.494  1.00  0.00           H  
ATOM   2637  C   GLY   202      87.519 123.910  49.008  1.00  0.00           C  
ATOM   2638  O   GLY   202      87.397 123.624  47.820  1.00  0.00           O  
ATOM   2639  N   GLY   203      88.729 123.785  49.511  1.00  0.00           N  
ATOM   2640  H   GLY   203      89.453 123.440  48.897  1.00  0.00           H  
ATOM   2641  CA  GLY   203      89.151 123.965  50.928  1.00  0.00           C  
ATOM   2642  HA2 GLY   203      88.373 123.789  51.671  1.00  0.00           H  
ATOM   2643  HA3 GLY   203      90.050 123.412  51.200  1.00  0.00           H  
ATOM   2644  C   GLY   203      89.500 125.432  51.163  1.00  0.00           C  
ATOM   2645  O   GLY   203      89.165 126.310  50.369  1.00  0.00           O  
ATOM   2646  N   GLY   204      90.324 125.724  52.228  1.00  0.00           N  
ATOM   2647  H   GLY   204      90.581 124.890  52.736  1.00  0.00           H  
ATOM   2648  CA  GLY   204      90.993 126.924  52.597  1.00  0.00           C  
ATOM   2649  HA2 GLY   204      91.918 126.716  53.136  1.00  0.00           H  
ATOM   2650  HA3 GLY   204      91.237 127.509  51.710  1.00  0.00           H  
ATOM   2651  C   GLY   204      90.302 127.774  53.718  1.00  0.00           C  
ATOM   2652  O   GLY   204      89.828 127.188  54.651  1.00  0.00           O  
ATOM   2653  N   SER   205      90.430 129.082  53.579  1.00  0.00           N  
ATOM   2654  H   SER   205      89.998 129.641  54.301  1.00  0.00           H  
ATOM   2655  CA  SER   205      91.196 129.940  52.594  1.00  0.00           C  
ATOM   2656  HA  SER   205      91.409 129.386  51.679  1.00  0.00           H  
ATOM   2657  CB  SER   205      90.451 131.190  52.393  1.00  0.00           C  
ATOM   2658  HB2 SER   205      90.267 131.647  53.365  1.00  0.00           H  
ATOM   2659  HB3 SER   205      90.994 131.879  51.745  1.00  0.00           H  
ATOM   2660  OG  SER   205      89.213 130.939  51.827  1.00  0.00           O  
ATOM   2661  HG  SER   205      89.354 130.541  50.965  1.00  0.00           H  
ATOM   2662  C   SER   205      92.596 130.195  53.071  1.00  0.00           C  
ATOM   2663  O   SER   205      93.158 129.550  53.966  1.00  0.00           O  
ATOM   2664  N   GLY   206      93.279 131.158  52.479  1.00  0.00           N  
ATOM   2665  H   GLY   206      92.815 131.704  51.767  1.00  0.00           H  
ATOM   2666  CA  GLY   206      94.603 131.528  52.938  1.00  0.00           C  
ATOM   2667  HA2 GLY   206      95.235 130.656  53.111  1.00  0.00           H  
ATOM   2668  HA3 GLY   206      95.038 132.042  52.081  1.00  0.00           H  
ATOM   2669  C   GLY   206      94.656 132.455  54.138  1.00  0.00           C  
ATOM   2670  O   GLY   206      93.620 132.925  54.604  1.00  0.00           O  
ATOM   2671  N   GLY   207      95.824 132.722  54.787  1.00  0.00           N  
ATOM   2672  H   GLY   207      95.649 133.170  55.675  1.00  0.00           H  
ATOM   2673  CA  GLY   207      97.130 132.346  54.388  1.00  0.00           C  
ATOM   2674  HA2 GLY   207      97.777 132.078  55.223  1.00  0.00           H  
ATOM   2675  HA3 GLY   207      97.105 131.500  53.701  1.00  0.00           H  
ATOM   2676  C   GLY   207      97.877 133.493  53.620  1.00  0.00           C  
ATOM   2677  O   GLY   207      97.243 134.178  52.809  1.00  0.00           O  
ATOM   2678  N   TYR   208      99.160 133.583  53.951  1.00  0.00           N  
ATOM   2679  H   TYR   208      99.503 133.108  54.774  1.00  0.00           H  
ATOM   2680  CA  TYR   208     100.090 134.606  53.322  1.00  0.00           C  
ATOM   2681  HA  TYR   208      99.676 135.596  53.513  1.00  0.00           H  
ATOM   2682  CB  TYR   208     101.424 134.390  53.973  1.00  0.00           C  
ATOM   2683  HB2 TYR   208     101.216 134.420  55.042  1.00  0.00           H  
ATOM   2684  HB3 TYR   208     101.823 133.385  53.836  1.00  0.00           H  
ATOM   2685  CG  TYR   208     102.607 135.254  53.615  1.00  0.00           C  
ATOM   2686  CD1 TYR   208     102.657 136.539  54.185  1.00  0.00           C  
ATOM   2687  HD1 TYR   208     101.924 136.901  54.890  1.00  0.00           H  
ATOM   2688  CE1 TYR   208     103.759 137.368  54.017  1.00  0.00           C  
ATOM   2689  HE1 TYR   208     103.806 138.359  54.445  1.00  0.00           H  
ATOM   2690  CZ  TYR   208     104.884 136.916  53.320  1.00  0.00           C  
ATOM   2691  OH  TYR   208     106.110 137.575  53.383  1.00  0.00           O  
ATOM   2692  HH  TYR   208     106.107 138.364  53.931  1.00  0.00           H  
ATOM   2693  CE2 TYR   208     104.771 135.681  52.645  1.00  0.00           C  
ATOM   2694  HE2 TYR   208     105.522 135.218  52.022  1.00  0.00           H  
ATOM   2695  CD2 TYR   208     103.710 134.848  52.836  1.00  0.00           C  
ATOM   2696  HD2 TYR   208     103.639 133.904  52.317  1.00  0.00           H  
ATOM   2697  C   TYR   208     100.073 134.416  51.763  1.00  0.00           C  
ATOM   2698  O   TYR   208     100.212 133.345  51.248  1.00  0.00           O  
ATOM   2699  N   GLY   209     100.187 135.540  51.093  1.00  0.00           N  
ATOM   2700  H   GLY   209     100.194 136.317  51.738  1.00  0.00           H  
ATOM   2701  CA  GLY   209     100.329 135.795  49.721  1.00  0.00           C  
ATOM   2702  HA2 GLY   209      99.487 135.367  49.176  1.00  0.00           H  
ATOM   2703  HA3 GLY   209     100.261 136.845  49.436  1.00  0.00           H  
ATOM   2704  C   GLY   209     101.623 135.233  49.151  1.00  0.00           C  
ATOM   2705  O   GLY   209     102.354 134.588  49.903  1.00  0.00           O  
ATOM   2706  N   GLN   210     101.971 135.159  47.827  1.00  0.00           N  
ATOM   2707  H   GLN   210     102.882 134.758  47.657  1.00  0.00           H  
ATOM   2708  CA  GLN   210     101.290 135.647  46.646  1.00  0.00           C  
ATOM   2709  HA  GLN   210     102.006 135.615  45.824  1.00  0.00           H  
ATOM   2710  CB  GLN   210     100.271 134.570  46.258  1.00  0.00           C  
ATOM   2711  HB2 GLN   210     100.773 133.623  46.062  1.00  0.00           H  
ATOM   2712  HB3 GLN   210      99.600 134.518  47.116  1.00  0.00           H  
ATOM   2713  CG  GLN   210      99.538 134.777  44.912  1.00  0.00           C  
ATOM   2714  HG2 GLN   210      98.909 133.900  44.759  1.00  0.00           H  
ATOM   2715  HG3 GLN   210      98.919 135.675  44.916  1.00  0.00           H  
ATOM   2716  CD  GLN   210     100.542 134.913  43.725  1.00  0.00           C  
ATOM   2717  OE1 GLN   210     101.514 134.224  43.646  1.00  0.00           O  
ATOM   2718  NE2 GLN   210     100.309 135.658  42.699  1.00  0.00           N  
ATOM   2719 HE21 GLN   210     100.915 135.437  41.922  1.00  0.00           H  
ATOM   2720 HE22 GLN   210      99.418 136.127  42.618  1.00  0.00           H  
ATOM   2721  C   GLN   210     100.804 137.169  46.687  1.00  0.00           C  
ATOM   2722  O   GLN   210      99.688 137.535  46.310  1.00  0.00           O  
ATOM   2723  N   GLN   211     101.801 137.985  46.955  1.00  0.00           N  
ATOM   2724  H   GLN   211     102.740 137.634  47.077  1.00  0.00           H  
ATOM   2725  CA  GLN   211     101.571 139.390  47.074  1.00  0.00           C  
ATOM   2726  HA  GLN   211     100.760 139.604  47.769  1.00  0.00           H  
ATOM   2727  CB  GLN   211     102.725 140.120  47.768  1.00  0.00           C  
ATOM   2728  HB2 GLN   211     103.660 139.951  47.234  1.00  0.00           H  
ATOM   2729  HB3 GLN   211     102.600 141.194  47.631  1.00  0.00           H  
ATOM   2730  CG  GLN   211     102.857 139.850  49.317  1.00  0.00           C  
ATOM   2731  HG2 GLN   211     103.691 140.375  49.783  1.00  0.00           H  
ATOM   2732  HG3 GLN   211     101.994 140.263  49.840  1.00  0.00           H  
ATOM   2733  CD  GLN   211     103.233 138.433  49.710  1.00  0.00           C  
ATOM   2734  OE1 GLN   211     103.897 137.646  49.013  1.00  0.00           O  
ATOM   2735  NE2 GLN   211     102.664 137.874  50.789  1.00  0.00           N  
ATOM   2736 HE21 GLN   211     102.126 138.521  51.348  1.00  0.00           H  
ATOM   2737 HE22 GLN   211     102.970 136.939  51.018  1.00  0.00           H  
ATOM   2738  C   GLN   211     101.131 140.085  45.737  1.00  0.00           C  
ATOM   2739  O   GLN   211     101.430 139.522  44.666  1.00  0.00           O  
ATOM   2740  N   ASP   212     100.505 141.254  45.887  1.00  0.00           N  
ATOM   2741  H   ASP   212     100.287 141.543  46.830  1.00  0.00           H  
ATOM   2742  CA  ASP   212     100.010 142.117  44.824  1.00  0.00           C  
ATOM   2743  HA  ASP   212      99.214 141.569  44.319  1.00  0.00           H  
ATOM   2744  CB  ASP   212      99.468 143.462  45.403  1.00  0.00           C  
ATOM   2745  HB2 ASP   212     100.346 143.926  45.854  1.00  0.00           H  
ATOM   2746  HB3 ASP   212      99.206 144.206  44.651  1.00  0.00           H  
ATOM   2747  CG  ASP   212      98.420 143.210  46.422  1.00  0.00           C  
ATOM   2748  OD1 ASP   212      97.226 143.261  46.037  1.00  0.00           O  
ATOM   2749  OD2 ASP   212      98.655 142.924  47.615  1.00  0.00           O  
ATOM   2750  C   ASP   212     101.059 142.558  43.783  1.00  0.00           C  
ATOM   2751  O   ASP   212     102.169 142.955  44.190  1.00  0.00           O  
ATOM   2752  N   ARG   213     100.808 142.376  42.508  1.00  0.00           N  
ATOM   2753  H   ARG   213      99.898 141.977  42.327  1.00  0.00           H  
ATOM   2754  CA  ARG   213     101.778 142.594  41.405  1.00  0.00           C  
ATOM   2755  HA  ARG   213     102.714 142.128  41.711  1.00  0.00           H  
ATOM   2756  CB  ARG   213     101.352 141.783  40.150  1.00  0.00           C  
ATOM   2757  HB2 ARG   213     100.280 141.596  40.205  1.00  0.00           H  
ATOM   2758  HB3 ARG   213     101.668 142.323  39.257  1.00  0.00           H  
ATOM   2759  CG  ARG   213     101.987 140.392  40.125  1.00  0.00           C  
ATOM   2760  HG2 ARG   213     101.507 139.871  39.296  1.00  0.00           H  
ATOM   2761  HG3 ARG   213     103.024 140.596  39.861  1.00  0.00           H  
ATOM   2762  CD  ARG   213     102.000 139.578  41.398  1.00  0.00           C  
ATOM   2763  HD2 ARG   213     102.499 140.100  42.214  1.00  0.00           H  
ATOM   2764  HD3 ARG   213     101.022 139.337  41.814  1.00  0.00           H  
ATOM   2765  NE  ARG   213     102.756 138.330  41.148  1.00  0.00           N  
ATOM   2766  HE  ARG   213     102.808 138.027  40.186  1.00  0.00           H  
ATOM   2767  CZ  ARG   213     103.411 137.557  42.018  1.00  0.00           C  
ATOM   2768  NH1 ARG   213     103.127 137.791  43.263  1.00  0.00           N  
ATOM   2769 HH11 ARG   213     103.770 137.468  43.971  1.00  0.00           H  
ATOM   2770 HH12 ARG   213     102.427 138.470  43.526  1.00  0.00           H  
ATOM   2771  NH2 ARG   213     104.277 136.677  41.622  1.00  0.00           N  
ATOM   2772 HH21 ARG   213     104.844 136.207  42.313  1.00  0.00           H  
ATOM   2773 HH22 ARG   213     104.434 136.562  40.631  1.00  0.00           H  
ATOM   2774  C   ARG   213     102.086 144.050  41.034  1.00  0.00           C  
ATOM   2775  O   ARG   213     101.372 144.905  41.565  1.00  0.00           O  
ATOM   2776  N   GLY   214     103.171 144.382  40.346  1.00  0.00           N  
ATOM   2777  H   GLY   214     103.273 145.384  40.271  1.00  0.00           H  
ATOM   2778  CA  GLY   214     104.365 143.530  39.970  1.00  0.00           C  
ATOM   2779  HA2 GLY   214     105.028 143.426  40.829  1.00  0.00           H  
ATOM   2780  HA3 GLY   214     104.035 142.567  39.580  1.00  0.00           H  
ATOM   2781  C   GLY   214     105.168 144.172  38.938  1.00  0.00           C  
ATOM   2782  O   GLY   214     106.067 143.483  38.414  1.00  0.00           O  
ATOM   2783  OXT GLY   214     104.983 145.378  38.571  1.00  0.00           O  
TER    2784      GLY   214 
END   
