# Supplementary material for: Visualization of oligomerization, clustering, and density transition of intrinsically disordered proteins
Source: Natl Sci Rev. 2026 Feb 14;13(7):nwag107. doi: 10.1093/nsr/nwag107 (PMC13114874; doi:10.1093/nsr/nwag107)
Supplement: nwag107_Supplemental_Files [file nwag107_supplemental_files.zip › SI-MD-Structures/MD-Sturctures/frame112.pdb]

CRYST1  135.083  149.244  136.846  90.00  90.00  90.00               1
ATOM      1  N   MET     1      27.417  60.465  86.074  1.00  0.00           N  
ATOM      2  H1  MET     1      26.958  59.978  85.318  1.00  0.00           H  
ATOM      3  H2  MET     1      27.791  59.776  86.712  1.00  0.00           H  
ATOM      4  H3  MET     1      26.711  60.939  86.618  1.00  0.00           H  
ATOM      5  CA  MET     1      28.351  61.472  85.626  1.00  0.00           C  
ATOM      6  HA  MET     1      28.579  62.105  86.484  1.00  0.00           H  
ATOM      7  CB  MET     1      29.694  60.917  85.033  1.00  0.00           C  
ATOM      8  HB2 MET     1      29.459  60.275  84.185  1.00  0.00           H  
ATOM      9  HB3 MET     1      30.229  61.773  84.622  1.00  0.00           H  
ATOM     10  CG  MET     1      30.402  60.104  86.069  1.00  0.00           C  
ATOM     11  HG2 MET     1      30.226  60.617  87.015  1.00  0.00           H  
ATOM     12  HG3 MET     1      29.942  59.119  86.145  1.00  0.00           H  
ATOM     13  SD  MET     1      32.197  60.019  85.878  1.00  0.00           S  
ATOM     14  CE  MET     1      32.267  59.530  84.197  1.00  0.00           C  
ATOM     15  HE1 MET     1      33.073  58.822  84.005  1.00  0.00           H  
ATOM     16  HE2 MET     1      31.283  59.091  84.030  1.00  0.00           H  
ATOM     17  HE3 MET     1      32.413  60.425  83.591  1.00  0.00           H  
ATOM     18  C   MET     1      27.661  62.259  84.521  1.00  0.00           C  
ATOM     19  O   MET     1      27.175  61.731  83.555  1.00  0.00           O  
ATOM     20  N   ALA     2      27.642  63.592  84.582  1.00  0.00           N  
ATOM     21  H   ALA     2      27.062  64.036  83.885  1.00  0.00           H  
ATOM     22  CA  ALA     2      28.061  64.448  85.713  1.00  0.00           C  
ATOM     23  HA  ALA     2      27.656  65.439  85.511  1.00  0.00           H  
ATOM     24  CB  ALA     2      27.272  64.024  87.044  1.00  0.00           C  
ATOM     25  HB1 ALA     2      26.190  64.022  86.911  1.00  0.00           H  
ATOM     26  HB2 ALA     2      27.522  63.069  87.509  1.00  0.00           H  
ATOM     27  HB3 ALA     2      27.518  64.804  87.764  1.00  0.00           H  
ATOM     28  C   ALA     2      29.580  64.610  85.889  1.00  0.00           C  
ATOM     29  O   ALA     2      30.216  63.883  86.648  1.00  0.00           O  
ATOM     30  N   SER     3      30.225  65.674  85.403  1.00  0.00           N  
ATOM     31  H   SER     3      31.182  65.744  85.719  1.00  0.00           H  
ATOM     32  CA  SER     3      29.834  66.553  84.315  1.00  0.00           C  
ATOM     33  HA  SER     3      28.890  67.049  84.542  1.00  0.00           H  
ATOM     34  CB  SER     3      30.871  67.643  84.182  1.00  0.00           C  
ATOM     35  HB2 SER     3      30.891  68.088  85.177  1.00  0.00           H  
ATOM     36  HB3 SER     3      31.869  67.224  84.054  1.00  0.00           H  
ATOM     37  OG  SER     3      30.540  68.680  83.274  1.00  0.00           O  
ATOM     38  HG  SER     3      31.089  68.597  82.491  1.00  0.00           H  
ATOM     39  C   SER     3      29.842  65.815  82.917  1.00  0.00           C  
ATOM     40  O   SER     3      30.674  64.947  82.698  1.00  0.00           O  
ATOM     41  N   ASN     4      29.016  66.330  82.016  1.00  0.00           N  
ATOM     42  H   ASN     4      28.481  67.133  82.318  1.00  0.00           H  
ATOM     43  CA  ASN     4      28.899  65.808  80.684  1.00  0.00           C  
ATOM     44  HA  ASN     4      29.640  65.017  80.568  1.00  0.00           H  
ATOM     45  CB  ASN     4      27.535  65.190  80.370  1.00  0.00           C  
ATOM     46  HB2 ASN     4      26.738  65.931  80.314  1.00  0.00           H  
ATOM     47  HB3 ASN     4      27.533  64.741  79.376  1.00  0.00           H  
ATOM     48  CG  ASN     4      27.112  64.083  81.330  1.00  0.00           C  
ATOM     49  OD1 ASN     4      26.346  64.203  82.260  1.00  0.00           O  
ATOM     50  ND2 ASN     4      27.385  62.863  80.981  1.00  0.00           N  
ATOM     51 HD21 ASN     4      27.447  62.208  81.747  1.00  0.00           H  
ATOM     52 HD22 ASN     4      28.017  62.838  80.193  1.00  0.00           H  
ATOM     53  C   ASN     4      29.283  66.894  79.595  1.00  0.00           C  
ATOM     54  O   ASN     4      28.387  67.569  79.098  1.00  0.00           O  
ATOM     55  N   ASP     5      30.587  67.086  79.278  1.00  0.00           N  
ATOM     56  H   ASP     5      30.800  67.901  78.721  1.00  0.00           H  
ATOM     57  CA  ASP     5      31.782  66.365  79.746  1.00  0.00           C  
ATOM     58  HA  ASP     5      31.548  65.387  80.168  1.00  0.00           H  
ATOM     59  CB  ASP     5      32.672  66.107  78.443  1.00  0.00           C  
ATOM     60  HB2 ASP     5      32.827  67.032  77.888  1.00  0.00           H  
ATOM     61  HB3 ASP     5      33.668  65.774  78.733  1.00  0.00           H  
ATOM     62  CG  ASP     5      32.134  65.043  77.471  1.00  0.00           C  
ATOM     63  OD1 ASP     5      32.589  65.148  76.316  1.00  0.00           O  
ATOM     64  OD2 ASP     5      31.330  64.134  77.781  1.00  0.00           O  
ATOM     65  C   ASP     5      32.649  67.137  80.797  1.00  0.00           C  
ATOM     66  O   ASP     5      32.223  68.269  81.172  1.00  0.00           O  
ATOM     67  N   TYR     6      33.675  66.538  81.431  1.00  0.00           N  
ATOM     68  H   TYR     6      33.820  65.577  81.157  1.00  0.00           H  
ATOM     69  CA  TYR     6      34.519  67.244  82.447  1.00  0.00           C  
ATOM     70  HA  TYR     6      33.891  67.430  83.318  1.00  0.00           H  
ATOM     71  CB  TYR     6      35.714  66.381  82.914  1.00  0.00           C  
ATOM     72  HB2 TYR     6      36.314  65.969  82.103  1.00  0.00           H  
ATOM     73  HB3 TYR     6      36.344  67.016  83.537  1.00  0.00           H  
ATOM     74  CG  TYR     6      35.398  65.116  83.718  1.00  0.00           C  
ATOM     75  CD1 TYR     6      36.526  64.208  83.807  1.00  0.00           C  
ATOM     76  HD1 TYR     6      37.443  64.437  83.284  1.00  0.00           H  
ATOM     77  CE1 TYR     6      36.412  63.045  84.615  1.00  0.00           C  
ATOM     78  HE1 TYR     6      37.318  62.467  84.726  1.00  0.00           H  
ATOM     79  CZ  TYR     6      35.176  62.787  85.283  1.00  0.00           C  
ATOM     80  OH  TYR     6      35.241  61.795  86.208  1.00  0.00           O  
ATOM     81  HH  TYR     6      34.528  61.799  86.851  1.00  0.00           H  
ATOM     82  CE2 TYR     6      34.028  63.556  85.067  1.00  0.00           C  
ATOM     83  HE2 TYR     6      33.141  63.247  85.601  1.00  0.00           H  
ATOM     84  CD2 TYR     6      34.124  64.702  84.247  1.00  0.00           C  
ATOM     85  HD2 TYR     6      33.213  65.215  83.975  1.00  0.00           H  
ATOM     86  C   TYR     6      34.982  68.613  81.887  1.00  0.00           C  
ATOM     87  O   TYR     6      35.370  68.736  80.700  1.00  0.00           O  
ATOM     88  N   THR     7      35.162  69.612  82.800  1.00  0.00           N  
ATOM     89  H   THR     7      34.901  69.572  83.775  1.00  0.00           H  
ATOM     90  CA  THR     7      35.517  71.032  82.439  1.00  0.00           C  
ATOM     91  HA  THR     7      36.179  71.013  81.573  1.00  0.00           H  
ATOM     92  CB  THR     7      34.271  71.830  81.956  1.00  0.00           C  
ATOM     93  HB  THR     7      33.871  71.483  81.003  1.00  0.00           H  
ATOM     94  CG2 THR     7      33.227  72.021  83.022  1.00  0.00           C  
ATOM     95 HG21 THR     7      33.525  72.740  83.785  1.00  0.00           H  
ATOM     96 HG22 THR     7      32.354  72.376  82.474  1.00  0.00           H  
ATOM     97 HG23 THR     7      32.904  71.073  83.453  1.00  0.00           H  
ATOM     98  OG1 THR     7      34.675  73.085  81.497  1.00  0.00           O  
ATOM     99  HG1 THR     7      35.407  72.934  80.895  1.00  0.00           H  
ATOM    100  C   THR     7      36.285  71.676  83.604  1.00  0.00           C  
ATOM    101  O   THR     7      36.122  71.259  84.768  1.00  0.00           O  
ATOM    102  N   GLN     8      37.114  72.657  83.199  1.00  0.00           N  
ATOM    103  H   GLN     8      36.962  73.031  82.273  1.00  0.00           H  
ATOM    104  CA  GLN     8      37.929  73.553  84.092  1.00  0.00           C  
ATOM    105  HA  GLN     8      38.788  72.915  84.299  1.00  0.00           H  
ATOM    106  CB  GLN     8      38.551  74.749  83.245  1.00  0.00           C  
ATOM    107  HB2 GLN     8      37.782  75.074  82.545  1.00  0.00           H  
ATOM    108  HB3 GLN     8      38.837  75.643  83.799  1.00  0.00           H  
ATOM    109  CG  GLN     8      39.806  74.293  82.465  1.00  0.00           C  
ATOM    110  HG2 GLN     8      40.691  74.341  83.099  1.00  0.00           H  
ATOM    111  HG3 GLN     8      39.802  73.245  82.164  1.00  0.00           H  
ATOM    112  CD  GLN     8      39.929  75.128  81.208  1.00  0.00           C  
ATOM    113  OE1 GLN     8      39.439  76.228  81.023  1.00  0.00           O  
ATOM    114  NE2 GLN     8      40.889  74.890  80.353  1.00  0.00           N  
ATOM    115 HE21 GLN     8      41.427  74.039  80.426  1.00  0.00           H  
ATOM    116 HE22 GLN     8      40.958  75.595  79.633  1.00  0.00           H  
ATOM    117  C   GLN     8      37.175  74.024  85.319  1.00  0.00           C  
ATOM    118  O   GLN     8      35.979  74.481  85.137  1.00  0.00           O  
ATOM    119  N   GLN     9      37.730  74.080  86.510  1.00  0.00           N  
ATOM    120  H   GLN     9      37.256  74.663  87.186  1.00  0.00           H  
ATOM    121  CA  GLN     9      38.976  73.516  87.060  1.00  0.00           C  
ATOM    122  HA  GLN     9      39.094  73.801  88.105  1.00  0.00           H  
ATOM    123  CB  GLN     9      38.765  71.944  87.193  1.00  0.00           C  
ATOM    124  HB2 GLN     9      38.563  71.491  86.223  1.00  0.00           H  
ATOM    125  HB3 GLN     9      39.736  71.550  87.493  1.00  0.00           H  
ATOM    126  CG  GLN     9      37.597  71.401  88.111  1.00  0.00           C  
ATOM    127  HG2 GLN     9      37.668  71.836  89.108  1.00  0.00           H  
ATOM    128  HG3 GLN     9      36.616  71.657  87.710  1.00  0.00           H  
ATOM    129  CD  GLN     9      37.573  69.880  88.198  1.00  0.00           C  
ATOM    130  OE1 GLN     9      38.178  69.218  89.054  1.00  0.00           O  
ATOM    131  NE2 GLN     9      36.797  69.199  87.379  1.00  0.00           N  
ATOM    132 HE21 GLN     9      36.368  69.657  86.588  1.00  0.00           H  
ATOM    133 HE22 GLN     9      36.843  68.191  87.337  1.00  0.00           H  
ATOM    134  C   GLN     9      40.214  73.885  86.225  1.00  0.00           C  
ATOM    135  O   GLN     9      40.929  72.996  85.873  1.00  0.00           O  
ATOM    136  N   ALA    10      40.573  75.195  86.000  1.00  0.00           N  
ATOM    137  H   ALA    10      41.410  75.318  85.449  1.00  0.00           H  
ATOM    138  CA  ALA    10      39.853  76.411  86.495  1.00  0.00           C  
ATOM    139  HA  ALA    10      38.782  76.268  86.358  1.00  0.00           H  
ATOM    140  CB  ALA    10      40.103  76.683  87.982  1.00  0.00           C  
ATOM    141  HB1 ALA    10      39.634  77.637  88.223  1.00  0.00           H  
ATOM    142  HB2 ALA    10      39.712  75.894  88.625  1.00  0.00           H  
ATOM    143  HB3 ALA    10      41.181  76.801  88.091  1.00  0.00           H  
ATOM    144  C   ALA    10      40.108  77.647  85.567  1.00  0.00           C  
ATOM    145  O   ALA    10      40.978  77.592  84.688  1.00  0.00           O  
ATOM    146  N   THR    11      39.384  78.751  85.755  1.00  0.00           N  
ATOM    147  H   THR    11      38.682  78.772  86.481  1.00  0.00           H  
ATOM    148  CA  THR    11      39.227  79.835  84.754  1.00  0.00           C  
ATOM    149  HA  THR    11      39.937  79.696  83.938  1.00  0.00           H  
ATOM    150  CB  THR    11      37.854  79.856  84.024  1.00  0.00           C  
ATOM    151  HB  THR    11      37.120  79.836  84.830  1.00  0.00           H  
ATOM    152  CG2 THR    11      37.505  80.941  83.024  1.00  0.00           C  
ATOM    153 HG21 THR    11      36.758  80.710  82.265  1.00  0.00           H  
ATOM    154 HG22 THR    11      37.155  81.821  83.562  1.00  0.00           H  
ATOM    155 HG23 THR    11      38.346  81.216  82.388  1.00  0.00           H  
ATOM    156  OG1 THR    11      37.767  78.634  83.333  1.00  0.00           O  
ATOM    157  HG1 THR    11      37.028  78.075  83.585  1.00  0.00           H  
ATOM    158  C   THR    11      39.501  81.170  85.388  1.00  0.00           C  
ATOM    159  O   THR    11      38.668  81.576  86.180  1.00  0.00           O  
ATOM    160  N   GLN    12      40.477  81.920  85.031  1.00  0.00           N  
ATOM    161  H   GLN    12      40.263  82.889  85.218  1.00  0.00           H  
ATOM    162  CA  GLN    12      41.703  81.661  84.331  1.00  0.00           C  
ATOM    163  HA  GLN    12      41.493  81.342  83.310  1.00  0.00           H  
ATOM    164  CB  GLN    12      42.491  82.994  84.379  1.00  0.00           C  
ATOM    165  HB2 GLN    12      41.852  83.857  84.188  1.00  0.00           H  
ATOM    166  HB3 GLN    12      42.869  83.138  85.391  1.00  0.00           H  
ATOM    167  CG  GLN    12      43.707  83.094  83.452  1.00  0.00           C  
ATOM    168  HG2 GLN    12      44.456  82.527  84.005  1.00  0.00           H  
ATOM    169  HG3 GLN    12      43.596  82.675  82.452  1.00  0.00           H  
ATOM    170  CD  GLN    12      44.295  84.556  83.297  1.00  0.00           C  
ATOM    171  OE1 GLN    12      44.219  85.339  84.216  1.00  0.00           O  
ATOM    172  NE2 GLN    12      44.767  84.899  82.158  1.00  0.00           N  
ATOM    173 HE21 GLN    12      45.030  85.850  81.939  1.00  0.00           H  
ATOM    174 HE22 GLN    12      44.795  84.218  81.413  1.00  0.00           H  
ATOM    175  C   GLN    12      42.576  80.521  84.818  1.00  0.00           C  
ATOM    176  O   GLN    12      42.635  80.180  85.986  1.00  0.00           O  
ATOM    177  N   SER    13      43.272  79.874  83.905  1.00  0.00           N  
ATOM    178  H   SER    13      43.083  80.017  82.923  1.00  0.00           H  
ATOM    179  CA  SER    13      44.167  78.781  84.334  1.00  0.00           C  
ATOM    180  HA  SER    13      43.707  78.299  85.197  1.00  0.00           H  
ATOM    181  CB  SER    13      44.378  77.791  83.243  1.00  0.00           C  
ATOM    182  HB2 SER    13      43.421  77.549  82.780  1.00  0.00           H  
ATOM    183  HB3 SER    13      45.002  78.238  82.469  1.00  0.00           H  
ATOM    184  OG  SER    13      44.941  76.656  83.907  1.00  0.00           O  
ATOM    185  HG  SER    13      45.878  76.851  83.826  1.00  0.00           H  
ATOM    186  C   SER    13      45.468  79.428  84.839  1.00  0.00           C  
ATOM    187  O   SER    13      45.867  80.478  84.304  1.00  0.00           O  
ATOM    188  N   TYR    14      46.079  78.853  85.844  1.00  0.00           N  
ATOM    189  H   TYR    14      45.605  78.094  86.313  1.00  0.00           H  
ATOM    190  CA  TYR    14      47.022  79.631  86.646  1.00  0.00           C  
ATOM    191  HA  TYR    14      47.658  80.160  85.936  1.00  0.00           H  
ATOM    192  CB  TYR    14      46.308  80.702  87.485  1.00  0.00           C  
ATOM    193  HB2 TYR    14      45.813  81.360  86.771  1.00  0.00           H  
ATOM    194  HB3 TYR    14      45.486  80.388  88.128  1.00  0.00           H  
ATOM    195  CG  TYR    14      47.166  81.516  88.363  1.00  0.00           C  
ATOM    196  CD1 TYR    14      47.921  82.526  87.770  1.00  0.00           C  
ATOM    197  HD1 TYR    14      47.762  82.816  86.742  1.00  0.00           H  
ATOM    198  CE1 TYR    14      48.940  83.205  88.513  1.00  0.00           C  
ATOM    199  HE1 TYR    14      49.519  83.980  88.032  1.00  0.00           H  
ATOM    200  CZ  TYR    14      49.102  82.938  89.890  1.00  0.00           C  
ATOM    201  OH  TYR    14      50.187  83.506  90.522  1.00  0.00           O  
ATOM    202  HH  TYR    14      50.744  83.878  89.834  1.00  0.00           H  
ATOM    203  CE2 TYR    14      48.400  81.855  90.472  1.00  0.00           C  
ATOM    204  HE2 TYR    14      48.626  81.501  91.467  1.00  0.00           H  
ATOM    205  CD2 TYR    14      47.488  81.080  89.698  1.00  0.00           C  
ATOM    206  HD2 TYR    14      47.150  80.112  90.036  1.00  0.00           H  
ATOM    207  C   TYR    14      47.829  78.670  87.561  1.00  0.00           C  
ATOM    208  O   TYR    14      47.176  77.804  88.271  1.00  0.00           O  
ATOM    209  N   GLY    15      49.163  78.744  87.538  1.00  0.00           N  
ATOM    210  H   GLY    15      49.520  78.015  88.139  1.00  0.00           H  
ATOM    211  CA  GLY    15      50.031  79.642  86.781  1.00  0.00           C  
ATOM    212  HA2 GLY    15      49.868  79.396  85.732  1.00  0.00           H  
ATOM    213  HA3 GLY    15      49.851  80.700  86.977  1.00  0.00           H  
ATOM    214  C   GLY    15      51.522  79.390  87.029  1.00  0.00           C  
ATOM    215  O   GLY    15      51.880  78.197  87.229  1.00  0.00           O  
ATOM    216  N   ALA    16      52.398  80.402  86.966  1.00  0.00           N  
ATOM    217  H   ALA    16      52.132  81.307  86.604  1.00  0.00           H  
ATOM    218  CA  ALA    16      53.784  80.209  87.226  1.00  0.00           C  
ATOM    219  HA  ALA    16      54.237  79.678  86.389  1.00  0.00           H  
ATOM    220  CB  ALA    16      54.380  81.625  87.190  1.00  0.00           C  
ATOM    221  HB1 ALA    16      54.215  81.901  86.149  1.00  0.00           H  
ATOM    222  HB2 ALA    16      53.753  82.223  87.852  1.00  0.00           H  
ATOM    223  HB3 ALA    16      55.412  81.527  87.525  1.00  0.00           H  
ATOM    224  C   ALA    16      54.050  79.471  88.504  1.00  0.00           C  
ATOM    225  O   ALA    16      53.423  79.727  89.491  1.00  0.00           O  
ATOM    226  N   TYR    17      54.935  78.471  88.498  1.00  0.00           N  
ATOM    227  H   TYR    17      55.341  78.269  87.596  1.00  0.00           H  
ATOM    228  CA  TYR    17      55.342  77.781  89.750  1.00  0.00           C  
ATOM    229  HA  TYR    17      54.419  77.322  90.105  1.00  0.00           H  
ATOM    230  CB  TYR    17      56.398  76.735  89.413  1.00  0.00           C  
ATOM    231  HB2 TYR    17      56.165  76.018  88.626  1.00  0.00           H  
ATOM    232  HB3 TYR    17      57.253  77.277  89.011  1.00  0.00           H  
ATOM    233  CG  TYR    17      56.804  75.935  90.639  1.00  0.00           C  
ATOM    234  CD1 TYR    17      58.097  75.855  91.118  1.00  0.00           C  
ATOM    235  HD1 TYR    17      58.820  76.566  90.747  1.00  0.00           H  
ATOM    236  CE1 TYR    17      58.450  74.934  92.177  1.00  0.00           C  
ATOM    237  HE1 TYR    17      59.481  74.873  92.492  1.00  0.00           H  
ATOM    238  CZ  TYR    17      57.428  74.146  92.755  1.00  0.00           C  
ATOM    239  OH  TYR    17      57.732  73.242  93.747  1.00  0.00           O  
ATOM    240  HH  TYR    17      56.924  73.138  94.255  1.00  0.00           H  
ATOM    241  CE2 TYR    17      56.073  74.237  92.313  1.00  0.00           C  
ATOM    242  HE2 TYR    17      55.309  73.677  92.832  1.00  0.00           H  
ATOM    243  CD2 TYR    17      55.843  75.096  91.255  1.00  0.00           C  
ATOM    244  HD2 TYR    17      54.885  75.249  90.781  1.00  0.00           H  
ATOM    245  C   TYR    17      55.824  78.822  90.795  1.00  0.00           C  
ATOM    246  O   TYR    17      56.624  79.736  90.414  1.00  0.00           O  
ATOM    247  N   PRO    18      55.404  78.792  92.099  1.00  0.00           N  
ATOM    248  CD  PRO    18      54.447  77.815  92.620  1.00  0.00           C  
ATOM    249  HD2 PRO    18      55.064  76.937  92.810  1.00  0.00           H  
ATOM    250  HD3 PRO    18      53.585  77.610  91.986  1.00  0.00           H  
ATOM    251  CG  PRO    18      53.852  78.484  93.891  1.00  0.00           C  
ATOM    252  HG2 PRO    18      53.415  77.795  94.613  1.00  0.00           H  
ATOM    253  HG3 PRO    18      53.064  79.173  93.587  1.00  0.00           H  
ATOM    254  CB  PRO    18      55.021  79.172  94.374  1.00  0.00           C  
ATOM    255  HB2 PRO    18      55.702  78.411  94.756  1.00  0.00           H  
ATOM    256  HB3 PRO    18      54.884  79.866  95.203  1.00  0.00           H  
ATOM    257  CA  PRO    18      55.710  79.760  93.175  1.00  0.00           C  
ATOM    258  HA  PRO    18      55.278  80.746  93.005  1.00  0.00           H  
ATOM    259  C   PRO    18      57.203  79.955  93.431  1.00  0.00           C  
ATOM    260  O   PRO    18      58.070  79.123  93.212  1.00  0.00           O  
ATOM    261  N   THR    19      57.505  81.059  94.089  1.00  0.00           N  
ATOM    262  H   THR    19      56.876  81.803  94.356  1.00  0.00           H  
ATOM    263  CA  THR    19      58.830  81.357  94.460  1.00  0.00           C  
ATOM    264  HA  THR    19      59.441  81.163  93.578  1.00  0.00           H  
ATOM    265  CB  THR    19      58.943  82.848  94.857  1.00  0.00           C  
ATOM    266  HB  THR    19      59.889  83.217  95.256  1.00  0.00           H  
ATOM    267  CG2 THR    19      58.892  83.811  93.630  1.00  0.00           C  
ATOM    268 HG21 THR    19      58.674  84.818  93.986  1.00  0.00           H  
ATOM    269 HG22 THR    19      59.825  83.660  93.087  1.00  0.00           H  
ATOM    270 HG23 THR    19      58.104  83.449  92.969  1.00  0.00           H  
ATOM    271  OG1 THR    19      57.970  83.120  95.910  1.00  0.00           O  
ATOM    272  HG1 THR    19      58.123  82.555  96.671  1.00  0.00           H  
ATOM    273  C   THR    19      59.424  80.523  95.583  1.00  0.00           C  
ATOM    274  O   THR    19      58.721  80.165  96.581  1.00  0.00           O  
ATOM    275  N   GLN    20      60.683  80.144  95.494  1.00  0.00           N  
ATOM    276  H   GLN    20      61.071  80.211  94.564  1.00  0.00           H  
ATOM    277  CA  GLN    20      61.284  79.234  96.408  1.00  0.00           C  
ATOM    278  HA  GLN    20      60.637  78.370  96.558  1.00  0.00           H  
ATOM    279  CB  GLN    20      62.652  78.674  95.946  1.00  0.00           C  
ATOM    280  HB2 GLN    20      63.290  79.481  95.585  1.00  0.00           H  
ATOM    281  HB3 GLN    20      63.102  78.045  96.714  1.00  0.00           H  
ATOM    282  CG  GLN    20      62.383  77.840  94.692  1.00  0.00           C  
ATOM    283  HG2 GLN    20      61.545  77.158  94.834  1.00  0.00           H  
ATOM    284  HG3 GLN    20      61.988  78.488  93.910  1.00  0.00           H  
ATOM    285  CD  GLN    20      63.596  76.981  94.237  1.00  0.00           C  
ATOM    286  OE1 GLN    20      63.565  76.433  93.158  1.00  0.00           O  
ATOM    287  NE2 GLN    20      64.742  76.911  94.921  1.00  0.00           N  
ATOM    288 HE21 GLN    20      64.727  77.389  95.811  1.00  0.00           H  
ATOM    289 HE22 GLN    20      65.407  76.174  94.733  1.00  0.00           H  
ATOM    290  C   GLN    20      61.509  79.885  97.787  1.00  0.00           C  
ATOM    291  O   GLN    20      61.651  81.118  97.872  1.00  0.00           O  
ATOM    292  N   PRO    21      61.512  79.145  98.926  1.00  0.00           N  
ATOM    293  CD  PRO    21      60.839  77.880  99.144  1.00  0.00           C  
ATOM    294  HD2 PRO    21      61.374  77.056  98.672  1.00  0.00           H  
ATOM    295  HD3 PRO    21      59.834  78.032  98.749  1.00  0.00           H  
ATOM    296  CG  PRO    21      60.773  77.684 100.653  1.00  0.00           C  
ATOM    297  HG2 PRO    21      60.692  76.671 101.046  1.00  0.00           H  
ATOM    298  HG3 PRO    21      59.875  78.182 101.019  1.00  0.00           H  
ATOM    299  CB  PRO    21      61.910  78.445 101.273  1.00  0.00           C  
ATOM    300  HB2 PRO    21      62.723  77.772 101.542  1.00  0.00           H  
ATOM    301  HB3 PRO    21      61.571  78.946 102.180  1.00  0.00           H  
ATOM    302  CA  PRO    21      62.189  79.510 100.182  1.00  0.00           C  
ATOM    303  HA  PRO    21      61.783  80.423 100.617  1.00  0.00           H  
ATOM    304  C   PRO    21      63.706  79.738 100.024  1.00  0.00           C  
ATOM    305  O   PRO    21      64.336  78.916  99.333  1.00  0.00           O  
ATOM    306  N   GLY    22      64.308  80.723 100.624  1.00  0.00           N  
ATOM    307  H   GLY    22      63.836  81.363 101.248  1.00  0.00           H  
ATOM    308  CA  GLY    22      65.711  81.056 100.423  1.00  0.00           C  
ATOM    309  HA2 GLY    22      66.271  80.131 100.287  1.00  0.00           H  
ATOM    310  HA3 GLY    22      65.842  81.649  99.519  1.00  0.00           H  
ATOM    311  C   GLY    22      66.301  81.758 101.575  1.00  0.00           C  
ATOM    312  O   GLY    22      65.610  82.525 102.297  1.00  0.00           O  
ATOM    313  N   GLN    23      67.594  81.554 101.825  1.00  0.00           N  
ATOM    314  H   GLN    23      68.048  80.741 101.434  1.00  0.00           H  
ATOM    315  CA  GLN    23      68.376  82.176 102.919  1.00  0.00           C  
ATOM    316  HA  GLN    23      67.781  82.261 103.828  1.00  0.00           H  
ATOM    317  CB  GLN    23      69.683  81.356 103.136  1.00  0.00           C  
ATOM    318  HB2 GLN    23      69.989  81.439 104.179  1.00  0.00           H  
ATOM    319  HB3 GLN    23      69.485  80.294 102.992  1.00  0.00           H  
ATOM    320  CG  GLN    23      70.842  81.458 102.204  1.00  0.00           C  
ATOM    321  HG2 GLN    23      70.408  81.628 101.219  1.00  0.00           H  
ATOM    322  HG3 GLN    23      71.389  82.297 102.633  1.00  0.00           H  
ATOM    323  CD  GLN    23      71.747  80.248 102.212  1.00  0.00           C  
ATOM    324  OE1 GLN    23      71.442  79.061 101.974  1.00  0.00           O  
ATOM    325  NE2 GLN    23      72.991  80.497 102.402  1.00  0.00           N  
ATOM    326 HE21 GLN    23      73.381  81.418 102.538  1.00  0.00           H  
ATOM    327 HE22 GLN    23      73.587  79.682 102.361  1.00  0.00           H  
ATOM    328  C   GLN    23      68.672  83.659 102.639  1.00  0.00           C  
ATOM    329  O   GLN    23      68.748  84.043 101.488  1.00  0.00           O  
ATOM    330  N   GLY    24      68.773  84.463 103.697  1.00  0.00           N  
ATOM    331  H   GLY    24      68.594  84.062 104.607  1.00  0.00           H  
ATOM    332  CA  GLY    24      68.858  85.907 103.499  1.00  0.00           C  
ATOM    333  HA2 GLY    24      67.936  86.247 103.028  1.00  0.00           H  
ATOM    334  HA3 GLY    24      68.993  86.377 104.473  1.00  0.00           H  
ATOM    335  C   GLY    24      69.983  86.446 102.581  1.00  0.00           C  
ATOM    336  O   GLY    24      71.107  85.926 102.541  1.00  0.00           O  
ATOM    337  N   TYR    25      69.685  87.564 101.891  1.00  0.00           N  
ATOM    338  H   TYR    25      68.685  87.703 101.855  1.00  0.00           H  
ATOM    339  CA  TYR    25      70.611  88.309 101.060  1.00  0.00           C  
ATOM    340  HA  TYR    25      71.648  88.038 101.258  1.00  0.00           H  
ATOM    341  CB  TYR    25      70.277  87.858  99.630  1.00  0.00           C  
ATOM    342  HB2 TYR    25      70.326  86.773  99.547  1.00  0.00           H  
ATOM    343  HB3 TYR    25      69.238  88.159  99.497  1.00  0.00           H  
ATOM    344  CG  TYR    25      71.090  88.521  98.411  1.00  0.00           C  
ATOM    345  CD1 TYR    25      72.490  88.560  98.491  1.00  0.00           C  
ATOM    346  HD1 TYR    25      72.973  88.239  99.402  1.00  0.00           H  
ATOM    347  CE1 TYR    25      73.217  88.984  97.290  1.00  0.00           C  
ATOM    348  HE1 TYR    25      74.291  89.066  97.213  1.00  0.00           H  
ATOM    349  CZ  TYR    25      72.501  89.559  96.206  1.00  0.00           C  
ATOM    350  OH  TYR    25      73.080  90.083  95.161  1.00  0.00           O  
ATOM    351  HH  TYR    25      74.011  90.098  95.396  1.00  0.00           H  
ATOM    352  CE2 TYR    25      71.081  89.596  96.218  1.00  0.00           C  
ATOM    353  HE2 TYR    25      70.561  90.085  95.407  1.00  0.00           H  
ATOM    354  CD2 TYR    25      70.421  88.948  97.300  1.00  0.00           C  
ATOM    355  HD2 TYR    25      69.341  88.956  97.320  1.00  0.00           H  
ATOM    356  C   TYR    25      70.435  89.810 101.267  1.00  0.00           C  
ATOM    357  O   TYR    25      69.270  90.199 101.313  1.00  0.00           O  
ATOM    358  N   SER    26      71.470  90.623 101.516  1.00  0.00           N  
ATOM    359  H   SER    26      72.378  90.181 101.489  1.00  0.00           H  
ATOM    360  CA  SER    26      71.346  92.063 101.710  1.00  0.00           C  
ATOM    361  HA  SER    26      70.755  92.248 102.607  1.00  0.00           H  
ATOM    362  CB  SER    26      72.732  92.691 101.843  1.00  0.00           C  
ATOM    363  HB2 SER    26      73.179  92.511 102.820  1.00  0.00           H  
ATOM    364  HB3 SER    26      73.457  92.320 101.119  1.00  0.00           H  
ATOM    365  OG  SER    26      72.673  94.099 101.648  1.00  0.00           O  
ATOM    366  HG  SER    26      73.564  94.389 101.856  1.00  0.00           H  
ATOM    367  C   SER    26      70.501  92.790 100.587  1.00  0.00           C  
ATOM    368  O   SER    26      70.637  92.401  99.426  1.00  0.00           O  
ATOM    369  N   GLN    27      69.846  93.903 100.924  1.00  0.00           N  
ATOM    370  H   GLN    27      69.835  94.265 101.866  1.00  0.00           H  
ATOM    371  CA  GLN    27      69.206  94.775 100.015  1.00  0.00           C  
ATOM    372  HA  GLN    27      68.506  94.121  99.495  1.00  0.00           H  
ATOM    373  CB  GLN    27      68.176  95.650 100.825  1.00  0.00           C  
ATOM    374  HB2 GLN    27      67.846  95.099 101.706  1.00  0.00           H  
ATOM    375  HB3 GLN    27      68.674  96.569 101.132  1.00  0.00           H  
ATOM    376  CG  GLN    27      66.931  96.031 100.053  1.00  0.00           C  
ATOM    377  HG2 GLN    27      66.584  96.796 100.747  1.00  0.00           H  
ATOM    378  HG3 GLN    27      67.071  96.635  99.156  1.00  0.00           H  
ATOM    379  CD  GLN    27      65.926  94.873  99.887  1.00  0.00           C  
ATOM    380  OE1 GLN    27      65.998  93.994  99.002  1.00  0.00           O  
ATOM    381  NE2 GLN    27      64.998  94.753 100.828  1.00  0.00           N  
ATOM    382 HE21 GLN    27      65.094  95.329 101.653  1.00  0.00           H  
ATOM    383 HE22 GLN    27      64.485  93.897 100.677  1.00  0.00           H  
ATOM    384  C   GLN    27      70.147  95.500  99.047  1.00  0.00           C  
ATOM    385  O   GLN    27      69.661  96.175  98.094  1.00  0.00           O  
ATOM    386  N   GLN    28      71.496  95.503  99.300  1.00  0.00           N  
ATOM    387  H   GLN    28      71.844  94.946 100.067  1.00  0.00           H  
ATOM    388  CA  GLN    28      72.546  95.843  98.365  1.00  0.00           C  
ATOM    389  HA  GLN    28      72.440  96.921  98.250  1.00  0.00           H  
ATOM    390  CB  GLN    28      73.861  95.500  99.094  1.00  0.00           C  
ATOM    391  HB2 GLN    28      73.835  95.996 100.065  1.00  0.00           H  
ATOM    392  HB3 GLN    28      73.890  94.443  99.358  1.00  0.00           H  
ATOM    393  CG  GLN    28      75.184  96.023  98.365  1.00  0.00           C  
ATOM    394  HG2 GLN    28      75.991  95.632  98.985  1.00  0.00           H  
ATOM    395  HG3 GLN    28      75.235  95.655  97.340  1.00  0.00           H  
ATOM    396  CD  GLN    28      75.307  97.586  98.342  1.00  0.00           C  
ATOM    397  OE1 GLN    28      75.683  98.292  99.307  1.00  0.00           O  
ATOM    398  NE2 GLN    28      75.173  98.270  97.245  1.00  0.00           N  
ATOM    399 HE21 GLN    28      75.302  99.268  97.327  1.00  0.00           H  
ATOM    400 HE22 GLN    28      74.942  97.822  96.370  1.00  0.00           H  
ATOM    401  C   GLN    28      72.446  95.167  96.991  1.00  0.00           C  
ATOM    402  O   GLN    28      72.836  95.798  95.992  1.00  0.00           O  
ATOM    403  N   SER    29      72.189  93.927  96.941  1.00  0.00           N  
ATOM    404  H   SER    29      71.890  93.491  97.801  1.00  0.00           H  
ATOM    405  CA  SER    29      72.312  93.084  95.733  1.00  0.00           C  
ATOM    406  HA  SER    29      72.224  92.080  96.148  1.00  0.00           H  
ATOM    407  CB  SER    29      71.119  93.206  94.738  1.00  0.00           C  
ATOM    408  HB2 SER    29      71.346  94.031  94.063  1.00  0.00           H  
ATOM    409  HB3 SER    29      70.998  92.291  94.158  1.00  0.00           H  
ATOM    410  OG  SER    29      69.923  93.517  95.400  1.00  0.00           O  
ATOM    411  HG  SER    29      69.683  92.819  96.013  1.00  0.00           H  
ATOM    412  C   SER    29      73.794  93.045  95.191  1.00  0.00           C  
ATOM    413  O   SER    29      74.746  92.893  95.905  1.00  0.00           O  
ATOM    414  N   SER    30      74.037  93.130  93.851  1.00  0.00           N  
ATOM    415  H   SER    30      73.244  93.282  93.245  1.00  0.00           H  
ATOM    416  CA  SER    30      75.299  92.935  93.150  1.00  0.00           C  
ATOM    417  HA  SER    30      76.110  92.761  93.858  1.00  0.00           H  
ATOM    418  CB  SER    30      75.238  91.589  92.354  1.00  0.00           C  
ATOM    419  HB2 SER    30      75.305  90.817  93.120  1.00  0.00           H  
ATOM    420  HB3 SER    30      74.263  91.553  91.868  1.00  0.00           H  
ATOM    421  OG  SER    30      76.218  91.425  91.344  1.00  0.00           O  
ATOM    422  HG  SER    30      75.817  90.833  90.704  1.00  0.00           H  
ATOM    423  C   SER    30      75.652  94.112  92.146  1.00  0.00           C  
ATOM    424  O   SER    30      74.909  94.323  91.157  1.00  0.00           O  
ATOM    425  N   GLN    31      76.837  94.782  92.210  1.00  0.00           N  
ATOM    426  H   GLN    31      76.800  95.647  91.690  1.00  0.00           H  
ATOM    427  CA  GLN    31      78.138  94.361  92.865  1.00  0.00           C  
ATOM    428  HA  GLN    31      78.526  93.392  92.550  1.00  0.00           H  
ATOM    429  CB  GLN    31      79.214  95.427  92.341  1.00  0.00           C  
ATOM    430  HB2 GLN    31      79.340  95.109  91.306  1.00  0.00           H  
ATOM    431  HB3 GLN    31      78.772  96.423  92.303  1.00  0.00           H  
ATOM    432  CG  GLN    31      80.484  95.310  93.178  1.00  0.00           C  
ATOM    433  HG2 GLN    31      80.360  95.635  94.212  1.00  0.00           H  
ATOM    434  HG3 GLN    31      80.741  94.252  93.137  1.00  0.00           H  
ATOM    435  CD  GLN    31      81.674  96.124  92.684  1.00  0.00           C  
ATOM    436  OE1 GLN    31      81.686  96.685  91.626  1.00  0.00           O  
ATOM    437  NE2 GLN    31      82.739  96.142  93.484  1.00  0.00           N  
ATOM    438 HE21 GLN    31      83.428  96.871  93.368  1.00  0.00           H  
ATOM    439 HE22 GLN    31      82.924  95.407  94.151  1.00  0.00           H  
ATOM    440  C   GLN    31      77.962  94.377  94.418  1.00  0.00           C  
ATOM    441  O   GLN    31      77.333  95.236  95.005  1.00  0.00           O  
ATOM    442  N   PRO    32      78.417  93.365  95.138  1.00  0.00           N  
ATOM    443  CD  PRO    32      79.056  92.113  94.648  1.00  0.00           C  
ATOM    444  HD2 PRO    32      79.954  92.462  94.137  1.00  0.00           H  
ATOM    445  HD3 PRO    32      78.418  91.584  93.941  1.00  0.00           H  
ATOM    446  CG  PRO    32      79.317  91.135  95.759  1.00  0.00           C  
ATOM    447  HG2 PRO    32      80.397  91.085  95.902  1.00  0.00           H  
ATOM    448  HG3 PRO    32      78.872  90.150  95.617  1.00  0.00           H  
ATOM    449  CB  PRO    32      78.598  91.757  96.935  1.00  0.00           C  
ATOM    450  HB2 PRO    32      79.109  91.595  97.883  1.00  0.00           H  
ATOM    451  HB3 PRO    32      77.656  91.210  96.949  1.00  0.00           H  
ATOM    452  CA  PRO    32      78.380  93.249  96.574  1.00  0.00           C  
ATOM    453  HA  PRO    32      77.379  93.593  96.833  1.00  0.00           H  
ATOM    454  C   PRO    32      79.570  94.080  97.304  1.00  0.00           C  
ATOM    455  O   PRO    32      80.759  93.967  96.966  1.00  0.00           O  
ATOM    456  N   TYR    33      79.084  94.882  98.274  1.00  0.00           N  
ATOM    457  H   TYR    33      78.078  94.859  98.356  1.00  0.00           H  
ATOM    458  CA  TYR    33      79.844  95.997  98.899  1.00  0.00           C  
ATOM    459  HA  TYR    33      80.883  95.856  98.601  1.00  0.00           H  
ATOM    460  CB  TYR    33      79.388  97.261  98.308  1.00  0.00           C  
ATOM    461  HB2 TYR    33      78.304  97.274  98.427  1.00  0.00           H  
ATOM    462  HB3 TYR    33      79.743  98.078  98.936  1.00  0.00           H  
ATOM    463  CG  TYR    33      79.778  97.500  96.856  1.00  0.00           C  
ATOM    464  CD1 TYR    33      81.079  97.907  96.570  1.00  0.00           C  
ATOM    465  HD1 TYR    33      81.867  97.772  97.296  1.00  0.00           H  
ATOM    466  CE1 TYR    33      81.440  98.350  95.250  1.00  0.00           C  
ATOM    467  HE1 TYR    33      82.477  98.468  94.972  1.00  0.00           H  
ATOM    468  CZ  TYR    33      80.363  98.528  94.380  1.00  0.00           C  
ATOM    469  OH  TYR    33      80.717  99.010  93.133  1.00  0.00           O  
ATOM    470  HH  TYR    33      79.943  98.966  92.567  1.00  0.00           H  
ATOM    471  CE2 TYR    33      79.074  98.179  94.654  1.00  0.00           C  
ATOM    472  HE2 TYR    33      78.254  98.284  93.958  1.00  0.00           H  
ATOM    473  CD2 TYR    33      78.788  97.662  95.870  1.00  0.00           C  
ATOM    474  HD2 TYR    33      77.775  97.353  96.081  1.00  0.00           H  
ATOM    475  C   TYR    33      79.824  96.186 100.452  1.00  0.00           C  
ATOM    476  O   TYR    33      80.573  96.970 101.022  1.00  0.00           O  
ATOM    477  N   GLY    34      78.885  95.467 101.160  1.00  0.00           N  
ATOM    478  H   GLY    34      78.266  94.864 100.637  1.00  0.00           H  
ATOM    479  CA  GLY    34      78.879  95.345 102.631  1.00  0.00           C  
ATOM    480  HA2 GLY    34      78.311  94.453 102.896  1.00  0.00           H  
ATOM    481  HA3 GLY    34      79.902  95.202 102.978  1.00  0.00           H  
ATOM    482  C   GLY    34      78.192  96.493 103.363  1.00  0.00           C  
ATOM    483  O   GLY    34      77.819  97.475 102.749  1.00  0.00           O  
ATOM    484  N   GLN    35      77.986  96.317 104.682  1.00  0.00           N  
ATOM    485  H   GLN    35      78.219  95.434 105.114  1.00  0.00           H  
ATOM    486  CA  GLN    35      77.381  97.327 105.627  1.00  0.00           C  
ATOM    487  HA  GLN    35      77.341  98.320 105.178  1.00  0.00           H  
ATOM    488  CB  GLN    35      75.998  96.890 105.912  1.00  0.00           C  
ATOM    489  HB2 GLN    35      75.510  96.902 104.938  1.00  0.00           H  
ATOM    490  HB3 GLN    35      76.127  95.891 106.330  1.00  0.00           H  
ATOM    491  CG  GLN    35      75.251  97.668 106.982  1.00  0.00           C  
ATOM    492  HG2 GLN    35      74.216  97.330 107.037  1.00  0.00           H  
ATOM    493  HG3 GLN    35      75.728  97.579 107.958  1.00  0.00           H  
ATOM    494  CD  GLN    35      75.135  99.177 106.671  1.00  0.00           C  
ATOM    495  OE1 GLN    35      74.283  99.641 105.917  1.00  0.00           O  
ATOM    496  NE2 GLN    35      75.945  99.987 107.276  1.00  0.00           N  
ATOM    497 HE21 GLN    35      76.316  99.759 108.188  1.00  0.00           H  
ATOM    498 HE22 GLN    35      75.805 100.977 107.137  1.00  0.00           H  
ATOM    499  C   GLN    35      78.202  97.334 106.929  1.00  0.00           C  
ATOM    500  O   GLN    35      78.146  96.397 107.752  1.00  0.00           O  
ATOM    501  N   GLN    36      78.971  98.398 107.263  1.00  0.00           N  
ATOM    502  H   GLN    36      79.333  98.263 108.196  1.00  0.00           H  
ATOM    503  CA  GLN    36      79.133  99.672 106.453  1.00  0.00           C  
ATOM    504  HA  GLN    36      78.177 100.194 106.407  1.00  0.00           H  
ATOM    505  CB  GLN    36      80.053 100.557 107.288  1.00  0.00           C  
ATOM    506  HB2 GLN    36      79.588 100.628 108.272  1.00  0.00           H  
ATOM    507  HB3 GLN    36      81.081 100.207 107.383  1.00  0.00           H  
ATOM    508  CG  GLN    36      80.187 102.009 106.796  1.00  0.00           C  
ATOM    509  HG2 GLN    36      81.053 102.338 107.370  1.00  0.00           H  
ATOM    510  HG3 GLN    36      80.457 102.156 105.751  1.00  0.00           H  
ATOM    511  CD  GLN    36      78.890 102.767 106.933  1.00  0.00           C  
ATOM    512  OE1 GLN    36      78.061 102.870 105.997  1.00  0.00           O  
ATOM    513  NE2 GLN    36      78.724 103.502 108.037  1.00  0.00           N  
ATOM    514 HE21 GLN    36      79.423 103.399 108.758  1.00  0.00           H  
ATOM    515 HE22 GLN    36      77.905 104.084 108.141  1.00  0.00           H  
ATOM    516  C   GLN    36      79.658  99.383 104.997  1.00  0.00           C  
ATOM    517  O   GLN    36      80.432  98.462 104.711  1.00  0.00           O  
ATOM    518  N   SER    37      79.099 100.166 104.013  1.00  0.00           N  
ATOM    519  H   SER    37      78.457 100.895 104.291  1.00  0.00           H  
ATOM    520  CA  SER    37      79.618 100.182 102.676  1.00  0.00           C  
ATOM    521  HA  SER    37      79.684  99.141 102.357  1.00  0.00           H  
ATOM    522  CB  SER    37      78.618 100.823 101.725  1.00  0.00           C  
ATOM    523  HB2 SER    37      77.636 100.384 101.899  1.00  0.00           H  
ATOM    524  HB3 SER    37      78.705 101.910 101.728  1.00  0.00           H  
ATOM    525  OG  SER    37      78.941 100.302 100.413  1.00  0.00           O  
ATOM    526  HG  SER    37      78.238 100.577  99.819  1.00  0.00           H  
ATOM    527  C   SER    37      81.057 100.748 102.567  1.00  0.00           C  
ATOM    528  O   SER    37      81.532 101.462 103.447  1.00  0.00           O  
ATOM    529  N   TYR    38      81.746 100.619 101.465  1.00  0.00           N  
ATOM    530  H   TYR    38      81.379  99.996 100.759  1.00  0.00           H  
ATOM    531  CA  TYR    38      82.976 101.366 101.114  1.00  0.00           C  
ATOM    532  HA  TYR    38      83.614 101.116 101.962  1.00  0.00           H  
ATOM    533  CB  TYR    38      83.576 100.840  99.819  1.00  0.00           C  
ATOM    534  HB2 TYR    38      84.609 101.185  99.787  1.00  0.00           H  
ATOM    535  HB3 TYR    38      83.595  99.756  99.705  1.00  0.00           H  
ATOM    536  CG  TYR    38      82.787 101.236  98.565  1.00  0.00           C  
ATOM    537  CD1 TYR    38      83.254 102.332  97.771  1.00  0.00           C  
ATOM    538  HD1 TYR    38      84.204 102.837  97.861  1.00  0.00           H  
ATOM    539  CE1 TYR    38      82.413 102.746  96.649  1.00  0.00           C  
ATOM    540  HE1 TYR    38      82.728 103.502  95.945  1.00  0.00           H  
ATOM    541  CZ  TYR    38      81.203 102.099  96.236  1.00  0.00           C  
ATOM    542  OH  TYR    38      80.623 102.397  95.064  1.00  0.00           O  
ATOM    543  HH  TYR    38      79.758 101.990  94.978  1.00  0.00           H  
ATOM    544  CE2 TYR    38      80.790 101.026  97.062  1.00  0.00           C  
ATOM    545  HE2 TYR    38      79.869 100.534  96.787  1.00  0.00           H  
ATOM    546  CD2 TYR    38      81.519 100.659  98.285  1.00  0.00           C  
ATOM    547  HD2 TYR    38      81.143  99.829  98.864  1.00  0.00           H  
ATOM    548  C   TYR    38      82.829 102.871 101.091  1.00  0.00           C  
ATOM    549  O   TYR    38      81.765 103.285 100.739  1.00  0.00           O  
ATOM    550  N   SER    39      83.770 103.788 101.432  1.00  0.00           N  
ATOM    551  H   SER    39      84.645 103.406 101.761  1.00  0.00           H  
ATOM    552  CA  SER    39      83.601 105.289 101.371  1.00  0.00           C  
ATOM    553  HA  SER    39      82.716 105.587 101.932  1.00  0.00           H  
ATOM    554  CB  SER    39      84.835 105.847 102.155  1.00  0.00           C  
ATOM    555  HB2 SER    39      85.043 105.304 103.077  1.00  0.00           H  
ATOM    556  HB3 SER    39      85.714 105.647 101.541  1.00  0.00           H  
ATOM    557  OG  SER    39      84.668 107.205 102.526  1.00  0.00           O  
ATOM    558  HG  SER    39      84.407 107.754 101.783  1.00  0.00           H  
ATOM    559  C   SER    39      83.514 105.755  99.948  1.00  0.00           C  
ATOM    560  O   SER    39      84.242 105.263  99.069  1.00  0.00           O  
ATOM    561  N   GLY    40      82.586 106.632  99.642  1.00  0.00           N  
ATOM    562  H   GLY    40      81.892 106.791 100.358  1.00  0.00           H  
ATOM    563  CA  GLY    40      82.794 107.652  98.591  1.00  0.00           C  
ATOM    564  HA2 GLY    40      83.059 107.124  97.676  1.00  0.00           H  
ATOM    565  HA3 GLY    40      81.887 108.230  98.412  1.00  0.00           H  
ATOM    566  C   GLY    40      84.025 108.604  98.974  1.00  0.00           C  
ATOM    567  O   GLY    40      84.583 108.479 100.051  1.00  0.00           O  
ATOM    568  N   TYR    41      84.333 109.622  98.188  1.00  0.00           N  
ATOM    569  H   TYR    41      85.257 109.998  98.345  1.00  0.00           H  
ATOM    570  CA  TYR    41      83.709 109.923  96.896  1.00  0.00           C  
ATOM    571  HA  TYR    41      83.297 109.018  96.449  1.00  0.00           H  
ATOM    572  CB  TYR    41      82.552 110.987  97.010  1.00  0.00           C  
ATOM    573  HB2 TYR    41      83.054 111.885  97.369  1.00  0.00           H  
ATOM    574  HB3 TYR    41      82.035 111.118  96.060  1.00  0.00           H  
ATOM    575  CG  TYR    41      81.392 110.785  98.037  1.00  0.00           C  
ATOM    576  CD1 TYR    41      80.061 110.643  97.518  1.00  0.00           C  
ATOM    577  HD1 TYR    41      79.781 110.489  96.486  1.00  0.00           H  
ATOM    578  CE1 TYR    41      78.999 110.623  98.497  1.00  0.00           C  
ATOM    579  HE1 TYR    41      77.974 110.539  98.169  1.00  0.00           H  
ATOM    580  CZ  TYR    41      79.330 110.718  99.848  1.00  0.00           C  
ATOM    581  OH  TYR    41      78.304 110.605 100.740  1.00  0.00           O  
ATOM    582  HH  TYR    41      78.546 110.213 101.583  1.00  0.00           H  
ATOM    583  CE2 TYR    41      80.665 110.819 100.315  1.00  0.00           C  
ATOM    584  HE2 TYR    41      80.933 110.782 101.361  1.00  0.00           H  
ATOM    585  CD2 TYR    41      81.730 110.770  99.384  1.00  0.00           C  
ATOM    586  HD2 TYR    41      82.759 110.922  99.673  1.00  0.00           H  
ATOM    587  C   TYR    41      84.805 110.402  95.872  1.00  0.00           C  
ATOM    588  O   TYR    41      85.983 110.246  96.166  1.00  0.00           O  
ATOM    589  N   SER    42      84.468 110.915  94.677  1.00  0.00           N  
ATOM    590  H   SER    42      83.481 110.896  94.462  1.00  0.00           H  
ATOM    591  CA  SER    42      85.363 111.569  93.721  1.00  0.00           C  
ATOM    592  HA  SER    42      86.346 111.099  93.774  1.00  0.00           H  
ATOM    593  CB  SER    42      84.850 111.497  92.284  1.00  0.00           C  
ATOM    594  HB2 SER    42      84.961 110.516  91.822  1.00  0.00           H  
ATOM    595  HB3 SER    42      83.838 111.879  92.149  1.00  0.00           H  
ATOM    596  OG  SER    42      85.780 112.334  91.507  1.00  0.00           O  
ATOM    597  HG  SER    42      85.416 112.428  90.623  1.00  0.00           H  
ATOM    598  C   SER    42      85.666 113.062  94.106  1.00  0.00           C  
ATOM    599  O   SER    42      84.916 113.929  93.701  1.00  0.00           O  
ATOM    600  N   GLN    43      86.846 113.269  94.735  1.00  0.00           N  
ATOM    601  H   GLN    43      87.284 112.389  94.967  1.00  0.00           H  
ATOM    602  CA  GLN    43      87.103 114.467  95.523  1.00  0.00           C  
ATOM    603  HA  GLN    43      86.542 115.306  95.111  1.00  0.00           H  
ATOM    604  CB  GLN    43      86.519 114.264  96.939  1.00  0.00           C  
ATOM    605  HB2 GLN    43      86.266 115.260  97.302  1.00  0.00           H  
ATOM    606  HB3 GLN    43      85.479 113.940  96.898  1.00  0.00           H  
ATOM    607  CG  GLN    43      87.371 113.433  97.934  1.00  0.00           C  
ATOM    608  HG2 GLN    43      88.072 112.880  97.309  1.00  0.00           H  
ATOM    609  HG3 GLN    43      87.906 114.127  98.582  1.00  0.00           H  
ATOM    610  CD  GLN    43      86.651 112.265  98.618  1.00  0.00           C  
ATOM    611  OE1 GLN    43      85.490 112.221  98.853  1.00  0.00           O  
ATOM    612  NE2 GLN    43      87.446 111.303  99.123  1.00  0.00           N  
ATOM    613 HE21 GLN    43      88.455 111.318  99.139  1.00  0.00           H  
ATOM    614 HE22 GLN    43      86.900 110.624  99.635  1.00  0.00           H  
ATOM    615  C   GLN    43      88.550 114.988  95.536  1.00  0.00           C  
ATOM    616  O   GLN    43      88.865 115.724  96.470  1.00  0.00           O  
ATOM    617  N   SER    44      89.438 114.663  94.542  1.00  0.00           N  
ATOM    618  H   SER    44      89.041 114.198  93.738  1.00  0.00           H  
ATOM    619  CA  SER    44      90.885 114.787  94.616  1.00  0.00           C  
ATOM    620  HA  SER    44      91.180 114.336  95.563  1.00  0.00           H  
ATOM    621  CB  SER    44      91.463 113.912  93.515  1.00  0.00           C  
ATOM    622  HB2 SER    44      91.104 112.890  93.397  1.00  0.00           H  
ATOM    623  HB3 SER    44      91.101 114.363  92.591  1.00  0.00           H  
ATOM    624  OG  SER    44      92.912 113.932  93.588  1.00  0.00           O  
ATOM    625  HG  SER    44      93.360 113.293  93.030  1.00  0.00           H  
ATOM    626  C   SER    44      91.438 116.224  94.504  1.00  0.00           C  
ATOM    627  O   SER    44      90.770 117.034  93.884  1.00  0.00           O  
ATOM    628  N   THR    45      92.619 116.533  95.072  1.00  0.00           N  
ATOM    629  H   THR    45      93.102 115.729  95.445  1.00  0.00           H  
ATOM    630  CA  THR    45      93.389 117.750  94.995  1.00  0.00           C  
ATOM    631  HA  THR    45      92.877 118.493  94.384  1.00  0.00           H  
ATOM    632  CB  THR    45      93.699 118.427  96.409  1.00  0.00           C  
ATOM    633  HB  THR    45      94.181 119.386  96.218  1.00  0.00           H  
ATOM    634  CG2 THR    45      92.510 118.712  97.296  1.00  0.00           C  
ATOM    635 HG21 THR    45      91.794 119.327  96.751  1.00  0.00           H  
ATOM    636 HG22 THR    45      91.995 117.836  97.690  1.00  0.00           H  
ATOM    637 HG23 THR    45      92.803 119.291  98.171  1.00  0.00           H  
ATOM    638  OG1 THR    45      94.500 117.573  97.138  1.00  0.00           O  
ATOM    639  HG1 THR    45      95.319 117.350  96.690  1.00  0.00           H  
ATOM    640  C   THR    45      94.737 117.621  94.129  1.00  0.00           C  
ATOM    641  O   THR    45      95.285 118.657  93.807  1.00  0.00           O  
ATOM    642  N   ASP    46      95.210 116.376  93.673  1.00  0.00           N  
ATOM    643  H   ASP    46      94.835 115.538  94.093  1.00  0.00           H  
ATOM    644  CA  ASP    46      96.203 116.295  92.604  1.00  0.00           C  
ATOM    645  HA  ASP    46      96.191 117.242  92.063  1.00  0.00           H  
ATOM    646  CB  ASP    46      97.614 115.860  93.097  1.00  0.00           C  
ATOM    647  HB2 ASP    46      97.971 116.661  93.744  1.00  0.00           H  
ATOM    648  HB3 ASP    46      97.504 114.887  93.577  1.00  0.00           H  
ATOM    649  CG  ASP    46      98.635 115.651  91.998  1.00  0.00           C  
ATOM    650  OD1 ASP    46      99.726 115.008  92.193  1.00  0.00           O  
ATOM    651  OD2 ASP    46      98.527 116.303  90.949  1.00  0.00           O  
ATOM    652  C   ASP    46      95.656 115.215  91.690  1.00  0.00           C  
ATOM    653  O   ASP    46      95.812 113.995  91.919  1.00  0.00           O  
ATOM    654  N   THR    47      95.266 115.592  90.435  1.00  0.00           N  
ATOM    655  H   THR    47      95.120 116.579  90.277  1.00  0.00           H  
ATOM    656  CA  THR    47      94.867 114.711  89.271  1.00  0.00           C  
ATOM    657  HA  THR    47      95.077 113.656  89.447  1.00  0.00           H  
ATOM    658  CB  THR    47      93.399 115.083  88.906  1.00  0.00           C  
ATOM    659  HB  THR    47      93.111 114.534  88.009  1.00  0.00           H  
ATOM    660  CG2 THR    47      92.417 114.639  89.988  1.00  0.00           C  
ATOM    661 HG21 THR    47      92.871 113.762  90.450  1.00  0.00           H  
ATOM    662 HG22 THR    47      92.229 115.381  90.763  1.00  0.00           H  
ATOM    663 HG23 THR    47      91.512 114.312  89.476  1.00  0.00           H  
ATOM    664  OG1 THR    47      93.267 116.433  88.628  1.00  0.00           O  
ATOM    665  HG1 THR    47      92.343 116.691  88.638  1.00  0.00           H  
ATOM    666  C   THR    47      95.813 115.105  88.086  1.00  0.00           C  
ATOM    667  O   THR    47      95.439 114.913  86.929  1.00  0.00           O  
ATOM    668  N   SER    48      96.973 115.779  88.372  1.00  0.00           N  
ATOM    669  H   SER    48      97.313 115.795  89.323  1.00  0.00           H  
ATOM    670  CA  SER    48      98.052 115.722  87.370  1.00  0.00           C  
ATOM    671  HA  SER    48      97.551 116.102  86.479  1.00  0.00           H  
ATOM    672  CB  SER    48      99.356 116.498  87.754  1.00  0.00           C  
ATOM    673  HB2 SER    48     100.027 116.365  86.906  1.00  0.00           H  
ATOM    674  HB3 SER    48      99.205 117.576  87.809  1.00  0.00           H  
ATOM    675  OG  SER    48      99.970 115.914  88.947  1.00  0.00           O  
ATOM    676  HG  SER    48      99.377 115.965  89.699  1.00  0.00           H  
ATOM    677  C   SER    48      98.434 114.252  87.040  1.00  0.00           C  
ATOM    678  O   SER    48      98.116 113.354  87.889  1.00  0.00           O  
ATOM    679  N   GLY    49      99.344 114.028  86.009  1.00  0.00           N  
ATOM    680  H   GLY    49      99.565 114.878  85.510  1.00  0.00           H  
ATOM    681  CA  GLY    49     100.144 112.876  85.822  1.00  0.00           C  
ATOM    682  HA2 GLY    49     100.831 113.068  84.998  1.00  0.00           H  
ATOM    683  HA3 GLY    49     100.713 112.733  86.740  1.00  0.00           H  
ATOM    684  C   GLY    49      99.325 111.620  85.434  1.00  0.00           C  
ATOM    685  O   GLY    49      98.212 111.782  84.870  1.00  0.00           O  
ATOM    686  N   TYR    50      99.737 110.443  85.829  1.00  0.00           N  
ATOM    687  H   TYR    50      99.211 109.698  85.395  1.00  0.00           H  
ATOM    688  CA  TYR    50     100.899 110.016  86.610  1.00  0.00           C  
ATOM    689  HA  TYR    50     101.175 110.824  87.287  1.00  0.00           H  
ATOM    690  CB  TYR    50     100.574 108.833  87.628  1.00  0.00           C  
ATOM    691  HB2 TYR    50      99.804 109.266  88.267  1.00  0.00           H  
ATOM    692  HB3 TYR    50     100.040 108.040  87.106  1.00  0.00           H  
ATOM    693  CG  TYR    50     101.818 108.468  88.430  1.00  0.00           C  
ATOM    694  CD1 TYR    50     102.633 107.474  87.902  1.00  0.00           C  
ATOM    695  HD1 TYR    50     102.375 106.995  86.969  1.00  0.00           H  
ATOM    696  CE1 TYR    50     103.825 107.112  88.564  1.00  0.00           C  
ATOM    697  HE1 TYR    50     104.430 106.348  88.099  1.00  0.00           H  
ATOM    698  CZ  TYR    50     104.240 107.860  89.708  1.00  0.00           C  
ATOM    699  OH  TYR    50     105.341 107.502  90.386  1.00  0.00           O  
ATOM    700  HH  TYR    50     106.004 107.014  89.892  1.00  0.00           H  
ATOM    701  CE2 TYR    50     103.341 108.835  90.220  1.00  0.00           C  
ATOM    702  HE2 TYR    50     103.825 109.285  91.074  1.00  0.00           H  
ATOM    703  CD2 TYR    50     102.131 109.102  89.601  1.00  0.00           C  
ATOM    704  HD2 TYR    50     101.445 109.791  90.072  1.00  0.00           H  
ATOM    705  C   TYR    50     102.057 109.571  85.705  1.00  0.00           C  
ATOM    706  O   TYR    50     101.844 108.843  84.723  1.00  0.00           O  
ATOM    707  N   GLY    51     103.354 109.891  85.869  1.00  0.00           N  
ATOM    708  H   GLY    51     103.991 109.568  85.155  1.00  0.00           H  
ATOM    709  CA  GLY    51     103.882 110.755  86.872  1.00  0.00           C  
ATOM    710  HA2 GLY    51     103.761 111.787  86.542  1.00  0.00           H  
ATOM    711  HA3 GLY    51     103.398 110.600  87.836  1.00  0.00           H  
ATOM    712  C   GLY    51     105.310 110.524  87.097  1.00  0.00           C  
ATOM    713  O   GLY    51     105.859 109.433  86.698  1.00  0.00           O  
ATOM    714  N   GLN    52     105.943 111.547  87.687  1.00  0.00           N  
ATOM    715  H   GLN    52     105.397 112.362  87.927  1.00  0.00           H  
ATOM    716  CA  GLN    52     107.404 111.558  88.025  1.00  0.00           C  
ATOM    717  HA  GLN    52     107.622 112.573  88.359  1.00  0.00           H  
ATOM    718  CB  GLN    52     107.804 110.692  89.208  1.00  0.00           C  
ATOM    719  HB2 GLN    52     107.653 109.637  88.979  1.00  0.00           H  
ATOM    720  HB3 GLN    52     108.866 110.839  89.402  1.00  0.00           H  
ATOM    721  CG  GLN    52     106.850 111.061  90.416  1.00  0.00           C  
ATOM    722  HG2 GLN    52     106.994 112.111  90.671  1.00  0.00           H  
ATOM    723  HG3 GLN    52     105.787 111.067  90.175  1.00  0.00           H  
ATOM    724  CD  GLN    52     107.038 110.196  91.704  1.00  0.00           C  
ATOM    725  OE1 GLN    52     107.916 109.352  91.777  1.00  0.00           O  
ATOM    726  NE2 GLN    52     106.263 110.494  92.724  1.00  0.00           N  
ATOM    727 HE21 GLN    52     105.710 111.336  92.658  1.00  0.00           H  
ATOM    728 HE22 GLN    52     106.131 109.874  93.510  1.00  0.00           H  
ATOM    729  C   GLN    52     108.342 111.394  86.744  1.00  0.00           C  
ATOM    730  O   GLN    52     108.882 110.325  86.415  1.00  0.00           O  
ATOM    731  N   SER    53     108.353 112.396  85.844  1.00  0.00           N  
ATOM    732  H   SER    53     108.905 112.304  85.003  1.00  0.00           H  
ATOM    733  CA  SER    53     107.672 113.656  85.926  1.00  0.00           C  
ATOM    734  HA  SER    53     107.557 113.913  86.979  1.00  0.00           H  
ATOM    735  CB  SER    53     108.598 114.751  85.188  1.00  0.00           C  
ATOM    736  HB2 SER    53     108.123 115.724  85.314  1.00  0.00           H  
ATOM    737  HB3 SER    53     109.590 114.723  85.639  1.00  0.00           H  
ATOM    738  OG  SER    53     108.542 114.417  83.824  1.00  0.00           O  
ATOM    739  HG  SER    53     109.196 113.727  83.692  1.00  0.00           H  
ATOM    740  C   SER    53     106.316 113.622  85.265  1.00  0.00           C  
ATOM    741  O   SER    53     105.899 112.584  84.760  1.00  0.00           O  
ATOM    742  N   SER    54     105.483 114.733  85.191  1.00  0.00           N  
ATOM    743  H   SER    54     105.978 115.589  85.399  1.00  0.00           H  
ATOM    744  CA  SER    54     104.019 114.660  84.901  1.00  0.00           C  
ATOM    745  HA  SER    54     103.531 114.046  85.658  1.00  0.00           H  
ATOM    746  CB  SER    54     103.438 116.054  85.202  1.00  0.00           C  
ATOM    747  HB2 SER    54     103.651 116.771  84.409  1.00  0.00           H  
ATOM    748  HB3 SER    54     102.353 115.957  85.244  1.00  0.00           H  
ATOM    749  OG  SER    54     103.972 116.481  86.467  1.00  0.00           O  
ATOM    750  HG  SER    54     103.332 116.170  87.111  1.00  0.00           H  
ATOM    751  C   SER    54     103.578 114.015  83.522  1.00  0.00           C  
ATOM    752  O   SER    54     102.750 113.147  83.653  1.00  0.00           O  
ATOM    753  N   TYR    55     104.039 114.472  82.390  1.00  0.00           N  
ATOM    754  H   TYR    55     104.875 115.029  82.492  1.00  0.00           H  
ATOM    755  CA  TYR    55     103.601 114.047  81.048  1.00  0.00           C  
ATOM    756  HA  TYR    55     102.894 113.228  81.183  1.00  0.00           H  
ATOM    757  CB  TYR    55     102.896 115.198  80.338  1.00  0.00           C  
ATOM    758  HB2 TYR    55     103.485 116.116  80.318  1.00  0.00           H  
ATOM    759  HB3 TYR    55     102.775 114.944  79.285  1.00  0.00           H  
ATOM    760  CG  TYR    55     101.645 115.680  80.973  1.00  0.00           C  
ATOM    761  CD1 TYR    55     101.704 116.931  81.728  1.00  0.00           C  
ATOM    762  HD1 TYR    55     102.567 117.571  81.625  1.00  0.00           H  
ATOM    763  CE1 TYR    55     100.599 117.239  82.493  1.00  0.00           C  
ATOM    764  HE1 TYR    55     100.594 118.233  82.916  1.00  0.00           H  
ATOM    765  CZ  TYR    55      99.385 116.530  82.416  1.00  0.00           C  
ATOM    766  OH  TYR    55      98.302 117.042  83.062  1.00  0.00           O  
ATOM    767  HH  TYR    55      97.468 116.665  82.772  1.00  0.00           H  
ATOM    768  CE2 TYR    55      99.372 115.307  81.732  1.00  0.00           C  
ATOM    769  HE2 TYR    55      98.505 114.669  81.821  1.00  0.00           H  
ATOM    770  CD2 TYR    55     100.501 114.851  81.084  1.00  0.00           C  
ATOM    771  HD2 TYR    55     100.496 113.812  80.786  1.00  0.00           H  
ATOM    772  C   TYR    55     104.775 113.480  80.267  1.00  0.00           C  
ATOM    773  O   TYR    55     105.785 114.152  80.096  1.00  0.00           O  
ATOM    774  N   SER    56     104.642 112.244  79.739  1.00  0.00           N  
ATOM    775  H   SER    56     105.461 111.790  79.360  1.00  0.00           H  
ATOM    776  CA  SER    56     103.499 111.309  79.691  1.00  0.00           C  
ATOM    777  HA  SER    56     103.796 110.814  78.767  1.00  0.00           H  
ATOM    778  CB  SER    56     103.658 110.290  80.870  1.00  0.00           C  
ATOM    779  HB2 SER    56     104.701 110.105  81.126  1.00  0.00           H  
ATOM    780  HB3 SER    56     103.071 110.655  81.713  1.00  0.00           H  
ATOM    781  OG  SER    56     103.032 109.156  80.316  1.00  0.00           O  
ATOM    782  HG  SER    56     103.222 108.562  81.046  1.00  0.00           H  
ATOM    783  C   SER    56     102.058 111.816  79.403  1.00  0.00           C  
ATOM    784  O   SER    56     101.226 111.595  80.252  1.00  0.00           O  
ATOM    785  N   SER    57     101.881 112.483  78.278  1.00  0.00           N  
ATOM    786  H   SER    57     101.036 113.034  78.218  1.00  0.00           H  
ATOM    787  CA  SER    57     102.787 112.469  77.123  1.00  0.00           C  
ATOM    788  HA  SER    57     103.835 112.516  77.420  1.00  0.00           H  
ATOM    789  CB  SER    57     102.527 111.277  76.242  1.00  0.00           C  
ATOM    790  HB2 SER    57     103.294 111.200  75.471  1.00  0.00           H  
ATOM    791  HB3 SER    57     102.763 110.414  76.864  1.00  0.00           H  
ATOM    792  OG  SER    57     101.259 111.376  75.774  1.00  0.00           O  
ATOM    793  HG  SER    57     100.770 110.555  75.871  1.00  0.00           H  
ATOM    794  C   SER    57     102.667 113.812  76.336  1.00  0.00           C  
ATOM    795  O   SER    57     101.746 114.582  76.588  1.00  0.00           O  
ATOM    796  N   TYR    58     103.522 114.037  75.383  1.00  0.00           N  
ATOM    797  H   TYR    58     104.392 113.534  75.283  1.00  0.00           H  
ATOM    798  CA  TYR    58     103.546 115.258  74.524  1.00  0.00           C  
ATOM    799  HA  TYR    58     102.615 115.814  74.633  1.00  0.00           H  
ATOM    800  CB  TYR    58     104.725 116.136  74.918  1.00  0.00           C  
ATOM    801  HB2 TYR    58     105.639 115.544  74.878  1.00  0.00           H  
ATOM    802  HB3 TYR    58     104.901 116.929  74.192  1.00  0.00           H  
ATOM    803  CG  TYR    58     104.627 116.718  76.219  1.00  0.00           C  
ATOM    804  CD1 TYR    58     103.770 117.791  76.444  1.00  0.00           C  
ATOM    805  HD1 TYR    58     103.199 118.229  75.639  1.00  0.00           H  
ATOM    806  CE1 TYR    58     103.800 118.445  77.726  1.00  0.00           C  
ATOM    807  HE1 TYR    58     103.219 119.324  77.966  1.00  0.00           H  
ATOM    808  CZ  TYR    58     104.570 117.925  78.696  1.00  0.00           C  
ATOM    809  OH  TYR    58     104.517 118.590  79.954  1.00  0.00           O  
ATOM    810  HH  TYR    58     103.767 119.189  79.959  1.00  0.00           H  
ATOM    811  CE2 TYR    58     105.454 116.877  78.553  1.00  0.00           C  
ATOM    812  HE2 TYR    58     106.075 116.478  79.342  1.00  0.00           H  
ATOM    813  CD2 TYR    58     105.522 116.334  77.246  1.00  0.00           C  
ATOM    814  HD2 TYR    58     106.160 115.476  77.094  1.00  0.00           H  
ATOM    815  C   TYR    58     103.719 114.869  73.000  1.00  0.00           C  
ATOM    816  O   TYR    58     104.803 114.423  72.549  1.00  0.00           O  
ATOM    817  N   GLY    59     102.702 115.064  72.132  1.00  0.00           N  
ATOM    818  H   GLY    59     102.863 114.935  71.143  1.00  0.00           H  
ATOM    819  CA  GLY    59     101.396 115.631  72.479  1.00  0.00           C  
ATOM    820  HA2 GLY    59     100.708 115.385  71.670  1.00  0.00           H  
ATOM    821  HA3 GLY    59     101.101 115.256  73.458  1.00  0.00           H  
ATOM    822  C   GLY    59     101.343 117.184  72.566  1.00  0.00           C  
ATOM    823  O   GLY    59     102.392 117.876  72.543  1.00  0.00           O  
ATOM    824  N   GLN    60     100.197 117.796  72.793  1.00  0.00           N  
ATOM    825  H   GLN    60     100.151 118.804  72.837  1.00  0.00           H  
ATOM    826  CA  GLN    60      98.892 117.364  72.588  1.00  0.00           C  
ATOM    827  HA  GLN    60      98.716 116.718  73.449  1.00  0.00           H  
ATOM    828  CB  GLN    60      97.865 118.504  72.589  1.00  0.00           C  
ATOM    829  HB2 GLN    60      98.323 119.171  71.858  1.00  0.00           H  
ATOM    830  HB3 GLN    60      96.933 118.145  72.151  1.00  0.00           H  
ATOM    831  CG  GLN    60      97.795 119.345  73.891  1.00  0.00           C  
ATOM    832  HG2 GLN    60      97.285 118.696  74.603  1.00  0.00           H  
ATOM    833  HG3 GLN    60      98.812 119.571  74.213  1.00  0.00           H  
ATOM    834  CD  GLN    60      97.078 120.656  73.725  1.00  0.00           C  
ATOM    835  OE1 GLN    60      96.504 121.073  72.699  1.00  0.00           O  
ATOM    836  NE2 GLN    60      97.130 121.448  74.813  1.00  0.00           N  
ATOM    837 HE21 GLN    60      97.701 121.153  75.592  1.00  0.00           H  
ATOM    838 HE22 GLN    60      96.919 122.425  74.665  1.00  0.00           H  
ATOM    839  C   GLN    60      98.614 116.664  71.206  1.00  0.00           C  
ATOM    840  O   GLN    60      99.107 117.125  70.212  1.00  0.00           O  
ATOM    841  N   SER    61      97.941 115.518  71.234  1.00  0.00           N  
ATOM    842  H   SER    61      97.536 115.296  72.132  1.00  0.00           H  
ATOM    843  CA  SER    61      97.438 114.804  70.042  1.00  0.00           C  
ATOM    844  HA  SER    61      97.045 115.580  69.386  1.00  0.00           H  
ATOM    845  CB  SER    61      98.592 114.126  69.368  1.00  0.00           C  
ATOM    846  HB2 SER    61      99.313 114.826  68.945  1.00  0.00           H  
ATOM    847  HB3 SER    61      99.002 113.476  70.140  1.00  0.00           H  
ATOM    848  OG  SER    61      98.224 113.237  68.414  1.00  0.00           O  
ATOM    849  HG  SER    61      98.552 113.478  67.545  1.00  0.00           H  
ATOM    850  C   SER    61      96.328 113.856  70.437  1.00  0.00           C  
ATOM    851  O   SER    61      96.339 113.417  71.585  1.00  0.00           O  
ATOM    852  N   GLN    62      95.411 113.549  69.521  1.00  0.00           N  
ATOM    853  H   GLN    62      95.471 114.003  68.621  1.00  0.00           H  
ATOM    854  CA  GLN    62      94.414 112.489  69.755  1.00  0.00           C  
ATOM    855  HA  GLN    62      94.044 112.593  70.775  1.00  0.00           H  
ATOM    856  CB  GLN    62      93.244 112.663  68.783  1.00  0.00           C  
ATOM    857  HB2 GLN    62      93.687 112.598  67.790  1.00  0.00           H  
ATOM    858  HB3 GLN    62      92.514 111.854  68.793  1.00  0.00           H  
ATOM    859  CG  GLN    62      92.448 113.992  68.894  1.00  0.00           C  
ATOM    860  HG2 GLN    62      93.188 114.733  69.194  1.00  0.00           H  
ATOM    861  HG3 GLN    62      92.071 114.292  67.916  1.00  0.00           H  
ATOM    862  CD  GLN    62      91.219 113.982  69.826  1.00  0.00           C  
ATOM    863  OE1 GLN    62      91.103 113.278  70.802  1.00  0.00           O  
ATOM    864  NE2 GLN    62      90.255 114.751  69.471  1.00  0.00           N  
ATOM    865 HE21 GLN    62      89.600 115.003  70.198  1.00  0.00           H  
ATOM    866 HE22 GLN    62      90.535 115.515  68.873  1.00  0.00           H  
ATOM    867  C   GLN    62      95.008 111.028  69.644  1.00  0.00           C  
ATOM    868  O   GLN    62      94.262 110.077  69.775  1.00  0.00           O  
ATOM    869  N   ASN    63      96.330 110.939  69.423  1.00  0.00           N  
ATOM    870  H   ASN    63      96.747 111.810  69.129  1.00  0.00           H  
ATOM    871  CA  ASN    63      97.145 109.681  69.386  1.00  0.00           C  
ATOM    872  HA  ASN    63      96.518 108.789  69.398  1.00  0.00           H  
ATOM    873  CB  ASN    63      97.866 109.734  68.075  1.00  0.00           C  
ATOM    874  HB2 ASN    63      98.594 110.540  68.168  1.00  0.00           H  
ATOM    875  HB3 ASN    63      98.453 108.821  67.972  1.00  0.00           H  
ATOM    876  CG  ASN    63      96.986 109.884  66.833  1.00  0.00           C  
ATOM    877  OD1 ASN    63      96.475 108.948  66.243  1.00  0.00           O  
ATOM    878  ND2 ASN    63      96.831 111.086  66.382  1.00  0.00           N  
ATOM    879 HD21 ASN    63      96.470 111.153  65.441  1.00  0.00           H  
ATOM    880 HD22 ASN    63      97.374 111.899  66.635  1.00  0.00           H  
ATOM    881  C   ASN    63      98.212 109.686  70.557  1.00  0.00           C  
ATOM    882  O   ASN    63      98.578 108.592  70.960  1.00  0.00           O  
ATOM    883  N   THR    64      98.557 110.903  71.065  1.00  0.00           N  
ATOM    884  H   THR    64      97.971 111.678  70.788  1.00  0.00           H  
ATOM    885  CA  THR    64      99.406 111.172  72.241  1.00  0.00           C  
ATOM    886  HA  THR    64      99.462 110.270  72.851  1.00  0.00           H  
ATOM    887  CB  THR    64     100.845 111.478  71.782  1.00  0.00           C  
ATOM    888  HB  THR    64     100.861 112.184  70.952  1.00  0.00           H  
ATOM    889  CG2 THR    64     101.876 111.700  72.825  1.00  0.00           C  
ATOM    890 HG21 THR    64     102.122 110.809  73.403  1.00  0.00           H  
ATOM    891 HG22 THR    64     102.746 112.108  72.309  1.00  0.00           H  
ATOM    892 HG23 THR    64     101.638 112.506  73.518  1.00  0.00           H  
ATOM    893  OG1 THR    64     101.306 110.277  71.250  1.00  0.00           O  
ATOM    894  HG1 THR    64     101.265 110.378  70.296  1.00  0.00           H  
ATOM    895  C   THR    64      98.820 112.286  73.164  1.00  0.00           C  
ATOM    896  O   THR    64      99.172 113.410  72.923  1.00  0.00           O  
ATOM    897  N   GLY    65      97.963 111.949  74.185  1.00  0.00           N  
ATOM    898  H   GLY    65      97.737 112.753  74.752  1.00  0.00           H  
ATOM    899  CA  GLY    65      97.457 110.622  74.473  1.00  0.00           C  
ATOM    900  HA2 GLY    65      98.270 109.937  74.231  1.00  0.00           H  
ATOM    901  HA3 GLY    65      97.194 110.592  75.530  1.00  0.00           H  
ATOM    902  C   GLY    65      96.243 110.146  73.632  1.00  0.00           C  
ATOM    903  O   GLY    65      96.042 110.798  72.640  1.00  0.00           O  
ATOM    904  N   TYR    66      95.538 109.075  74.019  1.00  0.00           N  
ATOM    905  H   TYR    66      95.623 108.645  74.929  1.00  0.00           H  
ATOM    906  CA  TYR    66      94.368 108.498  73.287  1.00  0.00           C  
ATOM    907  HA  TYR    66      94.693 108.437  72.248  1.00  0.00           H  
ATOM    908  CB  TYR    66      94.211 107.051  73.742  1.00  0.00           C  
ATOM    909  HB2 TYR    66      95.139 106.480  73.703  1.00  0.00           H  
ATOM    910  HB3 TYR    66      93.932 107.071  74.795  1.00  0.00           H  
ATOM    911  CG  TYR    66      93.128 106.259  73.008  1.00  0.00           C  
ATOM    912  CD1 TYR    66      91.765 106.218  73.432  1.00  0.00           C  
ATOM    913  HD1 TYR    66      91.535 106.856  74.273  1.00  0.00           H  
ATOM    914  CE1 TYR    66      90.809 105.374  72.797  1.00  0.00           C  
ATOM    915  HE1 TYR    66      89.772 105.392  73.098  1.00  0.00           H  
ATOM    916  CZ  TYR    66      91.199 104.613  71.637  1.00  0.00           C  
ATOM    917  OH  TYR    66      90.198 103.977  70.945  1.00  0.00           O  
ATOM    918  HH  TYR    66      90.579 103.468  70.226  1.00  0.00           H  
ATOM    919  CE2 TYR    66      92.513 104.695  71.182  1.00  0.00           C  
ATOM    920  HE2 TYR    66      92.885 104.141  70.333  1.00  0.00           H  
ATOM    921  CD2 TYR    66      93.466 105.467  71.873  1.00  0.00           C  
ATOM    922  HD2 TYR    66      94.504 105.547  71.584  1.00  0.00           H  
ATOM    923  C   TYR    66      93.009 109.268  73.219  1.00  0.00           C  
ATOM    924  O   TYR    66      92.424 109.624  74.282  1.00  0.00           O  
ATOM    925  N   GLY    67      92.476 109.430  71.967  1.00  0.00           N  
ATOM    926  H   GLY    67      92.979 109.066  71.170  1.00  0.00           H  
ATOM    927  CA  GLY    67      91.347 110.399  71.756  1.00  0.00           C  
ATOM    928  HA2 GLY    67      91.592 111.256  72.383  1.00  0.00           H  
ATOM    929  HA3 GLY    67      91.405 110.791  70.740  1.00  0.00           H  
ATOM    930  C   GLY    67      89.929 109.863  71.995  1.00  0.00           C  
ATOM    931  O   GLY    67      89.651 108.860  72.677  1.00  0.00           O  
ATOM    932  N   THR    68      88.977 110.557  71.444  1.00  0.00           N  
ATOM    933  H   THR    68      89.323 111.317  70.874  1.00  0.00           H  
ATOM    934  CA  THR    68      87.495 110.351  71.315  1.00  0.00           C  
ATOM    935  HA  THR    68      87.347 109.271  71.326  1.00  0.00           H  
ATOM    936  CB  THR    68      86.663 111.056  72.297  1.00  0.00           C  
ATOM    937  HB  THR    68      85.655 111.160  71.896  1.00  0.00           H  
ATOM    938  CG2 THR    68      86.478 110.431  73.664  1.00  0.00           C  
ATOM    939 HG21 THR    68      85.899 109.518  73.534  1.00  0.00           H  
ATOM    940 HG22 THR    68      87.430 110.178  74.131  1.00  0.00           H  
ATOM    941 HG23 THR    68      86.009 111.156  74.330  1.00  0.00           H  
ATOM    942  OG1 THR    68      87.147 112.382  72.433  1.00  0.00           O  
ATOM    943  HG1 THR    68      86.871 112.827  71.628  1.00  0.00           H  
ATOM    944  C   THR    68      87.188 110.946  69.891  1.00  0.00           C  
ATOM    945  O   THR    68      88.015 111.762  69.412  1.00  0.00           O  
ATOM    946  N   GLN    69      86.008 110.592  69.382  1.00  0.00           N  
ATOM    947  H   GLN    69      85.426 109.945  69.896  1.00  0.00           H  
ATOM    948  CA  GLN    69      85.332 111.378  68.296  1.00  0.00           C  
ATOM    949  HA  GLN    69      86.077 111.853  67.657  1.00  0.00           H  
ATOM    950  CB  GLN    69      84.657 110.364  67.284  1.00  0.00           C  
ATOM    951  HB2 GLN    69      83.902 109.775  67.806  1.00  0.00           H  
ATOM    952  HB3 GLN    69      84.109 110.973  66.565  1.00  0.00           H  
ATOM    953  CG  GLN    69      85.533 109.339  66.602  1.00  0.00           C  
ATOM    954  HG2 GLN    69      85.643 108.428  67.191  1.00  0.00           H  
ATOM    955  HG3 GLN    69      84.979 108.979  65.735  1.00  0.00           H  
ATOM    956  CD  GLN    69      86.873 109.776  66.169  1.00  0.00           C  
ATOM    957  OE1 GLN    69      87.041 110.474  65.201  1.00  0.00           O  
ATOM    958  NE2 GLN    69      87.863 109.243  66.859  1.00  0.00           N  
ATOM    959 HE21 GLN    69      87.589 108.631  67.615  1.00  0.00           H  
ATOM    960 HE22 GLN    69      88.834 109.358  66.606  1.00  0.00           H  
ATOM    961  C   GLN    69      84.278 112.348  68.834  1.00  0.00           C  
ATOM    962  O   GLN    69      83.456 111.952  69.744  1.00  0.00           O  
ATOM    963  N   SER    70      84.174 113.590  68.316  1.00  0.00           N  
ATOM    964  H   SER    70      84.846 113.847  67.607  1.00  0.00           H  
ATOM    965  CA  SER    70      83.077 114.527  68.338  1.00  0.00           C  
ATOM    966  HA  SER    70      82.999 115.040  69.297  1.00  0.00           H  
ATOM    967  CB  SER    70      83.345 115.599  67.319  1.00  0.00           C  
ATOM    968  HB2 SER    70      83.301 115.155  66.325  1.00  0.00           H  
ATOM    969  HB3 SER    70      82.649 116.421  67.486  1.00  0.00           H  
ATOM    970  OG  SER    70      84.612 116.208  67.445  1.00  0.00           O  
ATOM    971  HG  SER    70      84.517 117.163  67.401  1.00  0.00           H  
ATOM    972  C   SER    70      81.775 113.752  68.008  1.00  0.00           C  
ATOM    973  O   SER    70      81.758 112.743  67.265  1.00  0.00           O  
ATOM    974  N   THR    71      80.743 114.121  68.799  1.00  0.00           N  
ATOM    975  H   THR    71      80.955 114.941  69.350  1.00  0.00           H  
ATOM    976  CA  THR    71      79.403 113.492  68.649  1.00  0.00           C  
ATOM    977  HA  THR    71      79.267 112.873  67.762  1.00  0.00           H  
ATOM    978  CB  THR    71      79.125 112.625  69.895  1.00  0.00           C  
ATOM    979  HB  THR    71      79.202 113.216  70.807  1.00  0.00           H  
ATOM    980  CG2 THR    71      77.812 111.867  69.862  1.00  0.00           C  
ATOM    981 HG21 THR    71      77.964 110.812  70.087  1.00  0.00           H  
ATOM    982 HG22 THR    71      77.232 112.311  70.671  1.00  0.00           H  
ATOM    983 HG23 THR    71      77.332 111.994  68.891  1.00  0.00           H  
ATOM    984  OG1 THR    71      80.136 111.597  69.935  1.00  0.00           O  
ATOM    985  HG1 THR    71      80.854 111.954  70.464  1.00  0.00           H  
ATOM    986  C   THR    71      78.347 114.570  68.550  1.00  0.00           C  
ATOM    987  O   THR    71      78.209 115.435  69.499  1.00  0.00           O  
ATOM    988  N   PRO    72      77.694 114.653  67.352  1.00  0.00           N  
ATOM    989  CD  PRO    72      77.945 113.936  66.138  1.00  0.00           C  
ATOM    990  HD2 PRO    72      77.861 112.861  66.295  1.00  0.00           H  
ATOM    991  HD3 PRO    72      78.941 114.255  65.833  1.00  0.00           H  
ATOM    992  CG  PRO    72      76.818 114.271  65.171  1.00  0.00           C  
ATOM    993  HG2 PRO    72      76.140 113.418  65.190  1.00  0.00           H  
ATOM    994  HG3 PRO    72      77.176 114.387  64.148  1.00  0.00           H  
ATOM    995  CB  PRO    72      76.136 115.582  65.680  1.00  0.00           C  
ATOM    996  HB2 PRO    72      75.047 115.558  65.690  1.00  0.00           H  
ATOM    997  HB3 PRO    72      76.584 116.322  65.018  1.00  0.00           H  
ATOM    998  CA  PRO    72      76.613 115.622  67.146  1.00  0.00           C  
ATOM    999  HA  PRO    72      76.984 116.644  67.223  1.00  0.00           H  
ATOM   1000  C   PRO    72      75.417 115.455  68.069  1.00  0.00           C  
ATOM   1001  O   PRO    72      75.287 114.354  68.674  1.00  0.00           O  
ATOM   1002  N   GLN    73      74.702 116.533  68.168  1.00  0.00           N  
ATOM   1003  H   GLN    73      74.893 117.336  67.586  1.00  0.00           H  
ATOM   1004  CA  GLN    73      73.354 116.476  68.794  1.00  0.00           C  
ATOM   1005  HA  GLN    73      73.467 116.113  69.816  1.00  0.00           H  
ATOM   1006  CB  GLN    73      72.652 117.851  68.979  1.00  0.00           C  
ATOM   1007  HB2 GLN    73      72.068 117.752  69.894  1.00  0.00           H  
ATOM   1008  HB3 GLN    73      73.392 118.517  69.423  1.00  0.00           H  
ATOM   1009  CG  GLN    73      71.868 118.605  67.877  1.00  0.00           C  
ATOM   1010  HG2 GLN    73      70.986 118.051  67.553  1.00  0.00           H  
ATOM   1011  HG3 GLN    73      71.377 119.542  68.137  1.00  0.00           H  
ATOM   1012  CD  GLN    73      72.777 118.843  66.569  1.00  0.00           C  
ATOM   1013  OE1 GLN    73      74.001 118.875  66.631  1.00  0.00           O  
ATOM   1014  NE2 GLN    73      72.141 118.999  65.466  1.00  0.00           N  
ATOM   1015 HE21 GLN    73      71.173 118.739  65.342  1.00  0.00           H  
ATOM   1016 HE22 GLN    73      72.648 119.080  64.596  1.00  0.00           H  
ATOM   1017  C   GLN    73      72.395 115.536  68.112  1.00  0.00           C  
ATOM   1018  O   GLN    73      72.507 115.316  66.908  1.00  0.00           O  
ATOM   1019  N   GLY    74      71.512 114.934  68.943  1.00  0.00           N  
ATOM   1020  H   GLY    74      71.504 115.132  69.933  1.00  0.00           H  
ATOM   1021  CA  GLY    74      70.409 114.111  68.368  1.00  0.00           C  
ATOM   1022  HA2 GLY    74      70.815 113.241  67.852  1.00  0.00           H  
ATOM   1023  HA3 GLY    74      69.822 113.744  69.210  1.00  0.00           H  
ATOM   1024  C   GLY    74      69.413 114.869  67.451  1.00  0.00           C  
ATOM   1025  O   GLY    74      69.054 116.014  67.662  1.00  0.00           O  
ATOM   1026  N   TYR    75      68.918 114.083  66.454  1.00  0.00           N  
ATOM   1027  H   TYR    75      69.170 113.110  66.354  1.00  0.00           H  
ATOM   1028  CA  TYR    75      67.713 114.441  65.725  1.00  0.00           C  
ATOM   1029  HA  TYR    75      67.439 115.492  65.815  1.00  0.00           H  
ATOM   1030  CB  TYR    75      68.115 114.157  64.299  1.00  0.00           C  
ATOM   1031  HB2 TYR    75      68.461 113.127  64.213  1.00  0.00           H  
ATOM   1032  HB3 TYR    75      67.214 114.300  63.703  1.00  0.00           H  
ATOM   1033  CG  TYR    75      69.049 115.249  63.656  1.00  0.00           C  
ATOM   1034  CD1 TYR    75      68.528 116.285  62.881  1.00  0.00           C  
ATOM   1035  HD1 TYR    75      67.461 116.325  62.716  1.00  0.00           H  
ATOM   1036  CE1 TYR    75      69.332 117.225  62.231  1.00  0.00           C  
ATOM   1037  HE1 TYR    75      69.039 117.967  61.504  1.00  0.00           H  
ATOM   1038  CZ  TYR    75      70.774 117.179  62.502  1.00  0.00           C  
ATOM   1039  OH  TYR    75      71.634 117.937  61.774  1.00  0.00           O  
ATOM   1040  HH  TYR    75      72.372 118.092  62.369  1.00  0.00           H  
ATOM   1041  CE2 TYR    75      71.324 116.133  63.311  1.00  0.00           C  
ATOM   1042  HE2 TYR    75      72.395 116.125  63.450  1.00  0.00           H  
ATOM   1043  CD2 TYR    75      70.428 115.211  63.908  1.00  0.00           C  
ATOM   1044  HD2 TYR    75      70.773 114.370  64.490  1.00  0.00           H  
ATOM   1045  C   TYR    75      66.514 113.564  66.262  1.00  0.00           C  
ATOM   1046  O   TYR    75      65.608 113.274  65.519  1.00  0.00           O  
ATOM   1047  N   GLY    76      66.547 113.160  67.501  1.00  0.00           N  
ATOM   1048  H   GLY    76      67.066 113.714  68.168  1.00  0.00           H  
ATOM   1049  CA  GLY    76      65.802 111.995  67.989  1.00  0.00           C  
ATOM   1050  HA2 GLY    76      65.705 111.958  69.074  1.00  0.00           H  
ATOM   1051  HA3 GLY    76      64.766 111.969  67.651  1.00  0.00           H  
ATOM   1052  C   GLY    76      66.370 110.629  67.763  1.00  0.00           C  
ATOM   1053  O   GLY    76      66.907 110.369  66.654  1.00  0.00           O  
ATOM   1054  N   SER    77      66.304 109.728  68.758  1.00  0.00           N  
ATOM   1055  H   SER    77      65.553 109.833  69.425  1.00  0.00           H  
ATOM   1056  CA  SER    77      66.965 108.463  68.686  1.00  0.00           C  
ATOM   1057  HA  SER    77      67.883 108.654  68.130  1.00  0.00           H  
ATOM   1058  CB  SER    77      67.373 108.019  70.124  1.00  0.00           C  
ATOM   1059  HB2 SER    77      67.769 108.880  70.662  1.00  0.00           H  
ATOM   1060  HB3 SER    77      66.532 107.520  70.606  1.00  0.00           H  
ATOM   1061  OG  SER    77      68.415 107.032  70.080  1.00  0.00           O  
ATOM   1062  HG  SER    77      68.152 106.410  70.763  1.00  0.00           H  
ATOM   1063  C   SER    77      66.102 107.414  67.980  1.00  0.00           C  
ATOM   1064  O   SER    77      65.080 107.104  68.567  1.00  0.00           O  
ATOM   1065  N   THR    78      66.494 106.873  66.812  1.00  0.00           N  
ATOM   1066  H   THR    78      65.820 106.222  66.437  1.00  0.00           H  
ATOM   1067  CA  THR    78      67.622 107.374  65.861  1.00  0.00           C  
ATOM   1068  HA  THR    78      67.944 108.410  65.973  1.00  0.00           H  
ATOM   1069  CB  THR    78      68.868 106.528  66.277  1.00  0.00           C  
ATOM   1070  HB  THR    78      68.993 106.698  67.346  1.00  0.00           H  
ATOM   1071  CG2 THR    78      68.680 105.119  65.848  1.00  0.00           C  
ATOM   1072 HG21 THR    78      69.524 104.560  66.252  1.00  0.00           H  
ATOM   1073 HG22 THR    78      67.854 104.667  66.396  1.00  0.00           H  
ATOM   1074 HG23 THR    78      68.523 104.884  64.795  1.00  0.00           H  
ATOM   1075  OG1 THR    78      70.046 107.007  65.681  1.00  0.00           O  
ATOM   1076  HG1 THR    78      70.339 107.681  66.299  1.00  0.00           H  
ATOM   1077  C   THR    78      67.355 107.277  64.420  1.00  0.00           C  
ATOM   1078  O   THR    78      66.422 106.603  63.943  1.00  0.00           O  
ATOM   1079  N   GLY    79      68.321 107.904  63.646  1.00  0.00           N  
ATOM   1080  H   GLY    79      69.107 108.360  64.086  1.00  0.00           H  
ATOM   1081  CA  GLY    79      68.366 108.107  62.128  1.00  0.00           C  
ATOM   1082  HA2 GLY    79      67.432 108.631  61.924  1.00  0.00           H  
ATOM   1083  HA3 GLY    79      69.219 108.701  61.800  1.00  0.00           H  
ATOM   1084  C   GLY    79      68.267 106.747  61.375  1.00  0.00           C  
ATOM   1085  O   GLY    79      68.497 105.679  61.931  1.00  0.00           O  
ATOM   1086  N   GLY    80      67.871 106.840  60.102  1.00  0.00           N  
ATOM   1087  H   GLY    80      67.856 105.928  59.668  1.00  0.00           H  
ATOM   1088  CA  GLY    80      67.563 108.063  59.382  1.00  0.00           C  
ATOM   1089  HA2 GLY    80      68.140 108.961  59.604  1.00  0.00           H  
ATOM   1090  HA3 GLY    80      67.672 107.823  58.325  1.00  0.00           H  
ATOM   1091  C   GLY    80      66.096 108.453  59.560  1.00  0.00           C  
ATOM   1092  O   GLY    80      65.374 107.962  60.498  1.00  0.00           O  
ATOM   1093  N   TYR    81      65.649 109.336  58.676  1.00  0.00           N  
ATOM   1094  H   TYR    81      66.251 109.579  57.902  1.00  0.00           H  
ATOM   1095  CA  TYR    81      64.473 110.142  58.920  1.00  0.00           C  
ATOM   1096  HA  TYR    81      63.848 109.868  59.770  1.00  0.00           H  
ATOM   1097  CB  TYR    81      65.033 111.534  59.362  1.00  0.00           C  
ATOM   1098  HB2 TYR    81      65.611 111.965  58.545  1.00  0.00           H  
ATOM   1099  HB3 TYR    81      64.147 112.164  59.441  1.00  0.00           H  
ATOM   1100  CG  TYR    81      65.844 111.449  60.682  1.00  0.00           C  
ATOM   1101  CD1 TYR    81      65.148 110.969  61.828  1.00  0.00           C  
ATOM   1102  HD1 TYR    81      64.082 110.794  61.811  1.00  0.00           H  
ATOM   1103  CE1 TYR    81      65.790 110.733  63.083  1.00  0.00           C  
ATOM   1104  HE1 TYR    81      65.213 110.308  63.892  1.00  0.00           H  
ATOM   1105  CZ  TYR    81      67.169 110.946  63.104  1.00  0.00           C  
ATOM   1106  OH  TYR    81      67.935 110.794  64.268  1.00  0.00           O  
ATOM   1107  HH  TYR    81      67.433 110.440  65.006  1.00  0.00           H  
ATOM   1108  CE2 TYR    81      67.872 111.455  61.954  1.00  0.00           C  
ATOM   1109  HE2 TYR    81      68.935 111.643  61.978  1.00  0.00           H  
ATOM   1110  CD2 TYR    81      67.201 111.717  60.748  1.00  0.00           C  
ATOM   1111  HD2 TYR    81      67.670 112.082  59.847  1.00  0.00           H  
ATOM   1112  C   TYR    81      63.598 110.321  57.723  1.00  0.00           C  
ATOM   1113  O   TYR    81      64.083 110.180  56.600  1.00  0.00           O  
ATOM   1114  N   GLY    82      62.248 110.498  57.867  1.00  0.00           N  
ATOM   1115  H   GLY    82      61.705 110.620  57.024  1.00  0.00           H  
ATOM   1116  CA  GLY    82      61.471 110.643  59.159  1.00  0.00           C  
ATOM   1117  HA2 GLY    82      61.974 111.225  59.931  1.00  0.00           H  
ATOM   1118  HA3 GLY    82      60.645 111.258  58.801  1.00  0.00           H  
ATOM   1119  C   GLY    82      60.894 109.333  59.727  1.00  0.00           C  
ATOM   1120  O   GLY    82      61.646 108.365  59.908  1.00  0.00           O  
ATOM   1121  N   SER    83      59.614 109.341  60.057  1.00  0.00           N  
ATOM   1122  H   SER    83      59.166 110.220  59.841  1.00  0.00           H  
ATOM   1123  CA  SER    83      58.827 108.288  60.709  1.00  0.00           C  
ATOM   1124  HA  SER    83      59.530 107.811  61.392  1.00  0.00           H  
ATOM   1125  CB  SER    83      57.672 108.913  61.383  1.00  0.00           C  
ATOM   1126  HB2 SER    83      57.164 109.400  60.551  1.00  0.00           H  
ATOM   1127  HB3 SER    83      57.053 108.177  61.896  1.00  0.00           H  
ATOM   1128  OG  SER    83      57.996 109.893  62.354  1.00  0.00           O  
ATOM   1129  HG  SER    83      58.567 110.583  62.009  1.00  0.00           H  
ATOM   1130  C   SER    83      58.484 107.206  59.625  1.00  0.00           C  
ATOM   1131  O   SER    83      58.185 107.489  58.443  1.00  0.00           O  
ATOM   1132  N   SER    84      58.567 105.932  59.968  1.00  0.00           N  
ATOM   1133  H   SER    84      58.301 105.301  59.226  1.00  0.00           H  
ATOM   1134  CA  SER    84      58.638 105.209  61.293  1.00  0.00           C  
ATOM   1135  HA  SER    84      59.005 105.872  62.076  1.00  0.00           H  
ATOM   1136  CB  SER    84      57.202 104.813  61.693  1.00  0.00           C  
ATOM   1137  HB2 SER    84      56.480 105.625  61.599  1.00  0.00           H  
ATOM   1138  HB3 SER    84      56.906 104.024  61.003  1.00  0.00           H  
ATOM   1139  OG  SER    84      57.234 104.428  63.019  1.00  0.00           O  
ATOM   1140  HG  SER    84      57.198 105.221  63.559  1.00  0.00           H  
ATOM   1141  C   SER    84      59.522 104.012  61.068  1.00  0.00           C  
ATOM   1142  O   SER    84      60.161 103.769  60.077  1.00  0.00           O  
ATOM   1143  N   GLN    85      59.510 103.117  62.033  1.00  0.00           N  
ATOM   1144  H   GLN    85      58.866 103.255  62.799  1.00  0.00           H  
ATOM   1145  CA  GLN    85      60.240 101.804  61.996  1.00  0.00           C  
ATOM   1146  HA  GLN    85      61.275 102.040  61.749  1.00  0.00           H  
ATOM   1147  CB  GLN    85      60.206 101.181  63.397  1.00  0.00           C  
ATOM   1148  HB2 GLN    85      59.167 101.120  63.721  1.00  0.00           H  
ATOM   1149  HB3 GLN    85      60.530 100.145  63.290  1.00  0.00           H  
ATOM   1150  CG  GLN    85      61.080 101.865  64.432  1.00  0.00           C  
ATOM   1151  HG2 GLN    85      62.148 101.742  64.249  1.00  0.00           H  
ATOM   1152  HG3 GLN    85      60.853 102.924  64.548  1.00  0.00           H  
ATOM   1153  CD  GLN    85      60.899 101.209  65.792  1.00  0.00           C  
ATOM   1154  OE1 GLN    85      60.677 100.064  66.048  1.00  0.00           O  
ATOM   1155  NE2 GLN    85      60.935 102.051  66.899  1.00  0.00           N  
ATOM   1156 HE21 GLN    85      60.667 101.738  67.821  1.00  0.00           H  
ATOM   1157 HE22 GLN    85      61.060 103.046  66.780  1.00  0.00           H  
ATOM   1158  C   GLN    85      59.626 100.867  60.918  1.00  0.00           C  
ATOM   1159  O   GLN    85      60.311 100.360  60.010  1.00  0.00           O  
ATOM   1160  N   SER    86      58.269 100.778  60.858  1.00  0.00           N  
ATOM   1161  H   SER    86      57.777 101.036  61.702  1.00  0.00           H  
ATOM   1162  CA  SER    86      57.461 100.301  59.763  1.00  0.00           C  
ATOM   1163  HA  SER    86      56.442 100.148  60.119  1.00  0.00           H  
ATOM   1164  CB  SER    86      57.563 101.357  58.668  1.00  0.00           C  
ATOM   1165  HB2 SER    86      58.606 101.647  58.544  1.00  0.00           H  
ATOM   1166  HB3 SER    86      57.202 101.130  57.665  1.00  0.00           H  
ATOM   1167  OG  SER    86      56.971 102.556  59.024  1.00  0.00           O  
ATOM   1168  HG  SER    86      56.017 102.459  59.048  1.00  0.00           H  
ATOM   1169  C   SER    86      57.843  98.857  59.292  1.00  0.00           C  
ATOM   1170  O   SER    86      57.956  98.588  58.116  1.00  0.00           O  
ATOM   1171  N   SER    87      57.945  97.930  60.264  1.00  0.00           N  
ATOM   1172  H   SER    87      57.673  98.166  61.207  1.00  0.00           H  
ATOM   1173  CA  SER    87      58.478  96.582  60.073  1.00  0.00           C  
ATOM   1174  HA  SER    87      59.344  96.667  59.416  1.00  0.00           H  
ATOM   1175  CB  SER    87      58.887  95.910  61.374  1.00  0.00           C  
ATOM   1176  HB2 SER    87      59.606  96.571  61.859  1.00  0.00           H  
ATOM   1177  HB3 SER    87      58.043  95.690  62.028  1.00  0.00           H  
ATOM   1178  OG  SER    87      59.640  94.713  61.128  1.00  0.00           O  
ATOM   1179  HG  SER    87      59.559  94.124  61.882  1.00  0.00           H  
ATOM   1180  C   SER    87      57.506  95.708  59.284  1.00  0.00           C  
ATOM   1181  O   SER    87      56.300  95.730  59.529  1.00  0.00           O  
ATOM   1182  N   GLN    88      58.003  94.801  58.521  1.00  0.00           N  
ATOM   1183  H   GLN    88      59.004  94.715  58.417  1.00  0.00           H  
ATOM   1184  CA  GLN    88      57.182  93.899  57.763  1.00  0.00           C  
ATOM   1185  HA  GLN    88      56.332  93.586  58.370  1.00  0.00           H  
ATOM   1186  CB  GLN    88      56.565  94.424  56.495  1.00  0.00           C  
ATOM   1187  HB2 GLN    88      55.945  93.653  56.038  1.00  0.00           H  
ATOM   1188  HB3 GLN    88      55.901  95.226  56.817  1.00  0.00           H  
ATOM   1189  CG  GLN    88      57.594  94.904  55.425  1.00  0.00           C  
ATOM   1190  HG2 GLN    88      58.520  95.300  55.842  1.00  0.00           H  
ATOM   1191  HG3 GLN    88      57.991  94.081  54.830  1.00  0.00           H  
ATOM   1192  CD  GLN    88      56.967  95.877  54.377  1.00  0.00           C  
ATOM   1193  OE1 GLN    88      55.997  96.576  54.585  1.00  0.00           O  
ATOM   1194  NE2 GLN    88      57.474  95.908  53.214  1.00  0.00           N  
ATOM   1195 HE21 GLN    88      58.235  95.267  53.036  1.00  0.00           H  
ATOM   1196 HE22 GLN    88      56.931  96.429  52.540  1.00  0.00           H  
ATOM   1197  C   GLN    88      58.020  92.572  57.516  1.00  0.00           C  
ATOM   1198  O   GLN    88      59.238  92.544  57.370  1.00  0.00           O  
ATOM   1199  N   SER    89      57.341  91.413  57.324  1.00  0.00           N  
ATOM   1200  H   SER    89      56.338  91.483  57.421  1.00  0.00           H  
ATOM   1201  CA  SER    89      57.863  90.276  56.494  1.00  0.00           C  
ATOM   1202  HA  SER    89      58.869  90.065  56.856  1.00  0.00           H  
ATOM   1203  CB  SER    89      56.877  89.079  56.587  1.00  0.00           C  
ATOM   1204  HB2 SER    89      55.896  89.355  56.200  1.00  0.00           H  
ATOM   1205  HB3 SER    89      57.249  88.219  56.030  1.00  0.00           H  
ATOM   1206  OG  SER    89      56.646  88.696  57.913  1.00  0.00           O  
ATOM   1207  HG  SER    89      56.302  87.810  57.774  1.00  0.00           H  
ATOM   1208  C   SER    89      57.894  90.715  55.030  1.00  0.00           C  
ATOM   1209  O   SER    89      56.932  91.278  54.470  1.00  0.00           O  
ATOM   1210  N   SER    90      58.919  90.142  54.395  1.00  0.00           N  
ATOM   1211  H   SER    90      59.701  89.804  54.938  1.00  0.00           H  
ATOM   1212  CA  SER    90      58.666  89.756  53.053  1.00  0.00           C  
ATOM   1213  HA  SER    90      58.579  90.639  52.420  1.00  0.00           H  
ATOM   1214  CB  SER    90      59.806  88.971  52.480  1.00  0.00           C  
ATOM   1215  HB2 SER    90      60.713  89.571  52.554  1.00  0.00           H  
ATOM   1216  HB3 SER    90      59.901  88.093  53.119  1.00  0.00           H  
ATOM   1217  OG  SER    90      59.539  88.679  51.075  1.00  0.00           O  
ATOM   1218  HG  SER    90      59.807  87.798  50.804  1.00  0.00           H  
ATOM   1219  C   SER    90      57.399  88.847  52.869  1.00  0.00           C  
ATOM   1220  O   SER    90      57.259  87.755  53.427  1.00  0.00           O  
ATOM   1221  N   TYR    91      56.522  89.250  51.902  1.00  0.00           N  
ATOM   1222  H   TYR    91      56.658  90.099  51.372  1.00  0.00           H  
ATOM   1223  CA  TYR    91      55.262  88.459  51.811  1.00  0.00           C  
ATOM   1224  HA  TYR    91      54.818  88.473  52.807  1.00  0.00           H  
ATOM   1225  CB  TYR    91      54.417  89.340  50.844  1.00  0.00           C  
ATOM   1226  HB2 TYR    91      54.448  90.401  51.091  1.00  0.00           H  
ATOM   1227  HB3 TYR    91      54.958  89.269  49.900  1.00  0.00           H  
ATOM   1228  CG  TYR    91      53.052  88.839  50.607  1.00  0.00           C  
ATOM   1229  CD1 TYR    91      52.945  87.984  49.533  1.00  0.00           C  
ATOM   1230  HD1 TYR    91      53.765  87.801  48.855  1.00  0.00           H  
ATOM   1231  CE1 TYR    91      51.629  87.336  49.316  1.00  0.00           C  
ATOM   1232  HE1 TYR    91      51.441  86.820  48.386  1.00  0.00           H  
ATOM   1233  CZ  TYR    91      50.568  87.620  50.231  1.00  0.00           C  
ATOM   1234  OH  TYR    91      49.297  87.226  49.948  1.00  0.00           O  
ATOM   1235  HH  TYR    91      48.744  87.438  50.703  1.00  0.00           H  
ATOM   1236  CE2 TYR    91      50.817  88.481  51.314  1.00  0.00           C  
ATOM   1237  HE2 TYR    91      50.023  88.734  52.001  1.00  0.00           H  
ATOM   1238  CD2 TYR    91      52.078  88.974  51.603  1.00  0.00           C  
ATOM   1239  HD2 TYR    91      52.316  89.650  52.411  1.00  0.00           H  
ATOM   1240  C   TYR    91      55.453  87.064  51.257  1.00  0.00           C  
ATOM   1241  O   TYR    91      56.212  86.882  50.277  1.00  0.00           O  
ATOM   1242  N   GLY    92      54.874  86.040  51.776  1.00  0.00           N  
ATOM   1243  H   GLY    92      55.050  85.161  51.311  1.00  0.00           H  
ATOM   1244  CA  GLY    92      53.764  85.965  52.799  1.00  0.00           C  
ATOM   1245  HA2 GLY    92      54.164  85.899  53.811  1.00  0.00           H  
ATOM   1246  HA3 GLY    92      53.119  86.841  52.865  1.00  0.00           H  
ATOM   1247  C   GLY    92      52.938  84.752  52.733  1.00  0.00           C  
ATOM   1248  O   GLY    92      53.406  83.608  52.514  1.00  0.00           O  
ATOM   1249  N   GLN    93      51.630  85.057  52.757  1.00  0.00           N  
ATOM   1250  H   GLN    93      51.404  86.028  52.917  1.00  0.00           H  
ATOM   1251  CA  GLN    93      50.442  84.240  52.667  1.00  0.00           C  
ATOM   1252  HA  GLN    93      50.519  83.540  53.500  1.00  0.00           H  
ATOM   1253  CB  GLN    93      49.228  85.186  52.763  1.00  0.00           C  
ATOM   1254  HB2 GLN    93      49.526  86.219  52.585  1.00  0.00           H  
ATOM   1255  HB3 GLN    93      48.607  84.971  51.894  1.00  0.00           H  
ATOM   1256  CG  GLN    93      48.358  85.080  54.060  1.00  0.00           C  
ATOM   1257  HG2 GLN    93      49.018  85.369  54.878  1.00  0.00           H  
ATOM   1258  HG3 GLN    93      47.517  85.773  54.032  1.00  0.00           H  
ATOM   1259  CD  GLN    93      47.838  83.727  54.421  1.00  0.00           C  
ATOM   1260  OE1 GLN    93      48.033  82.726  53.755  1.00  0.00           O  
ATOM   1261  NE2 GLN    93      47.056  83.719  55.468  1.00  0.00           N  
ATOM   1262 HE21 GLN    93      46.565  82.890  55.772  1.00  0.00           H  
ATOM   1263 HE22 GLN    93      46.860  84.576  55.965  1.00  0.00           H  
ATOM   1264  C   GLN    93      50.365  83.359  51.406  1.00  0.00           C  
ATOM   1265  O   GLN    93      50.560  83.813  50.262  1.00  0.00           O  
ATOM   1266  N   GLN    94      49.987  82.118  51.616  1.00  0.00           N  
ATOM   1267  H   GLN    94      49.775  81.868  52.572  1.00  0.00           H  
ATOM   1268  CA  GLN    94      49.895  81.029  50.637  1.00  0.00           C  
ATOM   1269  HA  GLN    94      49.399  81.339  49.718  1.00  0.00           H  
ATOM   1270  CB  GLN    94      51.330  80.656  50.370  1.00  0.00           C  
ATOM   1271  HB2 GLN    94      51.773  81.561  49.956  1.00  0.00           H  
ATOM   1272  HB3 GLN    94      51.815  80.415  51.317  1.00  0.00           H  
ATOM   1273  CG  GLN    94      51.492  79.459  49.435  1.00  0.00           C  
ATOM   1274  HG2 GLN    94      52.572  79.424  49.289  1.00  0.00           H  
ATOM   1275  HG3 GLN    94      51.096  78.508  49.791  1.00  0.00           H  
ATOM   1276  CD  GLN    94      50.962  79.708  48.021  1.00  0.00           C  
ATOM   1277  OE1 GLN    94      50.541  80.806  47.671  1.00  0.00           O  
ATOM   1278  NE2 GLN    94      50.936  78.771  47.110  1.00  0.00           N  
ATOM   1279 HE21 GLN    94      51.110  77.795  47.302  1.00  0.00           H  
ATOM   1280 HE22 GLN    94      50.684  79.055  46.174  1.00  0.00           H  
ATOM   1281  C   GLN    94      49.096  79.922  51.369  1.00  0.00           C  
ATOM   1282  O   GLN    94      49.237  79.761  52.573  1.00  0.00           O  
ATOM   1283  N   SER    95      48.418  79.064  50.550  1.00  0.00           N  
ATOM   1284  H   SER    95      48.498  79.105  49.544  1.00  0.00           H  
ATOM   1285  CA  SER    95      47.581  77.962  51.082  1.00  0.00           C  
ATOM   1286  HA  SER    95      47.972  77.667  52.056  1.00  0.00           H  
ATOM   1287  CB  SER    95      46.120  78.385  51.390  1.00  0.00           C  
ATOM   1288  HB2 SER    95      46.137  79.258  52.044  1.00  0.00           H  
ATOM   1289  HB3 SER    95      45.752  78.651  50.399  1.00  0.00           H  
ATOM   1290  OG  SER    95      45.453  77.232  51.899  1.00  0.00           O  
ATOM   1291  HG  SER    95      45.491  77.275  52.857  1.00  0.00           H  
ATOM   1292  C   SER    95      47.613  76.779  50.068  1.00  0.00           C  
ATOM   1293  O   SER    95      47.411  77.028  48.871  1.00  0.00           O  
ATOM   1294  N   SER    96      47.870  75.590  50.578  1.00  0.00           N  
ATOM   1295  H   SER    96      48.062  75.481  51.563  1.00  0.00           H  
ATOM   1296  CA  SER    96      47.993  74.441  49.659  1.00  0.00           C  
ATOM   1297  HA  SER    96      48.705  74.618  48.853  1.00  0.00           H  
ATOM   1298  CB  SER    96      48.532  73.279  50.479  1.00  0.00           C  
ATOM   1299  HB2 SER    96      47.686  72.879  51.038  1.00  0.00           H  
ATOM   1300  HB3 SER    96      48.893  72.478  49.834  1.00  0.00           H  
ATOM   1301  OG  SER    96      49.642  73.610  51.317  1.00  0.00           O  
ATOM   1302  HG  SER    96      50.387  73.714  50.721  1.00  0.00           H  
ATOM   1303  C   SER    96      46.679  74.044  48.961  1.00  0.00           C  
ATOM   1304  O   SER    96      45.569  74.150  49.516  1.00  0.00           O  
ATOM   1305  N   TYR    97      46.719  73.475  47.777  1.00  0.00           N  
ATOM   1306  H   TYR    97      45.794  73.088  47.656  1.00  0.00           H  
ATOM   1307  CA  TYR    97      47.881  73.184  46.836  1.00  0.00           C  
ATOM   1308  HA  TYR    97      47.403  72.653  46.013  1.00  0.00           H  
ATOM   1309  CB  TYR    97      48.429  74.476  46.202  1.00  0.00           C  
ATOM   1310  HB2 TYR    97      47.670  75.258  46.219  1.00  0.00           H  
ATOM   1311  HB3 TYR    97      49.118  74.956  46.896  1.00  0.00           H  
ATOM   1312  CG  TYR    97      49.039  74.396  44.850  1.00  0.00           C  
ATOM   1313  CD1 TYR    97      50.416  74.292  44.670  1.00  0.00           C  
ATOM   1314  HD1 TYR    97      51.115  74.253  45.492  1.00  0.00           H  
ATOM   1315  CE1 TYR    97      50.882  74.143  43.336  1.00  0.00           C  
ATOM   1316  HE1 TYR    97      51.940  74.114  43.123  1.00  0.00           H  
ATOM   1317  CZ  TYR    97      49.980  74.201  42.252  1.00  0.00           C  
ATOM   1318  OH  TYR    97      50.284  74.059  40.934  1.00  0.00           O  
ATOM   1319  HH  TYR    97      49.571  73.632  40.454  1.00  0.00           H  
ATOM   1320  CE2 TYR    97      48.607  74.228  42.482  1.00  0.00           C  
ATOM   1321  HE2 TYR    97      47.940  74.034  41.655  1.00  0.00           H  
ATOM   1322  CD2 TYR    97      48.177  74.336  43.792  1.00  0.00           C  
ATOM   1323  HD2 TYR    97      47.125  74.248  44.020  1.00  0.00           H  
ATOM   1324  C   TYR    97      48.994  72.216  47.372  1.00  0.00           C  
ATOM   1325  O   TYR    97      50.149  72.664  47.633  1.00  0.00           O  
ATOM   1326  N   PRO    98      48.656  70.968  47.683  1.00  0.00           N  
ATOM   1327  CD  PRO    98      49.536  69.989  48.178  1.00  0.00           C  
ATOM   1328  HD2 PRO    98      49.308  69.913  49.241  1.00  0.00           H  
ATOM   1329  HD3 PRO    98      50.527  70.442  48.154  1.00  0.00           H  
ATOM   1330  CG  PRO    98      49.216  68.696  47.438  1.00  0.00           C  
ATOM   1331  HG2 PRO    98      49.452  67.790  47.997  1.00  0.00           H  
ATOM   1332  HG3 PRO    98      49.802  68.691  46.519  1.00  0.00           H  
ATOM   1333  CB  PRO    98      47.738  68.901  47.082  1.00  0.00           C  
ATOM   1334  HB2 PRO    98      47.175  68.103  47.566  1.00  0.00           H  
ATOM   1335  HB3 PRO    98      47.560  68.757  46.016  1.00  0.00           H  
ATOM   1336  CA  PRO    98      47.388  70.324  47.354  1.00  0.00           C  
ATOM   1337  HA  PRO    98      46.816  70.785  46.549  1.00  0.00           H  
ATOM   1338  C   PRO    98      46.420  70.384  48.573  1.00  0.00           C  
ATOM   1339  O   PRO    98      46.744  70.959  49.611  1.00  0.00           O  
ATOM   1340  N   GLY    99      45.184  70.025  48.384  1.00  0.00           N  
ATOM   1341  H   GLY    99      44.896  69.590  47.520  1.00  0.00           H  
ATOM   1342  CA  GLY    99      44.287  69.742  49.545  1.00  0.00           C  
ATOM   1343  HA2 GLY    99      44.187  70.617  50.187  1.00  0.00           H  
ATOM   1344  HA3 GLY    99      43.342  69.466  49.078  1.00  0.00           H  
ATOM   1345  C   GLY    99      44.762  68.532  50.400  1.00  0.00           C  
ATOM   1346  O   GLY    99      45.674  67.775  49.977  1.00  0.00           O  
ATOM   1347  N   TYR   100      44.177  68.429  51.589  1.00  0.00           N  
ATOM   1348  H   TYR   100      43.554  69.184  51.835  1.00  0.00           H  
ATOM   1349  CA  TYR   100      44.310  67.385  52.619  1.00  0.00           C  
ATOM   1350  HA  TYR   100      44.682  66.474  52.151  1.00  0.00           H  
ATOM   1351  CB  TYR   100      45.361  67.759  53.636  1.00  0.00           C  
ATOM   1352  HB2 TYR   100      45.325  66.956  54.373  1.00  0.00           H  
ATOM   1353  HB3 TYR   100      46.295  67.715  53.075  1.00  0.00           H  
ATOM   1354  CG  TYR   100      45.131  69.113  54.367  1.00  0.00           C  
ATOM   1355  CD1 TYR   100      45.747  70.260  53.882  1.00  0.00           C  
ATOM   1356  HD1 TYR   100      46.480  70.275  53.089  1.00  0.00           H  
ATOM   1357  CE1 TYR   100      45.624  71.451  54.641  1.00  0.00           C  
ATOM   1358  HE1 TYR   100      46.184  72.328  54.353  1.00  0.00           H  
ATOM   1359  CZ  TYR   100      44.688  71.546  55.724  1.00  0.00           C  
ATOM   1360  OH  TYR   100      44.538  72.766  56.338  1.00  0.00           O  
ATOM   1361  HH  TYR   100      45.223  73.395  56.101  1.00  0.00           H  
ATOM   1362  CE2 TYR   100      43.920  70.391  56.053  1.00  0.00           C  
ATOM   1363  HE2 TYR   100      43.116  70.394  56.774  1.00  0.00           H  
ATOM   1364  CD2 TYR   100      44.172  69.199  55.346  1.00  0.00           C  
ATOM   1365  HD2 TYR   100      43.649  68.282  55.571  1.00  0.00           H  
ATOM   1366  C   TYR   100      42.980  66.976  53.292  1.00  0.00           C  
ATOM   1367  O   TYR   100      43.015  66.051  54.047  1.00  0.00           O  
ATOM   1368  N   GLY   101      41.893  67.690  53.212  1.00  0.00           N  
ATOM   1369  H   GLY   101      41.976  68.500  52.615  1.00  0.00           H  
ATOM   1370  CA  GLY   101      40.800  67.753  54.119  1.00  0.00           C  
ATOM   1371  HA2 GLY   101      41.249  67.890  55.103  1.00  0.00           H  
ATOM   1372  HA3 GLY   101      40.180  68.632  53.946  1.00  0.00           H  
ATOM   1373  C   GLY   101      39.938  66.506  54.203  1.00  0.00           C  
ATOM   1374  O   GLY   101      38.954  66.500  54.933  1.00  0.00           O  
ATOM   1375  N   GLN   102      40.211  65.473  53.367  1.00  0.00           N  
ATOM   1376  H   GLN   102      40.999  65.574  52.743  1.00  0.00           H  
ATOM   1377  CA  GLN   102      39.407  64.300  53.259  1.00  0.00           C  
ATOM   1378  HA  GLN   102      38.395  64.693  53.166  1.00  0.00           H  
ATOM   1379  CB  GLN   102      39.618  63.549  51.917  1.00  0.00           C  
ATOM   1380  HB2 GLN   102      38.739  62.958  51.660  1.00  0.00           H  
ATOM   1381  HB3 GLN   102      39.616  64.367  51.196  1.00  0.00           H  
ATOM   1382  CG  GLN   102      40.950  62.809  51.541  1.00  0.00           C  
ATOM   1383  HG2 GLN   102      41.211  62.123  52.347  1.00  0.00           H  
ATOM   1384  HG3 GLN   102      40.724  62.180  50.680  1.00  0.00           H  
ATOM   1385  CD  GLN   102      42.194  63.727  51.323  1.00  0.00           C  
ATOM   1386  OE1 GLN   102      42.276  64.957  51.265  1.00  0.00           O  
ATOM   1387  NE2 GLN   102      43.295  63.252  50.825  1.00  0.00           N  
ATOM   1388 HE21 GLN   102      43.465  62.263  50.939  1.00  0.00           H  
ATOM   1389 HE22 GLN   102      44.006  63.938  50.612  1.00  0.00           H  
ATOM   1390  C   GLN   102      39.544  63.398  54.495  1.00  0.00           C  
ATOM   1391  O   GLN   102      40.258  63.726  55.429  1.00  0.00           O  
ATOM   1392  N   GLN   103      38.897  62.214  54.505  1.00  0.00           N  
ATOM   1393  H   GLN   103      38.402  61.959  53.662  1.00  0.00           H  
ATOM   1394  CA  GLN   103      39.149  61.140  55.433  1.00  0.00           C  
ATOM   1395  HA  GLN   103      38.816  61.519  56.399  1.00  0.00           H  
ATOM   1396  CB  GLN   103      38.307  59.868  54.952  1.00  0.00           C  
ATOM   1397  HB2 GLN   103      37.250  60.133  54.943  1.00  0.00           H  
ATOM   1398  HB3 GLN   103      38.518  59.596  53.918  1.00  0.00           H  
ATOM   1399  CG  GLN   103      38.451  58.604  55.810  1.00  0.00           C  
ATOM   1400  HG2 GLN   103      37.983  57.840  55.189  1.00  0.00           H  
ATOM   1401  HG3 GLN   103      39.449  58.212  56.007  1.00  0.00           H  
ATOM   1402  CD  GLN   103      37.606  58.661  57.107  1.00  0.00           C  
ATOM   1403  OE1 GLN   103      36.729  59.545  57.313  1.00  0.00           O  
ATOM   1404  NE2 GLN   103      37.989  57.953  58.118  1.00  0.00           N  
ATOM   1405 HE21 GLN   103      37.550  58.100  59.016  1.00  0.00           H  
ATOM   1406 HE22 GLN   103      38.816  57.391  57.980  1.00  0.00           H  
ATOM   1407  C   GLN   103      40.636  60.869  55.555  1.00  0.00           C  
ATOM   1408  O   GLN   103      41.322  60.694  54.532  1.00  0.00           O  
ATOM   1409  N   PRO   104      41.171  60.640  56.788  1.00  0.00           N  
ATOM   1410  CD  PRO   104      40.614  61.176  58.095  1.00  0.00           C  
ATOM   1411  HD2 PRO   104      39.586  60.921  58.351  1.00  0.00           H  
ATOM   1412  HD3 PRO   104      40.601  62.255  57.945  1.00  0.00           H  
ATOM   1413  CG  PRO   104      41.596  60.860  59.216  1.00  0.00           C  
ATOM   1414  HG2 PRO   104      41.432  59.849  59.587  1.00  0.00           H  
ATOM   1415  HG3 PRO   104      41.541  61.641  59.974  1.00  0.00           H  
ATOM   1416  CB  PRO   104      42.901  60.889  58.409  1.00  0.00           C  
ATOM   1417  HB2 PRO   104      43.694  60.303  58.875  1.00  0.00           H  
ATOM   1418  HB3 PRO   104      43.185  61.938  58.325  1.00  0.00           H  
ATOM   1419  CA  PRO   104      42.553  60.358  57.044  1.00  0.00           C  
ATOM   1420  HA  PRO   104      43.132  60.891  56.291  1.00  0.00           H  
ATOM   1421  C   PRO   104      42.670  58.799  57.047  1.00  0.00           C  
ATOM   1422  O   PRO   104      42.325  58.032  57.979  1.00  0.00           O  
ATOM   1423  N   ALA   105      42.945  58.166  55.859  1.00  0.00           N  
ATOM   1424  H   ALA   105      42.999  58.727  55.021  1.00  0.00           H  
ATOM   1425  CA  ALA   105      42.845  56.724  55.737  1.00  0.00           C  
ATOM   1426  HA  ALA   105      41.823  56.449  55.999  1.00  0.00           H  
ATOM   1427  CB  ALA   105      42.986  56.485  54.276  1.00  0.00           C  
ATOM   1428  HB1 ALA   105      42.235  57.078  53.755  1.00  0.00           H  
ATOM   1429  HB2 ALA   105      43.991  56.711  53.920  1.00  0.00           H  
ATOM   1430  HB3 ALA   105      42.878  55.413  54.114  1.00  0.00           H  
ATOM   1431  C   ALA   105      43.865  55.889  56.623  1.00  0.00           C  
ATOM   1432  O   ALA   105      44.917  56.435  56.850  1.00  0.00           O  
ATOM   1433  N   PRO   106      43.594  54.583  56.994  1.00  0.00           N  
ATOM   1434  CD  PRO   106      42.515  53.722  56.551  1.00  0.00           C  
ATOM   1435  HD2 PRO   106      42.255  53.814  55.497  1.00  0.00           H  
ATOM   1436  HD3 PRO   106      41.619  54.029  57.091  1.00  0.00           H  
ATOM   1437  CG  PRO   106      42.862  52.277  57.013  1.00  0.00           C  
ATOM   1438  HG2 PRO   106      43.157  51.703  56.134  1.00  0.00           H  
ATOM   1439  HG3 PRO   106      41.918  51.844  57.346  1.00  0.00           H  
ATOM   1440  CB  PRO   106      43.889  52.455  58.141  1.00  0.00           C  
ATOM   1441  HB2 PRO   106      44.600  51.629  58.147  1.00  0.00           H  
ATOM   1442  HB3 PRO   106      43.358  52.563  59.086  1.00  0.00           H  
ATOM   1443  CA  PRO   106      44.560  53.785  57.808  1.00  0.00           C  
ATOM   1444  HA  PRO   106      44.691  54.454  58.658  1.00  0.00           H  
ATOM   1445  C   PRO   106      45.919  53.579  57.132  1.00  0.00           C  
ATOM   1446  O   PRO   106      46.028  53.141  56.018  1.00  0.00           O  
ATOM   1447  N   SER   107      47.076  53.870  57.768  1.00  0.00           N  
ATOM   1448  H   SER   107      46.847  54.080  58.730  1.00  0.00           H  
ATOM   1449  CA  SER   107      48.446  53.489  57.325  1.00  0.00           C  
ATOM   1450  HA  SER   107      48.581  54.081  56.419  1.00  0.00           H  
ATOM   1451  CB  SER   107      49.418  54.046  58.474  1.00  0.00           C  
ATOM   1452  HB2 SER   107      49.113  53.659  59.446  1.00  0.00           H  
ATOM   1453  HB3 SER   107      50.476  53.871  58.279  1.00  0.00           H  
ATOM   1454  OG  SER   107      49.196  55.438  58.524  1.00  0.00           O  
ATOM   1455  HG  SER   107      48.515  55.607  59.180  1.00  0.00           H  
ATOM   1456  C   SER   107      48.780  52.052  56.974  1.00  0.00           C  
ATOM   1457  O   SER   107      48.012  51.140  57.338  1.00  0.00           O  
ATOM   1458  N   SER   108      49.973  51.746  56.374  1.00  0.00           N  
ATOM   1459  H   SER   108      50.638  52.478  56.167  1.00  0.00           H  
ATOM   1460  CA  SER   108      50.312  50.350  55.945  1.00  0.00           C  
ATOM   1461  HA  SER   108      49.659  49.716  56.544  1.00  0.00           H  
ATOM   1462  CB  SER   108      50.207  50.058  54.472  1.00  0.00           C  
ATOM   1463  HB2 SER   108      50.052  48.997  54.280  1.00  0.00           H  
ATOM   1464  HB3 SER   108      49.323  50.624  54.180  1.00  0.00           H  
ATOM   1465  OG  SER   108      51.231  50.617  53.703  1.00  0.00           O  
ATOM   1466  HG  SER   108      51.024  50.446  52.781  1.00  0.00           H  
ATOM   1467  C   SER   108      51.701  49.940  56.425  1.00  0.00           C  
ATOM   1468  O   SER   108      52.037  48.795  56.244  1.00  0.00           O  
ATOM   1469  N   THR   109      52.502  50.806  57.029  1.00  0.00           N  
ATOM   1470  H   THR   109      52.208  51.772  57.038  1.00  0.00           H  
ATOM   1471  CA  THR   109      53.908  50.494  57.479  1.00  0.00           C  
ATOM   1472  HA  THR   109      54.677  50.246  56.748  1.00  0.00           H  
ATOM   1473  CB  THR   109      54.613  51.766  58.009  1.00  0.00           C  
ATOM   1474  HB  THR   109      53.937  52.268  58.702  1.00  0.00           H  
ATOM   1475  CG2 THR   109      56.008  51.509  58.737  1.00  0.00           C  
ATOM   1476 HG21 THR   109      55.842  50.678  59.423  1.00  0.00           H  
ATOM   1477 HG22 THR   109      56.859  51.269  58.099  1.00  0.00           H  
ATOM   1478 HG23 THR   109      56.419  52.349  59.297  1.00  0.00           H  
ATOM   1479  OG1 THR   109      54.763  52.549  56.854  1.00  0.00           O  
ATOM   1480  HG1 THR   109      53.877  52.737  56.536  1.00  0.00           H  
ATOM   1481  C   THR   109      53.846  49.424  58.582  1.00  0.00           C  
ATOM   1482  O   THR   109      53.034  49.489  59.526  1.00  0.00           O  
ATOM   1483  N   SER   110      54.853  48.470  58.429  1.00  0.00           N  
ATOM   1484  H   SER   110      55.441  48.586  57.615  1.00  0.00           H  
ATOM   1485  CA  SER   110      55.168  47.297  59.282  1.00  0.00           C  
ATOM   1486  HA  SER   110      55.081  47.647  60.311  1.00  0.00           H  
ATOM   1487  CB  SER   110      54.145  46.291  58.870  1.00  0.00           C  
ATOM   1488  HB2 SER   110      53.195  46.731  58.569  1.00  0.00           H  
ATOM   1489  HB3 SER   110      54.377  45.789  57.931  1.00  0.00           H  
ATOM   1490  OG  SER   110      53.924  45.315  59.890  1.00  0.00           O  
ATOM   1491  HG  SER   110      54.129  44.447  59.534  1.00  0.00           H  
ATOM   1492  C   SER   110      56.593  46.812  59.021  1.00  0.00           C  
ATOM   1493  O   SER   110      57.025  47.000  57.842  1.00  0.00           O  
ATOM   1494  N   GLY   111      57.314  46.163  59.943  1.00  0.00           N  
ATOM   1495  H   GLY   111      56.971  46.164  60.893  1.00  0.00           H  
ATOM   1496  CA  GLY   111      58.769  45.934  59.683  1.00  0.00           C  
ATOM   1497  HA2 GLY   111      58.898  44.852  59.688  1.00  0.00           H  
ATOM   1498  HA3 GLY   111      59.077  46.445  58.770  1.00  0.00           H  
ATOM   1499  C   GLY   111      59.542  46.461  60.901  1.00  0.00           C  
ATOM   1500  O   GLY   111      59.511  45.859  61.977  1.00  0.00           O  
ATOM   1501  N   SER   112      60.368  47.516  60.857  1.00  0.00           N  
ATOM   1502  H   SER   112      60.791  47.768  61.740  1.00  0.00           H  
ATOM   1503  CA  SER   112      60.571  48.481  59.769  1.00  0.00           C  
ATOM   1504  HA  SER   112      61.215  49.264  60.170  1.00  0.00           H  
ATOM   1505  CB  SER   112      61.379  47.906  58.587  1.00  0.00           C  
ATOM   1506  HB2 SER   112      62.280  47.391  58.921  1.00  0.00           H  
ATOM   1507  HB3 SER   112      60.787  47.173  58.038  1.00  0.00           H  
ATOM   1508  OG  SER   112      61.784  48.960  57.828  1.00  0.00           O  
ATOM   1509  HG  SER   112      61.446  48.834  56.938  1.00  0.00           H  
ATOM   1510  C   SER   112      59.267  49.186  59.307  1.00  0.00           C  
ATOM   1511  O   SER   112      58.974  49.320  58.141  1.00  0.00           O  
ATOM   1512  N   TYR   113      58.316  49.584  60.195  1.00  0.00           N  
ATOM   1513  H   TYR   113      57.452  49.886  59.769  1.00  0.00           H  
ATOM   1514  CA  TYR   113      58.410  49.833  61.603  1.00  0.00           C  
ATOM   1515  HA  TYR   113      59.151  49.155  62.027  1.00  0.00           H  
ATOM   1516  CB  TYR   113      58.808  51.210  61.710  1.00  0.00           C  
ATOM   1517  HB2 TYR   113      58.096  51.858  61.199  1.00  0.00           H  
ATOM   1518  HB3 TYR   113      58.599  51.608  62.703  1.00  0.00           H  
ATOM   1519  CG  TYR   113      60.185  51.753  61.374  1.00  0.00           C  
ATOM   1520  CD1 TYR   113      61.102  51.886  62.411  1.00  0.00           C  
ATOM   1521  HD1 TYR   113      60.745  51.814  63.427  1.00  0.00           H  
ATOM   1522  CE1 TYR   113      62.413  52.399  62.120  1.00  0.00           C  
ATOM   1523  HE1 TYR   113      63.070  52.503  62.971  1.00  0.00           H  
ATOM   1524  CZ  TYR   113      62.824  52.592  60.803  1.00  0.00           C  
ATOM   1525  OH  TYR   113      64.162  52.923  60.601  1.00  0.00           O  
ATOM   1526  HH  TYR   113      64.466  52.618  59.743  1.00  0.00           H  
ATOM   1527  CE2 TYR   113      61.903  52.488  59.808  1.00  0.00           C  
ATOM   1528  HE2 TYR   113      62.255  52.655  58.801  1.00  0.00           H  
ATOM   1529  CD2 TYR   113      60.558  52.141  60.080  1.00  0.00           C  
ATOM   1530  HD2 TYR   113      59.812  52.251  59.307  1.00  0.00           H  
ATOM   1531  C   TYR   113      57.064  49.573  62.302  1.00  0.00           C  
ATOM   1532  O   TYR   113      55.984  49.785  61.750  1.00  0.00           O  
ATOM   1533  N   GLY   114      57.230  48.976  63.459  1.00  0.00           N  
ATOM   1534  H   GLY   114      58.160  48.736  63.772  1.00  0.00           H  
ATOM   1535  CA  GLY   114      56.126  48.412  64.198  1.00  0.00           C  
ATOM   1536  HA2 GLY   114      56.572  48.169  65.162  1.00  0.00           H  
ATOM   1537  HA3 GLY   114      55.277  49.093  64.248  1.00  0.00           H  
ATOM   1538  C   GLY   114      55.727  47.033  63.600  1.00  0.00           C  
ATOM   1539  O   GLY   114      56.135  46.686  62.471  1.00  0.00           O  
ATOM   1540  N   SER   115      54.918  46.224  64.294  1.00  0.00           N  
ATOM   1541  H   SER   115      54.753  45.301  63.918  1.00  0.00           H  
ATOM   1542  CA  SER   115      54.333  46.516  65.587  1.00  0.00           C  
ATOM   1543  HA  SER   115      54.964  47.247  66.092  1.00  0.00           H  
ATOM   1544  CB  SER   115      52.959  47.198  65.272  1.00  0.00           C  
ATOM   1545  HB2 SER   115      52.477  47.558  66.181  1.00  0.00           H  
ATOM   1546  HB3 SER   115      53.260  48.105  64.746  1.00  0.00           H  
ATOM   1547  OG  SER   115      52.094  46.482  64.451  1.00  0.00           O  
ATOM   1548  HG  SER   115      51.305  47.017  64.341  1.00  0.00           H  
ATOM   1549  C   SER   115      54.192  45.334  66.621  1.00  0.00           C  
ATOM   1550  O   SER   115      53.418  45.391  67.598  1.00  0.00           O  
ATOM   1551  N   SER   116      54.945  44.203  66.367  1.00  0.00           N  
ATOM   1552  H   SER   116      55.807  44.386  65.876  1.00  0.00           H  
ATOM   1553  CA  SER   116      54.873  42.895  67.094  1.00  0.00           C  
ATOM   1554  HA  SER   116      54.652  43.201  68.116  1.00  0.00           H  
ATOM   1555  CB  SER   116      53.797  41.956  66.607  1.00  0.00           C  
ATOM   1556  HB2 SER   116      54.074  41.748  65.574  1.00  0.00           H  
ATOM   1557  HB3 SER   116      53.755  41.002  67.133  1.00  0.00           H  
ATOM   1558  OG  SER   116      52.562  42.521  66.633  1.00  0.00           O  
ATOM   1559  HG  SER   116      52.404  42.906  65.768  1.00  0.00           H  
ATOM   1560  C   SER   116      56.189  42.108  67.187  1.00  0.00           C  
ATOM   1561  O   SER   116      57.165  42.260  66.455  1.00  0.00           O  
ATOM   1562  N   SER   117      56.135  41.156  68.121  1.00  0.00           N  
ATOM   1563  H   SER   117      55.306  41.234  68.693  1.00  0.00           H  
ATOM   1564  CA  SER   117      57.153  40.242  68.591  1.00  0.00           C  
ATOM   1565  HA  SER   117      57.809  40.784  69.273  1.00  0.00           H  
ATOM   1566  CB  SER   117      56.477  39.190  69.417  1.00  0.00           C  
ATOM   1567  HB2 SER   117      57.243  38.587  69.905  1.00  0.00           H  
ATOM   1568  HB3 SER   117      55.920  39.579  70.270  1.00  0.00           H  
ATOM   1569  OG  SER   117      55.616  38.411  68.637  1.00  0.00           O  
ATOM   1570  HG  SER   117      55.774  37.529  68.982  1.00  0.00           H  
ATOM   1571  C   SER   117      58.092  39.615  67.503  1.00  0.00           C  
ATOM   1572  O   SER   117      57.734  39.304  66.356  1.00  0.00           O  
ATOM   1573  N   GLN   118      59.280  39.394  68.056  1.00  0.00           N  
ATOM   1574  H   GLN   118      59.442  39.778  68.977  1.00  0.00           H  
ATOM   1575  CA  GLN   118      60.381  38.551  67.553  1.00  0.00           C  
ATOM   1576  HA  GLN   118      61.161  38.580  68.313  1.00  0.00           H  
ATOM   1577  CB  GLN   118      59.885  37.106  67.335  1.00  0.00           C  
ATOM   1578  HB2 GLN   118      59.058  37.149  66.626  1.00  0.00           H  
ATOM   1579  HB3 GLN   118      60.615  36.398  66.943  1.00  0.00           H  
ATOM   1580  CG  GLN   118      59.429  36.322  68.600  1.00  0.00           C  
ATOM   1581  HG2 GLN   118      58.624  36.850  69.111  1.00  0.00           H  
ATOM   1582  HG3 GLN   118      58.868  35.433  68.312  1.00  0.00           H  
ATOM   1583  CD  GLN   118      60.496  36.032  69.630  1.00  0.00           C  
ATOM   1584  OE1 GLN   118      61.594  36.515  69.603  1.00  0.00           O  
ATOM   1585  NE2 GLN   118      60.330  35.167  70.567  1.00  0.00           N  
ATOM   1586 HE21 GLN   118      59.572  34.500  70.569  1.00  0.00           H  
ATOM   1587 HE22 GLN   118      60.993  35.102  71.325  1.00  0.00           H  
ATOM   1588  C   GLN   118      60.950  39.143  66.173  1.00  0.00           C  
ATOM   1589  O   GLN   118      60.257  39.830  65.396  1.00  0.00           O  
ATOM   1590  N   SER   119      62.201  38.817  65.754  1.00  0.00           N  
ATOM   1591  H   SER   119      62.358  39.170  64.821  1.00  0.00           H  
ATOM   1592  CA  SER   119      63.273  38.060  66.432  1.00  0.00           C  
ATOM   1593  HA  SER   119      62.939  37.926  67.461  1.00  0.00           H  
ATOM   1594  CB  SER   119      63.579  36.702  65.892  1.00  0.00           C  
ATOM   1595  HB2 SER   119      64.403  36.237  66.433  1.00  0.00           H  
ATOM   1596  HB3 SER   119      62.691  36.090  66.053  1.00  0.00           H  
ATOM   1597  OG  SER   119      63.865  36.605  64.490  1.00  0.00           O  
ATOM   1598  HG  SER   119      63.376  37.359  64.152  1.00  0.00           H  
ATOM   1599  C   SER   119      64.611  38.857  66.478  1.00  0.00           C  
ATOM   1600  O   SER   119      64.943  39.565  65.490  1.00  0.00           O  
ATOM   1601  N   SER   120      65.437  38.658  67.529  1.00  0.00           N  
ATOM   1602  H   SER   120      65.090  38.028  68.238  1.00  0.00           H  
ATOM   1603  CA  SER   120      66.773  39.237  67.704  1.00  0.00           C  
ATOM   1604  HA  SER   120      66.594  40.310  67.638  1.00  0.00           H  
ATOM   1605  CB  SER   120      67.198  38.897  69.109  1.00  0.00           C  
ATOM   1606  HB2 SER   120      66.371  38.854  69.817  1.00  0.00           H  
ATOM   1607  HB3 SER   120      67.603  37.897  68.957  1.00  0.00           H  
ATOM   1608  OG  SER   120      68.198  39.637  69.576  1.00  0.00           O  
ATOM   1609  HG  SER   120      68.126  39.597  70.533  1.00  0.00           H  
ATOM   1610  C   SER   120      67.787  38.777  66.572  1.00  0.00           C  
ATOM   1611  O   SER   120      67.734  37.622  66.157  1.00  0.00           O  
ATOM   1612  N   SER   121      68.698  39.604  66.106  1.00  0.00           N  
ATOM   1613  H   SER   121      69.206  39.234  65.316  1.00  0.00           H  
ATOM   1614  CA  SER   121      69.127  40.896  66.618  1.00  0.00           C  
ATOM   1615  HA  SER   121      68.896  41.044  67.673  1.00  0.00           H  
ATOM   1616  CB  SER   121      70.622  41.061  66.546  1.00  0.00           C  
ATOM   1617  HB2 SER   121      71.105  40.325  67.188  1.00  0.00           H  
ATOM   1618  HB3 SER   121      70.916  40.869  65.515  1.00  0.00           H  
ATOM   1619  OG  SER   121      71.031  42.354  66.954  1.00  0.00           O  
ATOM   1620  HG  SER   121      71.981  42.401  66.821  1.00  0.00           H  
ATOM   1621  C   SER   121      68.461  42.062  65.873  1.00  0.00           C  
ATOM   1622  O   SER   121      68.521  42.199  64.634  1.00  0.00           O  
ATOM   1623  N   TYR   122      67.789  42.898  66.638  1.00  0.00           N  
ATOM   1624  H   TYR   122      67.833  42.710  67.629  1.00  0.00           H  
ATOM   1625  CA  TYR   122      67.152  44.074  66.122  1.00  0.00           C  
ATOM   1626  HA  TYR   122      66.660  43.863  65.172  1.00  0.00           H  
ATOM   1627  CB  TYR   122      66.151  44.454  67.222  1.00  0.00           C  
ATOM   1628  HB2 TYR   122      66.868  44.772  67.979  1.00  0.00           H  
ATOM   1629  HB3 TYR   122      65.504  45.284  66.939  1.00  0.00           H  
ATOM   1630  CG  TYR   122      65.244  43.343  67.753  1.00  0.00           C  
ATOM   1631  CD1 TYR   122      65.671  42.641  68.865  1.00  0.00           C  
ATOM   1632  HD1 TYR   122      66.518  42.881  69.490  1.00  0.00           H  
ATOM   1633  CE1 TYR   122      64.826  41.643  69.414  1.00  0.00           C  
ATOM   1634  HE1 TYR   122      65.152  41.030  70.241  1.00  0.00           H  
ATOM   1635  CZ  TYR   122      63.600  41.257  68.823  1.00  0.00           C  
ATOM   1636  OH  TYR   122      62.918  40.119  69.184  1.00  0.00           O  
ATOM   1637  HH  TYR   122      63.224  39.710  69.997  1.00  0.00           H  
ATOM   1638  CE2 TYR   122      63.255  41.909  67.632  1.00  0.00           C  
ATOM   1639  HE2 TYR   122      62.408  41.586  67.045  1.00  0.00           H  
ATOM   1640  CD2 TYR   122      64.052  42.965  67.112  1.00  0.00           C  
ATOM   1641  HD2 TYR   122      63.690  43.480  66.234  1.00  0.00           H  
ATOM   1642  C   TYR   122      68.077  45.313  65.832  1.00  0.00           C  
ATOM   1643  O   TYR   122      68.914  45.687  66.605  1.00  0.00           O  
ATOM   1644  N   GLY   123      67.751  46.184  64.826  1.00  0.00           N  
ATOM   1645  H   GLY   123      68.377  46.950  64.622  1.00  0.00           H  
ATOM   1646  CA  GLY   123      66.565  46.034  63.964  1.00  0.00           C  
ATOM   1647  HA2 GLY   123      66.795  45.444  63.077  1.00  0.00           H  
ATOM   1648  HA3 GLY   123      65.689  45.652  64.487  1.00  0.00           H  
ATOM   1649  C   GLY   123      66.146  47.427  63.520  1.00  0.00           C  
ATOM   1650  O   GLY   123      66.864  48.321  63.332  1.00  0.00           O  
ATOM   1651  N   GLN   124      64.808  47.600  63.333  1.00  0.00           N  
ATOM   1652  H   GLN   124      64.280  46.744  63.431  1.00  0.00           H  
ATOM   1653  CA  GLN   124      64.090  48.773  63.029  1.00  0.00           C  
ATOM   1654  HA  GLN   124      64.710  49.616  63.334  1.00  0.00           H  
ATOM   1655  CB  GLN   124      63.807  48.939  61.470  1.00  0.00           C  
ATOM   1656  HB2 GLN   124      63.008  48.288  61.118  1.00  0.00           H  
ATOM   1657  HB3 GLN   124      63.359  49.928  61.372  1.00  0.00           H  
ATOM   1658  CG  GLN   124      65.004  48.631  60.590  1.00  0.00           C  
ATOM   1659  HG2 GLN   124      65.542  47.757  60.958  1.00  0.00           H  
ATOM   1660  HG3 GLN   124      64.625  48.478  59.580  1.00  0.00           H  
ATOM   1661  CD  GLN   124      66.029  49.780  60.458  1.00  0.00           C  
ATOM   1662  OE1 GLN   124      66.152  50.680  61.303  1.00  0.00           O  
ATOM   1663  NE2 GLN   124      66.952  49.692  59.568  1.00  0.00           N  
ATOM   1664 HE21 GLN   124      66.848  49.004  58.835  1.00  0.00           H  
ATOM   1665 HE22 GLN   124      67.609  50.457  59.515  1.00  0.00           H  
ATOM   1666  C   GLN   124      62.782  48.819  63.908  1.00  0.00           C  
ATOM   1667  O   GLN   124      61.756  48.370  63.435  1.00  0.00           O  
ATOM   1668  N   PRO   125      62.734  49.386  65.149  1.00  0.00           N  
ATOM   1669  CD  PRO   125      61.509  49.589  65.868  1.00  0.00           C  
ATOM   1670  HD2 PRO   125      60.986  48.670  66.134  1.00  0.00           H  
ATOM   1671  HD3 PRO   125      60.829  50.063  65.160  1.00  0.00           H  
ATOM   1672  CG  PRO   125      61.793  50.459  67.129  1.00  0.00           C  
ATOM   1673  HG2 PRO   125      62.026  49.748  67.921  1.00  0.00           H  
ATOM   1674  HG3 PRO   125      60.994  51.154  67.389  1.00  0.00           H  
ATOM   1675  CB  PRO   125      63.127  51.110  66.647  1.00  0.00           C  
ATOM   1676  HB2 PRO   125      63.755  51.379  67.497  1.00  0.00           H  
ATOM   1677  HB3 PRO   125      62.880  52.027  66.112  1.00  0.00           H  
ATOM   1678  CA  PRO   125      63.841  50.240  65.689  1.00  0.00           C  
ATOM   1679  HA  PRO   125      64.377  50.865  64.975  1.00  0.00           H  
ATOM   1680  C   PRO   125      64.936  49.486  66.382  1.00  0.00           C  
ATOM   1681  O   PRO   125      64.841  48.238  66.536  1.00  0.00           O  
ATOM   1682  N   GLN   126      66.078  50.117  66.639  1.00  0.00           N  
ATOM   1683  H   GLN   126      66.010  51.078  66.335  1.00  0.00           H  
ATOM   1684  CA  GLN   126      67.372  49.699  67.143  1.00  0.00           C  
ATOM   1685  HA  GLN   126      67.823  48.977  66.462  1.00  0.00           H  
ATOM   1686  CB  GLN   126      68.227  51.007  67.156  1.00  0.00           C  
ATOM   1687  HB2 GLN   126      68.435  51.412  66.166  1.00  0.00           H  
ATOM   1688  HB3 GLN   126      67.671  51.762  67.711  1.00  0.00           H  
ATOM   1689  CG  GLN   126      69.639  50.848  67.708  1.00  0.00           C  
ATOM   1690  HG2 GLN   126      70.157  51.793  67.550  1.00  0.00           H  
ATOM   1691  HG3 GLN   126      69.537  50.680  68.780  1.00  0.00           H  
ATOM   1692  CD  GLN   126      70.469  49.696  67.105  1.00  0.00           C  
ATOM   1693  OE1 GLN   126      70.116  49.143  66.035  1.00  0.00           O  
ATOM   1694  NE2 GLN   126      71.514  49.367  67.840  1.00  0.00           N  
ATOM   1695 HE21 GLN   126      71.736  49.930  68.648  1.00  0.00           H  
ATOM   1696 HE22 GLN   126      72.036  48.542  67.581  1.00  0.00           H  
ATOM   1697  C   GLN   126      67.353  49.047  68.498  1.00  0.00           C  
ATOM   1698  O   GLN   126      66.770  49.518  69.428  1.00  0.00           O  
ATOM   1699  N   SER   127      67.945  47.855  68.533  1.00  0.00           N  
ATOM   1700  H   SER   127      68.390  47.448  67.723  1.00  0.00           H  
ATOM   1701  CA  SER   127      67.951  46.906  69.685  1.00  0.00           C  
ATOM   1702  HA  SER   127      68.474  46.049  69.260  1.00  0.00           H  
ATOM   1703  CB  SER   127      68.775  47.566  70.817  1.00  0.00           C  
ATOM   1704  HB2 SER   127      68.350  48.521  71.126  1.00  0.00           H  
ATOM   1705  HB3 SER   127      68.700  46.832  71.619  1.00  0.00           H  
ATOM   1706  OG  SER   127      70.126  47.817  70.492  1.00  0.00           O  
ATOM   1707  HG  SER   127      70.539  47.017  70.159  1.00  0.00           H  
ATOM   1708  C   SER   127      66.597  46.394  70.234  1.00  0.00           C  
ATOM   1709  O   SER   127      66.650  45.526  71.135  1.00  0.00           O  
ATOM   1710  N   GLY   128      65.492  46.882  69.747  1.00  0.00           N  
ATOM   1711  H   GLY   128      65.429  47.428  68.899  1.00  0.00           H  
ATOM   1712  CA  GLY   128      64.102  46.528  70.194  1.00  0.00           C  
ATOM   1713  HA2 GLY   128      63.673  45.835  69.471  1.00  0.00           H  
ATOM   1714  HA3 GLY   128      64.071  46.088  71.191  1.00  0.00           H  
ATOM   1715  C   GLY   128      63.178  47.750  70.119  1.00  0.00           C  
ATOM   1716  O   GLY   128      63.623  48.810  69.722  1.00  0.00           O  
ATOM   1717  N   SER   129      61.958  47.681  70.561  1.00  0.00           N  
ATOM   1718  H   SER   129      61.396  48.518  70.502  1.00  0.00           H  
ATOM   1719  CA  SER   129      61.341  46.627  71.325  1.00  0.00           C  
ATOM   1720  HA  SER   129      60.386  47.101  71.549  1.00  0.00           H  
ATOM   1721  CB  SER   129      61.030  45.352  70.511  1.00  0.00           C  
ATOM   1722  HB2 SER   129      62.001  44.877  70.370  1.00  0.00           H  
ATOM   1723  HB3 SER   129      60.406  44.674  71.093  1.00  0.00           H  
ATOM   1724  OG  SER   129      60.480  45.562  69.239  1.00  0.00           O  
ATOM   1725  HG  SER   129      61.213  45.732  68.644  1.00  0.00           H  
ATOM   1726  C   SER   129      61.970  46.329  72.672  1.00  0.00           C  
ATOM   1727  O   SER   129      62.322  45.207  72.899  1.00  0.00           O  
ATOM   1728  N   TYR   130      62.248  47.364  73.549  1.00  0.00           N  
ATOM   1729  H   TYR   130      61.947  48.299  73.311  1.00  0.00           H  
ATOM   1730  CA  TYR   130      63.130  47.138  74.743  1.00  0.00           C  
ATOM   1731  HA  TYR   130      62.974  46.157  75.191  1.00  0.00           H  
ATOM   1732  CB  TYR   130      64.578  46.943  74.259  1.00  0.00           C  
ATOM   1733  HB2 TYR   130      64.652  46.172  73.492  1.00  0.00           H  
ATOM   1734  HB3 TYR   130      64.784  47.806  73.627  1.00  0.00           H  
ATOM   1735  CG  TYR   130      65.719  46.854  75.264  1.00  0.00           C  
ATOM   1736  CD1 TYR   130      66.747  47.822  75.147  1.00  0.00           C  
ATOM   1737  HD1 TYR   130      66.671  48.561  74.363  1.00  0.00           H  
ATOM   1738  CE1 TYR   130      67.811  47.747  76.015  1.00  0.00           C  
ATOM   1739  HE1 TYR   130      68.659  48.416  76.010  1.00  0.00           H  
ATOM   1740  CZ  TYR   130      67.833  46.700  76.980  1.00  0.00           C  
ATOM   1741  OH  TYR   130      68.832  46.678  77.856  1.00  0.00           O  
ATOM   1742  HH  TYR   130      69.448  47.322  77.497  1.00  0.00           H  
ATOM   1743  CE2 TYR   130      66.775  45.825  77.102  1.00  0.00           C  
ATOM   1744  HE2 TYR   130      66.759  45.087  77.890  1.00  0.00           H  
ATOM   1745  CD2 TYR   130      65.664  45.937  76.274  1.00  0.00           C  
ATOM   1746  HD2 TYR   130      64.912  45.163  76.259  1.00  0.00           H  
ATOM   1747  C   TYR   130      62.931  48.158  75.915  1.00  0.00           C  
ATOM   1748  O   TYR   130      63.517  49.276  75.712  1.00  0.00           O  
ATOM   1749  N   SER   131      62.331  47.876  77.081  1.00  0.00           N  
ATOM   1750  H   SER   131      62.550  48.604  77.746  1.00  0.00           H  
ATOM   1751  CA  SER   131      61.439  46.774  77.538  1.00  0.00           C  
ATOM   1752  HA  SER   131      60.907  47.216  78.380  1.00  0.00           H  
ATOM   1753  CB  SER   131      60.294  46.465  76.559  1.00  0.00           C  
ATOM   1754  HB2 SER   131      60.651  45.938  75.674  1.00  0.00           H  
ATOM   1755  HB3 SER   131      59.614  45.885  77.183  1.00  0.00           H  
ATOM   1756  OG  SER   131      59.665  47.566  76.056  1.00  0.00           O  
ATOM   1757  HG  SER   131      59.276  47.930  76.854  1.00  0.00           H  
ATOM   1758  C   SER   131      62.163  45.492  78.091  1.00  0.00           C  
ATOM   1759  O   SER   131      62.633  44.694  77.332  1.00  0.00           O  
ATOM   1760  N   GLN   132      62.090  45.143  79.391  1.00  0.00           N  
ATOM   1761  H   GLN   132      62.436  44.224  79.625  1.00  0.00           H  
ATOM   1762  CA  GLN   132      61.578  45.909  80.564  1.00  0.00           C  
ATOM   1763  HA  GLN   132      61.703  46.982  80.417  1.00  0.00           H  
ATOM   1764  CB  GLN   132      60.084  45.660  80.650  1.00  0.00           C  
ATOM   1765  HB2 GLN   132      59.488  46.198  79.912  1.00  0.00           H  
ATOM   1766  HB3 GLN   132      59.934  44.583  80.575  1.00  0.00           H  
ATOM   1767  CG  GLN   132      59.470  46.024  81.977  1.00  0.00           C  
ATOM   1768  HG2 GLN   132      58.535  45.475  82.093  1.00  0.00           H  
ATOM   1769  HG3 GLN   132      60.071  45.567  82.763  1.00  0.00           H  
ATOM   1770  CD  GLN   132      59.221  47.517  82.257  1.00  0.00           C  
ATOM   1771  OE1 GLN   132      60.063  48.308  81.749  1.00  0.00           O  
ATOM   1772  NE2 GLN   132      58.201  47.973  82.869  1.00  0.00           N  
ATOM   1773 HE21 GLN   132      57.602  47.250  83.242  1.00  0.00           H  
ATOM   1774 HE22 GLN   132      58.058  48.972  82.918  1.00  0.00           H  
ATOM   1775  C   GLN   132      62.443  45.493  81.829  1.00  0.00           C  
ATOM   1776  O   GLN   132      62.329  44.305  82.163  1.00  0.00           O  
ATOM   1777  N   GLN   133      62.994  46.419  82.530  1.00  0.00           N  
ATOM   1778  H   GLN   133      62.923  47.360  82.169  1.00  0.00           H  
ATOM   1779  CA  GLN   133      63.794  46.285  83.784  1.00  0.00           C  
ATOM   1780  HA  GLN   133      64.203  47.246  84.097  1.00  0.00           H  
ATOM   1781  CB  GLN   133      62.967  45.824  84.929  1.00  0.00           C  
ATOM   1782  HB2 GLN   133      62.519  44.839  84.799  1.00  0.00           H  
ATOM   1783  HB3 GLN   133      63.514  45.884  85.870  1.00  0.00           H  
ATOM   1784  CG  GLN   133      61.743  46.745  85.139  1.00  0.00           C  
ATOM   1785  HG2 GLN   133      62.110  47.675  85.574  1.00  0.00           H  
ATOM   1786  HG3 GLN   133      61.189  46.925  84.218  1.00  0.00           H  
ATOM   1787  CD  GLN   133      60.750  46.248  86.175  1.00  0.00           C  
ATOM   1788  OE1 GLN   133      59.636  45.922  85.901  1.00  0.00           O  
ATOM   1789  NE2 GLN   133      61.060  46.051  87.448  1.00  0.00           N  
ATOM   1790 HE21 GLN   133      62.014  46.115  87.774  1.00  0.00           H  
ATOM   1791 HE22 GLN   133      60.437  45.485  88.006  1.00  0.00           H  
ATOM   1792  C   GLN   133      65.062  45.489  83.678  1.00  0.00           C  
ATOM   1793  O   GLN   133      65.225  44.466  84.387  1.00  0.00           O  
ATOM   1794  N   PRO   134      65.960  45.872  82.696  1.00  0.00           N  
ATOM   1795  CD  PRO   134      67.216  45.179  82.622  1.00  0.00           C  
ATOM   1796  HD2 PRO   134      67.103  44.110  82.444  1.00  0.00           H  
ATOM   1797  HD3 PRO   134      67.715  45.323  83.581  1.00  0.00           H  
ATOM   1798  CG  PRO   134      68.037  45.882  81.521  1.00  0.00           C  
ATOM   1799  HG2 PRO   134      67.823  45.472  80.534  1.00  0.00           H  
ATOM   1800  HG3 PRO   134      69.075  45.807  81.847  1.00  0.00           H  
ATOM   1801  CB  PRO   134      67.517  47.241  81.501  1.00  0.00           C  
ATOM   1802  HB2 PRO   134      67.685  47.749  80.551  1.00  0.00           H  
ATOM   1803  HB3 PRO   134      68.025  47.851  82.247  1.00  0.00           H  
ATOM   1804  CA  PRO   134      66.037  47.007  81.795  1.00  0.00           C  
ATOM   1805  HA  PRO   134      65.549  47.915  82.149  1.00  0.00           H  
ATOM   1806  C   PRO   134      65.356  46.780  80.444  1.00  0.00           C  
ATOM   1807  O   PRO   134      65.136  45.653  79.935  1.00  0.00           O  
ATOM   1808  N   SER   135      64.879  47.801  79.803  1.00  0.00           N  
ATOM   1809  H   SER   135      64.331  47.539  78.996  1.00  0.00           H  
ATOM   1810  CA  SER   135      64.996  49.240  80.174  1.00  0.00           C  
ATOM   1811  HA  SER   135      66.034  49.406  80.460  1.00  0.00           H  
ATOM   1812  CB  SER   135      64.673  50.095  78.952  1.00  0.00           C  
ATOM   1813  HB2 SER   135      65.237  49.618  78.151  1.00  0.00           H  
ATOM   1814  HB3 SER   135      63.608  49.969  78.759  1.00  0.00           H  
ATOM   1815  OG  SER   135      65.003  51.428  79.152  1.00  0.00           O  
ATOM   1816  HG  SER   135      65.952  51.396  79.012  1.00  0.00           H  
ATOM   1817  C   SER   135      64.059  49.672  81.388  1.00  0.00           C  
ATOM   1818  O   SER   135      63.040  49.051  81.669  1.00  0.00           O  
ATOM   1819  N   TYR   136      64.409  50.686  82.209  1.00  0.00           N  
ATOM   1820  H   TYR   136      65.290  51.163  82.087  1.00  0.00           H  
ATOM   1821  CA  TYR   136      63.777  51.062  83.493  1.00  0.00           C  
ATOM   1822  HA  TYR   136      62.960  50.369  83.694  1.00  0.00           H  
ATOM   1823  CB  TYR   136      64.693  51.016  84.736  1.00  0.00           C  
ATOM   1824  HB2 TYR   136      65.542  51.693  84.635  1.00  0.00           H  
ATOM   1825  HB3 TYR   136      64.059  51.424  85.523  1.00  0.00           H  
ATOM   1826  CG  TYR   136      65.205  49.654  85.116  1.00  0.00           C  
ATOM   1827  CD1 TYR   136      64.546  49.050  86.183  1.00  0.00           C  
ATOM   1828  HD1 TYR   136      63.561  49.333  86.524  1.00  0.00           H  
ATOM   1829  CE1 TYR   136      65.154  47.919  86.745  1.00  0.00           C  
ATOM   1830  HE1 TYR   136      64.676  47.337  87.519  1.00  0.00           H  
ATOM   1831  CZ  TYR   136      66.342  47.368  86.096  1.00  0.00           C  
ATOM   1832  OH  TYR   136      66.744  46.098  86.396  1.00  0.00           O  
ATOM   1833  HH  TYR   136      67.662  45.993  86.135  1.00  0.00           H  
ATOM   1834  CE2 TYR   136      66.923  48.030  85.016  1.00  0.00           C  
ATOM   1835  HE2 TYR   136      67.787  47.607  84.525  1.00  0.00           H  
ATOM   1836  CD2 TYR   136      66.376  49.236  84.616  1.00  0.00           C  
ATOM   1837  HD2 TYR   136      66.925  49.911  83.975  1.00  0.00           H  
ATOM   1838  C   TYR   136      63.107  52.454  83.341  1.00  0.00           C  
ATOM   1839  O   TYR   136      63.768  53.471  83.289  1.00  0.00           O  
ATOM   1840  N   GLY   137      61.755  52.500  83.242  1.00  0.00           N  
ATOM   1841  H   GLY   137      61.371  53.428  83.137  1.00  0.00           H  
ATOM   1842  CA  GLY   137      60.725  51.452  83.289  1.00  0.00           C  
ATOM   1843  HA2 GLY   137      59.768  51.845  82.946  1.00  0.00           H  
ATOM   1844  HA3 GLY   137      61.030  50.616  82.659  1.00  0.00           H  
ATOM   1845  C   GLY   137      60.516  50.821  84.713  1.00  0.00           C  
ATOM   1846  O   GLY   137      61.415  50.735  85.576  1.00  0.00           O  
ATOM   1847  N   GLY   138      59.285  50.281  84.846  1.00  0.00           N  
ATOM   1848  H   GLY   138      58.564  50.412  84.150  1.00  0.00           H  
ATOM   1849  CA  GLY   138      58.818  49.617  86.021  1.00  0.00           C  
ATOM   1850  HA2 GLY   138      57.881  49.118  85.775  1.00  0.00           H  
ATOM   1851  HA3 GLY   138      59.551  48.857  86.292  1.00  0.00           H  
ATOM   1852  C   GLY   138      58.687  50.520  87.272  1.00  0.00           C  
ATOM   1853  O   GLY   138      58.456  51.736  87.127  1.00  0.00           O  
ATOM   1854  N   GLN   139      58.769  50.103  88.516  1.00  0.00           N  
ATOM   1855  H   GLN   139      58.528  50.836  89.167  1.00  0.00           H  
ATOM   1856  CA  GLN   139      58.943  48.744  88.980  1.00  0.00           C  
ATOM   1857  HA  GLN   139      58.821  48.092  88.115  1.00  0.00           H  
ATOM   1858  CB  GLN   139      60.344  48.643  89.626  1.00  0.00           C  
ATOM   1859  HB2 GLN   139      60.564  47.618  89.923  1.00  0.00           H  
ATOM   1860  HB3 GLN   139      61.086  48.880  88.863  1.00  0.00           H  
ATOM   1861  CG  GLN   139      60.636  49.357  90.966  1.00  0.00           C  
ATOM   1862  HG2 GLN   139      60.965  50.340  90.629  1.00  0.00           H  
ATOM   1863  HG3 GLN   139      59.676  49.663  91.381  1.00  0.00           H  
ATOM   1864  CD  GLN   139      61.521  48.690  92.005  1.00  0.00           C  
ATOM   1865  OE1 GLN   139      62.407  47.914  91.660  1.00  0.00           O  
ATOM   1866  NE2 GLN   139      61.314  48.903  93.253  1.00  0.00           N  
ATOM   1867 HE21 GLN   139      60.825  49.762  93.460  1.00  0.00           H  
ATOM   1868 HE22 GLN   139      61.959  48.414  93.858  1.00  0.00           H  
ATOM   1869  C   GLN   139      57.796  48.379  89.998  1.00  0.00           C  
ATOM   1870  O   GLN   139      57.945  47.562  90.890  1.00  0.00           O  
ATOM   1871  N   GLN   140      56.654  49.031  89.802  1.00  0.00           N  
ATOM   1872  H   GLN   140      56.733  49.701  89.050  1.00  0.00           H  
ATOM   1873  CA  GLN   140      55.281  48.826  90.376  1.00  0.00           C  
ATOM   1874  HA  GLN   140      54.648  49.568  89.890  1.00  0.00           H  
ATOM   1875  CB  GLN   140      54.637  47.438  90.084  1.00  0.00           C  
ATOM   1876  HB2 GLN   140      55.283  46.697  90.556  1.00  0.00           H  
ATOM   1877  HB3 GLN   140      53.737  47.309  90.684  1.00  0.00           H  
ATOM   1878  CG  GLN   140      54.359  47.044  88.600  1.00  0.00           C  
ATOM   1879  HG2 GLN   140      53.881  46.065  88.604  1.00  0.00           H  
ATOM   1880  HG3 GLN   140      53.592  47.686  88.165  1.00  0.00           H  
ATOM   1881  CD  GLN   140      55.583  46.928  87.564  1.00  0.00           C  
ATOM   1882  OE1 GLN   140      56.020  47.901  86.956  1.00  0.00           O  
ATOM   1883  NE2 GLN   140      56.164  45.807  87.458  1.00  0.00           N  
ATOM   1884 HE21 GLN   140      56.016  45.046  88.106  1.00  0.00           H  
ATOM   1885 HE22 GLN   140      56.906  45.726  86.777  1.00  0.00           H  
ATOM   1886  C   GLN   140      55.247  49.225  91.876  1.00  0.00           C  
ATOM   1887  O   GLN   140      54.326  48.863  92.612  1.00  0.00           O  
ATOM   1888  N   GLN   141      56.209  49.948  92.410  1.00  0.00           N  
ATOM   1889  H   GLN   141      56.940  50.279  91.796  1.00  0.00           H  
ATOM   1890  CA  GLN   141      56.247  50.391  93.796  1.00  0.00           C  
ATOM   1891  HA  GLN   141      55.293  50.266  94.308  1.00  0.00           H  
ATOM   1892  CB  GLN   141      57.115  49.371  94.504  1.00  0.00           C  
ATOM   1893  HB2 GLN   141      58.100  49.422  94.040  1.00  0.00           H  
ATOM   1894  HB3 GLN   141      57.237  49.627  95.556  1.00  0.00           H  
ATOM   1895  CG  GLN   141      56.622  47.939  94.612  1.00  0.00           C  
ATOM   1896  HG2 GLN   141      55.600  47.933  94.993  1.00  0.00           H  
ATOM   1897  HG3 GLN   141      56.589  47.397  93.667  1.00  0.00           H  
ATOM   1898  CD  GLN   141      57.507  47.103  95.579  1.00  0.00           C  
ATOM   1899  OE1 GLN   141      58.413  47.492  96.330  1.00  0.00           O  
ATOM   1900  NE2 GLN   141      57.370  45.799  95.472  1.00  0.00           N  
ATOM   1901 HE21 GLN   141      56.567  45.458  94.963  1.00  0.00           H  
ATOM   1902 HE22 GLN   141      57.916  45.202  96.076  1.00  0.00           H  
ATOM   1903  C   GLN   141      56.683  51.835  93.978  1.00  0.00           C  
ATOM   1904  O   GLN   141      57.809  52.232  93.709  1.00  0.00           O  
ATOM   1905  N   SER   142      55.916  52.725  94.643  1.00  0.00           N  
ATOM   1906  H   SER   142      56.233  53.682  94.700  1.00  0.00           H  
ATOM   1907  CA  SER   142      54.684  52.561  95.342  1.00  0.00           C  
ATOM   1908  HA  SER   142      54.496  53.471  95.912  1.00  0.00           H  
ATOM   1909  CB  SER   142      53.491  52.312  94.413  1.00  0.00           C  
ATOM   1910  HB2 SER   142      53.525  52.995  93.564  1.00  0.00           H  
ATOM   1911  HB3 SER   142      53.424  51.317  93.974  1.00  0.00           H  
ATOM   1912  OG  SER   142      52.235  52.531  95.020  1.00  0.00           O  
ATOM   1913  HG  SER   142      51.966  53.452  94.983  1.00  0.00           H  
ATOM   1914  C   SER   142      54.824  51.505  96.501  1.00  0.00           C  
ATOM   1915  O   SER   142      54.217  50.448  96.471  1.00  0.00           O  
ATOM   1916  N   TYR   143      55.776  51.695  97.374  1.00  0.00           N  
ATOM   1917  H   TYR   143      56.274  52.573  97.392  1.00  0.00           H  
ATOM   1918  CA  TYR   143      56.143  50.723  98.467  1.00  0.00           C  
ATOM   1919  HA  TYR   143      56.285  49.760  97.977  1.00  0.00           H  
ATOM   1920  CB  TYR   143      57.465  50.993  99.173  1.00  0.00           C  
ATOM   1921  HB2 TYR   143      57.309  51.837  99.846  1.00  0.00           H  
ATOM   1922  HB3 TYR   143      57.752  50.122  99.762  1.00  0.00           H  
ATOM   1923  CG  TYR   143      58.566  51.389  98.179  1.00  0.00           C  
ATOM   1924  CD1 TYR   143      59.416  50.374  97.622  1.00  0.00           C  
ATOM   1925  HD1 TYR   143      59.343  49.360  97.985  1.00  0.00           H  
ATOM   1926  CE1 TYR   143      60.494  50.758  96.753  1.00  0.00           C  
ATOM   1927  HE1 TYR   143      61.277  50.106  96.394  1.00  0.00           H  
ATOM   1928  CZ  TYR   143      60.688  52.106  96.458  1.00  0.00           C  
ATOM   1929  OH  TYR   143      61.684  52.546  95.660  1.00  0.00           O  
ATOM   1930  HH  TYR   143      61.791  53.499  95.708  1.00  0.00           H  
ATOM   1931  CE2 TYR   143      59.922  53.130  96.991  1.00  0.00           C  
ATOM   1932  HE2 TYR   143      60.148  54.150  96.717  1.00  0.00           H  
ATOM   1933  CD2 TYR   143      58.829  52.769  97.853  1.00  0.00           C  
ATOM   1934  HD2 TYR   143      58.227  53.548  98.296  1.00  0.00           H  
ATOM   1935  C   TYR   143      54.988  50.516  99.468  1.00  0.00           C  
ATOM   1936  O   TYR   143      54.055  51.310  99.659  1.00  0.00           O  
ATOM   1937  N   GLY   144      55.112  49.363 100.156  1.00  0.00           N  
ATOM   1938  H   GLY   144      55.870  48.756  99.878  1.00  0.00           H  
ATOM   1939  CA  GLY   144      54.242  48.899 101.292  1.00  0.00           C  
ATOM   1940  HA2 GLY   144      54.492  47.869 101.543  1.00  0.00           H  
ATOM   1941  HA3 GLY   144      54.378  49.562 102.146  1.00  0.00           H  
ATOM   1942  C   GLY   144      52.736  48.891 100.845  1.00  0.00           C  
ATOM   1943  O   GLY   144      52.345  48.625  99.756  1.00  0.00           O  
ATOM   1944  N   GLN   145      51.896  49.245 101.752  1.00  0.00           N  
ATOM   1945  H   GLN   145      52.263  49.674 102.589  1.00  0.00           H  
ATOM   1946  CA  GLN   145      50.428  49.443 101.614  1.00  0.00           C  
ATOM   1947  HA  GLN   145      50.164  49.671 100.581  1.00  0.00           H  
ATOM   1948  CB  GLN   145      49.748  48.132 102.127  1.00  0.00           C  
ATOM   1949  HB2 GLN   145      50.169  47.724 103.046  1.00  0.00           H  
ATOM   1950  HB3 GLN   145      48.693  48.288 102.351  1.00  0.00           H  
ATOM   1951  CG  GLN   145      49.766  47.125 100.963  1.00  0.00           C  
ATOM   1952  HG2 GLN   145      48.731  46.820 100.810  1.00  0.00           H  
ATOM   1953  HG3 GLN   145      50.096  47.623 100.052  1.00  0.00           H  
ATOM   1954  CD  GLN   145      50.466  45.850 101.263  1.00  0.00           C  
ATOM   1955  OE1 GLN   145      51.248  45.730 102.225  1.00  0.00           O  
ATOM   1956  NE2 GLN   145      50.332  44.806 100.480  1.00  0.00           N  
ATOM   1957 HE21 GLN   145      50.920  43.993 100.595  1.00  0.00           H  
ATOM   1958 HE22 GLN   145      49.722  44.934  99.685  1.00  0.00           H  
ATOM   1959  C   GLN   145      50.013  50.709 102.410  1.00  0.00           C  
ATOM   1960  O   GLN   145      50.530  50.996 103.497  1.00  0.00           O  
ATOM   1961  N   GLN   146      49.083  51.444 101.744  1.00  0.00           N  
ATOM   1962  H   GLN   146      48.798  51.117 100.831  1.00  0.00           H  
ATOM   1963  CA  GLN   146      48.720  52.833 102.157  1.00  0.00           C  
ATOM   1964  HA  GLN   146      49.671  53.291 102.427  1.00  0.00           H  
ATOM   1965  CB  GLN   146      48.184  53.640 100.986  1.00  0.00           C  
ATOM   1966  HB2 GLN   146      49.008  53.824 100.297  1.00  0.00           H  
ATOM   1967  HB3 GLN   146      47.398  53.068 100.493  1.00  0.00           H  
ATOM   1968  CG  GLN   146      47.593  54.992 101.423  1.00  0.00           C  
ATOM   1969  HG2 GLN   146      47.174  55.329 100.475  1.00  0.00           H  
ATOM   1970  HG3 GLN   146      46.770  54.929 102.135  1.00  0.00           H  
ATOM   1971  CD  GLN   146      48.561  56.145 101.869  1.00  0.00           C  
ATOM   1972  OE1 GLN   146      49.634  55.952 102.430  1.00  0.00           O  
ATOM   1973  NE2 GLN   146      48.171  57.383 101.650  1.00  0.00           N  
ATOM   1974 HE21 GLN   146      47.256  57.488 101.235  1.00  0.00           H  
ATOM   1975 HE22 GLN   146      48.931  57.996 101.389  1.00  0.00           H  
ATOM   1976  C   GLN   146      47.782  52.800 103.402  1.00  0.00           C  
ATOM   1977  O   GLN   146      46.625  52.329 103.305  1.00  0.00           O  
ATOM   1978  N   GLN   147      48.217  53.263 104.617  1.00  0.00           N  
ATOM   1979  H   GLN   147      49.048  53.832 104.542  1.00  0.00           H  
ATOM   1980  CA  GLN   147      47.583  53.293 105.903  1.00  0.00           C  
ATOM   1981  HA  GLN   147      47.105  52.314 105.948  1.00  0.00           H  
ATOM   1982  CB  GLN   147      48.583  53.419 107.052  1.00  0.00           C  
ATOM   1983  HB2 GLN   147      49.069  54.390 106.961  1.00  0.00           H  
ATOM   1984  HB3 GLN   147      48.018  53.430 107.985  1.00  0.00           H  
ATOM   1985  CG  GLN   147      49.616  52.274 107.310  1.00  0.00           C  
ATOM   1986  HG2 GLN   147      50.344  52.383 106.506  1.00  0.00           H  
ATOM   1987  HG3 GLN   147      50.167  52.370 108.245  1.00  0.00           H  
ATOM   1988  CD  GLN   147      49.052  50.839 107.403  1.00  0.00           C  
ATOM   1989  OE1 GLN   147      47.930  50.486 107.086  1.00  0.00           O  
ATOM   1990  NE2 GLN   147      49.875  49.920 107.780  1.00  0.00           N  
ATOM   1991 HE21 GLN   147      50.829  50.137 108.031  1.00  0.00           H  
ATOM   1992 HE22 GLN   147      49.540  48.983 107.954  1.00  0.00           H  
ATOM   1993  C   GLN   147      46.556  54.414 106.053  1.00  0.00           C  
ATOM   1994  O   GLN   147      46.436  55.347 105.242  1.00  0.00           O  
ATOM   1995  N   SER   148      45.785  54.326 107.088  1.00  0.00           N  
ATOM   1996  H   SER   148      45.934  53.478 107.616  1.00  0.00           H  
ATOM   1997  CA  SER   148      45.009  55.439 107.719  1.00  0.00           C  
ATOM   1998  HA  SER   148      44.097  55.523 107.128  1.00  0.00           H  
ATOM   1999  CB  SER   148      44.563  55.096 109.139  1.00  0.00           C  
ATOM   2000  HB2 SER   148      45.373  55.176 109.864  1.00  0.00           H  
ATOM   2001  HB3 SER   148      43.779  55.741 109.537  1.00  0.00           H  
ATOM   2002  OG  SER   148      44.078  53.767 109.226  1.00  0.00           O  
ATOM   2003  HG  SER   148      43.504  53.568 108.483  1.00  0.00           H  
ATOM   2004  C   SER   148      45.799  56.785 107.798  1.00  0.00           C  
ATOM   2005  O   SER   148      47.029  56.687 107.827  1.00  0.00           O  
ATOM   2006  N   TYR   149      45.169  57.958 107.773  1.00  0.00           N  
ATOM   2007  H   TYR   149      44.183  57.917 107.557  1.00  0.00           H  
ATOM   2008  CA  TYR   149      45.835  59.258 107.956  1.00  0.00           C  
ATOM   2009  HA  TYR   149      46.329  59.560 107.033  1.00  0.00           H  
ATOM   2010  CB  TYR   149      44.856  60.398 108.134  1.00  0.00           C  
ATOM   2011  HB2 TYR   149      44.210  60.395 107.256  1.00  0.00           H  
ATOM   2012  HB3 TYR   149      44.283  60.175 109.034  1.00  0.00           H  
ATOM   2013  CG  TYR   149      45.500  61.762 108.379  1.00  0.00           C  
ATOM   2014  CD1 TYR   149      45.767  62.183 109.709  1.00  0.00           C  
ATOM   2015  HD1 TYR   149      45.451  61.535 110.513  1.00  0.00           H  
ATOM   2016  CE1 TYR   149      46.493  63.374 109.911  1.00  0.00           C  
ATOM   2017  HE1 TYR   149      46.721  63.755 110.896  1.00  0.00           H  
ATOM   2018  CZ  TYR   149      46.834  64.278 108.821  1.00  0.00           C  
ATOM   2019  OH  TYR   149      47.439  65.452 109.069  1.00  0.00           O  
ATOM   2020  HH  TYR   149      47.477  66.008 108.287  1.00  0.00           H  
ATOM   2021  CE2 TYR   149      46.498  63.898 107.497  1.00  0.00           C  
ATOM   2022  HE2 TYR   149      46.735  64.512 106.640  1.00  0.00           H  
ATOM   2023  CD2 TYR   149      45.901  62.640 107.323  1.00  0.00           C  
ATOM   2024  HD2 TYR   149      45.836  62.167 106.354  1.00  0.00           H  
ATOM   2025  C   TYR   149      46.990  59.330 109.009  1.00  0.00           C  
ATOM   2026  O   TYR   149      46.964  58.679 110.008  1.00  0.00           O  
ATOM   2027  N   ASN   150      48.060  60.086 108.590  1.00  0.00           N  
ATOM   2028  H   ASN   150      47.900  60.500 107.683  1.00  0.00           H  
ATOM   2029  CA  ASN   150      49.149  60.523 109.441  1.00  0.00           C  
ATOM   2030  HA  ASN   150      48.831  60.396 110.476  1.00  0.00           H  
ATOM   2031  CB  ASN   150      50.350  59.528 109.333  1.00  0.00           C  
ATOM   2032  HB2 ASN   150      49.954  58.513 109.305  1.00  0.00           H  
ATOM   2033  HB3 ASN   150      50.975  59.617 108.444  1.00  0.00           H  
ATOM   2034  CG  ASN   150      51.193  59.695 110.548  1.00  0.00           C  
ATOM   2035  OD1 ASN   150      50.783  59.603 111.686  1.00  0.00           O  
ATOM   2036  ND2 ASN   150      52.533  59.846 110.393  1.00  0.00           N  
ATOM   2037 HD21 ASN   150      53.077  59.939 111.238  1.00  0.00           H  
ATOM   2038 HD22 ASN   150      52.956  60.147 109.526  1.00  0.00           H  
ATOM   2039  C   ASN   150      49.644  61.975 109.063  1.00  0.00           C  
ATOM   2040  O   ASN   150      49.985  62.223 107.888  1.00  0.00           O  
ATOM   2041  N   PRO   151      49.733  62.908 110.023  1.00  0.00           N  
ATOM   2042  CD  PRO   151      49.379  62.745 111.449  1.00  0.00           C  
ATOM   2043  HD2 PRO   151      49.988  61.983 111.936  1.00  0.00           H  
ATOM   2044  HD3 PRO   151      48.336  62.438 111.530  1.00  0.00           H  
ATOM   2045  CG  PRO   151      49.661  64.149 112.097  1.00  0.00           C  
ATOM   2046  HG2 PRO   151      49.860  63.979 113.155  1.00  0.00           H  
ATOM   2047  HG3 PRO   151      48.733  64.710 111.995  1.00  0.00           H  
ATOM   2048  CB  PRO   151      50.747  64.697 111.271  1.00  0.00           C  
ATOM   2049  HB2 PRO   151      51.692  64.226 111.539  1.00  0.00           H  
ATOM   2050  HB3 PRO   151      50.745  65.757 111.527  1.00  0.00           H  
ATOM   2051  CA  PRO   151      50.334  64.226 109.856  1.00  0.00           C  
ATOM   2052  HA  PRO   151      49.679  65.014 109.485  1.00  0.00           H  
ATOM   2053  C   PRO   151      51.620  64.330 108.986  1.00  0.00           C  
ATOM   2054  O   PRO   151      52.490  63.455 109.179  1.00  0.00           O  
ATOM   2055  N   PRO   152      51.731  65.244 108.021  1.00  0.00           N  
ATOM   2056  CD  PRO   152      50.639  65.936 107.399  1.00  0.00           C  
ATOM   2057  HD2 PRO   152      50.379  66.888 107.863  1.00  0.00           H  
ATOM   2058  HD3 PRO   152      49.772  65.276 107.443  1.00  0.00           H  
ATOM   2059  CG  PRO   152      51.149  66.244 105.948  1.00  0.00           C  
ATOM   2060  HG2 PRO   152      50.753  67.208 105.627  1.00  0.00           H  
ATOM   2061  HG3 PRO   152      50.734  65.530 105.237  1.00  0.00           H  
ATOM   2062  CB  PRO   152      52.677  66.247 106.035  1.00  0.00           C  
ATOM   2063  HB2 PRO   152      52.957  67.292 106.165  1.00  0.00           H  
ATOM   2064  HB3 PRO   152      52.980  65.694 105.146  1.00  0.00           H  
ATOM   2065  CA  PRO   152      52.978  65.433 107.278  1.00  0.00           C  
ATOM   2066  HA  PRO   152      53.274  64.454 106.899  1.00  0.00           H  
ATOM   2067  C   PRO   152      54.215  65.834 108.098  1.00  0.00           C  
ATOM   2068  O   PRO   152      54.070  66.469 109.133  1.00  0.00           O  
ATOM   2069  N   GLN   153      55.427  65.415 107.644  1.00  0.00           N  
ATOM   2070  H   GLN   153      55.319  64.874 106.798  1.00  0.00           H  
ATOM   2071  CA  GLN   153      56.683  65.312 108.367  1.00  0.00           C  
ATOM   2072  HA  GLN   153      56.538  64.796 109.317  1.00  0.00           H  
ATOM   2073  CB  GLN   153      57.725  64.499 107.587  1.00  0.00           C  
ATOM   2074  HB2 GLN   153      57.981  64.969 106.638  1.00  0.00           H  
ATOM   2075  HB3 GLN   153      58.644  64.459 108.172  1.00  0.00           H  
ATOM   2076  CG  GLN   153      57.262  63.061 107.317  1.00  0.00           C  
ATOM   2077  HG2 GLN   153      58.096  62.360 107.309  1.00  0.00           H  
ATOM   2078  HG3 GLN   153      56.670  62.849 108.208  1.00  0.00           H  
ATOM   2079  CD  GLN   153      56.491  62.823 106.032  1.00  0.00           C  
ATOM   2080  OE1 GLN   153      56.097  63.764 105.352  1.00  0.00           O  
ATOM   2081  NE2 GLN   153      56.168  61.573 105.688  1.00  0.00           N  
ATOM   2082 HE21 GLN   153      56.458  60.818 106.293  1.00  0.00           H  
ATOM   2083 HE22 GLN   153      55.859  61.375 104.747  1.00  0.00           H  
ATOM   2084  C   GLN   153      57.338  66.689 108.686  1.00  0.00           C  
ATOM   2085  O   GLN   153      57.564  67.487 107.815  1.00  0.00           O  
ATOM   2086  N   GLY   154      57.695  66.870 109.998  1.00  0.00           N  
ATOM   2087  H   GLY   154      57.345  66.196 110.664  1.00  0.00           H  
ATOM   2088  CA  GLY   154      58.136  68.161 110.550  1.00  0.00           C  
ATOM   2089  HA2 GLY   154      58.508  67.948 111.552  1.00  0.00           H  
ATOM   2090  HA3 GLY   154      58.957  68.492 109.914  1.00  0.00           H  
ATOM   2091  C   GLY   154      57.095  69.256 110.643  1.00  0.00           C  
ATOM   2092  O   GLY   154      56.026  69.057 110.117  1.00  0.00           O  
ATOM   2093  N   TYR   155      57.399  70.392 111.302  1.00  0.00           N  
ATOM   2094  H   TYR   155      58.293  70.458 111.766  1.00  0.00           H  
ATOM   2095  CA  TYR   155      56.649  71.662 111.235  1.00  0.00           C  
ATOM   2096  HA  TYR   155      55.611  71.414 111.011  1.00  0.00           H  
ATOM   2097  CB  TYR   155      56.600  72.217 112.672  1.00  0.00           C  
ATOM   2098  HB2 TYR   155      57.601  72.141 113.096  1.00  0.00           H  
ATOM   2099  HB3 TYR   155      56.135  73.202 112.660  1.00  0.00           H  
ATOM   2100  CG  TYR   155      55.731  71.379 113.579  1.00  0.00           C  
ATOM   2101  CD1 TYR   155      56.209  70.129 114.060  1.00  0.00           C  
ATOM   2102  HD1 TYR   155      57.241  69.825 113.974  1.00  0.00           H  
ATOM   2103  CE1 TYR   155      55.348  69.242 114.802  1.00  0.00           C  
ATOM   2104  HE1 TYR   155      55.719  68.316 115.216  1.00  0.00           H  
ATOM   2105  CZ  TYR   155      54.049  69.583 114.943  1.00  0.00           C  
ATOM   2106  OH  TYR   155      53.278  68.751 115.604  1.00  0.00           O  
ATOM   2107  HH  TYR   155      53.766  67.944 115.780  1.00  0.00           H  
ATOM   2108  CE2 TYR   155      53.536  70.810 114.455  1.00  0.00           C  
ATOM   2109  HE2 TYR   155      52.484  70.938 114.666  1.00  0.00           H  
ATOM   2110  CD2 TYR   155      54.371  71.715 113.787  1.00  0.00           C  
ATOM   2111  HD2 TYR   155      53.971  72.631 113.377  1.00  0.00           H  
ATOM   2112  C   TYR   155      57.340  72.632 110.290  1.00  0.00           C  
ATOM   2113  O   TYR   155      58.522  72.946 110.604  1.00  0.00           O  
ATOM   2114  N   GLY   156      56.806  73.095 109.181  1.00  0.00           N  
ATOM   2115  H   GLY   156      57.352  73.708 108.593  1.00  0.00           H  
ATOM   2116  CA  GLY   156      55.387  72.865 108.719  1.00  0.00           C  
ATOM   2117  HA2 GLY   156      55.264  72.998 107.644  1.00  0.00           H  
ATOM   2118  HA3 GLY   156      55.098  71.833 108.920  1.00  0.00           H  
ATOM   2119  C   GLY   156      54.446  73.803 109.365  1.00  0.00           C  
ATOM   2120  O   GLY   156      54.723  74.891 109.873  1.00  0.00           O  
ATOM   2121  N   GLN   157      53.185  73.398 109.301  1.00  0.00           N  
ATOM   2122  H   GLN   157      52.907  72.520 108.886  1.00  0.00           H  
ATOM   2123  CA  GLN   157      52.115  74.056 110.041  1.00  0.00           C  
ATOM   2124  HA  GLN   157      52.451  75.092 110.094  1.00  0.00           H  
ATOM   2125  CB  GLN   157      50.851  74.039 109.203  1.00  0.00           C  
ATOM   2126  HB2 GLN   157      50.525  73.010 109.049  1.00  0.00           H  
ATOM   2127  HB3 GLN   157      50.058  74.503 109.790  1.00  0.00           H  
ATOM   2128  CG  GLN   157      51.066  74.610 107.741  1.00  0.00           C  
ATOM   2129  HG2 GLN   157      50.035  74.600 107.386  1.00  0.00           H  
ATOM   2130  HG3 GLN   157      51.569  75.575 107.670  1.00  0.00           H  
ATOM   2131  CD  GLN   157      51.679  73.519 106.817  1.00  0.00           C  
ATOM   2132  OE1 GLN   157      51.488  72.305 107.045  1.00  0.00           O  
ATOM   2133  NE2 GLN   157      52.613  73.859 105.962  1.00  0.00           N  
ATOM   2134 HE21 GLN   157      52.769  74.832 105.744  1.00  0.00           H  
ATOM   2135 HE22 GLN   157      53.212  73.170 105.530  1.00  0.00           H  
ATOM   2136  C   GLN   157      51.821  73.533 111.523  1.00  0.00           C  
ATOM   2137  O   GLN   157      51.817  72.333 111.713  1.00  0.00           O  
ATOM   2138  N   GLN   158      51.317  74.332 112.478  1.00  0.00           N  
ATOM   2139  H   GLN   158      51.286  73.915 113.397  1.00  0.00           H  
ATOM   2140  CA  GLN   158      51.049  75.770 112.357  1.00  0.00           C  
ATOM   2141  HA  GLN   158      50.443  75.858 111.455  1.00  0.00           H  
ATOM   2142  CB  GLN   158      50.171  76.170 113.568  1.00  0.00           C  
ATOM   2143  HB2 GLN   158      50.724  76.153 114.507  1.00  0.00           H  
ATOM   2144  HB3 GLN   158      49.906  77.227 113.547  1.00  0.00           H  
ATOM   2145  CG  GLN   158      48.865  75.465 113.756  1.00  0.00           C  
ATOM   2146  HG2 GLN   158      48.152  75.760 112.986  1.00  0.00           H  
ATOM   2147  HG3 GLN   158      49.150  74.414 113.720  1.00  0.00           H  
ATOM   2148  CD  GLN   158      48.374  75.666 115.133  1.00  0.00           C  
ATOM   2149  OE1 GLN   158      48.717  76.607 115.816  1.00  0.00           O  
ATOM   2150  NE2 GLN   158      47.535  74.775 115.670  1.00  0.00           N  
ATOM   2151 HE21 GLN   158      47.259  74.074 114.997  1.00  0.00           H  
ATOM   2152 HE22 GLN   158      47.403  74.769 116.671  1.00  0.00           H  
ATOM   2153  C   GLN   158      52.363  76.613 112.217  1.00  0.00           C  
ATOM   2154  O   GLN   158      53.390  76.195 112.776  1.00  0.00           O  
ATOM   2155  N   ASN   159      52.227  77.798 111.642  1.00  0.00           N  
ATOM   2156  H   ASN   159      51.301  77.923 111.259  1.00  0.00           H  
ATOM   2157  CA  ASN   159      53.246  78.782 111.343  1.00  0.00           C  
ATOM   2158  HA  ASN   159      53.966  78.412 110.614  1.00  0.00           H  
ATOM   2159  CB  ASN   159      52.398  79.855 110.579  1.00  0.00           C  
ATOM   2160  HB2 ASN   159      53.110  80.555 110.143  1.00  0.00           H  
ATOM   2161  HB3 ASN   159      51.738  79.452 109.810  1.00  0.00           H  
ATOM   2162  CG  ASN   159      51.625  80.776 111.503  1.00  0.00           C  
ATOM   2163  OD1 ASN   159      52.110  81.688 112.086  1.00  0.00           O  
ATOM   2164  ND2 ASN   159      50.327  80.589 111.701  1.00  0.00           N  
ATOM   2165 HD21 ASN   159      49.937  79.859 111.123  1.00  0.00           H  
ATOM   2166 HD22 ASN   159      49.819  80.994 112.474  1.00  0.00           H  
ATOM   2167  C   ASN   159      53.995  79.313 112.474  1.00  0.00           C  
ATOM   2168  O   ASN   159      53.503  79.207 113.574  1.00  0.00           O  
ATOM   2169  N   GLN   160      55.227  79.943 112.445  1.00  0.00           N  
ATOM   2170  H   GLN   160      55.635  80.186 113.337  1.00  0.00           H  
ATOM   2171  CA  GLN   160      56.033  80.295 111.263  1.00  0.00           C  
ATOM   2172  HA  GLN   160      55.550  79.880 110.379  1.00  0.00           H  
ATOM   2173  CB  GLN   160      55.919  81.817 111.176  1.00  0.00           C  
ATOM   2174  HB2 GLN   160      54.863  82.035 111.011  1.00  0.00           H  
ATOM   2175  HB3 GLN   160      56.203  82.314 112.104  1.00  0.00           H  
ATOM   2176  CG  GLN   160      56.760  82.651 110.147  1.00  0.00           C  
ATOM   2177  HG2 GLN   160      56.608  83.722 110.284  1.00  0.00           H  
ATOM   2178  HG3 GLN   160      57.814  82.447 110.337  1.00  0.00           H  
ATOM   2179  CD  GLN   160      56.558  82.140 108.672  1.00  0.00           C  
ATOM   2180  OE1 GLN   160      55.450  81.841 108.286  1.00  0.00           O  
ATOM   2181  NE2 GLN   160      57.570  82.141 107.879  1.00  0.00           N  
ATOM   2182 HE21 GLN   160      58.411  82.581 108.223  1.00  0.00           H  
ATOM   2183 HE22 GLN   160      57.362  81.948 106.909  1.00  0.00           H  
ATOM   2184  C   GLN   160      57.501  79.870 111.368  1.00  0.00           C  
ATOM   2185  O   GLN   160      58.269  80.454 112.078  1.00  0.00           O  
ATOM   2186  N   TYR   161      57.776  78.810 110.651  1.00  0.00           N  
ATOM   2187  H   TYR   161      57.017  78.439 110.099  1.00  0.00           H  
ATOM   2188  CA  TYR   161      58.960  77.998 110.747  1.00  0.00           C  
ATOM   2189  HA  TYR   161      59.711  78.544 111.318  1.00  0.00           H  
ATOM   2190  CB  TYR   161      58.673  76.655 111.528  1.00  0.00           C  
ATOM   2191  HB2 TYR   161      57.985  76.088 110.901  1.00  0.00           H  
ATOM   2192  HB3 TYR   161      59.556  76.035 111.687  1.00  0.00           H  
ATOM   2193  CG  TYR   161      58.100  76.880 112.920  1.00  0.00           C  
ATOM   2194  CD1 TYR   161      58.896  77.334 114.001  1.00  0.00           C  
ATOM   2195  HD1 TYR   161      59.924  77.567 113.762  1.00  0.00           H  
ATOM   2196  CE1 TYR   161      58.255  77.670 115.204  1.00  0.00           C  
ATOM   2197  HE1 TYR   161      58.785  78.250 115.944  1.00  0.00           H  
ATOM   2198  CZ  TYR   161      56.879  77.455 115.340  1.00  0.00           C  
ATOM   2199  OH  TYR   161      56.285  77.756 116.527  1.00  0.00           O  
ATOM   2200  HH  TYR   161      55.673  77.067 116.795  1.00  0.00           H  
ATOM   2201  CE2 TYR   161      56.138  77.030 114.239  1.00  0.00           C  
ATOM   2202  HE2 TYR   161      55.067  76.912 114.315  1.00  0.00           H  
ATOM   2203  CD2 TYR   161      56.694  76.645 113.036  1.00  0.00           C  
ATOM   2204  HD2 TYR   161      56.046  76.335 112.230  1.00  0.00           H  
ATOM   2205  C   TYR   161      59.575  77.674 109.328  1.00  0.00           C  
ATOM   2206  O   TYR   161      60.180  76.653 109.159  1.00  0.00           O  
ATOM   2207  N   ASN   162      59.365  78.559 108.340  1.00  0.00           N  
ATOM   2208  H   ASN   162      58.857  79.387 108.614  1.00  0.00           H  
ATOM   2209  CA  ASN   162      59.612  78.462 106.873  1.00  0.00           C  
ATOM   2210  HA  ASN   162      60.219  77.565 106.749  1.00  0.00           H  
ATOM   2211  CB  ASN   162      58.277  78.483 106.126  1.00  0.00           C  
ATOM   2212  HB2 ASN   162      57.421  78.143 106.710  1.00  0.00           H  
ATOM   2213  HB3 ASN   162      58.075  79.530 105.901  1.00  0.00           H  
ATOM   2214  CG  ASN   162      58.358  77.721 104.756  1.00  0.00           C  
ATOM   2215  OD1 ASN   162      59.193  78.049 103.917  1.00  0.00           O  
ATOM   2216  ND2 ASN   162      57.460  76.802 104.538  1.00  0.00           N  
ATOM   2217 HD21 ASN   162      57.402  76.361 103.631  1.00  0.00           H  
ATOM   2218 HD22 ASN   162      56.692  76.662 105.179  1.00  0.00           H  
ATOM   2219  C   ASN   162      60.543  79.712 106.511  1.00  0.00           C  
ATOM   2220  O   ASN   162      60.267  80.767 107.003  1.00  0.00           O  
ATOM   2221  N   SER   163      61.585  79.521 105.790  1.00  0.00           N  
ATOM   2222  H   SER   163      61.688  78.625 105.335  1.00  0.00           H  
ATOM   2223  CA  SER   163      62.422  80.650 105.314  1.00  0.00           C  
ATOM   2224  HA  SER   163      62.701  81.189 106.220  1.00  0.00           H  
ATOM   2225  CB  SER   163      63.659  80.049 104.705  1.00  0.00           C  
ATOM   2226  HB2 SER   163      64.020  79.263 105.368  1.00  0.00           H  
ATOM   2227  HB3 SER   163      63.371  79.524 103.793  1.00  0.00           H  
ATOM   2228  OG  SER   163      64.758  80.925 104.525  1.00  0.00           O  
ATOM   2229  HG  SER   163      64.649  81.362 103.677  1.00  0.00           H  
ATOM   2230  C   SER   163      61.802  81.665 104.359  1.00  0.00           C  
ATOM   2231  O   SER   163      60.928  81.258 103.569  1.00  0.00           O  
ATOM   2232  N   SER   164      62.200  82.946 104.327  1.00  0.00           N  
ATOM   2233  H   SER   164      62.784  83.244 105.095  1.00  0.00           H  
ATOM   2234  CA  SER   164      61.751  83.981 103.405  1.00  0.00           C  
ATOM   2235  HA  SER   164      62.309  84.908 103.541  1.00  0.00           H  
ATOM   2236  CB  SER   164      60.343  84.484 103.806  1.00  0.00           C  
ATOM   2237  HB2 SER   164      59.647  83.659 103.659  1.00  0.00           H  
ATOM   2238  HB3 SER   164      60.383  84.822 104.841  1.00  0.00           H  
ATOM   2239  OG  SER   164      59.958  85.515 102.998  1.00  0.00           O  
ATOM   2240  HG  SER   164      59.201  85.928 103.420  1.00  0.00           H  
ATOM   2241  C   SER   164      61.880  83.555 101.911  1.00  0.00           C  
ATOM   2242  O   SER   164      62.667  82.689 101.561  1.00  0.00           O  
ATOM   2243  N   SER   165      61.142  84.166 100.989  1.00  0.00           N  
ATOM   2244  H   SER   165      60.477  84.852 101.316  1.00  0.00           H  
ATOM   2245  CA  SER   165      61.398  84.119  99.493  1.00  0.00           C  
ATOM   2246  HA  SER   165      61.127  83.114  99.168  1.00  0.00           H  
ATOM   2247  CB  SER   165      60.479  85.098  98.750  1.00  0.00           C  
ATOM   2248  HB2 SER   165      59.421  84.855  98.841  1.00  0.00           H  
ATOM   2249  HB3 SER   165      60.580  86.145  99.035  1.00  0.00           H  
ATOM   2250  OG  SER   165      60.972  85.069  97.447  1.00  0.00           O  
ATOM   2251  HG  SER   165      60.193  85.429  97.017  1.00  0.00           H  
ATOM   2252  C   SER   165      62.901  84.349  99.076  1.00  0.00           C  
ATOM   2253  O   SER   165      63.505  85.321  99.556  1.00  0.00           O  
ATOM   2254  N   GLY   166      63.327  83.528  98.068  1.00  0.00           N  
ATOM   2255  H   GLY   166      62.735  82.738  97.857  1.00  0.00           H  
ATOM   2256  CA  GLY   166      64.561  83.644  97.254  1.00  0.00           C  
ATOM   2257  HA2 GLY   166      65.370  83.958  97.912  1.00  0.00           H  
ATOM   2258  HA3 GLY   166      64.786  82.625  96.938  1.00  0.00           H  
ATOM   2259  C   GLY   166      64.533  84.475  95.957  1.00  0.00           C  
ATOM   2260  O   GLY   166      65.421  84.591  95.134  1.00  0.00           O  
ATOM   2261  N   GLY   167      63.350  85.159  95.731  1.00  0.00           N  
ATOM   2262  H   GLY   167      62.619  85.231  96.424  1.00  0.00           H  
ATOM   2263  CA  GLY   167      62.966  85.834  94.451  1.00  0.00           C  
ATOM   2264  HA2 GLY   167      61.961  86.255  94.487  1.00  0.00           H  
ATOM   2265  HA3 GLY   167      63.582  86.720  94.297  1.00  0.00           H  
ATOM   2266  C   GLY   167      62.993  84.975  93.233  1.00  0.00           C  
ATOM   2267  O   GLY   167      62.781  83.772  93.344  1.00  0.00           O  
ATOM   2268  N   GLY   168      63.017  85.551  92.048  1.00  0.00           N  
ATOM   2269  H   GLY   168      63.018  86.561  92.017  1.00  0.00           H  
ATOM   2270  CA  GLY   168      62.964  84.848  90.744  1.00  0.00           C  
ATOM   2271  HA2 GLY   168      62.304  83.980  90.748  1.00  0.00           H  
ATOM   2272  HA3 GLY   168      62.585  85.492  89.951  1.00  0.00           H  
ATOM   2273  C   GLY   168      64.395  84.351  90.406  1.00  0.00           C  
ATOM   2274  O   GLY   168      65.158  83.892  91.266  1.00  0.00           O  
ATOM   2275  N   GLY   169      64.918  84.399  89.197  1.00  0.00           N  
ATOM   2276  H   GLY   169      65.883  84.101  89.224  1.00  0.00           H  
ATOM   2277  CA  GLY   169      64.336  84.813  87.861  1.00  0.00           C  
ATOM   2278  HA2 GLY   169      64.985  84.607  87.010  1.00  0.00           H  
ATOM   2279  HA3 GLY   169      63.485  84.146  87.721  1.00  0.00           H  
ATOM   2280  C   GLY   169      63.766  86.204  87.736  1.00  0.00           C  
ATOM   2281  O   GLY   169      64.131  87.089  88.542  1.00  0.00           O  
ATOM   2282  N   GLY   170      62.986  86.480  86.710  1.00  0.00           N  
ATOM   2283  H   GLY   170      62.523  85.695  86.275  1.00  0.00           H  
ATOM   2284  CA  GLY   170      62.532  87.781  86.389  1.00  0.00           C  
ATOM   2285  HA2 GLY   170      63.351  88.475  86.196  1.00  0.00           H  
ATOM   2286  HA3 GLY   170      61.907  87.666  85.504  1.00  0.00           H  
ATOM   2287  C   GLY   170      61.518  88.378  87.415  1.00  0.00           C  
ATOM   2288  O   GLY   170      60.838  87.502  88.013  1.00  0.00           O  
ATOM   2289  N   GLY   171      61.482  89.725  87.635  1.00  0.00           N  
ATOM   2290  H   GLY   171      60.942  89.991  88.446  1.00  0.00           H  
ATOM   2291  CA  GLY   171      62.394  90.697  86.934  1.00  0.00           C  
ATOM   2292  HA2 GLY   171      62.230  91.583  87.548  1.00  0.00           H  
ATOM   2293  HA3 GLY   171      63.450  90.487  87.104  1.00  0.00           H  
ATOM   2294  C   GLY   171      62.104  90.875  85.435  1.00  0.00           C  
ATOM   2295  O   GLY   171      61.128  90.313  84.953  1.00  0.00           O  
ATOM   2296  N   GLY   172      62.827  91.699  84.691  1.00  0.00           N  
ATOM   2297  H   GLY   172      62.614  91.732  83.704  1.00  0.00           H  
ATOM   2298  CA  GLY   172      63.877  92.691  85.169  1.00  0.00           C  
ATOM   2299  HA2 GLY   172      64.538  92.101  85.803  1.00  0.00           H  
ATOM   2300  HA3 GLY   172      64.369  93.164  84.319  1.00  0.00           H  
ATOM   2301  C   GLY   172      63.193  93.839  85.902  1.00  0.00           C  
ATOM   2302  O   GLY   172      62.058  93.797  86.363  1.00  0.00           O  
ATOM   2303  N   GLY   173      64.025  94.857  85.980  1.00  0.00           N  
ATOM   2304  H   GLY   173      64.963  94.835  85.606  1.00  0.00           H  
ATOM   2305  CA  GLY   173      63.643  96.158  86.649  1.00  0.00           C  
ATOM   2306  HA2 GLY   173      64.296  96.973  86.337  1.00  0.00           H  
ATOM   2307  HA3 GLY   173      62.619  96.422  86.385  1.00  0.00           H  
ATOM   2308  C   GLY   173      63.709  96.105  88.206  1.00  0.00           C  
ATOM   2309  O   GLY   173      64.109  95.151  88.765  1.00  0.00           O  
ATOM   2310  N   GLY   174      63.315  97.123  88.976  1.00  0.00           N  
ATOM   2311  H   GLY   174      63.133  96.881  89.939  1.00  0.00           H  
ATOM   2312  CA  GLY   174      62.771  98.389  88.528  1.00  0.00           C  
ATOM   2313  HA2 GLY   174      61.921  98.337  87.847  1.00  0.00           H  
ATOM   2314  HA3 GLY   174      62.285  98.730  89.442  1.00  0.00           H  
ATOM   2315  C   GLY   174      63.839  99.418  88.060  1.00  0.00           C  
ATOM   2316  O   GLY   174      65.005  99.071  87.814  1.00  0.00           O  
ATOM   2317  N   GLY   175      63.533 100.700  87.926  1.00  0.00           N  
ATOM   2318  H   GLY   175      62.614 100.970  88.249  1.00  0.00           H  
ATOM   2319  CA  GLY   175      64.451 101.705  87.399  1.00  0.00           C  
ATOM   2320  HA2 GLY   175      64.064 102.695  87.642  1.00  0.00           H  
ATOM   2321  HA3 GLY   175      65.428 101.607  87.873  1.00  0.00           H  
ATOM   2322  C   GLY   175      64.665 101.708  85.907  1.00  0.00           C  
ATOM   2323  O   GLY   175      64.787 100.689  85.280  1.00  0.00           O  
ATOM   2324  N   ASN   176      64.686 102.894  85.268  1.00  0.00           N  
ATOM   2325  H   ASN   176      64.618 103.703  85.868  1.00  0.00           H  
ATOM   2326  CA  ASN   176      64.894 103.096  83.800  1.00  0.00           C  
ATOM   2327  HA  ASN   176      65.744 102.497  83.472  1.00  0.00           H  
ATOM   2328  CB  ASN   176      63.607 102.773  82.986  1.00  0.00           C  
ATOM   2329  HB2 ASN   176      63.881 102.832  81.933  1.00  0.00           H  
ATOM   2330  HB3 ASN   176      63.427 101.706  83.115  1.00  0.00           H  
ATOM   2331  CG  ASN   176      62.372 103.591  83.358  1.00  0.00           C  
ATOM   2332  OD1 ASN   176      62.499 104.769  83.749  1.00  0.00           O  
ATOM   2333  ND2 ASN   176      61.197 103.135  83.116  1.00  0.00           N  
ATOM   2334 HD21 ASN   176      60.379 103.727  83.166  1.00  0.00           H  
ATOM   2335 HD22 ASN   176      61.112 102.210  82.720  1.00  0.00           H  
ATOM   2336  C   ASN   176      65.300 104.537  83.483  1.00  0.00           C  
ATOM   2337  O   ASN   176      65.224 105.454  84.242  1.00  0.00           O  
ATOM   2338  N   TYR   177      65.696 104.770  82.226  1.00  0.00           N  
ATOM   2339  H   TYR   177      65.755 103.953  81.636  1.00  0.00           H  
ATOM   2340  CA  TYR   177      66.318 106.008  81.668  1.00  0.00           C  
ATOM   2341  HA  TYR   177      67.037 106.383  82.396  1.00  0.00           H  
ATOM   2342  CB  TYR   177      67.221 105.628  80.459  1.00  0.00           C  
ATOM   2343  HB2 TYR   177      67.473 106.610  80.060  1.00  0.00           H  
ATOM   2344  HB3 TYR   177      68.152 105.132  80.736  1.00  0.00           H  
ATOM   2345  CG  TYR   177      66.582 104.891  79.278  1.00  0.00           C  
ATOM   2346  CD1 TYR   177      66.928 103.496  79.061  1.00  0.00           C  
ATOM   2347  HD1 TYR   177      67.611 102.989  79.728  1.00  0.00           H  
ATOM   2348  CE1 TYR   177      66.602 102.780  77.902  1.00  0.00           C  
ATOM   2349  HE1 TYR   177      66.902 101.762  77.702  1.00  0.00           H  
ATOM   2350  CZ  TYR   177      65.884 103.396  76.930  1.00  0.00           C  
ATOM   2351  OH  TYR   177      65.420 102.656  75.942  1.00  0.00           O  
ATOM   2352  HH  TYR   177      65.728 101.751  75.853  1.00  0.00           H  
ATOM   2353  CE2 TYR   177      65.529 104.749  77.011  1.00  0.00           C  
ATOM   2354  HE2 TYR   177      64.848 105.152  76.276  1.00  0.00           H  
ATOM   2355  CD2 TYR   177      65.813 105.481  78.206  1.00  0.00           C  
ATOM   2356  HD2 TYR   177      65.365 106.449  78.377  1.00  0.00           H  
ATOM   2357  C   TYR   177      65.336 107.119  81.463  1.00  0.00           C  
ATOM   2358  O   TYR   177      64.177 106.946  81.022  1.00  0.00           O  
ATOM   2359  N   GLY   178      65.583 108.401  81.815  1.00  0.00           N  
ATOM   2360  H   GLY   178      64.882 109.118  81.700  1.00  0.00           H  
ATOM   2361  CA  GLY   178      66.921 108.880  82.350  1.00  0.00           C  
ATOM   2362  HA2 GLY   178      67.117 108.576  83.378  1.00  0.00           H  
ATOM   2363  HA3 GLY   178      67.670 108.344  81.766  1.00  0.00           H  
ATOM   2364  C   GLY   178      66.978 110.328  82.089  1.00  0.00           C  
ATOM   2365  O   GLY   178      66.586 110.759  81.008  1.00  0.00           O  
ATOM   2366  N   GLN   179      67.483 111.176  83.014  1.00  0.00           N  
ATOM   2367  H   GLN   179      67.722 110.865  83.945  1.00  0.00           H  
ATOM   2368  CA  GLN   179      67.773 112.619  82.731  1.00  0.00           C  
ATOM   2369  HA  GLN   179      67.189 113.011  81.898  1.00  0.00           H  
ATOM   2370  CB  GLN   179      67.370 113.473  83.936  1.00  0.00           C  
ATOM   2371  HB2 GLN   179      68.079 113.232  84.729  1.00  0.00           H  
ATOM   2372  HB3 GLN   179      67.493 114.532  83.712  1.00  0.00           H  
ATOM   2373  CG  GLN   179      65.977 113.248  84.533  1.00  0.00           C  
ATOM   2374  HG2 GLN   179      65.945 112.190  84.796  1.00  0.00           H  
ATOM   2375  HG3 GLN   179      65.865 113.939  85.368  1.00  0.00           H  
ATOM   2376  CD  GLN   179      64.847 113.507  83.524  1.00  0.00           C  
ATOM   2377  OE1 GLN   179      64.783 114.665  83.082  1.00  0.00           O  
ATOM   2378  NE2 GLN   179      64.072 112.560  83.172  1.00  0.00           N  
ATOM   2379 HE21 GLN   179      64.222 111.617  83.502  1.00  0.00           H  
ATOM   2380 HE22 GLN   179      63.390 112.827  82.476  1.00  0.00           H  
ATOM   2381  C   GLN   179      69.237 112.771  82.336  1.00  0.00           C  
ATOM   2382  O   GLN   179      70.122 112.623  83.143  1.00  0.00           O  
ATOM   2383  N   ASP   180      69.605 112.840  81.081  1.00  0.00           N  
ATOM   2384  H   ASP   180      70.547 112.508  80.933  1.00  0.00           H  
ATOM   2385  CA  ASP   180      68.738 113.163  79.921  1.00  0.00           C  
ATOM   2386  HA  ASP   180      67.765 112.684  80.025  1.00  0.00           H  
ATOM   2387  CB  ASP   180      68.536 114.680  79.905  1.00  0.00           C  
ATOM   2388  HB2 ASP   180      68.514 115.118  80.903  1.00  0.00           H  
ATOM   2389  HB3 ASP   180      69.396 115.115  79.395  1.00  0.00           H  
ATOM   2390  CG  ASP   180      67.355 115.251  79.137  1.00  0.00           C  
ATOM   2391  OD1 ASP   180      67.538 116.235  78.348  1.00  0.00           O  
ATOM   2392  OD2 ASP   180      66.205 114.666  79.180  1.00  0.00           O  
ATOM   2393  C   ASP   180      69.230 112.607  78.558  1.00  0.00           C  
ATOM   2394  O   ASP   180      69.588 113.307  77.650  1.00  0.00           O  
ATOM   2395  N   GLN   181      69.408 111.287  78.403  1.00  0.00           N  
ATOM   2396  H   GLN   181      69.090 110.641  79.112  1.00  0.00           H  
ATOM   2397  CA  GLN   181      70.365 110.801  77.380  1.00  0.00           C  
ATOM   2398  HA  GLN   181      71.320 111.324  77.428  1.00  0.00           H  
ATOM   2399  CB  GLN   181      70.541 109.251  77.532  1.00  0.00           C  
ATOM   2400  HB2 GLN   181      69.544 108.819  77.453  1.00  0.00           H  
ATOM   2401  HB3 GLN   181      71.171 108.948  76.695  1.00  0.00           H  
ATOM   2402  CG  GLN   181      71.167 108.930  78.870  1.00  0.00           C  
ATOM   2403  HG2 GLN   181      71.834 108.076  78.753  1.00  0.00           H  
ATOM   2404  HG3 GLN   181      71.694 109.801  79.260  1.00  0.00           H  
ATOM   2405  CD  GLN   181      70.202 108.436  79.939  1.00  0.00           C  
ATOM   2406  OE1 GLN   181      68.993 108.778  79.933  1.00  0.00           O  
ATOM   2407  NE2 GLN   181      70.633 107.514  80.754  1.00  0.00           N  
ATOM   2408 HE21 GLN   181      71.623 107.312  80.734  1.00  0.00           H  
ATOM   2409 HE22 GLN   181      70.005 107.154  81.458  1.00  0.00           H  
ATOM   2410  C   GLN   181      70.052 111.200  75.924  1.00  0.00           C  
ATOM   2411  O   GLN   181      70.935 111.394  75.148  1.00  0.00           O  
ATOM   2412  N   SER   182      68.771 111.319  75.684  1.00  0.00           N  
ATOM   2413  H   SER   182      68.107 111.142  76.424  1.00  0.00           H  
ATOM   2414  CA  SER   182      68.255 111.477  74.322  1.00  0.00           C  
ATOM   2415  HA  SER   182      69.090 111.544  73.625  1.00  0.00           H  
ATOM   2416  CB  SER   182      67.574 110.210  73.834  1.00  0.00           C  
ATOM   2417  HB2 SER   182      66.718 109.948  74.455  1.00  0.00           H  
ATOM   2418  HB3 SER   182      67.419 110.346  72.763  1.00  0.00           H  
ATOM   2419  OG  SER   182      68.502 109.085  73.932  1.00  0.00           O  
ATOM   2420  HG  SER   182      68.099 108.498  74.576  1.00  0.00           H  
ATOM   2421  C   SER   182      67.303 112.655  74.186  1.00  0.00           C  
ATOM   2422  O   SER   182      66.641 112.940  75.143  1.00  0.00           O  
ATOM   2423  N   SER   183      67.286 113.426  73.148  1.00  0.00           N  
ATOM   2424  H   SER   183      66.662 114.220  73.179  1.00  0.00           H  
ATOM   2425  CA  SER   183      68.342 113.604  72.147  1.00  0.00           C  
ATOM   2426  HA  SER   183      68.558 112.653  71.661  1.00  0.00           H  
ATOM   2427  CB  SER   183      67.935 114.600  71.108  1.00  0.00           C  
ATOM   2428  HB2 SER   183      67.598 115.533  71.559  1.00  0.00           H  
ATOM   2429  HB3 SER   183      68.736 114.839  70.408  1.00  0.00           H  
ATOM   2430  OG  SER   183      66.896 114.056  70.216  1.00  0.00           O  
ATOM   2431  HG  SER   183      66.149 113.965  70.812  1.00  0.00           H  
ATOM   2432  C   SER   183      69.673 114.113  72.802  1.00  0.00           C  
ATOM   2433  O   SER   183      69.782 114.979  73.670  1.00  0.00           O  
ATOM   2434  N   MET   184      70.804 113.565  72.345  1.00  0.00           N  
ATOM   2435  H   MET   184      70.746 112.805  71.682  1.00  0.00           H  
ATOM   2436  CA  MET   184      72.191 113.965  72.652  1.00  0.00           C  
ATOM   2437  HA  MET   184      72.141 113.607  73.680  1.00  0.00           H  
ATOM   2438  CB  MET   184      73.110 113.041  71.854  1.00  0.00           C  
ATOM   2439  HB2 MET   184      72.981 112.004  72.166  1.00  0.00           H  
ATOM   2440  HB3 MET   184      72.800 112.949  70.814  1.00  0.00           H  
ATOM   2441  CG  MET   184      74.591 113.423  71.956  1.00  0.00           C  
ATOM   2442  HG2 MET   184      74.998 112.703  71.246  1.00  0.00           H  
ATOM   2443  HG3 MET   184      74.753 114.475  71.721  1.00  0.00           H  
ATOM   2444  SD  MET   184      75.393 113.061  73.574  1.00  0.00           S  
ATOM   2445  CE  MET   184      75.856 111.326  73.349  1.00  0.00           C  
ATOM   2446  HE1 MET   184      76.632 110.959  74.020  1.00  0.00           H  
ATOM   2447  HE2 MET   184      74.897 110.809  73.383  1.00  0.00           H  
ATOM   2448  HE3 MET   184      76.337 111.076  72.404  1.00  0.00           H  
ATOM   2449  C   MET   184      72.365 115.502  72.533  1.00  0.00           C  
ATOM   2450  O   MET   184      71.733 116.170  71.668  1.00  0.00           O  
ATOM   2451  N   SER   185      73.155 116.081  73.449  1.00  0.00           N  
ATOM   2452  H   SER   185      73.367 115.477  74.230  1.00  0.00           H  
ATOM   2453  CA  SER   185      73.613 117.487  73.483  1.00  0.00           C  
ATOM   2454  HA  SER   185      72.761 118.161  73.391  1.00  0.00           H  
ATOM   2455  CB  SER   185      74.457 117.800  74.684  1.00  0.00           C  
ATOM   2456  HB2 SER   185      75.046 118.713  74.592  1.00  0.00           H  
ATOM   2457  HB3 SER   185      73.807 117.979  75.540  1.00  0.00           H  
ATOM   2458  OG  SER   185      75.532 116.845  74.959  1.00  0.00           O  
ATOM   2459  HG  SER   185      75.164 116.020  75.285  1.00  0.00           H  
ATOM   2460  C   SER   185      74.456 117.818  72.235  1.00  0.00           C  
ATOM   2461  O   SER   185      75.087 116.869  71.640  1.00  0.00           O  
ATOM   2462  N   SER   186      74.595 119.097  71.817  1.00  0.00           N  
ATOM   2463  H   SER   186      74.144 119.802  72.382  1.00  0.00           H  
ATOM   2464  CA  SER   186      75.414 119.524  70.685  1.00  0.00           C  
ATOM   2465  HA  SER   186      75.403 118.743  69.924  1.00  0.00           H  
ATOM   2466  CB  SER   186      74.798 120.880  70.133  1.00  0.00           C  
ATOM   2467  HB2 SER   186      73.794 120.712  69.743  1.00  0.00           H  
ATOM   2468  HB3 SER   186      74.853 121.573  70.972  1.00  0.00           H  
ATOM   2469  OG  SER   186      75.554 121.290  69.065  1.00  0.00           O  
ATOM   2470  HG  SER   186      76.455 121.564  69.252  1.00  0.00           H  
ATOM   2471  C   SER   186      76.861 119.727  70.998  1.00  0.00           C  
ATOM   2472  O   SER   186      77.256 120.345  71.979  1.00  0.00           O  
ATOM   2473  N   GLY   187      77.800 119.317  70.134  1.00  0.00           N  
ATOM   2474  H   GLY   187      78.732 119.536  70.457  1.00  0.00           H  
ATOM   2475  CA  GLY   187      77.687 119.015  68.756  1.00  0.00           C  
ATOM   2476  HA2 GLY   187      77.015 118.187  68.530  1.00  0.00           H  
ATOM   2477  HA3 GLY   187      77.161 119.811  68.228  1.00  0.00           H  
ATOM   2478  C   GLY   187      78.985 118.683  68.135  1.00  0.00           C  
ATOM   2479  O   GLY   187      80.032 118.600  68.739  1.00  0.00           O  
ATOM   2480  N   GLY   188      78.908 118.568  66.784  1.00  0.00           N  
ATOM   2481  H   GLY   188      78.050 118.831  66.321  1.00  0.00           H  
ATOM   2482  CA  GLY   188      80.046 118.273  65.901  1.00  0.00           C  
ATOM   2483  HA2 GLY   188      79.838 118.649  64.899  1.00  0.00           H  
ATOM   2484  HA3 GLY   188      80.908 118.778  66.336  1.00  0.00           H  
ATOM   2485  C   GLY   188      80.402 116.793  65.735  1.00  0.00           C  
ATOM   2486  O   GLY   188      80.249 116.037  66.729  1.00  0.00           O  
ATOM   2487  N   GLY   189      80.953 116.303  64.609  1.00  0.00           N  
ATOM   2488  H   GLY   189      81.051 115.308  64.466  1.00  0.00           H  
ATOM   2489  CA  GLY   189      81.392 117.171  63.497  1.00  0.00           C  
ATOM   2490  HA2 GLY   189      81.504 116.462  62.677  1.00  0.00           H  
ATOM   2491  HA3 GLY   189      80.658 117.955  63.309  1.00  0.00           H  
ATOM   2492  C   GLY   189      82.746 117.942  63.694  1.00  0.00           C  
ATOM   2493  O   GLY   189      83.235 117.951  64.761  1.00  0.00           O  
ATOM   2494  N   SER   190      83.216 118.546  62.607  1.00  0.00           N  
ATOM   2495  H   SER   190      82.600 118.690  61.819  1.00  0.00           H  
ATOM   2496  CA  SER   190      84.494 119.198  62.529  1.00  0.00           C  
ATOM   2497  HA  SER   190      85.286 118.584  62.957  1.00  0.00           H  
ATOM   2498  CB  SER   190      84.857 119.495  61.016  1.00  0.00           C  
ATOM   2499  HB2 SER   190      83.952 119.834  60.512  1.00  0.00           H  
ATOM   2500  HB3 SER   190      85.569 120.317  60.938  1.00  0.00           H  
ATOM   2501  OG  SER   190      85.283 118.288  60.439  1.00  0.00           O  
ATOM   2502  HG  SER   190      86.069 117.996  60.906  1.00  0.00           H  
ATOM   2503  C   SER   190      84.510 120.606  63.183  1.00  0.00           C  
ATOM   2504  O   SER   190      83.484 121.152  63.570  1.00  0.00           O  
ATOM   2505  N   GLY   191      85.690 121.251  63.287  1.00  0.00           N  
ATOM   2506  H   GLY   191      85.680 122.146  63.756  1.00  0.00           H  
ATOM   2507  CA  GLY   191      87.022 120.651  63.089  1.00  0.00           C  
ATOM   2508  HA2 GLY   191      87.020 119.602  63.386  1.00  0.00           H  
ATOM   2509  HA3 GLY   191      87.237 120.732  62.023  1.00  0.00           H  
ATOM   2510  C   GLY   191      88.272 121.435  63.687  1.00  0.00           C  
ATOM   2511  O   GLY   191      88.337 122.699  63.581  1.00  0.00           O  
ATOM   2512  N   GLY   192      89.155 120.669  64.348  1.00  0.00           N  
ATOM   2513  H   GLY   192      89.039 119.667  64.306  1.00  0.00           H  
ATOM   2514  CA  GLY   192      90.412 121.174  64.972  1.00  0.00           C  
ATOM   2515  HA2 GLY   192      90.170 122.102  65.490  1.00  0.00           H  
ATOM   2516  HA3 GLY   192      90.663 120.509  65.798  1.00  0.00           H  
ATOM   2517  C   GLY   192      91.637 121.302  63.992  1.00  0.00           C  
ATOM   2518  O   GLY   192      92.685 121.837  64.363  1.00  0.00           O  
ATOM   2519  N   GLY   193      91.464 120.809  62.768  1.00  0.00           N  
ATOM   2520  H   GLY   193      90.543 120.407  62.662  1.00  0.00           H  
ATOM   2521  CA  GLY   193      92.309 120.581  61.646  1.00  0.00           C  
ATOM   2522  HA2 GLY   193      93.329 120.492  62.020  1.00  0.00           H  
ATOM   2523  HA3 GLY   193      91.997 119.663  61.148  1.00  0.00           H  
ATOM   2524  C   GLY   193      92.321 121.741  60.632  1.00  0.00           C  
ATOM   2525  O   GLY   193      92.403 122.900  60.955  1.00  0.00           O  
ATOM   2526  N   TYR   194      92.362 121.345  59.383  1.00  0.00           N  
ATOM   2527  H   TYR   194      92.228 120.357  59.224  1.00  0.00           H  
ATOM   2528  CA  TYR   194      92.196 122.291  58.249  1.00  0.00           C  
ATOM   2529  HA  TYR   194      92.328 123.333  58.540  1.00  0.00           H  
ATOM   2530  CB  TYR   194      93.139 121.970  57.104  1.00  0.00           C  
ATOM   2531  HB2 TYR   194      92.983 120.909  56.912  1.00  0.00           H  
ATOM   2532  HB3 TYR   194      92.892 122.592  56.244  1.00  0.00           H  
ATOM   2533  CG  TYR   194      94.629 122.052  57.320  1.00  0.00           C  
ATOM   2534  CD1 TYR   194      95.436 120.929  57.637  1.00  0.00           C  
ATOM   2535  HD1 TYR   194      94.974 119.958  57.537  1.00  0.00           H  
ATOM   2536  CE1 TYR   194      96.806 121.127  57.656  1.00  0.00           C  
ATOM   2537  HE1 TYR   194      97.496 120.296  57.689  1.00  0.00           H  
ATOM   2538  CZ  TYR   194      97.390 122.412  57.667  1.00  0.00           C  
ATOM   2539  OH  TYR   194      98.714 122.494  57.833  1.00  0.00           O  
ATOM   2540  HH  TYR   194      99.072 123.369  58.002  1.00  0.00           H  
ATOM   2541  CE2 TYR   194      96.563 123.525  57.560  1.00  0.00           C  
ATOM   2542  HE2 TYR   194      96.964 124.524  57.481  1.00  0.00           H  
ATOM   2543  CD2 TYR   194      95.202 123.308  57.282  1.00  0.00           C  
ATOM   2544  HD2 TYR   194      94.700 124.240  57.071  1.00  0.00           H  
ATOM   2545  C   TYR   194      90.708 122.099  57.823  1.00  0.00           C  
ATOM   2546  O   TYR   194      90.250 120.973  57.723  1.00  0.00           O  
ATOM   2547  N   GLY   195      89.992 123.115  57.458  1.00  0.00           N  
ATOM   2548  H   GLY   195      89.172 122.795  56.963  1.00  0.00           H  
ATOM   2549  CA  GLY   195      90.264 124.549  57.460  1.00  0.00           C  
ATOM   2550  HA2 GLY   195      90.939 124.896  58.243  1.00  0.00           H  
ATOM   2551  HA3 GLY   195      90.636 124.736  56.453  1.00  0.00           H  
ATOM   2552  C   GLY   195      88.970 125.344  57.518  1.00  0.00           C  
ATOM   2553  O   GLY   195      87.915 124.812  57.936  1.00  0.00           O  
ATOM   2554  N   ASN   196      88.874 126.511  56.882  1.00  0.00           N  
ATOM   2555  H   ASN   196      89.710 126.851  56.429  1.00  0.00           H  
ATOM   2556  CA  ASN   196      87.612 127.315  56.811  1.00  0.00           C  
ATOM   2557  HA  ASN   196      87.322 127.386  57.859  1.00  0.00           H  
ATOM   2558  CB  ASN   196      87.984 128.747  56.344  1.00  0.00           C  
ATOM   2559  HB2 ASN   196      88.645 129.280  57.028  1.00  0.00           H  
ATOM   2560  HB3 ASN   196      88.632 128.640  55.474  1.00  0.00           H  
ATOM   2561  CG  ASN   196      86.655 129.454  55.949  1.00  0.00           C  
ATOM   2562  OD1 ASN   196      86.203 130.333  56.693  1.00  0.00           O  
ATOM   2563  ND2 ASN   196      86.128 129.186  54.796  1.00  0.00           N  
ATOM   2564 HD21 ASN   196      85.287 129.714  54.612  1.00  0.00           H  
ATOM   2565 HD22 ASN   196      86.715 128.675  54.152  1.00  0.00           H  
ATOM   2566  C   ASN   196      86.445 126.553  56.101  1.00  0.00           C  
ATOM   2567  O   ASN   196      86.677 125.744  55.168  1.00  0.00           O  
ATOM   2568  N   GLN   197      85.165 126.760  56.654  1.00  0.00           N  
ATOM   2569  H   GLN   197      85.134 127.224  57.551  1.00  0.00           H  
ATOM   2570  CA  GLN   197      83.883 126.149  56.115  1.00  0.00           C  
ATOM   2571  HA  GLN   197      84.108 125.823  55.100  1.00  0.00           H  
ATOM   2572  CB  GLN   197      83.383 125.021  57.007  1.00  0.00           C  
ATOM   2573  HB2 GLN   197      83.486 125.317  58.051  1.00  0.00           H  
ATOM   2574  HB3 GLN   197      82.352 124.865  56.690  1.00  0.00           H  
ATOM   2575  CG  GLN   197      84.130 123.790  56.702  1.00  0.00           C  
ATOM   2576  HG2 GLN   197      85.162 124.011  56.974  1.00  0.00           H  
ATOM   2577  HG3 GLN   197      83.923 122.996  57.420  1.00  0.00           H  
ATOM   2578  CD  GLN   197      84.092 123.040  55.370  1.00  0.00           C  
ATOM   2579  OE1 GLN   197      83.025 123.188  54.742  1.00  0.00           O  
ATOM   2580  NE2 GLN   197      85.128 122.416  54.803  1.00  0.00           N  
ATOM   2581 HE21 GLN   197      85.999 122.378  55.312  1.00  0.00           H  
ATOM   2582 HE22 GLN   197      85.028 122.205  53.820  1.00  0.00           H  
ATOM   2583  C   GLN   197      82.811 127.246  55.894  1.00  0.00           C  
ATOM   2584  O   GLN   197      81.793 127.045  55.180  1.00  0.00           O  
ATOM   2585  N   ASP   198      83.012 128.402  56.520  1.00  0.00           N  
ATOM   2586  H   ASP   198      83.778 128.474  57.174  1.00  0.00           H  
ATOM   2587  CA  ASP   198      82.131 129.560  56.382  1.00  0.00           C  
ATOM   2588  HA  ASP   198      81.121 129.161  56.475  1.00  0.00           H  
ATOM   2589  CB  ASP   198      82.542 130.488  57.534  1.00  0.00           C  
ATOM   2590  HB2 ASP   198      83.456 131.036  57.306  1.00  0.00           H  
ATOM   2591  HB3 ASP   198      81.739 131.223  57.594  1.00  0.00           H  
ATOM   2592  CG  ASP   198      82.461 129.848  58.899  1.00  0.00           C  
ATOM   2593  OD1 ASP   198      81.292 129.710  59.408  1.00  0.00           O  
ATOM   2594  OD2 ASP   198      83.551 129.406  59.306  1.00  0.00           O  
ATOM   2595  C   ASP   198      82.355 130.284  55.032  1.00  0.00           C  
ATOM   2596  O   ASP   198      83.402 130.164  54.323  1.00  0.00           O  
ATOM   2597  N   GLN   199      81.320 131.039  54.642  1.00  0.00           N  
ATOM   2598  H   GLN   199      80.477 130.979  55.194  1.00  0.00           H  
ATOM   2599  CA  GLN   199      81.241 131.773  53.371  1.00  0.00           C  
ATOM   2600  HA  GLN   199      81.217 131.103  52.512  1.00  0.00           H  
ATOM   2601  CB  GLN   199      80.059 132.698  53.322  1.00  0.00           C  
ATOM   2602  HB2 GLN   199      80.119 133.297  54.231  1.00  0.00           H  
ATOM   2603  HB3 GLN   199      80.069 133.332  52.435  1.00  0.00           H  
ATOM   2604  CG  GLN   199      78.650 132.112  53.423  1.00  0.00           C  
ATOM   2605  HG2 GLN   199      78.591 131.310  54.159  1.00  0.00           H  
ATOM   2606  HG3 GLN   199      78.101 132.958  53.836  1.00  0.00           H  
ATOM   2607  CD  GLN   199      77.913 131.620  52.227  1.00  0.00           C  
ATOM   2608  OE1 GLN   199      78.385 131.642  51.127  1.00  0.00           O  
ATOM   2609  NE2 GLN   199      76.709 131.141  52.423  1.00  0.00           N  
ATOM   2610 HE21 GLN   199      76.421 131.051  53.387  1.00  0.00           H  
ATOM   2611 HE22 GLN   199      76.196 130.769  51.637  1.00  0.00           H  
ATOM   2612  C   GLN   199      82.509 132.665  53.329  1.00  0.00           C  
ATOM   2613  O   GLN   199      82.926 133.242  54.314  1.00  0.00           O  
ATOM   2614  N   SER   200      83.159 132.822  52.147  1.00  0.00           N  
ATOM   2615  H   SER   200      84.052 133.289  52.206  1.00  0.00           H  
ATOM   2616  CA  SER   200      82.841 132.366  50.777  1.00  0.00           C  
ATOM   2617  HA  SER   200      81.766 132.447  50.619  1.00  0.00           H  
ATOM   2618  CB  SER   200      83.637 133.165  49.794  1.00  0.00           C  
ATOM   2619  HB2 SER   200      83.680 132.718  48.801  1.00  0.00           H  
ATOM   2620  HB3 SER   200      83.230 134.169  49.672  1.00  0.00           H  
ATOM   2621  OG  SER   200      84.999 133.208  50.231  1.00  0.00           O  
ATOM   2622  HG  SER   200      85.665 132.910  49.607  1.00  0.00           H  
ATOM   2623  C   SER   200      83.172 130.861  50.563  1.00  0.00           C  
ATOM   2624  O   SER   200      82.882 130.372  49.494  1.00  0.00           O  
ATOM   2625  N   GLY   201      83.771 130.150  51.473  1.00  0.00           N  
ATOM   2626  H   GLY   201      83.725 130.550  52.400  1.00  0.00           H  
ATOM   2627  CA  GLY   201      83.965 128.707  51.373  1.00  0.00           C  
ATOM   2628  HA2 GLY   201      84.084 128.386  50.338  1.00  0.00           H  
ATOM   2629  HA3 GLY   201      84.881 128.451  51.906  1.00  0.00           H  
ATOM   2630  C   GLY   201      82.784 127.910  51.939  1.00  0.00           C  
ATOM   2631  O   GLY   201      81.643 128.447  51.882  1.00  0.00           O  
ATOM   2632  N   GLY   202      83.072 126.730  52.473  1.00  0.00           N  
ATOM   2633  H   GLY   202      82.306 126.233  52.904  1.00  0.00           H  
ATOM   2634  CA  GLY   202      84.311 125.955  52.385  1.00  0.00           C  
ATOM   2635  HA2 GLY   202      85.125 126.579  52.755  1.00  0.00           H  
ATOM   2636  HA3 GLY   202      84.221 125.009  52.918  1.00  0.00           H  
ATOM   2637  C   GLY   202      84.809 125.672  50.922  1.00  0.00           C  
ATOM   2638  O   GLY   202      83.945 125.636  50.013  1.00  0.00           O  
ATOM   2639  N   GLY   203      86.139 125.545  50.630  1.00  0.00           N  
ATOM   2640  H   GLY   203      86.370 125.614  49.649  1.00  0.00           H  
ATOM   2641  CA  GLY   203      87.282 125.420  51.544  1.00  0.00           C  
ATOM   2642  HA2 GLY   203      86.753 124.949  52.372  1.00  0.00           H  
ATOM   2643  HA3 GLY   203      88.049 124.784  51.103  1.00  0.00           H  
ATOM   2644  C   GLY   203      87.966 126.713  51.898  1.00  0.00           C  
ATOM   2645  O   GLY   203      87.343 127.714  52.213  1.00  0.00           O  
ATOM   2646  N   GLY   204      89.308 126.746  52.021  1.00  0.00           N  
ATOM   2647  H   GLY   204      89.862 125.908  51.906  1.00  0.00           H  
ATOM   2648  CA  GLY   204      90.106 127.951  52.278  1.00  0.00           C  
ATOM   2649  HA2 GLY   204      90.930 127.835  51.573  1.00  0.00           H  
ATOM   2650  HA3 GLY   204      89.459 128.811  52.107  1.00  0.00           H  
ATOM   2651  C   GLY   204      90.621 127.949  53.682  1.00  0.00           C  
ATOM   2652  O   GLY   204      90.468 126.965  54.424  1.00  0.00           O  
ATOM   2653  N   SER   205      91.046 129.084  54.263  1.00  0.00           N  
ATOM   2654  H   SER   205      91.171 129.017  55.263  1.00  0.00           H  
ATOM   2655  CA  SER   205      91.198 130.366  53.645  1.00  0.00           C  
ATOM   2656  HA  SER   205      91.342 130.087  52.601  1.00  0.00           H  
ATOM   2657  CB  SER   205      90.062 131.350  53.945  1.00  0.00           C  
ATOM   2658  HB2 SER   205      90.120 131.795  54.938  1.00  0.00           H  
ATOM   2659  HB3 SER   205      90.028 132.152  53.209  1.00  0.00           H  
ATOM   2660  OG  SER   205      88.752 130.649  53.866  1.00  0.00           O  
ATOM   2661  HG  SER   205      88.442 130.929  53.002  1.00  0.00           H  
ATOM   2662  C   SER   205      92.495 131.013  54.117  1.00  0.00           C  
ATOM   2663  O   SER   205      92.744 131.123  55.329  1.00  0.00           O  
ATOM   2664  N   GLY   206      93.330 131.578  53.164  1.00  0.00           N  
ATOM   2665  H   GLY   206      93.100 131.570  52.181  1.00  0.00           H  
ATOM   2666  CA  GLY   206      94.567 132.298  53.509  1.00  0.00           C  
ATOM   2667  HA2 GLY   206      95.303 131.523  53.728  1.00  0.00           H  
ATOM   2668  HA3 GLY   206      94.989 132.708  52.592  1.00  0.00           H  
ATOM   2669  C   GLY   206      94.591 133.279  54.733  1.00  0.00           C  
ATOM   2670  O   GLY   206      93.594 133.965  54.966  1.00  0.00           O  
ATOM   2671  N   GLY   207      95.617 133.434  55.474  1.00  0.00           N  
ATOM   2672  H   GLY   207      95.530 134.141  56.190  1.00  0.00           H  
ATOM   2673  CA  GLY   207      97.038 132.775  55.323  1.00  0.00           C  
ATOM   2674  HA2 GLY   207      97.648 133.212  56.114  1.00  0.00           H  
ATOM   2675  HA3 GLY   207      97.058 131.733  55.640  1.00  0.00           H  
ATOM   2676  C   GLY   207      97.872 133.088  54.097  1.00  0.00           C  
ATOM   2677  O   GLY   207      97.512 133.978  53.301  1.00  0.00           O  
ATOM   2678  N   TYR   208      98.924 132.389  53.835  1.00  0.00           N  
ATOM   2679  H   TYR   208      98.990 131.613  54.478  1.00  0.00           H  
ATOM   2680  CA  TYR   208      99.950 132.591  52.807  1.00  0.00           C  
ATOM   2681  HA  TYR   208     100.445 133.559  52.894  1.00  0.00           H  
ATOM   2682  CB  TYR   208     101.120 131.592  52.958  1.00  0.00           C  
ATOM   2683  HB2 TYR   208     101.298 131.503  54.030  1.00  0.00           H  
ATOM   2684  HB3 TYR   208     100.616 130.649  52.748  1.00  0.00           H  
ATOM   2685  CG  TYR   208     102.302 131.842  52.102  1.00  0.00           C  
ATOM   2686  CD1 TYR   208     103.192 132.801  52.553  1.00  0.00           C  
ATOM   2687  HD1 TYR   208     102.841 133.555  53.242  1.00  0.00           H  
ATOM   2688  CE1 TYR   208     104.367 133.019  51.779  1.00  0.00           C  
ATOM   2689  HE1 TYR   208     105.135 133.717  52.079  1.00  0.00           H  
ATOM   2690  CZ  TYR   208     104.677 132.244  50.696  1.00  0.00           C  
ATOM   2691  OH  TYR   208     105.965 132.316  50.171  1.00  0.00           O  
ATOM   2692  HH  TYR   208     106.001 131.732  49.410  1.00  0.00           H  
ATOM   2693  CE2 TYR   208     103.704 131.266  50.234  1.00  0.00           C  
ATOM   2694  HE2 TYR   208     103.990 130.729  49.341  1.00  0.00           H  
ATOM   2695  CD2 TYR   208     102.570 131.019  51.017  1.00  0.00           C  
ATOM   2696  HD2 TYR   208     101.864 130.279  50.671  1.00  0.00           H  
ATOM   2697  C   TYR   208      99.309 132.509  51.451  1.00  0.00           C  
ATOM   2698  O   TYR   208      98.558 131.552  51.234  1.00  0.00           O  
ATOM   2699  N   GLY   209      99.441 133.512  50.578  1.00  0.00           N  
ATOM   2700  H   GLY   209      99.795 134.379  50.956  1.00  0.00           H  
ATOM   2701  CA  GLY   209      98.851 133.724  49.262  1.00  0.00           C  
ATOM   2702  HA2 GLY   209      97.778 133.569  49.373  1.00  0.00           H  
ATOM   2703  HA3 GLY   209      98.930 134.738  48.872  1.00  0.00           H  
ATOM   2704  C   GLY   209      99.450 132.799  48.222  1.00  0.00           C  
ATOM   2705  O   GLY   209     100.097 131.763  48.572  1.00  0.00           O  
ATOM   2706  N   GLN   210      99.165 132.854  46.915  1.00  0.00           N  
ATOM   2707  H   GLN   210      99.484 132.085  46.343  1.00  0.00           H  
ATOM   2708  CA  GLN   210      98.155 133.683  46.155  1.00  0.00           C  
ATOM   2709  HA  GLN   210      98.249 133.440  45.097  1.00  0.00           H  
ATOM   2710  CB  GLN   210      96.708 133.293  46.656  1.00  0.00           C  
ATOM   2711  HB2 GLN   210      96.542 132.216  46.611  1.00  0.00           H  
ATOM   2712  HB3 GLN   210      96.470 133.538  47.691  1.00  0.00           H  
ATOM   2713  CG  GLN   210      95.593 133.834  45.780  1.00  0.00           C  
ATOM   2714  HG2 GLN   210      94.666 133.333  46.058  1.00  0.00           H  
ATOM   2715  HG3 GLN   210      95.512 134.911  45.924  1.00  0.00           H  
ATOM   2716  CD  GLN   210      95.819 133.515  44.255  1.00  0.00           C  
ATOM   2717  OE1 GLN   210      96.599 132.672  43.824  1.00  0.00           O  
ATOM   2718  NE2 GLN   210      95.002 134.107  43.355  1.00  0.00           N  
ATOM   2719 HE21 GLN   210      95.148 133.927  42.372  1.00  0.00           H  
ATOM   2720 HE22 GLN   210      94.360 134.812  43.689  1.00  0.00           H  
ATOM   2721  C   GLN   210      98.493 135.188  46.168  1.00  0.00           C  
ATOM   2722  O   GLN   210      97.709 136.036  45.814  1.00  0.00           O  
ATOM   2723  N   GLN   211      99.751 135.519  46.584  1.00  0.00           N  
ATOM   2724  H   GLN   211     100.303 134.741  46.915  1.00  0.00           H  
ATOM   2725  CA  GLN   211     100.243 136.900  46.530  1.00  0.00           C  
ATOM   2726  HA  GLN   211      99.626 137.467  47.228  1.00  0.00           H  
ATOM   2727  CB  GLN   211     101.673 137.047  47.119  1.00  0.00           C  
ATOM   2728  HB2 GLN   211     102.406 136.572  46.468  1.00  0.00           H  
ATOM   2729  HB3 GLN   211     101.940 138.099  47.213  1.00  0.00           H  
ATOM   2730  CG  GLN   211     101.948 136.415  48.469  1.00  0.00           C  
ATOM   2731  HG2 GLN   211     102.900 136.815  48.818  1.00  0.00           H  
ATOM   2732  HG3 GLN   211     101.083 136.673  49.079  1.00  0.00           H  
ATOM   2733  CD  GLN   211     102.099 134.838  48.455  1.00  0.00           C  
ATOM   2734  OE1 GLN   211     101.857 134.135  47.485  1.00  0.00           O  
ATOM   2735  NE2 GLN   211     102.522 134.181  49.563  1.00  0.00           N  
ATOM   2736 HE21 GLN   211     102.928 134.639  50.367  1.00  0.00           H  
ATOM   2737 HE22 GLN   211     102.453 133.176  49.497  1.00  0.00           H  
ATOM   2738  C   GLN   211     100.102 137.605  45.169  1.00  0.00           C  
ATOM   2739  O   GLN   211     100.210 136.954  44.113  1.00  0.00           O  
ATOM   2740  N   ASP   212      99.830 138.928  45.173  1.00  0.00           N  
ATOM   2741  H   ASP   212      99.646 139.209  46.126  1.00  0.00           H  
ATOM   2742  CA  ASP   212      99.635 139.829  44.062  1.00  0.00           C  
ATOM   2743  HA  ASP   212      98.926 139.305  43.421  1.00  0.00           H  
ATOM   2744  CB  ASP   212      98.923 141.190  44.446  1.00  0.00           C  
ATOM   2745  HB2 ASP   212      99.430 141.569  45.334  1.00  0.00           H  
ATOM   2746  HB3 ASP   212      99.112 141.922  43.661  1.00  0.00           H  
ATOM   2747  CG  ASP   212      97.460 141.060  44.691  1.00  0.00           C  
ATOM   2748  OD1 ASP   212      96.822 142.065  45.073  1.00  0.00           O  
ATOM   2749  OD2 ASP   212      96.792 140.031  44.446  1.00  0.00           O  
ATOM   2750  C   ASP   212     100.855 139.977  43.147  1.00  0.00           C  
ATOM   2751  O   ASP   212     102.070 140.031  43.505  1.00  0.00           O  
ATOM   2752  N   ARG   213     100.636 139.978  41.853  1.00  0.00           N  
ATOM   2753  H   ARG   213      99.693 139.869  41.508  1.00  0.00           H  
ATOM   2754  CA  ARG   213     101.690 140.315  40.826  1.00  0.00           C  
ATOM   2755  HA  ARG   213     102.526 139.624  40.929  1.00  0.00           H  
ATOM   2756  CB  ARG   213     101.099 140.088  39.483  1.00  0.00           C  
ATOM   2757  HB2 ARG   213     100.056 140.392  39.390  1.00  0.00           H  
ATOM   2758  HB3 ARG   213     101.606 140.608  38.670  1.00  0.00           H  
ATOM   2759  CG  ARG   213     101.120 138.592  39.012  1.00  0.00           C  
ATOM   2760  HG2 ARG   213     100.686 138.664  38.015  1.00  0.00           H  
ATOM   2761  HG3 ARG   213     102.162 138.274  39.045  1.00  0.00           H  
ATOM   2762  CD  ARG   213     100.202 137.602  39.806  1.00  0.00           C  
ATOM   2763  HD2 ARG   213     100.542 137.486  40.836  1.00  0.00           H  
ATOM   2764  HD3 ARG   213      99.258 138.137  39.707  1.00  0.00           H  
ATOM   2765  NE  ARG   213      99.988 136.250  39.086  1.00  0.00           N  
ATOM   2766  HE  ARG   213      99.078 136.095  38.676  1.00  0.00           H  
ATOM   2767  CZ  ARG   213     100.793 135.265  38.900  1.00  0.00           C  
ATOM   2768  NH1 ARG   213     102.027 135.175  39.206  1.00  0.00           N  
ATOM   2769 HH11 ARG   213     102.528 134.315  39.036  1.00  0.00           H  
ATOM   2770 HH12 ARG   213     102.616 135.962  39.438  1.00  0.00           H  
ATOM   2771  NH2 ARG   213     100.300 134.249  38.268  1.00  0.00           N  
ATOM   2772 HH21 ARG   213     100.838 133.423  38.048  1.00  0.00           H  
ATOM   2773 HH22 ARG   213      99.563 134.554  37.648  1.00  0.00           H  
ATOM   2774  C   ARG   213     102.271 141.748  41.007  1.00  0.00           C  
ATOM   2775  O   ARG   213     101.532 142.704  41.332  1.00  0.00           O  
ATOM   2776  N   GLY   214     103.613 141.930  40.837  1.00  0.00           N  
ATOM   2777  H   GLY   214     103.987 142.868  40.802  1.00  0.00           H  
ATOM   2778  CA  GLY   214     104.558 140.869  40.666  1.00  0.00           C  
ATOM   2779  HA2 GLY   214     104.789 140.393  41.620  1.00  0.00           H  
ATOM   2780  HA3 GLY   214     104.265 140.226  39.836  1.00  0.00           H  
ATOM   2781  C   GLY   214     105.832 141.613  40.323  1.00  0.00           C  
ATOM   2782  O   GLY   214     106.008 142.083  39.165  1.00  0.00           O  
ATOM   2783  OXT GLY   214     106.581 141.934  41.266  1.00  0.00           O  
TER    2784      GLY   214 
END   
