# Supplementary material for: Visualization of oligomerization, clustering, and density transition of intrinsically disordered proteins
Source: Natl Sci Rev. 2026 Feb 14;13(7):nwag107. doi: 10.1093/nsr/nwag107 (PMC13114874; doi:10.1093/nsr/nwag107)
Supplement: nwag107_Supplemental_Files [file nwag107_supplemental_files.zip › SI-MD-Structures/MD-Sturctures/frame113.pdb]

CRYST1  135.046  149.204  136.809  90.00  90.00  90.00               1
ATOM      1  N   MET     1      27.558  61.155  88.591  1.00  0.00           N  
ATOM      2  H1  MET     1      28.047  60.423  88.096  1.00  0.00           H  
ATOM      3  H2  MET     1      27.522  61.072  89.597  1.00  0.00           H  
ATOM      4  H3  MET     1      26.605  61.306  88.293  1.00  0.00           H  
ATOM      5  CA  MET     1      28.239  62.395  88.208  1.00  0.00           C  
ATOM      6  HA  MET     1      27.692  63.232  88.641  1.00  0.00           H  
ATOM      7  CB  MET     1      29.688  62.499  88.810  1.00  0.00           C  
ATOM      8  HB2 MET     1      30.159  61.616  88.380  1.00  0.00           H  
ATOM      9  HB3 MET     1      30.194  63.379  88.412  1.00  0.00           H  
ATOM     10  CG  MET     1      29.669  62.418  90.348  1.00  0.00           C  
ATOM     11  HG2 MET     1      30.615  62.741  90.782  1.00  0.00           H  
ATOM     12  HG3 MET     1      28.975  63.182  90.696  1.00  0.00           H  
ATOM     13  SD  MET     1      29.367  60.862  91.262  1.00  0.00           S  
ATOM     14  CE  MET     1      30.747  59.800  90.854  1.00  0.00           C  
ATOM     15  HE1 MET     1      31.679  60.359  90.920  1.00  0.00           H  
ATOM     16  HE2 MET     1      30.675  58.996  91.587  1.00  0.00           H  
ATOM     17  HE3 MET     1      30.622  59.332  89.877  1.00  0.00           H  
ATOM     18  C   MET     1      28.177  62.614  86.741  1.00  0.00           C  
ATOM     19  O   MET     1      28.713  61.888  85.907  1.00  0.00           O  
ATOM     20  N   ALA     2      27.590  63.750  86.290  1.00  0.00           N  
ATOM     21  H   ALA     2      27.618  63.690  85.282  1.00  0.00           H  
ATOM     22  CA  ALA     2      27.042  64.981  86.832  1.00  0.00           C  
ATOM     23  HA  ALA     2      26.554  65.449  85.977  1.00  0.00           H  
ATOM     24  CB  ALA     2      25.838  64.708  87.757  1.00  0.00           C  
ATOM     25  HB1 ALA     2      25.082  65.481  87.620  1.00  0.00           H  
ATOM     26  HB2 ALA     2      25.329  63.787  87.471  1.00  0.00           H  
ATOM     27  HB3 ALA     2      26.116  64.615  88.807  1.00  0.00           H  
ATOM     28  C   ALA     2      28.012  66.075  87.429  1.00  0.00           C  
ATOM     29  O   ALA     2      28.547  65.807  88.528  1.00  0.00           O  
ATOM     30  N   SER     3      28.135  67.274  86.839  1.00  0.00           N  
ATOM     31  H   SER     3      28.707  67.863  87.427  1.00  0.00           H  
ATOM     32  CA  SER     3      27.691  67.779  85.565  1.00  0.00           C  
ATOM     33  HA  SER     3      26.609  67.894  85.633  1.00  0.00           H  
ATOM     34  CB  SER     3      28.333  69.152  85.357  1.00  0.00           C  
ATOM     35  HB2 SER     3      28.379  69.749  86.267  1.00  0.00           H  
ATOM     36  HB3 SER     3      29.394  69.082  85.117  1.00  0.00           H  
ATOM     37  OG  SER     3      27.710  69.959  84.354  1.00  0.00           O  
ATOM     38  HG  SER     3      28.296  69.954  83.593  1.00  0.00           H  
ATOM     39  C   SER     3      27.937  66.905  84.316  1.00  0.00           C  
ATOM     40  O   SER     3      28.737  66.007  84.259  1.00  0.00           O  
ATOM     41  N   ASN     4      27.071  67.260  83.327  1.00  0.00           N  
ATOM     42  H   ASN     4      26.411  67.992  83.550  1.00  0.00           H  
ATOM     43  CA  ASN     4      26.937  66.528  82.033  1.00  0.00           C  
ATOM     44  HA  ASN     4      27.881  65.989  81.951  1.00  0.00           H  
ATOM     45  CB  ASN     4      25.757  65.518  82.074  1.00  0.00           C  
ATOM     46  HB2 ASN     4      24.819  65.929  82.449  1.00  0.00           H  
ATOM     47  HB3 ASN     4      25.562  65.111  81.082  1.00  0.00           H  
ATOM     48  CG  ASN     4      26.030  64.302  82.989  1.00  0.00           C  
ATOM     49  OD1 ASN     4      27.039  63.602  82.935  1.00  0.00           O  
ATOM     50  ND2 ASN     4      25.195  64.171  83.961  1.00  0.00           N  
ATOM     51 HD21 ASN     4      25.367  63.496  84.692  1.00  0.00           H  
ATOM     52 HD22 ASN     4      24.341  64.709  83.983  1.00  0.00           H  
ATOM     53  C   ASN     4      26.845  67.417  80.822  1.00  0.00           C  
ATOM     54  O   ASN     4      25.809  67.966  80.524  1.00  0.00           O  
ATOM     55  N   ASP     5      27.926  67.750  80.111  1.00  0.00           N  
ATOM     56  H   ASP     5      27.859  68.425  79.363  1.00  0.00           H  
ATOM     57  CA  ASP     5      29.355  67.459  80.436  1.00  0.00           C  
ATOM     58  HA  ASP     5      29.469  66.387  80.594  1.00  0.00           H  
ATOM     59  CB  ASP     5      30.124  67.775  79.110  1.00  0.00           C  
ATOM     60  HB2 ASP     5      29.907  68.784  78.760  1.00  0.00           H  
ATOM     61  HB3 ASP     5      31.202  67.805  79.271  1.00  0.00           H  
ATOM     62  CG  ASP     5      29.883  66.713  77.923  1.00  0.00           C  
ATOM     63  OD1 ASP     5      29.922  67.161  76.741  1.00  0.00           O  
ATOM     64  OD2 ASP     5      29.735  65.505  78.238  1.00  0.00           O  
ATOM     65  C   ASP     5      29.934  68.242  81.635  1.00  0.00           C  
ATOM     66  O   ASP     5      29.293  69.190  82.096  1.00  0.00           O  
ATOM     67  N   TYR     6      31.162  67.894  82.101  1.00  0.00           N  
ATOM     68  H   TYR     6      31.691  67.214  81.574  1.00  0.00           H  
ATOM     69  CA  TYR     6      31.884  68.611  83.159  1.00  0.00           C  
ATOM     70  HA  TYR     6      31.277  68.907  84.015  1.00  0.00           H  
ATOM     71  CB  TYR     6      32.838  67.663  83.835  1.00  0.00           C  
ATOM     72  HB2 TYR     6      33.649  67.470  83.133  1.00  0.00           H  
ATOM     73  HB3 TYR     6      33.294  68.275  84.613  1.00  0.00           H  
ATOM     74  CG  TYR     6      32.361  66.368  84.430  1.00  0.00           C  
ATOM     75  CD1 TYR     6      32.815  65.156  83.911  1.00  0.00           C  
ATOM     76  HD1 TYR     6      33.470  65.045  83.060  1.00  0.00           H  
ATOM     77  CE1 TYR     6      32.525  63.990  84.596  1.00  0.00           C  
ATOM     78  HE1 TYR     6      32.941  63.117  84.115  1.00  0.00           H  
ATOM     79  CZ  TYR     6      31.851  63.971  85.881  1.00  0.00           C  
ATOM     80  OH  TYR     6      31.817  62.849  86.577  1.00  0.00           O  
ATOM     81  HH  TYR     6      31.872  62.044  86.056  1.00  0.00           H  
ATOM     82  CE2 TYR     6      31.316  65.220  86.333  1.00  0.00           C  
ATOM     83  HE2 TYR     6      30.739  65.212  87.246  1.00  0.00           H  
ATOM     84  CD2 TYR     6      31.620  66.405  85.651  1.00  0.00           C  
ATOM     85  HD2 TYR     6      31.275  67.360  86.019  1.00  0.00           H  
ATOM     86  C   TYR     6      32.574  69.869  82.709  1.00  0.00           C  
ATOM     87  O   TYR     6      32.986  69.940  81.578  1.00  0.00           O  
ATOM     88  N   THR     7      32.835  70.808  83.575  1.00  0.00           N  
ATOM     89  H   THR     7      32.557  70.610  84.525  1.00  0.00           H  
ATOM     90  CA  THR     7      33.593  72.048  83.272  1.00  0.00           C  
ATOM     91  HA  THR     7      34.263  71.865  82.431  1.00  0.00           H  
ATOM     92  CB  THR     7      32.554  73.145  82.956  1.00  0.00           C  
ATOM     93  HB  THR     7      31.789  72.770  82.276  1.00  0.00           H  
ATOM     94  CG2 THR     7      31.912  73.797  84.231  1.00  0.00           C  
ATOM     95 HG21 THR     7      32.634  74.206  84.938  1.00  0.00           H  
ATOM     96 HG22 THR     7      31.185  74.530  83.881  1.00  0.00           H  
ATOM     97 HG23 THR     7      31.352  73.023  84.757  1.00  0.00           H  
ATOM     98  OG1 THR     7      33.155  74.215  82.329  1.00  0.00           O  
ATOM     99  HG1 THR     7      32.834  74.185  81.424  1.00  0.00           H  
ATOM    100  C   THR     7      34.585  72.561  84.374  1.00  0.00           C  
ATOM    101  O   THR     7      34.450  72.100  85.524  1.00  0.00           O  
ATOM    102  N   GLN     8      35.548  73.382  84.100  1.00  0.00           N  
ATOM    103  H   GLN     8      35.770  73.552  83.129  1.00  0.00           H  
ATOM    104  CA  GLN     8      36.543  73.883  85.033  1.00  0.00           C  
ATOM    105  HA  GLN     8      36.861  73.110  85.733  1.00  0.00           H  
ATOM    106  CB  GLN     8      37.755  74.328  84.208  1.00  0.00           C  
ATOM    107  HB2 GLN     8      37.602  74.921  83.306  1.00  0.00           H  
ATOM    108  HB3 GLN     8      38.426  74.812  84.918  1.00  0.00           H  
ATOM    109  CG  GLN     8      38.522  73.086  83.687  1.00  0.00           C  
ATOM    110  HG2 GLN     8      38.661  72.287  84.416  1.00  0.00           H  
ATOM    111  HG3 GLN     8      37.919  72.630  82.902  1.00  0.00           H  
ATOM    112  CD  GLN     8      39.818  73.471  82.980  1.00  0.00           C  
ATOM    113  OE1 GLN     8      40.376  74.544  83.191  1.00  0.00           O  
ATOM    114  NE2 GLN     8      40.298  72.552  82.178  1.00  0.00           N  
ATOM    115 HE21 GLN     8      39.709  71.789  81.877  1.00  0.00           H  
ATOM    116 HE22 GLN     8      41.163  72.807  81.722  1.00  0.00           H  
ATOM    117  C   GLN     8      35.925  75.042  85.911  1.00  0.00           C  
ATOM    118  O   GLN     8      35.210  75.898  85.306  1.00  0.00           O  
ATOM    119  N   GLN     9      36.152  75.171  87.244  1.00  0.00           N  
ATOM    120  H   GLN     9      35.610  75.951  87.585  1.00  0.00           H  
ATOM    121  CA  GLN     9      37.131  74.540  88.144  1.00  0.00           C  
ATOM    122  HA  GLN     9      37.127  75.200  89.011  1.00  0.00           H  
ATOM    123  CB  GLN     9      36.662  73.091  88.487  1.00  0.00           C  
ATOM    124  HB2 GLN     9      36.560  72.346  87.697  1.00  0.00           H  
ATOM    125  HB3 GLN     9      37.476  72.557  88.978  1.00  0.00           H  
ATOM    126  CG  GLN     9      35.441  73.106  89.409  1.00  0.00           C  
ATOM    127  HG2 GLN     9      35.681  73.692  90.296  1.00  0.00           H  
ATOM    128  HG3 GLN     9      34.569  73.585  88.964  1.00  0.00           H  
ATOM    129  CD  GLN     9      34.867  71.799  89.871  1.00  0.00           C  
ATOM    130  OE1 GLN     9      35.010  70.704  89.339  1.00  0.00           O  
ATOM    131  NE2 GLN     9      34.039  71.865  90.854  1.00  0.00           N  
ATOM    132 HE21 GLN     9      33.987  72.753  91.333  1.00  0.00           H  
ATOM    133 HE22 GLN     9      33.388  71.116  91.042  1.00  0.00           H  
ATOM    134  C   GLN     9      38.543  74.602  87.561  1.00  0.00           C  
ATOM    135  O   GLN     9      39.144  73.589  87.279  1.00  0.00           O  
ATOM    136  N   ALA    10      39.016  75.823  87.320  1.00  0.00           N  
ATOM    137  H   ALA    10      39.968  75.829  86.983  1.00  0.00           H  
ATOM    138  CA  ALA    10      38.521  77.123  87.793  1.00  0.00           C  
ATOM    139  HA  ALA    10      37.773  77.018  88.578  1.00  0.00           H  
ATOM    140  CB  ALA    10      39.723  77.816  88.411  1.00  0.00           C  
ATOM    141  HB1 ALA    10      39.332  78.664  88.973  1.00  0.00           H  
ATOM    142  HB2 ALA    10      40.295  77.111  89.014  1.00  0.00           H  
ATOM    143  HB3 ALA    10      40.345  78.207  87.606  1.00  0.00           H  
ATOM    144  C   ALA    10      37.954  77.991  86.660  1.00  0.00           C  
ATOM    145  O   ALA    10      38.001  77.560  85.506  1.00  0.00           O  
ATOM    146  N   THR    11      37.424  79.113  87.044  1.00  0.00           N  
ATOM    147  H   THR    11      37.405  79.284  88.040  1.00  0.00           H  
ATOM    148  CA  THR    11      36.933  80.217  86.163  1.00  0.00           C  
ATOM    149  HA  THR    11      37.487  80.215  85.224  1.00  0.00           H  
ATOM    150  CB  THR    11      35.487  79.927  85.893  1.00  0.00           C  
ATOM    151  HB  THR    11      34.895  79.708  86.781  1.00  0.00           H  
ATOM    152  CG2 THR    11      34.797  81.005  85.057  1.00  0.00           C  
ATOM    153 HG21 THR    11      34.821  81.944  85.612  1.00  0.00           H  
ATOM    154 HG22 THR    11      35.232  81.104  84.063  1.00  0.00           H  
ATOM    155 HG23 THR    11      33.787  80.617  84.926  1.00  0.00           H  
ATOM    156  OG1 THR    11      35.463  78.790  85.015  1.00  0.00           O  
ATOM    157  HG1 THR    11      35.866  78.090  85.534  1.00  0.00           H  
ATOM    158  C   THR    11      37.146  81.612  86.823  1.00  0.00           C  
ATOM    159  O   THR    11      36.251  81.958  87.628  1.00  0.00           O  
ATOM    160  N   GLN    12      38.248  82.315  86.567  1.00  0.00           N  
ATOM    161  H   GLN    12      38.297  83.263  86.910  1.00  0.00           H  
ATOM    162  CA  GLN    12      39.173  82.067  85.449  1.00  0.00           C  
ATOM    163  HA  GLN    12      38.629  81.837  84.534  1.00  0.00           H  
ATOM    164  CB  GLN    12      39.941  83.389  85.254  1.00  0.00           C  
ATOM    165  HB2 GLN    12      39.222  84.207  85.190  1.00  0.00           H  
ATOM    166  HB3 GLN    12      40.533  83.506  86.162  1.00  0.00           H  
ATOM    167  CG  GLN    12      40.877  83.379  84.116  1.00  0.00           C  
ATOM    168  HG2 GLN    12      41.755  82.909  84.559  1.00  0.00           H  
ATOM    169  HG3 GLN    12      40.436  82.805  83.301  1.00  0.00           H  
ATOM    170  CD  GLN    12      41.168  84.750  83.544  1.00  0.00           C  
ATOM    171  OE1 GLN    12      41.076  85.082  82.382  1.00  0.00           O  
ATOM    172  NE2 GLN    12      41.551  85.722  84.290  1.00  0.00           N  
ATOM    173 HE21 GLN    12      41.754  86.593  83.821  1.00  0.00           H  
ATOM    174 HE22 GLN    12      41.636  85.544  85.280  1.00  0.00           H  
ATOM    175  C   GLN    12      40.188  80.853  85.624  1.00  0.00           C  
ATOM    176  O   GLN    12      40.869  80.697  86.603  1.00  0.00           O  
ATOM    177  N   SER    13      40.227  79.960  84.598  1.00  0.00           N  
ATOM    178  H   SER    13      39.697  80.217  83.778  1.00  0.00           H  
ATOM    179  CA  SER    13      40.970  78.722  84.537  1.00  0.00           C  
ATOM    180  HA  SER    13      40.627  78.091  85.357  1.00  0.00           H  
ATOM    181  CB  SER    13      40.620  78.016  83.247  1.00  0.00           C  
ATOM    182  HB2 SER    13      39.691  77.453  83.337  1.00  0.00           H  
ATOM    183  HB3 SER    13      40.578  78.715  82.411  1.00  0.00           H  
ATOM    184  OG  SER    13      41.582  77.076  83.028  1.00  0.00           O  
ATOM    185  HG  SER    13      41.285  76.224  83.356  1.00  0.00           H  
ATOM    186  C   SER    13      42.489  79.059  84.677  1.00  0.00           C  
ATOM    187  O   SER    13      43.021  79.877  83.883  1.00  0.00           O  
ATOM    188  N   TYR    14      43.161  78.379  85.576  1.00  0.00           N  
ATOM    189  H   TYR    14      42.685  77.702  86.156  1.00  0.00           H  
ATOM    190  CA  TYR    14      44.579  78.625  85.881  1.00  0.00           C  
ATOM    191  HA  TYR    14      45.145  78.515  84.956  1.00  0.00           H  
ATOM    192  CB  TYR    14      44.739  80.063  86.482  1.00  0.00           C  
ATOM    193  HB2 TYR    14      44.383  80.796  85.758  1.00  0.00           H  
ATOM    194  HB3 TYR    14      44.091  80.197  87.347  1.00  0.00           H  
ATOM    195  CG  TYR    14      46.234  80.479  86.754  1.00  0.00           C  
ATOM    196  CD1 TYR    14      46.858  81.245  85.797  1.00  0.00           C  
ATOM    197  HD1 TYR    14      46.411  81.460  84.838  1.00  0.00           H  
ATOM    198  CE1 TYR    14      48.114  81.776  86.147  1.00  0.00           C  
ATOM    199  HE1 TYR    14      48.559  82.416  85.400  1.00  0.00           H  
ATOM    200  CZ  TYR    14      48.632  81.569  87.421  1.00  0.00           C  
ATOM    201  OH  TYR    14      49.907  82.079  87.693  1.00  0.00           O  
ATOM    202  HH  TYR    14      50.218  81.795  88.556  1.00  0.00           H  
ATOM    203  CE2 TYR    14      48.050  80.688  88.383  1.00  0.00           C  
ATOM    204  HE2 TYR    14      48.563  80.515  89.317  1.00  0.00           H  
ATOM    205  CD2 TYR    14      46.793  80.153  88.013  1.00  0.00           C  
ATOM    206  HD2 TYR    14      46.234  79.454  88.616  1.00  0.00           H  
ATOM    207  C   TYR    14      45.134  77.608  86.913  1.00  0.00           C  
ATOM    208  O   TYR    14      44.455  77.166  87.850  1.00  0.00           O  
ATOM    209  N   GLY    15      46.339  77.096  86.734  1.00  0.00           N  
ATOM    210  H   GLY    15      46.693  76.583  87.529  1.00  0.00           H  
ATOM    211  CA  GLY    15      47.303  77.257  85.663  1.00  0.00           C  
ATOM    212  HA2 GLY    15      47.271  76.334  85.084  1.00  0.00           H  
ATOM    213  HA3 GLY    15      47.108  78.021  84.910  1.00  0.00           H  
ATOM    214  C   GLY    15      48.766  77.452  86.127  1.00  0.00           C  
ATOM    215  O   GLY    15      49.195  76.681  86.987  1.00  0.00           O  
ATOM    216  N   ALA    16      49.576  78.396  85.546  1.00  0.00           N  
ATOM    217  H   ALA    16      49.131  79.055  84.923  1.00  0.00           H  
ATOM    218  CA  ALA    16      51.012  78.538  85.743  1.00  0.00           C  
ATOM    219  HA  ALA    16      51.629  77.824  85.197  1.00  0.00           H  
ATOM    220  CB  ALA    16      51.458  79.871  85.044  1.00  0.00           C  
ATOM    221  HB1 ALA    16      51.482  79.878  83.955  1.00  0.00           H  
ATOM    222  HB2 ALA    16      50.879  80.745  85.344  1.00  0.00           H  
ATOM    223  HB3 ALA    16      52.474  80.078  85.379  1.00  0.00           H  
ATOM    224  C   ALA    16      51.467  78.440  87.161  1.00  0.00           C  
ATOM    225  O   ALA    16      50.949  79.215  87.991  1.00  0.00           O  
ATOM    226  N   TYR    17      52.316  77.483  87.513  1.00  0.00           N  
ATOM    227  H   TYR    17      52.810  77.023  86.761  1.00  0.00           H  
ATOM    228  CA  TYR    17      52.602  76.983  88.901  1.00  0.00           C  
ATOM    229  HA  TYR    17      51.693  76.484  89.236  1.00  0.00           H  
ATOM    230  CB  TYR    17      53.740  75.954  88.605  1.00  0.00           C  
ATOM    231  HB2 TYR    17      53.431  75.332  87.765  1.00  0.00           H  
ATOM    232  HB3 TYR    17      54.567  76.463  88.110  1.00  0.00           H  
ATOM    233  CG  TYR    17      54.093  74.995  89.704  1.00  0.00           C  
ATOM    234  CD1 TYR    17      54.918  75.395  90.756  1.00  0.00           C  
ATOM    235  HD1 TYR    17      55.291  76.401  90.877  1.00  0.00           H  
ATOM    236  CE1 TYR    17      55.437  74.434  91.711  1.00  0.00           C  
ATOM    237  HE1 TYR    17      56.154  74.601  92.501  1.00  0.00           H  
ATOM    238  CZ  TYR    17      55.030  73.146  91.599  1.00  0.00           C  
ATOM    239  OH  TYR    17      55.540  72.207  92.458  1.00  0.00           O  
ATOM    240  HH  TYR    17      54.928  71.478  92.577  1.00  0.00           H  
ATOM    241  CE2 TYR    17      54.305  72.710  90.494  1.00  0.00           C  
ATOM    242  HE2 TYR    17      53.994  71.677  90.464  1.00  0.00           H  
ATOM    243  CD2 TYR    17      53.759  73.641  89.583  1.00  0.00           C  
ATOM    244  HD2 TYR    17      53.258  73.353  88.671  1.00  0.00           H  
ATOM    245  C   TYR    17      52.985  78.101  89.904  1.00  0.00           C  
ATOM    246  O   TYR    17      53.599  79.124  89.508  1.00  0.00           O  
ATOM    247  N   PRO    18      52.536  77.957  91.172  1.00  0.00           N  
ATOM    248  CD  PRO    18      51.854  76.897  91.865  1.00  0.00           C  
ATOM    249  HD2 PRO    18      52.515  76.187  92.361  1.00  0.00           H  
ATOM    250  HD3 PRO    18      51.097  76.345  91.308  1.00  0.00           H  
ATOM    251  CG  PRO    18      51.125  77.563  93.058  1.00  0.00           C  
ATOM    252  HG2 PRO    18      50.820  76.867  93.839  1.00  0.00           H  
ATOM    253  HG3 PRO    18      50.279  78.078  92.602  1.00  0.00           H  
ATOM    254  CB  PRO    18      52.104  78.614  93.500  1.00  0.00           C  
ATOM    255  HB2 PRO    18      52.816  78.066  94.118  1.00  0.00           H  
ATOM    256  HB3 PRO    18      51.624  79.464  93.983  1.00  0.00           H  
ATOM    257  CA  PRO    18      52.760  79.071  92.163  1.00  0.00           C  
ATOM    258  HA  PRO    18      52.303  80.003  91.829  1.00  0.00           H  
ATOM    259  C   PRO    18      54.227  79.398  92.439  1.00  0.00           C  
ATOM    260  O   PRO    18      55.199  78.781  92.033  1.00  0.00           O  
ATOM    261  N   THR    19      54.460  80.561  93.092  1.00  0.00           N  
ATOM    262  H   THR    19      53.665  81.060  93.466  1.00  0.00           H  
ATOM    263  CA  THR    19      55.732  80.905  93.707  1.00  0.00           C  
ATOM    264  HA  THR    19      56.471  81.120  92.935  1.00  0.00           H  
ATOM    265  CB  THR    19      55.632  82.303  94.475  1.00  0.00           C  
ATOM    266  HB  THR    19      56.583  82.564  94.938  1.00  0.00           H  
ATOM    267  CG2 THR    19      55.193  83.417  93.473  1.00  0.00           C  
ATOM    268 HG21 THR    19      54.179  83.192  93.143  1.00  0.00           H  
ATOM    269 HG22 THR    19      55.321  84.392  93.945  1.00  0.00           H  
ATOM    270 HG23 THR    19      55.917  83.481  92.661  1.00  0.00           H  
ATOM    271  OG1 THR    19      54.719  82.499  95.543  1.00  0.00           O  
ATOM    272  HG1 THR    19      53.910  82.613  95.039  1.00  0.00           H  
ATOM    273  C   THR    19      56.273  79.748  94.649  1.00  0.00           C  
ATOM    274  O   THR    19      55.512  78.792  95.011  1.00  0.00           O  
ATOM    275  N   GLN    20      57.565  79.818  94.969  1.00  0.00           N  
ATOM    276  H   GLN    20      58.153  80.468  94.466  1.00  0.00           H  
ATOM    277  CA  GLN    20      58.432  78.826  95.668  1.00  0.00           C  
ATOM    278  HA  GLN    20      57.828  78.258  96.376  1.00  0.00           H  
ATOM    279  CB  GLN    20      59.099  77.908  94.680  1.00  0.00           C  
ATOM    280  HB2 GLN    20      59.514  78.580  93.930  1.00  0.00           H  
ATOM    281  HB3 GLN    20      59.865  77.298  95.160  1.00  0.00           H  
ATOM    282  CG  GLN    20      58.143  76.912  93.928  1.00  0.00           C  
ATOM    283  HG2 GLN    20      57.377  76.602  94.639  1.00  0.00           H  
ATOM    284  HG3 GLN    20      57.591  77.396  93.121  1.00  0.00           H  
ATOM    285  CD  GLN    20      58.951  75.759  93.327  1.00  0.00           C  
ATOM    286  OE1 GLN    20      59.014  74.645  93.844  1.00  0.00           O  
ATOM    287  NE2 GLN    20      59.506  75.981  92.171  1.00  0.00           N  
ATOM    288 HE21 GLN    20      59.386  76.921  91.821  1.00  0.00           H  
ATOM    289 HE22 GLN    20      60.198  75.317  91.853  1.00  0.00           H  
ATOM    290  C   GLN    20      59.470  79.521  96.607  1.00  0.00           C  
ATOM    291  O   GLN    20      59.894  80.610  96.345  1.00  0.00           O  
ATOM    292  N   PRO    21      60.150  78.778  97.557  1.00  0.00           N  
ATOM    293  CD  PRO    21      59.682  77.535  98.190  1.00  0.00           C  
ATOM    294  HD2 PRO    21      59.730  76.740  97.446  1.00  0.00           H  
ATOM    295  HD3 PRO    21      58.642  77.772  98.419  1.00  0.00           H  
ATOM    296  CG  PRO    21      60.509  77.230  99.457  1.00  0.00           C  
ATOM    297  HG2 PRO    21      60.675  76.167  99.628  1.00  0.00           H  
ATOM    298  HG3 PRO    21      60.037  77.580 100.375  1.00  0.00           H  
ATOM    299  CB  PRO    21      61.770  78.089  99.220  1.00  0.00           C  
ATOM    300  HB2 PRO    21      62.584  77.463  98.853  1.00  0.00           H  
ATOM    301  HB3 PRO    21      61.955  78.396 100.249  1.00  0.00           H  
ATOM    302  CA  PRO    21      61.378  79.233  98.297  1.00  0.00           C  
ATOM    303  HA  PRO    21      61.209  80.104  98.930  1.00  0.00           H  
ATOM    304  C   PRO    21      62.611  79.542  97.436  1.00  0.00           C  
ATOM    305  O   PRO    21      62.940  78.683  96.559  1.00  0.00           O  
ATOM    306  N   GLY    22      63.406  80.530  97.789  1.00  0.00           N  
ATOM    307  H   GLY    22      62.984  81.002  98.576  1.00  0.00           H  
ATOM    308  CA  GLY    22      64.573  81.040  97.146  1.00  0.00           C  
ATOM    309  HA2 GLY    22      65.050  80.258  96.554  1.00  0.00           H  
ATOM    310  HA3 GLY    22      64.285  81.873  96.505  1.00  0.00           H  
ATOM    311  C   GLY    22      65.672  81.553  98.085  1.00  0.00           C  
ATOM    312  O   GLY    22      65.942  80.918  99.150  1.00  0.00           O  
ATOM    313  N   GLN    23      66.443  82.537  97.637  1.00  0.00           N  
ATOM    314  H   GLN    23      66.262  82.944  96.730  1.00  0.00           H  
ATOM    315  CA  GLN    23      67.621  83.102  98.403  1.00  0.00           C  
ATOM    316  HA  GLN    23      67.272  83.189  99.432  1.00  0.00           H  
ATOM    317  CB  GLN    23      68.760  81.999  98.539  1.00  0.00           C  
ATOM    318  HB2 GLN    23      69.303  82.331  99.424  1.00  0.00           H  
ATOM    319  HB3 GLN    23      68.259  81.053  98.746  1.00  0.00           H  
ATOM    320  CG  GLN    23      69.677  81.735  97.346  1.00  0.00           C  
ATOM    321  HG2 GLN    23      70.256  82.648  97.205  1.00  0.00           H  
ATOM    322  HG3 GLN    23      70.340  80.981  97.769  1.00  0.00           H  
ATOM    323  CD  GLN    23      68.962  81.180  96.114  1.00  0.00           C  
ATOM    324  OE1 GLN    23      68.284  80.134  96.127  1.00  0.00           O  
ATOM    325  NE2 GLN    23      69.144  81.858  94.990  1.00  0.00           N  
ATOM    326 HE21 GLN    23      69.736  82.662  94.840  1.00  0.00           H  
ATOM    327 HE22 GLN    23      68.673  81.496  94.174  1.00  0.00           H  
ATOM    328  C   GLN    23      68.126  84.516  97.957  1.00  0.00           C  
ATOM    329  O   GLN    23      68.309  84.747  96.778  1.00  0.00           O  
ATOM    330  N   GLY    24      68.272  85.402  98.939  1.00  0.00           N  
ATOM    331  H   GLY    24      67.985  85.139  99.871  1.00  0.00           H  
ATOM    332  CA  GLY    24      68.682  86.796  98.829  1.00  0.00           C  
ATOM    333  HA2 GLY    24      67.860  87.371  98.402  1.00  0.00           H  
ATOM    334  HA3 GLY    24      68.797  87.186  99.840  1.00  0.00           H  
ATOM    335  C   GLY    24      70.067  87.050  98.163  1.00  0.00           C  
ATOM    336  O   GLY    24      71.016  86.292  98.392  1.00  0.00           O  
ATOM    337  N   TYR    25      70.260  88.191  97.491  1.00  0.00           N  
ATOM    338  H   TYR    25      69.464  88.791  97.330  1.00  0.00           H  
ATOM    339  CA  TYR    25      71.447  88.785  96.780  1.00  0.00           C  
ATOM    340  HA  TYR    25      72.323  88.769  97.428  1.00  0.00           H  
ATOM    341  CB  TYR    25      71.745  87.869  95.518  1.00  0.00           C  
ATOM    342  HB2 TYR    25      71.891  86.833  95.824  1.00  0.00           H  
ATOM    343  HB3 TYR    25      70.871  87.810  94.870  1.00  0.00           H  
ATOM    344  CG  TYR    25      72.959  88.460  94.834  1.00  0.00           C  
ATOM    345  CD1 TYR    25      74.094  88.760  95.524  1.00  0.00           C  
ATOM    346  HD1 TYR    25      74.257  88.394  96.527  1.00  0.00           H  
ATOM    347  CE1 TYR    25      75.154  89.506  94.969  1.00  0.00           C  
ATOM    348  HE1 TYR    25      76.086  89.694  95.481  1.00  0.00           H  
ATOM    349  CZ  TYR    25      75.043  89.957  93.636  1.00  0.00           C  
ATOM    350  OH  TYR    25      76.054  90.659  92.944  1.00  0.00           O  
ATOM    351  HH  TYR    25      76.010  90.680  91.985  1.00  0.00           H  
ATOM    352  CE2 TYR    25      73.878  89.587  92.904  1.00  0.00           C  
ATOM    353  HE2 TYR    25      73.724  89.996  91.916  1.00  0.00           H  
ATOM    354  CD2 TYR    25      72.838  88.878  93.528  1.00  0.00           C  
ATOM    355  HD2 TYR    25      71.890  88.707  93.039  1.00  0.00           H  
ATOM    356  C   TYR    25      71.149  90.274  96.456  1.00  0.00           C  
ATOM    357  O   TYR    25      69.964  90.558  96.212  1.00  0.00           O  
ATOM    358  N   SER    26      72.143  91.143  96.535  1.00  0.00           N  
ATOM    359  H   SER    26      73.080  90.789  96.671  1.00  0.00           H  
ATOM    360  CA  SER    26      72.008  92.627  96.281  1.00  0.00           C  
ATOM    361  HA  SER    26      71.590  93.028  97.204  1.00  0.00           H  
ATOM    362  CB  SER    26      73.444  93.182  96.079  1.00  0.00           C  
ATOM    363  HB2 SER    26      74.047  92.850  96.925  1.00  0.00           H  
ATOM    364  HB3 SER    26      73.905  92.831  95.156  1.00  0.00           H  
ATOM    365  OG  SER    26      73.381  94.521  95.932  1.00  0.00           O  
ATOM    366  HG  SER    26      73.403  94.882  96.822  1.00  0.00           H  
ATOM    367  C   SER    26      71.115  93.093  95.121  1.00  0.00           C  
ATOM    368  O   SER    26      71.159  92.514  94.027  1.00  0.00           O  
ATOM    369  N   GLN    27      70.418  94.206  95.275  1.00  0.00           N  
ATOM    370  H   GLN    27      70.338  94.503  96.237  1.00  0.00           H  
ATOM    371  CA  GLN    27      69.542  94.765  94.283  1.00  0.00           C  
ATOM    372  HA  GLN    27      69.189  93.949  93.652  1.00  0.00           H  
ATOM    373  CB  GLN    27      68.384  95.493  95.025  1.00  0.00           C  
ATOM    374  HB2 GLN    27      67.968  94.842  95.794  1.00  0.00           H  
ATOM    375  HB3 GLN    27      68.801  96.400  95.461  1.00  0.00           H  
ATOM    376  CG  GLN    27      67.247  95.885  94.163  1.00  0.00           C  
ATOM    377  HG2 GLN    27      67.636  96.492  93.345  1.00  0.00           H  
ATOM    378  HG3 GLN    27      66.692  95.074  93.691  1.00  0.00           H  
ATOM    379  CD  GLN    27      66.332  96.804  94.926  1.00  0.00           C  
ATOM    380  OE1 GLN    27      66.236  96.971  96.155  1.00  0.00           O  
ATOM    381  NE2 GLN    27      65.412  97.321  94.067  1.00  0.00           N  
ATOM    382 HE21 GLN    27      65.365  97.127  93.077  1.00  0.00           H  
ATOM    383 HE22 GLN    27      64.720  97.920  94.492  1.00  0.00           H  
ATOM    384  C   GLN    27      70.313  95.693  93.361  1.00  0.00           C  
ATOM    385  O   GLN    27      70.136  95.821  92.182  1.00  0.00           O  
ATOM    386  N   GLN    28      71.420  96.268  93.869  1.00  0.00           N  
ATOM    387  H   GLN    28      71.486  96.180  94.873  1.00  0.00           H  
ATOM    388  CA  GLN    28      72.517  96.895  93.074  1.00  0.00           C  
ATOM    389  HA  GLN    28      72.047  97.622  92.411  1.00  0.00           H  
ATOM    390  CB  GLN    28      73.445  97.687  93.979  1.00  0.00           C  
ATOM    391  HB2 GLN    28      72.903  98.505  94.454  1.00  0.00           H  
ATOM    392  HB3 GLN    28      73.812  96.955  94.698  1.00  0.00           H  
ATOM    393  CG  GLN    28      74.712  98.230  93.334  1.00  0.00           C  
ATOM    394  HG2 GLN    28      75.319  98.719  94.096  1.00  0.00           H  
ATOM    395  HG3 GLN    28      75.262  97.393  92.902  1.00  0.00           H  
ATOM    396  CD  GLN    28      74.471  99.224  92.238  1.00  0.00           C  
ATOM    397  OE1 GLN    28      73.726 100.148  92.265  1.00  0.00           O  
ATOM    398  NE2 GLN    28      75.164  99.082  91.124  1.00  0.00           N  
ATOM    399 HE21 GLN    28      75.015  99.780  90.409  1.00  0.00           H  
ATOM    400 HE22 GLN    28      75.919  98.413  91.165  1.00  0.00           H  
ATOM    401  C   GLN    28      73.301  95.933  92.185  1.00  0.00           C  
ATOM    402  O   GLN    28      73.824  96.298  91.051  1.00  0.00           O  
ATOM    403  N   SER    29      73.447  94.667  92.565  1.00  0.00           N  
ATOM    404  H   SER    29      72.937  94.381  93.389  1.00  0.00           H  
ATOM    405  CA  SER    29      74.033  93.591  91.755  1.00  0.00           C  
ATOM    406  HA  SER    29      74.315  92.839  92.491  1.00  0.00           H  
ATOM    407  CB  SER    29      73.010  92.975  90.733  1.00  0.00           C  
ATOM    408  HB2 SER    29      73.149  93.635  89.877  1.00  0.00           H  
ATOM    409  HB3 SER    29      73.354  92.019  90.337  1.00  0.00           H  
ATOM    410  OG  SER    29      71.688  92.848  91.178  1.00  0.00           O  
ATOM    411  HG  SER    29      71.609  92.519  92.076  1.00  0.00           H  
ATOM    412  C   SER    29      75.482  94.049  91.248  1.00  0.00           C  
ATOM    413  O   SER    29      76.283  94.725  91.896  1.00  0.00           O  
ATOM    414  N   SER    30      75.742  93.661  90.036  1.00  0.00           N  
ATOM    415  H   SER    30      75.032  93.165  89.516  1.00  0.00           H  
ATOM    416  CA  SER    30      76.948  94.113  89.306  1.00  0.00           C  
ATOM    417  HA  SER    30      77.705  94.227  90.082  1.00  0.00           H  
ATOM    418  CB  SER    30      77.337  93.074  88.264  1.00  0.00           C  
ATOM    419  HB2 SER    30      77.598  92.228  88.900  1.00  0.00           H  
ATOM    420  HB3 SER    30      76.585  92.861  87.504  1.00  0.00           H  
ATOM    421  OG  SER    30      78.437  93.575  87.581  1.00  0.00           O  
ATOM    422  HG  SER    30      79.124  92.934  87.781  1.00  0.00           H  
ATOM    423  C   SER    30      76.673  95.500  88.632  1.00  0.00           C  
ATOM    424  O   SER    30      75.590  95.572  88.007  1.00  0.00           O  
ATOM    425  N   GLN    31      77.478  96.560  88.748  1.00  0.00           N  
ATOM    426  H   GLN    31      77.167  97.381  88.249  1.00  0.00           H  
ATOM    427  CA  GLN    31      78.761  96.585  89.411  1.00  0.00           C  
ATOM    428  HA  GLN    31      79.253  95.624  89.261  1.00  0.00           H  
ATOM    429  CB  GLN    31      79.673  97.652  88.746  1.00  0.00           C  
ATOM    430  HB2 GLN    31      79.893  97.354  87.721  1.00  0.00           H  
ATOM    431  HB3 GLN    31      79.250  98.654  88.664  1.00  0.00           H  
ATOM    432  CG  GLN    31      81.066  97.872  89.367  1.00  0.00           C  
ATOM    433  HG2 GLN    31      80.802  97.923  90.423  1.00  0.00           H  
ATOM    434  HG3 GLN    31      81.673  96.977  89.231  1.00  0.00           H  
ATOM    435  CD  GLN    31      81.897  99.010  88.978  1.00  0.00           C  
ATOM    436  OE1 GLN    31      82.216  99.142  87.771  1.00  0.00           O  
ATOM    437  NE2 GLN    31      82.461  99.768  89.829  1.00  0.00           N  
ATOM    438 HE21 GLN    31      82.992 100.490  89.364  1.00  0.00           H  
ATOM    439 HE22 GLN    31      82.424  99.627  90.828  1.00  0.00           H  
ATOM    440  C   GLN    31      78.653  96.910  90.901  1.00  0.00           C  
ATOM    441  O   GLN    31      77.906  97.812  91.278  1.00  0.00           O  
ATOM    442  N   PRO    32      79.297  96.176  91.787  1.00  0.00           N  
ATOM    443  CD  PRO    32      80.170  94.968  91.494  1.00  0.00           C  
ATOM    444  HD2 PRO    32      81.022  95.239  90.870  1.00  0.00           H  
ATOM    445  HD3 PRO    32      79.609  94.258  90.887  1.00  0.00           H  
ATOM    446  CG  PRO    32      80.482  94.370  92.826  1.00  0.00           C  
ATOM    447  HG2 PRO    32      81.400  94.881  93.117  1.00  0.00           H  
ATOM    448  HG3 PRO    32      80.604  93.294  92.699  1.00  0.00           H  
ATOM    449  CB  PRO    32      79.254  94.749  93.763  1.00  0.00           C  
ATOM    450  HB2 PRO    32      79.572  94.820  94.803  1.00  0.00           H  
ATOM    451  HB3 PRO    32      78.396  94.085  93.659  1.00  0.00           H  
ATOM    452  CA  PRO    32      78.963  96.176  93.206  1.00  0.00           C  
ATOM    453  HA  PRO    32      77.919  96.453  93.357  1.00  0.00           H  
ATOM    454  C   PRO    32      79.779  97.306  93.940  1.00  0.00           C  
ATOM    455  O   PRO    32      80.980  97.539  93.729  1.00  0.00           O  
ATOM    456  N   TYR    33      79.058  98.047  94.836  1.00  0.00           N  
ATOM    457  H   TYR    33      78.049  98.030  94.815  1.00  0.00           H  
ATOM    458  CA  TYR    33      79.675  99.061  95.648  1.00  0.00           C  
ATOM    459  HA  TYR    33      80.738  99.067  95.407  1.00  0.00           H  
ATOM    460  CB  TYR    33      78.977 100.415  95.293  1.00  0.00           C  
ATOM    461  HB2 TYR    33      77.898 100.270  95.359  1.00  0.00           H  
ATOM    462  HB3 TYR    33      79.390 101.240  95.873  1.00  0.00           H  
ATOM    463  CG  TYR    33      79.241 100.781  93.785  1.00  0.00           C  
ATOM    464  CD1 TYR    33      80.453 101.474  93.472  1.00  0.00           C  
ATOM    465  HD1 TYR    33      81.210 101.780  94.178  1.00  0.00           H  
ATOM    466  CE1 TYR    33      80.564 101.918  92.141  1.00  0.00           C  
ATOM    467  HE1 TYR    33      81.503 102.352  91.828  1.00  0.00           H  
ATOM    468  CZ  TYR    33      79.550 101.622  91.259  1.00  0.00           C  
ATOM    469  OH  TYR    33      79.712 102.063  90.024  1.00  0.00           O  
ATOM    470  HH  TYR    33      80.497 102.611  89.955  1.00  0.00           H  
ATOM    471  CE2 TYR    33      78.397 100.832  91.533  1.00  0.00           C  
ATOM    472  HE2 TYR    33      77.658 100.629  90.772  1.00  0.00           H  
ATOM    473  CD2 TYR    33      78.198 100.511  92.863  1.00  0.00           C  
ATOM    474  HD2 TYR    33      77.253 100.145  93.236  1.00  0.00           H  
ATOM    475  C   TYR    33      79.443  98.905  97.179  1.00  0.00           C  
ATOM    476  O   TYR    33      80.102  99.627  97.944  1.00  0.00           O  
ATOM    477  N   GLY    34      78.668  97.914  97.590  1.00  0.00           N  
ATOM    478  H   GLY    34      78.342  97.268  96.886  1.00  0.00           H  
ATOM    479  CA  GLY    34      78.272  97.670  98.946  1.00  0.00           C  
ATOM    480  HA2 GLY    34      78.068  96.612  99.109  1.00  0.00           H  
ATOM    481  HA3 GLY    34      79.131  97.933  99.563  1.00  0.00           H  
ATOM    482  C   GLY    34      77.032  98.479  99.407  1.00  0.00           C  
ATOM    483  O   GLY    34      76.742  99.535  98.835  1.00  0.00           O  
ATOM    484  N   GLN    35      76.496  98.084 100.563  1.00  0.00           N  
ATOM    485  H   GLN    35      77.050  97.402 101.060  1.00  0.00           H  
ATOM    486  CA  GLN    35      75.380  98.689 101.346  1.00  0.00           C  
ATOM    487  HA  GLN    35      74.944  99.434 100.680  1.00  0.00           H  
ATOM    488  CB  GLN    35      74.187  97.728 101.602  1.00  0.00           C  
ATOM    489  HB2 GLN    35      73.923  97.368 100.608  1.00  0.00           H  
ATOM    490  HB3 GLN    35      74.411  96.827 102.173  1.00  0.00           H  
ATOM    491  CG  GLN    35      72.923  98.360 102.133  1.00  0.00           C  
ATOM    492  HG2 GLN    35      73.102  98.896 103.065  1.00  0.00           H  
ATOM    493  HG3 GLN    35      72.509  99.065 101.412  1.00  0.00           H  
ATOM    494  CD  GLN    35      71.822  97.291 102.392  1.00  0.00           C  
ATOM    495  OE1 GLN    35      72.079  96.151 102.757  1.00  0.00           O  
ATOM    496  NE2 GLN    35      70.668  97.806 101.993  1.00  0.00           N  
ATOM    497 HE21 GLN    35      70.679  98.793 101.778  1.00  0.00           H  
ATOM    498 HE22 GLN    35      69.863  97.196 102.010  1.00  0.00           H  
ATOM    499  C   GLN    35      75.923  99.226 102.736  1.00  0.00           C  
ATOM    500  O   GLN    35      76.374  98.397 103.560  1.00  0.00           O  
ATOM    501  N   GLN    36      75.994 100.529 103.036  1.00  0.00           N  
ATOM    502  H   GLN    36      76.325 100.733 103.968  1.00  0.00           H  
ATOM    503  CA  GLN    36      75.432 101.652 102.216  1.00  0.00           C  
ATOM    504  HA  GLN    36      74.499 101.374 101.727  1.00  0.00           H  
ATOM    505  CB  GLN    36      75.128 102.747 103.261  1.00  0.00           C  
ATOM    506  HB2 GLN    36      74.623 102.313 104.124  1.00  0.00           H  
ATOM    507  HB3 GLN    36      76.089 103.191 103.523  1.00  0.00           H  
ATOM    508  CG  GLN    36      74.276 103.945 102.722  1.00  0.00           C  
ATOM    509  HG2 GLN    36      74.040 104.600 103.561  1.00  0.00           H  
ATOM    510  HG3 GLN    36      74.806 104.507 101.953  1.00  0.00           H  
ATOM    511  CD  GLN    36      72.871 103.554 102.209  1.00  0.00           C  
ATOM    512  OE1 GLN    36      72.410 102.465 102.560  1.00  0.00           O  
ATOM    513  NE2 GLN    36      72.127 104.335 101.432  1.00  0.00           N  
ATOM    514 HE21 GLN    36      72.455 105.232 101.104  1.00  0.00           H  
ATOM    515 HE22 GLN    36      71.203 104.048 101.143  1.00  0.00           H  
ATOM    516  C   GLN    36      76.372 102.139 101.078  1.00  0.00           C  
ATOM    517  O   GLN    36      77.578 102.037 101.157  1.00  0.00           O  
ATOM    518  N   SER    37      75.848 102.767 100.015  1.00  0.00           N  
ATOM    519  H   SER    37      74.845 102.802  99.901  1.00  0.00           H  
ATOM    520  CA  SER    37      76.697 103.032  98.803  1.00  0.00           C  
ATOM    521  HA  SER    37      77.349 102.180  98.614  1.00  0.00           H  
ATOM    522  CB  SER    37      75.753 103.108  97.561  1.00  0.00           C  
ATOM    523  HB2 SER    37      75.152 102.199  97.515  1.00  0.00           H  
ATOM    524  HB3 SER    37      75.138 104.007  97.605  1.00  0.00           H  
ATOM    525  OG  SER    37      76.545 103.120  96.396  1.00  0.00           O  
ATOM    526  HG  SER    37      76.571 103.984  95.978  1.00  0.00           H  
ATOM    527  C   SER    37      77.686 104.258  99.073  1.00  0.00           C  
ATOM    528  O   SER    37      77.480 105.052  99.945  1.00  0.00           O  
ATOM    529  N   TYR    38      78.752 104.338  98.314  1.00  0.00           N  
ATOM    530  H   TYR    38      78.979 103.544  97.733  1.00  0.00           H  
ATOM    531  CA  TYR    38      79.941 105.246  98.507  1.00  0.00           C  
ATOM    532  HA  TYR    38      80.599 104.905  99.307  1.00  0.00           H  
ATOM    533  CB  TYR    38      80.731 105.094  97.254  1.00  0.00           C  
ATOM    534  HB2 TYR    38      81.608 105.739  97.312  1.00  0.00           H  
ATOM    535  HB3 TYR    38      81.082 104.065  97.332  1.00  0.00           H  
ATOM    536  CG  TYR    38      80.159 105.287  95.811  1.00  0.00           C  
ATOM    537  CD1 TYR    38      80.298 106.506  95.071  1.00  0.00           C  
ATOM    538  HD1 TYR    38      80.818 107.348  95.502  1.00  0.00           H  
ATOM    539  CE1 TYR    38      79.754 106.605  93.730  1.00  0.00           C  
ATOM    540  HE1 TYR    38      79.953 107.491  93.146  1.00  0.00           H  
ATOM    541  CZ  TYR    38      79.011 105.521  93.226  1.00  0.00           C  
ATOM    542  OH  TYR    38      78.353 105.527  92.094  1.00  0.00           O  
ATOM    543  HH  TYR    38      77.806 104.739  92.062  1.00  0.00           H  
ATOM    544  CE2 TYR    38      78.833 104.354  93.985  1.00  0.00           C  
ATOM    545  HE2 TYR    38      78.268 103.551  93.536  1.00  0.00           H  
ATOM    546  CD2 TYR    38      79.407 104.233  95.267  1.00  0.00           C  
ATOM    547  HD2 TYR    38      79.148 103.379  95.874  1.00  0.00           H  
ATOM    548  C   TYR    38      79.501 106.738  98.728  1.00  0.00           C  
ATOM    549  O   TYR    38      78.823 107.338  97.869  1.00  0.00           O  
ATOM    550  N   SER    39      80.078 107.369  99.738  1.00  0.00           N  
ATOM    551  H   SER    39      80.569 106.805 100.416  1.00  0.00           H  
ATOM    552  CA  SER    39      80.097 108.832  99.883  1.00  0.00           C  
ATOM    553  HA  SER    39      79.100 109.241  99.720  1.00  0.00           H  
ATOM    554  CB  SER    39      80.443 109.193 101.354  1.00  0.00           C  
ATOM    555  HB2 SER    39      81.290 108.569 101.637  1.00  0.00           H  
ATOM    556  HB3 SER    39      80.617 110.269 101.372  1.00  0.00           H  
ATOM    557  OG  SER    39      79.302 108.872 102.113  1.00  0.00           O  
ATOM    558  HG  SER    39      79.460 109.083 103.036  1.00  0.00           H  
ATOM    559  C   SER    39      81.153 109.436  98.849  1.00  0.00           C  
ATOM    560  O   SER    39      81.925 108.812  98.149  1.00  0.00           O  
ATOM    561  N   GLY    40      81.050 110.737  98.810  1.00  0.00           N  
ATOM    562  H   GLY    40      80.319 111.205  99.327  1.00  0.00           H  
ATOM    563  CA  GLY    40      81.736 111.645  97.986  1.00  0.00           C  
ATOM    564  HA2 GLY    40      81.430 111.612  96.940  1.00  0.00           H  
ATOM    565  HA3 GLY    40      81.294 112.566  98.365  1.00  0.00           H  
ATOM    566  C   GLY    40      83.257 111.695  97.995  1.00  0.00           C  
ATOM    567  O   GLY    40      83.897 110.675  98.289  1.00  0.00           O  
ATOM    568  N   TYR    41      83.879 112.774  97.584  1.00  0.00           N  
ATOM    569  H   TYR    41      84.869 112.669  97.412  1.00  0.00           H  
ATOM    570  CA  TYR    41      83.312 114.080  97.061  1.00  0.00           C  
ATOM    571  HA  TYR    41      82.406 114.009  96.459  1.00  0.00           H  
ATOM    572  CB  TYR    41      83.208 115.014  98.287  1.00  0.00           C  
ATOM    573  HB2 TYR    41      84.146 114.982  98.843  1.00  0.00           H  
ATOM    574  HB3 TYR    41      83.189 116.078  98.053  1.00  0.00           H  
ATOM    575  CG  TYR    41      82.098 114.821  99.356  1.00  0.00           C  
ATOM    576  CD1 TYR    41      80.836 115.281  99.010  1.00  0.00           C  
ATOM    577  HD1 TYR    41      80.657 115.695  98.029  1.00  0.00           H  
ATOM    578  CE1 TYR    41      79.809 115.157  99.999  1.00  0.00           C  
ATOM    579  HE1 TYR    41      78.831 115.587  99.837  1.00  0.00           H  
ATOM    580  CZ  TYR    41      80.079 114.551 101.239  1.00  0.00           C  
ATOM    581  OH  TYR    41      79.133 114.544 102.240  1.00  0.00           O  
ATOM    582  HH  TYR    41      79.505 114.316 103.095  1.00  0.00           H  
ATOM    583  CE2 TYR    41      81.318 114.026 101.521  1.00  0.00           C  
ATOM    584  HE2 TYR    41      81.526 113.625 102.502  1.00  0.00           H  
ATOM    585  CD2 TYR    41      82.379 114.108 100.611  1.00  0.00           C  
ATOM    586  HD2 TYR    41      83.324 113.687 100.924  1.00  0.00           H  
ATOM    587  C   TYR    41      84.356 114.734  96.144  1.00  0.00           C  
ATOM    588  O   TYR    41      85.541 114.356  96.188  1.00  0.00           O  
ATOM    589  N   SER    42      83.935 115.645  95.251  1.00  0.00           N  
ATOM    590  H   SER    42      82.967 115.920  95.338  1.00  0.00           H  
ATOM    591  CA  SER    42      84.763 116.234  94.216  1.00  0.00           C  
ATOM    592  HA  SER    42      85.412 115.436  93.854  1.00  0.00           H  
ATOM    593  CB  SER    42      83.947 116.687  92.943  1.00  0.00           C  
ATOM    594  HB2 SER    42      83.534 115.778  92.507  1.00  0.00           H  
ATOM    595  HB3 SER    42      83.101 117.275  93.298  1.00  0.00           H  
ATOM    596  OG  SER    42      84.971 117.280  92.176  1.00  0.00           O  
ATOM    597  HG  SER    42      85.479 116.509  91.911  1.00  0.00           H  
ATOM    598  C   SER    42      85.557 117.375  94.916  1.00  0.00           C  
ATOM    599  O   SER    42      85.353 118.563  94.575  1.00  0.00           O  
ATOM    600  N   GLN    43      86.625 116.937  95.615  1.00  0.00           N  
ATOM    601  H   GLN    43      86.799 115.976  95.870  1.00  0.00           H  
ATOM    602  CA  GLN    43      87.551 117.917  96.264  1.00  0.00           C  
ATOM    603  HA  GLN    43      87.491 118.795  95.621  1.00  0.00           H  
ATOM    604  CB  GLN    43      87.048 118.372  97.596  1.00  0.00           C  
ATOM    605  HB2 GLN    43      87.719 119.159  97.940  1.00  0.00           H  
ATOM    606  HB3 GLN    43      86.057 118.822  97.553  1.00  0.00           H  
ATOM    607  CG  GLN    43      86.896 117.170  98.610  1.00  0.00           C  
ATOM    608  HG2 GLN    43      86.184 116.442  98.222  1.00  0.00           H  
ATOM    609  HG3 GLN    43      87.891 116.774  98.815  1.00  0.00           H  
ATOM    610  CD  GLN    43      86.203 117.654  99.904  1.00  0.00           C  
ATOM    611  OE1 GLN    43      86.179 118.818 100.131  1.00  0.00           O  
ATOM    612  NE2 GLN    43      85.661 116.757 100.754  1.00  0.00           N  
ATOM    613 HE21 GLN    43      85.668 115.757 100.610  1.00  0.00           H  
ATOM    614 HE22 GLN    43      84.953 117.009 101.429  1.00  0.00           H  
ATOM    615  C   GLN    43      89.029 117.542  96.342  1.00  0.00           C  
ATOM    616  O   GLN    43      89.761 117.762  97.335  1.00  0.00           O  
ATOM    617  N   SER    44      89.544 116.923  95.294  1.00  0.00           N  
ATOM    618  H   SER    44      88.962 116.832  94.474  1.00  0.00           H  
ATOM    619  CA  SER    44      90.933 116.494  95.250  1.00  0.00           C  
ATOM    620  HA  SER    44      91.156 115.916  96.147  1.00  0.00           H  
ATOM    621  CB  SER    44      91.153 115.682  93.991  1.00  0.00           C  
ATOM    622  HB2 SER    44      90.706 114.688  93.992  1.00  0.00           H  
ATOM    623  HB3 SER    44      90.658 116.103  93.116  1.00  0.00           H  
ATOM    624  OG  SER    44      92.546 115.399  93.751  1.00  0.00           O  
ATOM    625  HG  SER    44      92.697 114.626  93.202  1.00  0.00           H  
ATOM    626  C   SER    44      91.805 117.741  95.123  1.00  0.00           C  
ATOM    627  O   SER    44      91.483 118.831  94.701  1.00  0.00           O  
ATOM    628  N   THR    45      93.088 117.627  95.472  1.00  0.00           N  
ATOM    629  H   THR    45      93.444 116.698  95.645  1.00  0.00           H  
ATOM    630  CA  THR    45      94.071 118.676  95.428  1.00  0.00           C  
ATOM    631  HA  THR    45      93.499 119.580  95.221  1.00  0.00           H  
ATOM    632  CB  THR    45      94.994 118.733  96.676  1.00  0.00           C  
ATOM    633  HB  THR    45      95.649 119.598  96.570  1.00  0.00           H  
ATOM    634  CG2 THR    45      94.122 118.818  97.908  1.00  0.00           C  
ATOM    635 HG21 THR    45      94.818 119.124  98.690  1.00  0.00           H  
ATOM    636 HG22 THR    45      93.486 119.695  97.787  1.00  0.00           H  
ATOM    637 HG23 THR    45      93.673 117.862  98.177  1.00  0.00           H  
ATOM    638  OG1 THR    45      95.696 117.494  96.747  1.00  0.00           O  
ATOM    639  HG1 THR    45      96.557 117.886  96.589  1.00  0.00           H  
ATOM    640  C   THR    45      94.926 118.574  94.174  1.00  0.00           C  
ATOM    641  O   THR    45      95.564 119.571  93.867  1.00  0.00           O  
ATOM    642  N   ASP    46      94.843 117.536  93.381  1.00  0.00           N  
ATOM    643  H   ASP    46      94.048 116.929  93.521  1.00  0.00           H  
ATOM    644  CA  ASP    46      95.534 117.245  92.168  1.00  0.00           C  
ATOM    645  HA  ASP    46      95.478 118.146  91.557  1.00  0.00           H  
ATOM    646  CB  ASP    46      97.031 116.980  92.416  1.00  0.00           C  
ATOM    647  HB2 ASP    46      97.466 117.928  92.732  1.00  0.00           H  
ATOM    648  HB3 ASP    46      97.285 116.286  93.218  1.00  0.00           H  
ATOM    649  CG  ASP    46      97.848 116.383  91.223  1.00  0.00           C  
ATOM    650  OD1 ASP    46      98.648 115.412  91.347  1.00  0.00           O  
ATOM    651  OD2 ASP    46      97.483 116.831  90.131  1.00  0.00           O  
ATOM    652  C   ASP    46      94.981 116.095  91.376  1.00  0.00           C  
ATOM    653  O   ASP    46      95.122 114.978  91.801  1.00  0.00           O  
ATOM    654  N   THR    47      94.265 116.456  90.413  1.00  0.00           N  
ATOM    655  H   THR    47      94.218 117.451  90.245  1.00  0.00           H  
ATOM    656  CA  THR    47      93.592 115.538  89.503  1.00  0.00           C  
ATOM    657  HA  THR    47      93.425 114.531  89.884  1.00  0.00           H  
ATOM    658  CB  THR    47      92.206 116.080  89.106  1.00  0.00           C  
ATOM    659  HB  THR    47      91.798 115.406  88.353  1.00  0.00           H  
ATOM    660  CG2 THR    47      91.153 116.144  90.211  1.00  0.00           C  
ATOM    661 HG21 THR    47      91.479 116.773  91.040  1.00  0.00           H  
ATOM    662 HG22 THR    47      90.229 116.401  89.693  1.00  0.00           H  
ATOM    663 HG23 THR    47      91.123 115.198  90.751  1.00  0.00           H  
ATOM    664  OG1 THR    47      92.290 117.394  88.514  1.00  0.00           O  
ATOM    665  HG1 THR    47      92.628 117.283  87.622  1.00  0.00           H  
ATOM    666  C   THR    47      94.465 115.227  88.252  1.00  0.00           C  
ATOM    667  O   THR    47      94.013 114.521  87.330  1.00  0.00           O  
ATOM    668  N   SER    48      95.602 115.826  88.010  1.00  0.00           N  
ATOM    669  H   SER    48      95.942 116.468  88.712  1.00  0.00           H  
ATOM    670  CA  SER    48      96.590 115.465  86.959  1.00  0.00           C  
ATOM    671  HA  SER    48      96.003 115.602  86.051  1.00  0.00           H  
ATOM    672  CB  SER    48      97.767 116.418  86.982  1.00  0.00           C  
ATOM    673  HB2 SER    48      98.306 116.263  86.048  1.00  0.00           H  
ATOM    674  HB3 SER    48      97.420 117.430  87.188  1.00  0.00           H  
ATOM    675  OG  SER    48      98.670 115.983  87.955  1.00  0.00           O  
ATOM    676  HG  SER    48      98.413 116.273  88.833  1.00  0.00           H  
ATOM    677  C   SER    48      97.041 113.971  86.971  1.00  0.00           C  
ATOM    678  O   SER    48      96.853 113.251  87.945  1.00  0.00           O  
ATOM    679  N   GLY    49      97.732 113.614  85.934  1.00  0.00           N  
ATOM    680  H   GLY    49      97.650 114.241  85.146  1.00  0.00           H  
ATOM    681  CA  GLY    49      98.360 112.353  85.608  1.00  0.00           C  
ATOM    682  HA2 GLY    49      98.867 112.536  84.660  1.00  0.00           H  
ATOM    683  HA3 GLY    49      99.143 111.975  86.264  1.00  0.00           H  
ATOM    684  C   GLY    49      97.435 111.168  85.215  1.00  0.00           C  
ATOM    685  O   GLY    49      96.323 111.339  84.859  1.00  0.00           O  
ATOM    686  N   TYR    50      97.917 109.927  85.261  1.00  0.00           N  
ATOM    687  H   TYR    50      97.250 109.245  84.931  1.00  0.00           H  
ATOM    688  CA  TYR    50      99.313 109.418  85.496  1.00  0.00           C  
ATOM    689  HA  TYR    50      99.619 109.697  86.505  1.00  0.00           H  
ATOM    690  CB  TYR    50      99.330 107.869  85.436  1.00  0.00           C  
ATOM    691  HB2 TYR    50      98.482 107.480  86.000  1.00  0.00           H  
ATOM    692  HB3 TYR    50      99.155 107.480  84.432  1.00  0.00           H  
ATOM    693  CG  TYR    50     100.539 107.196  86.005  1.00  0.00           C  
ATOM    694  CD1 TYR    50     101.545 106.644  85.106  1.00  0.00           C  
ATOM    695  HD1 TYR    50     101.552 106.765  84.032  1.00  0.00           H  
ATOM    696  CE1 TYR    50     102.740 106.040  85.645  1.00  0.00           C  
ATOM    697  HE1 TYR    50     103.548 105.685  85.023  1.00  0.00           H  
ATOM    698  CZ  TYR    50     102.811 105.991  87.099  1.00  0.00           C  
ATOM    699  OH  TYR    50     103.754 105.213  87.657  1.00  0.00           O  
ATOM    700  HH  TYR    50     104.092 104.834  86.843  1.00  0.00           H  
ATOM    701  CE2 TYR    50     101.834 106.581  87.914  1.00  0.00           C  
ATOM    702  HE2 TYR    50     102.039 106.422  88.963  1.00  0.00           H  
ATOM    703  CD2 TYR    50     100.686 107.172  87.363  1.00  0.00           C  
ATOM    704  HD2 TYR    50      99.950 107.596  88.030  1.00  0.00           H  
ATOM    705  C   TYR    50     100.455 109.952  84.569  1.00  0.00           C  
ATOM    706  O   TYR    50     100.342 110.028  83.293  1.00  0.00           O  
ATOM    707  N   GLY    51     101.593 110.369  85.082  1.00  0.00           N  
ATOM    708  H   GLY    51     102.318 110.612  84.422  1.00  0.00           H  
ATOM    709  CA  GLY    51     102.157 110.305  86.436  1.00  0.00           C  
ATOM    710  HA2 GLY    51     101.766 111.189  86.940  1.00  0.00           H  
ATOM    711  HA3 GLY    51     101.757 109.384  86.863  1.00  0.00           H  
ATOM    712  C   GLY    51     103.691 110.205  86.305  1.00  0.00           C  
ATOM    713  O   GLY    51     104.241 109.378  85.639  1.00  0.00           O  
ATOM    714  N   GLN    52     104.245 111.234  86.966  1.00  0.00           N  
ATOM    715  H   GLN    52     103.642 111.771  87.573  1.00  0.00           H  
ATOM    716  CA  GLN    52     105.655 111.150  87.254  1.00  0.00           C  
ATOM    717  HA  GLN    52     105.860 112.001  87.904  1.00  0.00           H  
ATOM    718  CB  GLN    52     106.106 109.997  88.214  1.00  0.00           C  
ATOM    719  HB2 GLN    52     105.960 109.023  87.746  1.00  0.00           H  
ATOM    720  HB3 GLN    52     107.178 110.115  88.373  1.00  0.00           H  
ATOM    721  CG  GLN    52     105.609 110.134  89.691  1.00  0.00           C  
ATOM    722  HG2 GLN    52     106.079 109.296  90.204  1.00  0.00           H  
ATOM    723  HG3 GLN    52     105.950 111.075  90.123  1.00  0.00           H  
ATOM    724  CD  GLN    52     104.098 109.944  89.656  1.00  0.00           C  
ATOM    725  OE1 GLN    52     103.323 110.877  89.774  1.00  0.00           O  
ATOM    726  NE2 GLN    52     103.730 108.754  89.220  1.00  0.00           N  
ATOM    727 HE21 GLN    52     104.393 107.992  89.230  1.00  0.00           H  
ATOM    728 HE22 GLN    52     102.752 108.649  88.990  1.00  0.00           H  
ATOM    729  C   GLN    52     106.542 111.228  86.016  1.00  0.00           C  
ATOM    730  O   GLN    52     107.293 110.312  85.755  1.00  0.00           O  
ATOM    731  N   SER    53     106.375 112.256  85.116  1.00  0.00           N  
ATOM    732  H   SER    53     106.844 112.154  84.228  1.00  0.00           H  
ATOM    733  CA  SER    53     105.489 113.440  85.165  1.00  0.00           C  
ATOM    734  HA  SER    53     105.354 113.756  86.199  1.00  0.00           H  
ATOM    735  CB  SER    53     106.183 114.524  84.297  1.00  0.00           C  
ATOM    736  HB2 SER    53     105.806 115.463  84.702  1.00  0.00           H  
ATOM    737  HB3 SER    53     107.268 114.608  84.371  1.00  0.00           H  
ATOM    738  OG  SER    53     105.893 114.448  82.932  1.00  0.00           O  
ATOM    739  HG  SER    53     105.610 115.342  82.725  1.00  0.00           H  
ATOM    740  C   SER    53     104.048 113.267  84.690  1.00  0.00           C  
ATOM    741  O   SER    53     103.690 112.251  84.055  1.00  0.00           O  
ATOM    742  N   SER    54     103.206 114.221  85.102  1.00  0.00           N  
ATOM    743  H   SER    54     103.588 114.938  85.702  1.00  0.00           H  
ATOM    744  CA  SER    54     101.774 114.167  84.809  1.00  0.00           C  
ATOM    745  HA  SER    54     101.440 113.214  85.220  1.00  0.00           H  
ATOM    746  CB  SER    54     101.033 115.212  85.617  1.00  0.00           C  
ATOM    747  HB2 SER    54     101.378 116.240  85.503  1.00  0.00           H  
ATOM    748  HB3 SER    54      99.996 115.206  85.279  1.00  0.00           H  
ATOM    749  OG  SER    54     101.154 114.884  86.967  1.00  0.00           O  
ATOM    750  HG  SER    54     100.596 115.388  87.563  1.00  0.00           H  
ATOM    751  C   SER    54     101.485 114.118  83.300  1.00  0.00           C  
ATOM    752  O   SER    54     100.342 113.965  82.985  1.00  0.00           O  
ATOM    753  N   TYR    55     102.449 114.283  82.385  1.00  0.00           N  
ATOM    754  H   TYR    55     103.403 114.469  82.659  1.00  0.00           H  
ATOM    755  CA  TYR    55     102.134 113.982  80.945  1.00  0.00           C  
ATOM    756  HA  TYR    55     101.141 113.552  80.813  1.00  0.00           H  
ATOM    757  CB  TYR    55     102.260 115.343  80.168  1.00  0.00           C  
ATOM    758  HB2 TYR    55     103.262 115.725  80.360  1.00  0.00           H  
ATOM    759  HB3 TYR    55     102.062 115.207  79.105  1.00  0.00           H  
ATOM    760  CG  TYR    55     101.280 116.435  80.725  1.00  0.00           C  
ATOM    761  CD1 TYR    55     101.736 117.270  81.780  1.00  0.00           C  
ATOM    762  HD1 TYR    55     102.747 117.285  82.162  1.00  0.00           H  
ATOM    763  CE1 TYR    55     100.735 118.029  82.547  1.00  0.00           C  
ATOM    764  HE1 TYR    55     101.003 118.554  83.453  1.00  0.00           H  
ATOM    765  CZ  TYR    55      99.415 118.090  82.056  1.00  0.00           C  
ATOM    766  OH  TYR    55      98.555 118.806  82.802  1.00  0.00           O  
ATOM    767  HH  TYR    55      98.946 119.059  83.641  1.00  0.00           H  
ATOM    768  CE2 TYR    55      98.980 117.272  80.984  1.00  0.00           C  
ATOM    769  HE2 TYR    55      97.933 117.297  80.723  1.00  0.00           H  
ATOM    770  CD2 TYR    55      99.934 116.393  80.362  1.00  0.00           C  
ATOM    771  HD2 TYR    55      99.638 115.727  79.565  1.00  0.00           H  
ATOM    772  C   TYR    55     103.155 112.930  80.478  1.00  0.00           C  
ATOM    773  O   TYR    55     104.303 113.042  80.852  1.00  0.00           O  
ATOM    774  N   SER    56     102.739 111.990  79.617  1.00  0.00           N  
ATOM    775  H   SER    56     103.522 111.494  79.215  1.00  0.00           H  
ATOM    776  CA  SER    56     101.514 111.619  78.890  1.00  0.00           C  
ATOM    777  HA  SER    56     101.902 111.159  77.980  1.00  0.00           H  
ATOM    778  CB  SER    56     100.804 110.487  79.614  1.00  0.00           C  
ATOM    779  HB2 SER    56     101.459 109.624  79.735  1.00  0.00           H  
ATOM    780  HB3 SER    56     100.509 110.910  80.574  1.00  0.00           H  
ATOM    781  OG  SER    56      99.692 110.011  78.864  1.00  0.00           O  
ATOM    782  HG  SER    56      98.903 110.387  79.260  1.00  0.00           H  
ATOM    783  C   SER    56     100.504 112.669  78.413  1.00  0.00           C  
ATOM    784  O   SER    56      99.501 112.985  79.032  1.00  0.00           O  
ATOM    785  N   SER    57     100.873 113.414  77.319  1.00  0.00           N  
ATOM    786  H   SER    57     100.145 114.054  77.035  1.00  0.00           H  
ATOM    787  CA  SER    57     101.956 113.118  76.333  1.00  0.00           C  
ATOM    788  HA  SER    57     102.838 112.879  76.926  1.00  0.00           H  
ATOM    789  CB  SER    57     101.562 111.935  75.427  1.00  0.00           C  
ATOM    790  HB2 SER    57     102.332 112.005  74.658  1.00  0.00           H  
ATOM    791  HB3 SER    57     101.543 110.975  75.944  1.00  0.00           H  
ATOM    792  OG  SER    57     100.298 112.132  74.766  1.00  0.00           O  
ATOM    793  HG  SER    57      99.678 111.530  75.183  1.00  0.00           H  
ATOM    794  C   SER    57     102.173 114.391  75.517  1.00  0.00           C  
ATOM    795  O   SER    57     101.222 115.126  75.254  1.00  0.00           O  
ATOM    796  N   TYR    58     103.427 114.621  75.158  1.00  0.00           N  
ATOM    797  H   TYR    58     104.112 113.905  75.353  1.00  0.00           H  
ATOM    798  CA  TYR    58     104.012 115.767  74.400  1.00  0.00           C  
ATOM    799  HA  TYR    58     103.225 116.521  74.416  1.00  0.00           H  
ATOM    800  CB  TYR    58     105.259 116.262  75.051  1.00  0.00           C  
ATOM    801  HB2 TYR    58     105.987 115.459  75.168  1.00  0.00           H  
ATOM    802  HB3 TYR    58     105.738 116.921  74.328  1.00  0.00           H  
ATOM    803  CG  TYR    58     105.079 116.904  76.415  1.00  0.00           C  
ATOM    804  CD1 TYR    58     104.020 117.747  76.667  1.00  0.00           C  
ATOM    805  HD1 TYR    58     103.407 118.079  75.842  1.00  0.00           H  
ATOM    806  CE1 TYR    58     103.751 118.217  77.917  1.00  0.00           C  
ATOM    807  HE1 TYR    58     102.991 118.978  78.016  1.00  0.00           H  
ATOM    808  CZ  TYR    58     104.571 117.858  79.021  1.00  0.00           C  
ATOM    809  OH  TYR    58     104.583 118.602  80.205  1.00  0.00           O  
ATOM    810  HH  TYR    58     103.915 119.268  80.386  1.00  0.00           H  
ATOM    811  CE2 TYR    58     105.566 116.894  78.853  1.00  0.00           C  
ATOM    812  HE2 TYR    58     106.089 116.451  79.687  1.00  0.00           H  
ATOM    813  CD2 TYR    58     105.912 116.493  77.479  1.00  0.00           C  
ATOM    814  HD2 TYR    58     106.696 115.780  77.273  1.00  0.00           H  
ATOM    815  C   TYR    58     104.330 115.329  72.885  1.00  0.00           C  
ATOM    816  O   TYR    58     105.448 115.190  72.489  1.00  0.00           O  
ATOM    817  N   GLY    59     103.325 115.268  71.981  1.00  0.00           N  
ATOM    818  H   GLY    59     103.680 115.012  71.070  1.00  0.00           H  
ATOM    819  CA  GLY    59     101.978 115.657  72.110  1.00  0.00           C  
ATOM    820  HA2 GLY    59     101.378 115.588  71.203  1.00  0.00           H  
ATOM    821  HA3 GLY    59     101.493 115.133  72.933  1.00  0.00           H  
ATOM    822  C   GLY    59     101.748 117.188  72.512  1.00  0.00           C  
ATOM    823  O   GLY    59     102.714 118.022  72.562  1.00  0.00           O  
ATOM    824  N   GLN    60     100.510 117.550  72.753  1.00  0.00           N  
ATOM    825  H   GLN    60     100.502 118.507  73.076  1.00  0.00           H  
ATOM    826  CA  GLN    60      99.103 116.957  72.527  1.00  0.00           C  
ATOM    827  HA  GLN    60      98.828 116.183  73.243  1.00  0.00           H  
ATOM    828  CB  GLN    60      98.178 118.084  72.898  1.00  0.00           C  
ATOM    829  HB2 GLN    60      98.546 119.031  72.503  1.00  0.00           H  
ATOM    830  HB3 GLN    60      97.238 118.007  72.350  1.00  0.00           H  
ATOM    831  CG  GLN    60      98.030 118.064  74.451  1.00  0.00           C  
ATOM    832  HG2 GLN    60      97.467 117.158  74.678  1.00  0.00           H  
ATOM    833  HG3 GLN    60      99.012 118.122  74.919  1.00  0.00           H  
ATOM    834  CD  GLN    60      97.223 119.241  74.976  1.00  0.00           C  
ATOM    835  OE1 GLN    60      96.160 119.598  74.535  1.00  0.00           O  
ATOM    836  NE2 GLN    60      97.587 119.836  76.071  1.00  0.00           N  
ATOM    837 HE21 GLN    60      98.503 119.702  76.475  1.00  0.00           H  
ATOM    838 HE22 GLN    60      96.962 120.564  76.387  1.00  0.00           H  
ATOM    839  C   GLN    60      98.910 116.600  71.041  1.00  0.00           C  
ATOM    840  O   GLN    60      99.436 117.273  70.140  1.00  0.00           O  
ATOM    841  N   SER    61      98.077 115.521  70.732  1.00  0.00           N  
ATOM    842  H   SER    61      97.847 114.860  71.460  1.00  0.00           H  
ATOM    843  CA  SER    61      97.891 114.978  69.325  1.00  0.00           C  
ATOM    844  HA  SER    61      97.553 115.721  68.603  1.00  0.00           H  
ATOM    845  CB  SER    61      99.206 114.322  68.784  1.00  0.00           C  
ATOM    846  HB2 SER    61      99.975 115.080  68.936  1.00  0.00           H  
ATOM    847  HB3 SER    61      99.504 113.519  69.459  1.00  0.00           H  
ATOM    848  OG  SER    61      99.028 113.710  67.541  1.00  0.00           O  
ATOM    849  HG  SER    61      99.265 114.305  66.825  1.00  0.00           H  
ATOM    850  C   SER    61      96.903 113.844  69.321  1.00  0.00           C  
ATOM    851  O   SER    61      96.832 113.045  70.301  1.00  0.00           O  
ATOM    852  N   GLN    62      96.165 113.602  68.265  1.00  0.00           N  
ATOM    853  H   GLN    62      96.101 114.374  67.617  1.00  0.00           H  
ATOM    854  CA  GLN    62      95.377 112.378  68.009  1.00  0.00           C  
ATOM    855  HA  GLN    62      94.651 112.237  68.810  1.00  0.00           H  
ATOM    856  CB  GLN    62      94.433 112.564  66.831  1.00  0.00           C  
ATOM    857  HB2 GLN    62      95.001 112.924  65.973  1.00  0.00           H  
ATOM    858  HB3 GLN    62      94.067 111.568  66.580  1.00  0.00           H  
ATOM    859  CG  GLN    62      93.324 113.478  67.178  1.00  0.00           C  
ATOM    860  HG2 GLN    62      92.870 113.260  68.145  1.00  0.00           H  
ATOM    861  HG3 GLN    62      93.680 114.509  67.177  1.00  0.00           H  
ATOM    862  CD  GLN    62      92.197 113.427  66.200  1.00  0.00           C  
ATOM    863  OE1 GLN    62      92.132 112.629  65.285  1.00  0.00           O  
ATOM    864  NE2 GLN    62      91.288 114.406  66.273  1.00  0.00           N  
ATOM    865 HE21 GLN    62      90.660 114.471  65.485  1.00  0.00           H  
ATOM    866 HE22 GLN    62      91.450 115.227  66.839  1.00  0.00           H  
ATOM    867  C   GLN    62      96.138 111.079  67.729  1.00  0.00           C  
ATOM    868  O   GLN    62      95.768 109.936  68.029  1.00  0.00           O  
ATOM    869  N   ASN    63      97.369 111.285  67.160  1.00  0.00           N  
ATOM    870  H   ASN    63      97.568 112.208  66.802  1.00  0.00           H  
ATOM    871  CA  ASN    63      98.251 110.176  66.725  1.00  0.00           C  
ATOM    872  HA  ASN    63      97.680 109.336  66.329  1.00  0.00           H  
ATOM    873  CB  ASN    63      99.218 110.808  65.681  1.00  0.00           C  
ATOM    874  HB2 ASN    63      99.542 111.780  66.055  1.00  0.00           H  
ATOM    875  HB3 ASN    63     100.064 110.124  65.615  1.00  0.00           H  
ATOM    876  CG  ASN    63      98.622 110.943  64.249  1.00  0.00           C  
ATOM    877  OD1 ASN    63      97.450 110.729  63.940  1.00  0.00           O  
ATOM    878  ND2 ASN    63      99.487 111.058  63.268  1.00  0.00           N  
ATOM    879 HD21 ASN    63      99.025 111.064  62.370  1.00  0.00           H  
ATOM    880 HD22 ASN    63     100.476 111.091  63.468  1.00  0.00           H  
ATOM    881  C   ASN    63      99.045 109.446  67.862  1.00  0.00           C  
ATOM    882  O   ASN    63      99.730 108.477  67.637  1.00  0.00           O  
ATOM    883  N   THR    64      98.838 109.909  69.126  1.00  0.00           N  
ATOM    884  H   THR    64      98.211 110.699  69.186  1.00  0.00           H  
ATOM    885  CA  THR    64      99.231 109.171  70.383  1.00  0.00           C  
ATOM    886  HA  THR    64      99.250 108.096  70.199  1.00  0.00           H  
ATOM    887  CB  THR    64     100.669 109.397  70.862  1.00  0.00           C  
ATOM    888  HB  THR    64     100.823 110.474  70.929  1.00  0.00           H  
ATOM    889  CG2 THR    64     101.086 108.755  72.265  1.00  0.00           C  
ATOM    890 HG21 THR    64     100.361 109.006  73.039  1.00  0.00           H  
ATOM    891 HG22 THR    64     101.175 107.690  72.050  1.00  0.00           H  
ATOM    892 HG23 THR    64     102.020 109.311  72.350  1.00  0.00           H  
ATOM    893  OG1 THR    64     101.600 108.751  69.870  1.00  0.00           O  
ATOM    894  HG1 THR    64     101.631 109.292  69.078  1.00  0.00           H  
ATOM    895  C   THR    64      98.267 109.441  71.457  1.00  0.00           C  
ATOM    896  O   THR    64      98.123 110.607  71.845  1.00  0.00           O  
ATOM    897  N   GLY    65      97.662 108.416  72.055  1.00  0.00           N  
ATOM    898  H   GLY    65      97.129 108.729  72.854  1.00  0.00           H  
ATOM    899  CA  GLY    65      97.671 106.987  71.834  1.00  0.00           C  
ATOM    900  HA2 GLY    65      98.465 106.680  71.153  1.00  0.00           H  
ATOM    901  HA3 GLY    65      97.733 106.411  72.757  1.00  0.00           H  
ATOM    902  C   GLY    65      96.413 106.459  71.122  1.00  0.00           C  
ATOM    903  O   GLY    65      96.385 105.351  70.562  1.00  0.00           O  
ATOM    904  N   TYR    66      95.457 107.319  71.064  1.00  0.00           N  
ATOM    905  H   TYR    66      95.441 108.218  71.525  1.00  0.00           H  
ATOM    906  CA  TYR    66      94.256 107.156  70.276  1.00  0.00           C  
ATOM    907  HA  TYR    66      94.543 106.753  69.305  1.00  0.00           H  
ATOM    908  CB  TYR    66      93.335 106.088  70.944  1.00  0.00           C  
ATOM    909  HB2 TYR    66      93.793 105.422  71.675  1.00  0.00           H  
ATOM    910  HB3 TYR    66      92.552 106.579  71.523  1.00  0.00           H  
ATOM    911  CG  TYR    66      92.575 105.205  69.911  1.00  0.00           C  
ATOM    912  CD1 TYR    66      91.361 105.682  69.350  1.00  0.00           C  
ATOM    913  HD1 TYR    66      91.096 106.705  69.570  1.00  0.00           H  
ATOM    914  CE1 TYR    66      90.676 104.911  68.360  1.00  0.00           C  
ATOM    915  HE1 TYR    66      89.770 105.314  67.930  1.00  0.00           H  
ATOM    916  CZ  TYR    66      91.081 103.579  68.061  1.00  0.00           C  
ATOM    917  OH  TYR    66      90.398 102.703  67.261  1.00  0.00           O  
ATOM    918  HH  TYR    66      89.560 103.025  66.923  1.00  0.00           H  
ATOM    919  CE2 TYR    66      92.157 103.084  68.736  1.00  0.00           C  
ATOM    920  HE2 TYR    66      92.524 102.086  68.548  1.00  0.00           H  
ATOM    921  CD2 TYR    66      92.993 103.884  69.588  1.00  0.00           C  
ATOM    922  HD2 TYR    66      93.928 103.562  70.022  1.00  0.00           H  
ATOM    923  C   TYR    66      93.551 108.452  69.931  1.00  0.00           C  
ATOM    924  O   TYR    66      93.463 109.367  70.784  1.00  0.00           O  
ATOM    925  N   GLY    67      93.095 108.555  68.649  1.00  0.00           N  
ATOM    926  H   GLY    67      93.449 107.838  68.032  1.00  0.00           H  
ATOM    927  CA  GLY    67      92.353 109.662  68.097  1.00  0.00           C  
ATOM    928  HA2 GLY    67      92.785 110.651  68.251  1.00  0.00           H  
ATOM    929  HA3 GLY    67      92.410 109.487  67.023  1.00  0.00           H  
ATOM    930  C   GLY    67      90.913 109.690  68.563  1.00  0.00           C  
ATOM    931  O   GLY    67      90.067 108.886  68.101  1.00  0.00           O  
ATOM    932  N   THR    68      90.517 110.705  69.323  1.00  0.00           N  
ATOM    933  H   THR    68      91.187 111.370  69.681  1.00  0.00           H  
ATOM    934  CA  THR    68      89.062 111.041  69.572  1.00  0.00           C  
ATOM    935  HA  THR    68      88.646 110.186  70.106  1.00  0.00           H  
ATOM    936  CB  THR    68      88.778 112.325  70.364  1.00  0.00           C  
ATOM    937  HB  THR    68      87.723 112.597  70.321  1.00  0.00           H  
ATOM    938  CG2 THR    68      89.362 112.316  71.781  1.00  0.00           C  
ATOM    939 HG21 THR    68      90.444 112.190  71.821  1.00  0.00           H  
ATOM    940 HG22 THR    68      89.086 113.288  72.191  1.00  0.00           H  
ATOM    941 HG23 THR    68      88.869 111.457  72.237  1.00  0.00           H  
ATOM    942  OG1 THR    68      89.444 113.384  69.737  1.00  0.00           O  
ATOM    943  HG1 THR    68      88.878 113.615  68.996  1.00  0.00           H  
ATOM    944  C   THR    68      88.308 111.221  68.290  1.00  0.00           C  
ATOM    945  O   THR    68      88.885 111.584  67.277  1.00  0.00           O  
ATOM    946  N   GLN    69      86.985 110.991  68.366  1.00  0.00           N  
ATOM    947  H   GLN    69      86.663 110.552  69.217  1.00  0.00           H  
ATOM    948  CA  GLN    69      85.949 111.084  67.312  1.00  0.00           C  
ATOM    949  HA  GLN    69      86.417 111.548  66.444  1.00  0.00           H  
ATOM    950  CB  GLN    69      85.550 109.656  66.843  1.00  0.00           C  
ATOM    951  HB2 GLN    69      85.028 109.173  67.670  1.00  0.00           H  
ATOM    952  HB3 GLN    69      84.874 109.907  66.026  1.00  0.00           H  
ATOM    953  CG  GLN    69      86.701 108.789  66.335  1.00  0.00           C  
ATOM    954  HG2 GLN    69      87.248 109.298  65.541  1.00  0.00           H  
ATOM    955  HG3 GLN    69      87.370 108.467  67.133  1.00  0.00           H  
ATOM    956  CD  GLN    69      86.185 107.430  65.794  1.00  0.00           C  
ATOM    957  OE1 GLN    69      86.290 107.042  64.637  1.00  0.00           O  
ATOM    958  NE2 GLN    69      85.489 106.687  66.556  1.00  0.00           N  
ATOM    959 HE21 GLN    69      85.155 107.041  67.441  1.00  0.00           H  
ATOM    960 HE22 GLN    69      85.227 105.740  66.320  1.00  0.00           H  
ATOM    961  C   GLN    69      84.604 111.807  67.756  1.00  0.00           C  
ATOM    962  O   GLN    69      83.993 111.437  68.694  1.00  0.00           O  
ATOM    963  N   SER    70      84.181 112.767  66.978  1.00  0.00           N  
ATOM    964  H   SER    70      84.688 112.929  66.120  1.00  0.00           H  
ATOM    965  CA  SER    70      82.926 113.536  67.096  1.00  0.00           C  
ATOM    966  HA  SER    70      82.598 113.599  68.134  1.00  0.00           H  
ATOM    967  CB  SER    70      83.097 114.942  66.484  1.00  0.00           C  
ATOM    968  HB2 SER    70      83.505 114.948  65.473  1.00  0.00           H  
ATOM    969  HB3 SER    70      82.098 115.367  66.399  1.00  0.00           H  
ATOM    970  OG  SER    70      83.984 115.737  67.242  1.00  0.00           O  
ATOM    971  HG  SER    70      84.331 116.374  66.613  1.00  0.00           H  
ATOM    972  C   SER    70      81.764 112.879  66.320  1.00  0.00           C  
ATOM    973  O   SER    70      82.046 112.014  65.521  1.00  0.00           O  
ATOM    974  N   THR    71      80.533 113.326  66.492  1.00  0.00           N  
ATOM    975  H   THR    71      80.418 114.105  67.124  1.00  0.00           H  
ATOM    976  CA  THR    71      79.251 112.822  65.889  1.00  0.00           C  
ATOM    977  HA  THR    71      79.555 112.425  64.920  1.00  0.00           H  
ATOM    978  CB  THR    71      78.772 111.702  66.731  1.00  0.00           C  
ATOM    979  HB  THR    71      78.689 112.023  67.770  1.00  0.00           H  
ATOM    980  CG2 THR    71      77.359 111.229  66.457  1.00  0.00           C  
ATOM    981 HG21 THR    71      76.668 112.025  66.179  1.00  0.00           H  
ATOM    982 HG22 THR    71      77.301 110.627  65.550  1.00  0.00           H  
ATOM    983 HG23 THR    71      77.019 110.688  67.340  1.00  0.00           H  
ATOM    984  OG1 THR    71      79.544 110.582  66.467  1.00  0.00           O  
ATOM    985  HG1 THR    71      80.480 110.734  66.616  1.00  0.00           H  
ATOM    986  C   THR    71      78.271 113.927  65.632  1.00  0.00           C  
ATOM    987  O   THR    71      77.866 114.545  66.621  1.00  0.00           O  
ATOM    988  N   PRO    72      77.862 114.215  64.379  1.00  0.00           N  
ATOM    989  CD  PRO    72      78.139 113.452  63.147  1.00  0.00           C  
ATOM    990  HD2 PRO    72      77.947 112.396  63.336  1.00  0.00           H  
ATOM    991  HD3 PRO    72      79.190 113.595  62.893  1.00  0.00           H  
ATOM    992  CG  PRO    72      77.188 114.048  62.095  1.00  0.00           C  
ATOM    993  HG2 PRO    72      76.234 113.522  62.110  1.00  0.00           H  
ATOM    994  HG3 PRO    72      77.645 114.047  61.106  1.00  0.00           H  
ATOM    995  CB  PRO    72      76.916 115.478  62.571  1.00  0.00           C  
ATOM    996  HB2 PRO    72      75.962 115.808  62.158  1.00  0.00           H  
ATOM    997  HB3 PRO    72      77.696 116.188  62.294  1.00  0.00           H  
ATOM    998  CA  PRO    72      76.864 115.273  64.079  1.00  0.00           C  
ATOM    999  HA  PRO    72      77.178 116.215  64.529  1.00  0.00           H  
ATOM   1000  C   PRO    72      75.504 115.023  64.635  1.00  0.00           C  
ATOM   1001  O   PRO    72      75.096 113.886  64.861  1.00  0.00           O  
ATOM   1002  N   GLN    73      74.687 116.107  64.684  1.00  0.00           N  
ATOM   1003  H   GLN    73      75.125 116.973  64.405  1.00  0.00           H  
ATOM   1004  CA  GLN    73      73.208 116.075  64.831  1.00  0.00           C  
ATOM   1005  HA  GLN    73      72.900 115.629  65.777  1.00  0.00           H  
ATOM   1006  CB  GLN    73      72.742 117.593  64.818  1.00  0.00           C  
ATOM   1007  HB2 GLN    73      71.758 117.727  65.266  1.00  0.00           H  
ATOM   1008  HB3 GLN    73      73.403 118.179  65.457  1.00  0.00           H  
ATOM   1009  CG  GLN    73      72.722 118.190  63.386  1.00  0.00           C  
ATOM   1010  HG2 GLN    73      72.203 117.514  62.706  1.00  0.00           H  
ATOM   1011  HG3 GLN    73      72.168 119.124  63.295  1.00  0.00           H  
ATOM   1012  CD  GLN    73      74.155 118.480  62.831  1.00  0.00           C  
ATOM   1013  OE1 GLN    73      75.192 118.524  63.509  1.00  0.00           O  
ATOM   1014  NE2 GLN    73      74.241 118.688  61.533  1.00  0.00           N  
ATOM   1015 HE21 GLN    73      73.420 118.764  60.951  1.00  0.00           H  
ATOM   1016 HE22 GLN    73      75.127 119.029  61.188  1.00  0.00           H  
ATOM   1017  C   GLN    73      72.486 115.255  63.737  1.00  0.00           C  
ATOM   1018  O   GLN    73      73.029 114.959  62.636  1.00  0.00           O  
ATOM   1019  N   GLY    74      71.263 114.833  64.011  1.00  0.00           N  
ATOM   1020  H   GLY    74      70.818 115.178  64.850  1.00  0.00           H  
ATOM   1021  CA  GLY    74      70.219 114.215  63.137  1.00  0.00           C  
ATOM   1022  HA2 GLY    74      70.013 114.998  62.407  1.00  0.00           H  
ATOM   1023  HA3 GLY    74      70.588 113.311  62.652  1.00  0.00           H  
ATOM   1024  C   GLY    74      68.952 113.787  63.800  1.00  0.00           C  
ATOM   1025  O   GLY    74      68.370 114.416  64.696  1.00  0.00           O  
ATOM   1026  N   TYR    75      68.485 112.561  63.433  1.00  0.00           N  
ATOM   1027  H   TYR    75      68.832 112.287  62.525  1.00  0.00           H  
ATOM   1028  CA  TYR    75      67.098 112.158  63.697  1.00  0.00           C  
ATOM   1029  HA  TYR    75      66.582 112.648  64.523  1.00  0.00           H  
ATOM   1030  CB  TYR    75      66.271 112.506  62.469  1.00  0.00           C  
ATOM   1031  HB2 TYR    75      66.781 112.018  61.638  1.00  0.00           H  
ATOM   1032  HB3 TYR    75      65.283 112.112  62.709  1.00  0.00           H  
ATOM   1033  CG  TYR    75      66.217 114.014  62.251  1.00  0.00           C  
ATOM   1034  CD1 TYR    75      65.536 114.763  63.182  1.00  0.00           C  
ATOM   1035  HD1 TYR    75      65.038 114.313  64.029  1.00  0.00           H  
ATOM   1036  CE1 TYR    75      65.522 116.137  63.098  1.00  0.00           C  
ATOM   1037  HE1 TYR    75      64.996 116.731  63.830  1.00  0.00           H  
ATOM   1038  CZ  TYR    75      66.067 116.736  61.998  1.00  0.00           C  
ATOM   1039  OH  TYR    75      66.155 118.107  61.819  1.00  0.00           O  
ATOM   1040  HH  TYR    75      65.996 118.513  62.674  1.00  0.00           H  
ATOM   1041  CE2 TYR    75      66.728 115.983  61.031  1.00  0.00           C  
ATOM   1042  HE2 TYR    75      67.222 116.577  60.276  1.00  0.00           H  
ATOM   1043  CD2 TYR    75      66.742 114.554  61.128  1.00  0.00           C  
ATOM   1044  HD2 TYR    75      67.191 113.975  60.334  1.00  0.00           H  
ATOM   1045  C   TYR    75      66.912 110.715  64.146  1.00  0.00           C  
ATOM   1046  O   TYR    75      65.760 110.282  64.201  1.00  0.00           O  
ATOM   1047  N   GLY    76      67.961 110.046  64.605  1.00  0.00           N  
ATOM   1048  H   GLY    76      68.856 110.513  64.635  1.00  0.00           H  
ATOM   1049  CA  GLY    76      68.068 108.726  65.296  1.00  0.00           C  
ATOM   1050  HA2 GLY    76      69.089 108.395  65.487  1.00  0.00           H  
ATOM   1051  HA3 GLY    76      67.503 108.700  66.228  1.00  0.00           H  
ATOM   1052  C   GLY    76      67.511 107.572  64.470  1.00  0.00           C  
ATOM   1053  O   GLY    76      67.386 107.590  63.223  1.00  0.00           O  
ATOM   1054  N   SER    77      67.214 106.530  65.256  1.00  0.00           N  
ATOM   1055  H   SER    77      67.532 106.613  66.211  1.00  0.00           H  
ATOM   1056  CA  SER    77      66.658 105.272  64.660  1.00  0.00           C  
ATOM   1057  HA  SER    77      67.502 104.808  64.149  1.00  0.00           H  
ATOM   1058  CB  SER    77      66.404 104.295  65.810  1.00  0.00           C  
ATOM   1059  HB2 SER    77      67.358 104.261  66.337  1.00  0.00           H  
ATOM   1060  HB3 SER    77      65.637 104.774  66.420  1.00  0.00           H  
ATOM   1061  OG  SER    77      65.951 103.065  65.265  1.00  0.00           O  
ATOM   1062  HG  SER    77      64.991 103.074  65.230  1.00  0.00           H  
ATOM   1063  C   SER    77      65.388 105.432  63.811  1.00  0.00           C  
ATOM   1064  O   SER    77      64.413 106.045  64.225  1.00  0.00           O  
ATOM   1065  N   THR    78      65.369 104.895  62.606  1.00  0.00           N  
ATOM   1066  H   THR    78      64.458 104.979  62.177  1.00  0.00           H  
ATOM   1067  CA  THR    78      66.438 104.326  61.738  1.00  0.00           C  
ATOM   1068  HA  THR    78      67.338 104.926  61.876  1.00  0.00           H  
ATOM   1069  CB  THR    78      66.730 102.810  62.060  1.00  0.00           C  
ATOM   1070  HB  THR    78      67.168 102.924  63.051  1.00  0.00           H  
ATOM   1071  CG2 THR    78      65.551 101.808  62.227  1.00  0.00           C  
ATOM   1072 HG21 THR    78      64.822 101.910  61.423  1.00  0.00           H  
ATOM   1073 HG22 THR    78      65.914 100.780  62.211  1.00  0.00           H  
ATOM   1074 HG23 THR    78      65.050 101.918  63.188  1.00  0.00           H  
ATOM   1075  OG1 THR    78      67.733 102.270  61.163  1.00  0.00           O  
ATOM   1076  HG1 THR    78      68.099 101.532  61.656  1.00  0.00           H  
ATOM   1077  C   THR    78      66.092 104.538  60.286  1.00  0.00           C  
ATOM   1078  O   THR    78      64.940 104.226  59.865  1.00  0.00           O  
ATOM   1079  N   GLY    79      67.001 105.136  59.534  1.00  0.00           N  
ATOM   1080  H   GLY    79      67.881 105.445  59.922  1.00  0.00           H  
ATOM   1081  CA  GLY    79      66.914 105.331  58.080  1.00  0.00           C  
ATOM   1082  HA2 GLY    79      66.079 106.015  57.929  1.00  0.00           H  
ATOM   1083  HA3 GLY    79      67.824 105.731  57.633  1.00  0.00           H  
ATOM   1084  C   GLY    79      66.618 104.001  57.343  1.00  0.00           C  
ATOM   1085  O   GLY    79      66.927 102.936  57.740  1.00  0.00           O  
ATOM   1086  N   GLY    80      65.812 104.060  56.229  1.00  0.00           N  
ATOM   1087  H   GLY    80      65.631 103.129  55.884  1.00  0.00           H  
ATOM   1088  CA  GLY    80      65.117 105.290  55.800  1.00  0.00           C  
ATOM   1089  HA2 GLY    80      65.912 106.036  55.806  1.00  0.00           H  
ATOM   1090  HA3 GLY    80      64.970 105.335  54.720  1.00  0.00           H  
ATOM   1091  C   GLY    80      63.907 105.667  56.623  1.00  0.00           C  
ATOM   1092  O   GLY    80      63.122 104.792  57.121  1.00  0.00           O  
ATOM   1093  N   TYR    81      63.665 106.964  56.691  1.00  0.00           N  
ATOM   1094  H   TYR    81      64.191 107.649  56.169  1.00  0.00           H  
ATOM   1095  CA  TYR    81      62.616 107.595  57.507  1.00  0.00           C  
ATOM   1096  HA  TYR    81      62.319 106.990  58.364  1.00  0.00           H  
ATOM   1097  CB  TYR    81      63.018 108.966  57.889  1.00  0.00           C  
ATOM   1098  HB2 TYR    81      62.997 109.559  56.974  1.00  0.00           H  
ATOM   1099  HB3 TYR    81      62.159 109.356  58.435  1.00  0.00           H  
ATOM   1100  CG  TYR    81      64.168 109.121  58.788  1.00  0.00           C  
ATOM   1101  CD1 TYR    81      63.971 108.793  60.138  1.00  0.00           C  
ATOM   1102  HD1 TYR    81      62.985 108.552  60.508  1.00  0.00           H  
ATOM   1103  CE1 TYR    81      65.057 108.863  61.059  1.00  0.00           C  
ATOM   1104  HE1 TYR    81      64.826 108.852  62.114  1.00  0.00           H  
ATOM   1105  CZ  TYR    81      66.317 109.403  60.591  1.00  0.00           C  
ATOM   1106  OH  TYR    81      67.396 109.519  61.428  1.00  0.00           O  
ATOM   1107  HH  TYR    81      67.213 108.816  62.055  1.00  0.00           H  
ATOM   1108  CE2 TYR    81      66.480 109.661  59.184  1.00  0.00           C  
ATOM   1109  HE2 TYR    81      67.407 110.036  58.775  1.00  0.00           H  
ATOM   1110  CD2 TYR    81      65.424 109.564  58.299  1.00  0.00           C  
ATOM   1111  HD2 TYR    81      65.522 110.000  57.316  1.00  0.00           H  
ATOM   1112  C   TYR    81      61.292 107.711  56.746  1.00  0.00           C  
ATOM   1113  O   TYR    81      61.217 107.743  55.507  1.00  0.00           O  
ATOM   1114  N   GLY    82      60.082 107.602  57.418  1.00  0.00           N  
ATOM   1115  H   GLY    82      59.217 107.700  56.906  1.00  0.00           H  
ATOM   1116  CA  GLY    82      59.900 107.217  58.792  1.00  0.00           C  
ATOM   1117  HA2 GLY    82      60.786 107.182  59.426  1.00  0.00           H  
ATOM   1118  HA3 GLY    82      59.356 108.062  59.213  1.00  0.00           H  
ATOM   1119  C   GLY    82      59.256 105.791  58.839  1.00  0.00           C  
ATOM   1120  O   GLY    82      59.247 104.971  57.914  1.00  0.00           O  
ATOM   1121  N   SER    83      58.639 105.553  59.989  1.00  0.00           N  
ATOM   1122  H   SER    83      58.598 106.275  60.695  1.00  0.00           H  
ATOM   1123  CA  SER    83      57.890 104.365  60.272  1.00  0.00           C  
ATOM   1124  HA  SER    83      58.490 103.519  59.938  1.00  0.00           H  
ATOM   1125  CB  SER    83      57.565 104.400  61.726  1.00  0.00           C  
ATOM   1126  HB2 SER    83      58.444 104.493  62.363  1.00  0.00           H  
ATOM   1127  HB3 SER    83      56.818 105.162  61.952  1.00  0.00           H  
ATOM   1128  OG  SER    83      57.005 103.119  62.091  1.00  0.00           O  
ATOM   1129  HG  SER    83      57.702 102.461  62.054  1.00  0.00           H  
ATOM   1130  C   SER    83      56.594 104.362  59.484  1.00  0.00           C  
ATOM   1131  O   SER    83      55.970 105.392  59.409  1.00  0.00           O  
ATOM   1132  N   SER    84      56.095 103.206  58.975  1.00  0.00           N  
ATOM   1133  H   SER    84      55.147 103.210  58.626  1.00  0.00           H  
ATOM   1134  CA  SER    84      56.646 101.845  59.160  1.00  0.00           C  
ATOM   1135  HA  SER    84      57.027 101.669  60.167  1.00  0.00           H  
ATOM   1136  CB  SER    84      55.495 100.820  58.972  1.00  0.00           C  
ATOM   1137  HB2 SER    84      54.673 101.100  59.631  1.00  0.00           H  
ATOM   1138  HB3 SER    84      55.024 100.962  58.000  1.00  0.00           H  
ATOM   1139  OG  SER    84      56.004  99.501  59.337  1.00  0.00           O  
ATOM   1140  HG  SER    84      55.208  98.969  59.271  1.00  0.00           H  
ATOM   1141  C   SER    84      57.708 101.526  58.123  1.00  0.00           C  
ATOM   1142  O   SER    84      57.665 102.059  56.999  1.00  0.00           O  
ATOM   1143  N   GLN    85      58.588 100.575  58.376  1.00  0.00           N  
ATOM   1144  H   GLN    85      58.624 100.060  59.244  1.00  0.00           H  
ATOM   1145  CA  GLN    85      59.739 100.295  57.440  1.00  0.00           C  
ATOM   1146  HA  GLN    85      60.097 101.177  56.910  1.00  0.00           H  
ATOM   1147  CB  GLN    85      60.901  99.706  58.241  1.00  0.00           C  
ATOM   1148  HB2 GLN    85      60.630  98.743  58.673  1.00  0.00           H  
ATOM   1149  HB3 GLN    85      61.778  99.457  57.643  1.00  0.00           H  
ATOM   1150  CG  GLN    85      61.354 100.753  59.374  1.00  0.00           C  
ATOM   1151  HG2 GLN    85      61.819 101.664  58.997  1.00  0.00           H  
ATOM   1152  HG3 GLN    85      60.483 101.121  59.916  1.00  0.00           H  
ATOM   1153  CD  GLN    85      62.271 100.087  60.417  1.00  0.00           C  
ATOM   1154  OE1 GLN    85      62.559 100.686  61.466  1.00  0.00           O  
ATOM   1155  NE2 GLN    85      62.652  98.848  60.242  1.00  0.00           N  
ATOM   1156 HE21 GLN    85      63.302  98.525  60.945  1.00  0.00           H  
ATOM   1157 HE22 GLN    85      62.549  98.291  59.406  1.00  0.00           H  
ATOM   1158  C   GLN    85      59.375  99.374  56.328  1.00  0.00           C  
ATOM   1159  O   GLN    85      60.059  99.332  55.329  1.00  0.00           O  
ATOM   1160  N   SER    86      58.191  98.748  56.367  1.00  0.00           N  
ATOM   1161  H   SER    86      57.567  98.923  57.141  1.00  0.00           H  
ATOM   1162  CA  SER    86      57.786  97.633  55.422  1.00  0.00           C  
ATOM   1163  HA  SER    86      56.790  97.307  55.722  1.00  0.00           H  
ATOM   1164  CB  SER    86      57.630  98.084  53.932  1.00  0.00           C  
ATOM   1165  HB2 SER    86      58.620  98.293  53.527  1.00  0.00           H  
ATOM   1166  HB3 SER    86      57.200  97.312  53.295  1.00  0.00           H  
ATOM   1167  OG  SER    86      56.907  99.331  53.977  1.00  0.00           O  
ATOM   1168  HG  SER    86      56.204  99.210  54.619  1.00  0.00           H  
ATOM   1169  C   SER    86      58.623  96.361  55.490  1.00  0.00           C  
ATOM   1170  O   SER    86      59.843  96.413  55.466  1.00  0.00           O  
ATOM   1171  N   SER    87      57.964  95.193  55.570  1.00  0.00           N  
ATOM   1172  H   SER    87      56.978  95.264  55.776  1.00  0.00           H  
ATOM   1173  CA  SER    87      58.500  93.787  55.554  1.00  0.00           C  
ATOM   1174  HA  SER    87      59.546  93.767  55.248  1.00  0.00           H  
ATOM   1175  CB  SER    87      58.652  93.137  56.967  1.00  0.00           C  
ATOM   1176  HB2 SER    87      59.161  93.766  57.697  1.00  0.00           H  
ATOM   1177  HB3 SER    87      57.626  93.035  57.321  1.00  0.00           H  
ATOM   1178  OG  SER    87      59.276  91.815  56.828  1.00  0.00           O  
ATOM   1179  HG  SER    87      59.546  91.552  57.711  1.00  0.00           H  
ATOM   1180  C   SER    87      57.726  92.967  54.557  1.00  0.00           C  
ATOM   1181  O   SER    87      56.528  92.817  54.688  1.00  0.00           O  
ATOM   1182  N   GLN    88      58.431  92.239  53.674  1.00  0.00           N  
ATOM   1183  H   GLN    88      59.412  92.418  53.513  1.00  0.00           H  
ATOM   1184  CA  GLN    88      57.747  91.357  52.685  1.00  0.00           C  
ATOM   1185  HA  GLN    88      56.760  91.025  53.006  1.00  0.00           H  
ATOM   1186  CB  GLN    88      57.522  92.080  51.300  1.00  0.00           C  
ATOM   1187  HB2 GLN    88      57.370  91.298  50.556  1.00  0.00           H  
ATOM   1188  HB3 GLN    88      56.641  92.708  51.425  1.00  0.00           H  
ATOM   1189  CG  GLN    88      58.685  92.802  50.684  1.00  0.00           C  
ATOM   1190  HG2 GLN    88      59.665  92.343  50.814  1.00  0.00           H  
ATOM   1191  HG3 GLN    88      58.508  92.870  49.610  1.00  0.00           H  
ATOM   1192  CD  GLN    88      58.893  94.243  51.200  1.00  0.00           C  
ATOM   1193  OE1 GLN    88      58.065  94.826  51.934  1.00  0.00           O  
ATOM   1194  NE2 GLN    88      59.953  94.920  50.732  1.00  0.00           N  
ATOM   1195 HE21 GLN    88      60.509  94.437  50.041  1.00  0.00           H  
ATOM   1196 HE22 GLN    88      60.084  95.889  50.986  1.00  0.00           H  
ATOM   1197  C   GLN    88      58.622  90.097  52.414  1.00  0.00           C  
ATOM   1198  O   GLN    88      59.832  90.157  52.396  1.00  0.00           O  
ATOM   1199  N   SER    89      57.977  88.950  52.073  1.00  0.00           N  
ATOM   1200  H   SER    89      56.968  88.976  52.072  1.00  0.00           H  
ATOM   1201  CA  SER    89      58.584  87.609  51.725  1.00  0.00           C  
ATOM   1202  HA  SER    89      59.650  87.548  51.942  1.00  0.00           H  
ATOM   1203  CB  SER    89      57.949  86.496  52.560  1.00  0.00           C  
ATOM   1204  HB2 SER    89      56.892  86.340  52.345  1.00  0.00           H  
ATOM   1205  HB3 SER    89      58.611  85.631  52.507  1.00  0.00           H  
ATOM   1206  OG  SER    89      58.027  86.917  53.931  1.00  0.00           O  
ATOM   1207  HG  SER    89      57.402  87.627  54.095  1.00  0.00           H  
ATOM   1208  C   SER    89      58.290  87.248  50.172  1.00  0.00           C  
ATOM   1209  O   SER    89      57.396  87.850  49.583  1.00  0.00           O  
ATOM   1210  N   SER    90      58.998  86.299  49.531  1.00  0.00           N  
ATOM   1211  H   SER    90      59.751  85.958  50.111  1.00  0.00           H  
ATOM   1212  CA  SER    90      58.873  85.937  48.121  1.00  0.00           C  
ATOM   1213  HA  SER    90      59.051  86.813  47.497  1.00  0.00           H  
ATOM   1214  CB  SER    90      60.022  84.875  47.858  1.00  0.00           C  
ATOM   1215  HB2 SER    90      60.989  85.214  48.230  1.00  0.00           H  
ATOM   1216  HB3 SER    90      59.719  84.016  48.456  1.00  0.00           H  
ATOM   1217  OG  SER    90      60.127  84.636  46.450  1.00  0.00           O  
ATOM   1218  HG  SER    90      60.945  84.144  46.349  1.00  0.00           H  
ATOM   1219  C   SER    90      57.489  85.273  47.740  1.00  0.00           C  
ATOM   1220  O   SER    90      56.748  84.978  48.640  1.00  0.00           O  
ATOM   1221  N   TYR    91      57.186  85.014  46.451  1.00  0.00           N  
ATOM   1222  H   TYR    91      57.765  85.407  45.724  1.00  0.00           H  
ATOM   1223  CA  TYR    91      55.924  84.527  46.022  1.00  0.00           C  
ATOM   1224  HA  TYR    91      55.192  85.241  46.397  1.00  0.00           H  
ATOM   1225  CB  TYR    91      55.810  84.574  44.494  1.00  0.00           C  
ATOM   1226  HB2 TYR    91      56.047  85.576  44.137  1.00  0.00           H  
ATOM   1227  HB3 TYR    91      56.368  83.728  44.093  1.00  0.00           H  
ATOM   1228  CG  TYR    91      54.479  84.437  44.081  1.00  0.00           C  
ATOM   1229  CD1 TYR    91      53.882  83.139  43.867  1.00  0.00           C  
ATOM   1230  HD1 TYR    91      54.480  82.246  43.964  1.00  0.00           H  
ATOM   1231  CE1 TYR    91      52.480  83.033  43.772  1.00  0.00           C  
ATOM   1232  HE1 TYR    91      52.010  82.062  43.716  1.00  0.00           H  
ATOM   1233  CZ  TYR    91      51.640  84.176  43.733  1.00  0.00           C  
ATOM   1234  OH  TYR    91      50.335  84.047  43.632  1.00  0.00           O  
ATOM   1235  HH  TYR    91      50.005  83.276  43.166  1.00  0.00           H  
ATOM   1236  CE2 TYR    91      52.264  85.458  43.872  1.00  0.00           C  
ATOM   1237  HE2 TYR    91      51.594  86.301  43.954  1.00  0.00           H  
ATOM   1238  CD2 TYR    91      53.636  85.573  44.086  1.00  0.00           C  
ATOM   1239  HD2 TYR    91      54.025  86.534  44.388  1.00  0.00           H  
ATOM   1240  C   TYR    91      55.716  83.124  46.688  1.00  0.00           C  
ATOM   1241  O   TYR    91      56.553  82.237  46.538  1.00  0.00           O  
ATOM   1242  N   GLY    92      54.649  82.837  47.343  1.00  0.00           N  
ATOM   1243  H   GLY    92      54.411  81.856  47.364  1.00  0.00           H  
ATOM   1244  CA  GLY    92      53.534  83.731  47.765  1.00  0.00           C  
ATOM   1245  HA2 GLY    92      53.886  84.697  48.129  1.00  0.00           H  
ATOM   1246  HA3 GLY    92      52.904  83.880  46.889  1.00  0.00           H  
ATOM   1247  C   GLY    92      52.669  83.142  48.837  1.00  0.00           C  
ATOM   1248  O   GLY    92      53.048  82.176  49.495  1.00  0.00           O  
ATOM   1249  N   GLN    93      51.365  83.466  48.938  1.00  0.00           N  
ATOM   1250  H   GLN    93      51.043  84.262  48.408  1.00  0.00           H  
ATOM   1251  CA  GLN    93      50.404  82.619  49.624  1.00  0.00           C  
ATOM   1252  HA  GLN    93      50.830  82.191  50.532  1.00  0.00           H  
ATOM   1253  CB  GLN    93      49.192  83.477  49.996  1.00  0.00           C  
ATOM   1254  HB2 GLN    93      48.851  84.063  49.142  1.00  0.00           H  
ATOM   1255  HB3 GLN    93      48.351  82.831  50.249  1.00  0.00           H  
ATOM   1256  CG  GLN    93      49.586  84.378  51.193  1.00  0.00           C  
ATOM   1257  HG2 GLN    93      50.014  83.659  51.892  1.00  0.00           H  
ATOM   1258  HG3 GLN    93      50.282  85.170  50.918  1.00  0.00           H  
ATOM   1259  CD  GLN    93      48.271  84.843  51.808  1.00  0.00           C  
ATOM   1260  OE1 GLN    93      47.589  84.067  52.505  1.00  0.00           O  
ATOM   1261  NE2 GLN    93      47.925  86.052  51.562  1.00  0.00           N  
ATOM   1262 HE21 GLN    93      47.280  86.517  52.185  1.00  0.00           H  
ATOM   1263 HE22 GLN    93      48.463  86.556  50.872  1.00  0.00           H  
ATOM   1264  C   GLN    93      50.038  81.431  48.706  1.00  0.00           C  
ATOM   1265  O   GLN    93      50.029  81.546  47.485  1.00  0.00           O  
ATOM   1266  N   GLN    94      49.739  80.301  49.361  1.00  0.00           N  
ATOM   1267  H   GLN    94      49.716  80.268  50.371  1.00  0.00           H  
ATOM   1268  CA  GLN    94      49.550  79.111  48.555  1.00  0.00           C  
ATOM   1269  HA  GLN    94      49.133  79.360  47.580  1.00  0.00           H  
ATOM   1270  CB  GLN    94      50.898  78.439  48.342  1.00  0.00           C  
ATOM   1271  HB2 GLN    94      51.682  79.166  48.128  1.00  0.00           H  
ATOM   1272  HB3 GLN    94      51.293  77.922  49.217  1.00  0.00           H  
ATOM   1273  CG  GLN    94      50.843  77.472  47.027  1.00  0.00           C  
ATOM   1274  HG2 GLN    94      50.213  77.948  46.275  1.00  0.00           H  
ATOM   1275  HG3 GLN    94      51.834  77.274  46.619  1.00  0.00           H  
ATOM   1276  CD  GLN    94      50.368  76.062  47.431  1.00  0.00           C  
ATOM   1277  OE1 GLN    94      49.602  75.475  46.653  1.00  0.00           O  
ATOM   1278  NE2 GLN    94      50.717  75.521  48.624  1.00  0.00           N  
ATOM   1279 HE21 GLN    94      51.483  75.845  49.196  1.00  0.00           H  
ATOM   1280 HE22 GLN    94      50.296  74.621  48.805  1.00  0.00           H  
ATOM   1281  C   GLN    94      48.551  78.181  49.194  1.00  0.00           C  
ATOM   1282  O   GLN    94      48.777  77.692  50.316  1.00  0.00           O  
ATOM   1283  N   SER    95      47.482  77.851  48.488  1.00  0.00           N  
ATOM   1284  H   SER    95      47.419  78.267  47.569  1.00  0.00           H  
ATOM   1285  CA  SER    95      46.363  76.993  48.984  1.00  0.00           C  
ATOM   1286  HA  SER    95      46.310  76.993  50.073  1.00  0.00           H  
ATOM   1287  CB  SER    95      44.996  77.558  48.490  1.00  0.00           C  
ATOM   1288  HB2 SER    95      44.690  78.504  48.936  1.00  0.00           H  
ATOM   1289  HB3 SER    95      45.135  77.733  47.423  1.00  0.00           H  
ATOM   1290  OG  SER    95      43.880  76.687  48.742  1.00  0.00           O  
ATOM   1291  HG  SER    95      43.240  76.792  48.035  1.00  0.00           H  
ATOM   1292  C   SER    95      46.516  75.477  48.571  1.00  0.00           C  
ATOM   1293  O   SER    95      46.054  75.098  47.521  1.00  0.00           O  
ATOM   1294  N   SER    96      47.221  74.690  49.334  1.00  0.00           N  
ATOM   1295  H   SER    96      47.838  75.068  50.039  1.00  0.00           H  
ATOM   1296  CA  SER    96      47.540  73.330  48.898  1.00  0.00           C  
ATOM   1297  HA  SER    96      48.065  73.372  47.944  1.00  0.00           H  
ATOM   1298  CB  SER    96      48.374  72.540  49.853  1.00  0.00           C  
ATOM   1299  HB2 SER    96      47.762  72.347  50.734  1.00  0.00           H  
ATOM   1300  HB3 SER    96      48.704  71.589  49.433  1.00  0.00           H  
ATOM   1301  OG  SER    96      49.478  73.330  50.309  1.00  0.00           O  
ATOM   1302  HG  SER    96      49.980  72.789  50.924  1.00  0.00           H  
ATOM   1303  C   SER    96      46.280  72.432  48.577  1.00  0.00           C  
ATOM   1304  O   SER    96      45.346  72.321  49.333  1.00  0.00           O  
ATOM   1305  N   TYR    97      46.189  71.689  47.455  1.00  0.00           N  
ATOM   1306  H   TYR    97      45.283  71.259  47.331  1.00  0.00           H  
ATOM   1307  CA  TYR    97      47.178  71.467  46.348  1.00  0.00           C  
ATOM   1308  HA  TYR    97      46.707  70.730  45.698  1.00  0.00           H  
ATOM   1309  CB  TYR    97      47.258  72.691  45.389  1.00  0.00           C  
ATOM   1310  HB2 TYR    97      46.290  73.191  45.362  1.00  0.00           H  
ATOM   1311  HB3 TYR    97      47.849  73.498  45.824  1.00  0.00           H  
ATOM   1312  CG  TYR    97      47.736  72.523  43.972  1.00  0.00           C  
ATOM   1313  CD1 TYR    97      49.148  72.671  43.803  1.00  0.00           C  
ATOM   1314  HD1 TYR    97      49.791  72.834  44.655  1.00  0.00           H  
ATOM   1315  CE1 TYR    97      49.597  72.622  42.475  1.00  0.00           C  
ATOM   1316  HE1 TYR    97      50.639  72.845  42.296  1.00  0.00           H  
ATOM   1317  CZ  TYR    97      48.741  72.222  41.452  1.00  0.00           C  
ATOM   1318  OH  TYR    97      49.190  72.154  40.178  1.00  0.00           O  
ATOM   1319  HH  TYR    97      48.481  71.914  39.578  1.00  0.00           H  
ATOM   1320  CE2 TYR    97      47.431  71.713  41.715  1.00  0.00           C  
ATOM   1321  HE2 TYR    97      46.788  71.527  40.868  1.00  0.00           H  
ATOM   1322  CD2 TYR    97      46.898  71.962  43.020  1.00  0.00           C  
ATOM   1323  HD2 TYR    97      45.872  71.812  43.324  1.00  0.00           H  
ATOM   1324  C   TYR    97      48.462  70.850  46.823  1.00  0.00           C  
ATOM   1325  O   TYR    97      49.490  71.559  46.907  1.00  0.00           O  
ATOM   1326  N   PRO    98      48.468  69.601  47.258  1.00  0.00           N  
ATOM   1327  CD  PRO    98      49.725  68.951  47.383  1.00  0.00           C  
ATOM   1328  HD2 PRO    98      50.162  69.014  48.380  1.00  0.00           H  
ATOM   1329  HD3 PRO    98      50.487  69.399  46.745  1.00  0.00           H  
ATOM   1330  CG  PRO    98      49.350  67.486  47.026  1.00  0.00           C  
ATOM   1331  HG2 PRO    98      50.083  66.781  47.416  1.00  0.00           H  
ATOM   1332  HG3 PRO    98      49.286  67.378  45.943  1.00  0.00           H  
ATOM   1333  CB  PRO    98      47.888  67.191  47.497  1.00  0.00           C  
ATOM   1334  HB2 PRO    98      47.873  66.799  48.514  1.00  0.00           H  
ATOM   1335  HB3 PRO    98      47.381  66.551  46.775  1.00  0.00           H  
ATOM   1336  CA  PRO    98      47.363  68.681  47.425  1.00  0.00           C  
ATOM   1337  HA  PRO    98      46.716  68.734  46.550  1.00  0.00           H  
ATOM   1338  C   PRO    98      46.463  68.941  48.687  1.00  0.00           C  
ATOM   1339  O   PRO    98      46.910  69.622  49.563  1.00  0.00           O  
ATOM   1340  N   GLY    99      45.299  68.368  48.942  1.00  0.00           N  
ATOM   1341  H   GLY    99      45.135  67.545  48.380  1.00  0.00           H  
ATOM   1342  CA  GLY    99      44.447  68.565  50.161  1.00  0.00           C  
ATOM   1343  HA2 GLY    99      44.194  69.624  50.197  1.00  0.00           H  
ATOM   1344  HA3 GLY    99      43.466  68.110  50.022  1.00  0.00           H  
ATOM   1345  C   GLY    99      45.097  68.168  51.539  1.00  0.00           C  
ATOM   1346  O   GLY    99      45.838  67.209  51.612  1.00  0.00           O  
ATOM   1347  N   TYR   100      44.769  68.928  52.587  1.00  0.00           N  
ATOM   1348  H   TYR   100      44.264  69.789  52.430  1.00  0.00           H  
ATOM   1349  CA  TYR   100      45.222  68.714  53.906  1.00  0.00           C  
ATOM   1350  HA  TYR   100      45.710  67.740  53.928  1.00  0.00           H  
ATOM   1351  CB  TYR   100      46.278  69.807  54.178  1.00  0.00           C  
ATOM   1352  HB2 TYR   100      46.770  69.641  55.136  1.00  0.00           H  
ATOM   1353  HB3 TYR   100      47.016  69.770  53.377  1.00  0.00           H  
ATOM   1354  CG  TYR   100      45.649  71.222  54.118  1.00  0.00           C  
ATOM   1355  CD1 TYR   100      45.486  71.880  52.869  1.00  0.00           C  
ATOM   1356  HD1 TYR   100      46.046  71.625  51.981  1.00  0.00           H  
ATOM   1357  CE1 TYR   100      44.730  73.031  52.652  1.00  0.00           C  
ATOM   1358  HE1 TYR   100      44.458  73.354  51.657  1.00  0.00           H  
ATOM   1359  CZ  TYR   100      44.348  73.718  53.823  1.00  0.00           C  
ATOM   1360  OH  TYR   100      43.738  74.974  53.651  1.00  0.00           O  
ATOM   1361  HH  TYR   100      43.417  75.078  52.753  1.00  0.00           H  
ATOM   1362  CE2 TYR   100      44.522  73.095  55.069  1.00  0.00           C  
ATOM   1363  HE2 TYR   100      44.104  73.617  55.917  1.00  0.00           H  
ATOM   1364  CD2 TYR   100      45.091  71.820  55.275  1.00  0.00           C  
ATOM   1365  HD2 TYR   100      45.091  71.418  56.277  1.00  0.00           H  
ATOM   1366  C   TYR   100      44.161  68.759  55.042  1.00  0.00           C  
ATOM   1367  O   TYR   100      44.367  68.457  56.234  1.00  0.00           O  
ATOM   1368  N   GLY   101      42.928  69.057  54.634  1.00  0.00           N  
ATOM   1369  H   GLY   101      42.697  69.458  53.736  1.00  0.00           H  
ATOM   1370  CA  GLY   101      41.867  69.046  55.650  1.00  0.00           C  
ATOM   1371  HA2 GLY   101      42.197  69.462  56.601  1.00  0.00           H  
ATOM   1372  HA3 GLY   101      41.089  69.695  55.247  1.00  0.00           H  
ATOM   1373  C   GLY   101      41.208  67.688  56.097  1.00  0.00           C  
ATOM   1374  O   GLY   101      40.564  67.669  57.120  1.00  0.00           O  
ATOM   1375  N   GLN   102      41.431  66.637  55.317  1.00  0.00           N  
ATOM   1376  H   GLN   102      41.934  66.809  54.458  1.00  0.00           H  
ATOM   1377  CA  GLN   102      40.998  65.244  55.527  1.00  0.00           C  
ATOM   1378  HA  GLN   102      39.965  65.452  55.805  1.00  0.00           H  
ATOM   1379  CB  GLN   102      40.908  64.529  54.223  1.00  0.00           C  
ATOM   1380  HB2 GLN   102      40.361  63.614  54.450  1.00  0.00           H  
ATOM   1381  HB3 GLN   102      40.432  65.228  53.535  1.00  0.00           H  
ATOM   1382  CG  GLN   102      42.301  64.157  53.567  1.00  0.00           C  
ATOM   1383  HG2 GLN   102      43.020  63.804  54.306  1.00  0.00           H  
ATOM   1384  HG3 GLN   102      41.985  63.314  52.952  1.00  0.00           H  
ATOM   1385  CD  GLN   102      42.994  65.177  52.696  1.00  0.00           C  
ATOM   1386  OE1 GLN   102      42.571  66.323  52.581  1.00  0.00           O  
ATOM   1387  NE2 GLN   102      43.999  64.856  51.936  1.00  0.00           N  
ATOM   1388 HE21 GLN   102      44.305  63.893  51.935  1.00  0.00           H  
ATOM   1389 HE22 GLN   102      44.579  65.634  51.657  1.00  0.00           H  
ATOM   1390  C   GLN   102      41.644  64.540  56.711  1.00  0.00           C  
ATOM   1391  O   GLN   102      42.846  64.710  56.898  1.00  0.00           O  
ATOM   1392  N   GLN   103      40.939  63.739  57.530  1.00  0.00           N  
ATOM   1393  H   GLN   103      39.943  63.680  57.374  1.00  0.00           H  
ATOM   1394  CA  GLN   103      41.518  62.704  58.420  1.00  0.00           C  
ATOM   1395  HA  GLN   103      42.014  63.271  59.207  1.00  0.00           H  
ATOM   1396  CB  GLN   103      40.370  61.956  59.120  1.00  0.00           C  
ATOM   1397  HB2 GLN   103      39.891  62.527  59.916  1.00  0.00           H  
ATOM   1398  HB3 GLN   103      39.573  61.759  58.403  1.00  0.00           H  
ATOM   1399  CG  GLN   103      40.732  60.640  59.765  1.00  0.00           C  
ATOM   1400  HG2 GLN   103      40.884  60.002  58.895  1.00  0.00           H  
ATOM   1401  HG3 GLN   103      41.613  60.770  60.393  1.00  0.00           H  
ATOM   1402  CD  GLN   103      39.593  59.976  60.461  1.00  0.00           C  
ATOM   1403  OE1 GLN   103      38.443  60.191  60.272  1.00  0.00           O  
ATOM   1404  NE2 GLN   103      39.900  58.963  61.176  1.00  0.00           N  
ATOM   1405 HE21 GLN   103      39.175  58.604  61.780  1.00  0.00           H  
ATOM   1406 HE22 GLN   103      40.819  58.549  61.231  1.00  0.00           H  
ATOM   1407  C   GLN   103      42.526  61.787  57.706  1.00  0.00           C  
ATOM   1408  O   GLN   103      42.207  61.278  56.654  1.00  0.00           O  
ATOM   1409  N   PRO   104      43.813  61.702  58.262  1.00  0.00           N  
ATOM   1410  CD  PRO   104      44.291  62.471  59.376  1.00  0.00           C  
ATOM   1411  HD2 PRO   104      43.761  62.219  60.294  1.00  0.00           H  
ATOM   1412  HD3 PRO   104      44.255  63.543  59.178  1.00  0.00           H  
ATOM   1413  CG  PRO   104      45.783  62.192  59.463  1.00  0.00           C  
ATOM   1414  HG2 PRO   104      45.948  61.904  60.501  1.00  0.00           H  
ATOM   1415  HG3 PRO   104      46.480  62.965  59.141  1.00  0.00           H  
ATOM   1416  CB  PRO   104      46.062  60.916  58.671  1.00  0.00           C  
ATOM   1417  HB2 PRO   104      46.094  60.073  59.361  1.00  0.00           H  
ATOM   1418  HB3 PRO   104      47.027  60.995  58.169  1.00  0.00           H  
ATOM   1419  CA  PRO   104      44.880  60.879  57.709  1.00  0.00           C  
ATOM   1420  HA  PRO   104      45.200  61.327  56.768  1.00  0.00           H  
ATOM   1421  C   PRO   104      44.442  59.395  57.421  1.00  0.00           C  
ATOM   1422  O   PRO   104      43.478  58.861  57.935  1.00  0.00           O  
ATOM   1423  N   ALA   105      45.160  58.811  56.487  1.00  0.00           N  
ATOM   1424  H   ALA   105      45.909  59.329  56.050  1.00  0.00           H  
ATOM   1425  CA  ALA   105      45.035  57.428  56.102  1.00  0.00           C  
ATOM   1426  HA  ALA   105      44.092  57.313  55.567  1.00  0.00           H  
ATOM   1427  CB  ALA   105      46.079  57.151  55.030  1.00  0.00           C  
ATOM   1428  HB1 ALA   105      46.122  57.913  54.252  1.00  0.00           H  
ATOM   1429  HB2 ALA   105      47.022  57.170  55.576  1.00  0.00           H  
ATOM   1430  HB3 ALA   105      45.866  56.162  54.623  1.00  0.00           H  
ATOM   1431  C   ALA   105      45.135  56.443  57.200  1.00  0.00           C  
ATOM   1432  O   ALA   105      45.995  56.564  58.050  1.00  0.00           O  
ATOM   1433  N   PRO   106      44.284  55.394  57.210  1.00  0.00           N  
ATOM   1434  CD  PRO   106      43.223  55.149  56.228  1.00  0.00           C  
ATOM   1435  HD2 PRO   106      43.449  55.375  55.186  1.00  0.00           H  
ATOM   1436  HD3 PRO   106      42.348  55.787  56.347  1.00  0.00           H  
ATOM   1437  CG  PRO   106      42.767  53.674  56.409  1.00  0.00           C  
ATOM   1438  HG2 PRO   106      43.509  53.060  55.900  1.00  0.00           H  
ATOM   1439  HG3 PRO   106      41.709  53.565  56.170  1.00  0.00           H  
ATOM   1440  CB  PRO   106      42.992  53.569  57.910  1.00  0.00           C  
ATOM   1441  HB2 PRO   106      43.072  52.523  58.208  1.00  0.00           H  
ATOM   1442  HB3 PRO   106      42.133  54.067  58.359  1.00  0.00           H  
ATOM   1443  CA  PRO   106      44.233  54.345  58.246  1.00  0.00           C  
ATOM   1444  HA  PRO   106      44.071  54.864  59.191  1.00  0.00           H  
ATOM   1445  C   PRO   106      45.545  53.524  58.469  1.00  0.00           C  
ATOM   1446  O   PRO   106      46.498  53.523  57.640  1.00  0.00           O  
ATOM   1447  N   SER   107      45.761  52.872  59.632  1.00  0.00           N  
ATOM   1448  H   SER   107      44.961  52.957  60.243  1.00  0.00           H  
ATOM   1449  CA  SER   107      46.942  52.126  60.014  1.00  0.00           C  
ATOM   1450  HA  SER   107      47.808  52.766  59.845  1.00  0.00           H  
ATOM   1451  CB  SER   107      46.800  51.687  61.450  1.00  0.00           C  
ATOM   1452  HB2 SER   107      45.913  51.065  61.571  1.00  0.00           H  
ATOM   1453  HB3 SER   107      47.701  51.132  61.711  1.00  0.00           H  
ATOM   1454  OG  SER   107      46.735  52.857  62.283  1.00  0.00           O  
ATOM   1455  HG  SER   107      46.558  52.630  63.199  1.00  0.00           H  
ATOM   1456  C   SER   107      47.224  50.908  59.194  1.00  0.00           C  
ATOM   1457  O   SER   107      46.374  50.057  58.892  1.00  0.00           O  
ATOM   1458  N   SER   108      48.473  50.768  58.816  1.00  0.00           N  
ATOM   1459  H   SER   108      48.922  51.670  58.742  1.00  0.00           H  
ATOM   1460  CA  SER   108      49.072  49.622  58.105  1.00  0.00           C  
ATOM   1461  HA  SER   108      48.822  48.667  58.567  1.00  0.00           H  
ATOM   1462  CB  SER   108      48.470  49.508  56.724  1.00  0.00           C  
ATOM   1463  HB2 SER   108      48.987  48.756  56.128  1.00  0.00           H  
ATOM   1464  HB3 SER   108      47.431  49.200  56.843  1.00  0.00           H  
ATOM   1465  OG  SER   108      48.426  50.706  55.936  1.00  0.00           O  
ATOM   1466  HG  SER   108      49.311  50.847  55.591  1.00  0.00           H  
ATOM   1467  C   SER   108      50.632  49.685  58.044  1.00  0.00           C  
ATOM   1468  O   SER   108      51.244  48.698  57.659  1.00  0.00           O  
ATOM   1469  N   THR   109      51.259  50.695  58.602  1.00  0.00           N  
ATOM   1470  H   THR   109      50.784  51.539  58.888  1.00  0.00           H  
ATOM   1471  CA  THR   109      52.644  50.899  58.618  1.00  0.00           C  
ATOM   1472  HA  THR   109      53.060  50.993  57.615  1.00  0.00           H  
ATOM   1473  CB  THR   109      52.946  52.275  59.205  1.00  0.00           C  
ATOM   1474  HB  THR   109      52.525  52.270  60.211  1.00  0.00           H  
ATOM   1475  CG2 THR   109      54.400  52.687  59.490  1.00  0.00           C  
ATOM   1476 HG21 THR   109      54.306  53.637  60.016  1.00  0.00           H  
ATOM   1477 HG22 THR   109      54.958  52.023  60.149  1.00  0.00           H  
ATOM   1478 HG23 THR   109      54.947  52.677  58.547  1.00  0.00           H  
ATOM   1479  OG1 THR   109      52.382  53.307  58.432  1.00  0.00           O  
ATOM   1480  HG1 THR   109      51.426  53.257  58.506  1.00  0.00           H  
ATOM   1481  C   THR   109      53.400  49.758  59.395  1.00  0.00           C  
ATOM   1482  O   THR   109      53.209  49.509  60.594  1.00  0.00           O  
ATOM   1483  N   SER   110      54.420  49.137  58.823  1.00  0.00           N  
ATOM   1484  H   SER   110      54.792  49.469  57.945  1.00  0.00           H  
ATOM   1485  CA  SER   110      55.217  47.995  59.386  1.00  0.00           C  
ATOM   1486  HA  SER   110      55.308  48.079  60.469  1.00  0.00           H  
ATOM   1487  CB  SER   110      54.484  46.596  59.138  1.00  0.00           C  
ATOM   1488  HB2 SER   110      53.576  46.641  59.739  1.00  0.00           H  
ATOM   1489  HB3 SER   110      54.214  46.499  58.086  1.00  0.00           H  
ATOM   1490  OG  SER   110      55.385  45.607  59.613  1.00  0.00           O  
ATOM   1491  HG  SER   110      55.301  45.620  60.569  1.00  0.00           H  
ATOM   1492  C   SER   110      56.634  48.011  58.752  1.00  0.00           C  
ATOM   1493  O   SER   110      56.732  48.153  57.533  1.00  0.00           O  
ATOM   1494  N   GLY   111      57.717  47.862  59.541  1.00  0.00           N  
ATOM   1495  H   GLY   111      57.550  47.863  60.537  1.00  0.00           H  
ATOM   1496  CA  GLY   111      59.138  47.874  58.990  1.00  0.00           C  
ATOM   1497  HA2 GLY   111      59.342  46.995  58.378  1.00  0.00           H  
ATOM   1498  HA3 GLY   111      59.279  48.739  58.341  1.00  0.00           H  
ATOM   1499  C   GLY   111      60.185  47.779  60.083  1.00  0.00           C  
ATOM   1500  O   GLY   111      60.201  46.749  60.747  1.00  0.00           O  
ATOM   1501  N   SER   112      61.168  48.717  60.219  1.00  0.00           N  
ATOM   1502  H   SER   112      61.761  48.451  60.992  1.00  0.00           H  
ATOM   1503  CA  SER   112      61.380  50.126  59.714  1.00  0.00           C  
ATOM   1504  HA  SER   112      62.118  50.513  60.417  1.00  0.00           H  
ATOM   1505  CB  SER   112      62.023  50.107  58.302  1.00  0.00           C  
ATOM   1506  HB2 SER   112      62.791  49.333  58.300  1.00  0.00           H  
ATOM   1507  HB3 SER   112      61.306  49.984  57.491  1.00  0.00           H  
ATOM   1508  OG  SER   112      62.568  51.394  58.009  1.00  0.00           O  
ATOM   1509  HG  SER   112      63.442  51.352  58.403  1.00  0.00           H  
ATOM   1510  C   SER   112      60.101  50.971  59.814  1.00  0.00           C  
ATOM   1511  O   SER   112      59.499  51.453  58.848  1.00  0.00           O  
ATOM   1512  N   TYR   113      59.536  51.207  60.998  1.00  0.00           N  
ATOM   1513  H   TYR   113      58.704  51.778  61.033  1.00  0.00           H  
ATOM   1514  CA  TYR   113      60.009  50.861  62.294  1.00  0.00           C  
ATOM   1515  HA  TYR   113      60.839  50.156  62.234  1.00  0.00           H  
ATOM   1516  CB  TYR   113      60.613  52.107  63.088  1.00  0.00           C  
ATOM   1517  HB2 TYR   113      59.845  52.865  63.245  1.00  0.00           H  
ATOM   1518  HB3 TYR   113      60.861  51.877  64.124  1.00  0.00           H  
ATOM   1519  CG  TYR   113      61.836  52.567  62.443  1.00  0.00           C  
ATOM   1520  CD1 TYR   113      63.039  51.922  62.667  1.00  0.00           C  
ATOM   1521  HD1 TYR   113      63.055  51.198  63.468  1.00  0.00           H  
ATOM   1522  CE1 TYR   113      64.246  52.350  62.022  1.00  0.00           C  
ATOM   1523  HE1 TYR   113      65.188  51.910  62.315  1.00  0.00           H  
ATOM   1524  CZ  TYR   113      64.244  53.246  60.940  1.00  0.00           C  
ATOM   1525  OH  TYR   113      65.378  53.567  60.274  1.00  0.00           O  
ATOM   1526  HH  TYR   113      65.331  53.641  59.318  1.00  0.00           H  
ATOM   1527  CE2 TYR   113      63.010  53.810  60.598  1.00  0.00           C  
ATOM   1528  HE2 TYR   113      63.000  54.434  59.717  1.00  0.00           H  
ATOM   1529  CD2 TYR   113      61.827  53.552  61.432  1.00  0.00           C  
ATOM   1530  HD2 TYR   113      60.910  53.885  60.970  1.00  0.00           H  
ATOM   1531  C   TYR   113      58.955  50.251  63.175  1.00  0.00           C  
ATOM   1532  O   TYR   113      57.839  50.756  63.112  1.00  0.00           O  
ATOM   1533  N   GLY   114      59.368  49.335  64.019  1.00  0.00           N  
ATOM   1534  H   GLY   114      60.333  49.045  63.960  1.00  0.00           H  
ATOM   1535  CA  GLY   114      58.556  48.455  64.783  1.00  0.00           C  
ATOM   1536  HA2 GLY   114      59.237  47.748  65.257  1.00  0.00           H  
ATOM   1537  HA3 GLY   114      57.958  49.023  65.495  1.00  0.00           H  
ATOM   1538  C   GLY   114      57.599  47.703  63.937  1.00  0.00           C  
ATOM   1539  O   GLY   114      57.954  47.488  62.780  1.00  0.00           O  
ATOM   1540  N   SER   115      56.540  47.149  64.474  1.00  0.00           N  
ATOM   1541  H   SER   115      56.040  46.531  63.850  1.00  0.00           H  
ATOM   1542  CA  SER   115      55.977  47.261  65.865  1.00  0.00           C  
ATOM   1543  HA  SER   115      56.720  47.530  66.615  1.00  0.00           H  
ATOM   1544  CB  SER   115      54.864  48.398  65.865  1.00  0.00           C  
ATOM   1545  HB2 SER   115      54.673  48.682  66.900  1.00  0.00           H  
ATOM   1546  HB3 SER   115      55.112  49.310  65.322  1.00  0.00           H  
ATOM   1547  OG  SER   115      53.655  47.907  65.361  1.00  0.00           O  
ATOM   1548  HG  SER   115      52.969  48.566  65.492  1.00  0.00           H  
ATOM   1549  C   SER   115      55.302  45.979  66.425  1.00  0.00           C  
ATOM   1550  O   SER   115      55.154  45.992  67.652  1.00  0.00           O  
ATOM   1551  N   SER   116      55.082  44.901  65.709  1.00  0.00           N  
ATOM   1552  H   SER   116      55.133  44.986  64.704  1.00  0.00           H  
ATOM   1553  CA  SER   116      54.737  43.627  66.211  1.00  0.00           C  
ATOM   1554  HA  SER   116      54.071  43.756  67.064  1.00  0.00           H  
ATOM   1555  CB  SER   116      54.089  42.666  65.296  1.00  0.00           C  
ATOM   1556  HB2 SER   116      54.745  42.327  64.494  1.00  0.00           H  
ATOM   1557  HB3 SER   116      53.872  41.801  65.923  1.00  0.00           H  
ATOM   1558  OG  SER   116      52.850  43.142  64.789  1.00  0.00           O  
ATOM   1559  HG  SER   116      52.475  42.404  64.302  1.00  0.00           H  
ATOM   1560  C   SER   116      55.966  43.033  66.941  1.00  0.00           C  
ATOM   1561  O   SER   116      57.128  43.243  66.497  1.00  0.00           O  
ATOM   1562  N   SER   117      55.735  42.193  67.957  1.00  0.00           N  
ATOM   1563  H   SER   117      54.797  42.221  68.331  1.00  0.00           H  
ATOM   1564  CA  SER   117      56.720  41.304  68.566  1.00  0.00           C  
ATOM   1565  HA  SER   117      57.477  41.973  68.976  1.00  0.00           H  
ATOM   1566  CB  SER   117      56.233  40.518  69.754  1.00  0.00           C  
ATOM   1567  HB2 SER   117      57.070  39.841  69.923  1.00  0.00           H  
ATOM   1568  HB3 SER   117      56.055  41.217  70.571  1.00  0.00           H  
ATOM   1569  OG  SER   117      55.118  39.804  69.379  1.00  0.00           O  
ATOM   1570  HG  SER   117      54.339  40.324  69.588  1.00  0.00           H  
ATOM   1571  C   SER   117      57.479  40.385  67.566  1.00  0.00           C  
ATOM   1572  O   SER   117      56.912  40.133  66.502  1.00  0.00           O  
ATOM   1573  N   GLN   118      58.726  39.925  67.886  1.00  0.00           N  
ATOM   1574  H   GLN   118      59.141  40.242  68.751  1.00  0.00           H  
ATOM   1575  CA  GLN   118      59.611  39.048  67.143  1.00  0.00           C  
ATOM   1576  HA  GLN   118      59.976  38.447  67.975  1.00  0.00           H  
ATOM   1577  CB  GLN   118      58.872  38.003  66.179  1.00  0.00           C  
ATOM   1578  HB2 GLN   118      58.260  38.552  65.464  1.00  0.00           H  
ATOM   1579  HB3 GLN   118      59.668  37.437  65.695  1.00  0.00           H  
ATOM   1580  CG  GLN   118      58.094  36.902  66.815  1.00  0.00           C  
ATOM   1581  HG2 GLN   118      57.130  37.264  67.171  1.00  0.00           H  
ATOM   1582  HG3 GLN   118      57.759  36.257  66.003  1.00  0.00           H  
ATOM   1583  CD  GLN   118      58.820  36.035  67.915  1.00  0.00           C  
ATOM   1584  OE1 GLN   118      59.803  35.346  67.667  1.00  0.00           O  
ATOM   1585  NE2 GLN   118      58.582  36.198  69.168  1.00  0.00           N  
ATOM   1586 HE21 GLN   118      57.756  36.681  69.493  1.00  0.00           H  
ATOM   1587 HE22 GLN   118      59.130  35.719  69.868  1.00  0.00           H  
ATOM   1588  C   GLN   118      60.695  39.879  66.399  1.00  0.00           C  
ATOM   1589  O   GLN   118      60.363  40.746  65.648  1.00  0.00           O  
ATOM   1590  N   SER   119      61.952  39.663  66.618  1.00  0.00           N  
ATOM   1591  H   SER   119      62.631  40.178  66.076  1.00  0.00           H  
ATOM   1592  CA  SER   119      62.573  38.684  67.533  1.00  0.00           C  
ATOM   1593  HA  SER   119      61.933  38.495  68.395  1.00  0.00           H  
ATOM   1594  CB  SER   119      62.889  37.377  66.743  1.00  0.00           C  
ATOM   1595  HB2 SER   119      63.383  36.583  67.302  1.00  0.00           H  
ATOM   1596  HB3 SER   119      61.995  36.909  66.330  1.00  0.00           H  
ATOM   1597  OG  SER   119      63.698  37.624  65.637  1.00  0.00           O  
ATOM   1598  HG  SER   119      63.104  37.812  64.907  1.00  0.00           H  
ATOM   1599  C   SER   119      63.886  39.250  68.073  1.00  0.00           C  
ATOM   1600  O   SER   119      64.448  40.190  67.481  1.00  0.00           O  
ATOM   1601  N   SER   120      64.285  38.763  69.251  1.00  0.00           N  
ATOM   1602  H   SER   120      63.779  38.043  69.746  1.00  0.00           H  
ATOM   1603  CA  SER   120      65.673  39.061  69.819  1.00  0.00           C  
ATOM   1604  HA  SER   120      65.849  40.118  69.623  1.00  0.00           H  
ATOM   1605  CB  SER   120      65.623  38.857  71.338  1.00  0.00           C  
ATOM   1606  HB2 SER   120      64.680  39.306  71.650  1.00  0.00           H  
ATOM   1607  HB3 SER   120      65.700  37.795  71.570  1.00  0.00           H  
ATOM   1608  OG  SER   120      66.713  39.551  71.948  1.00  0.00           O  
ATOM   1609  HG  SER   120      66.622  39.442  72.897  1.00  0.00           H  
ATOM   1610  C   SER   120      66.784  38.293  69.048  1.00  0.00           C  
ATOM   1611  O   SER   120      66.656  37.061  68.897  1.00  0.00           O  
ATOM   1612  N   SER   121      67.819  38.914  68.491  1.00  0.00           N  
ATOM   1613  H   SER   121      68.436  38.299  67.980  1.00  0.00           H  
ATOM   1614  CA  SER   121      68.327  40.245  68.755  1.00  0.00           C  
ATOM   1615  HA  SER   121      68.195  40.487  69.810  1.00  0.00           H  
ATOM   1616  CB  SER   121      69.833  40.239  68.515  1.00  0.00           C  
ATOM   1617  HB2 SER   121      70.358  39.657  69.273  1.00  0.00           H  
ATOM   1618  HB3 SER   121      70.028  39.804  67.535  1.00  0.00           H  
ATOM   1619  OG  SER   121      70.307  41.578  68.623  1.00  0.00           O  
ATOM   1620  HG  SER   121      70.521  41.808  67.716  1.00  0.00           H  
ATOM   1621  C   SER   121      67.613  41.277  67.869  1.00  0.00           C  
ATOM   1622  O   SER   121      67.775  41.210  66.659  1.00  0.00           O  
ATOM   1623  N   TYR   122      67.019  42.279  68.499  1.00  0.00           N  
ATOM   1624  H   TYR   122      67.009  42.316  69.509  1.00  0.00           H  
ATOM   1625  CA  TYR   122      66.362  43.324  67.723  1.00  0.00           C  
ATOM   1626  HA  TYR   122      65.856  42.929  66.842  1.00  0.00           H  
ATOM   1627  CB  TYR   122      65.235  43.953  68.514  1.00  0.00           C  
ATOM   1628  HB2 TYR   122      65.619  44.835  69.026  1.00  0.00           H  
ATOM   1629  HB3 TYR   122      64.584  44.379  67.750  1.00  0.00           H  
ATOM   1630  CG  TYR   122      64.525  43.053  69.495  1.00  0.00           C  
ATOM   1631  CD1 TYR   122      65.019  42.679  70.756  1.00  0.00           C  
ATOM   1632  HD1 TYR   122      65.974  43.068  71.077  1.00  0.00           H  
ATOM   1633  CE1 TYR   122      64.161  41.890  71.585  1.00  0.00           C  
ATOM   1634  HE1 TYR   122      64.578  41.595  72.536  1.00  0.00           H  
ATOM   1635  CZ  TYR   122      62.941  41.334  71.123  1.00  0.00           C  
ATOM   1636  OH  TYR   122      62.256  40.546  71.967  1.00  0.00           O  
ATOM   1637  HH  TYR   122      62.452  40.620  72.904  1.00  0.00           H  
ATOM   1638  CE2 TYR   122      62.511  41.640  69.883  1.00  0.00           C  
ATOM   1639  HE2 TYR   122      61.559  41.229  69.579  1.00  0.00           H  
ATOM   1640  CD2 TYR   122      63.222  42.574  69.130  1.00  0.00           C  
ATOM   1641  HD2 TYR   122      62.892  42.882  68.148  1.00  0.00           H  
ATOM   1642  C   TYR   122      67.363  44.382  67.190  1.00  0.00           C  
ATOM   1643  O   TYR   122      68.359  44.676  67.911  1.00  0.00           O  
ATOM   1644  N   GLY   123      67.213  44.923  65.994  1.00  0.00           N  
ATOM   1645  H   GLY   123      67.830  45.686  65.758  1.00  0.00           H  
ATOM   1646  CA  GLY   123      66.013  44.778  65.178  1.00  0.00           C  
ATOM   1647  HA2 GLY   123      66.147  43.932  64.503  1.00  0.00           H  
ATOM   1648  HA3 GLY   123      65.053  44.746  65.693  1.00  0.00           H  
ATOM   1649  C   GLY   123      65.914  45.908  64.238  1.00  0.00           C  
ATOM   1650  O   GLY   123      66.906  46.571  63.891  1.00  0.00           O  
ATOM   1651  N   GLN   124      64.679  46.272  63.820  1.00  0.00           N  
ATOM   1652  H   GLN   124      63.938  45.652  64.113  1.00  0.00           H  
ATOM   1653  CA  GLN   124      64.329  47.551  63.226  1.00  0.00           C  
ATOM   1654  HA  GLN   124      65.164  48.242  63.343  1.00  0.00           H  
ATOM   1655  CB  GLN   124      63.925  47.370  61.757  1.00  0.00           C  
ATOM   1656  HB2 GLN   124      63.130  46.626  61.710  1.00  0.00           H  
ATOM   1657  HB3 GLN   124      63.496  48.305  61.395  1.00  0.00           H  
ATOM   1658  CG  GLN   124      65.144  47.012  60.890  1.00  0.00           C  
ATOM   1659  HG2 GLN   124      65.603  46.102  61.278  1.00  0.00           H  
ATOM   1660  HG3 GLN   124      64.748  46.875  59.884  1.00  0.00           H  
ATOM   1661  CD  GLN   124      66.101  48.173  60.795  1.00  0.00           C  
ATOM   1662  OE1 GLN   124      65.885  49.253  61.326  1.00  0.00           O  
ATOM   1663  NE2 GLN   124      67.244  47.976  60.162  1.00  0.00           N  
ATOM   1664 HE21 GLN   124      67.431  47.020  59.893  1.00  0.00           H  
ATOM   1665 HE22 GLN   124      68.008  48.629  60.252  1.00  0.00           H  
ATOM   1666  C   GLN   124      63.195  48.255  64.005  1.00  0.00           C  
ATOM   1667  O   GLN   124      61.978  48.149  63.623  1.00  0.00           O  
ATOM   1668  N   PRO   125      63.462  48.906  65.147  1.00  0.00           N  
ATOM   1669  CD  PRO   125      62.286  49.339  65.957  1.00  0.00           C  
ATOM   1670  HD2 PRO   125      61.755  48.536  66.468  1.00  0.00           H  
ATOM   1671  HD3 PRO   125      61.653  49.970  65.333  1.00  0.00           H  
ATOM   1672  CG  PRO   125      62.864  50.180  67.060  1.00  0.00           C  
ATOM   1673  HG2 PRO   125      63.053  49.572  67.945  1.00  0.00           H  
ATOM   1674  HG3 PRO   125      62.289  51.072  67.308  1.00  0.00           H  
ATOM   1675  CB  PRO   125      64.268  50.514  66.583  1.00  0.00           C  
ATOM   1676  HB2 PRO   125      64.966  50.584  67.418  1.00  0.00           H  
ATOM   1677  HB3 PRO   125      64.244  51.399  65.947  1.00  0.00           H  
ATOM   1678  CA  PRO   125      64.715  49.413  65.650  1.00  0.00           C  
ATOM   1679  HA  PRO   125      65.291  49.883  64.853  1.00  0.00           H  
ATOM   1680  C   PRO   125      65.675  48.384  66.433  1.00  0.00           C  
ATOM   1681  O   PRO   125      65.270  47.330  66.973  1.00  0.00           O  
ATOM   1682  N   GLN   126      66.909  48.890  66.400  1.00  0.00           N  
ATOM   1683  H   GLN   126      67.126  49.630  65.748  1.00  0.00           H  
ATOM   1684  CA  GLN   126      68.053  48.246  67.038  1.00  0.00           C  
ATOM   1685  HA  GLN   126      68.249  47.268  66.599  1.00  0.00           H  
ATOM   1686  CB  GLN   126      69.317  48.997  66.770  1.00  0.00           C  
ATOM   1687  HB2 GLN   126      69.243  49.263  65.716  1.00  0.00           H  
ATOM   1688  HB3 GLN   126      69.420  49.849  67.443  1.00  0.00           H  
ATOM   1689  CG  GLN   126      70.638  48.203  66.928  1.00  0.00           C  
ATOM   1690  HG2 GLN   126      71.433  48.728  66.397  1.00  0.00           H  
ATOM   1691  HG3 GLN   126      70.833  48.157  68.000  1.00  0.00           H  
ATOM   1692  CD  GLN   126      70.806  46.803  66.418  1.00  0.00           C  
ATOM   1693  OE1 GLN   126      70.547  46.575  65.256  1.00  0.00           O  
ATOM   1694  NE2 GLN   126      71.282  45.893  67.217  1.00  0.00           N  
ATOM   1695 HE21 GLN   126      71.805  46.144  68.044  1.00  0.00           H  
ATOM   1696 HE22 GLN   126      71.459  44.963  66.864  1.00  0.00           H  
ATOM   1697  C   GLN   126      67.834  48.157  68.521  1.00  0.00           C  
ATOM   1698  O   GLN   126      67.163  49.064  69.102  1.00  0.00           O  
ATOM   1699  N   SER   127      68.295  47.119  69.254  1.00  0.00           N  
ATOM   1700  H   SER   127      68.742  46.367  68.748  1.00  0.00           H  
ATOM   1701  CA  SER   127      68.525  47.119  70.700  1.00  0.00           C  
ATOM   1702  HA  SER   127      69.233  46.330  70.955  1.00  0.00           H  
ATOM   1703  CB  SER   127      69.129  48.364  71.262  1.00  0.00           C  
ATOM   1704  HB2 SER   127      68.349  49.126  71.251  1.00  0.00           H  
ATOM   1705  HB3 SER   127      69.445  48.086  72.268  1.00  0.00           H  
ATOM   1706  OG  SER   127      70.352  48.856  70.623  1.00  0.00           O  
ATOM   1707  HG  SER   127      70.937  48.104  70.498  1.00  0.00           H  
ATOM   1708  C   SER   127      67.237  46.717  71.479  1.00  0.00           C  
ATOM   1709  O   SER   127      67.393  46.080  72.527  1.00  0.00           O  
ATOM   1710  N   GLY   128      66.055  47.137  70.961  1.00  0.00           N  
ATOM   1711  H   GLY   128      66.029  47.875  70.272  1.00  0.00           H  
ATOM   1712  CA  GLY   128      64.728  46.672  71.387  1.00  0.00           C  
ATOM   1713  HA2 GLY   128      64.528  45.779  70.794  1.00  0.00           H  
ATOM   1714  HA3 GLY   128      64.766  46.423  72.447  1.00  0.00           H  
ATOM   1715  C   GLY   128      63.565  47.643  71.178  1.00  0.00           C  
ATOM   1716  O   GLY   128      63.763  48.761  70.670  1.00  0.00           O  
ATOM   1717  N   SER   129      62.359  47.271  71.487  1.00  0.00           N  
ATOM   1718  H   SER   129      61.683  47.991  71.274  1.00  0.00           H  
ATOM   1719  CA  SER   129      61.894  46.015  72.069  1.00  0.00           C  
ATOM   1720  HA  SER   129      60.826  46.180  72.217  1.00  0.00           H  
ATOM   1721  CB  SER   129      61.816  44.927  71.109  1.00  0.00           C  
ATOM   1722  HB2 SER   129      62.793  44.536  70.824  1.00  0.00           H  
ATOM   1723  HB3 SER   129      61.143  44.137  71.441  1.00  0.00           H  
ATOM   1724  OG  SER   129      61.110  45.397  69.880  1.00  0.00           O  
ATOM   1725  HG  SER   129      61.632  45.889  69.242  1.00  0.00           H  
ATOM   1726  C   SER   129      62.365  45.649  73.500  1.00  0.00           C  
ATOM   1727  O   SER   129      62.614  44.499  73.767  1.00  0.00           O  
ATOM   1728  N   TYR   130      62.637  46.678  74.351  1.00  0.00           N  
ATOM   1729  H   TYR   130      62.462  47.614  74.016  1.00  0.00           H  
ATOM   1730  CA  TYR   130      63.504  46.459  75.576  1.00  0.00           C  
ATOM   1731  HA  TYR   130      63.141  45.483  75.898  1.00  0.00           H  
ATOM   1732  CB  TYR   130      64.954  46.431  75.126  1.00  0.00           C  
ATOM   1733  HB2 TYR   130      65.055  45.665  74.357  1.00  0.00           H  
ATOM   1734  HB3 TYR   130      65.198  47.373  74.636  1.00  0.00           H  
ATOM   1735  CG  TYR   130      65.910  46.211  76.290  1.00  0.00           C  
ATOM   1736  CD1 TYR   130      66.970  47.085  76.547  1.00  0.00           C  
ATOM   1737  HD1 TYR   130      67.060  47.976  75.943  1.00  0.00           H  
ATOM   1738  CE1 TYR   130      67.777  46.832  77.683  1.00  0.00           C  
ATOM   1739  HE1 TYR   130      68.532  47.570  77.908  1.00  0.00           H  
ATOM   1740  CZ  TYR   130      67.548  45.757  78.541  1.00  0.00           C  
ATOM   1741  OH  TYR   130      68.358  45.558  79.657  1.00  0.00           O  
ATOM   1742  HH  TYR   130      68.920  46.329  79.760  1.00  0.00           H  
ATOM   1743  CE2 TYR   130      66.631  44.725  78.121  1.00  0.00           C  
ATOM   1744  HE2 TYR   130      66.513  43.806  78.675  1.00  0.00           H  
ATOM   1745  CD2 TYR   130      65.776  45.007  77.033  1.00  0.00           C  
ATOM   1746  HD2 TYR   130      64.895  44.390  76.935  1.00  0.00           H  
ATOM   1747  C   TYR   130      63.362  47.511  76.686  1.00  0.00           C  
ATOM   1748  O   TYR   130      64.057  48.512  76.717  1.00  0.00           O  
ATOM   1749  N   SER   131      62.505  47.350  77.755  1.00  0.00           N  
ATOM   1750  H   SER   131      62.507  48.160  78.359  1.00  0.00           H  
ATOM   1751  CA  SER   131      61.529  46.307  78.109  1.00  0.00           C  
ATOM   1752  HA  SER   131      60.969  46.774  78.919  1.00  0.00           H  
ATOM   1753  CB  SER   131      60.437  46.020  77.004  1.00  0.00           C  
ATOM   1754  HB2 SER   131      60.847  45.896  76.002  1.00  0.00           H  
ATOM   1755  HB3 SER   131      60.100  45.092  77.466  1.00  0.00           H  
ATOM   1756  OG  SER   131      59.528  47.123  77.046  1.00  0.00           O  
ATOM   1757  HG  SER   131      59.825  47.682  76.324  1.00  0.00           H  
ATOM   1758  C   SER   131      62.168  45.019  78.653  1.00  0.00           C  
ATOM   1759  O   SER   131      62.758  44.205  77.955  1.00  0.00           O  
ATOM   1760  N   GLN   132      61.884  44.650  79.856  1.00  0.00           N  
ATOM   1761  H   GLN   132      62.048  43.669  80.035  1.00  0.00           H  
ATOM   1762  CA  GLN   132      61.213  45.328  80.985  1.00  0.00           C  
ATOM   1763  HA  GLN   132      61.241  46.413  80.883  1.00  0.00           H  
ATOM   1764  CB  GLN   132      59.681  45.027  80.930  1.00  0.00           C  
ATOM   1765  HB2 GLN   132      59.223  45.334  79.989  1.00  0.00           H  
ATOM   1766  HB3 GLN   132      59.515  43.953  80.849  1.00  0.00           H  
ATOM   1767  CG  GLN   132      58.883  45.601  82.101  1.00  0.00           C  
ATOM   1768  HG2 GLN   132      57.884  45.170  82.024  1.00  0.00           H  
ATOM   1769  HG3 GLN   132      59.318  45.323  83.061  1.00  0.00           H  
ATOM   1770  CD  GLN   132      58.703  47.139  82.138  1.00  0.00           C  
ATOM   1771  OE1 GLN   132      59.641  47.869  81.907  1.00  0.00           O  
ATOM   1772  NE2 GLN   132      57.501  47.621  82.176  1.00  0.00           N  
ATOM   1773 HE21 GLN   132      56.780  47.003  82.519  1.00  0.00           H  
ATOM   1774 HE22 GLN   132      57.550  48.622  82.301  1.00  0.00           H  
ATOM   1775  C   GLN   132      61.820  44.906  82.323  1.00  0.00           C  
ATOM   1776  O   GLN   132      61.839  43.693  82.571  1.00  0.00           O  
ATOM   1777  N   GLN   133      62.416  45.801  83.066  1.00  0.00           N  
ATOM   1778  H   GLN   133      62.438  46.743  82.704  1.00  0.00           H  
ATOM   1779  CA  GLN   133      62.914  45.661  84.446  1.00  0.00           C  
ATOM   1780  HA  GLN   133      63.370  46.586  84.799  1.00  0.00           H  
ATOM   1781  CB  GLN   133      61.692  45.334  85.357  1.00  0.00           C  
ATOM   1782  HB2 GLN   133      61.159  44.473  84.953  1.00  0.00           H  
ATOM   1783  HB3 GLN   133      62.130  44.989  86.294  1.00  0.00           H  
ATOM   1784  CG  GLN   133      60.717  46.496  85.691  1.00  0.00           C  
ATOM   1785  HG2 GLN   133      61.220  47.309  86.216  1.00  0.00           H  
ATOM   1786  HG3 GLN   133      60.350  46.903  84.749  1.00  0.00           H  
ATOM   1787  CD  GLN   133      59.447  46.089  86.349  1.00  0.00           C  
ATOM   1788  OE1 GLN   133      58.397  46.250  85.761  1.00  0.00           O  
ATOM   1789  NE2 GLN   133      59.469  45.607  87.618  1.00  0.00           N  
ATOM   1790 HE21 GLN   133      60.329  45.302  88.051  1.00  0.00           H  
ATOM   1791 HE22 GLN   133      58.597  45.232  87.963  1.00  0.00           H  
ATOM   1792  C   GLN   133      64.064  44.591  84.535  1.00  0.00           C  
ATOM   1793  O   GLN   133      63.878  43.584  85.247  1.00  0.00           O  
ATOM   1794  N   PRO   134      65.213  44.755  83.930  1.00  0.00           N  
ATOM   1795  CD  PRO   134      66.339  43.888  84.187  1.00  0.00           C  
ATOM   1796  HD2 PRO   134      66.195  42.843  83.913  1.00  0.00           H  
ATOM   1797  HD3 PRO   134      66.544  43.949  85.256  1.00  0.00           H  
ATOM   1798  CG  PRO   134      67.464  44.532  83.377  1.00  0.00           C  
ATOM   1799  HG2 PRO   134      67.623  44.091  82.393  1.00  0.00           H  
ATOM   1800  HG3 PRO   134      68.352  44.606  84.004  1.00  0.00           H  
ATOM   1801  CB  PRO   134      67.091  46.025  83.175  1.00  0.00           C  
ATOM   1802  HB2 PRO   134      67.401  46.534  82.262  1.00  0.00           H  
ATOM   1803  HB3 PRO   134      67.426  46.567  84.059  1.00  0.00           H  
ATOM   1804  CA  PRO   134      65.591  45.884  83.014  1.00  0.00           C  
ATOM   1805  HA  PRO   134      65.090  46.801  83.324  1.00  0.00           H  
ATOM   1806  C   PRO   134      65.071  45.744  81.538  1.00  0.00           C  
ATOM   1807  O   PRO   134      64.772  44.619  81.075  1.00  0.00           O  
ATOM   1808  N   SER   135      64.953  46.768  80.674  1.00  0.00           N  
ATOM   1809  H   SER   135      64.749  46.500  79.721  1.00  0.00           H  
ATOM   1810  CA  SER   135      65.263  48.185  80.938  1.00  0.00           C  
ATOM   1811  HA  SER   135      66.255  48.412  81.328  1.00  0.00           H  
ATOM   1812  CB  SER   135      65.216  48.978  79.626  1.00  0.00           C  
ATOM   1813  HB2 SER   135      65.669  48.295  78.906  1.00  0.00           H  
ATOM   1814  HB3 SER   135      64.188  49.158  79.313  1.00  0.00           H  
ATOM   1815  OG  SER   135      65.973  50.152  79.766  1.00  0.00           O  
ATOM   1816  HG  SER   135      66.199  50.460  78.885  1.00  0.00           H  
ATOM   1817  C   SER   135      64.229  48.868  81.930  1.00  0.00           C  
ATOM   1818  O   SER   135      63.097  48.360  81.976  1.00  0.00           O  
ATOM   1819  N   TYR   136      64.669  49.827  82.769  1.00  0.00           N  
ATOM   1820  H   TYR   136      65.628  50.142  82.772  1.00  0.00           H  
ATOM   1821  CA  TYR   136      63.714  50.430  83.797  1.00  0.00           C  
ATOM   1822  HA  TYR   136      62.914  49.711  83.971  1.00  0.00           H  
ATOM   1823  CB  TYR   136      64.533  50.463  85.087  1.00  0.00           C  
ATOM   1824  HB2 TYR   136      65.530  50.800  84.804  1.00  0.00           H  
ATOM   1825  HB3 TYR   136      64.105  51.182  85.785  1.00  0.00           H  
ATOM   1826  CG  TYR   136      64.579  49.154  85.756  1.00  0.00           C  
ATOM   1827  CD1 TYR   136      63.501  48.717  86.566  1.00  0.00           C  
ATOM   1828  HD1 TYR   136      62.587  49.283  86.673  1.00  0.00           H  
ATOM   1829  CE1 TYR   136      63.566  47.557  87.331  1.00  0.00           C  
ATOM   1830  HE1 TYR   136      62.705  47.167  87.853  1.00  0.00           H  
ATOM   1831  CZ  TYR   136      64.766  46.737  87.268  1.00  0.00           C  
ATOM   1832  OH  TYR   136      64.657  45.369  87.591  1.00  0.00           O  
ATOM   1833  HH  TYR   136      63.851  45.080  88.025  1.00  0.00           H  
ATOM   1834  CE2 TYR   136      65.863  47.191  86.563  1.00  0.00           C  
ATOM   1835  HE2 TYR   136      66.750  46.577  86.520  1.00  0.00           H  
ATOM   1836  CD2 TYR   136      65.741  48.373  85.754  1.00  0.00           C  
ATOM   1837  HD2 TYR   136      66.613  48.660  85.184  1.00  0.00           H  
ATOM   1838  C   TYR   136      63.137  51.852  83.393  1.00  0.00           C  
ATOM   1839  O   TYR   136      63.891  52.839  83.373  1.00  0.00           O  
ATOM   1840  N   GLY   137      61.917  52.084  82.972  1.00  0.00           N  
ATOM   1841  H   GLY   137      61.615  53.033  82.803  1.00  0.00           H  
ATOM   1842  CA  GLY   137      60.904  51.090  82.629  1.00  0.00           C  
ATOM   1843  HA2 GLY   137      60.161  51.649  82.059  1.00  0.00           H  
ATOM   1844  HA3 GLY   137      61.225  50.208  82.073  1.00  0.00           H  
ATOM   1845  C   GLY   137      60.276  50.574  83.887  1.00  0.00           C  
ATOM   1846  O   GLY   137      60.872  50.444  84.992  1.00  0.00           O  
ATOM   1847  N   GLY   138      59.005  50.334  83.790  1.00  0.00           N  
ATOM   1848  H   GLY   138      58.467  50.440  82.942  1.00  0.00           H  
ATOM   1849  CA  GLY   138      58.153  49.804  84.900  1.00  0.00           C  
ATOM   1850  HA2 GLY   138      57.227  49.336  84.564  1.00  0.00           H  
ATOM   1851  HA3 GLY   138      58.645  49.005  85.456  1.00  0.00           H  
ATOM   1852  C   GLY   138      57.778  50.875  85.908  1.00  0.00           C  
ATOM   1853  O   GLY   138      58.039  52.052  85.690  1.00  0.00           O  
ATOM   1854  N   GLN   139      57.115  50.488  87.008  1.00  0.00           N  
ATOM   1855  H   GLN   139      56.754  51.221  87.602  1.00  0.00           H  
ATOM   1856  CA  GLN   139      56.666  49.089  87.312  1.00  0.00           C  
ATOM   1857  HA  GLN   139      56.583  48.468  86.420  1.00  0.00           H  
ATOM   1858  CB  GLN   139      57.751  48.447  88.263  1.00  0.00           C  
ATOM   1859  HB2 GLN   139      57.506  47.403  88.459  1.00  0.00           H  
ATOM   1860  HB3 GLN   139      58.722  48.500  87.771  1.00  0.00           H  
ATOM   1861  CG  GLN   139      57.905  48.999  89.681  1.00  0.00           C  
ATOM   1862  HG2 GLN   139      58.307  49.989  89.465  1.00  0.00           H  
ATOM   1863  HG3 GLN   139      56.934  49.078  90.170  1.00  0.00           H  
ATOM   1864  CD  GLN   139      58.872  48.215  90.632  1.00  0.00           C  
ATOM   1865  OE1 GLN   139      58.784  47.012  90.789  1.00  0.00           O  
ATOM   1866  NE2 GLN   139      59.737  48.832  91.408  1.00  0.00           N  
ATOM   1867 HE21 GLN   139      59.829  49.836  91.357  1.00  0.00           H  
ATOM   1868 HE22 GLN   139      60.303  48.345  92.088  1.00  0.00           H  
ATOM   1869  C   GLN   139      55.220  49.099  87.861  1.00  0.00           C  
ATOM   1870  O   GLN   139      54.831  48.166  88.597  1.00  0.00           O  
ATOM   1871  N   GLN   140      54.346  49.990  87.358  1.00  0.00           N  
ATOM   1872  H   GLN   140      54.738  50.651  86.703  1.00  0.00           H  
ATOM   1873  CA  GLN   140      52.963  50.137  87.770  1.00  0.00           C  
ATOM   1874  HA  GLN   140      52.655  51.076  87.311  1.00  0.00           H  
ATOM   1875  CB  GLN   140      52.052  49.000  87.198  1.00  0.00           C  
ATOM   1876  HB2 GLN   140      52.236  48.035  87.671  1.00  0.00           H  
ATOM   1877  HB3 GLN   140      51.050  49.301  87.504  1.00  0.00           H  
ATOM   1878  CG  GLN   140      52.184  48.801  85.684  1.00  0.00           C  
ATOM   1879  HG2 GLN   140      51.402  48.101  85.390  1.00  0.00           H  
ATOM   1880  HG3 GLN   140      52.124  49.784  85.217  1.00  0.00           H  
ATOM   1881  CD  GLN   140      53.434  48.067  85.289  1.00  0.00           C  
ATOM   1882  OE1 GLN   140      54.417  48.581  84.798  1.00  0.00           O  
ATOM   1883  NE2 GLN   140      53.468  46.756  85.565  1.00  0.00           N  
ATOM   1884 HE21 GLN   140      52.626  46.296  85.881  1.00  0.00           H  
ATOM   1885 HE22 GLN   140      54.352  46.296  85.405  1.00  0.00           H  
ATOM   1886  C   GLN   140      52.587  50.433  89.238  1.00  0.00           C  
ATOM   1887  O   GLN   140      51.494  50.985  89.457  1.00  0.00           O  
ATOM   1888  N   GLN   141      53.423  50.075  90.269  1.00  0.00           N  
ATOM   1889  H   GLN   141      54.326  49.654  90.106  1.00  0.00           H  
ATOM   1890  CA  GLN   141      53.260  50.763  91.596  1.00  0.00           C  
ATOM   1891  HA  GLN   141      52.288  50.563  92.048  1.00  0.00           H  
ATOM   1892  CB  GLN   141      54.274  50.171  92.600  1.00  0.00           C  
ATOM   1893  HB2 GLN   141      55.276  50.112  92.174  1.00  0.00           H  
ATOM   1894  HB3 GLN   141      54.390  50.861  93.435  1.00  0.00           H  
ATOM   1895  CG  GLN   141      53.978  48.688  93.049  1.00  0.00           C  
ATOM   1896  HG2 GLN   141      52.952  48.583  93.401  1.00  0.00           H  
ATOM   1897  HG3 GLN   141      54.138  48.048  92.182  1.00  0.00           H  
ATOM   1898  CD  GLN   141      54.947  48.221  94.184  1.00  0.00           C  
ATOM   1899  OE1 GLN   141      56.101  47.758  93.916  1.00  0.00           O  
ATOM   1900  NE2 GLN   141      54.479  48.256  95.380  1.00  0.00           N  
ATOM   1901 HE21 GLN   141      53.585  48.692  95.556  1.00  0.00           H  
ATOM   1902 HE22 GLN   141      55.052  48.043  96.184  1.00  0.00           H  
ATOM   1903  C   GLN   141      53.569  52.297  91.651  1.00  0.00           C  
ATOM   1904  O   GLN   141      54.460  52.672  90.883  1.00  0.00           O  
ATOM   1905  N   SER   142      52.930  53.215  92.360  1.00  0.00           N  
ATOM   1906  H   SER   142      53.215  54.138  92.065  1.00  0.00           H  
ATOM   1907  CA  SER   142      51.816  53.234  93.351  1.00  0.00           C  
ATOM   1908  HA  SER   142      51.668  54.285  93.600  1.00  0.00           H  
ATOM   1909  CB  SER   142      50.476  52.870  92.658  1.00  0.00           C  
ATOM   1910  HB2 SER   142      50.307  53.516  91.796  1.00  0.00           H  
ATOM   1911  HB3 SER   142      50.314  51.806  92.489  1.00  0.00           H  
ATOM   1912  OG  SER   142      49.487  53.361  93.579  1.00  0.00           O  
ATOM   1913  HG  SER   142      49.607  54.303  93.436  1.00  0.00           H  
ATOM   1914  C   SER   142      52.101  52.456  94.618  1.00  0.00           C  
ATOM   1915  O   SER   142      51.398  51.464  94.909  1.00  0.00           O  
ATOM   1916  N   TYR   143      53.162  52.870  95.350  1.00  0.00           N  
ATOM   1917  H   TYR   143      53.710  53.673  95.079  1.00  0.00           H  
ATOM   1918  CA  TYR   143      53.776  52.093  96.465  1.00  0.00           C  
ATOM   1919  HA  TYR   143      53.907  51.076  96.097  1.00  0.00           H  
ATOM   1920  CB  TYR   143      55.153  52.752  96.896  1.00  0.00           C  
ATOM   1921  HB2 TYR   143      54.903  53.698  97.377  1.00  0.00           H  
ATOM   1922  HB3 TYR   143      55.840  52.098  97.433  1.00  0.00           H  
ATOM   1923  CG  TYR   143      56.046  53.051  95.735  1.00  0.00           C  
ATOM   1924  CD1 TYR   143      56.743  52.041  95.133  1.00  0.00           C  
ATOM   1925  HD1 TYR   143      56.613  51.035  95.501  1.00  0.00           H  
ATOM   1926  CE1 TYR   143      57.663  52.335  94.118  1.00  0.00           C  
ATOM   1927  HE1 TYR   143      58.305  51.584  93.682  1.00  0.00           H  
ATOM   1928  CZ  TYR   143      57.770  53.591  93.540  1.00  0.00           C  
ATOM   1929  OH  TYR   143      58.729  53.961  92.645  1.00  0.00           O  
ATOM   1930  HH  TYR   143      58.735  54.919  92.584  1.00  0.00           H  
ATOM   1931  CE2 TYR   143      57.106  54.643  94.249  1.00  0.00           C  
ATOM   1932  HE2 TYR   143      57.262  55.677  93.977  1.00  0.00           H  
ATOM   1933  CD2 TYR   143      56.194  54.378  95.266  1.00  0.00           C  
ATOM   1934  HD2 TYR   143      55.551  55.165  95.631  1.00  0.00           H  
ATOM   1935  C   TYR   143      52.839  51.989  97.641  1.00  0.00           C  
ATOM   1936  O   TYR   143      51.951  52.845  97.889  1.00  0.00           O  
ATOM   1937  N   GLY   144      53.029  50.996  98.473  1.00  0.00           N  
ATOM   1938  H   GLY   144      53.924  50.563  98.299  1.00  0.00           H  
ATOM   1939  CA  GLY   144      52.104  50.463  99.540  1.00  0.00           C  
ATOM   1940  HA2 GLY   144      52.293  49.431  99.835  1.00  0.00           H  
ATOM   1941  HA3 GLY   144      52.241  51.092 100.420  1.00  0.00           H  
ATOM   1942  C   GLY   144      50.612  50.395  99.153  1.00  0.00           C  
ATOM   1943  O   GLY   144      50.228  50.210  98.009  1.00  0.00           O  
ATOM   1944  N   GLN   145      49.677  50.657 100.127  1.00  0.00           N  
ATOM   1945  H   GLN   145      49.921  50.906 101.074  1.00  0.00           H  
ATOM   1946  CA  GLN   145      48.323  50.905  99.721  1.00  0.00           C  
ATOM   1947  HA  GLN   145      48.288  51.313  98.711  1.00  0.00           H  
ATOM   1948  CB  GLN   145      47.318  49.727  99.925  1.00  0.00           C  
ATOM   1949  HB2 GLN   145      47.375  49.367 100.952  1.00  0.00           H  
ATOM   1950  HB3 GLN   145      46.290  49.956  99.645  1.00  0.00           H  
ATOM   1951  CG  GLN   145      47.764  48.486  99.093  1.00  0.00           C  
ATOM   1952  HG2 GLN   145      46.875  47.859  99.029  1.00  0.00           H  
ATOM   1953  HG3 GLN   145      47.970  48.794  98.068  1.00  0.00           H  
ATOM   1954  CD  GLN   145      48.896  47.572  99.610  1.00  0.00           C  
ATOM   1955  OE1 GLN   145      49.234  47.523 100.797  1.00  0.00           O  
ATOM   1956  NE2 GLN   145      49.573  46.886  98.699  1.00  0.00           N  
ATOM   1957 HE21 GLN   145      50.287  46.244  99.014  1.00  0.00           H  
ATOM   1958 HE22 GLN   145      49.223  47.033  97.763  1.00  0.00           H  
ATOM   1959  C   GLN   145      47.903  52.189 100.464  1.00  0.00           C  
ATOM   1960  O   GLN   145      48.478  52.504 101.521  1.00  0.00           O  
ATOM   1961  N   GLN   146      46.954  52.989  99.970  1.00  0.00           N  
ATOM   1962  H   GLN   146      46.646  52.800  99.027  1.00  0.00           H  
ATOM   1963  CA  GLN   146      46.558  54.248 100.576  1.00  0.00           C  
ATOM   1964  HA  GLN   146      47.413  54.816 100.942  1.00  0.00           H  
ATOM   1965  CB  GLN   146      45.934  55.159  99.520  1.00  0.00           C  
ATOM   1966  HB2 GLN   146      46.721  55.433  98.818  1.00  0.00           H  
ATOM   1967  HB3 GLN   146      45.125  54.583  99.070  1.00  0.00           H  
ATOM   1968  CG  GLN   146      45.254  56.408 100.059  1.00  0.00           C  
ATOM   1969  HG2 GLN   146      44.575  56.155 100.873  1.00  0.00           H  
ATOM   1970  HG3 GLN   146      45.962  57.103 100.511  1.00  0.00           H  
ATOM   1971  CD  GLN   146      44.564  57.194  98.932  1.00  0.00           C  
ATOM   1972  OE1 GLN   146      44.431  56.829  97.819  1.00  0.00           O  
ATOM   1973  NE2 GLN   146      43.802  58.186  99.320  1.00  0.00           N  
ATOM   1974 HE21 GLN   146      43.802  58.363 100.314  1.00  0.00           H  
ATOM   1975 HE22 GLN   146      43.323  58.803  98.680  1.00  0.00           H  
ATOM   1976  C   GLN   146      45.650  54.000 101.809  1.00  0.00           C  
ATOM   1977  O   GLN   146      44.785  53.119 101.718  1.00  0.00           O  
ATOM   1978  N   GLN   147      45.966  54.595 102.954  1.00  0.00           N  
ATOM   1979  H   GLN   147      46.642  55.346 102.937  1.00  0.00           H  
ATOM   1980  CA  GLN   147      45.245  54.477 104.298  1.00  0.00           C  
ATOM   1981  HA  GLN   147      44.320  53.907 104.210  1.00  0.00           H  
ATOM   1982  CB  GLN   147      46.194  53.678 105.218  1.00  0.00           C  
ATOM   1983  HB2 GLN   147      47.034  54.315 105.495  1.00  0.00           H  
ATOM   1984  HB3 GLN   147      45.552  53.421 106.061  1.00  0.00           H  
ATOM   1985  CG  GLN   147      46.759  52.393 104.571  1.00  0.00           C  
ATOM   1986  HG2 GLN   147      47.434  52.722 103.781  1.00  0.00           H  
ATOM   1987  HG3 GLN   147      47.411  51.909 105.298  1.00  0.00           H  
ATOM   1988  CD  GLN   147      45.650  51.464 104.043  1.00  0.00           C  
ATOM   1989  OE1 GLN   147      44.422  51.538 104.216  1.00  0.00           O  
ATOM   1990  NE2 GLN   147      46.019  50.383 103.408  1.00  0.00           N  
ATOM   1991 HE21 GLN   147      46.980  50.192 103.160  1.00  0.00           H  
ATOM   1992 HE22 GLN   147      45.341  49.709 103.083  1.00  0.00           H  
ATOM   1993  C   GLN   147      44.736  55.796 104.830  1.00  0.00           C  
ATOM   1994  O   GLN   147      44.657  56.833 104.158  1.00  0.00           O  
ATOM   1995  N   SER   148      44.170  55.907 106.019  1.00  0.00           N  
ATOM   1996  H   SER   148      43.877  55.048 106.464  1.00  0.00           H  
ATOM   1997  CA  SER   148      43.932  57.114 106.758  1.00  0.00           C  
ATOM   1998  HA  SER   148      42.958  57.530 106.498  1.00  0.00           H  
ATOM   1999  CB  SER   148      43.753  56.785 108.300  1.00  0.00           C  
ATOM   2000  HB2 SER   148      44.612  56.187 108.601  1.00  0.00           H  
ATOM   2001  HB3 SER   148      43.610  57.672 108.917  1.00  0.00           H  
ATOM   2002  OG  SER   148      42.558  56.005 108.247  1.00  0.00           O  
ATOM   2003  HG  SER   148      42.217  55.850 109.131  1.00  0.00           H  
ATOM   2004  C   SER   148      45.013  58.227 106.588  1.00  0.00           C  
ATOM   2005  O   SER   148      46.189  58.025 106.274  1.00  0.00           O  
ATOM   2006  N   TYR   149      44.621  59.464 106.910  1.00  0.00           N  
ATOM   2007  H   TYR   149      43.791  59.482 107.485  1.00  0.00           H  
ATOM   2008  CA  TYR   149      45.494  60.636 107.118  1.00  0.00           C  
ATOM   2009  HA  TYR   149      46.127  60.621 106.231  1.00  0.00           H  
ATOM   2010  CB  TYR   149      44.736  61.923 107.162  1.00  0.00           C  
ATOM   2011  HB2 TYR   149      44.082  62.111 106.310  1.00  0.00           H  
ATOM   2012  HB3 TYR   149      44.074  61.821 108.022  1.00  0.00           H  
ATOM   2013  CG  TYR   149      45.551  63.198 107.476  1.00  0.00           C  
ATOM   2014  CD1 TYR   149      45.689  63.622 108.792  1.00  0.00           C  
ATOM   2015  HD1 TYR   149      45.157  63.179 109.622  1.00  0.00           H  
ATOM   2016  CE1 TYR   149      46.418  64.794 109.084  1.00  0.00           C  
ATOM   2017  HE1 TYR   149      46.612  65.075 110.109  1.00  0.00           H  
ATOM   2018  CZ  TYR   149      47.024  65.481 108.022  1.00  0.00           C  
ATOM   2019  OH  TYR   149      47.843  66.546 108.188  1.00  0.00           O  
ATOM   2020  HH  TYR   149      47.412  67.360 108.461  1.00  0.00           H  
ATOM   2021  CE2 TYR   149      46.762  65.087 106.691  1.00  0.00           C  
ATOM   2022  HE2 TYR   149      47.285  65.554 105.870  1.00  0.00           H  
ATOM   2023  CD2 TYR   149      46.012  63.906 106.403  1.00  0.00           C  
ATOM   2024  HD2 TYR   149      45.833  63.548 105.400  1.00  0.00           H  
ATOM   2025  C   TYR   149      46.379  60.509 108.367  1.00  0.00           C  
ATOM   2026  O   TYR   149      46.026  60.050 109.389  1.00  0.00           O  
ATOM   2027  N   ASN   150      47.644  60.880 108.131  1.00  0.00           N  
ATOM   2028  H   ASN   150      47.735  61.329 107.231  1.00  0.00           H  
ATOM   2029  CA  ASN   150      48.799  60.922 109.047  1.00  0.00           C  
ATOM   2030  HA  ASN   150      48.514  61.009 110.095  1.00  0.00           H  
ATOM   2031  CB  ASN   150      49.605  59.641 108.930  1.00  0.00           C  
ATOM   2032  HB2 ASN   150      49.553  59.373 107.875  1.00  0.00           H  
ATOM   2033  HB3 ASN   150      50.643  59.847 109.190  1.00  0.00           H  
ATOM   2034  CG  ASN   150      48.984  58.408 109.591  1.00  0.00           C  
ATOM   2035  OD1 ASN   150      48.996  58.276 110.834  1.00  0.00           O  
ATOM   2036  ND2 ASN   150      48.556  57.429 108.881  1.00  0.00           N  
ATOM   2037 HD21 ASN   150      47.993  56.765 109.393  1.00  0.00           H  
ATOM   2038 HD22 ASN   150      48.347  57.531 107.898  1.00  0.00           H  
ATOM   2039  C   ASN   150      49.596  62.149 108.646  1.00  0.00           C  
ATOM   2040  O   ASN   150      49.933  62.377 107.485  1.00  0.00           O  
ATOM   2041  N   PRO   151      49.788  63.016 109.653  1.00  0.00           N  
ATOM   2042  CD  PRO   151      49.383  63.041 111.012  1.00  0.00           C  
ATOM   2043  HD2 PRO   151      49.545  62.136 111.598  1.00  0.00           H  
ATOM   2044  HD3 PRO   151      48.327  63.296 111.104  1.00  0.00           H  
ATOM   2045  CG  PRO   151      50.132  64.227 111.654  1.00  0.00           C  
ATOM   2046  HG2 PRO   151      51.173  63.950 111.821  1.00  0.00           H  
ATOM   2047  HG3 PRO   151      49.740  64.589 112.605  1.00  0.00           H  
ATOM   2048  CB  PRO   151      50.181  65.219 110.504  1.00  0.00           C  
ATOM   2049  HB2 PRO   151      51.055  65.863 110.607  1.00  0.00           H  
ATOM   2050  HB3 PRO   151      49.243  65.757 110.369  1.00  0.00           H  
ATOM   2051  CA  PRO   151      50.473  64.300 109.339  1.00  0.00           C  
ATOM   2052  HA  PRO   151      50.023  64.672 108.419  1.00  0.00           H  
ATOM   2053  C   PRO   151      52.008  64.066 109.153  1.00  0.00           C  
ATOM   2054  O   PRO   151      52.553  63.123 109.716  1.00  0.00           O  
ATOM   2055  N   PRO   152      52.705  64.962 108.380  1.00  0.00           N  
ATOM   2056  CD  PRO   152      52.140  66.131 107.698  1.00  0.00           C  
ATOM   2057  HD2 PRO   152      51.527  66.640 108.442  1.00  0.00           H  
ATOM   2058  HD3 PRO   152      51.569  65.906 106.797  1.00  0.00           H  
ATOM   2059  CG  PRO   152      53.343  66.996 107.363  1.00  0.00           C  
ATOM   2060  HG2 PRO   152      53.560  67.625 108.227  1.00  0.00           H  
ATOM   2061  HG3 PRO   152      53.140  67.688 106.546  1.00  0.00           H  
ATOM   2062  CB  PRO   152      54.503  66.022 107.208  1.00  0.00           C  
ATOM   2063  HB2 PRO   152      55.451  66.517 107.420  1.00  0.00           H  
ATOM   2064  HB3 PRO   152      54.442  65.691 106.171  1.00  0.00           H  
ATOM   2065  CA  PRO   152      54.185  64.895 108.226  1.00  0.00           C  
ATOM   2066  HA  PRO   152      54.429  63.973 107.699  1.00  0.00           H  
ATOM   2067  C   PRO   152      55.009  65.077 109.498  1.00  0.00           C  
ATOM   2068  O   PRO   152      54.579  65.785 110.409  1.00  0.00           O  
ATOM   2069  N   GLN   153      56.285  64.619 109.435  1.00  0.00           N  
ATOM   2070  H   GLN   153      56.514  64.288 108.508  1.00  0.00           H  
ATOM   2071  CA  GLN   153      57.344  64.778 110.349  1.00  0.00           C  
ATOM   2072  HA  GLN   153      56.948  64.648 111.356  1.00  0.00           H  
ATOM   2073  CB  GLN   153      58.462  63.716 110.139  1.00  0.00           C  
ATOM   2074  HB2 GLN   153      58.721  63.748 109.080  1.00  0.00           H  
ATOM   2075  HB3 GLN   153      59.336  64.034 110.707  1.00  0.00           H  
ATOM   2076  CG  GLN   153      58.067  62.379 110.723  1.00  0.00           C  
ATOM   2077  HG2 GLN   153      58.984  61.801 110.608  1.00  0.00           H  
ATOM   2078  HG3 GLN   153      57.986  62.572 111.792  1.00  0.00           H  
ATOM   2079  CD  GLN   153      56.978  61.524 110.005  1.00  0.00           C  
ATOM   2080  OE1 GLN   153      57.131  60.965 108.918  1.00  0.00           O  
ATOM   2081  NE2 GLN   153      55.763  61.376 110.514  1.00  0.00           N  
ATOM   2082 HE21 GLN   153      55.653  61.585 111.496  1.00  0.00           H  
ATOM   2083 HE22 GLN   153      55.202  60.640 110.108  1.00  0.00           H  
ATOM   2084  C   GLN   153      57.898  66.183 110.460  1.00  0.00           C  
ATOM   2085  O   GLN   153      57.734  66.935 109.429  1.00  0.00           O  
ATOM   2086  N   GLY   154      58.665  66.560 111.472  1.00  0.00           N  
ATOM   2087  H   GLY   154      58.662  65.937 112.268  1.00  0.00           H  
ATOM   2088  CA  GLY   154      59.440  67.803 111.529  1.00  0.00           C  
ATOM   2089  HA2 GLY   154      60.257  67.822 112.250  1.00  0.00           H  
ATOM   2090  HA3 GLY   154      59.966  67.862 110.576  1.00  0.00           H  
ATOM   2091  C   GLY   154      58.540  69.012 111.675  1.00  0.00           C  
ATOM   2092  O   GLY   154      57.381  68.787 111.953  1.00  0.00           O  
ATOM   2093  N   TYR   155      58.918  70.253 111.293  1.00  0.00           N  
ATOM   2094  H   TYR   155      59.906  70.433 111.186  1.00  0.00           H  
ATOM   2095  CA  TYR   155      58.118  71.552 111.140  1.00  0.00           C  
ATOM   2096  HA  TYR   155      57.078  71.344 110.887  1.00  0.00           H  
ATOM   2097  CB  TYR   155      58.038  72.196 112.571  1.00  0.00           C  
ATOM   2098  HB2 TYR   155      59.068  72.412 112.855  1.00  0.00           H  
ATOM   2099  HB3 TYR   155      57.486  73.124 112.424  1.00  0.00           H  
ATOM   2100  CG  TYR   155      57.475  71.374 113.725  1.00  0.00           C  
ATOM   2101  CD1 TYR   155      58.347  70.634 114.623  1.00  0.00           C  
ATOM   2102  HD1 TYR   155      59.397  70.505 114.406  1.00  0.00           H  
ATOM   2103  CE1 TYR   155      57.817  70.038 115.792  1.00  0.00           C  
ATOM   2104  HE1 TYR   155      58.477  69.593 116.522  1.00  0.00           H  
ATOM   2105  CZ  TYR   155      56.430  70.014 115.942  1.00  0.00           C  
ATOM   2106  OH  TYR   155      55.818  69.309 116.937  1.00  0.00           O  
ATOM   2107  HH  TYR   155      56.541  69.108 117.535  1.00  0.00           H  
ATOM   2108  CE2 TYR   155      55.585  70.560 114.966  1.00  0.00           C  
ATOM   2109  HE2 TYR   155      54.520  70.399 115.038  1.00  0.00           H  
ATOM   2110  CD2 TYR   155      56.090  71.283 113.888  1.00  0.00           C  
ATOM   2111  HD2 TYR   155      55.517  71.820 113.146  1.00  0.00           H  
ATOM   2112  C   TYR   155      58.843  72.498 110.084  1.00  0.00           C  
ATOM   2113  O   TYR   155      59.985  72.836 110.271  1.00  0.00           O  
ATOM   2114  N   GLY   156      58.198  72.976 109.027  1.00  0.00           N  
ATOM   2115  H   GLY   156      58.833  73.279 108.302  1.00  0.00           H  
ATOM   2116  CA  GLY   156      56.812  72.852 108.730  1.00  0.00           C  
ATOM   2117  HA2 GLY   156      56.843  72.663 107.657  1.00  0.00           H  
ATOM   2118  HA3 GLY   156      56.449  71.901 109.121  1.00  0.00           H  
ATOM   2119  C   GLY   156      56.021  74.059 109.078  1.00  0.00           C  
ATOM   2120  O   GLY   156      56.120  75.059 108.396  1.00  0.00           O  
ATOM   2121  N   GLN   157      55.231  73.964 110.140  1.00  0.00           N  
ATOM   2122  H   GLN   157      55.136  73.075 110.610  1.00  0.00           H  
ATOM   2123  CA  GLN   157      54.204  74.837 110.643  1.00  0.00           C  
ATOM   2124  HA  GLN   157      54.577  75.807 110.313  1.00  0.00           H  
ATOM   2125  CB  GLN   157      52.827  74.442 109.986  1.00  0.00           C  
ATOM   2126  HB2 GLN   157      52.602  73.422 110.295  1.00  0.00           H  
ATOM   2127  HB3 GLN   157      52.021  75.082 110.345  1.00  0.00           H  
ATOM   2128  CG  GLN   157      52.578  74.357 108.491  1.00  0.00           C  
ATOM   2129  HG2 GLN   157      51.503  74.288 108.318  1.00  0.00           H  
ATOM   2130  HG3 GLN   157      52.815  75.325 108.049  1.00  0.00           H  
ATOM   2131  CD  GLN   157      53.219  73.132 107.719  1.00  0.00           C  
ATOM   2132  OE1 GLN   157      53.370  71.995 108.194  1.00  0.00           O  
ATOM   2133  NE2 GLN   157      53.519  73.447 106.487  1.00  0.00           N  
ATOM   2134 HE21 GLN   157      53.834  74.381 106.266  1.00  0.00           H  
ATOM   2135 HE22 GLN   157      53.688  72.734 105.792  1.00  0.00           H  
ATOM   2136  C   GLN   157      54.132  74.889 112.179  1.00  0.00           C  
ATOM   2137  O   GLN   157      54.802  74.055 112.818  1.00  0.00           O  
ATOM   2138  N   GLN   158      53.548  75.872 112.908  1.00  0.00           N  
ATOM   2139  H   GLN   158      53.497  75.706 113.903  1.00  0.00           H  
ATOM   2140  CA  GLN   158      52.980  77.166 112.533  1.00  0.00           C  
ATOM   2141  HA  GLN   158      52.390  77.071 111.622  1.00  0.00           H  
ATOM   2142  CB  GLN   158      51.966  77.732 113.557  1.00  0.00           C  
ATOM   2143  HB2 GLN   158      52.456  78.232 114.392  1.00  0.00           H  
ATOM   2144  HB3 GLN   158      51.278  78.354 112.984  1.00  0.00           H  
ATOM   2145  CG  GLN   158      51.012  76.699 114.172  1.00  0.00           C  
ATOM   2146  HG2 GLN   158      51.623  76.106 114.852  1.00  0.00           H  
ATOM   2147  HG3 GLN   158      50.201  77.254 114.645  1.00  0.00           H  
ATOM   2148  CD  GLN   158      50.502  75.642 113.197  1.00  0.00           C  
ATOM   2149  OE1 GLN   158      50.323  75.876 112.020  1.00  0.00           O  
ATOM   2150  NE2 GLN   158      50.114  74.494 113.705  1.00  0.00           N  
ATOM   2151 HE21 GLN   158      50.272  74.252 114.672  1.00  0.00           H  
ATOM   2152 HE22 GLN   158      49.662  73.845 113.077  1.00  0.00           H  
ATOM   2153  C   GLN   158      54.143  78.114 112.026  1.00  0.00           C  
ATOM   2154  O   GLN   158      55.318  77.747 112.049  1.00  0.00           O  
ATOM   2155  N   ASN   159      53.903  79.338 111.486  1.00  0.00           N  
ATOM   2156  H   ASN   159      52.939  79.628 111.574  1.00  0.00           H  
ATOM   2157  CA  ASN   159      54.921  80.138 110.839  1.00  0.00           C  
ATOM   2158  HA  ASN   159      55.409  79.519 110.087  1.00  0.00           H  
ATOM   2159  CB  ASN   159      54.244  81.192 110.084  1.00  0.00           C  
ATOM   2160  HB2 ASN   159      55.031  81.748 109.575  1.00  0.00           H  
ATOM   2161  HB3 ASN   159      53.603  80.750 109.322  1.00  0.00           H  
ATOM   2162  CG  ASN   159      53.337  82.125 110.848  1.00  0.00           C  
ATOM   2163  OD1 ASN   159      53.742  83.080 111.573  1.00  0.00           O  
ATOM   2164  ND2 ASN   159      52.062  81.886 110.924  1.00  0.00           N  
ATOM   2165 HD21 ASN   159      51.679  81.193 110.298  1.00  0.00           H  
ATOM   2166 HD22 ASN   159      51.522  82.636 111.334  1.00  0.00           H  
ATOM   2167  C   ASN   159      55.950  80.628 111.861  1.00  0.00           C  
ATOM   2168  O   ASN   159      55.616  81.010 112.964  1.00  0.00           O  
ATOM   2169  N   GLN   160      57.192  80.697 111.567  1.00  0.00           N  
ATOM   2170  H   GLN   160      57.824  80.820 112.346  1.00  0.00           H  
ATOM   2171  CA  GLN   160      57.831  80.475 110.332  1.00  0.00           C  
ATOM   2172  HA  GLN   160      57.215  79.899 109.643  1.00  0.00           H  
ATOM   2173  CB  GLN   160      58.092  81.870 109.738  1.00  0.00           C  
ATOM   2174  HB2 GLN   160      57.188  82.478 109.777  1.00  0.00           H  
ATOM   2175  HB3 GLN   160      58.740  82.246 110.530  1.00  0.00           H  
ATOM   2176  CG  GLN   160      58.616  81.903 108.296  1.00  0.00           C  
ATOM   2177  HG2 GLN   160      58.787  82.968 108.144  1.00  0.00           H  
ATOM   2178  HG3 GLN   160      59.594  81.425 108.226  1.00  0.00           H  
ATOM   2179  CD  GLN   160      57.555  81.393 107.257  1.00  0.00           C  
ATOM   2180  OE1 GLN   160      56.369  81.563 107.483  1.00  0.00           O  
ATOM   2181  NE2 GLN   160      57.933  81.041 106.053  1.00  0.00           N  
ATOM   2182 HE21 GLN   160      58.926  80.974 105.876  1.00  0.00           H  
ATOM   2183 HE22 GLN   160      57.226  80.799 105.374  1.00  0.00           H  
ATOM   2184  C   GLN   160      59.153  79.704 110.401  1.00  0.00           C  
ATOM   2185  O   GLN   160      60.087  80.156 111.102  1.00  0.00           O  
ATOM   2186  N   TYR   161      59.202  78.623 109.617  1.00  0.00           N  
ATOM   2187  H   TYR   161      58.338  78.365 109.162  1.00  0.00           H  
ATOM   2188  CA  TYR   161      60.391  77.727 109.315  1.00  0.00           C  
ATOM   2189  HA  TYR   161      61.287  77.994 109.876  1.00  0.00           H  
ATOM   2190  CB  TYR   161      60.030  76.300 109.696  1.00  0.00           C  
ATOM   2191  HB2 TYR   161      59.288  75.935 108.987  1.00  0.00           H  
ATOM   2192  HB3 TYR   161      60.868  75.604 109.651  1.00  0.00           H  
ATOM   2193  CG  TYR   161      59.582  76.180 111.200  1.00  0.00           C  
ATOM   2194  CD1 TYR   161      60.636  75.991 112.084  1.00  0.00           C  
ATOM   2195  HD1 TYR   161      61.648  75.975 111.707  1.00  0.00           H  
ATOM   2196  CE1 TYR   161      60.386  75.759 113.396  1.00  0.00           C  
ATOM   2197  HE1 TYR   161      61.195  75.661 114.104  1.00  0.00           H  
ATOM   2198  CZ  TYR   161      59.057  75.591 113.794  1.00  0.00           C  
ATOM   2199  OH  TYR   161      58.813  75.245 115.084  1.00  0.00           O  
ATOM   2200  HH  TYR   161      57.981  74.773 115.167  1.00  0.00           H  
ATOM   2201  CE2 TYR   161      57.961  75.672 112.892  1.00  0.00           C  
ATOM   2202  HE2 TYR   161      56.949  75.469 113.209  1.00  0.00           H  
ATOM   2203  CD2 TYR   161      58.237  75.982 111.577  1.00  0.00           C  
ATOM   2204  HD2 TYR   161      57.464  76.076 110.828  1.00  0.00           H  
ATOM   2205  C   TYR   161      60.941  77.767 107.895  1.00  0.00           C  
ATOM   2206  O   TYR   161      62.127  77.730 107.717  1.00  0.00           O  
ATOM   2207  N   ASN   162      60.074  77.927 106.913  1.00  0.00           N  
ATOM   2208  H   ASN   162      59.103  77.823 107.173  1.00  0.00           H  
ATOM   2209  CA  ASN   162      60.360  77.999 105.459  1.00  0.00           C  
ATOM   2210  HA  ASN   162      61.124  77.231 105.333  1.00  0.00           H  
ATOM   2211  CB  ASN   162      59.071  77.601 104.616  1.00  0.00           C  
ATOM   2212  HB2 ASN   162      58.565  76.813 105.175  1.00  0.00           H  
ATOM   2213  HB3 ASN   162      58.365  78.429 104.568  1.00  0.00           H  
ATOM   2214  CG  ASN   162      59.411  76.924 103.270  1.00  0.00           C  
ATOM   2215  OD1 ASN   162      60.547  76.727 102.841  1.00  0.00           O  
ATOM   2216  ND2 ASN   162      58.329  76.798 102.519  1.00  0.00           N  
ATOM   2217 HD21 ASN   162      58.434  76.271 101.664  1.00  0.00           H  
ATOM   2218 HD22 ASN   162      57.477  77.126 102.952  1.00  0.00           H  
ATOM   2219  C   ASN   162      60.994  79.314 105.040  1.00  0.00           C  
ATOM   2220  O   ASN   162      60.602  80.399 105.415  1.00  0.00           O  
ATOM   2221  N   SER   163      62.059  79.223 104.170  1.00  0.00           N  
ATOM   2222  H   SER   163      62.361  78.286 103.946  1.00  0.00           H  
ATOM   2223  CA  SER   163      62.889  80.404 103.650  1.00  0.00           C  
ATOM   2224  HA  SER   163      63.479  80.858 104.446  1.00  0.00           H  
ATOM   2225  CB  SER   163      63.865  79.806 102.633  1.00  0.00           C  
ATOM   2226  HB2 SER   163      64.621  79.252 103.190  1.00  0.00           H  
ATOM   2227  HB3 SER   163      63.230  79.257 101.938  1.00  0.00           H  
ATOM   2228  OG  SER   163      64.618  80.862 101.959  1.00  0.00           O  
ATOM   2229  HG  SER   163      65.464  80.474 101.726  1.00  0.00           H  
ATOM   2230  C   SER   163      62.047  81.437 102.838  1.00  0.00           C  
ATOM   2231  O   SER   163      61.060  81.066 102.163  1.00  0.00           O  
ATOM   2232  N   SER   164      62.524  82.730 102.732  1.00  0.00           N  
ATOM   2233  H   SER   164      63.373  82.897 103.254  1.00  0.00           H  
ATOM   2234  CA  SER   164      62.019  83.856 101.884  1.00  0.00           C  
ATOM   2235  HA  SER   164      62.842  84.558 101.743  1.00  0.00           H  
ATOM   2236  CB  SER   164      60.753  84.526 102.450  1.00  0.00           C  
ATOM   2237  HB2 SER   164      59.844  83.924 102.421  1.00  0.00           H  
ATOM   2238  HB3 SER   164      60.886  84.566 103.531  1.00  0.00           H  
ATOM   2239  OG  SER   164      60.614  85.791 101.753  1.00  0.00           O  
ATOM   2240  HG  SER   164      61.319  86.370 102.052  1.00  0.00           H  
ATOM   2241  C   SER   164      61.809  83.390 100.422  1.00  0.00           C  
ATOM   2242  O   SER   164      62.610  82.600 100.017  1.00  0.00           O  
ATOM   2243  N   SER   165      60.851  83.891  99.701  1.00  0.00           N  
ATOM   2244  H   SER   165      60.217  84.528 100.162  1.00  0.00           H  
ATOM   2245  CA  SER   165      60.438  83.548  98.282  1.00  0.00           C  
ATOM   2246  HA  SER   165      60.161  82.494  98.294  1.00  0.00           H  
ATOM   2247  CB  SER   165      59.271  84.387  97.857  1.00  0.00           C  
ATOM   2248  HB2 SER   165      58.515  84.419  98.641  1.00  0.00           H  
ATOM   2249  HB3 SER   165      59.644  85.409  97.782  1.00  0.00           H  
ATOM   2250  OG  SER   165      58.730  83.945  96.669  1.00  0.00           O  
ATOM   2251  HG  SER   165      57.819  83.712  96.863  1.00  0.00           H  
ATOM   2252  C   SER   165      61.620  83.678  97.266  1.00  0.00           C  
ATOM   2253  O   SER   165      62.438  84.543  97.455  1.00  0.00           O  
ATOM   2254  N   GLY   166      61.503  82.880  96.225  1.00  0.00           N  
ATOM   2255  H   GLY   166      60.691  82.280  96.204  1.00  0.00           H  
ATOM   2256  CA  GLY   166      62.287  83.143  94.991  1.00  0.00           C  
ATOM   2257  HA2 GLY   166      63.222  83.609  95.303  1.00  0.00           H  
ATOM   2258  HA3 GLY   166      62.716  82.198  94.655  1.00  0.00           H  
ATOM   2259  C   GLY   166      61.618  83.995  93.959  1.00  0.00           C  
ATOM   2260  O   GLY   166      62.220  84.292  92.955  1.00  0.00           O  
ATOM   2261  N   GLY   167      60.314  84.353  94.141  1.00  0.00           N  
ATOM   2262  H   GLY   167      59.844  84.023  94.971  1.00  0.00           H  
ATOM   2263  CA  GLY   167      59.628  85.194  93.213  1.00  0.00           C  
ATOM   2264  HA2 GLY   167      58.566  85.067  93.424  1.00  0.00           H  
ATOM   2265  HA3 GLY   167      59.846  86.238  93.436  1.00  0.00           H  
ATOM   2266  C   GLY   167      59.673  84.883  91.680  1.00  0.00           C  
ATOM   2267  O   GLY   167      59.741  83.762  91.242  1.00  0.00           O  
ATOM   2268  N   GLY   168      59.393  85.929  90.851  1.00  0.00           N  
ATOM   2269  H   GLY   168      59.442  86.845  91.274  1.00  0.00           H  
ATOM   2270  CA  GLY   168      58.962  85.826  89.501  1.00  0.00           C  
ATOM   2271  HA2 GLY   168      58.090  85.172  89.487  1.00  0.00           H  
ATOM   2272  HA3 GLY   168      58.585  86.813  89.236  1.00  0.00           H  
ATOM   2273  C   GLY   168      60.004  85.423  88.477  1.00  0.00           C  
ATOM   2274  O   GLY   168      61.179  85.194  88.783  1.00  0.00           O  
ATOM   2275  N   GLY   169      59.694  85.450  87.181  1.00  0.00           N  
ATOM   2276  H   GLY   169      60.432  85.163  86.555  1.00  0.00           H  
ATOM   2277  CA  GLY   169      58.464  86.132  86.599  1.00  0.00           C  
ATOM   2278  HA2 GLY   169      58.190  85.560  85.713  1.00  0.00           H  
ATOM   2279  HA3 GLY   169      57.714  86.163  87.390  1.00  0.00           H  
ATOM   2280  C   GLY   169      58.941  87.621  86.299  1.00  0.00           C  
ATOM   2281  O   GLY   169      59.435  88.314  87.169  1.00  0.00           O  
ATOM   2282  N   GLY   170      58.829  88.096  85.029  1.00  0.00           N  
ATOM   2283  H   GLY   170      58.181  87.688  84.371  1.00  0.00           H  
ATOM   2284  CA  GLY   170      59.600  89.280  84.630  1.00  0.00           C  
ATOM   2285  HA2 GLY   170      60.666  89.070  84.719  1.00  0.00           H  
ATOM   2286  HA3 GLY   170      59.304  89.423  83.590  1.00  0.00           H  
ATOM   2287  C   GLY   170      59.209  90.629  85.303  1.00  0.00           C  
ATOM   2288  O   GLY   170      58.212  90.655  86.061  1.00  0.00           O  
ATOM   2289  N   GLY   171      59.972  91.711  85.222  1.00  0.00           N  
ATOM   2290  H   GLY   171      59.630  92.442  85.830  1.00  0.00           H  
ATOM   2291  CA  GLY   171      61.286  91.901  84.537  1.00  0.00           C  
ATOM   2292  HA2 GLY   171      61.686  92.843  84.912  1.00  0.00           H  
ATOM   2293  HA3 GLY   171      62.051  91.201  84.871  1.00  0.00           H  
ATOM   2294  C   GLY   171      61.234  91.820  82.960  1.00  0.00           C  
ATOM   2295  O   GLY   171      60.156  91.678  82.336  1.00  0.00           O  
ATOM   2296  N   GLY   172      62.418  91.705  82.259  1.00  0.00           N  
ATOM   2297  H   GLY   172      62.289  91.738  81.258  1.00  0.00           H  
ATOM   2298  CA  GLY   172      63.807  91.841  82.731  1.00  0.00           C  
ATOM   2299  HA2 GLY   172      63.997  91.100  83.508  1.00  0.00           H  
ATOM   2300  HA3 GLY   172      64.420  91.627  81.855  1.00  0.00           H  
ATOM   2301  C   GLY   172      64.002  93.223  83.327  1.00  0.00           C  
ATOM   2302  O   GLY   172      63.554  94.280  82.818  1.00  0.00           O  
ATOM   2303  N   GLY   173      64.609  93.258  84.502  1.00  0.00           N  
ATOM   2304  H   GLY   173      64.825  92.430  85.039  1.00  0.00           H  
ATOM   2305  CA  GLY   173      64.652  94.571  85.243  1.00  0.00           C  
ATOM   2306  HA2 GLY   173      64.843  95.334  84.489  1.00  0.00           H  
ATOM   2307  HA3 GLY   173      63.653  94.669  85.668  1.00  0.00           H  
ATOM   2308  C   GLY   173      65.728  94.659  86.316  1.00  0.00           C  
ATOM   2309  O   GLY   173      66.550  93.765  86.636  1.00  0.00           O  
ATOM   2310  N   GLY   174      65.824  95.813  86.956  1.00  0.00           N  
ATOM   2311  H   GLY   174      66.443  95.893  87.750  1.00  0.00           H  
ATOM   2312  CA  GLY   174      64.866  96.986  86.860  1.00  0.00           C  
ATOM   2313  HA2 GLY   174      63.830  96.697  86.681  1.00  0.00           H  
ATOM   2314  HA3 GLY   174      64.865  97.501  87.821  1.00  0.00           H  
ATOM   2315  C   GLY   174      65.275  98.014  85.723  1.00  0.00           C  
ATOM   2316  O   GLY   174      66.188  97.673  84.967  1.00  0.00           O  
ATOM   2317  N   GLY   175      64.468  99.057  85.575  1.00  0.00           N  
ATOM   2318  H   GLY   175      63.726  99.137  86.255  1.00  0.00           H  
ATOM   2319  CA  GLY   175      64.635 100.117  84.612  1.00  0.00           C  
ATOM   2320  HA2 GLY   175      63.996 100.954  84.894  1.00  0.00           H  
ATOM   2321  HA3 GLY   175      65.640 100.541  84.604  1.00  0.00           H  
ATOM   2322  C   GLY   175      64.553  99.797  83.131  1.00  0.00           C  
ATOM   2323  O   GLY   175      63.857  98.889  82.760  1.00  0.00           O  
ATOM   2324  N   ASN   176      65.166 100.672  82.306  1.00  0.00           N  
ATOM   2325  H   ASN   176      65.753 101.362  82.752  1.00  0.00           H  
ATOM   2326  CA  ASN   176      65.217 100.626  80.830  1.00  0.00           C  
ATOM   2327  HA  ASN   176      65.798  99.781  80.460  1.00  0.00           H  
ATOM   2328  CB  ASN   176      63.839 100.334  80.137  1.00  0.00           C  
ATOM   2329  HB2 ASN   176      64.001 100.116  79.082  1.00  0.00           H  
ATOM   2330  HB3 ASN   176      63.589  99.331  80.485  1.00  0.00           H  
ATOM   2331  CG  ASN   176      62.686 101.289  80.380  1.00  0.00           C  
ATOM   2332  OD1 ASN   176      62.846 102.162  81.231  1.00  0.00           O  
ATOM   2333  ND2 ASN   176      61.561 101.000  79.738  1.00  0.00           N  
ATOM   2334 HD21 ASN   176      60.739 101.575  79.850  1.00  0.00           H  
ATOM   2335 HD22 ASN   176      61.546 100.120  79.242  1.00  0.00           H  
ATOM   2336  C   ASN   176      65.820 101.939  80.207  1.00  0.00           C  
ATOM   2337  O   ASN   176      65.686 103.054  80.710  1.00  0.00           O  
ATOM   2338  N   TYR   177      66.637 101.647  79.163  1.00  0.00           N  
ATOM   2339  H   TYR   177      66.764 100.665  78.961  1.00  0.00           H  
ATOM   2340  CA  TYR   177      67.404 102.441  78.206  1.00  0.00           C  
ATOM   2341  HA  TYR   177      68.278 102.857  78.707  1.00  0.00           H  
ATOM   2342  CB  TYR   177      67.968 101.548  77.111  1.00  0.00           C  
ATOM   2343  HB2 TYR   177      68.860 102.007  76.686  1.00  0.00           H  
ATOM   2344  HB3 TYR   177      68.170 100.565  77.535  1.00  0.00           H  
ATOM   2345  CG  TYR   177      67.124 101.256  75.979  1.00  0.00           C  
ATOM   2346  CD1 TYR   177      65.987 100.365  76.099  1.00  0.00           C  
ATOM   2347  HD1 TYR   177      65.674  99.944  77.043  1.00  0.00           H  
ATOM   2348  CE1 TYR   177      65.312  99.951  74.964  1.00  0.00           C  
ATOM   2349  HE1 TYR   177      64.438  99.320  75.042  1.00  0.00           H  
ATOM   2350  CZ  TYR   177      65.671 100.414  73.676  1.00  0.00           C  
ATOM   2351  OH  TYR   177      64.906 100.068  72.595  1.00  0.00           O  
ATOM   2352  HH  TYR   177      64.016  99.755  72.777  1.00  0.00           H  
ATOM   2353  CE2 TYR   177      66.805 101.282  73.539  1.00  0.00           C  
ATOM   2354  HE2 TYR   177      67.087 101.663  72.569  1.00  0.00           H  
ATOM   2355  CD2 TYR   177      67.532 101.646  74.658  1.00  0.00           C  
ATOM   2356  HD2 TYR   177      68.351 102.349  74.604  1.00  0.00           H  
ATOM   2357  C   TYR   177      66.508 103.564  77.706  1.00  0.00           C  
ATOM   2358  O   TYR   177      65.279 103.531  77.778  1.00  0.00           O  
ATOM   2359  N   GLY   178      67.003 104.720  77.312  1.00  0.00           N  
ATOM   2360  H   GLY   178      66.329 105.459  77.172  1.00  0.00           H  
ATOM   2361  CA  GLY   178      68.438 105.192  77.294  1.00  0.00           C  
ATOM   2362  HA2 GLY   178      69.082 104.783  78.073  1.00  0.00           H  
ATOM   2363  HA3 GLY   178      68.958 104.697  76.474  1.00  0.00           H  
ATOM   2364  C   GLY   178      68.577 106.773  77.325  1.00  0.00           C  
ATOM   2365  O   GLY   178      67.549 107.436  77.153  1.00  0.00           O  
ATOM   2366  N   GLN   179      69.801 107.274  77.564  1.00  0.00           N  
ATOM   2367  H   GLN   179      70.564 106.619  77.661  1.00  0.00           H  
ATOM   2368  CA  GLN   179      70.165 108.691  77.689  1.00  0.00           C  
ATOM   2369  HA  GLN   179      69.435 109.253  77.107  1.00  0.00           H  
ATOM   2370  CB  GLN   179      70.028 109.193  79.181  1.00  0.00           C  
ATOM   2371  HB2 GLN   179      70.681 108.545  79.766  1.00  0.00           H  
ATOM   2372  HB3 GLN   179      70.408 110.212  79.113  1.00  0.00           H  
ATOM   2373  CG  GLN   179      68.605 109.166  79.705  1.00  0.00           C  
ATOM   2374  HG2 GLN   179      68.271 108.147  79.513  1.00  0.00           H  
ATOM   2375  HG3 GLN   179      68.627 109.270  80.790  1.00  0.00           H  
ATOM   2376  CD  GLN   179      67.644 110.086  79.008  1.00  0.00           C  
ATOM   2377  OE1 GLN   179      68.024 110.969  78.240  1.00  0.00           O  
ATOM   2378  NE2 GLN   179      66.378 110.198  79.318  1.00  0.00           N  
ATOM   2379 HE21 GLN   179      66.112 109.775  80.196  1.00  0.00           H  
ATOM   2380 HE22 GLN   179      65.890 111.015  78.977  1.00  0.00           H  
ATOM   2381  C   GLN   179      71.545 109.045  77.140  1.00  0.00           C  
ATOM   2382  O   GLN   179      72.557 108.429  77.493  1.00  0.00           O  
ATOM   2383  N   ASP   180      71.746 110.033  76.264  1.00  0.00           N  
ATOM   2384  H   ASP   180      72.735 110.147  76.093  1.00  0.00           H  
ATOM   2385  CA  ASP   180      70.791 110.948  75.573  1.00  0.00           C  
ATOM   2386  HA  ASP   180      69.816 110.511  75.355  1.00  0.00           H  
ATOM   2387  CB  ASP   180      70.621 112.204  76.493  1.00  0.00           C  
ATOM   2388  HB2 ASP   180      70.527 111.833  77.513  1.00  0.00           H  
ATOM   2389  HB3 ASP   180      71.573 112.734  76.530  1.00  0.00           H  
ATOM   2390  CG  ASP   180      69.510 113.193  76.096  1.00  0.00           C  
ATOM   2391  OD1 ASP   180      69.558 114.292  76.705  1.00  0.00           O  
ATOM   2392  OD2 ASP   180      68.568 112.952  75.344  1.00  0.00           O  
ATOM   2393  C   ASP   180      71.342 111.280  74.204  1.00  0.00           C  
ATOM   2394  O   ASP   180      71.424 112.360  73.678  1.00  0.00           O  
ATOM   2395  N   GLN   181      71.751 110.209  73.496  1.00  0.00           N  
ATOM   2396  H   GLN   181      71.955 109.365  74.012  1.00  0.00           H  
ATOM   2397  CA  GLN   181      72.037 110.078  72.017  1.00  0.00           C  
ATOM   2398  HA  GLN   181      72.671 110.938  71.799  1.00  0.00           H  
ATOM   2399  CB  GLN   181      72.769 108.804  71.765  1.00  0.00           C  
ATOM   2400  HB2 GLN   181      72.178 107.938  72.065  1.00  0.00           H  
ATOM   2401  HB3 GLN   181      72.967 108.710  70.698  1.00  0.00           H  
ATOM   2402  CG  GLN   181      74.117 108.645  72.443  1.00  0.00           C  
ATOM   2403  HG2 GLN   181      74.773 107.913  71.971  1.00  0.00           H  
ATOM   2404  HG3 GLN   181      74.672 109.558  72.230  1.00  0.00           H  
ATOM   2405  CD  GLN   181      74.199 108.092  73.886  1.00  0.00           C  
ATOM   2406  OE1 GLN   181      73.157 107.863  74.462  1.00  0.00           O  
ATOM   2407  NE2 GLN   181      75.379 107.721  74.442  1.00  0.00           N  
ATOM   2408 HE21 GLN   181      76.247 107.978  73.995  1.00  0.00           H  
ATOM   2409 HE22 GLN   181      75.366 107.426  75.408  1.00  0.00           H  
ATOM   2410  C   GLN   181      70.860 110.149  71.071  1.00  0.00           C  
ATOM   2411  O   GLN   181      71.117 110.290  69.878  1.00  0.00           O  
ATOM   2412  N   SER   182      69.607 109.981  71.438  1.00  0.00           N  
ATOM   2413  H   SER   182      69.470 109.757  72.414  1.00  0.00           H  
ATOM   2414  CA  SER   182      68.402 109.774  70.579  1.00  0.00           C  
ATOM   2415  HA  SER   182      68.712 109.718  69.535  1.00  0.00           H  
ATOM   2416  CB  SER   182      67.763 108.411  70.896  1.00  0.00           C  
ATOM   2417  HB2 SER   182      67.827 108.098  71.938  1.00  0.00           H  
ATOM   2418  HB3 SER   182      66.713 108.574  70.656  1.00  0.00           H  
ATOM   2419  OG  SER   182      68.287 107.388  70.138  1.00  0.00           O  
ATOM   2420  HG  SER   182      69.070 107.020  70.554  1.00  0.00           H  
ATOM   2421  C   SER   182      67.334 110.819  70.728  1.00  0.00           C  
ATOM   2422  O   SER   182      66.549 110.831  71.667  1.00  0.00           O  
ATOM   2423  N   SER   183      67.131 111.748  69.824  1.00  0.00           N  
ATOM   2424  H   SER   183      66.432 112.431  70.080  1.00  0.00           H  
ATOM   2425  CA  SER   183      67.972 112.095  68.736  1.00  0.00           C  
ATOM   2426  HA  SER   183      68.225 111.213  68.148  1.00  0.00           H  
ATOM   2427  CB  SER   183      67.275 113.119  67.960  1.00  0.00           C  
ATOM   2428  HB2 SER   183      66.863 113.914  68.582  1.00  0.00           H  
ATOM   2429  HB3 SER   183      67.850 113.621  67.182  1.00  0.00           H  
ATOM   2430  OG  SER   183      66.113 112.536  67.304  1.00  0.00           O  
ATOM   2431  HG  SER   183      65.308 112.993  67.560  1.00  0.00           H  
ATOM   2432  C   SER   183      69.308 112.850  69.148  1.00  0.00           C  
ATOM   2433  O   SER   183      69.502 113.252  70.257  1.00  0.00           O  
ATOM   2434  N   MET   184      70.275 112.980  68.254  1.00  0.00           N  
ATOM   2435  H   MET   184      70.144 112.704  67.292  1.00  0.00           H  
ATOM   2436  CA  MET   184      71.655 113.465  68.549  1.00  0.00           C  
ATOM   2437  HA  MET   184      71.909 113.133  69.555  1.00  0.00           H  
ATOM   2438  CB  MET   184      72.673 112.740  67.634  1.00  0.00           C  
ATOM   2439  HB2 MET   184      72.464 111.675  67.729  1.00  0.00           H  
ATOM   2440  HB3 MET   184      72.551 113.008  66.584  1.00  0.00           H  
ATOM   2441  CG  MET   184      74.083 113.060  67.902  1.00  0.00           C  
ATOM   2442  HG2 MET   184      74.720 112.522  67.200  1.00  0.00           H  
ATOM   2443  HG3 MET   184      74.070 114.132  67.710  1.00  0.00           H  
ATOM   2444  SD  MET   184      74.649 112.630  69.555  1.00  0.00           S  
ATOM   2445  CE  MET   184      74.859 110.890  69.330  1.00  0.00           C  
ATOM   2446  HE1 MET   184      75.670 110.603  69.999  1.00  0.00           H  
ATOM   2447  HE2 MET   184      74.001 110.309  69.668  1.00  0.00           H  
ATOM   2448  HE3 MET   184      75.225 110.645  68.333  1.00  0.00           H  
ATOM   2449  C   MET   184      71.826 115.004  68.528  1.00  0.00           C  
ATOM   2450  O   MET   184      71.189 115.692  67.713  1.00  0.00           O  
ATOM   2451  N   SER   185      72.669 115.515  69.357  1.00  0.00           N  
ATOM   2452  H   SER   185      73.191 114.890  69.954  1.00  0.00           H  
ATOM   2453  CA  SER   185      72.908 116.999  69.474  1.00  0.00           C  
ATOM   2454  HA  SER   185      72.080 117.494  68.967  1.00  0.00           H  
ATOM   2455  CB  SER   185      73.053 117.435  70.909  1.00  0.00           C  
ATOM   2456  HB2 SER   185      73.085 118.514  71.061  1.00  0.00           H  
ATOM   2457  HB3 SER   185      72.127 117.095  71.372  1.00  0.00           H  
ATOM   2458  OG  SER   185      74.208 116.885  71.522  1.00  0.00           O  
ATOM   2459  HG  SER   185      73.961 116.184  72.129  1.00  0.00           H  
ATOM   2460  C   SER   185      74.133 117.517  68.727  1.00  0.00           C  
ATOM   2461  O   SER   185      75.013 116.753  68.319  1.00  0.00           O  
ATOM   2462  N   SER   186      74.116 118.788  68.422  1.00  0.00           N  
ATOM   2463  H   SER   186      73.328 119.347  68.717  1.00  0.00           H  
ATOM   2464  CA  SER   186      75.273 119.488  67.876  1.00  0.00           C  
ATOM   2465  HA  SER   186      75.520 119.135  66.875  1.00  0.00           H  
ATOM   2466  CB  SER   186      75.030 121.020  67.794  1.00  0.00           C  
ATOM   2467  HB2 SER   186      74.091 121.050  67.241  1.00  0.00           H  
ATOM   2468  HB3 SER   186      74.923 121.440  68.794  1.00  0.00           H  
ATOM   2469  OG  SER   186      76.017 121.606  67.093  1.00  0.00           O  
ATOM   2470  HG  SER   186      75.619 122.329  66.601  1.00  0.00           H  
ATOM   2471  C   SER   186      76.560 119.170  68.721  1.00  0.00           C  
ATOM   2472  O   SER   186      76.466 119.270  69.962  1.00  0.00           O  
ATOM   2473  N   GLY   187      77.773 118.992  68.155  1.00  0.00           N  
ATOM   2474  H   GLY   187      78.516 118.850  68.825  1.00  0.00           H  
ATOM   2475  CA  GLY   187      78.008 118.959  66.683  1.00  0.00           C  
ATOM   2476  HA2 GLY   187      77.275 118.350  66.153  1.00  0.00           H  
ATOM   2477  HA3 GLY   187      77.986 119.984  66.314  1.00  0.00           H  
ATOM   2478  C   GLY   187      79.381 118.458  66.289  1.00  0.00           C  
ATOM   2479  O   GLY   187      79.918 117.557  66.904  1.00  0.00           O  
ATOM   2480  N   GLY   188      79.873 119.013  65.192  1.00  0.00           N  
ATOM   2481  H   GLY   188      79.304 119.531  64.538  1.00  0.00           H  
ATOM   2482  CA  GLY   188      81.216 118.676  64.727  1.00  0.00           C  
ATOM   2483  HA2 GLY   188      81.748 119.569  64.400  1.00  0.00           H  
ATOM   2484  HA3 GLY   188      81.833 118.200  65.489  1.00  0.00           H  
ATOM   2485  C   GLY   188      81.054 117.608  63.668  1.00  0.00           C  
ATOM   2486  O   GLY   188      80.376 116.598  64.053  1.00  0.00           O  
ATOM   2487  N   GLY   189      81.784 117.638  62.534  1.00  0.00           N  
ATOM   2488  H   GLY   189      81.580 116.924  61.850  1.00  0.00           H  
ATOM   2489  CA  GLY   189      82.560 118.737  62.034  1.00  0.00           C  
ATOM   2490  HA2 GLY   189      82.823 118.599  60.985  1.00  0.00           H  
ATOM   2491  HA3 GLY   189      81.955 119.596  62.322  1.00  0.00           H  
ATOM   2492  C   GLY   189      83.944 118.981  62.644  1.00  0.00           C  
ATOM   2493  O   GLY   189      84.067 118.851  63.866  1.00  0.00           O  
ATOM   2494  N   SER   190      84.969 119.453  61.855  1.00  0.00           N  
ATOM   2495  H   SER   190      84.906 119.317  60.856  1.00  0.00           H  
ATOM   2496  CA  SER   190      86.359 119.767  62.364  1.00  0.00           C  
ATOM   2497  HA  SER   190      86.829 118.859  62.742  1.00  0.00           H  
ATOM   2498  CB  SER   190      87.141 120.324  61.195  1.00  0.00           C  
ATOM   2499  HB2 SER   190      86.461 120.986  60.659  1.00  0.00           H  
ATOM   2500  HB3 SER   190      87.982 120.888  61.599  1.00  0.00           H  
ATOM   2501  OG  SER   190      87.635 119.353  60.290  1.00  0.00           O  
ATOM   2502  HG  SER   190      87.756 119.799  59.449  1.00  0.00           H  
ATOM   2503  C   SER   190      86.346 120.836  63.482  1.00  0.00           C  
ATOM   2504  O   SER   190      85.592 121.749  63.248  1.00  0.00           O  
ATOM   2505  N   GLY   191      87.166 120.826  64.595  1.00  0.00           N  
ATOM   2506  H   GLY   191      86.914 121.529  65.275  1.00  0.00           H  
ATOM   2507  CA  GLY   191      88.373 120.029  64.797  1.00  0.00           C  
ATOM   2508  HA2 GLY   191      88.703 120.034  65.836  1.00  0.00           H  
ATOM   2509  HA3 GLY   191      88.261 118.961  64.610  1.00  0.00           H  
ATOM   2510  C   GLY   191      89.519 120.600  64.048  1.00  0.00           C  
ATOM   2511  O   GLY   191      89.404 121.779  63.625  1.00  0.00           O  
ATOM   2512  N   GLY   192      90.654 119.898  63.924  1.00  0.00           N  
ATOM   2513  H   GLY   192      90.584 118.923  64.179  1.00  0.00           H  
ATOM   2514  CA  GLY   192      91.886 120.437  63.286  1.00  0.00           C  
ATOM   2515  HA2 GLY   192      92.331 121.372  63.626  1.00  0.00           H  
ATOM   2516  HA3 GLY   192      92.715 119.735  63.380  1.00  0.00           H  
ATOM   2517  C   GLY   192      91.814 120.647  61.763  1.00  0.00           C  
ATOM   2518  O   GLY   192      92.566 121.450  61.231  1.00  0.00           O  
ATOM   2519  N   GLY   193      90.929 119.887  61.090  1.00  0.00           N  
ATOM   2520  H   GLY   193      90.296 119.258  61.563  1.00  0.00           H  
ATOM   2521  CA  GLY   193      90.844 119.967  59.629  1.00  0.00           C  
ATOM   2522  HA2 GLY   193      91.800 119.698  59.178  1.00  0.00           H  
ATOM   2523  HA3 GLY   193      90.214 119.144  59.292  1.00  0.00           H  
ATOM   2524  C   GLY   193      90.285 121.389  59.195  1.00  0.00           C  
ATOM   2525  O   GLY   193      89.405 122.079  59.767  1.00  0.00           O  
ATOM   2526  N   TYR   194      90.916 121.831  58.042  1.00  0.00           N  
ATOM   2527  H   TYR   194      91.497 121.198  57.512  1.00  0.00           H  
ATOM   2528  CA  TYR   194      90.302 122.987  57.309  1.00  0.00           C  
ATOM   2529  HA  TYR   194      90.131 123.691  58.124  1.00  0.00           H  
ATOM   2530  CB  TYR   194      91.289 123.621  56.365  1.00  0.00           C  
ATOM   2531  HB2 TYR   194      91.615 122.826  55.694  1.00  0.00           H  
ATOM   2532  HB3 TYR   194      90.714 124.240  55.676  1.00  0.00           H  
ATOM   2533  CG  TYR   194      92.396 124.514  56.988  1.00  0.00           C  
ATOM   2534  CD1 TYR   194      93.482 123.874  57.634  1.00  0.00           C  
ATOM   2535  HD1 TYR   194      93.457 122.795  57.674  1.00  0.00           H  
ATOM   2536  CE1 TYR   194      94.502 124.630  58.213  1.00  0.00           C  
ATOM   2537  HE1 TYR   194      95.179 124.124  58.886  1.00  0.00           H  
ATOM   2538  CZ  TYR   194      94.517 126.024  58.152  1.00  0.00           C  
ATOM   2539  OH  TYR   194      95.553 126.701  58.656  1.00  0.00           O  
ATOM   2540  HH  TYR   194      95.547 127.642  58.464  1.00  0.00           H  
ATOM   2541  CE2 TYR   194      93.501 126.670  57.361  1.00  0.00           C  
ATOM   2542  HE2 TYR   194      93.522 127.746  57.275  1.00  0.00           H  
ATOM   2543  CD2 TYR   194      92.392 125.966  56.792  1.00  0.00           C  
ATOM   2544  HD2 TYR   194      91.593 126.526  56.331  1.00  0.00           H  
ATOM   2545  C   TYR   194      89.040 122.746  56.516  1.00  0.00           C  
ATOM   2546  O   TYR   194      88.871 121.607  56.114  1.00  0.00           O  
ATOM   2547  N   GLY   195      88.172 123.735  56.301  1.00  0.00           N  
ATOM   2548  H   GLY   195      87.242 123.519  55.972  1.00  0.00           H  
ATOM   2549  CA  GLY   195      88.401 125.097  56.795  1.00  0.00           C  
ATOM   2550  HA2 GLY   195      88.617 125.046  57.862  1.00  0.00           H  
ATOM   2551  HA3 GLY   195      89.257 125.541  56.288  1.00  0.00           H  
ATOM   2552  C   GLY   195      87.189 126.017  56.520  1.00  0.00           C  
ATOM   2553  O   GLY   195      86.190 125.924  57.280  1.00  0.00           O  
ATOM   2554  N   ASN   196      87.329 126.959  55.599  1.00  0.00           N  
ATOM   2555  H   ASN   196      88.239 126.930  55.162  1.00  0.00           H  
ATOM   2556  CA  ASN   196      86.331 128.032  55.416  1.00  0.00           C  
ATOM   2557  HA  ASN   196      86.159 128.343  56.447  1.00  0.00           H  
ATOM   2558  CB  ASN   196      87.029 129.200  54.766  1.00  0.00           C  
ATOM   2559  HB2 ASN   196      87.769 129.651  55.427  1.00  0.00           H  
ATOM   2560  HB3 ASN   196      87.447 128.981  53.783  1.00  0.00           H  
ATOM   2561  CG  ASN   196      86.005 130.329  54.626  1.00  0.00           C  
ATOM   2562  OD1 ASN   196      85.330 130.695  55.590  1.00  0.00           O  
ATOM   2563  ND2 ASN   196      85.928 130.980  53.542  1.00  0.00           N  
ATOM   2564 HD21 ASN   196      85.100 131.556  53.499  1.00  0.00           H  
ATOM   2565 HD22 ASN   196      86.431 130.655  52.729  1.00  0.00           H  
ATOM   2566  C   ASN   196      85.082 127.593  54.670  1.00  0.00           C  
ATOM   2567  O   ASN   196      85.046 127.103  53.559  1.00  0.00           O  
ATOM   2568  N   GLN   197      83.936 127.824  55.330  1.00  0.00           N  
ATOM   2569  H   GLN   197      83.970 128.203  56.265  1.00  0.00           H  
ATOM   2570  CA  GLN   197      82.584 127.677  54.764  1.00  0.00           C  
ATOM   2571  HA  GLN   197      82.480 127.122  53.832  1.00  0.00           H  
ATOM   2572  CB  GLN   197      81.718 126.913  55.784  1.00  0.00           C  
ATOM   2573  HB2 GLN   197      81.671 127.423  56.746  1.00  0.00           H  
ATOM   2574  HB3 GLN   197      80.704 126.771  55.409  1.00  0.00           H  
ATOM   2575  CG  GLN   197      82.256 125.533  56.124  1.00  0.00           C  
ATOM   2576  HG2 GLN   197      83.186 125.646  56.681  1.00  0.00           H  
ATOM   2577  HG3 GLN   197      81.473 125.063  56.718  1.00  0.00           H  
ATOM   2578  CD  GLN   197      82.594 124.745  54.828  1.00  0.00           C  
ATOM   2579  OE1 GLN   197      83.685 124.297  54.697  1.00  0.00           O  
ATOM   2580  NE2 GLN   197      81.579 124.518  54.009  1.00  0.00           N  
ATOM   2581 HE21 GLN   197      80.695 124.972  54.190  1.00  0.00           H  
ATOM   2582 HE22 GLN   197      81.594 123.775  53.325  1.00  0.00           H  
ATOM   2583  C   GLN   197      81.884 129.047  54.512  1.00  0.00           C  
ATOM   2584  O   GLN   197      80.719 129.079  54.099  1.00  0.00           O  
ATOM   2585  N   ASP   198      82.446 130.232  54.885  1.00  0.00           N  
ATOM   2586  H   ASP   198      83.315 130.222  55.400  1.00  0.00           H  
ATOM   2587  CA  ASP   198      81.864 131.528  54.581  1.00  0.00           C  
ATOM   2588  HA  ASP   198      80.799 131.370  54.750  1.00  0.00           H  
ATOM   2589  CB  ASP   198      82.423 132.626  55.525  1.00  0.00           C  
ATOM   2590  HB2 ASP   198      83.499 132.643  55.349  1.00  0.00           H  
ATOM   2591  HB3 ASP   198      82.067 133.598  55.183  1.00  0.00           H  
ATOM   2592  CG  ASP   198      82.076 132.412  56.991  1.00  0.00           C  
ATOM   2593  OD1 ASP   198      82.181 131.252  57.573  1.00  0.00           O  
ATOM   2594  OD2 ASP   198      81.730 133.418  57.602  1.00  0.00           O  
ATOM   2595  C   ASP   198      82.084 131.883  53.092  1.00  0.00           C  
ATOM   2596  O   ASP   198      83.112 131.543  52.542  1.00  0.00           O  
ATOM   2597  N   GLN   199      81.202 132.613  52.467  1.00  0.00           N  
ATOM   2598  H   GLN   199      80.541 133.076  53.074  1.00  0.00           H  
ATOM   2599  CA  GLN   199      81.181 132.921  51.084  1.00  0.00           C  
ATOM   2600  HA  GLN   199      81.239 132.039  50.445  1.00  0.00           H  
ATOM   2601  CB  GLN   199      79.997 133.766  50.727  1.00  0.00           C  
ATOM   2602  HB2 GLN   199      79.854 134.514  51.507  1.00  0.00           H  
ATOM   2603  HB3 GLN   199      80.082 134.266  49.762  1.00  0.00           H  
ATOM   2604  CG  GLN   199      78.647 132.910  50.768  1.00  0.00           C  
ATOM   2605  HG2 GLN   199      78.876 131.916  50.383  1.00  0.00           H  
ATOM   2606  HG3 GLN   199      78.337 132.752  51.801  1.00  0.00           H  
ATOM   2607  CD  GLN   199      77.420 133.323  49.967  1.00  0.00           C  
ATOM   2608  OE1 GLN   199      77.293 134.458  49.551  1.00  0.00           O  
ATOM   2609  NE2 GLN   199      76.372 132.495  49.879  1.00  0.00           N  
ATOM   2610 HE21 GLN   199      76.502 131.558  50.235  1.00  0.00           H  
ATOM   2611 HE22 GLN   199      75.571 132.790  49.340  1.00  0.00           H  
ATOM   2612  C   GLN   199      82.468 133.755  50.698  1.00  0.00           C  
ATOM   2613  O   GLN   199      82.913 134.700  51.390  1.00  0.00           O  
ATOM   2614  N   SER   200      83.097 133.575  49.567  1.00  0.00           N  
ATOM   2615  H   SER   200      83.854 134.228  49.424  1.00  0.00           H  
ATOM   2616  CA  SER   200      82.698 132.650  48.424  1.00  0.00           C  
ATOM   2617  HA  SER   200      81.611 132.568  48.411  1.00  0.00           H  
ATOM   2618  CB  SER   200      83.041 133.330  47.151  1.00  0.00           C  
ATOM   2619  HB2 SER   200      82.537 132.835  46.321  1.00  0.00           H  
ATOM   2620  HB3 SER   200      82.589 134.322  47.165  1.00  0.00           H  
ATOM   2621  OG  SER   200      84.428 133.459  46.901  1.00  0.00           O  
ATOM   2622  HG  SER   200      84.934 133.772  47.655  1.00  0.00           H  
ATOM   2623  C   SER   200      83.335 131.288  48.569  1.00  0.00           C  
ATOM   2624  O   SER   200      83.306 130.494  47.576  1.00  0.00           O  
ATOM   2625  N   GLY   201      83.960 130.954  49.739  1.00  0.00           N  
ATOM   2626  H   GLY   201      83.686 131.422  50.591  1.00  0.00           H  
ATOM   2627  CA  GLY   201      84.716 129.790  49.910  1.00  0.00           C  
ATOM   2628  HA2 GLY   201      85.473 129.742  49.127  1.00  0.00           H  
ATOM   2629  HA3 GLY   201      85.225 129.813  50.874  1.00  0.00           H  
ATOM   2630  C   GLY   201      83.981 128.409  49.901  1.00  0.00           C  
ATOM   2631  O   GLY   201      82.701 128.479  49.818  1.00  0.00           O  
ATOM   2632  N   GLY   202      84.524 127.255  50.049  1.00  0.00           N  
ATOM   2633  H   GLY   202      83.917 126.448  50.033  1.00  0.00           H  
ATOM   2634  CA  GLY   202      85.995 126.896  50.054  1.00  0.00           C  
ATOM   2635  HA2 GLY   202      86.594 127.599  50.633  1.00  0.00           H  
ATOM   2636  HA3 GLY   202      86.093 125.868  50.405  1.00  0.00           H  
ATOM   2637  C   GLY   202      86.626 126.949  48.605  1.00  0.00           C  
ATOM   2638  O   GLY   202      85.970 127.306  47.667  1.00  0.00           O  
ATOM   2639  N   GLY   203      87.862 126.423  48.473  1.00  0.00           N  
ATOM   2640  H   GLY   203      88.263 126.360  47.548  1.00  0.00           H  
ATOM   2641  CA  GLY   203      88.800 125.863  49.466  1.00  0.00           C  
ATOM   2642  HA2 GLY   203      88.258 125.167  50.106  1.00  0.00           H  
ATOM   2643  HA3 GLY   203      89.642 125.347  49.005  1.00  0.00           H  
ATOM   2644  C   GLY   203      89.406 126.919  50.369  1.00  0.00           C  
ATOM   2645  O   GLY   203      88.866 128.058  50.582  1.00  0.00           O  
ATOM   2646  N   GLY   204      90.656 126.665  50.909  1.00  0.00           N  
ATOM   2647  H   GLY   204      91.208 125.901  50.548  1.00  0.00           H  
ATOM   2648  CA  GLY   204      91.342 127.569  51.917  1.00  0.00           C  
ATOM   2649  HA2 GLY   204      92.304 127.074  52.054  1.00  0.00           H  
ATOM   2650  HA3 GLY   204      91.370 128.608  51.591  1.00  0.00           H  
ATOM   2651  C   GLY   204      90.709 127.712  53.349  1.00  0.00           C  
ATOM   2652  O   GLY   204      89.910 126.882  53.802  1.00  0.00           O  
ATOM   2653  N   SER   205      91.081 128.674  54.164  1.00  0.00           N  
ATOM   2654  H   SER   205      90.530 128.781  55.004  1.00  0.00           H  
ATOM   2655  CA  SER   205      92.231 129.524  54.026  1.00  0.00           C  
ATOM   2656  HA  SER   205      91.939 130.164  53.193  1.00  0.00           H  
ATOM   2657  CB  SER   205      92.347 130.442  55.286  1.00  0.00           C  
ATOM   2658  HB2 SER   205      92.659 129.925  56.194  1.00  0.00           H  
ATOM   2659  HB3 SER   205      93.031 131.267  55.085  1.00  0.00           H  
ATOM   2660  OG  SER   205      91.086 130.926  55.600  1.00  0.00           O  
ATOM   2661  HG  SER   205      91.252 131.309  56.465  1.00  0.00           H  
ATOM   2662  C   SER   205      93.515 128.697  53.790  1.00  0.00           C  
ATOM   2663  O   SER   205      93.624 127.462  54.022  1.00  0.00           O  
ATOM   2664  N   GLY   206      94.401 129.438  53.109  1.00  0.00           N  
ATOM   2665  H   GLY   206      94.268 130.429  52.964  1.00  0.00           H  
ATOM   2666  CA  GLY   206      95.777 128.950  52.804  1.00  0.00           C  
ATOM   2667  HA2 GLY   206      95.663 127.953  52.377  1.00  0.00           H  
ATOM   2668  HA3 GLY   206      96.253 129.620  52.088  1.00  0.00           H  
ATOM   2669  C   GLY   206      96.766 128.946  53.934  1.00  0.00           C  
ATOM   2670  O   GLY   206      96.415 129.334  55.040  1.00  0.00           O  
ATOM   2671  N   GLY   207      97.986 128.450  53.664  1.00  0.00           N  
ATOM   2672  H   GLY   207      98.699 128.374  54.375  1.00  0.00           H  
ATOM   2673  CA  GLY   207      98.462 128.102  52.311  1.00  0.00           C  
ATOM   2674  HA2 GLY   207      99.306 127.422  52.431  1.00  0.00           H  
ATOM   2675  HA3 GLY   207      97.673 127.577  51.773  1.00  0.00           H  
ATOM   2676  C   GLY   207      98.948 129.232  51.522  1.00  0.00           C  
ATOM   2677  O   GLY   207      98.356 130.272  51.597  1.00  0.00           O  
ATOM   2678  N   TYR   208      99.985 129.008  50.687  1.00  0.00           N  
ATOM   2679  H   TYR   208     100.293 128.055  50.550  1.00  0.00           H  
ATOM   2680  CA  TYR   208     100.698 130.052  49.881  1.00  0.00           C  
ATOM   2681  HA  TYR   208     101.282 130.757  50.473  1.00  0.00           H  
ATOM   2682  CB  TYR   208     101.794 129.216  49.105  1.00  0.00           C  
ATOM   2683  HB2 TYR   208     102.295 128.623  49.871  1.00  0.00           H  
ATOM   2684  HB3 TYR   208     101.327 128.415  48.531  1.00  0.00           H  
ATOM   2685  CG  TYR   208     102.801 130.086  48.320  1.00  0.00           C  
ATOM   2686  CD1 TYR   208     103.848 130.836  48.982  1.00  0.00           C  
ATOM   2687  HD1 TYR   208     103.931 130.790  50.058  1.00  0.00           H  
ATOM   2688  CE1 TYR   208     104.801 131.544  48.234  1.00  0.00           C  
ATOM   2689  HE1 TYR   208     105.497 132.171  48.773  1.00  0.00           H  
ATOM   2690  CZ  TYR   208     104.790 131.574  46.769  1.00  0.00           C  
ATOM   2691  OH  TYR   208     105.703 132.286  46.081  1.00  0.00           O  
ATOM   2692  HH  TYR   208     105.531 132.035  45.170  1.00  0.00           H  
ATOM   2693  CE2 TYR   208     103.888 130.758  46.098  1.00  0.00           C  
ATOM   2694  HE2 TYR   208     103.989 130.597  45.035  1.00  0.00           H  
ATOM   2695  CD2 TYR   208     102.885 130.009  46.871  1.00  0.00           C  
ATOM   2696  HD2 TYR   208     102.160 129.402  46.351  1.00  0.00           H  
ATOM   2697  C   TYR   208      99.736 130.739  48.898  1.00  0.00           C  
ATOM   2698  O   TYR   208      98.878 130.095  48.305  1.00  0.00           O  
ATOM   2699  N   GLY   209      99.906 132.041  48.728  1.00  0.00           N  
ATOM   2700  H   GLY   209     100.571 132.590  49.255  1.00  0.00           H  
ATOM   2701  CA  GLY   209      99.167 132.920  47.784  1.00  0.00           C  
ATOM   2702  HA2 GLY   209      98.115 132.636  47.817  1.00  0.00           H  
ATOM   2703  HA3 GLY   209      99.303 133.969  48.045  1.00  0.00           H  
ATOM   2704  C   GLY   209      99.644 132.778  46.319  1.00  0.00           C  
ATOM   2705  O   GLY   209     100.192 131.720  46.043  1.00  0.00           O  
ATOM   2706  N   GLN   210      99.447 133.728  45.356  1.00  0.00           N  
ATOM   2707  H   GLN   210     100.002 133.608  44.521  1.00  0.00           H  
ATOM   2708  CA  GLN   210      98.772 135.047  45.465  1.00  0.00           C  
ATOM   2709  HA  GLN   210      98.679 135.379  44.431  1.00  0.00           H  
ATOM   2710  CB  GLN   210      97.298 134.745  45.775  1.00  0.00           C  
ATOM   2711  HB2 GLN   210      96.892 133.870  45.268  1.00  0.00           H  
ATOM   2712  HB3 GLN   210      97.191 134.594  46.849  1.00  0.00           H  
ATOM   2713  CG  GLN   210      96.345 135.802  45.191  1.00  0.00           C  
ATOM   2714  HG2 GLN   210      96.091 136.669  45.802  1.00  0.00           H  
ATOM   2715  HG3 GLN   210      96.782 136.231  44.289  1.00  0.00           H  
ATOM   2716  CD  GLN   210      94.983 135.196  44.704  1.00  0.00           C  
ATOM   2717  OE1 GLN   210      94.963 134.469  43.693  1.00  0.00           O  
ATOM   2718  NE2 GLN   210      93.870 135.551  45.276  1.00  0.00           N  
ATOM   2719 HE21 GLN   210      93.019 135.052  45.059  1.00  0.00           H  
ATOM   2720 HE22 GLN   210      93.914 136.092  46.128  1.00  0.00           H  
ATOM   2721  C   GLN   210      99.477 136.019  46.376  1.00  0.00           C  
ATOM   2722  O   GLN   210      98.918 136.780  47.162  1.00  0.00           O  
ATOM   2723  N   GLN   211     100.783 136.125  46.127  1.00  0.00           N  
ATOM   2724  H   GLN   211     101.134 135.709  45.275  1.00  0.00           H  
ATOM   2725  CA  GLN   211     101.736 136.940  46.852  1.00  0.00           C  
ATOM   2726  HA  GLN   211     101.730 136.581  47.881  1.00  0.00           H  
ATOM   2727  CB  GLN   211     103.227 136.807  46.365  1.00  0.00           C  
ATOM   2728  HB2 GLN   211     103.297 137.092  45.315  1.00  0.00           H  
ATOM   2729  HB3 GLN   211     103.932 137.482  46.850  1.00  0.00           H  
ATOM   2730  CG  GLN   211     103.864 135.364  46.403  1.00  0.00           C  
ATOM   2731  HG2 GLN   211     104.947 135.431  46.505  1.00  0.00           H  
ATOM   2732  HG3 GLN   211     103.497 134.797  47.259  1.00  0.00           H  
ATOM   2733  CD  GLN   211     103.667 134.588  45.117  1.00  0.00           C  
ATOM   2734  OE1 GLN   211     102.671 133.840  44.863  1.00  0.00           O  
ATOM   2735  NE2 GLN   211     104.575 134.707  44.113  1.00  0.00           N  
ATOM   2736 HE21 GLN   211     105.261 135.447  44.073  1.00  0.00           H  
ATOM   2737 HE22 GLN   211     104.652 133.944  43.455  1.00  0.00           H  
ATOM   2738  C   GLN   211     101.309 138.459  46.867  1.00  0.00           C  
ATOM   2739  O   GLN   211     100.618 138.887  45.951  1.00  0.00           O  
ATOM   2740  N   ASP   212     101.887 139.173  47.819  1.00  0.00           N  
ATOM   2741  H   ASP   212     102.492 138.740  48.502  1.00  0.00           H  
ATOM   2742  CA  ASP   212     101.632 140.599  47.889  1.00  0.00           C  
ATOM   2743  HA  ASP   212     100.606 140.739  47.546  1.00  0.00           H  
ATOM   2744  CB  ASP   212     101.617 141.088  49.353  1.00  0.00           C  
ATOM   2745  HB2 ASP   212     102.618 140.984  49.770  1.00  0.00           H  
ATOM   2746  HB3 ASP   212     101.512 142.169  49.263  1.00  0.00           H  
ATOM   2747  CG  ASP   212     100.522 140.549  50.223  1.00  0.00           C  
ATOM   2748  OD1 ASP   212     100.673 140.551  51.478  1.00  0.00           O  
ATOM   2749  OD2 ASP   212      99.412 140.162  49.761  1.00  0.00           O  
ATOM   2750  C   ASP   212     102.599 141.369  46.948  1.00  0.00           C  
ATOM   2751  O   ASP   212     103.326 142.259  47.369  1.00  0.00           O  
ATOM   2752  N   ARG   213     102.617 141.007  45.645  1.00  0.00           N  
ATOM   2753  H   ARG   213     101.816 140.490  45.313  1.00  0.00           H  
ATOM   2754  CA  ARG   213     103.347 141.625  44.554  1.00  0.00           C  
ATOM   2755  HA  ARG   213     104.381 141.295  44.648  1.00  0.00           H  
ATOM   2756  CB  ARG   213     102.705 141.239  43.212  1.00  0.00           C  
ATOM   2757  HB2 ARG   213     101.716 141.616  42.952  1.00  0.00           H  
ATOM   2758  HB3 ARG   213     103.337 141.785  42.510  1.00  0.00           H  
ATOM   2759  CG  ARG   213     102.770 139.690  42.931  1.00  0.00           C  
ATOM   2760  HG2 ARG   213     102.412 139.009  43.703  1.00  0.00           H  
ATOM   2761  HG3 ARG   213     102.153 139.488  42.056  1.00  0.00           H  
ATOM   2762  CD  ARG   213     104.198 139.304  42.625  1.00  0.00           C  
ATOM   2763  HD2 ARG   213     104.800 139.698  43.444  1.00  0.00           H  
ATOM   2764  HD3 ARG   213     104.395 138.243  42.477  1.00  0.00           H  
ATOM   2765  NE  ARG   213     104.750 140.040  41.458  1.00  0.00           N  
ATOM   2766  HE  ARG   213     105.141 140.965  41.571  1.00  0.00           H  
ATOM   2767  CZ  ARG   213     104.945 139.584  40.209  1.00  0.00           C  
ATOM   2768  NH1 ARG   213     104.234 138.582  39.822  1.00  0.00           N  
ATOM   2769 HH11 ARG   213     104.290 138.176  38.899  1.00  0.00           H  
ATOM   2770 HH12 ARG   213     103.445 138.248  40.355  1.00  0.00           H  
ATOM   2771  NH2 ARG   213     105.572 140.260  39.311  1.00  0.00           N  
ATOM   2772 HH21 ARG   213     105.577 139.883  38.374  1.00  0.00           H  
ATOM   2773 HH22 ARG   213     106.164 141.065  39.455  1.00  0.00           H  
ATOM   2774  C   ARG   213     103.319 143.153  44.551  1.00  0.00           C  
ATOM   2775  O   ARG   213     102.227 143.797  44.566  1.00  0.00           O  
ATOM   2776  N   GLY   214     104.465 143.938  44.513  1.00  0.00           N  
ATOM   2777  H   GLY   214     104.284 144.931  44.536  1.00  0.00           H  
ATOM   2778  CA  GLY   214     105.867 143.427  44.775  1.00  0.00           C  
ATOM   2779  HA2 GLY   214     105.977 143.007  45.774  1.00  0.00           H  
ATOM   2780  HA3 GLY   214     105.954 142.618  44.050  1.00  0.00           H  
ATOM   2781  C   GLY   214     106.924 144.505  44.582  1.00  0.00           C  
ATOM   2782  O   GLY   214     107.398 144.540  43.432  1.00  0.00           O  
ATOM   2783  OXT GLY   214     107.386 145.178  45.548  1.00  0.00           O  
TER    2784      GLY   214 
END   
