# Supplementary material for: Visualization of oligomerization, clustering, and density transition of intrinsically disordered proteins
Source: Natl Sci Rev. 2026 Feb 14;13(7):nwag107. doi: 10.1093/nsr/nwag107 (PMC13114874; doi:10.1093/nsr/nwag107)
Supplement: nwag107_Supplemental_Files [file nwag107_supplemental_files.zip › SI-MD-Structures/MD-Sturctures/frame114.pdb]

CRYST1  135.086  149.247  136.849  90.00  90.00  90.00               1
ATOM      1  N   MET     1      33.748  61.994  88.143  1.00  0.00           N  
ATOM      2  H1  MET     1      32.819  61.907  88.531  1.00  0.00           H  
ATOM      3  H2  MET     1      33.844  61.242  87.476  1.00  0.00           H  
ATOM      4  H3  MET     1      34.389  61.958  88.923  1.00  0.00           H  
ATOM      5  CA  MET     1      33.930  63.305  87.467  1.00  0.00           C  
ATOM      6  HA  MET     1      33.871  64.091  88.220  1.00  0.00           H  
ATOM      7  CB  MET     1      35.298  63.421  86.723  1.00  0.00           C  
ATOM      8  HB2 MET     1      35.630  62.497  86.248  1.00  0.00           H  
ATOM      9  HB3 MET     1      35.216  64.256  86.028  1.00  0.00           H  
ATOM     10  CG  MET     1      36.209  63.860  87.853  1.00  0.00           C  
ATOM     11  HG2 MET     1      37.138  64.352  87.562  1.00  0.00           H  
ATOM     12  HG3 MET     1      35.760  64.555  88.563  1.00  0.00           H  
ATOM     13  SD  MET     1      36.833  62.420  88.757  1.00  0.00           S  
ATOM     14  CE  MET     1      38.083  61.727  87.617  1.00  0.00           C  
ATOM     15  HE1 MET     1      38.751  62.488  87.215  1.00  0.00           H  
ATOM     16  HE2 MET     1      38.826  61.049  88.037  1.00  0.00           H  
ATOM     17  HE3 MET     1      37.607  61.232  86.770  1.00  0.00           H  
ATOM     18  C   MET     1      32.873  63.526  86.356  1.00  0.00           C  
ATOM     19  O   MET     1      32.748  62.750  85.465  1.00  0.00           O  
ATOM     20  N   ALA     2      31.979  64.585  86.385  1.00  0.00           N  
ATOM     21  H   ALA     2      31.167  64.619  85.785  1.00  0.00           H  
ATOM     22  CA  ALA     2      31.795  65.628  87.425  1.00  0.00           C  
ATOM     23  HA  ALA     2      30.943  66.191  87.043  1.00  0.00           H  
ATOM     24  CB  ALA     2      31.397  65.127  88.834  1.00  0.00           C  
ATOM     25  HB1 ALA     2      32.309  64.737  89.286  1.00  0.00           H  
ATOM     26  HB2 ALA     2      30.871  65.814  89.497  1.00  0.00           H  
ATOM     27  HB3 ALA     2      30.744  64.262  88.720  1.00  0.00           H  
ATOM     28  C   ALA     2      32.909  66.732  87.369  1.00  0.00           C  
ATOM     29  O   ALA     2      34.067  66.468  87.415  1.00  0.00           O  
ATOM     30  N   SER     3      32.578  68.025  87.415  1.00  0.00           N  
ATOM     31  H   SER     3      33.406  68.577  87.583  1.00  0.00           H  
ATOM     32  CA  SER     3      31.366  68.683  86.822  1.00  0.00           C  
ATOM     33  HA  SER     3      30.538  68.268  87.397  1.00  0.00           H  
ATOM     34  CB  SER     3      31.539  70.189  87.092  1.00  0.00           C  
ATOM     35  HB2 SER     3      31.420  70.440  88.146  1.00  0.00           H  
ATOM     36  HB3 SER     3      32.497  70.530  86.700  1.00  0.00           H  
ATOM     37  OG  SER     3      30.509  70.837  86.423  1.00  0.00           O  
ATOM     38  HG  SER     3      30.854  71.001  85.543  1.00  0.00           H  
ATOM     39  C   SER     3      31.170  68.314  85.320  1.00  0.00           C  
ATOM     40  O   SER     3      32.086  67.923  84.607  1.00  0.00           O  
ATOM     41  N   ASN     4      29.973  68.454  84.784  1.00  0.00           N  
ATOM     42  H   ASN     4      29.262  68.466  85.501  1.00  0.00           H  
ATOM     43  CA  ASN     4      29.574  68.148  83.446  1.00  0.00           C  
ATOM     44  HA  ASN     4      30.427  67.929  82.804  1.00  0.00           H  
ATOM     45  CB  ASN     4      28.808  66.720  83.510  1.00  0.00           C  
ATOM     46  HB2 ASN     4      28.087  66.747  84.327  1.00  0.00           H  
ATOM     47  HB3 ASN     4      28.321  66.598  82.543  1.00  0.00           H  
ATOM     48  CG  ASN     4      29.703  65.554  83.793  1.00  0.00           C  
ATOM     49  OD1 ASN     4      29.533  64.889  84.798  1.00  0.00           O  
ATOM     50  ND2 ASN     4      30.607  65.165  83.000  1.00  0.00           N  
ATOM     51 HD21 ASN     4      31.010  64.266  83.223  1.00  0.00           H  
ATOM     52 HD22 ASN     4      30.975  65.746  82.262  1.00  0.00           H  
ATOM     53  C   ASN     4      28.749  69.312  82.807  1.00  0.00           C  
ATOM     54  O   ASN     4      27.669  69.559  83.389  1.00  0.00           O  
ATOM     55  N   ASP     5      29.231  70.076  81.831  1.00  0.00           N  
ATOM     56  H   ASP     5      28.691  70.837  81.446  1.00  0.00           H  
ATOM     57  CA  ASP     5      30.614  70.321  81.543  1.00  0.00           C  
ATOM     58  HA  ASP     5      30.927  69.382  81.087  1.00  0.00           H  
ATOM     59  CB  ASP     5      30.844  71.497  80.480  1.00  0.00           C  
ATOM     60  HB2 ASP     5      30.359  72.407  80.833  1.00  0.00           H  
ATOM     61  HB3 ASP     5      31.912  71.709  80.423  1.00  0.00           H  
ATOM     62  CG  ASP     5      30.322  71.251  78.983  1.00  0.00           C  
ATOM     63  OD1 ASP     5      30.964  71.858  78.101  1.00  0.00           O  
ATOM     64  OD2 ASP     5      29.354  70.528  78.719  1.00  0.00           O  
ATOM     65  C   ASP     5      31.683  70.484  82.697  1.00  0.00           C  
ATOM     66  O   ASP     5      31.427  70.939  83.849  1.00  0.00           O  
ATOM     67  N   TYR     6      32.956  70.129  82.362  1.00  0.00           N  
ATOM     68  H   TYR     6      33.031  69.836  81.399  1.00  0.00           H  
ATOM     69  CA  TYR     6      34.188  70.557  83.126  1.00  0.00           C  
ATOM     70  HA  TYR     6      34.067  70.139  84.126  1.00  0.00           H  
ATOM     71  CB  TYR     6      35.492  69.934  82.631  1.00  0.00           C  
ATOM     72  HB2 TYR     6      35.571  70.137  81.564  1.00  0.00           H  
ATOM     73  HB3 TYR     6      36.293  70.518  83.085  1.00  0.00           H  
ATOM     74  CG  TYR     6      35.751  68.466  82.933  1.00  0.00           C  
ATOM     75  CD1 TYR     6      36.120  67.492  81.916  1.00  0.00           C  
ATOM     76  HD1 TYR     6      35.898  67.824  80.913  1.00  0.00           H  
ATOM     77  CE1 TYR     6      36.697  66.276  82.203  1.00  0.00           C  
ATOM     78  HE1 TYR     6      37.027  65.631  81.402  1.00  0.00           H  
ATOM     79  CZ  TYR     6      36.879  65.954  83.580  1.00  0.00           C  
ATOM     80  OH  TYR     6      37.365  64.758  83.876  1.00  0.00           O  
ATOM     81  HH  TYR     6      37.572  64.147  83.165  1.00  0.00           H  
ATOM     82  CE2 TYR     6      36.444  66.799  84.595  1.00  0.00           C  
ATOM     83  HE2 TYR     6      36.466  66.411  85.603  1.00  0.00           H  
ATOM     84  CD2 TYR     6      35.928  68.087  84.288  1.00  0.00           C  
ATOM     85  HD2 TYR     6      35.633  68.748  85.089  1.00  0.00           H  
ATOM     86  C   TYR     6      34.338  72.052  83.238  1.00  0.00           C  
ATOM     87  O   TYR     6      34.381  72.702  82.173  1.00  0.00           O  
ATOM     88  N   THR     7      34.443  72.628  84.403  1.00  0.00           N  
ATOM     89  H   THR     7      34.516  72.114  85.270  1.00  0.00           H  
ATOM     90  CA  THR     7      34.565  74.068  84.597  1.00  0.00           C  
ATOM     91  HA  THR     7      34.972  74.539  83.703  1.00  0.00           H  
ATOM     92  CB  THR     7      33.181  74.667  84.797  1.00  0.00           C  
ATOM     93  HB  THR     7      32.647  74.215  83.961  1.00  0.00           H  
ATOM     94  CG2 THR     7      32.351  74.310  86.010  1.00  0.00           C  
ATOM     95 HG21 THR     7      32.141  73.242  85.973  1.00  0.00           H  
ATOM     96 HG22 THR     7      32.949  74.484  86.905  1.00  0.00           H  
ATOM     97 HG23 THR     7      31.361  74.766  86.011  1.00  0.00           H  
ATOM     98  OG1 THR     7      33.221  76.120  84.740  1.00  0.00           O  
ATOM     99  HG1 THR     7      33.315  76.372  83.818  1.00  0.00           H  
ATOM    100  C   THR     7      35.452  74.467  85.773  1.00  0.00           C  
ATOM    101  O   THR     7      35.290  74.041  86.880  1.00  0.00           O  
ATOM    102  N   GLN     8      36.438  75.428  85.546  1.00  0.00           N  
ATOM    103  H   GLN     8      36.605  75.715  84.592  1.00  0.00           H  
ATOM    104  CA  GLN     8      37.335  76.070  86.529  1.00  0.00           C  
ATOM    105  HA  GLN     8      37.938  75.265  86.948  1.00  0.00           H  
ATOM    106  CB  GLN     8      38.371  77.079  85.911  1.00  0.00           C  
ATOM    107  HB2 GLN     8      37.783  77.879  85.461  1.00  0.00           H  
ATOM    108  HB3 GLN     8      39.135  77.481  86.576  1.00  0.00           H  
ATOM    109  CG  GLN     8      39.136  76.447  84.775  1.00  0.00           C  
ATOM    110  HG2 GLN     8      39.546  75.462  84.997  1.00  0.00           H  
ATOM    111  HG3 GLN     8      38.623  76.538  83.818  1.00  0.00           H  
ATOM    112  CD  GLN     8      40.458  77.244  84.604  1.00  0.00           C  
ATOM    113  OE1 GLN     8      40.721  78.077  83.693  1.00  0.00           O  
ATOM    114  NE2 GLN     8      41.384  76.950  85.461  1.00  0.00           N  
ATOM    115 HE21 GLN     8      41.253  76.191  86.115  1.00  0.00           H  
ATOM    116 HE22 GLN     8      42.251  77.449  85.325  1.00  0.00           H  
ATOM    117  C   GLN     8      36.499  76.702  87.674  1.00  0.00           C  
ATOM    118  O   GLN     8      35.512  77.323  87.319  1.00  0.00           O  
ATOM    119  N   GLN     9      36.726  76.537  89.020  1.00  0.00           N  
ATOM    120  H   GLN     9      36.168  77.130  89.618  1.00  0.00           H  
ATOM    121  CA  GLN     9      37.906  75.937  89.622  1.00  0.00           C  
ATOM    122  HA  GLN     9      37.937  76.284  90.655  1.00  0.00           H  
ATOM    123  CB  GLN     9      37.868  74.462  89.807  1.00  0.00           C  
ATOM    124  HB2 GLN     9      36.855  74.237  90.139  1.00  0.00           H  
ATOM    125  HB3 GLN     9      38.063  74.014  88.833  1.00  0.00           H  
ATOM    126  CG  GLN     9      38.933  73.832  90.811  1.00  0.00           C  
ATOM    127  HG2 GLN     9      39.948  74.005  90.452  1.00  0.00           H  
ATOM    128  HG3 GLN     9      38.742  74.355  91.748  1.00  0.00           H  
ATOM    129  CD  GLN     9      38.769  72.366  91.025  1.00  0.00           C  
ATOM    130  OE1 GLN     9      38.062  71.737  90.214  1.00  0.00           O  
ATOM    131  NE2 GLN     9      39.272  71.698  92.038  1.00  0.00           N  
ATOM    132 HE21 GLN     9      40.047  72.044  92.585  1.00  0.00           H  
ATOM    133 HE22 GLN     9      39.041  70.716  92.072  1.00  0.00           H  
ATOM    134  C   GLN     9      39.274  76.448  89.169  1.00  0.00           C  
ATOM    135  O   GLN     9      39.988  75.721  88.502  1.00  0.00           O  
ATOM    136  N   ALA    10      39.546  77.726  89.392  1.00  0.00           N  
ATOM    137  H   ALA    10      40.388  78.076  88.957  1.00  0.00           H  
ATOM    138  CA  ALA    10      38.804  78.763  90.157  1.00  0.00           C  
ATOM    139  HA  ALA    10      38.178  78.374  90.960  1.00  0.00           H  
ATOM    140  CB  ALA    10      39.861  79.594  90.834  1.00  0.00           C  
ATOM    141  HB1 ALA    10      39.471  80.302  91.565  1.00  0.00           H  
ATOM    142  HB2 ALA    10      40.690  78.990  91.201  1.00  0.00           H  
ATOM    143  HB3 ALA    10      40.277  80.102  89.964  1.00  0.00           H  
ATOM    144  C   ALA    10      37.916  79.699  89.280  1.00  0.00           C  
ATOM    145  O   ALA    10      37.906  79.571  88.093  1.00  0.00           O  
ATOM    146  N   THR    11      36.999  80.445  89.923  1.00  0.00           N  
ATOM    147  H   THR    11      37.031  80.340  90.927  1.00  0.00           H  
ATOM    148  CA  THR    11      36.219  81.583  89.416  1.00  0.00           C  
ATOM    149  HA  THR    11      36.558  81.956  88.449  1.00  0.00           H  
ATOM    150  CB  THR    11      34.756  81.275  89.135  1.00  0.00           C  
ATOM    151  HB  THR    11      34.274  80.946  90.056  1.00  0.00           H  
ATOM    152  CG2 THR    11      34.018  82.477  88.647  1.00  0.00           C  
ATOM    153 HG21 THR    11      33.805  83.167  89.463  1.00  0.00           H  
ATOM    154 HG22 THR    11      34.532  82.942  87.806  1.00  0.00           H  
ATOM    155 HG23 THR    11      33.064  82.039  88.355  1.00  0.00           H  
ATOM    156  OG1 THR    11      34.597  80.235  88.109  1.00  0.00           O  
ATOM    157  HG1 THR    11      34.988  79.439  88.477  1.00  0.00           H  
ATOM    158  C   THR    11      36.429  82.721  90.379  1.00  0.00           C  
ATOM    159  O   THR    11      35.879  82.619  91.454  1.00  0.00           O  
ATOM    160  N   GLN    12      37.020  83.878  89.969  1.00  0.00           N  
ATOM    161  H   GLN    12      37.076  84.617  90.655  1.00  0.00           H  
ATOM    162  CA  GLN    12      37.791  84.141  88.777  1.00  0.00           C  
ATOM    163  HA  GLN    12      37.062  84.017  87.977  1.00  0.00           H  
ATOM    164  CB  GLN    12      38.100  85.666  88.817  1.00  0.00           C  
ATOM    165  HB2 GLN    12      37.184  86.253  88.891  1.00  0.00           H  
ATOM    166  HB3 GLN    12      38.618  85.917  89.743  1.00  0.00           H  
ATOM    167  CG  GLN    12      38.790  86.191  87.576  1.00  0.00           C  
ATOM    168  HG2 GLN    12      39.690  85.600  87.403  1.00  0.00           H  
ATOM    169  HG3 GLN    12      38.231  86.007  86.659  1.00  0.00           H  
ATOM    170  CD  GLN    12      39.031  87.659  87.530  1.00  0.00           C  
ATOM    171  OE1 GLN    12      38.367  88.538  88.082  1.00  0.00           O  
ATOM    172  NE2 GLN    12      40.115  88.073  86.918  1.00  0.00           N  
ATOM    173 HE21 GLN    12      40.366  89.050  86.878  1.00  0.00           H  
ATOM    174 HE22 GLN    12      40.690  87.449  86.370  1.00  0.00           H  
ATOM    175  C   GLN    12      39.048  83.220  88.823  1.00  0.00           C  
ATOM    176  O   GLN    12      39.728  83.093  89.860  1.00  0.00           O  
ATOM    177  N   SER    13      39.327  82.568  87.714  1.00  0.00           N  
ATOM    178  H   SER    13      38.597  82.650  87.020  1.00  0.00           H  
ATOM    179  CA  SER    13      40.407  81.675  87.586  1.00  0.00           C  
ATOM    180  HA  SER    13      40.154  80.765  88.131  1.00  0.00           H  
ATOM    181  CB  SER    13      40.689  81.352  86.170  1.00  0.00           C  
ATOM    182  HB2 SER    13      39.716  81.051  85.782  1.00  0.00           H  
ATOM    183  HB3 SER    13      41.084  82.279  85.753  1.00  0.00           H  
ATOM    184  OG  SER    13      41.566  80.232  85.914  1.00  0.00           O  
ATOM    185  HG  SER    13      41.900  80.295  85.016  1.00  0.00           H  
ATOM    186  C   SER    13      41.666  82.347  88.179  1.00  0.00           C  
ATOM    187  O   SER    13      41.895  83.517  87.946  1.00  0.00           O  
ATOM    188  N   TYR    14      42.397  81.596  88.977  1.00  0.00           N  
ATOM    189  H   TYR    14      42.069  80.685  89.263  1.00  0.00           H  
ATOM    190  CA  TYR    14      43.655  82.048  89.658  1.00  0.00           C  
ATOM    191  HA  TYR    14      44.112  82.758  88.969  1.00  0.00           H  
ATOM    192  CB  TYR    14      43.398  82.797  91.047  1.00  0.00           C  
ATOM    193  HB2 TYR    14      42.591  83.522  90.947  1.00  0.00           H  
ATOM    194  HB3 TYR    14      43.008  82.061  91.750  1.00  0.00           H  
ATOM    195  CG  TYR    14      44.650  83.386  91.636  1.00  0.00           C  
ATOM    196  CD1 TYR    14      45.160  84.658  91.228  1.00  0.00           C  
ATOM    197  HD1 TYR    14      44.744  85.133  90.352  1.00  0.00           H  
ATOM    198  CE1 TYR    14      46.379  85.111  91.719  1.00  0.00           C  
ATOM    199  HE1 TYR    14      46.874  86.014  91.392  1.00  0.00           H  
ATOM    200  CZ  TYR    14      46.977  84.454  92.817  1.00  0.00           C  
ATOM    201  OH  TYR    14      47.989  85.095  93.418  1.00  0.00           O  
ATOM    202  HH  TYR    14      48.706  84.494  93.635  1.00  0.00           H  
ATOM    203  CE2 TYR    14      46.582  83.100  93.120  1.00  0.00           C  
ATOM    204  HE2 TYR    14      47.133  82.473  93.806  1.00  0.00           H  
ATOM    205  CD2 TYR    14      45.448  82.614  92.493  1.00  0.00           C  
ATOM    206  HD2 TYR    14      45.219  81.609  92.817  1.00  0.00           H  
ATOM    207  C   TYR    14      44.496  80.841  89.854  1.00  0.00           C  
ATOM    208  O   TYR    14      44.080  79.769  90.317  1.00  0.00           O  
ATOM    209  N   GLY    15      45.774  80.969  89.544  1.00  0.00           N  
ATOM    210  H   GLY    15      46.424  80.199  89.614  1.00  0.00           H  
ATOM    211  CA  GLY    15      46.496  82.219  89.159  1.00  0.00           C  
ATOM    212  HA2 GLY    15      46.105  82.521  88.187  1.00  0.00           H  
ATOM    213  HA3 GLY    15      46.418  82.967  89.948  1.00  0.00           H  
ATOM    214  C   GLY    15      47.992  81.991  89.072  1.00  0.00           C  
ATOM    215  O   GLY    15      48.398  80.818  88.896  1.00  0.00           O  
ATOM    216  N   ALA    16      48.780  83.052  89.097  1.00  0.00           N  
ATOM    217  H   ALA    16      48.357  83.969  89.074  1.00  0.00           H  
ATOM    218  CA  ALA    16      50.274  82.888  89.046  1.00  0.00           C  
ATOM    219  HA  ALA    16      50.554  82.394  88.115  1.00  0.00           H  
ATOM    220  CB  ALA    16      50.820  84.335  89.021  1.00  0.00           C  
ATOM    221  HB1 ALA    16      50.668  84.860  88.078  1.00  0.00           H  
ATOM    222  HB2 ALA    16      50.534  84.932  89.888  1.00  0.00           H  
ATOM    223  HB3 ALA    16      51.908  84.325  89.079  1.00  0.00           H  
ATOM    224  C   ALA    16      50.851  82.046  90.164  1.00  0.00           C  
ATOM    225  O   ALA    16      50.359  82.073  91.327  1.00  0.00           O  
ATOM    226  N   TYR    17      51.914  81.306  89.925  1.00  0.00           N  
ATOM    227  H   TYR    17      52.388  81.387  89.037  1.00  0.00           H  
ATOM    228  CA  TYR    17      52.576  80.415  90.880  1.00  0.00           C  
ATOM    229  HA  TYR    17      51.870  79.622  91.127  1.00  0.00           H  
ATOM    230  CB  TYR    17      53.797  79.614  90.304  1.00  0.00           C  
ATOM    231  HB2 TYR    17      53.482  79.209  89.343  1.00  0.00           H  
ATOM    232  HB3 TYR    17      54.639  80.252  90.037  1.00  0.00           H  
ATOM    233  CG  TYR    17      54.187  78.515  91.204  1.00  0.00           C  
ATOM    234  CD1 TYR    17      55.417  78.565  91.893  1.00  0.00           C  
ATOM    235  HD1 TYR    17      56.017  79.458  91.803  1.00  0.00           H  
ATOM    236  CE1 TYR    17      55.876  77.550  92.751  1.00  0.00           C  
ATOM    237  HE1 TYR    17      56.822  77.433  93.258  1.00  0.00           H  
ATOM    238  CZ  TYR    17      55.050  76.444  92.900  1.00  0.00           C  
ATOM    239  OH  TYR    17      55.403  75.419  93.713  1.00  0.00           O  
ATOM    240  HH  TYR    17      56.334  75.195  93.644  1.00  0.00           H  
ATOM    241  CE2 TYR    17      53.799  76.329  92.284  1.00  0.00           C  
ATOM    242  HE2 TYR    17      53.202  75.452  92.487  1.00  0.00           H  
ATOM    243  CD2 TYR    17      53.338  77.370  91.427  1.00  0.00           C  
ATOM    244  HD2 TYR    17      52.356  77.319  90.981  1.00  0.00           H  
ATOM    245  C   TYR    17      53.017  81.238  92.096  1.00  0.00           C  
ATOM    246  O   TYR    17      53.577  82.348  91.999  1.00  0.00           O  
ATOM    247  N   PRO    18      52.767  80.700  93.352  1.00  0.00           N  
ATOM    248  CD  PRO    18      51.922  79.560  93.706  1.00  0.00           C  
ATOM    249  HD2 PRO    18      52.451  78.691  93.314  1.00  0.00           H  
ATOM    250  HD3 PRO    18      50.968  79.795  93.234  1.00  0.00           H  
ATOM    251  CG  PRO    18      51.792  79.699  95.209  1.00  0.00           C  
ATOM    252  HG2 PRO    18      51.530  78.739  95.655  1.00  0.00           H  
ATOM    253  HG3 PRO    18      51.022  80.454  95.368  1.00  0.00           H  
ATOM    254  CB  PRO    18      53.078  80.233  95.725  1.00  0.00           C  
ATOM    255  HB2 PRO    18      53.712  79.348  95.681  1.00  0.00           H  
ATOM    256  HB3 PRO    18      52.960  80.692  96.707  1.00  0.00           H  
ATOM    257  CA  PRO    18      53.331  81.283  94.559  1.00  0.00           C  
ATOM    258  HA  PRO    18      52.773  82.186  94.808  1.00  0.00           H  
ATOM    259  C   PRO    18      54.877  81.761  94.410  1.00  0.00           C  
ATOM    260  O   PRO    18      55.631  81.093  93.734  1.00  0.00           O  
ATOM    261  N   THR    19      55.214  82.805  95.121  1.00  0.00           N  
ATOM    262  H   THR    19      54.460  83.195  95.668  1.00  0.00           H  
ATOM    263  CA  THR    19      56.590  83.253  95.208  1.00  0.00           C  
ATOM    264  HA  THR    19      56.928  83.351  94.177  1.00  0.00           H  
ATOM    265  CB  THR    19      56.728  84.633  95.904  1.00  0.00           C  
ATOM    266  HB  THR    19      57.759  84.931  96.095  1.00  0.00           H  
ATOM    267  CG2 THR    19      56.006  85.698  95.064  1.00  0.00           C  
ATOM    268 HG21 THR    19      56.554  85.647  94.123  1.00  0.00           H  
ATOM    269 HG22 THR    19      54.962  85.393  94.997  1.00  0.00           H  
ATOM    270 HG23 THR    19      56.268  86.594  95.626  1.00  0.00           H  
ATOM    271  OG1 THR    19      56.019  84.601  97.128  1.00  0.00           O  
ATOM    272  HG1 THR    19      56.676  84.156  97.669  1.00  0.00           H  
ATOM    273  C   THR    19      57.538  82.191  95.822  1.00  0.00           C  
ATOM    274  O   THR    19      57.208  81.214  96.482  1.00  0.00           O  
ATOM    275  N   GLN    20      58.887  82.352  95.514  1.00  0.00           N  
ATOM    276  H   GLN    20      59.052  83.091  94.846  1.00  0.00           H  
ATOM    277  CA  GLN    20      59.956  81.450  95.968  1.00  0.00           C  
ATOM    278  HA  GLN    20      59.491  80.655  96.552  1.00  0.00           H  
ATOM    279  CB  GLN    20      60.504  80.683  94.725  1.00  0.00           C  
ATOM    280  HB2 GLN    20      60.896  81.432  94.038  1.00  0.00           H  
ATOM    281  HB3 GLN    20      61.379  80.112  95.034  1.00  0.00           H  
ATOM    282  CG  GLN    20      59.549  79.795  93.909  1.00  0.00           C  
ATOM    283  HG2 GLN    20      59.593  78.759  94.245  1.00  0.00           H  
ATOM    284  HG3 GLN    20      58.567  80.201  94.152  1.00  0.00           H  
ATOM    285  CD  GLN    20      59.732  79.856  92.413  1.00  0.00           C  
ATOM    286  OE1 GLN    20      58.810  80.043  91.582  1.00  0.00           O  
ATOM    287  NE2 GLN    20      60.934  79.569  91.875  1.00  0.00           N  
ATOM    288 HE21 GLN    20      61.719  79.443  92.498  1.00  0.00           H  
ATOM    289 HE22 GLN    20      61.164  79.695  90.900  1.00  0.00           H  
ATOM    290  C   GLN    20      60.981  82.211  96.804  1.00  0.00           C  
ATOM    291  O   GLN    20      61.414  83.261  96.376  1.00  0.00           O  
ATOM    292  N   PRO    21      61.571  81.536  97.878  1.00  0.00           N  
ATOM    293  CD  PRO    21      61.236  80.230  98.428  1.00  0.00           C  
ATOM    294  HD2 PRO    21      61.537  79.517  97.659  1.00  0.00           H  
ATOM    295  HD3 PRO    21      60.167  80.148  98.623  1.00  0.00           H  
ATOM    296  CG  PRO    21      61.970  80.011  99.703  1.00  0.00           C  
ATOM    297  HG2 PRO    21      62.165  78.960  99.916  1.00  0.00           H  
ATOM    298  HG3 PRO    21      61.487  80.439 100.582  1.00  0.00           H  
ATOM    299  CB  PRO    21      63.203  80.814  99.401  1.00  0.00           C  
ATOM    300  HB2 PRO    21      63.805  80.245  98.692  1.00  0.00           H  
ATOM    301  HB3 PRO    21      63.775  81.053 100.297  1.00  0.00           H  
ATOM    302  CA  PRO    21      62.785  82.003  98.558  1.00  0.00           C  
ATOM    303  HA  PRO    21      62.408  82.776  99.228  1.00  0.00           H  
ATOM    304  C   PRO    21      63.896  82.633  97.712  1.00  0.00           C  
ATOM    305  O   PRO    21      64.321  81.974  96.713  1.00  0.00           O  
ATOM    306  N   GLY    22      64.452  83.803  98.068  1.00  0.00           N  
ATOM    307  H   GLY    22      64.030  84.277  98.854  1.00  0.00           H  
ATOM    308  CA  GLY    22      65.409  84.636  97.296  1.00  0.00           C  
ATOM    309  HA2 GLY    22      65.624  84.194  96.324  1.00  0.00           H  
ATOM    310  HA3 GLY    22      64.952  85.585  97.014  1.00  0.00           H  
ATOM    311  C   GLY    22      66.761  84.752  98.044  1.00  0.00           C  
ATOM    312  O   GLY    22      67.218  83.965  98.906  1.00  0.00           O  
ATOM    313  N   GLN    23      67.391  85.888  97.887  1.00  0.00           N  
ATOM    314  H   GLN    23      66.958  86.589  97.303  1.00  0.00           H  
ATOM    315  CA  GLN    23      68.629  86.259  98.657  1.00  0.00           C  
ATOM    316  HA  GLN    23      68.357  85.963  99.671  1.00  0.00           H  
ATOM    317  CB  GLN    23      69.962  85.567  98.169  1.00  0.00           C  
ATOM    318  HB2 GLN    23      70.798  85.749  98.846  1.00  0.00           H  
ATOM    319  HB3 GLN    23      69.811  84.488  98.187  1.00  0.00           H  
ATOM    320  CG  GLN    23      70.357  86.052  96.820  1.00  0.00           C  
ATOM    321  HG2 GLN    23      69.426  85.877  96.282  1.00  0.00           H  
ATOM    322  HG3 GLN    23      70.707  87.079  96.923  1.00  0.00           H  
ATOM    323  CD  GLN    23      71.430  85.232  96.107  1.00  0.00           C  
ATOM    324  OE1 GLN    23      71.841  84.166  96.508  1.00  0.00           O  
ATOM    325  NE2 GLN    23      71.992  85.694  95.016  1.00  0.00           N  
ATOM    326 HE21 GLN    23      71.798  86.618  94.658  1.00  0.00           H  
ATOM    327 HE22 GLN    23      72.629  85.208  94.401  1.00  0.00           H  
ATOM    328  C   GLN    23      68.789  87.794  98.787  1.00  0.00           C  
ATOM    329  O   GLN    23      68.543  88.507  97.811  1.00  0.00           O  
ATOM    330  N   GLY    24      69.191  88.258  99.957  1.00  0.00           N  
ATOM    331  H   GLY    24      69.473  87.645 100.709  1.00  0.00           H  
ATOM    332  CA  GLY    24      69.704  89.646 100.143  1.00  0.00           C  
ATOM    333  HA2 GLY    24      68.968  90.429  99.961  1.00  0.00           H  
ATOM    334  HA3 GLY    24      69.997  89.824 101.177  1.00  0.00           H  
ATOM    335  C   GLY    24      70.918  89.969  99.309  1.00  0.00           C  
ATOM    336  O   GLY    24      71.713  89.066  98.890  1.00  0.00           O  
ATOM    337  N   TYR    25      71.081  91.259  98.947  1.00  0.00           N  
ATOM    338  H   TYR    25      70.401  91.928  99.280  1.00  0.00           H  
ATOM    339  CA  TYR    25      72.192  91.836  98.043  1.00  0.00           C  
ATOM    340  HA  TYR    25      73.155  91.633  98.512  1.00  0.00           H  
ATOM    341  CB  TYR    25      72.289  91.095  96.718  1.00  0.00           C  
ATOM    342  HB2 TYR    25      72.589  90.059  96.871  1.00  0.00           H  
ATOM    343  HB3 TYR    25      71.258  91.010  96.373  1.00  0.00           H  
ATOM    344  CG  TYR    25      73.158  91.723  95.677  1.00  0.00           C  
ATOM    345  CD1 TYR    25      74.521  91.944  95.893  1.00  0.00           C  
ATOM    346  HD1 TYR    25      74.953  91.641  96.835  1.00  0.00           H  
ATOM    347  CE1 TYR    25      75.357  92.530  94.969  1.00  0.00           C  
ATOM    348  HE1 TYR    25      76.428  92.584  95.102  1.00  0.00           H  
ATOM    349  CZ  TYR    25      74.831  92.990  93.751  1.00  0.00           C  
ATOM    350  OH  TYR    25      75.588  93.603  92.766  1.00  0.00           O  
ATOM    351  HH  TYR    25      76.380  93.917  93.209  1.00  0.00           H  
ATOM    352  CE2 TYR    25      73.404  92.812  93.478  1.00  0.00           C  
ATOM    353  HE2 TYR    25      72.964  93.083  92.530  1.00  0.00           H  
ATOM    354  CD2 TYR    25      72.648  92.108  94.405  1.00  0.00           C  
ATOM    355  HD2 TYR    25      71.577  92.019  94.304  1.00  0.00           H  
ATOM    356  C   TYR    25      71.931  93.409  97.967  1.00  0.00           C  
ATOM    357  O   TYR    25      70.861  93.871  97.619  1.00  0.00           O  
ATOM    358  N   SER    26      72.898  94.277  98.134  1.00  0.00           N  
ATOM    359  H   SER    26      73.672  93.872  98.640  1.00  0.00           H  
ATOM    360  CA  SER    26      73.060  95.798  97.864  1.00  0.00           C  
ATOM    361  HA  SER    26      72.790  96.379  98.745  1.00  0.00           H  
ATOM    362  CB  SER    26      74.452  96.078  97.541  1.00  0.00           C  
ATOM    363  HB2 SER    26      75.056  95.832  98.415  1.00  0.00           H  
ATOM    364  HB3 SER    26      74.820  95.393  96.777  1.00  0.00           H  
ATOM    365  OG  SER    26      74.659  97.440  97.178  1.00  0.00           O  
ATOM    366  HG  SER    26      74.449  97.998  97.931  1.00  0.00           H  
ATOM    367  C   SER    26      72.130  96.357  96.712  1.00  0.00           C  
ATOM    368  O   SER    26      72.344  96.092  95.538  1.00  0.00           O  
ATOM    369  N   GLN    27      71.265  97.306  97.057  1.00  0.00           N  
ATOM    370  H   GLN    27      71.180  97.514  98.041  1.00  0.00           H  
ATOM    371  CA  GLN    27      70.283  97.954  96.150  1.00  0.00           C  
ATOM    372  HA  GLN    27      69.712  97.181  95.637  1.00  0.00           H  
ATOM    373  CB  GLN    27      69.366  98.788  97.097  1.00  0.00           C  
ATOM    374  HB2 GLN    27      69.044  98.132  97.906  1.00  0.00           H  
ATOM    375  HB3 GLN    27      69.813  99.679  97.538  1.00  0.00           H  
ATOM    376  CG  GLN    27      68.138  99.209  96.407  1.00  0.00           C  
ATOM    377  HG2 GLN    27      68.322  99.939  95.619  1.00  0.00           H  
ATOM    378  HG3 GLN    27      67.605  98.452  95.833  1.00  0.00           H  
ATOM    379  CD  GLN    27      67.143  99.731  97.370  1.00  0.00           C  
ATOM    380  OE1 GLN    27      66.727  99.059  98.330  1.00  0.00           O  
ATOM    381  NE2 GLN    27      66.572 100.906  97.084  1.00  0.00           N  
ATOM    382 HE21 GLN    27      66.764 101.359  96.202  1.00  0.00           H  
ATOM    383 HE22 GLN    27      65.993 101.321  97.801  1.00  0.00           H  
ATOM    384  C   GLN    27      70.982  98.875  95.096  1.00  0.00           C  
ATOM    385  O   GLN    27      70.269  99.261  94.163  1.00  0.00           O  
ATOM    386  N   GLN    28      72.296  99.145  95.248  1.00  0.00           N  
ATOM    387  H   GLN    28      72.732  98.730  96.060  1.00  0.00           H  
ATOM    388  CA  GLN    28      73.171  99.924  94.339  1.00  0.00           C  
ATOM    389  HA  GLN    28      72.757 100.904  94.105  1.00  0.00           H  
ATOM    390  CB  GLN    28      74.583 100.069  94.884  1.00  0.00           C  
ATOM    391  HB2 GLN    28      74.611 100.699  95.773  1.00  0.00           H  
ATOM    392  HB3 GLN    28      74.879  99.070  95.205  1.00  0.00           H  
ATOM    393  CG  GLN    28      75.599 100.655  93.919  1.00  0.00           C  
ATOM    394  HG2 GLN    28      76.557 100.726  94.435  1.00  0.00           H  
ATOM    395  HG3 GLN    28      75.707  99.911  93.129  1.00  0.00           H  
ATOM    396  CD  GLN    28      75.292 102.043  93.376  1.00  0.00           C  
ATOM    397  OE1 GLN    28      74.542 102.788  93.883  1.00  0.00           O  
ATOM    398  NE2 GLN    28      75.910 102.413  92.309  1.00  0.00           N  
ATOM    399 HE21 GLN    28      75.835 103.295  91.822  1.00  0.00           H  
ATOM    400 HE22 GLN    28      76.399 101.651  91.862  1.00  0.00           H  
ATOM    401  C   GLN    28      73.206  99.173  92.935  1.00  0.00           C  
ATOM    402  O   GLN    28      73.106  99.822  91.869  1.00  0.00           O  
ATOM    403  N   SER    29      73.133  97.834  92.875  1.00  0.00           N  
ATOM    404  H   SER    29      73.141  97.213  93.672  1.00  0.00           H  
ATOM    405  CA  SER    29      73.352  97.001  91.694  1.00  0.00           C  
ATOM    406  HA  SER    29      73.370  95.935  91.921  1.00  0.00           H  
ATOM    407  CB  SER    29      72.229  97.252  90.675  1.00  0.00           C  
ATOM    408  HB2 SER    29      72.374  98.148  90.071  1.00  0.00           H  
ATOM    409  HB3 SER    29      72.307  96.412  89.983  1.00  0.00           H  
ATOM    410  OG  SER    29      70.901  97.141  91.102  1.00  0.00           O  
ATOM    411  HG  SER    29      70.899  97.502  91.992  1.00  0.00           H  
ATOM    412  C   SER    29      74.707  97.342  91.009  1.00  0.00           C  
ATOM    413  O   SER    29      75.733  97.607  91.690  1.00  0.00           O  
ATOM    414  N   SER    30      74.855  97.466  89.660  1.00  0.00           N  
ATOM    415  H   SER    30      74.115  97.133  89.059  1.00  0.00           H  
ATOM    416  CA  SER    30      75.996  98.069  88.982  1.00  0.00           C  
ATOM    417  HA  SER    30      76.863  97.718  89.543  1.00  0.00           H  
ATOM    418  CB  SER    30      76.073  97.635  87.521  1.00  0.00           C  
ATOM    419  HB2 SER    30      76.139  96.555  87.395  1.00  0.00           H  
ATOM    420  HB3 SER    30      75.139  97.879  87.016  1.00  0.00           H  
ATOM    421  OG  SER    30      77.182  98.146  86.742  1.00  0.00           O  
ATOM    422  HG  SER    30      77.999  97.732  87.026  1.00  0.00           H  
ATOM    423  C   SER    30      75.969  99.604  89.024  1.00  0.00           C  
ATOM    424  O   SER    30      74.870 100.193  89.122  1.00  0.00           O  
ATOM    425  N   GLN    31      77.108 100.308  88.949  1.00  0.00           N  
ATOM    426  H   GLN    31      76.945 101.305  88.921  1.00  0.00           H  
ATOM    427  CA  GLN    31      78.473  99.832  89.179  1.00  0.00           C  
ATOM    428  HA  GLN    31      78.618  98.881  88.665  1.00  0.00           H  
ATOM    429  CB  GLN    31      79.374 100.932  88.593  1.00  0.00           C  
ATOM    430  HB2 GLN    31      79.018 100.960  87.563  1.00  0.00           H  
ATOM    431  HB3 GLN    31      79.168 101.894  89.061  1.00  0.00           H  
ATOM    432  CG  GLN    31      80.844 100.636  88.684  1.00  0.00           C  
ATOM    433  HG2 GLN    31      81.165 100.432  89.705  1.00  0.00           H  
ATOM    434  HG3 GLN    31      81.062  99.800  88.019  1.00  0.00           H  
ATOM    435  CD  GLN    31      81.810 101.729  88.243  1.00  0.00           C  
ATOM    436  OE1 GLN    31      81.553 102.372  87.235  1.00  0.00           O  
ATOM    437  NE2 GLN    31      82.980 101.884  88.923  1.00  0.00           N  
ATOM    438 HE21 GLN    31      83.744 102.456  88.595  1.00  0.00           H  
ATOM    439 HE22 GLN    31      83.064 101.527  89.864  1.00  0.00           H  
ATOM    440  C   GLN    31      78.654  99.696  90.749  1.00  0.00           C  
ATOM    441  O   GLN    31      78.100 100.427  91.542  1.00  0.00           O  
ATOM    442  N   PRO    32      79.361  98.632  91.231  1.00  0.00           N  
ATOM    443  CD  PRO    32      80.032  97.600  90.530  1.00  0.00           C  
ATOM    444  HD2 PRO    32      80.828  97.926  89.861  1.00  0.00           H  
ATOM    445  HD3 PRO    32      79.343  97.036  89.902  1.00  0.00           H  
ATOM    446  CG  PRO    32      80.767  96.707  91.520  1.00  0.00           C  
ATOM    447  HG2 PRO    32      81.788  97.032  91.722  1.00  0.00           H  
ATOM    448  HG3 PRO    32      80.611  95.633  91.416  1.00  0.00           H  
ATOM    449  CB  PRO    32      80.064  96.970  92.840  1.00  0.00           C  
ATOM    450  HB2 PRO    32      80.722  96.923  93.707  1.00  0.00           H  
ATOM    451  HB3 PRO    32      79.331  96.182  93.014  1.00  0.00           H  
ATOM    452  CA  PRO    32      79.540  98.439  92.674  1.00  0.00           C  
ATOM    453  HA  PRO    32      78.560  98.521  93.142  1.00  0.00           H  
ATOM    454  C   PRO    32      80.532  99.351  93.390  1.00  0.00           C  
ATOM    455  O   PRO    32      81.599  99.599  92.843  1.00  0.00           O  
ATOM    456  N   TYR    33      80.287  99.870  94.589  1.00  0.00           N  
ATOM    457  H   TYR    33      79.371  99.743  94.997  1.00  0.00           H  
ATOM    458  CA  TYR    33      81.318 100.613  95.332  1.00  0.00           C  
ATOM    459  HA  TYR    33      82.291 100.535  94.847  1.00  0.00           H  
ATOM    460  CB  TYR    33      80.863 102.111  95.270  1.00  0.00           C  
ATOM    461  HB2 TYR    33      79.834 102.210  95.617  1.00  0.00           H  
ATOM    462  HB3 TYR    33      81.538 102.634  95.947  1.00  0.00           H  
ATOM    463  CG  TYR    33      80.879 102.699  93.834  1.00  0.00           C  
ATOM    464  CD1 TYR    33      82.019 103.327  93.338  1.00  0.00           C  
ATOM    465  HD1 TYR    33      82.948 103.280  93.887  1.00  0.00           H  
ATOM    466  CE1 TYR    33      82.052 103.923  92.092  1.00  0.00           C  
ATOM    467  HE1 TYR    33      82.946 104.442  91.780  1.00  0.00           H  
ATOM    468  CZ  TYR    33      80.853 104.031  91.341  1.00  0.00           C  
ATOM    469  OH  TYR    33      80.673 104.909  90.284  1.00  0.00           O  
ATOM    470  HH  TYR    33      81.480 105.403  90.123  1.00  0.00           H  
ATOM    471  CE2 TYR    33      79.696 103.398  91.853  1.00  0.00           C  
ATOM    472  HE2 TYR    33      78.792 103.429  91.264  1.00  0.00           H  
ATOM    473  CD2 TYR    33      79.716 102.747  93.077  1.00  0.00           C  
ATOM    474  HD2 TYR    33      78.807 102.280  93.429  1.00  0.00           H  
ATOM    475  C   TYR    33      81.485 100.214  96.814  1.00  0.00           C  
ATOM    476  O   TYR    33      82.333 100.801  97.492  1.00  0.00           O  
ATOM    477  N   GLY    34      80.792  99.161  97.309  1.00  0.00           N  
ATOM    478  H   GLY    34      80.221  98.653  96.648  1.00  0.00           H  
ATOM    479  CA  GLY    34      80.700  98.716  98.624  1.00  0.00           C  
ATOM    480  HA2 GLY    34      80.441  97.659  98.683  1.00  0.00           H  
ATOM    481  HA3 GLY    34      81.610  99.061  99.115  1.00  0.00           H  
ATOM    482  C   GLY    34      79.640  99.554  99.317  1.00  0.00           C  
ATOM    483  O   GLY    34      79.244 100.692  98.922  1.00  0.00           O  
ATOM    484  N   GLN    35      79.105  98.960 100.369  1.00  0.00           N  
ATOM    485  H   GLN    35      79.388  98.004 100.527  1.00  0.00           H  
ATOM    486  CA  GLN    35      77.966  99.516 101.126  1.00  0.00           C  
ATOM    487  HA  GLN    35      77.900 100.563 100.831  1.00  0.00           H  
ATOM    488  CB  GLN    35      76.649  98.890 100.641  1.00  0.00           C  
ATOM    489  HB2 GLN    35      76.477  99.260  99.630  1.00  0.00           H  
ATOM    490  HB3 GLN    35      76.646  97.800 100.640  1.00  0.00           H  
ATOM    491  CG  GLN    35      75.538  99.498 101.441  1.00  0.00           C  
ATOM    492  HG2 GLN    35      75.462  99.046 102.429  1.00  0.00           H  
ATOM    493  HG3 GLN    35      75.503 100.581 101.559  1.00  0.00           H  
ATOM    494  CD  GLN    35      74.188  99.196 100.877  1.00  0.00           C  
ATOM    495  OE1 GLN    35      73.995  98.748  99.728  1.00  0.00           O  
ATOM    496  NE2 GLN    35      73.108  99.397 101.626  1.00  0.00           N  
ATOM    497 HE21 GLN    35      73.209  99.947 102.468  1.00  0.00           H  
ATOM    498 HE22 GLN    35      72.221  99.084 101.256  1.00  0.00           H  
ATOM    499  C   GLN    35      78.094  99.191 102.673  1.00  0.00           C  
ATOM    500  O   GLN    35      78.167  98.012 103.079  1.00  0.00           O  
ATOM    501  N   GLN    36      78.019 100.148 103.591  1.00  0.00           N  
ATOM    502  H   GLN    36      78.096  99.846 104.552  1.00  0.00           H  
ATOM    503  CA  GLN    36      78.012 101.572 103.286  1.00  0.00           C  
ATOM    504  HA  GLN    36      77.196 101.779 102.594  1.00  0.00           H  
ATOM    505  CB  GLN    36      77.872 102.265 104.637  1.00  0.00           C  
ATOM    506  HB2 GLN    36      76.924 101.968 105.084  1.00  0.00           H  
ATOM    507  HB3 GLN    36      78.645 102.067 105.379  1.00  0.00           H  
ATOM    508  CG  GLN    36      77.835 103.780 104.639  1.00  0.00           C  
ATOM    509  HG2 GLN    36      77.620 104.121 105.651  1.00  0.00           H  
ATOM    510  HG3 GLN    36      78.816 104.148 104.339  1.00  0.00           H  
ATOM    511  CD  GLN    36      76.734 104.431 103.772  1.00  0.00           C  
ATOM    512  OE1 GLN    36      75.614 103.953 103.569  1.00  0.00           O  
ATOM    513  NE2 GLN    36      77.050 105.492 103.012  1.00  0.00           N  
ATOM    514 HE21 GLN    36      77.936 105.946 103.182  1.00  0.00           H  
ATOM    515 HE22 GLN    36      76.476 105.478 102.181  1.00  0.00           H  
ATOM    516  C   GLN    36      79.327 102.075 102.616  1.00  0.00           C  
ATOM    517  O   GLN    36      80.453 101.653 103.048  1.00  0.00           O  
ATOM    518  N   SER    37      79.218 102.825 101.507  1.00  0.00           N  
ATOM    519  H   SER    37      78.324 103.080 101.110  1.00  0.00           H  
ATOM    520  CA  SER    37      80.385 103.484 100.848  1.00  0.00           C  
ATOM    521  HA  SER    37      81.143 102.747 100.582  1.00  0.00           H  
ATOM    522  CB  SER    37      79.906 104.084  99.522  1.00  0.00           C  
ATOM    523  HB2 SER    37      79.392 103.256  99.034  1.00  0.00           H  
ATOM    524  HB3 SER    37      79.268 104.951  99.694  1.00  0.00           H  
ATOM    525  OG  SER    37      81.024 104.338  98.685  1.00  0.00           O  
ATOM    526  HG  SER    37      80.721 104.367  97.775  1.00  0.00           H  
ATOM    527  C   SER    37      81.217 104.420 101.717  1.00  0.00           C  
ATOM    528  O   SER    37      80.724 104.843 102.800  1.00  0.00           O  
ATOM    529  N   TYR    38      82.460 104.709 101.367  1.00  0.00           N  
ATOM    530  H   TYR    38      82.788 104.433 100.453  1.00  0.00           H  
ATOM    531  CA  TYR    38      83.402 105.658 101.999  1.00  0.00           C  
ATOM    532  HA  TYR    38      83.666 105.219 102.960  1.00  0.00           H  
ATOM    533  CB  TYR    38      84.671 105.794 101.242  1.00  0.00           C  
ATOM    534  HB2 TYR    38      85.320 106.602 101.582  1.00  0.00           H  
ATOM    535  HB3 TYR    38      85.257 104.877 101.303  1.00  0.00           H  
ATOM    536  CG  TYR    38      84.462 105.990  99.725  1.00  0.00           C  
ATOM    537  CD1 TYR    38      84.289 107.252  99.163  1.00  0.00           C  
ATOM    538  HD1 TYR    38      84.474 108.092  99.816  1.00  0.00           H  
ATOM    539  CE1 TYR    38      83.869 107.435  97.832  1.00  0.00           C  
ATOM    540  HE1 TYR    38      83.771 108.429  97.421  1.00  0.00           H  
ATOM    541  CZ  TYR    38      83.635 106.358  97.031  1.00  0.00           C  
ATOM    542  OH  TYR    38      83.246 106.538  95.749  1.00  0.00           O  
ATOM    543  HH  TYR    38      83.539 105.800  95.210  1.00  0.00           H  
ATOM    544  CE2 TYR    38      83.943 105.083  97.506  1.00  0.00           C  
ATOM    545  HE2 TYR    38      84.031 104.191  96.905  1.00  0.00           H  
ATOM    546  CD2 TYR    38      84.306 104.898  98.861  1.00  0.00           C  
ATOM    547  HD2 TYR    38      84.452 103.891  99.222  1.00  0.00           H  
ATOM    548  C   TYR    38      82.823 107.028 102.200  1.00  0.00           C  
ATOM    549  O   TYR    38      82.042 107.581 101.465  1.00  0.00           O  
ATOM    550  N   SER    39      83.325 107.677 103.262  1.00  0.00           N  
ATOM    551  H   SER    39      83.865 107.120 103.909  1.00  0.00           H  
ATOM    552  CA  SER    39      83.008 109.092 103.658  1.00  0.00           C  
ATOM    553  HA  SER    39      81.937 109.177 103.838  1.00  0.00           H  
ATOM    554  CB  SER    39      83.774 109.485 104.997  1.00  0.00           C  
ATOM    555  HB2 SER    39      83.753 110.566 105.133  1.00  0.00           H  
ATOM    556  HB3 SER    39      83.406 108.962 105.880  1.00  0.00           H  
ATOM    557  OG  SER    39      85.104 109.159 104.765  1.00  0.00           O  
ATOM    558  HG  SER    39      85.415 109.762 104.087  1.00  0.00           H  
ATOM    559  C   SER    39      83.398 110.125 102.591  1.00  0.00           C  
ATOM    560  O   SER    39      84.166 109.960 101.695  1.00  0.00           O  
ATOM    561  N   GLY    40      82.868 111.305 102.743  1.00  0.00           N  
ATOM    562  H   GLY    40      82.226 111.510 103.495  1.00  0.00           H  
ATOM    563  CA  GLY    40      83.199 112.478 101.870  1.00  0.00           C  
ATOM    564  HA2 GLY    40      83.096 112.188 100.824  1.00  0.00           H  
ATOM    565  HA3 GLY    40      82.485 113.280 102.060  1.00  0.00           H  
ATOM    566  C   GLY    40      84.573 113.144 102.122  1.00  0.00           C  
ATOM    567  O   GLY    40      85.393 112.533 102.811  1.00  0.00           O  
ATOM    568  N   TYR    41      84.915 114.267 101.532  1.00  0.00           N  
ATOM    569  H   TYR    41      85.802 114.662 101.812  1.00  0.00           H  
ATOM    570  CA  TYR    41      84.050 115.163 100.708  1.00  0.00           C  
ATOM    571  HA  TYR    41      83.198 114.539 100.438  1.00  0.00           H  
ATOM    572  CB  TYR    41      83.592 116.330 101.506  1.00  0.00           C  
ATOM    573  HB2 TYR    41      84.465 116.930 101.763  1.00  0.00           H  
ATOM    574  HB3 TYR    41      82.939 116.923 100.865  1.00  0.00           H  
ATOM    575  CG  TYR    41      82.843 116.001 102.773  1.00  0.00           C  
ATOM    576  CD1 TYR    41      81.493 115.952 102.751  1.00  0.00           C  
ATOM    577  HD1 TYR    41      81.085 116.168 101.775  1.00  0.00           H  
ATOM    578  CE1 TYR    41      80.742 115.432 103.835  1.00  0.00           C  
ATOM    579  HE1 TYR    41      79.681 115.268 103.723  1.00  0.00           H  
ATOM    580  CZ  TYR    41      81.401 115.135 105.016  1.00  0.00           C  
ATOM    581  OH  TYR    41      80.704 114.629 106.074  1.00  0.00           O  
ATOM    582  HH  TYR    41      79.803 114.930 106.218  1.00  0.00           H  
ATOM    583  CE2 TYR    41      82.791 115.358 105.179  1.00  0.00           C  
ATOM    584  HE2 TYR    41      83.284 114.976 106.061  1.00  0.00           H  
ATOM    585  CD2 TYR    41      83.478 115.671 104.024  1.00  0.00           C  
ATOM    586  HD2 TYR    41      84.548 115.775 104.128  1.00  0.00           H  
ATOM    587  C   TYR    41      84.728 115.728  99.513  1.00  0.00           C  
ATOM    588  O   TYR    41      85.968 115.912  99.404  1.00  0.00           O  
ATOM    589  N   SER    42      83.866 115.970  98.511  1.00  0.00           N  
ATOM    590  H   SER    42      82.888 115.848  98.728  1.00  0.00           H  
ATOM    591  CA  SER    42      84.194 116.472  97.156  1.00  0.00           C  
ATOM    592  HA  SER    42      85.213 116.186  96.895  1.00  0.00           H  
ATOM    593  CB  SER    42      83.242 115.878  96.170  1.00  0.00           C  
ATOM    594  HB2 SER    42      83.325 114.791  96.134  1.00  0.00           H  
ATOM    595  HB3 SER    42      82.244 116.088  96.555  1.00  0.00           H  
ATOM    596  OG  SER    42      83.526 116.253  94.844  1.00  0.00           O  
ATOM    597  HG  SER    42      84.052 115.593  94.387  1.00  0.00           H  
ATOM    598  C   SER    42      84.210 118.042  97.125  1.00  0.00           C  
ATOM    599  O   SER    42      83.339 118.712  96.546  1.00  0.00           O  
ATOM    600  N   GLN    43      85.194 118.729  97.695  1.00  0.00           N  
ATOM    601  H   GLN    43      85.888 118.233  98.237  1.00  0.00           H  
ATOM    602  CA  GLN    43      85.282 120.185  97.672  1.00  0.00           C  
ATOM    603  HA  GLN    43      84.802 120.542  96.761  1.00  0.00           H  
ATOM    604  CB  GLN    43      84.516 120.731  98.937  1.00  0.00           C  
ATOM    605  HB2 GLN    43      84.342 121.785  98.722  1.00  0.00           H  
ATOM    606  HB3 GLN    43      83.477 120.404  98.958  1.00  0.00           H  
ATOM    607  CG  GLN    43      85.129 120.559 100.320  1.00  0.00           C  
ATOM    608  HG2 GLN    43      85.009 119.496 100.529  1.00  0.00           H  
ATOM    609  HG3 GLN    43      86.133 120.942 100.501  1.00  0.00           H  
ATOM    610  CD  GLN    43      84.265 121.377 101.274  1.00  0.00           C  
ATOM    611  OE1 GLN    43      83.135 121.824 101.039  1.00  0.00           O  
ATOM    612  NE2 GLN    43      84.635 121.463 102.478  1.00  0.00           N  
ATOM    613 HE21 GLN    43      85.517 121.069 102.773  1.00  0.00           H  
ATOM    614 HE22 GLN    43      84.112 121.986 103.166  1.00  0.00           H  
ATOM    615  C   GLN    43      86.731 120.703  97.500  1.00  0.00           C  
ATOM    616  O   GLN    43      87.553 120.516  98.407  1.00  0.00           O  
ATOM    617  N   SER    44      86.989 121.308  96.319  1.00  0.00           N  
ATOM    618  H   SER    44      86.355 121.500  95.557  1.00  0.00           H  
ATOM    619  CA  SER    44      88.377 121.649  96.055  1.00  0.00           C  
ATOM    620  HA  SER    44      89.005 122.003  96.872  1.00  0.00           H  
ATOM    621  CB  SER    44      88.992 120.280  95.447  1.00  0.00           C  
ATOM    622  HB2 SER    44      88.859 119.506  96.202  1.00  0.00           H  
ATOM    623  HB3 SER    44      88.460 119.875  94.586  1.00  0.00           H  
ATOM    624  OG  SER    44      90.351 120.463  95.099  1.00  0.00           O  
ATOM    625  HG  SER    44      90.584 119.590  94.776  1.00  0.00           H  
ATOM    626  C   SER    44      88.335 122.632  94.895  1.00  0.00           C  
ATOM    627  O   SER    44      87.481 122.544  93.999  1.00  0.00           O  
ATOM    628  N   THR    45      89.310 123.533  94.778  1.00  0.00           N  
ATOM    629  H   THR    45      90.003 123.688  95.496  1.00  0.00           H  
ATOM    630  CA  THR    45      89.488 124.284  93.494  1.00  0.00           C  
ATOM    631  HA  THR    45      88.535 124.267  92.966  1.00  0.00           H  
ATOM    632  CB  THR    45      89.890 125.763  93.793  1.00  0.00           C  
ATOM    633  HB  THR    45      89.894 126.405  92.912  1.00  0.00           H  
ATOM    634  CG2 THR    45      88.838 126.362  94.769  1.00  0.00           C  
ATOM    635 HG21 THR    45      89.019 127.436  94.744  1.00  0.00           H  
ATOM    636 HG22 THR    45      87.825 126.026  94.546  1.00  0.00           H  
ATOM    637 HG23 THR    45      88.985 125.927  95.758  1.00  0.00           H  
ATOM    638  OG1 THR    45      91.122 125.765  94.503  1.00  0.00           O  
ATOM    639  HG1 THR    45      91.679 126.394  94.037  1.00  0.00           H  
ATOM    640  C   THR    45      90.535 123.676  92.470  1.00  0.00           C  
ATOM    641  O   THR    45      90.629 124.158  91.370  1.00  0.00           O  
ATOM    642  N   ASP    46      91.272 122.602  92.825  1.00  0.00           N  
ATOM    643  H   ASP    46      91.043 122.212  93.728  1.00  0.00           H  
ATOM    644  CA  ASP    46      92.387 121.959  92.012  1.00  0.00           C  
ATOM    645  HA  ASP    46      92.504 122.492  91.069  1.00  0.00           H  
ATOM    646  CB  ASP    46      93.738 121.982  92.728  1.00  0.00           C  
ATOM    647  HB2 ASP    46      94.030 123.024  92.855  1.00  0.00           H  
ATOM    648  HB3 ASP    46      93.570 121.619  93.742  1.00  0.00           H  
ATOM    649  CG  ASP    46      94.849 121.205  91.976  1.00  0.00           C  
ATOM    650  OD1 ASP    46      95.928 121.034  92.465  1.00  0.00           O  
ATOM    651  OD2 ASP    46      94.602 120.990  90.777  1.00  0.00           O  
ATOM    652  C   ASP    46      91.966 120.480  91.808  1.00  0.00           C  
ATOM    653  O   ASP    46      92.021 119.676  92.743  1.00  0.00           O  
ATOM    654  N   THR    47      91.565 120.041  90.577  1.00  0.00           N  
ATOM    655  H   THR    47      91.429 120.698  89.822  1.00  0.00           H  
ATOM    656  CA  THR    47      90.973 118.700  90.430  1.00  0.00           C  
ATOM    657  HA  THR    47      91.102 118.037  91.286  1.00  0.00           H  
ATOM    658  CB  THR    47      89.538 118.833  90.116  1.00  0.00           C  
ATOM    659  HB  THR    47      89.072 117.896  89.812  1.00  0.00           H  
ATOM    660  CG2 THR    47      88.763 119.422  91.263  1.00  0.00           C  
ATOM    661 HG21 THR    47      87.757 119.615  90.891  1.00  0.00           H  
ATOM    662 HG22 THR    47      88.765 118.779  92.143  1.00  0.00           H  
ATOM    663 HG23 THR    47      89.178 120.402  91.497  1.00  0.00           H  
ATOM    664  OG1 THR    47      89.426 119.653  89.010  1.00  0.00           O  
ATOM    665  HG1 THR    47      89.492 119.082  88.241  1.00  0.00           H  
ATOM    666  C   THR    47      91.722 117.878  89.307  1.00  0.00           C  
ATOM    667  O   THR    47      91.323 116.787  88.909  1.00  0.00           O  
ATOM    668  N   SER    48      92.811 118.445  88.784  1.00  0.00           N  
ATOM    669  H   SER    48      93.035 119.353  89.166  1.00  0.00           H  
ATOM    670  CA  SER    48      93.541 117.810  87.610  1.00  0.00           C  
ATOM    671  HA  SER    48      92.871 117.857  86.752  1.00  0.00           H  
ATOM    672  CB  SER    48      94.756 118.613  87.378  1.00  0.00           C  
ATOM    673  HB2 SER    48      95.422 118.304  86.573  1.00  0.00           H  
ATOM    674  HB3 SER    48      94.543 119.675  87.263  1.00  0.00           H  
ATOM    675  OG  SER    48      95.576 118.545  88.493  1.00  0.00           O  
ATOM    676  HG  SER    48      96.015 119.369  88.719  1.00  0.00           H  
ATOM    677  C   SER    48      93.852 116.380  87.855  1.00  0.00           C  
ATOM    678  O   SER    48      94.052 115.891  89.003  1.00  0.00           O  
ATOM    679  N   GLY    49      93.951 115.634  86.711  1.00  0.00           N  
ATOM    680  H   GLY    49      93.972 116.202  85.876  1.00  0.00           H  
ATOM    681  CA  GLY    49      94.421 114.287  86.631  1.00  0.00           C  
ATOM    682  HA2 GLY    49      95.144 114.153  87.435  1.00  0.00           H  
ATOM    683  HA3 GLY    49      93.570 113.651  86.876  1.00  0.00           H  
ATOM    684  C   GLY    49      95.108 113.993  85.211  1.00  0.00           C  
ATOM    685  O   GLY    49      94.569 114.458  84.188  1.00  0.00           O  
ATOM    686  N   TYR    50      96.275 113.361  85.123  1.00  0.00           N  
ATOM    687  H   TYR    50      96.638 113.084  84.222  1.00  0.00           H  
ATOM    688  CA  TYR    50      96.866 112.586  86.279  1.00  0.00           C  
ATOM    689  HA  TYR    50      96.935 113.231  87.155  1.00  0.00           H  
ATOM    690  CB  TYR    50      95.949 111.353  86.720  1.00  0.00           C  
ATOM    691  HB2 TYR    50      94.887 111.598  86.754  1.00  0.00           H  
ATOM    692  HB3 TYR    50      96.067 110.473  86.087  1.00  0.00           H  
ATOM    693  CG  TYR    50      96.227 110.806  88.070  1.00  0.00           C  
ATOM    694  CD1 TYR    50      97.086 109.696  88.210  1.00  0.00           C  
ATOM    695  HD1 TYR    50      97.385 109.052  87.396  1.00  0.00           H  
ATOM    696  CE1 TYR    50      97.489 109.199  89.507  1.00  0.00           C  
ATOM    697  HE1 TYR    50      98.138 108.337  89.535  1.00  0.00           H  
ATOM    698  CZ  TYR    50      97.090 109.842  90.636  1.00  0.00           C  
ATOM    699  OH  TYR    50      97.624 109.559  91.804  1.00  0.00           O  
ATOM    700  HH  TYR    50      98.391 108.982  91.792  1.00  0.00           H  
ATOM    701  CE2 TYR    50      96.389 111.028  90.536  1.00  0.00           C  
ATOM    702  HE2 TYR    50      96.162 111.589  91.431  1.00  0.00           H  
ATOM    703  CD2 TYR    50      95.928 111.441  89.262  1.00  0.00           C  
ATOM    704  HD2 TYR    50      95.321 112.334  89.251  1.00  0.00           H  
ATOM    705  C   TYR    50      98.260 112.072  85.847  1.00  0.00           C  
ATOM    706  O   TYR    50      98.418 111.603  84.719  1.00  0.00           O  
ATOM    707  N   GLY    51      99.345 112.228  86.597  1.00  0.00           N  
ATOM    708  H   GLY    51     100.080 111.598  86.311  1.00  0.00           H  
ATOM    709  CA  GLY    51      99.428 112.748  87.992  1.00  0.00           C  
ATOM    710  HA2 GLY    51      99.057 113.772  88.047  1.00  0.00           H  
ATOM    711  HA3 GLY    51      98.902 112.155  88.740  1.00  0.00           H  
ATOM    712  C   GLY    51     100.933 112.944  88.472  1.00  0.00           C  
ATOM    713  O   GLY    51     101.759 112.054  88.161  1.00  0.00           O  
ATOM    714  N   GLN    52     101.310 113.947  89.257  1.00  0.00           N  
ATOM    715  H   GLN    52     100.499 114.457  89.575  1.00  0.00           H  
ATOM    716  CA  GLN    52     102.671 114.284  89.762  1.00  0.00           C  
ATOM    717  HA  GLN    52     102.559 115.251  90.253  1.00  0.00           H  
ATOM    718  CB  GLN    52     103.200 113.287  90.868  1.00  0.00           C  
ATOM    719  HB2 GLN    52     103.237 112.239  90.569  1.00  0.00           H  
ATOM    720  HB3 GLN    52     104.205 113.634  91.104  1.00  0.00           H  
ATOM    721  CG  GLN    52     102.266 113.413  92.088  1.00  0.00           C  
ATOM    722  HG2 GLN    52     102.742 113.148  93.032  1.00  0.00           H  
ATOM    723  HG3 GLN    52     101.964 114.437  92.307  1.00  0.00           H  
ATOM    724  CD  GLN    52     101.002 112.515  91.969  1.00  0.00           C  
ATOM    725  OE1 GLN    52      99.983 112.863  92.556  1.00  0.00           O  
ATOM    726  NE2 GLN    52     101.024 111.312  91.327  1.00  0.00           N  
ATOM    727 HE21 GLN    52     101.849 111.064  90.801  1.00  0.00           H  
ATOM    728 HE22 GLN    52     100.212 110.717  91.408  1.00  0.00           H  
ATOM    729  C   GLN    52     103.714 114.433  88.641  1.00  0.00           C  
ATOM    730  O   GLN    52     104.551 113.546  88.486  1.00  0.00           O  
ATOM    731  N   SER    53     103.779 115.500  87.868  1.00  0.00           N  
ATOM    732  H   SER    53     104.389 115.456  87.065  1.00  0.00           H  
ATOM    733  CA  SER    53     102.708 116.506  87.619  1.00  0.00           C  
ATOM    734  HA  SER    53     102.494 116.875  88.622  1.00  0.00           H  
ATOM    735  CB  SER    53     103.233 117.787  86.997  1.00  0.00           C  
ATOM    736  HB2 SER    53     102.491 118.569  87.162  1.00  0.00           H  
ATOM    737  HB3 SER    53     104.239 118.039  87.331  1.00  0.00           H  
ATOM    738  OG  SER    53     103.332 117.409  85.673  1.00  0.00           O  
ATOM    739  HG  SER    53     103.934 116.662  85.718  1.00  0.00           H  
ATOM    740  C   SER    53     101.500 115.987  86.889  1.00  0.00           C  
ATOM    741  O   SER    53     101.545 114.965  86.209  1.00  0.00           O  
ATOM    742  N   SER    54     100.322 116.680  86.999  1.00  0.00           N  
ATOM    743  H   SER    54     100.325 117.502  87.586  1.00  0.00           H  
ATOM    744  CA  SER    54      99.073 116.242  86.357  1.00  0.00           C  
ATOM    745  HA  SER    54      98.999 115.159  86.460  1.00  0.00           H  
ATOM    746  CB  SER    54      97.848 116.800  86.916  1.00  0.00           C  
ATOM    747  HB2 SER    54      97.932 117.886  86.946  1.00  0.00           H  
ATOM    748  HB3 SER    54      96.890 116.615  86.431  1.00  0.00           H  
ATOM    749  OG  SER    54      97.616 116.285  88.194  1.00  0.00           O  
ATOM    750  HG  SER    54      98.353 116.536  88.755  1.00  0.00           H  
ATOM    751  C   SER    54      99.054 116.585  84.861  1.00  0.00           C  
ATOM    752  O   SER    54      98.188 116.117  84.061  1.00  0.00           O  
ATOM    753  N   TYR    55      99.927 117.468  84.363  1.00  0.00           N  
ATOM    754  H   TYR    55     100.560 117.830  85.061  1.00  0.00           H  
ATOM    755  CA  TYR    55      99.847 118.089  83.063  1.00  0.00           C  
ATOM    756  HA  TYR    55      99.002 117.698  82.498  1.00  0.00           H  
ATOM    757  CB  TYR    55      99.694 119.588  83.308  1.00  0.00           C  
ATOM    758  HB2 TYR    55     100.712 119.958  83.429  1.00  0.00           H  
ATOM    759  HB3 TYR    55      99.271 120.114  82.453  1.00  0.00           H  
ATOM    760  CG  TYR    55      98.890 119.940  84.544  1.00  0.00           C  
ATOM    761  CD1 TYR    55      99.546 120.196  85.781  1.00  0.00           C  
ATOM    762  HD1 TYR    55     100.612 120.026  85.814  1.00  0.00           H  
ATOM    763  CE1 TYR    55      98.773 120.719  86.835  1.00  0.00           C  
ATOM    764  HE1 TYR    55      99.245 120.969  87.774  1.00  0.00           H  
ATOM    765  CZ  TYR    55      97.394 120.866  86.690  1.00  0.00           C  
ATOM    766  OH  TYR    55      96.693 121.288  87.796  1.00  0.00           O  
ATOM    767  HH  TYR    55      97.213 121.871  88.353  1.00  0.00           H  
ATOM    768  CE2 TYR    55      96.720 120.556  85.475  1.00  0.00           C  
ATOM    769  HE2 TYR    55      95.665 120.763  85.369  1.00  0.00           H  
ATOM    770  CD2 TYR    55      97.499 120.071  84.397  1.00  0.00           C  
ATOM    771  HD2 TYR    55      97.134 119.815  83.414  1.00  0.00           H  
ATOM    772  C   TYR    55     101.224 117.832  82.363  1.00  0.00           C  
ATOM    773  O   TYR    55     102.267 118.121  82.967  1.00  0.00           O  
ATOM    774  N   SER    56     101.298 117.306  81.134  1.00  0.00           N  
ATOM    775  H   SER    56     102.262 117.299  80.832  1.00  0.00           H  
ATOM    776  CA  SER    56     100.286 116.553  80.308  1.00  0.00           C  
ATOM    777  HA  SER    56     100.927 115.965  79.651  1.00  0.00           H  
ATOM    778  CB  SER    56      99.518 115.560  81.190  1.00  0.00           C  
ATOM    779  HB2 SER    56     100.279 115.202  81.883  1.00  0.00           H  
ATOM    780  HB3 SER    56      98.720 116.060  81.739  1.00  0.00           H  
ATOM    781  OG  SER    56      98.846 114.505  80.504  1.00  0.00           O  
ATOM    782  HG  SER    56      97.922 114.744  80.399  1.00  0.00           H  
ATOM    783  C   SER    56      99.367 117.495  79.494  1.00  0.00           C  
ATOM    784  O   SER    56      98.476 118.220  80.022  1.00  0.00           O  
ATOM    785  N   SER    57      99.378 117.668  78.159  1.00  0.00           N  
ATOM    786  H   SER    57      98.739 118.393  77.864  1.00  0.00           H  
ATOM    787  CA  SER    57     100.209 117.104  77.078  1.00  0.00           C  
ATOM    788  HA  SER    57     101.227 117.052  77.463  1.00  0.00           H  
ATOM    789  CB  SER    57      99.813 115.632  76.596  1.00  0.00           C  
ATOM    790  HB2 SER    57     100.457 115.231  75.813  1.00  0.00           H  
ATOM    791  HB3 SER    57      99.802 114.928  77.428  1.00  0.00           H  
ATOM    792  OG  SER    57      98.506 115.627  76.043  1.00  0.00           O  
ATOM    793  HG  SER    57      97.976 115.321  76.782  1.00  0.00           H  
ATOM    794  C   SER    57     100.217 118.129  75.914  1.00  0.00           C  
ATOM    795  O   SER    57      99.247 118.867  75.628  1.00  0.00           O  
ATOM    796  N   TYR    58     101.390 118.185  75.319  1.00  0.00           N  
ATOM    797  H   TYR    58     102.122 117.496  75.422  1.00  0.00           H  
ATOM    798  CA  TYR    58     101.694 119.336  74.589  1.00  0.00           C  
ATOM    799  HA  TYR    58     100.854 120.000  74.385  1.00  0.00           H  
ATOM    800  CB  TYR    58     102.720 120.259  75.376  1.00  0.00           C  
ATOM    801  HB2 TYR    58     103.578 119.612  75.561  1.00  0.00           H  
ATOM    802  HB3 TYR    58     102.817 121.134  74.733  1.00  0.00           H  
ATOM    803  CG  TYR    58     102.197 120.646  76.763  1.00  0.00           C  
ATOM    804  CD1 TYR    58     101.077 121.550  76.881  1.00  0.00           C  
ATOM    805  HD1 TYR    58     100.539 121.971  76.045  1.00  0.00           H  
ATOM    806  CE1 TYR    58     100.479 121.883  78.102  1.00  0.00           C  
ATOM    807  HE1 TYR    58      99.578 122.461  78.241  1.00  0.00           H  
ATOM    808  CZ  TYR    58     101.070 121.262  79.273  1.00  0.00           C  
ATOM    809  OH  TYR    58     100.628 121.537  80.547  1.00  0.00           O  
ATOM    810  HH  TYR    58      99.722 121.827  80.670  1.00  0.00           H  
ATOM    811  CE2 TYR    58     102.164 120.320  79.140  1.00  0.00           C  
ATOM    812  HE2 TYR    58     102.613 119.738  79.931  1.00  0.00           H  
ATOM    813  CD2 TYR    58     102.720 119.994  77.878  1.00  0.00           C  
ATOM    814  HD2 TYR    58     103.530 119.289  77.762  1.00  0.00           H  
ATOM    815  C   TYR    58     102.239 119.031  73.214  1.00  0.00           C  
ATOM    816  O   TYR    58     103.419 119.245  72.833  1.00  0.00           O  
ATOM    817  N   GLY    59     101.455 118.480  72.330  1.00  0.00           N  
ATOM    818  H   GLY    59     101.932 118.310  71.456  1.00  0.00           H  
ATOM    819  CA  GLY    59     100.039 118.377  72.310  1.00  0.00           C  
ATOM    820  HA2 GLY    59      99.809 117.708  71.480  1.00  0.00           H  
ATOM    821  HA3 GLY    59      99.600 118.041  73.250  1.00  0.00           H  
ATOM    822  C   GLY    59      99.384 119.775  72.013  1.00  0.00           C  
ATOM    823  O   GLY    59     100.036 120.834  71.928  1.00  0.00           O  
ATOM    824  N   GLN    60      98.067 119.859  71.936  1.00  0.00           N  
ATOM    825  H   GLN    60      97.719 120.788  71.747  1.00  0.00           H  
ATOM    826  CA  GLN    60      97.167 118.647  71.837  1.00  0.00           C  
ATOM    827  HA  GLN    60      97.425 117.938  72.624  1.00  0.00           H  
ATOM    828  CB  GLN    60      95.668 119.004  71.982  1.00  0.00           C  
ATOM    829  HB2 GLN    60      95.289 119.596  71.149  1.00  0.00           H  
ATOM    830  HB3 GLN    60      95.155 118.043  71.994  1.00  0.00           H  
ATOM    831  CG  GLN    60      95.242 119.731  73.245  1.00  0.00           C  
ATOM    832  HG2 GLN    60      95.753 120.689  73.341  1.00  0.00           H  
ATOM    833  HG3 GLN    60      94.213 120.074  73.146  1.00  0.00           H  
ATOM    834  CD  GLN    60      95.359 118.860  74.523  1.00  0.00           C  
ATOM    835  OE1 GLN    60      94.332 118.537  75.189  1.00  0.00           O  
ATOM    836  NE2 GLN    60      96.485 118.374  74.984  1.00  0.00           N  
ATOM    837 HE21 GLN    60      97.389 118.799  74.834  1.00  0.00           H  
ATOM    838 HE22 GLN    60      96.388 117.830  75.830  1.00  0.00           H  
ATOM    839  C   GLN    60      97.224 117.854  70.536  1.00  0.00           C  
ATOM    840  O   GLN    60      97.550 118.377  69.475  1.00  0.00           O  
ATOM    841  N   SER    61      97.142 116.480  70.588  1.00  0.00           N  
ATOM    842  H   SER    61      97.089 116.040  71.496  1.00  0.00           H  
ATOM    843  CA  SER    61      97.383 115.540  69.455  1.00  0.00           C  
ATOM    844  HA  SER    61      97.205 116.087  68.530  1.00  0.00           H  
ATOM    845  CB  SER    61      98.827 115.094  69.341  1.00  0.00           C  
ATOM    846  HB2 SER    61      99.448 115.979  69.486  1.00  0.00           H  
ATOM    847  HB3 SER    61      99.096 114.337  70.078  1.00  0.00           H  
ATOM    848  OG  SER    61      98.956 114.400  68.063  1.00  0.00           O  
ATOM    849  HG  SER    61      98.671 114.970  67.345  1.00  0.00           H  
ATOM    850  C   SER    61      96.529 114.254  69.597  1.00  0.00           C  
ATOM    851  O   SER    61      96.463 113.595  70.657  1.00  0.00           O  
ATOM    852  N   GLN    62      95.906 113.831  68.490  1.00  0.00           N  
ATOM    853  H   GLN    62      96.307 114.126  67.611  1.00  0.00           H  
ATOM    854  CA  GLN    62      95.218 112.584  68.378  1.00  0.00           C  
ATOM    855  HA  GLN    62      94.452 112.614  69.152  1.00  0.00           H  
ATOM    856  CB  GLN    62      94.460 112.574  67.059  1.00  0.00           C  
ATOM    857  HB2 GLN    62      95.214 112.685  66.280  1.00  0.00           H  
ATOM    858  HB3 GLN    62      93.937 111.621  66.980  1.00  0.00           H  
ATOM    859  CG  GLN    62      93.448 113.644  66.700  1.00  0.00           C  
ATOM    860  HG2 GLN    62      93.818 114.601  67.069  1.00  0.00           H  
ATOM    861  HG3 GLN    62      93.341 113.752  65.621  1.00  0.00           H  
ATOM    862  CD  GLN    62      92.055 113.416  67.221  1.00  0.00           C  
ATOM    863  OE1 GLN    62      91.637 114.071  68.193  1.00  0.00           O  
ATOM    864  NE2 GLN    62      91.273 112.524  66.641  1.00  0.00           N  
ATOM    865 HE21 GLN    62      90.312 112.538  66.951  1.00  0.00           H  
ATOM    866 HE22 GLN    62      91.545 112.328  65.688  1.00  0.00           H  
ATOM    867  C   GLN    62      95.998 111.279  68.510  1.00  0.00           C  
ATOM    868  O   GLN    62      95.453 110.156  68.628  1.00  0.00           O  
ATOM    869  N   ASN    63      97.356 111.352  68.359  1.00  0.00           N  
ATOM    870  H   ASN    63      97.712 112.277  68.164  1.00  0.00           H  
ATOM    871  CA  ASN    63      98.309 110.196  68.476  1.00  0.00           C  
ATOM    872  HA  ASN    63      97.819 109.302  68.090  1.00  0.00           H  
ATOM    873  CB  ASN    63      99.577 110.510  67.676  1.00  0.00           C  
ATOM    874  HB2 ASN    63     100.084 111.460  67.846  1.00  0.00           H  
ATOM    875  HB3 ASN    63     100.315 109.724  67.833  1.00  0.00           H  
ATOM    876  CG  ASN    63      99.407 110.587  66.146  1.00  0.00           C  
ATOM    877  OD1 ASN    63      98.534 111.276  65.622  1.00  0.00           O  
ATOM    878  ND2 ASN    63     100.349 109.958  65.451  1.00  0.00           N  
ATOM    879 HD21 ASN    63     100.441 109.994  64.446  1.00  0.00           H  
ATOM    880 HD22 ASN    63     100.977 109.397  66.008  1.00  0.00           H  
ATOM    881  C   ASN    63      98.630 109.841  69.942  1.00  0.00           C  
ATOM    882  O   ASN    63      99.295 108.853  70.145  1.00  0.00           O  
ATOM    883  N   THR    64      98.432 110.817  70.862  1.00  0.00           N  
ATOM    884  H   THR    64      98.056 111.715  70.592  1.00  0.00           H  
ATOM    885  CA  THR    64      99.204 110.857  72.079  1.00  0.00           C  
ATOM    886  HA  THR    64      99.542 109.851  72.329  1.00  0.00           H  
ATOM    887  CB  THR    64     100.426 111.827  71.760  1.00  0.00           C  
ATOM    888  HB  THR    64     100.110 112.813  71.420  1.00  0.00           H  
ATOM    889  CG2 THR    64     101.472 111.938  72.952  1.00  0.00           C  
ATOM    890 HG21 THR    64     101.668 110.957  73.383  1.00  0.00           H  
ATOM    891 HG22 THR    64     102.422 112.316  72.574  1.00  0.00           H  
ATOM    892 HG23 THR    64     101.159 112.591  73.767  1.00  0.00           H  
ATOM    893  OG1 THR    64     101.228 111.363  70.682  1.00  0.00           O  
ATOM    894  HG1 THR    64     101.659 110.530  70.885  1.00  0.00           H  
ATOM    895  C   THR    64      98.317 111.487  73.216  1.00  0.00           C  
ATOM    896  O   THR    64      98.281 112.690  73.288  1.00  0.00           O  
ATOM    897  N   GLY    65      97.615 110.678  74.029  1.00  0.00           N  
ATOM    898  H   GLY    65      96.975 111.187  74.623  1.00  0.00           H  
ATOM    899  CA  GLY    65      97.493 109.214  74.042  1.00  0.00           C  
ATOM    900  HA2 GLY    65      98.488 108.848  73.790  1.00  0.00           H  
ATOM    901  HA3 GLY    65      97.024 108.880  74.968  1.00  0.00           H  
ATOM    902  C   GLY    65      96.654 108.611  72.925  1.00  0.00           C  
ATOM    903  O   GLY    65      97.009 107.542  72.426  1.00  0.00           O  
ATOM    904  N   TYR    66      95.539 109.200  72.509  1.00  0.00           N  
ATOM    905  H   TYR    66      95.252 110.080  72.913  1.00  0.00           H  
ATOM    906  CA  TYR    66      94.598 108.579  71.594  1.00  0.00           C  
ATOM    907  HA  TYR    66      95.158 108.286  70.706  1.00  0.00           H  
ATOM    908  CB  TYR    66      94.029 107.275  72.274  1.00  0.00           C  
ATOM    909  HB2 TYR    66      94.755 106.471  72.148  1.00  0.00           H  
ATOM    910  HB3 TYR    66      93.948 107.377  73.356  1.00  0.00           H  
ATOM    911  CG  TYR    66      92.754 106.721  71.699  1.00  0.00           C  
ATOM    912  CD1 TYR    66      91.708 106.487  72.586  1.00  0.00           C  
ATOM    913  HD1 TYR    66      91.775 106.654  73.651  1.00  0.00           H  
ATOM    914  CE1 TYR    66      90.493 106.020  72.074  1.00  0.00           C  
ATOM    915  HE1 TYR    66      89.697 105.719  72.740  1.00  0.00           H  
ATOM    916  CZ  TYR    66      90.441 105.638  70.702  1.00  0.00           C  
ATOM    917  OH  TYR    66      89.273 105.009  70.247  1.00  0.00           O  
ATOM    918  HH  TYR    66      88.714 104.953  71.026  1.00  0.00           H  
ATOM    919  CE2 TYR    66      91.525 105.829  69.877  1.00  0.00           C  
ATOM    920  HE2 TYR    66      91.361 105.603  68.833  1.00  0.00           H  
ATOM    921  CD2 TYR    66      92.757 106.312  70.336  1.00  0.00           C  
ATOM    922  HD2 TYR    66      93.576 106.446  69.645  1.00  0.00           H  
ATOM    923  C   TYR    66      93.408 109.442  71.125  1.00  0.00           C  
ATOM    924  O   TYR    66      92.853 110.143  72.015  1.00  0.00           O  
ATOM    925  N   GLY    67      93.124 109.463  69.867  1.00  0.00           N  
ATOM    926  H   GLY    67      93.742 109.012  69.208  1.00  0.00           H  
ATOM    927  CA  GLY    67      92.068 110.385  69.431  1.00  0.00           C  
ATOM    928  HA2 GLY    67      92.522 111.371  69.336  1.00  0.00           H  
ATOM    929  HA3 GLY    67      91.773 110.225  68.394  1.00  0.00           H  
ATOM    930  C   GLY    67      90.759 110.390  70.230  1.00  0.00           C  
ATOM    931  O   GLY    67      90.113 109.325  70.347  1.00  0.00           O  
ATOM    932  N   THR    68      90.205 111.495  70.681  1.00  0.00           N  
ATOM    933  H   THR    68      90.762 112.336  70.723  1.00  0.00           H  
ATOM    934  CA  THR    68      88.847 111.539  71.237  1.00  0.00           C  
ATOM    935  HA  THR    68      88.795 110.791  72.028  1.00  0.00           H  
ATOM    936  CB  THR    68      88.626 112.890  71.807  1.00  0.00           C  
ATOM    937  HB  THR    68      87.542 112.888  71.920  1.00  0.00           H  
ATOM    938  CG2 THR    68      89.430 113.264  73.062  1.00  0.00           C  
ATOM    939 HG21 THR    68      88.863 113.938  73.705  1.00  0.00           H  
ATOM    940 HG22 THR    68      89.677 112.456  73.751  1.00  0.00           H  
ATOM    941 HG23 THR    68      90.355 113.756  72.763  1.00  0.00           H  
ATOM    942  OG1 THR    68      88.910 113.967  70.952  1.00  0.00           O  
ATOM    943  HG1 THR    68      88.541 113.802  70.081  1.00  0.00           H  
ATOM    944  C   THR    68      87.751 111.314  70.208  1.00  0.00           C  
ATOM    945  O   THR    68      87.645 112.061  69.226  1.00  0.00           O  
ATOM    946  N   GLN    69      86.995 110.229  70.180  1.00  0.00           N  
ATOM    947  H   GLN    69      87.221 109.580  70.921  1.00  0.00           H  
ATOM    948  CA  GLN    69      86.066 109.911  69.215  1.00  0.00           C  
ATOM    949  HA  GLN    69      86.570 109.904  68.249  1.00  0.00           H  
ATOM    950  CB  GLN    69      85.476 108.543  69.556  1.00  0.00           C  
ATOM    951  HB2 GLN    69      85.191 108.594  70.606  1.00  0.00           H  
ATOM    952  HB3 GLN    69      84.618 108.383  68.902  1.00  0.00           H  
ATOM    953  CG  GLN    69      86.451 107.414  69.266  1.00  0.00           C  
ATOM    954  HG2 GLN    69      86.856 107.388  68.254  1.00  0.00           H  
ATOM    955  HG3 GLN    69      87.193 107.495  70.061  1.00  0.00           H  
ATOM    956  CD  GLN    69      85.840 106.018  69.358  1.00  0.00           C  
ATOM    957  OE1 GLN    69      84.697 105.863  69.752  1.00  0.00           O  
ATOM    958  NE2 GLN    69      86.584 105.023  68.922  1.00  0.00           N  
ATOM    959 HE21 GLN    69      87.568 105.191  68.767  1.00  0.00           H  
ATOM    960 HE22 GLN    69      86.149 104.119  69.041  1.00  0.00           H  
ATOM    961  C   GLN    69      84.796 110.942  69.187  1.00  0.00           C  
ATOM    962  O   GLN    69      84.641 111.807  70.047  1.00  0.00           O  
ATOM    963  N   SER    70      83.958 110.846  68.131  1.00  0.00           N  
ATOM    964  H   SER    70      84.133 110.202  67.373  1.00  0.00           H  
ATOM    965  CA  SER    70      82.831 111.688  67.813  1.00  0.00           C  
ATOM    966  HA  SER    70      82.220 111.720  68.715  1.00  0.00           H  
ATOM    967  CB  SER    70      83.299 113.107  67.475  1.00  0.00           C  
ATOM    968  HB2 SER    70      82.456 113.796  67.421  1.00  0.00           H  
ATOM    969  HB3 SER    70      83.940 113.533  68.247  1.00  0.00           H  
ATOM    970  OG  SER    70      84.067 113.130  66.288  1.00  0.00           O  
ATOM    971  HG  SER    70      84.712 113.840  66.328  1.00  0.00           H  
ATOM    972  C   SER    70      81.926 111.124  66.773  1.00  0.00           C  
ATOM    973  O   SER    70      82.144 110.038  66.210  1.00  0.00           O  
ATOM    974  N   THR    71      80.696 111.605  66.815  1.00  0.00           N  
ATOM    975  H   THR    71      80.584 112.393  67.437  1.00  0.00           H  
ATOM    976  CA  THR    71      79.519 111.043  66.068  1.00  0.00           C  
ATOM    977  HA  THR    71      80.022 110.537  65.244  1.00  0.00           H  
ATOM    978  CB  THR    71      78.675 110.132  67.030  1.00  0.00           C  
ATOM    979  HB  THR    71      79.235 109.232  67.288  1.00  0.00           H  
ATOM    980  CG2 THR    71      78.091 110.684  68.324  1.00  0.00           C  
ATOM    981 HG21 THR    71      78.966 110.990  68.898  1.00  0.00           H  
ATOM    982 HG22 THR    71      77.442 111.541  68.146  1.00  0.00           H  
ATOM    983 HG23 THR    71      77.614 109.874  68.877  1.00  0.00           H  
ATOM    984  OG1 THR    71      77.615 109.555  66.344  1.00  0.00           O  
ATOM    985  HG1 THR    71      77.136 108.997  66.961  1.00  0.00           H  
ATOM    986  C   THR    71      78.787 112.277  65.470  1.00  0.00           C  
ATOM    987  O   THR    71      78.548 113.197  66.252  1.00  0.00           O  
ATOM    988  N   PRO    72      78.516 112.289  64.160  1.00  0.00           N  
ATOM    989  CD  PRO    72      78.881 111.301  63.100  1.00  0.00           C  
ATOM    990  HD2 PRO    72      78.713 110.245  63.311  1.00  0.00           H  
ATOM    991  HD3 PRO    72      79.947 111.471  62.948  1.00  0.00           H  
ATOM    992  CG  PRO    72      77.942 111.724  61.980  1.00  0.00           C  
ATOM    993  HG2 PRO    72      76.920 111.394  62.170  1.00  0.00           H  
ATOM    994  HG3 PRO    72      78.314 111.425  61.000  1.00  0.00           H  
ATOM    995  CB  PRO    72      78.104 113.265  62.184  1.00  0.00           C  
ATOM    996  HB2 PRO    72      77.444 113.903  61.596  1.00  0.00           H  
ATOM    997  HB3 PRO    72      79.154 113.464  61.972  1.00  0.00           H  
ATOM    998  CA  PRO    72      77.775 113.456  63.600  1.00  0.00           C  
ATOM    999  HA  PRO    72      78.222 114.409  63.883  1.00  0.00           H  
ATOM   1000  C   PRO    72      76.266 113.485  63.887  1.00  0.00           C  
ATOM   1001  O   PRO    72      75.704 112.474  64.269  1.00  0.00           O  
ATOM   1002  N   GLN    73      75.710 114.725  63.795  1.00  0.00           N  
ATOM   1003  H   GLN    73      76.262 115.529  63.536  1.00  0.00           H  
ATOM   1004  CA  GLN    73      74.321 115.010  63.911  1.00  0.00           C  
ATOM   1005  HA  GLN    73      74.175 114.974  64.991  1.00  0.00           H  
ATOM   1006  CB  GLN    73      74.118 116.493  63.492  1.00  0.00           C  
ATOM   1007  HB2 GLN    73      73.129 116.794  63.837  1.00  0.00           H  
ATOM   1008  HB3 GLN    73      74.731 117.132  64.127  1.00  0.00           H  
ATOM   1009  CG  GLN    73      74.348 117.041  62.038  1.00  0.00           C  
ATOM   1010  HG2 GLN    73      74.266 116.254  61.288  1.00  0.00           H  
ATOM   1011  HG3 GLN    73      73.600 117.788  61.772  1.00  0.00           H  
ATOM   1012  CD  GLN    73      75.851 117.537  61.738  1.00  0.00           C  
ATOM   1013  OE1 GLN    73      76.800 116.912  62.146  1.00  0.00           O  
ATOM   1014  NE2 GLN    73      75.931 118.642  61.050  1.00  0.00           N  
ATOM   1015 HE21 GLN    73      75.103 119.062  60.653  1.00  0.00           H  
ATOM   1016 HE22 GLN    73      76.837 119.006  60.789  1.00  0.00           H  
ATOM   1017  C   GLN    73      73.424 114.122  63.008  1.00  0.00           C  
ATOM   1018  O   GLN    73      73.779 113.966  61.879  1.00  0.00           O  
ATOM   1019  N   GLY    74      72.274 113.590  63.539  1.00  0.00           N  
ATOM   1020  H   GLY    74      72.090 113.726  64.522  1.00  0.00           H  
ATOM   1021  CA  GLY    74      71.634 112.444  62.944  1.00  0.00           C  
ATOM   1022  HA2 GLY    74      71.355 112.592  61.901  1.00  0.00           H  
ATOM   1023  HA3 GLY    74      72.284 111.571  63.003  1.00  0.00           H  
ATOM   1024  C   GLY    74      70.304 112.051  63.592  1.00  0.00           C  
ATOM   1025  O   GLY    74      70.085 112.507  64.679  1.00  0.00           O  
ATOM   1026  N   TYR    75      69.523 111.165  62.967  1.00  0.00           N  
ATOM   1027  H   TYR    75      69.768 110.745  62.082  1.00  0.00           H  
ATOM   1028  CA  TYR    75      68.138 110.857  63.312  1.00  0.00           C  
ATOM   1029  HA  TYR    75      67.826 111.445  64.175  1.00  0.00           H  
ATOM   1030  CB  TYR    75      67.118 111.154  62.241  1.00  0.00           C  
ATOM   1031  HB2 TYR    75      67.103 110.473  61.389  1.00  0.00           H  
ATOM   1032  HB3 TYR    75      66.140 110.842  62.606  1.00  0.00           H  
ATOM   1033  CG  TYR    75      67.030 112.617  61.706  1.00  0.00           C  
ATOM   1034  CD1 TYR    75      67.656 113.747  62.304  1.00  0.00           C  
ATOM   1035  HD1 TYR    75      68.147 113.535  63.242  1.00  0.00           H  
ATOM   1036  CE1 TYR    75      67.415 115.022  61.658  1.00  0.00           C  
ATOM   1037  HE1 TYR    75      67.798 115.952  62.052  1.00  0.00           H  
ATOM   1038  CZ  TYR    75      66.706 115.120  60.493  1.00  0.00           C  
ATOM   1039  OH  TYR    75      66.503 116.324  59.895  1.00  0.00           O  
ATOM   1040  HH  TYR    75      65.844 116.384  59.199  1.00  0.00           H  
ATOM   1041  CE2 TYR    75      66.198 113.947  59.928  1.00  0.00           C  
ATOM   1042  HE2 TYR    75      65.541 113.945  59.071  1.00  0.00           H  
ATOM   1043  CD2 TYR    75      66.385 112.684  60.540  1.00  0.00           C  
ATOM   1044  HD2 TYR    75      65.804 111.840  60.198  1.00  0.00           H  
ATOM   1045  C   TYR    75      68.014 109.403  63.840  1.00  0.00           C  
ATOM   1046  O   TYR    75      66.948 108.836  63.691  1.00  0.00           O  
ATOM   1047  N   GLY    76      69.094 108.818  64.383  1.00  0.00           N  
ATOM   1048  H   GLY    76      69.939 109.349  64.224  1.00  0.00           H  
ATOM   1049  CA  GLY    76      69.315 107.480  64.856  1.00  0.00           C  
ATOM   1050  HA2 GLY    76      70.212 107.490  65.476  1.00  0.00           H  
ATOM   1051  HA3 GLY    76      68.459 107.238  65.486  1.00  0.00           H  
ATOM   1052  C   GLY    76      69.427 106.387  63.772  1.00  0.00           C  
ATOM   1053  O   GLY    76      69.236 106.692  62.630  1.00  0.00           O  
ATOM   1054  N   SER    77      69.926 105.204  64.122  1.00  0.00           N  
ATOM   1055  H   SER    77      70.000 104.997  65.108  1.00  0.00           H  
ATOM   1056  CA  SER    77      70.004 104.071  63.137  1.00  0.00           C  
ATOM   1057  HA  SER    77      70.719 104.247  62.334  1.00  0.00           H  
ATOM   1058  CB  SER    77      70.544 102.805  63.862  1.00  0.00           C  
ATOM   1059  HB2 SER    77      71.537 102.978  64.277  1.00  0.00           H  
ATOM   1060  HB3 SER    77      69.917 102.449  64.680  1.00  0.00           H  
ATOM   1061  OG  SER    77      70.538 101.799  62.847  1.00  0.00           O  
ATOM   1062  HG  SER    77      70.096 101.017  63.185  1.00  0.00           H  
ATOM   1063  C   SER    77      68.569 103.749  62.618  1.00  0.00           C  
ATOM   1064  O   SER    77      67.663 103.608  63.447  1.00  0.00           O  
ATOM   1065  N   THR    78      68.304 103.756  61.312  1.00  0.00           N  
ATOM   1066  H   THR    78      67.412 103.331  61.103  1.00  0.00           H  
ATOM   1067  CA  THR    78      69.051 104.294  60.167  1.00  0.00           C  
ATOM   1068  HA  THR    78      69.564 105.180  60.540  1.00  0.00           H  
ATOM   1069  CB  THR    78      70.159 103.317  59.730  1.00  0.00           C  
ATOM   1070  HB  THR    78      70.715 103.116  60.645  1.00  0.00           H  
ATOM   1071  CG2 THR    78      69.895 101.937  59.184  1.00  0.00           C  
ATOM   1072 HG21 THR    78      70.777 101.307  59.072  1.00  0.00           H  
ATOM   1073 HG22 THR    78      69.320 101.465  59.981  1.00  0.00           H  
ATOM   1074 HG23 THR    78      69.317 102.022  58.264  1.00  0.00           H  
ATOM   1075  OG1 THR    78      70.959 104.070  58.802  1.00  0.00           O  
ATOM   1076  HG1 THR    78      71.628 104.654  59.168  1.00  0.00           H  
ATOM   1077  C   THR    78      68.178 104.536  58.867  1.00  0.00           C  
ATOM   1078  O   THR    78      67.081 103.929  58.802  1.00  0.00           O  
ATOM   1079  N   GLY    79      68.576 105.483  58.014  1.00  0.00           N  
ATOM   1080  H   GLY    79      69.473 105.942  58.077  1.00  0.00           H  
ATOM   1081  CA  GLY    79      67.705 105.988  56.962  1.00  0.00           C  
ATOM   1082  HA2 GLY    79      66.745 106.273  57.392  1.00  0.00           H  
ATOM   1083  HA3 GLY    79      68.150 106.878  56.518  1.00  0.00           H  
ATOM   1084  C   GLY    79      67.585 104.911  55.910  1.00  0.00           C  
ATOM   1085  O   GLY    79      68.554 104.141  55.728  1.00  0.00           O  
ATOM   1086  N   GLY    80      66.508 104.928  55.061  1.00  0.00           N  
ATOM   1087  H   GLY    80      66.498 104.151  54.416  1.00  0.00           H  
ATOM   1088  CA  GLY    80      65.228 105.657  55.177  1.00  0.00           C  
ATOM   1089  HA2 GLY    80      65.397 106.720  55.347  1.00  0.00           H  
ATOM   1090  HA3 GLY    80      64.645 105.634  54.257  1.00  0.00           H  
ATOM   1091  C   GLY    80      64.379 105.144  56.305  1.00  0.00           C  
ATOM   1092  O   GLY    80      64.598 104.114  56.879  1.00  0.00           O  
ATOM   1093  N   TYR    81      63.374 105.969  56.713  1.00  0.00           N  
ATOM   1094  H   TYR    81      63.234 106.816  56.182  1.00  0.00           H  
ATOM   1095  CA  TYR    81      62.650 106.039  58.000  1.00  0.00           C  
ATOM   1096  HA  TYR    81      63.023 105.290  58.699  1.00  0.00           H  
ATOM   1097  CB  TYR    81      62.794 107.326  58.596  1.00  0.00           C  
ATOM   1098  HB2 TYR    81      62.471 108.127  57.931  1.00  0.00           H  
ATOM   1099  HB3 TYR    81      62.106 107.419  59.436  1.00  0.00           H  
ATOM   1100  CG  TYR    81      64.232 107.580  59.142  1.00  0.00           C  
ATOM   1101  CD1 TYR    81      64.588 106.865  60.326  1.00  0.00           C  
ATOM   1102  HD1 TYR    81      63.818 106.238  60.751  1.00  0.00           H  
ATOM   1103  CE1 TYR    81      65.866 107.031  60.873  1.00  0.00           C  
ATOM   1104  HE1 TYR    81      66.166 106.382  61.683  1.00  0.00           H  
ATOM   1105  CZ  TYR    81      66.808 107.796  60.191  1.00  0.00           C  
ATOM   1106  OH  TYR    81      68.056 107.876  60.714  1.00  0.00           O  
ATOM   1107  HH  TYR    81      68.110 107.501  61.596  1.00  0.00           H  
ATOM   1108  CE2 TYR    81      66.454 108.460  59.026  1.00  0.00           C  
ATOM   1109  HE2 TYR    81      67.241 108.983  58.504  1.00  0.00           H  
ATOM   1110  CD2 TYR    81      65.129 108.420  58.484  1.00  0.00           C  
ATOM   1111  HD2 TYR    81      64.895 109.046  57.636  1.00  0.00           H  
ATOM   1112  C   TYR    81      61.095 105.940  57.809  1.00  0.00           C  
ATOM   1113  O   TYR    81      60.514 106.571  56.906  1.00  0.00           O  
ATOM   1114  N   GLY    82      60.356 105.301  58.672  1.00  0.00           N  
ATOM   1115  H   GLY    82      59.417 105.179  58.320  1.00  0.00           H  
ATOM   1116  CA  GLY    82      60.557 104.846  59.982  1.00  0.00           C  
ATOM   1117  HA2 GLY    82      61.362 104.124  60.113  1.00  0.00           H  
ATOM   1118  HA3 GLY    82      60.778 105.717  60.600  1.00  0.00           H  
ATOM   1119  C   GLY    82      59.320 104.154  60.622  1.00  0.00           C  
ATOM   1120  O   GLY    82      58.312 103.942  59.947  1.00  0.00           O  
ATOM   1121  N   SER    83      59.380 103.803  61.890  1.00  0.00           N  
ATOM   1122  H   SER    83      60.237 104.136  62.308  1.00  0.00           H  
ATOM   1123  CA  SER    83      58.408 102.981  62.653  1.00  0.00           C  
ATOM   1124  HA  SER    83      58.578 101.931  62.416  1.00  0.00           H  
ATOM   1125  CB  SER    83      58.584 103.226  64.166  1.00  0.00           C  
ATOM   1126  HB2 SER    83      59.541 102.860  64.539  1.00  0.00           H  
ATOM   1127  HB3 SER    83      58.599 104.294  64.382  1.00  0.00           H  
ATOM   1128  OG  SER    83      57.624 102.653  64.981  1.00  0.00           O  
ATOM   1129  HG  SER    83      57.725 103.023  65.861  1.00  0.00           H  
ATOM   1130  C   SER    83      56.972 103.416  62.406  1.00  0.00           C  
ATOM   1131  O   SER    83      56.707 104.631  62.386  1.00  0.00           O  
ATOM   1132  N   SER    84      56.000 102.517  62.177  1.00  0.00           N  
ATOM   1133  H   SER    84      55.094 102.962  62.213  1.00  0.00           H  
ATOM   1134  CA  SER    84      56.255 101.096  61.910  1.00  0.00           C  
ATOM   1135  HA  SER    84      56.950 100.720  62.661  1.00  0.00           H  
ATOM   1136  CB  SER    84      54.882 100.419  62.036  1.00  0.00           C  
ATOM   1137  HB2 SER    84      54.428 100.580  63.015  1.00  0.00           H  
ATOM   1138  HB3 SER    84      54.098 100.740  61.350  1.00  0.00           H  
ATOM   1139  OG  SER    84      55.197  99.032  61.721  1.00  0.00           O  
ATOM   1140  HG  SER    84      54.506  98.450  62.045  1.00  0.00           H  
ATOM   1141  C   SER    84      56.804 100.861  60.434  1.00  0.00           C  
ATOM   1142  O   SER    84      56.477 101.528  59.446  1.00  0.00           O  
ATOM   1143  N   GLN    85      57.663  99.864  60.270  1.00  0.00           N  
ATOM   1144  H   GLN    85      57.875  99.227  61.025  1.00  0.00           H  
ATOM   1145  CA  GLN    85      58.214  99.602  58.925  1.00  0.00           C  
ATOM   1146  HA  GLN    85      58.360 100.583  58.475  1.00  0.00           H  
ATOM   1147  CB  GLN    85      59.562  98.945  59.016  1.00  0.00           C  
ATOM   1148  HB2 GLN    85      59.437  98.081  59.668  1.00  0.00           H  
ATOM   1149  HB3 GLN    85      59.887  98.538  58.058  1.00  0.00           H  
ATOM   1150  CG  GLN    85      60.559  99.964  59.461  1.00  0.00           C  
ATOM   1151  HG2 GLN    85      60.492 100.927  58.954  1.00  0.00           H  
ATOM   1152  HG3 GLN    85      60.390 100.195  60.513  1.00  0.00           H  
ATOM   1153  CD  GLN    85      61.998  99.408  59.352  1.00  0.00           C  
ATOM   1154  OE1 GLN    85      62.223  98.247  59.199  1.00  0.00           O  
ATOM   1155  NE2 GLN    85      62.953 100.276  59.480  1.00  0.00           N  
ATOM   1156 HE21 GLN    85      63.911  99.960  59.515  1.00  0.00           H  
ATOM   1157 HE22 GLN    85      62.640 101.220  59.306  1.00  0.00           H  
ATOM   1158  C   GLN    85      57.261  98.714  58.044  1.00  0.00           C  
ATOM   1159  O   GLN    85      57.414  98.597  56.820  1.00  0.00           O  
ATOM   1160  N   SER    86      56.190  98.151  58.639  1.00  0.00           N  
ATOM   1161  H   SER    86      56.079  98.329  59.626  1.00  0.00           H  
ATOM   1162  CA  SER    86      55.123  97.365  58.000  1.00  0.00           C  
ATOM   1163  HA  SER    86      54.352  97.021  58.689  1.00  0.00           H  
ATOM   1164  CB  SER    86      54.348  98.235  56.962  1.00  0.00           C  
ATOM   1165  HB2 SER    86      54.890  98.456  56.043  1.00  0.00           H  
ATOM   1166  HB3 SER    86      53.464  97.669  56.668  1.00  0.00           H  
ATOM   1167  OG  SER    86      53.896  99.425  57.511  1.00  0.00           O  
ATOM   1168  HG  SER    86      53.155  99.157  58.059  1.00  0.00           H  
ATOM   1169  C   SER    86      55.713  96.048  57.423  1.00  0.00           C  
ATOM   1170  O   SER    86      56.927  95.841  57.453  1.00  0.00           O  
ATOM   1171  N   SER    87      54.810  95.072  57.082  1.00  0.00           N  
ATOM   1172  H   SER    87      53.826  95.278  56.988  1.00  0.00           H  
ATOM   1173  CA  SER    87      55.263  93.880  56.490  1.00  0.00           C  
ATOM   1174  HA  SER    87      56.327  93.926  56.257  1.00  0.00           H  
ATOM   1175  CB  SER    87      55.162  92.760  57.595  1.00  0.00           C  
ATOM   1176  HB2 SER    87      55.461  93.181  58.555  1.00  0.00           H  
ATOM   1177  HB3 SER    87      54.097  92.531  57.554  1.00  0.00           H  
ATOM   1178  OG  SER    87      55.927  91.616  57.221  1.00  0.00           O  
ATOM   1179  HG  SER    87      56.809  91.985  57.312  1.00  0.00           H  
ATOM   1180  C   SER    87      54.530  93.489  55.191  1.00  0.00           C  
ATOM   1181  O   SER    87      53.511  94.149  54.880  1.00  0.00           O  
ATOM   1182  N   GLN    88      55.064  92.516  54.419  1.00  0.00           N  
ATOM   1183  H   GLN    88      55.893  91.998  54.674  1.00  0.00           H  
ATOM   1184  CA  GLN    88      54.363  92.137  53.207  1.00  0.00           C  
ATOM   1185  HA  GLN    88      53.368  91.908  53.589  1.00  0.00           H  
ATOM   1186  CB  GLN    88      54.359  93.240  52.027  1.00  0.00           C  
ATOM   1187  HB2 GLN    88      53.681  92.860  51.263  1.00  0.00           H  
ATOM   1188  HB3 GLN    88      53.836  94.151  52.318  1.00  0.00           H  
ATOM   1189  CG  GLN    88      55.756  93.639  51.488  1.00  0.00           C  
ATOM   1190  HG2 GLN    88      56.344  92.776  51.175  1.00  0.00           H  
ATOM   1191  HG3 GLN    88      55.430  94.338  50.718  1.00  0.00           H  
ATOM   1192  CD  GLN    88      56.596  94.337  52.579  1.00  0.00           C  
ATOM   1193  OE1 GLN    88      56.003  95.060  53.393  1.00  0.00           O  
ATOM   1194  NE2 GLN    88      57.886  94.238  52.759  1.00  0.00           N  
ATOM   1195 HE21 GLN    88      58.359  93.659  52.080  1.00  0.00           H  
ATOM   1196 HE22 GLN    88      58.312  94.932  53.357  1.00  0.00           H  
ATOM   1197  C   GLN    88      54.933  90.840  52.581  1.00  0.00           C  
ATOM   1198  O   GLN    88      56.106  90.603  52.876  1.00  0.00           O  
ATOM   1199  N   SER    89      54.128  90.189  51.747  1.00  0.00           N  
ATOM   1200  H   SER    89      53.189  90.534  51.608  1.00  0.00           H  
ATOM   1201  CA  SER    89      54.478  88.995  50.991  1.00  0.00           C  
ATOM   1202  HA  SER    89      55.484  88.700  51.289  1.00  0.00           H  
ATOM   1203  CB  SER    89      53.396  87.893  51.304  1.00  0.00           C  
ATOM   1204  HB2 SER    89      52.456  88.111  50.796  1.00  0.00           H  
ATOM   1205  HB3 SER    89      53.739  86.951  50.878  1.00  0.00           H  
ATOM   1206  OG  SER    89      53.135  87.814  52.647  1.00  0.00           O  
ATOM   1207  HG  SER    89      52.764  88.587  53.079  1.00  0.00           H  
ATOM   1208  C   SER    89      54.508  89.289  49.506  1.00  0.00           C  
ATOM   1209  O   SER    89      53.951  90.248  49.011  1.00  0.00           O  
ATOM   1210  N   SER    90      55.168  88.391  48.791  1.00  0.00           N  
ATOM   1211  H   SER    90      55.765  87.687  49.200  1.00  0.00           H  
ATOM   1212  CA  SER    90      55.103  88.297  47.297  1.00  0.00           C  
ATOM   1213  HA  SER    90      55.054  89.315  46.908  1.00  0.00           H  
ATOM   1214  CB  SER    90      56.262  87.535  46.723  1.00  0.00           C  
ATOM   1215  HB2 SER    90      57.202  87.946  47.089  1.00  0.00           H  
ATOM   1216  HB3 SER    90      56.200  86.499  47.055  1.00  0.00           H  
ATOM   1217  OG  SER    90      56.227  87.595  45.268  1.00  0.00           O  
ATOM   1218  HG  SER    90      56.883  86.937  45.027  1.00  0.00           H  
ATOM   1219  C   SER    90      53.797  87.670  46.906  1.00  0.00           C  
ATOM   1220  O   SER    90      53.126  87.051  47.763  1.00  0.00           O  
ATOM   1221  N   TYR    91      53.441  87.681  45.656  1.00  0.00           N  
ATOM   1222  H   TYR    91      54.134  87.944  44.970  1.00  0.00           H  
ATOM   1223  CA  TYR    91      52.088  87.216  45.253  1.00  0.00           C  
ATOM   1224  HA  TYR    91      51.326  87.540  45.961  1.00  0.00           H  
ATOM   1225  CB  TYR    91      51.811  87.684  43.895  1.00  0.00           C  
ATOM   1226  HB2 TYR    91      51.951  88.756  43.754  1.00  0.00           H  
ATOM   1227  HB3 TYR    91      52.552  87.310  43.188  1.00  0.00           H  
ATOM   1228  CG  TYR    91      50.450  87.316  43.373  1.00  0.00           C  
ATOM   1229  CD1 TYR    91      50.426  86.244  42.439  1.00  0.00           C  
ATOM   1230  HD1 TYR    91      51.329  85.707  42.188  1.00  0.00           H  
ATOM   1231  CE1 TYR    91      49.173  85.742  42.041  1.00  0.00           C  
ATOM   1232  HE1 TYR    91      49.069  84.860  41.426  1.00  0.00           H  
ATOM   1233  CZ  TYR    91      47.937  86.386  42.392  1.00  0.00           C  
ATOM   1234  OH  TYR    91      46.720  85.985  41.839  1.00  0.00           O  
ATOM   1235  HH  TYR    91      45.952  86.530  42.026  1.00  0.00           H  
ATOM   1236  CE2 TYR    91      47.997  87.489  43.225  1.00  0.00           C  
ATOM   1237  HE2 TYR    91      47.027  87.932  43.394  1.00  0.00           H  
ATOM   1238  CD2 TYR    91      49.247  88.016  43.719  1.00  0.00           C  
ATOM   1239  HD2 TYR    91      49.301  88.827  44.431  1.00  0.00           H  
ATOM   1240  C   TYR    91      51.946  85.690  45.260  1.00  0.00           C  
ATOM   1241  O   TYR    91      52.818  85.032  44.796  1.00  0.00           O  
ATOM   1242  N   GLY    92      50.834  85.068  45.742  1.00  0.00           N  
ATOM   1243  H   GLY    92      50.675  84.124  45.421  1.00  0.00           H  
ATOM   1244  CA  GLY    92      49.671  85.515  46.540  1.00  0.00           C  
ATOM   1245  HA2 GLY    92      49.860  86.379  47.176  1.00  0.00           H  
ATOM   1246  HA3 GLY    92      48.891  85.606  45.784  1.00  0.00           H  
ATOM   1247  C   GLY    92      49.212  84.385  47.513  1.00  0.00           C  
ATOM   1248  O   GLY    92      49.561  83.251  47.311  1.00  0.00           O  
ATOM   1249  N   GLN    93      48.444  84.684  48.610  1.00  0.00           N  
ATOM   1250  H   GLN    93      48.012  85.595  48.669  1.00  0.00           H  
ATOM   1251  CA  GLN    93      48.159  83.776  49.720  1.00  0.00           C  
ATOM   1252  HA  GLN    93      49.101  83.354  50.072  1.00  0.00           H  
ATOM   1253  CB  GLN    93      47.439  84.691  50.763  1.00  0.00           C  
ATOM   1254  HB2 GLN    93      46.611  85.181  50.250  1.00  0.00           H  
ATOM   1255  HB3 GLN    93      47.089  83.982  51.513  1.00  0.00           H  
ATOM   1256  CG  GLN    93      48.186  85.885  51.430  1.00  0.00           C  
ATOM   1257  HG2 GLN    93      48.743  86.417  50.659  1.00  0.00           H  
ATOM   1258  HG3 GLN    93      47.506  86.546  51.968  1.00  0.00           H  
ATOM   1259  CD  GLN    93      49.305  85.334  52.307  1.00  0.00           C  
ATOM   1260  OE1 GLN    93      49.286  84.189  52.746  1.00  0.00           O  
ATOM   1261  NE2 GLN    93      50.324  86.137  52.587  1.00  0.00           N  
ATOM   1262 HE21 GLN    93      51.160  85.717  52.968  1.00  0.00           H  
ATOM   1263 HE22 GLN    93      50.594  86.900  51.982  1.00  0.00           H  
ATOM   1264  C   GLN    93      47.273  82.588  49.183  1.00  0.00           C  
ATOM   1265  O   GLN    93      46.319  82.682  48.403  1.00  0.00           O  
ATOM   1266  N   GLN    94      47.575  81.359  49.686  1.00  0.00           N  
ATOM   1267  H   GLN    94      48.340  81.324  50.345  1.00  0.00           H  
ATOM   1268  CA  GLN    94      47.040  80.082  49.180  1.00  0.00           C  
ATOM   1269  HA  GLN    94      45.976  80.294  49.080  1.00  0.00           H  
ATOM   1270  CB  GLN    94      47.805  79.750  47.895  1.00  0.00           C  
ATOM   1271  HB2 GLN    94      47.857  80.605  47.221  1.00  0.00           H  
ATOM   1272  HB3 GLN    94      48.788  79.415  48.224  1.00  0.00           H  
ATOM   1273  CG  GLN    94      47.104  78.625  47.091  1.00  0.00           C  
ATOM   1274  HG2 GLN    94      46.893  77.787  47.755  1.00  0.00           H  
ATOM   1275  HG3 GLN    94      46.186  79.061  46.698  1.00  0.00           H  
ATOM   1276  CD  GLN    94      47.934  78.060  45.966  1.00  0.00           C  
ATOM   1277  OE1 GLN    94      49.159  77.935  46.047  1.00  0.00           O  
ATOM   1278  NE2 GLN    94      47.411  77.861  44.778  1.00  0.00           N  
ATOM   1279 HE21 GLN    94      46.404  77.817  44.713  1.00  0.00           H  
ATOM   1280 HE22 GLN    94      47.979  77.548  44.004  1.00  0.00           H  
ATOM   1281  C   GLN    94      47.151  79.006  50.249  1.00  0.00           C  
ATOM   1282  O   GLN    94      48.292  78.686  50.726  1.00  0.00           O  
ATOM   1283  N   SER    95      45.978  78.501  50.642  1.00  0.00           N  
ATOM   1284  H   SER    95      45.114  78.847  50.249  1.00  0.00           H  
ATOM   1285  CA  SER    95      45.974  77.366  51.631  1.00  0.00           C  
ATOM   1286  HA  SER    95      46.531  77.779  52.472  1.00  0.00           H  
ATOM   1287  CB  SER    95      44.521  77.047  51.901  1.00  0.00           C  
ATOM   1288  HB2 SER    95      43.978  77.976  52.078  1.00  0.00           H  
ATOM   1289  HB3 SER    95      44.215  76.515  51.001  1.00  0.00           H  
ATOM   1290  OG  SER    95      44.421  76.214  53.023  1.00  0.00           O  
ATOM   1291  HG  SER    95      43.478  76.081  53.143  1.00  0.00           H  
ATOM   1292  C   SER    95      46.686  76.155  51.154  1.00  0.00           C  
ATOM   1293  O   SER    95      46.572  75.788  49.987  1.00  0.00           O  
ATOM   1294  N   SER    96      47.332  75.410  52.059  1.00  0.00           N  
ATOM   1295  H   SER    96      47.361  75.828  52.977  1.00  0.00           H  
ATOM   1296  CA  SER    96      47.869  74.057  51.834  1.00  0.00           C  
ATOM   1297  HA  SER    96      48.486  74.193  50.947  1.00  0.00           H  
ATOM   1298  CB  SER    96      48.739  73.636  53.006  1.00  0.00           C  
ATOM   1299  HB2 SER    96      48.117  73.421  53.875  1.00  0.00           H  
ATOM   1300  HB3 SER    96      49.274  72.731  52.718  1.00  0.00           H  
ATOM   1301  OG  SER    96      49.733  74.594  53.255  1.00  0.00           O  
ATOM   1302  HG  SER    96      50.521  74.172  53.607  1.00  0.00           H  
ATOM   1303  C   SER    96      46.739  73.049  51.686  1.00  0.00           C  
ATOM   1304  O   SER    96      45.820  72.966  52.447  1.00  0.00           O  
ATOM   1305  N   TYR    97      46.675  72.247  50.622  1.00  0.00           N  
ATOM   1306  H   TYR    97      45.749  71.847  50.567  1.00  0.00           H  
ATOM   1307  CA  TYR    97      47.703  71.716  49.684  1.00  0.00           C  
ATOM   1308  HA  TYR    97      47.210  70.780  49.420  1.00  0.00           H  
ATOM   1309  CB  TYR    97      47.772  72.581  48.420  1.00  0.00           C  
ATOM   1310  HB2 TYR    97      46.744  72.732  48.089  1.00  0.00           H  
ATOM   1311  HB3 TYR    97      48.144  73.581  48.642  1.00  0.00           H  
ATOM   1312  CG  TYR    97      48.529  71.928  47.280  1.00  0.00           C  
ATOM   1313  CD1 TYR    97      49.787  72.350  46.996  1.00  0.00           C  
ATOM   1314  HD1 TYR    97      50.149  73.117  47.664  1.00  0.00           H  
ATOM   1315  CE1 TYR    97      50.529  71.803  45.931  1.00  0.00           C  
ATOM   1316  HE1 TYR    97      51.529  72.110  45.661  1.00  0.00           H  
ATOM   1317  CZ  TYR    97      49.780  71.001  45.008  1.00  0.00           C  
ATOM   1318  OH  TYR    97      50.355  70.660  43.832  1.00  0.00           O  
ATOM   1319  HH  TYR    97      51.176  71.157  43.842  1.00  0.00           H  
ATOM   1320  CE2 TYR    97      48.487  70.637  45.215  1.00  0.00           C  
ATOM   1321  HE2 TYR    97      47.903  70.051  44.521  1.00  0.00           H  
ATOM   1322  CD2 TYR    97      47.796  71.055  46.395  1.00  0.00           C  
ATOM   1323  HD2 TYR    97      46.751  70.826  46.544  1.00  0.00           H  
ATOM   1324  C   TYR    97      49.070  71.433  50.265  1.00  0.00           C  
ATOM   1325  O   TYR    97      50.003  72.215  50.042  1.00  0.00           O  
ATOM   1326  N   PRO    98      49.257  70.330  51.061  1.00  0.00           N  
ATOM   1327  CD  PRO    98      50.565  70.115  51.642  1.00  0.00           C  
ATOM   1328  HD2 PRO    98      50.959  70.948  52.225  1.00  0.00           H  
ATOM   1329  HD3 PRO    98      51.205  69.967  50.772  1.00  0.00           H  
ATOM   1330  CG  PRO    98      50.423  68.897  52.538  1.00  0.00           C  
ATOM   1331  HG2 PRO    98      50.324  69.304  53.544  1.00  0.00           H  
ATOM   1332  HG3 PRO    98      51.321  68.281  52.482  1.00  0.00           H  
ATOM   1333  CB  PRO    98      49.187  68.130  51.994  1.00  0.00           C  
ATOM   1334  HB2 PRO    98      48.662  67.497  52.709  1.00  0.00           H  
ATOM   1335  HB3 PRO    98      49.480  67.538  51.126  1.00  0.00           H  
ATOM   1336  CA  PRO    98      48.316  69.249  51.368  1.00  0.00           C  
ATOM   1337  HA  PRO    98      47.877  68.857  50.451  1.00  0.00           H  
ATOM   1338  C   PRO    98      47.292  69.697  52.419  1.00  0.00           C  
ATOM   1339  O   PRO    98      47.587  70.586  53.160  1.00  0.00           O  
ATOM   1340  N   GLY    99      46.092  69.083  52.425  1.00  0.00           N  
ATOM   1341  H   GLY    99      46.030  68.260  51.843  1.00  0.00           H  
ATOM   1342  CA  GLY    99      44.998  69.308  53.317  1.00  0.00           C  
ATOM   1343  HA2 GLY    99      44.633  70.327  53.190  1.00  0.00           H  
ATOM   1344  HA3 GLY    99      44.213  68.575  53.129  1.00  0.00           H  
ATOM   1345  C   GLY    99      45.401  69.138  54.835  1.00  0.00           C  
ATOM   1346  O   GLY    99      46.327  68.355  55.190  1.00  0.00           O  
ATOM   1347  N   TYR   100      44.597  69.733  55.689  1.00  0.00           N  
ATOM   1348  H   TYR   100      44.040  70.497  55.334  1.00  0.00           H  
ATOM   1349  CA  TYR   100      44.988  69.827  57.130  1.00  0.00           C  
ATOM   1350  HA  TYR   100      45.382  68.836  57.358  1.00  0.00           H  
ATOM   1351  CB  TYR   100      46.045  70.978  57.350  1.00  0.00           C  
ATOM   1352  HB2 TYR   100      46.213  70.992  58.427  1.00  0.00           H  
ATOM   1353  HB3 TYR   100      47.062  70.721  57.054  1.00  0.00           H  
ATOM   1354  CG  TYR   100      45.665  72.401  57.031  1.00  0.00           C  
ATOM   1355  CD1 TYR   100      45.992  72.952  55.742  1.00  0.00           C  
ATOM   1356  HD1 TYR   100      46.552  72.394  55.006  1.00  0.00           H  
ATOM   1357  CE1 TYR   100      45.809  74.358  55.478  1.00  0.00           C  
ATOM   1358  HE1 TYR   100      46.081  74.810  54.536  1.00  0.00           H  
ATOM   1359  CZ  TYR   100      45.004  75.134  56.356  1.00  0.00           C  
ATOM   1360  OH  TYR   100      44.694  76.415  56.072  1.00  0.00           O  
ATOM   1361  HH  TYR   100      44.462  76.504  55.145  1.00  0.00           H  
ATOM   1362  CE2 TYR   100      44.497  74.485  57.550  1.00  0.00           C  
ATOM   1363  HE2 TYR   100      43.867  75.107  58.168  1.00  0.00           H  
ATOM   1364  CD2 TYR   100      44.885  73.157  57.909  1.00  0.00           C  
ATOM   1365  HD2 TYR   100      44.406  72.750  58.787  1.00  0.00           H  
ATOM   1366  C   TYR   100      43.773  69.948  58.100  1.00  0.00           C  
ATOM   1367  O   TYR   100      43.951  70.020  59.308  1.00  0.00           O  
ATOM   1368  N   GLY   101      42.515  69.911  57.629  1.00  0.00           N  
ATOM   1369  H   GLY   101      42.552  69.921  56.619  1.00  0.00           H  
ATOM   1370  CA  GLY   101      41.308  69.925  58.408  1.00  0.00           C  
ATOM   1371  HA2 GLY   101      41.404  70.561  59.288  1.00  0.00           H  
ATOM   1372  HA3 GLY   101      40.549  70.342  57.745  1.00  0.00           H  
ATOM   1373  C   GLY   101      40.810  68.536  58.804  1.00  0.00           C  
ATOM   1374  O   GLY   101      39.996  68.382  59.719  1.00  0.00           O  
ATOM   1375  N   GLN   102      41.161  67.488  58.056  1.00  0.00           N  
ATOM   1376  H   GLN   102      41.769  67.734  57.289  1.00  0.00           H  
ATOM   1377  CA  GLN   102      40.713  66.118  58.306  1.00  0.00           C  
ATOM   1378  HA  GLN   102      39.702  66.202  58.706  1.00  0.00           H  
ATOM   1379  CB  GLN   102      40.784  65.251  57.048  1.00  0.00           C  
ATOM   1380  HB2 GLN   102      40.298  64.288  57.209  1.00  0.00           H  
ATOM   1381  HB3 GLN   102      40.100  65.620  56.283  1.00  0.00           H  
ATOM   1382  CG  GLN   102      42.217  64.864  56.532  1.00  0.00           C  
ATOM   1383  HG2 GLN   102      42.714  64.246  57.280  1.00  0.00           H  
ATOM   1384  HG3 GLN   102      42.007  64.239  55.664  1.00  0.00           H  
ATOM   1385  CD  GLN   102      42.977  66.059  56.132  1.00  0.00           C  
ATOM   1386  OE1 GLN   102      42.609  67.229  55.914  1.00  0.00           O  
ATOM   1387  NE2 GLN   102      44.270  65.891  56.080  1.00  0.00           N  
ATOM   1388 HE21 GLN   102      44.682  64.975  56.183  1.00  0.00           H  
ATOM   1389 HE22 GLN   102      44.770  66.686  55.710  1.00  0.00           H  
ATOM   1390  C   GLN   102      41.424  65.467  59.497  1.00  0.00           C  
ATOM   1391  O   GLN   102      42.589  65.818  59.747  1.00  0.00           O  
ATOM   1392  N   GLN   103      40.755  64.448  60.204  1.00  0.00           N  
ATOM   1393  H   GLN   103      39.912  64.060  59.805  1.00  0.00           H  
ATOM   1394  CA  GLN   103      41.366  63.531  61.077  1.00  0.00           C  
ATOM   1395  HA  GLN   103      41.945  64.135  61.774  1.00  0.00           H  
ATOM   1396  CB  GLN   103      40.328  62.781  61.948  1.00  0.00           C  
ATOM   1397  HB2 GLN   103      39.622  63.493  62.376  1.00  0.00           H  
ATOM   1398  HB3 GLN   103      39.783  62.095  61.299  1.00  0.00           H  
ATOM   1399  CG  GLN   103      40.984  61.913  62.989  1.00  0.00           C  
ATOM   1400  HG2 GLN   103      41.640  61.228  62.452  1.00  0.00           H  
ATOM   1401  HG3 GLN   103      41.553  62.641  63.568  1.00  0.00           H  
ATOM   1402  CD  GLN   103      40.000  61.160  63.857  1.00  0.00           C  
ATOM   1403  OE1 GLN   103      39.004  61.570  64.323  1.00  0.00           O  
ATOM   1404  NE2 GLN   103      40.302  59.877  64.080  1.00  0.00           N  
ATOM   1405 HE21 GLN   103      39.520  59.354  64.445  1.00  0.00           H  
ATOM   1406 HE22 GLN   103      41.187  59.483  63.795  1.00  0.00           H  
ATOM   1407  C   GLN   103      42.448  62.660  60.342  1.00  0.00           C  
ATOM   1408  O   GLN   103      42.179  62.044  59.275  1.00  0.00           O  
ATOM   1409  N   PRO   104      43.687  62.344  60.878  1.00  0.00           N  
ATOM   1410  CD  PRO   104      44.304  63.144  61.986  1.00  0.00           C  
ATOM   1411  HD2 PRO   104      44.041  62.665  62.929  1.00  0.00           H  
ATOM   1412  HD3 PRO   104      44.003  64.191  61.961  1.00  0.00           H  
ATOM   1413  CG  PRO   104      45.748  63.062  61.872  1.00  0.00           C  
ATOM   1414  HG2 PRO   104      46.375  63.158  62.758  1.00  0.00           H  
ATOM   1415  HG3 PRO   104      46.141  63.765  61.137  1.00  0.00           H  
ATOM   1416  CB  PRO   104      45.939  61.619  61.343  1.00  0.00           C  
ATOM   1417  HB2 PRO   104      45.845  60.956  62.204  1.00  0.00           H  
ATOM   1418  HB3 PRO   104      46.871  61.600  60.780  1.00  0.00           H  
ATOM   1419  CA  PRO   104      44.816  61.607  60.298  1.00  0.00           C  
ATOM   1420  HA  PRO   104      45.166  62.125  59.406  1.00  0.00           H  
ATOM   1421  C   PRO   104      44.463  60.141  59.970  1.00  0.00           C  
ATOM   1422  O   PRO   104      43.717  59.486  60.660  1.00  0.00           O  
ATOM   1423  N   ALA   105      45.049  59.645  58.831  1.00  0.00           N  
ATOM   1424  H   ALA   105      45.527  60.265  58.192  1.00  0.00           H  
ATOM   1425  CA  ALA   105      44.853  58.222  58.441  1.00  0.00           C  
ATOM   1426  HA  ALA   105      43.789  57.999  58.357  1.00  0.00           H  
ATOM   1427  CB  ALA   105      45.428  57.962  57.029  1.00  0.00           C  
ATOM   1428  HB1 ALA   105      45.335  56.946  56.646  1.00  0.00           H  
ATOM   1429  HB2 ALA   105      44.995  58.658  56.311  1.00  0.00           H  
ATOM   1430  HB3 ALA   105      46.504  58.137  57.059  1.00  0.00           H  
ATOM   1431  C   ALA   105      45.471  57.266  59.494  1.00  0.00           C  
ATOM   1432  O   ALA   105      46.485  57.653  60.115  1.00  0.00           O  
ATOM   1433  N   PRO   106      44.843  56.133  59.830  1.00  0.00           N  
ATOM   1434  CD  PRO   106      43.557  55.572  59.333  1.00  0.00           C  
ATOM   1435  HD2 PRO   106      43.532  55.725  58.254  1.00  0.00           H  
ATOM   1436  HD3 PRO   106      42.682  56.096  59.717  1.00  0.00           H  
ATOM   1437  CG  PRO   106      43.445  54.134  59.808  1.00  0.00           C  
ATOM   1438  HG2 PRO   106      43.822  53.455  59.043  1.00  0.00           H  
ATOM   1439  HG3 PRO   106      42.392  53.885  59.940  1.00  0.00           H  
ATOM   1440  CB  PRO   106      44.259  54.199  61.117  1.00  0.00           C  
ATOM   1441  HB2 PRO   106      44.744  53.271  61.417  1.00  0.00           H  
ATOM   1442  HB3 PRO   106      43.608  54.509  61.934  1.00  0.00           H  
ATOM   1443  CA  PRO   106      45.333  55.239  60.942  1.00  0.00           C  
ATOM   1444  HA  PRO   106      45.550  55.907  61.775  1.00  0.00           H  
ATOM   1445  C   PRO   106      46.645  54.555  60.616  1.00  0.00           C  
ATOM   1446  O   PRO   106      46.716  54.057  59.546  1.00  0.00           O  
ATOM   1447  N   SER   107      47.687  54.641  61.462  1.00  0.00           N  
ATOM   1448  H   SER   107      47.460  55.024  62.369  1.00  0.00           H  
ATOM   1449  CA  SER   107      48.962  53.990  61.253  1.00  0.00           C  
ATOM   1450  HA  SER   107      49.429  54.520  60.422  1.00  0.00           H  
ATOM   1451  CB  SER   107      49.810  54.265  62.490  1.00  0.00           C  
ATOM   1452  HB2 SER   107      50.764  53.759  62.342  1.00  0.00           H  
ATOM   1453  HB3 SER   107      50.015  55.292  62.790  1.00  0.00           H  
ATOM   1454  OG  SER   107      49.244  53.517  63.570  1.00  0.00           O  
ATOM   1455  HG  SER   107      49.564  52.620  63.451  1.00  0.00           H  
ATOM   1456  C   SER   107      48.793  52.480  60.965  1.00  0.00           C  
ATOM   1457  O   SER   107      47.900  51.833  61.528  1.00  0.00           O  
ATOM   1458  N   SER   108      49.571  51.920  60.081  1.00  0.00           N  
ATOM   1459  H   SER   108      50.089  52.546  59.482  1.00  0.00           H  
ATOM   1460  CA  SER   108      49.562  50.474  59.790  1.00  0.00           C  
ATOM   1461  HA  SER   108      49.174  49.945  60.660  1.00  0.00           H  
ATOM   1462  CB  SER   108      48.764  50.195  58.561  1.00  0.00           C  
ATOM   1463  HB2 SER   108      48.619  49.121  58.438  1.00  0.00           H  
ATOM   1464  HB3 SER   108      47.831  50.738  58.712  1.00  0.00           H  
ATOM   1465  OG  SER   108      49.360  50.504  57.294  1.00  0.00           O  
ATOM   1466  HG  SER   108      49.108  49.871  56.618  1.00  0.00           H  
ATOM   1467  C   SER   108      50.989  49.954  59.702  1.00  0.00           C  
ATOM   1468  O   SER   108      51.212  48.940  59.082  1.00  0.00           O  
ATOM   1469  N   THR   109      52.005  50.708  60.146  1.00  0.00           N  
ATOM   1470  H   THR   109      51.773  51.589  60.582  1.00  0.00           H  
ATOM   1471  CA  THR   109      53.361  50.185  60.244  1.00  0.00           C  
ATOM   1472  HA  THR   109      53.734  50.116  59.222  1.00  0.00           H  
ATOM   1473  CB  THR   109      54.303  51.201  60.905  1.00  0.00           C  
ATOM   1474  HB  THR   109      53.860  51.439  61.872  1.00  0.00           H  
ATOM   1475  CG2 THR   109      55.697  50.623  61.178  1.00  0.00           C  
ATOM   1476 HG21 THR   109      56.369  51.423  61.488  1.00  0.00           H  
ATOM   1477 HG22 THR   109      55.607  50.012  62.076  1.00  0.00           H  
ATOM   1478 HG23 THR   109      55.985  49.966  60.357  1.00  0.00           H  
ATOM   1479  OG1 THR   109      54.409  52.324  60.140  1.00  0.00           O  
ATOM   1480  HG1 THR   109      54.779  53.010  60.699  1.00  0.00           H  
ATOM   1481  C   THR   109      53.374  48.797  60.914  1.00  0.00           C  
ATOM   1482  O   THR   109      52.922  48.696  62.053  1.00  0.00           O  
ATOM   1483  N   SER   110      53.876  47.743  60.217  1.00  0.00           N  
ATOM   1484  H   SER   110      54.276  47.974  59.319  1.00  0.00           H  
ATOM   1485  CA  SER   110      53.952  46.375  60.747  1.00  0.00           C  
ATOM   1486  HA  SER   110      53.946  46.323  61.836  1.00  0.00           H  
ATOM   1487  CB  SER   110      52.767  45.523  60.265  1.00  0.00           C  
ATOM   1488  HB2 SER   110      51.868  46.005  60.649  1.00  0.00           H  
ATOM   1489  HB3 SER   110      52.717  45.448  59.179  1.00  0.00           H  
ATOM   1490  OG  SER   110      52.887  44.173  60.613  1.00  0.00           O  
ATOM   1491  HG  SER   110      52.750  44.132  61.562  1.00  0.00           H  
ATOM   1492  C   SER   110      55.281  45.785  60.308  1.00  0.00           C  
ATOM   1493  O   SER   110      55.539  45.689  59.083  1.00  0.00           O  
ATOM   1494  N   GLY   111      56.135  45.312  61.206  1.00  0.00           N  
ATOM   1495  H   GLY   111      55.864  45.486  62.164  1.00  0.00           H  
ATOM   1496  CA  GLY   111      57.508  44.775  60.997  1.00  0.00           C  
ATOM   1497  HA2 GLY   111      57.539  43.688  61.066  1.00  0.00           H  
ATOM   1498  HA3 GLY   111      57.901  45.033  60.014  1.00  0.00           H  
ATOM   1499  C   GLY   111      58.537  45.166  62.099  1.00  0.00           C  
ATOM   1500  O   GLY   111      58.349  44.785  63.233  1.00  0.00           O  
ATOM   1501  N   SER   112      59.598  45.920  61.784  1.00  0.00           N  
ATOM   1502  H   SER   112      60.197  45.930  62.597  1.00  0.00           H  
ATOM   1503  CA  SER   112      59.861  46.766  60.617  1.00  0.00           C  
ATOM   1504  HA  SER   112      60.708  47.410  60.856  1.00  0.00           H  
ATOM   1505  CB  SER   112      60.388  45.950  59.466  1.00  0.00           C  
ATOM   1506  HB2 SER   112      61.312  45.464  59.779  1.00  0.00           H  
ATOM   1507  HB3 SER   112      59.657  45.246  59.068  1.00  0.00           H  
ATOM   1508  OG  SER   112      60.800  46.754  58.396  1.00  0.00           O  
ATOM   1509  HG  SER   112      61.023  46.144  57.688  1.00  0.00           H  
ATOM   1510  C   SER   112      58.705  47.706  60.274  1.00  0.00           C  
ATOM   1511  O   SER   112      58.152  47.830  59.215  1.00  0.00           O  
ATOM   1512  N   TYR   113      58.226  48.465  61.254  1.00  0.00           N  
ATOM   1513  H   TYR   113      57.422  49.039  61.041  1.00  0.00           H  
ATOM   1514  CA  TYR   113      58.928  48.888  62.523  1.00  0.00           C  
ATOM   1515  HA  TYR   113      59.760  48.197  62.656  1.00  0.00           H  
ATOM   1516  CB  TYR   113      59.558  50.269  62.382  1.00  0.00           C  
ATOM   1517  HB2 TYR   113      58.837  50.844  61.800  1.00  0.00           H  
ATOM   1518  HB3 TYR   113      59.530  50.717  63.375  1.00  0.00           H  
ATOM   1519  CG  TYR   113      60.837  50.346  61.555  1.00  0.00           C  
ATOM   1520  CD1 TYR   113      62.131  50.155  62.108  1.00  0.00           C  
ATOM   1521  HD1 TYR   113      62.275  49.982  63.164  1.00  0.00           H  
ATOM   1522  CE1 TYR   113      63.278  50.222  61.316  1.00  0.00           C  
ATOM   1523  HE1 TYR   113      64.216  50.258  61.849  1.00  0.00           H  
ATOM   1524  CZ  TYR   113      63.157  50.531  59.904  1.00  0.00           C  
ATOM   1525  OH  TYR   113      64.292  50.641  59.192  1.00  0.00           O  
ATOM   1526  HH  TYR   113      64.046  51.243  58.486  1.00  0.00           H  
ATOM   1527  CE2 TYR   113      61.877  50.678  59.382  1.00  0.00           C  
ATOM   1528  HE2 TYR   113      61.873  50.717  58.303  1.00  0.00           H  
ATOM   1529  CD2 TYR   113      60.732  50.566  60.192  1.00  0.00           C  
ATOM   1530  HD2 TYR   113      59.795  50.593  59.656  1.00  0.00           H  
ATOM   1531  C   TYR   113      57.979  48.725  63.704  1.00  0.00           C  
ATOM   1532  O   TYR   113      57.152  49.608  63.927  1.00  0.00           O  
ATOM   1533  N   GLY   114      58.164  47.615  64.414  1.00  0.00           N  
ATOM   1534  H   GLY   114      58.795  46.965  63.967  1.00  0.00           H  
ATOM   1535  CA  GLY   114      57.264  47.108  65.462  1.00  0.00           C  
ATOM   1536  HA2 GLY   114      57.821  46.375  66.046  1.00  0.00           H  
ATOM   1537  HA3 GLY   114      57.100  47.934  66.155  1.00  0.00           H  
ATOM   1538  C   GLY   114      55.888  46.624  64.950  1.00  0.00           C  
ATOM   1539  O   GLY   114      55.691  46.402  63.734  1.00  0.00           O  
ATOM   1540  N   SER   115      55.018  46.354  65.849  1.00  0.00           N  
ATOM   1541  H   SER   115      54.132  46.009  65.507  1.00  0.00           H  
ATOM   1542  CA  SER   115      55.046  46.450  67.294  1.00  0.00           C  
ATOM   1543  HA  SER   115      56.043  46.548  67.724  1.00  0.00           H  
ATOM   1544  CB  SER   115      54.165  47.654  67.680  1.00  0.00           C  
ATOM   1545  HB2 SER   115      54.202  47.598  68.768  1.00  0.00           H  
ATOM   1546  HB3 SER   115      54.622  48.514  67.190  1.00  0.00           H  
ATOM   1547  OG  SER   115      52.778  47.509  67.309  1.00  0.00           O  
ATOM   1548  HG  SER   115      52.580  47.431  66.373  1.00  0.00           H  
ATOM   1549  C   SER   115      54.502  45.188  68.005  1.00  0.00           C  
ATOM   1550  O   SER   115      54.051  45.267  69.144  1.00  0.00           O  
ATOM   1551  N   SER   116      54.377  44.040  67.293  1.00  0.00           N  
ATOM   1552  H   SER   116      54.691  44.086  66.334  1.00  0.00           H  
ATOM   1553  CA  SER   116      54.140  42.738  67.888  1.00  0.00           C  
ATOM   1554  HA  SER   116      53.200  42.794  68.436  1.00  0.00           H  
ATOM   1555  CB  SER   116      54.006  41.619  66.802  1.00  0.00           C  
ATOM   1556  HB2 SER   116      55.011  41.641  66.382  1.00  0.00           H  
ATOM   1557  HB3 SER   116      53.787  40.711  67.365  1.00  0.00           H  
ATOM   1558  OG  SER   116      53.003  41.882  65.847  1.00  0.00           O  
ATOM   1559  HG  SER   116      52.185  41.702  66.315  1.00  0.00           H  
ATOM   1560  C   SER   116      55.273  42.431  68.841  1.00  0.00           C  
ATOM   1561  O   SER   116      56.428  42.599  68.418  1.00  0.00           O  
ATOM   1562  N   SER   117      54.947  41.946  70.055  1.00  0.00           N  
ATOM   1563  H   SER   117      53.951  41.884  70.213  1.00  0.00           H  
ATOM   1564  CA  SER   117      55.839  41.220  70.957  1.00  0.00           C  
ATOM   1565  HA  SER   117      56.677  41.916  70.998  1.00  0.00           H  
ATOM   1566  CB  SER   117      55.296  41.116  72.369  1.00  0.00           C  
ATOM   1567  HB2 SER   117      55.942  40.429  72.915  1.00  0.00           H  
ATOM   1568  HB3 SER   117      55.387  42.159  72.673  1.00  0.00           H  
ATOM   1569  OG  SER   117      53.979  40.685  72.386  1.00  0.00           O  
ATOM   1570  HG  SER   117      53.392  41.443  72.337  1.00  0.00           H  
ATOM   1571  C   SER   117      56.240  39.871  70.282  1.00  0.00           C  
ATOM   1572  O   SER   117      55.521  39.358  69.412  1.00  0.00           O  
ATOM   1573  N   GLN   118      57.443  39.336  70.528  1.00  0.00           N  
ATOM   1574  H   GLN   118      58.049  39.818  71.176  1.00  0.00           H  
ATOM   1575  CA  GLN   118      58.234  38.276  69.827  1.00  0.00           C  
ATOM   1576  HA  GLN   118      58.963  38.073  70.611  1.00  0.00           H  
ATOM   1577  CB  GLN   118      57.534  37.038  69.545  1.00  0.00           C  
ATOM   1578  HB2 GLN   118      56.675  37.158  68.885  1.00  0.00           H  
ATOM   1579  HB3 GLN   118      58.184  36.431  68.915  1.00  0.00           H  
ATOM   1580  CG  GLN   118      57.048  36.128  70.742  1.00  0.00           C  
ATOM   1581  HG2 GLN   118      57.499  36.518  71.654  1.00  0.00           H  
ATOM   1582  HG3 GLN   118      55.978  36.308  70.846  1.00  0.00           H  
ATOM   1583  CD  GLN   118      57.394  34.661  70.617  1.00  0.00           C  
ATOM   1584  OE1 GLN   118      58.468  34.214  70.266  1.00  0.00           O  
ATOM   1585  NE2 GLN   118      56.460  33.771  70.945  1.00  0.00           N  
ATOM   1586 HE21 GLN   118      55.602  34.233  71.209  1.00  0.00           H  
ATOM   1587 HE22 GLN   118      56.676  32.786  70.889  1.00  0.00           H  
ATOM   1588  C   GLN   118      59.079  38.819  68.628  1.00  0.00           C  
ATOM   1589  O   GLN   118      58.669  39.761  67.938  1.00  0.00           O  
ATOM   1590  N   SER   119      60.222  38.255  68.267  1.00  0.00           N  
ATOM   1591  H   SER   119      60.545  38.664  67.402  1.00  0.00           H  
ATOM   1592  CA  SER   119      61.038  37.280  69.049  1.00  0.00           C  
ATOM   1593  HA  SER   119      60.357  36.615  69.581  1.00  0.00           H  
ATOM   1594  CB  SER   119      61.810  36.428  68.027  1.00  0.00           C  
ATOM   1595  HB2 SER   119      62.390  35.778  68.682  1.00  0.00           H  
ATOM   1596  HB3 SER   119      61.225  35.754  67.401  1.00  0.00           H  
ATOM   1597  OG  SER   119      62.666  37.215  67.224  1.00  0.00           O  
ATOM   1598  HG  SER   119      62.089  37.745  66.668  1.00  0.00           H  
ATOM   1599  C   SER   119      61.933  38.087  69.990  1.00  0.00           C  
ATOM   1600  O   SER   119      62.428  39.190  69.611  1.00  0.00           O  
ATOM   1601  N   SER   120      62.141  37.524  71.190  1.00  0.00           N  
ATOM   1602  H   SER   120      61.571  36.742  71.478  1.00  0.00           H  
ATOM   1603  CA  SER   120      63.199  38.069  72.059  1.00  0.00           C  
ATOM   1604  HA  SER   120      63.184  39.128  71.803  1.00  0.00           H  
ATOM   1605  CB  SER   120      62.919  37.910  73.540  1.00  0.00           C  
ATOM   1606  HB2 SER   120      62.028  38.468  73.827  1.00  0.00           H  
ATOM   1607  HB3 SER   120      62.804  36.836  73.683  1.00  0.00           H  
ATOM   1608  OG  SER   120      64.006  38.401  74.365  1.00  0.00           O  
ATOM   1609  HG  SER   120      63.917  39.357  74.399  1.00  0.00           H  
ATOM   1610  C   SER   120      64.559  37.468  71.560  1.00  0.00           C  
ATOM   1611  O   SER   120      64.556  36.276  71.192  1.00  0.00           O  
ATOM   1612  N   SER   121      65.640  38.219  71.483  1.00  0.00           N  
ATOM   1613  H   SER   121      66.448  37.705  71.162  1.00  0.00           H  
ATOM   1614  CA  SER   121      65.760  39.675  71.756  1.00  0.00           C  
ATOM   1615  HA  SER   121      65.217  39.990  72.647  1.00  0.00           H  
ATOM   1616  CB  SER   121      67.248  39.833  72.116  1.00  0.00           C  
ATOM   1617  HB2 SER   121      67.468  39.113  72.904  1.00  0.00           H  
ATOM   1618  HB3 SER   121      67.802  39.498  71.240  1.00  0.00           H  
ATOM   1619  OG  SER   121      67.566  41.142  72.393  1.00  0.00           O  
ATOM   1620  HG  SER   121      68.413  41.473  72.086  1.00  0.00           H  
ATOM   1621  C   SER   121      65.569  40.504  70.465  1.00  0.00           C  
ATOM   1622  O   SER   121      65.870  40.093  69.381  1.00  0.00           O  
ATOM   1623  N   TYR   122      65.078  41.729  70.701  1.00  0.00           N  
ATOM   1624  H   TYR   122      65.041  42.192  71.598  1.00  0.00           H  
ATOM   1625  CA  TYR   122      64.655  42.673  69.631  1.00  0.00           C  
ATOM   1626  HA  TYR   122      64.266  41.994  68.873  1.00  0.00           H  
ATOM   1627  CB  TYR   122      63.579  43.687  70.153  1.00  0.00           C  
ATOM   1628  HB2 TYR   122      64.146  44.309  70.845  1.00  0.00           H  
ATOM   1629  HB3 TYR   122      63.287  44.296  69.298  1.00  0.00           H  
ATOM   1630  CG  TYR   122      62.339  42.998  70.866  1.00  0.00           C  
ATOM   1631  CD1 TYR   122      62.120  42.970  72.249  1.00  0.00           C  
ATOM   1632  HD1 TYR   122      62.842  43.360  72.951  1.00  0.00           H  
ATOM   1633  CE1 TYR   122      60.901  42.478  72.766  1.00  0.00           C  
ATOM   1634  HE1 TYR   122      60.625  42.567  73.807  1.00  0.00           H  
ATOM   1635  CZ  TYR   122      59.925  41.833  71.966  1.00  0.00           C  
ATOM   1636  OH  TYR   122      58.943  41.090  72.449  1.00  0.00           O  
ATOM   1637  HH  TYR   122      59.216  40.870  73.343  1.00  0.00           H  
ATOM   1638  CE2 TYR   122      60.100  41.939  70.530  1.00  0.00           C  
ATOM   1639  HE2 TYR   122      59.299  41.696  69.847  1.00  0.00           H  
ATOM   1640  CD2 TYR   122      61.272  42.581  70.041  1.00  0.00           C  
ATOM   1641  HD2 TYR   122      61.371  42.544  68.966  1.00  0.00           H  
ATOM   1642  C   TYR   122      65.857  43.401  69.009  1.00  0.00           C  
ATOM   1643  O   TYR   122      66.764  43.763  69.746  1.00  0.00           O  
ATOM   1644  N   GLY   123      65.780  43.781  67.778  1.00  0.00           N  
ATOM   1645  H   GLY   123      66.654  43.942  67.299  1.00  0.00           H  
ATOM   1646  CA  GLY   123      64.645  43.572  66.862  1.00  0.00           C  
ATOM   1647  HA2 GLY   123      64.753  42.605  66.370  1.00  0.00           H  
ATOM   1648  HA3 GLY   123      63.664  43.649  67.332  1.00  0.00           H  
ATOM   1649  C   GLY   123      64.743  44.616  65.717  1.00  0.00           C  
ATOM   1650  O   GLY   123      65.856  45.069  65.473  1.00  0.00           O  
ATOM   1651  N   GLN   124      63.656  44.980  65.020  1.00  0.00           N  
ATOM   1652  H   GLN   124      62.822  44.421  65.133  1.00  0.00           H  
ATOM   1653  CA  GLN   124      63.490  46.227  64.294  1.00  0.00           C  
ATOM   1654  HA  GLN   124      64.348  46.891  64.400  1.00  0.00           H  
ATOM   1655  CB  GLN   124      63.441  46.029  62.799  1.00  0.00           C  
ATOM   1656  HB2 GLN   124      62.701  45.272  62.537  1.00  0.00           H  
ATOM   1657  HB3 GLN   124      63.053  46.939  62.341  1.00  0.00           H  
ATOM   1658  CG  GLN   124      64.789  45.636  62.141  1.00  0.00           C  
ATOM   1659  HG2 GLN   124      65.363  44.920  62.729  1.00  0.00           H  
ATOM   1660  HG3 GLN   124      64.594  45.300  61.122  1.00  0.00           H  
ATOM   1661  CD  GLN   124      65.598  46.886  61.867  1.00  0.00           C  
ATOM   1662  OE1 GLN   124      65.426  47.913  62.552  1.00  0.00           O  
ATOM   1663  NE2 GLN   124      66.513  46.854  60.944  1.00  0.00           N  
ATOM   1664 HE21 GLN   124      66.666  45.975  60.471  1.00  0.00           H  
ATOM   1665 HE22 GLN   124      67.058  47.650  60.645  1.00  0.00           H  
ATOM   1666  C   GLN   124      62.201  46.951  64.810  1.00  0.00           C  
ATOM   1667  O   GLN   124      61.166  46.652  64.210  1.00  0.00           O  
ATOM   1668  N   PRO   125      62.313  47.942  65.775  1.00  0.00           N  
ATOM   1669  CD  PRO   125      61.099  48.671  66.098  1.00  0.00           C  
ATOM   1670  HD2 PRO   125      60.582  48.152  66.905  1.00  0.00           H  
ATOM   1671  HD3 PRO   125      60.421  48.831  65.260  1.00  0.00           H  
ATOM   1672  CG  PRO   125      61.689  49.972  66.698  1.00  0.00           C  
ATOM   1673  HG2 PRO   125      61.058  50.524  67.395  1.00  0.00           H  
ATOM   1674  HG3 PRO   125      61.849  50.712  65.914  1.00  0.00           H  
ATOM   1675  CB  PRO   125      63.054  49.708  67.266  1.00  0.00           C  
ATOM   1676  HB2 PRO   125      62.936  49.369  68.295  1.00  0.00           H  
ATOM   1677  HB3 PRO   125      63.655  50.618  67.292  1.00  0.00           H  
ATOM   1678  CA  PRO   125      63.578  48.616  66.296  1.00  0.00           C  
ATOM   1679  HA  PRO   125      64.092  49.070  65.449  1.00  0.00           H  
ATOM   1680  C   PRO   125      64.595  47.773  67.048  1.00  0.00           C  
ATOM   1681  O   PRO   125      64.179  47.061  67.936  1.00  0.00           O  
ATOM   1682  N   GLN   126      65.846  48.066  66.757  1.00  0.00           N  
ATOM   1683  H   GLN   126      66.098  48.820  66.134  1.00  0.00           H  
ATOM   1684  CA  GLN   126      66.992  47.370  67.314  1.00  0.00           C  
ATOM   1685  HA  GLN   126      66.897  46.284  67.329  1.00  0.00           H  
ATOM   1686  CB  GLN   126      68.320  47.696  66.608  1.00  0.00           C  
ATOM   1687  HB2 GLN   126      68.173  47.256  65.621  1.00  0.00           H  
ATOM   1688  HB3 GLN   126      68.371  48.773  66.447  1.00  0.00           H  
ATOM   1689  CG  GLN   126      69.687  47.240  67.170  1.00  0.00           C  
ATOM   1690  HG2 GLN   126      70.491  47.430  66.459  1.00  0.00           H  
ATOM   1691  HG3 GLN   126      69.908  47.782  68.090  1.00  0.00           H  
ATOM   1692  CD  GLN   126      69.738  45.730  67.427  1.00  0.00           C  
ATOM   1693  OE1 GLN   126      68.824  44.999  67.192  1.00  0.00           O  
ATOM   1694  NE2 GLN   126      70.773  45.180  68.037  1.00  0.00           N  
ATOM   1695 HE21 GLN   126      71.625  45.692  68.215  1.00  0.00           H  
ATOM   1696 HE22 GLN   126      70.870  44.176  67.985  1.00  0.00           H  
ATOM   1697  C   GLN   126      67.100  47.660  68.823  1.00  0.00           C  
ATOM   1698  O   GLN   126      66.959  48.803  69.238  1.00  0.00           O  
ATOM   1699  N   SER   127      67.518  46.636  69.595  1.00  0.00           N  
ATOM   1700  H   SER   127      67.525  45.757  69.098  1.00  0.00           H  
ATOM   1701  CA  SER   127      67.701  46.678  71.096  1.00  0.00           C  
ATOM   1702  HA  SER   127      67.927  45.643  71.354  1.00  0.00           H  
ATOM   1703  CB  SER   127      69.008  47.429  71.398  1.00  0.00           C  
ATOM   1704  HB2 SER   127      68.709  48.466  71.251  1.00  0.00           H  
ATOM   1705  HB3 SER   127      69.192  47.406  72.473  1.00  0.00           H  
ATOM   1706  OG  SER   127      70.098  47.055  70.570  1.00  0.00           O  
ATOM   1707  HG  SER   127      70.319  46.139  70.756  1.00  0.00           H  
ATOM   1708  C   SER   127      66.503  47.177  71.936  1.00  0.00           C  
ATOM   1709  O   SER   127      66.744  47.764  72.965  1.00  0.00           O  
ATOM   1710  N   GLY   128      65.280  46.708  71.504  1.00  0.00           N  
ATOM   1711  H   GLY   128      65.286  46.214  70.623  1.00  0.00           H  
ATOM   1712  CA  GLY   128      64.011  47.023  72.223  1.00  0.00           C  
ATOM   1713  HA2 GLY   128      63.258  46.298  71.916  1.00  0.00           H  
ATOM   1714  HA3 GLY   128      64.177  46.769  73.270  1.00  0.00           H  
ATOM   1715  C   GLY   128      63.450  48.384  72.166  1.00  0.00           C  
ATOM   1716  O   GLY   128      64.129  49.314  71.642  1.00  0.00           O  
ATOM   1717  N   SER   129      62.240  48.721  72.723  1.00  0.00           N  
ATOM   1718  H   SER   129      62.061  49.713  72.793  1.00  0.00           H  
ATOM   1719  CA  SER   129      61.243  47.889  73.503  1.00  0.00           C  
ATOM   1720  HA  SER   129      60.421  48.519  73.843  1.00  0.00           H  
ATOM   1721  CB  SER   129      60.570  46.803  72.622  1.00  0.00           C  
ATOM   1722  HB2 SER   129      61.181  45.944  72.344  1.00  0.00           H  
ATOM   1723  HB3 SER   129      59.828  46.358  73.285  1.00  0.00           H  
ATOM   1724  OG  SER   129      60.197  47.298  71.378  1.00  0.00           O  
ATOM   1725  HG  SER   129      60.761  46.901  70.709  1.00  0.00           H  
ATOM   1726  C   SER   129      61.894  47.330  74.803  1.00  0.00           C  
ATOM   1727  O   SER   129      61.669  46.166  75.078  1.00  0.00           O  
ATOM   1728  N   TYR   130      62.750  48.127  75.425  1.00  0.00           N  
ATOM   1729  H   TYR   130      62.806  49.074  75.080  1.00  0.00           H  
ATOM   1730  CA  TYR   130      63.657  47.757  76.517  1.00  0.00           C  
ATOM   1731  HA  TYR   130      63.336  46.828  76.988  1.00  0.00           H  
ATOM   1732  CB  TYR   130      65.137  47.525  76.044  1.00  0.00           C  
ATOM   1733  HB2 TYR   130      65.147  46.688  75.346  1.00  0.00           H  
ATOM   1734  HB3 TYR   130      65.524  48.430  75.576  1.00  0.00           H  
ATOM   1735  CG  TYR   130      66.111  47.133  77.097  1.00  0.00           C  
ATOM   1736  CD1 TYR   130      66.908  48.077  77.729  1.00  0.00           C  
ATOM   1737  HD1 TYR   130      66.766  49.144  77.638  1.00  0.00           H  
ATOM   1738  CE1 TYR   130      67.869  47.711  78.725  1.00  0.00           C  
ATOM   1739  HE1 TYR   130      68.549  48.404  79.197  1.00  0.00           H  
ATOM   1740  CZ  TYR   130      68.084  46.332  79.014  1.00  0.00           C  
ATOM   1741  OH  TYR   130      69.035  45.818  79.870  1.00  0.00           O  
ATOM   1742  HH  TYR   130      69.668  46.513  80.069  1.00  0.00           H  
ATOM   1743  CE2 TYR   130      67.261  45.433  78.409  1.00  0.00           C  
ATOM   1744  HE2 TYR   130      67.347  44.367  78.566  1.00  0.00           H  
ATOM   1745  CD2 TYR   130      66.290  45.762  77.359  1.00  0.00           C  
ATOM   1746  HD2 TYR   130      65.658  45.038  76.866  1.00  0.00           H  
ATOM   1747  C   TYR   130      63.660  48.819  77.609  1.00  0.00           C  
ATOM   1748  O   TYR   130      64.221  49.915  77.398  1.00  0.00           O  
ATOM   1749  N   SER   131      63.071  48.693  78.844  1.00  0.00           N  
ATOM   1750  H   SER   131      63.091  49.506  79.442  1.00  0.00           H  
ATOM   1751  CA  SER   131      62.246  47.618  79.322  1.00  0.00           C  
ATOM   1752  HA  SER   131      61.703  47.910  80.220  1.00  0.00           H  
ATOM   1753  CB  SER   131      61.105  47.152  78.367  1.00  0.00           C  
ATOM   1754  HB2 SER   131      61.420  46.500  77.552  1.00  0.00           H  
ATOM   1755  HB3 SER   131      60.351  46.632  78.957  1.00  0.00           H  
ATOM   1756  OG  SER   131      60.392  48.344  77.833  1.00  0.00           O  
ATOM   1757  HG  SER   131      60.066  48.742  78.644  1.00  0.00           H  
ATOM   1758  C   SER   131      63.009  46.383  79.839  1.00  0.00           C  
ATOM   1759  O   SER   131      63.487  45.605  79.083  1.00  0.00           O  
ATOM   1760  N   GLN   132      63.105  46.088  81.128  1.00  0.00           N  
ATOM   1761  H   GLN   132      63.350  45.120  81.281  1.00  0.00           H  
ATOM   1762  CA  GLN   132      62.675  46.881  82.385  1.00  0.00           C  
ATOM   1763  HA  GLN   132      62.870  47.928  82.156  1.00  0.00           H  
ATOM   1764  CB  GLN   132      61.158  46.621  82.621  1.00  0.00           C  
ATOM   1765  HB2 GLN   132      60.533  46.946  81.789  1.00  0.00           H  
ATOM   1766  HB3 GLN   132      61.002  45.560  82.814  1.00  0.00           H  
ATOM   1767  CG  GLN   132      60.653  47.500  83.785  1.00  0.00           C  
ATOM   1768  HG2 GLN   132      59.587  47.315  83.918  1.00  0.00           H  
ATOM   1769  HG3 GLN   132      61.042  47.039  84.693  1.00  0.00           H  
ATOM   1770  CD  GLN   132      60.831  48.971  83.674  1.00  0.00           C  
ATOM   1771  OE1 GLN   132      61.831  49.600  83.782  1.00  0.00           O  
ATOM   1772  NE2 GLN   132      59.701  49.646  83.353  1.00  0.00           N  
ATOM   1773 HE21 GLN   132      58.823  49.168  83.210  1.00  0.00           H  
ATOM   1774 HE22 GLN   132      59.783  50.641  83.199  1.00  0.00           H  
ATOM   1775  C   GLN   132      63.516  46.475  83.605  1.00  0.00           C  
ATOM   1776  O   GLN   132      63.733  45.298  83.773  1.00  0.00           O  
ATOM   1777  N   GLN   133      64.022  47.483  84.326  1.00  0.00           N  
ATOM   1778  H   GLN   133      63.764  48.418  84.044  1.00  0.00           H  
ATOM   1779  CA  GLN   133      64.750  47.425  85.636  1.00  0.00           C  
ATOM   1780  HA  GLN   133      65.181  48.419  85.757  1.00  0.00           H  
ATOM   1781  CB  GLN   133      63.761  47.173  86.791  1.00  0.00           C  
ATOM   1782  HB2 GLN   133      63.275  46.218  86.594  1.00  0.00           H  
ATOM   1783  HB3 GLN   133      64.331  47.010  87.705  1.00  0.00           H  
ATOM   1784  CG  GLN   133      62.731  48.315  87.025  1.00  0.00           C  
ATOM   1785  HG2 GLN   133      63.060  49.114  87.689  1.00  0.00           H  
ATOM   1786  HG3 GLN   133      62.458  48.747  86.063  1.00  0.00           H  
ATOM   1787  CD  GLN   133      61.422  47.791  87.695  1.00  0.00           C  
ATOM   1788  OE1 GLN   133      60.338  47.852  87.059  1.00  0.00           O  
ATOM   1789  NE2 GLN   133      61.318  47.428  88.962  1.00  0.00           N  
ATOM   1790 HE21 GLN   133      62.069  47.312  89.627  1.00  0.00           H  
ATOM   1791 HE22 GLN   133      60.476  46.999  89.320  1.00  0.00           H  
ATOM   1792  C   GLN   133      65.922  46.397  85.595  1.00  0.00           C  
ATOM   1793  O   GLN   133      65.824  45.442  86.311  1.00  0.00           O  
ATOM   1794  N   PRO   134      67.020  46.618  84.865  1.00  0.00           N  
ATOM   1795  CD  PRO   134      68.149  45.726  84.800  1.00  0.00           C  
ATOM   1796  HD2 PRO   134      67.826  44.757  84.420  1.00  0.00           H  
ATOM   1797  HD3 PRO   134      68.593  45.584  85.785  1.00  0.00           H  
ATOM   1798  CG  PRO   134      69.128  46.337  83.776  1.00  0.00           C  
ATOM   1799  HG2 PRO   134      69.065  45.782  82.840  1.00  0.00           H  
ATOM   1800  HG3 PRO   134      70.177  46.285  84.067  1.00  0.00           H  
ATOM   1801  CB  PRO   134      68.756  47.826  83.680  1.00  0.00           C  
ATOM   1802  HB2 PRO   134      69.031  48.228  82.705  1.00  0.00           H  
ATOM   1803  HB3 PRO   134      69.216  48.357  84.514  1.00  0.00           H  
ATOM   1804  CA  PRO   134      67.216  47.745  83.901  1.00  0.00           C  
ATOM   1805  HA  PRO   134      66.957  48.658  84.437  1.00  0.00           H  
ATOM   1806  C   PRO   134      66.547  47.573  82.513  1.00  0.00           C  
ATOM   1807  O   PRO   134      66.263  46.459  82.085  1.00  0.00           O  
ATOM   1808  N   SER   135      66.306  48.639  81.710  1.00  0.00           N  
ATOM   1809  H   SER   135      65.959  48.341  80.809  1.00  0.00           H  
ATOM   1810  CA  SER   135      66.557  50.084  81.953  1.00  0.00           C  
ATOM   1811  HA  SER   135      67.618  50.223  82.162  1.00  0.00           H  
ATOM   1812  CB  SER   135      66.100  50.898  80.702  1.00  0.00           C  
ATOM   1813  HB2 SER   135      66.730  50.539  79.889  1.00  0.00           H  
ATOM   1814  HB3 SER   135      65.049  50.652  80.551  1.00  0.00           H  
ATOM   1815  OG  SER   135      66.282  52.280  81.006  1.00  0.00           O  
ATOM   1816  HG  SER   135      65.407  52.671  80.962  1.00  0.00           H  
ATOM   1817  C   SER   135      65.849  50.596  83.234  1.00  0.00           C  
ATOM   1818  O   SER   135      64.813  50.053  83.655  1.00  0.00           O  
ATOM   1819  N   TYR   136      66.343  51.671  83.930  1.00  0.00           N  
ATOM   1820  H   TYR   136      67.192  52.050  83.537  1.00  0.00           H  
ATOM   1821  CA  TYR   136      65.754  52.266  85.009  1.00  0.00           C  
ATOM   1822  HA  TYR   136      64.843  51.828  85.419  1.00  0.00           H  
ATOM   1823  CB  TYR   136      66.792  52.272  86.167  1.00  0.00           C  
ATOM   1824  HB2 TYR   136      67.709  52.730  85.796  1.00  0.00           H  
ATOM   1825  HB3 TYR   136      66.404  52.942  86.935  1.00  0.00           H  
ATOM   1826  CG  TYR   136      67.011  50.954  86.907  1.00  0.00           C  
ATOM   1827  CD1 TYR   136      66.148  50.573  87.977  1.00  0.00           C  
ATOM   1828  HD1 TYR   136      65.298  51.199  88.205  1.00  0.00           H  
ATOM   1829  CE1 TYR   136      66.427  49.420  88.695  1.00  0.00           C  
ATOM   1830  HE1 TYR   136      65.832  49.082  89.530  1.00  0.00           H  
ATOM   1831  CZ  TYR   136      67.611  48.698  88.446  1.00  0.00           C  
ATOM   1832  OH  TYR   136      67.941  47.579  89.108  1.00  0.00           O  
ATOM   1833  HH  TYR   136      68.858  47.383  88.902  1.00  0.00           H  
ATOM   1834  CE2 TYR   136      68.390  49.081  87.334  1.00  0.00           C  
ATOM   1835  HE2 TYR   136      69.324  48.624  87.042  1.00  0.00           H  
ATOM   1836  CD2 TYR   136      68.149  50.241  86.615  1.00  0.00           C  
ATOM   1837  HD2 TYR   136      68.768  50.572  85.794  1.00  0.00           H  
ATOM   1838  C   TYR   136      65.297  53.737  84.775  1.00  0.00           C  
ATOM   1839  O   TYR   136      66.093  54.688  84.684  1.00  0.00           O  
ATOM   1840  N   GLY   137      64.026  53.943  84.638  1.00  0.00           N  
ATOM   1841  H   GLY   137      63.767  54.913  84.524  1.00  0.00           H  
ATOM   1842  CA  GLY   137      63.000  52.930  84.393  1.00  0.00           C  
ATOM   1843  HA2 GLY   137      62.186  53.365  83.814  1.00  0.00           H  
ATOM   1844  HA3 GLY   137      63.469  52.149  83.794  1.00  0.00           H  
ATOM   1845  C   GLY   137      62.488  52.375  85.785  1.00  0.00           C  
ATOM   1846  O   GLY   137      63.017  52.699  86.834  1.00  0.00           O  
ATOM   1847  N   GLY   138      61.401  51.642  85.811  1.00  0.00           N  
ATOM   1848  H   GLY   138      61.046  51.217  84.967  1.00  0.00           H  
ATOM   1849  CA  GLY   138      60.599  51.275  86.976  1.00  0.00           C  
ATOM   1850  HA2 GLY   138      59.843  50.547  86.682  1.00  0.00           H  
ATOM   1851  HA3 GLY   138      61.294  51.056  87.787  1.00  0.00           H  
ATOM   1852  C   GLY   138      59.911  52.395  87.717  1.00  0.00           C  
ATOM   1853  O   GLY   138      59.992  53.558  87.334  1.00  0.00           O  
ATOM   1854  N   GLN   139      59.239  52.072  88.831  1.00  0.00           N  
ATOM   1855  H   GLN   139      58.878  52.904  89.276  1.00  0.00           H  
ATOM   1856  CA  GLN   139      58.976  50.684  89.385  1.00  0.00           C  
ATOM   1857  HA  GLN   139      59.395  49.928  88.720  1.00  0.00           H  
ATOM   1858  CB  GLN   139      59.815  50.514  90.718  1.00  0.00           C  
ATOM   1859  HB2 GLN   139      59.769  49.466  91.012  1.00  0.00           H  
ATOM   1860  HB3 GLN   139      60.864  50.679  90.472  1.00  0.00           H  
ATOM   1861  CG  GLN   139      59.244  51.277  91.891  1.00  0.00           C  
ATOM   1862  HG2 GLN   139      59.171  52.331  91.623  1.00  0.00           H  
ATOM   1863  HG3 GLN   139      58.213  50.956  92.041  1.00  0.00           H  
ATOM   1864  CD  GLN   139      60.056  51.229  93.146  1.00  0.00           C  
ATOM   1865  OE1 GLN   139      60.973  50.386  93.401  1.00  0.00           O  
ATOM   1866  NE2 GLN   139      59.864  52.266  93.950  1.00  0.00           N  
ATOM   1867 HE21 GLN   139      59.039  52.837  93.834  1.00  0.00           H  
ATOM   1868 HE22 GLN   139      60.357  52.262  94.831  1.00  0.00           H  
ATOM   1869  C   GLN   139      57.448  50.352  89.561  1.00  0.00           C  
ATOM   1870  O   GLN   139      57.158  49.235  89.902  1.00  0.00           O  
ATOM   1871  N   GLN   140      56.532  51.323  89.264  1.00  0.00           N  
ATOM   1872  H   GLN   140      56.921  52.175  88.886  1.00  0.00           H  
ATOM   1873  CA  GLN   140      55.123  51.197  89.060  1.00  0.00           C  
ATOM   1874  HA  GLN   140      54.839  52.121  88.557  1.00  0.00           H  
ATOM   1875  CB  GLN   140      54.769  50.053  88.069  1.00  0.00           C  
ATOM   1876  HB2 GLN   140      55.089  49.054  88.365  1.00  0.00           H  
ATOM   1877  HB3 GLN   140      53.680  50.004  88.051  1.00  0.00           H  
ATOM   1878  CG  GLN   140      55.145  50.332  86.614  1.00  0.00           C  
ATOM   1879  HG2 GLN   140      54.784  49.473  86.048  1.00  0.00           H  
ATOM   1880  HG3 GLN   140      54.776  51.313  86.316  1.00  0.00           H  
ATOM   1881  CD  GLN   140      56.656  50.527  86.354  1.00  0.00           C  
ATOM   1882  OE1 GLN   140      57.189  51.609  86.021  1.00  0.00           O  
ATOM   1883  NE2 GLN   140      57.375  49.439  86.356  1.00  0.00           N  
ATOM   1884 HE21 GLN   140      56.897  48.566  86.530  1.00  0.00           H  
ATOM   1885 HE22 GLN   140      58.316  49.435  85.991  1.00  0.00           H  
ATOM   1886  C   GLN   140      54.232  51.174  90.341  1.00  0.00           C  
ATOM   1887  O   GLN   140      53.143  51.705  90.316  1.00  0.00           O  
ATOM   1888  N   GLN   141      54.704  50.612  91.488  1.00  0.00           N  
ATOM   1889  H   GLN   141      55.581  50.111  91.505  1.00  0.00           H  
ATOM   1890  CA  GLN   141      54.087  50.838  92.790  1.00  0.00           C  
ATOM   1891  HA  GLN   141      53.033  50.563  92.818  1.00  0.00           H  
ATOM   1892  CB  GLN   141      54.812  49.874  93.780  1.00  0.00           C  
ATOM   1893  HB2 GLN   141      55.892  49.951  93.652  1.00  0.00           H  
ATOM   1894  HB3 GLN   141      54.587  50.193  94.798  1.00  0.00           H  
ATOM   1895  CG  GLN   141      54.282  48.434  93.796  1.00  0.00           C  
ATOM   1896  HG2 GLN   141      54.983  47.787  94.323  1.00  0.00           H  
ATOM   1897  HG3 GLN   141      53.411  48.368  94.447  1.00  0.00           H  
ATOM   1898  CD  GLN   141      54.156  47.751  92.468  1.00  0.00           C  
ATOM   1899  OE1 GLN   141      53.083  47.525  91.950  1.00  0.00           O  
ATOM   1900  NE2 GLN   141      55.168  47.345  91.820  1.00  0.00           N  
ATOM   1901 HE21 GLN   141      56.132  47.605  91.974  1.00  0.00           H  
ATOM   1902 HE22 GLN   141      54.894  46.719  91.076  1.00  0.00           H  
ATOM   1903  C   GLN   141      54.231  52.291  93.284  1.00  0.00           C  
ATOM   1904  O   GLN   141      55.249  52.891  93.122  1.00  0.00           O  
ATOM   1905  N   SER   142      53.180  52.882  93.878  1.00  0.00           N  
ATOM   1906  H   SER   142      53.290  53.849  94.150  1.00  0.00           H  
ATOM   1907  CA  SER   142      51.836  52.363  94.171  1.00  0.00           C  
ATOM   1908  HA  SER   142      51.451  53.107  94.868  1.00  0.00           H  
ATOM   1909  CB  SER   142      50.959  52.313  92.913  1.00  0.00           C  
ATOM   1910  HB2 SER   142      51.180  53.304  92.517  1.00  0.00           H  
ATOM   1911  HB3 SER   142      51.276  51.608  92.145  1.00  0.00           H  
ATOM   1912  OG  SER   142      49.563  52.176  93.170  1.00  0.00           O  
ATOM   1913  HG  SER   142      49.208  53.064  93.248  1.00  0.00           H  
ATOM   1914  C   SER   142      51.840  51.141  95.058  1.00  0.00           C  
ATOM   1915  O   SER   142      51.329  50.099  94.648  1.00  0.00           O  
ATOM   1916  N   TYR   143      52.340  51.261  96.256  1.00  0.00           N  
ATOM   1917  H   TYR   143      52.803  52.126  96.496  1.00  0.00           H  
ATOM   1918  CA  TYR   143      52.256  50.271  97.238  1.00  0.00           C  
ATOM   1919  HA  TYR   143      52.307  49.277  96.792  1.00  0.00           H  
ATOM   1920  CB  TYR   143      53.418  50.497  98.179  1.00  0.00           C  
ATOM   1921  HB2 TYR   143      53.492  51.525  98.533  1.00  0.00           H  
ATOM   1922  HB3 TYR   143      53.377  49.893  99.086  1.00  0.00           H  
ATOM   1923  CG  TYR   143      54.819  50.224  97.623  1.00  0.00           C  
ATOM   1924  CD1 TYR   143      55.232  48.913  97.492  1.00  0.00           C  
ATOM   1925  HD1 TYR   143      54.655  48.107  97.922  1.00  0.00           H  
ATOM   1926  CE1 TYR   143      56.425  48.576  96.860  1.00  0.00           C  
ATOM   1927  HE1 TYR   143      56.784  47.576  96.670  1.00  0.00           H  
ATOM   1928  CZ  TYR   143      57.208  49.589  96.284  1.00  0.00           C  
ATOM   1929  OH  TYR   143      58.237  49.291  95.448  1.00  0.00           O  
ATOM   1930  HH  TYR   143      58.777  48.581  95.804  1.00  0.00           H  
ATOM   1931  CE2 TYR   143      56.881  50.910  96.481  1.00  0.00           C  
ATOM   1932  HE2 TYR   143      57.403  51.758  96.063  1.00  0.00           H  
ATOM   1933  CD2 TYR   143      55.670  51.225  97.148  1.00  0.00           C  
ATOM   1934  HD2 TYR   143      55.398  52.268  97.217  1.00  0.00           H  
ATOM   1935  C   TYR   143      50.913  50.374  98.067  1.00  0.00           C  
ATOM   1936  O   TYR   143      50.507  51.466  98.538  1.00  0.00           O  
ATOM   1937  N   GLY   144      50.268  49.218  98.187  1.00  0.00           N  
ATOM   1938  H   GLY   144      50.606  48.447  97.630  1.00  0.00           H  
ATOM   1939  CA  GLY   144      49.057  48.935  98.900  1.00  0.00           C  
ATOM   1940  HA2 GLY   144      48.777  47.892  98.751  1.00  0.00           H  
ATOM   1941  HA3 GLY   144      49.270  49.294  99.907  1.00  0.00           H  
ATOM   1942  C   GLY   144      47.834  49.810  98.371  1.00  0.00           C  
ATOM   1943  O   GLY   144      47.679  50.077  97.191  1.00  0.00           O  
ATOM   1944  N   GLN   145      47.010  50.186  99.375  1.00  0.00           N  
ATOM   1945  H   GLN   145      47.218  50.030 100.351  1.00  0.00           H  
ATOM   1946  CA  GLN   145      45.879  51.171  99.269  1.00  0.00           C  
ATOM   1947  HA  GLN   145      45.446  51.021  98.280  1.00  0.00           H  
ATOM   1948  CB  GLN   145      44.797  50.712 100.277  1.00  0.00           C  
ATOM   1949  HB2 GLN   145      45.275  50.202 101.114  1.00  0.00           H  
ATOM   1950  HB3 GLN   145      44.362  51.637 100.655  1.00  0.00           H  
ATOM   1951  CG  GLN   145      43.709  49.804  99.661  1.00  0.00           C  
ATOM   1952  HG2 GLN   145      42.847  49.743 100.325  1.00  0.00           H  
ATOM   1953  HG3 GLN   145      43.422  50.318  98.744  1.00  0.00           H  
ATOM   1954  CD  GLN   145      44.246  48.321  99.344  1.00  0.00           C  
ATOM   1955  OE1 GLN   145      44.562  47.555 100.269  1.00  0.00           O  
ATOM   1956  NE2 GLN   145      44.261  47.895  98.136  1.00  0.00           N  
ATOM   1957 HE21 GLN   145      44.644  46.965  98.046  1.00  0.00           H  
ATOM   1958 HE22 GLN   145      44.021  48.480  97.348  1.00  0.00           H  
ATOM   1959  C   GLN   145      46.431  52.627  99.553  1.00  0.00           C  
ATOM   1960  O   GLN   145      47.238  52.807 100.391  1.00  0.00           O  
ATOM   1961  N   GLN   146      46.070  53.643  98.710  1.00  0.00           N  
ATOM   1962  H   GLN   146      45.414  53.409  97.979  1.00  0.00           H  
ATOM   1963  CA  GLN   146      46.295  55.120  98.954  1.00  0.00           C  
ATOM   1964  HA  GLN   146      47.375  55.131  98.810  1.00  0.00           H  
ATOM   1965  CB  GLN   146      45.744  55.984  97.931  1.00  0.00           C  
ATOM   1966  HB2 GLN   146      44.674  55.775  97.898  1.00  0.00           H  
ATOM   1967  HB3 GLN   146      45.816  57.030  98.231  1.00  0.00           H  
ATOM   1968  CG  GLN   146      46.415  55.781  96.535  1.00  0.00           C  
ATOM   1969  HG2 GLN   146      47.478  56.024  96.527  1.00  0.00           H  
ATOM   1970  HG3 GLN   146      46.369  54.738  96.219  1.00  0.00           H  
ATOM   1971  CD  GLN   146      45.737  56.636  95.435  1.00  0.00           C  
ATOM   1972  OE1 GLN   146      45.730  57.828  95.568  1.00  0.00           O  
ATOM   1973  NE2 GLN   146      45.417  56.107  94.324  1.00  0.00           N  
ATOM   1974 HE21 GLN   146      45.515  55.130  94.088  1.00  0.00           H  
ATOM   1975 HE22 GLN   146      45.157  56.861  93.704  1.00  0.00           H  
ATOM   1976  C   GLN   146      45.969  55.597 100.363  1.00  0.00           C  
ATOM   1977  O   GLN   146      45.009  55.108 100.923  1.00  0.00           O  
ATOM   1978  N   GLN   147      46.766  56.453 100.990  1.00  0.00           N  
ATOM   1979  H   GLN   147      47.512  56.902 100.477  1.00  0.00           H  
ATOM   1980  CA  GLN   147      46.589  56.862 102.357  1.00  0.00           C  
ATOM   1981  HA  GLN   147      45.731  56.338 102.780  1.00  0.00           H  
ATOM   1982  CB  GLN   147      47.876  56.392 103.054  1.00  0.00           C  
ATOM   1983  HB2 GLN   147      48.715  56.810 102.498  1.00  0.00           H  
ATOM   1984  HB3 GLN   147      47.900  56.667 104.108  1.00  0.00           H  
ATOM   1985  CG  GLN   147      48.008  54.858 103.115  1.00  0.00           C  
ATOM   1986  HG2 GLN   147      48.066  54.393 102.131  1.00  0.00           H  
ATOM   1987  HG3 GLN   147      48.956  54.488 103.505  1.00  0.00           H  
ATOM   1988  CD  GLN   147      46.867  54.239 103.923  1.00  0.00           C  
ATOM   1989  OE1 GLN   147      46.747  54.537 105.076  1.00  0.00           O  
ATOM   1990  NE2 GLN   147      46.019  53.444 103.286  1.00  0.00           N  
ATOM   1991 HE21 GLN   147      46.279  53.167 102.350  1.00  0.00           H  
ATOM   1992 HE22 GLN   147      45.368  52.927 103.858  1.00  0.00           H  
ATOM   1993  C   GLN   147      46.331  58.379 102.650  1.00  0.00           C  
ATOM   1994  O   GLN   147      46.926  59.361 102.141  1.00  0.00           O  
ATOM   1995  N   SER   148      45.504  58.625 103.718  1.00  0.00           N  
ATOM   1996  H   SER   148      45.198  57.796 104.207  1.00  0.00           H  
ATOM   1997  CA  SER   148      45.183  59.928 104.368  1.00  0.00           C  
ATOM   1998  HA  SER   148      44.625  60.491 103.619  1.00  0.00           H  
ATOM   1999  CB  SER   148      44.477  59.751 105.740  1.00  0.00           C  
ATOM   2000  HB2 SER   148      45.226  59.442 106.470  1.00  0.00           H  
ATOM   2001  HB3 SER   148      44.018  60.703 106.007  1.00  0.00           H  
ATOM   2002  OG  SER   148      43.473  58.762 105.661  1.00  0.00           O  
ATOM   2003  HG  SER   148      42.715  59.071 105.161  1.00  0.00           H  
ATOM   2004  C   SER   148      46.457  60.830 104.695  1.00  0.00           C  
ATOM   2005  O   SER   148      47.505  60.235 105.023  1.00  0.00           O  
ATOM   2006  N   TYR   149      46.255  62.170 104.620  1.00  0.00           N  
ATOM   2007  H   TYR   149      45.476  62.594 104.139  1.00  0.00           H  
ATOM   2008  CA  TYR   149      47.257  63.089 105.233  1.00  0.00           C  
ATOM   2009  HA  TYR   149      48.213  62.957 104.725  1.00  0.00           H  
ATOM   2010  CB  TYR   149      46.815  64.488 104.981  1.00  0.00           C  
ATOM   2011  HB2 TYR   149      46.690  64.624 103.907  1.00  0.00           H  
ATOM   2012  HB3 TYR   149      45.867  64.607 105.506  1.00  0.00           H  
ATOM   2013  CG  TYR   149      47.779  65.615 105.365  1.00  0.00           C  
ATOM   2014  CD1 TYR   149      47.464  66.368 106.503  1.00  0.00           C  
ATOM   2015  HD1 TYR   149      46.549  66.143 107.031  1.00  0.00           H  
ATOM   2016  CE1 TYR   149      48.272  67.421 106.994  1.00  0.00           C  
ATOM   2017  HE1 TYR   149      48.014  67.979 107.881  1.00  0.00           H  
ATOM   2018  CZ  TYR   149      49.481  67.691 106.252  1.00  0.00           C  
ATOM   2019  OH  TYR   149      50.405  68.534 106.715  1.00  0.00           O  
ATOM   2020  HH  TYR   149      49.933  69.162 107.268  1.00  0.00           H  
ATOM   2021  CE2 TYR   149      49.716  66.975 105.023  1.00  0.00           C  
ATOM   2022  HE2 TYR   149      50.629  67.230 104.505  1.00  0.00           H  
ATOM   2023  CD2 TYR   149      48.875  65.901 104.582  1.00  0.00           C  
ATOM   2024  HD2 TYR   149      49.042  65.369 103.657  1.00  0.00           H  
ATOM   2025  C   TYR   149      47.634  62.936 106.736  1.00  0.00           C  
ATOM   2026  O   TYR   149      46.777  62.810 107.598  1.00  0.00           O  
ATOM   2027  N   ASN   150      48.900  63.223 107.095  1.00  0.00           N  
ATOM   2028  H   ASN   150      49.599  63.428 106.396  1.00  0.00           H  
ATOM   2029  CA  ASN   150      49.444  63.354 108.454  1.00  0.00           C  
ATOM   2030  HA  ASN   150      48.565  63.557 109.066  1.00  0.00           H  
ATOM   2031  CB  ASN   150      50.162  61.956 108.652  1.00  0.00           C  
ATOM   2032  HB2 ASN   150      49.317  61.271 108.728  1.00  0.00           H  
ATOM   2033  HB3 ASN   150      50.774  61.732 107.778  1.00  0.00           H  
ATOM   2034  CG  ASN   150      50.945  61.884 109.903  1.00  0.00           C  
ATOM   2035  OD1 ASN   150      50.426  62.211 110.949  1.00  0.00           O  
ATOM   2036  ND2 ASN   150      52.194  61.414 109.841  1.00  0.00           N  
ATOM   2037 HD21 ASN   150      52.698  61.454 110.715  1.00  0.00           H  
ATOM   2038 HD22 ASN   150      52.644  61.188 108.966  1.00  0.00           H  
ATOM   2039  C   ASN   150      50.454  64.470 108.590  1.00  0.00           C  
ATOM   2040  O   ASN   150      51.372  64.437 107.794  1.00  0.00           O  
ATOM   2041  N   PRO   151      50.284  65.511 109.520  1.00  0.00           N  
ATOM   2042  CD  PRO   151      49.277  65.637 110.615  1.00  0.00           C  
ATOM   2043  HD2 PRO   151      49.064  64.720 111.163  1.00  0.00           H  
ATOM   2044  HD3 PRO   151      48.409  66.033 110.088  1.00  0.00           H  
ATOM   2045  CG  PRO   151      49.662  66.748 111.580  1.00  0.00           C  
ATOM   2046  HG2 PRO   151      50.223  66.313 112.407  1.00  0.00           H  
ATOM   2047  HG3 PRO   151      48.816  67.353 111.905  1.00  0.00           H  
ATOM   2048  CB  PRO   151      50.678  67.545 110.785  1.00  0.00           C  
ATOM   2049  HB2 PRO   151      51.514  67.762 111.450  1.00  0.00           H  
ATOM   2050  HB3 PRO   151      50.279  68.463 110.352  1.00  0.00           H  
ATOM   2051  CA  PRO   151      51.194  66.709 109.619  1.00  0.00           C  
ATOM   2052  HA  PRO   151      51.078  67.279 108.698  1.00  0.00           H  
ATOM   2053  C   PRO   151      52.652  66.223 109.858  1.00  0.00           C  
ATOM   2054  O   PRO   151      52.792  65.398 110.747  1.00  0.00           O  
ATOM   2055  N   PRO   152      53.738  66.731 109.286  1.00  0.00           N  
ATOM   2056  CD  PRO   152      53.812  67.615 108.167  1.00  0.00           C  
ATOM   2057  HD2 PRO   152      53.466  68.613 108.438  1.00  0.00           H  
ATOM   2058  HD3 PRO   152      53.095  67.129 107.505  1.00  0.00           H  
ATOM   2059  CG  PRO   152      55.216  67.399 107.597  1.00  0.00           C  
ATOM   2060  HG2 PRO   152      55.918  68.108 108.035  1.00  0.00           H  
ATOM   2061  HG3 PRO   152      55.289  67.625 106.533  1.00  0.00           H  
ATOM   2062  CB  PRO   152      55.635  65.994 108.140  1.00  0.00           C  
ATOM   2063  HB2 PRO   152      56.719  65.873 108.127  1.00  0.00           H  
ATOM   2064  HB3 PRO   152      55.100  65.271 107.525  1.00  0.00           H  
ATOM   2065  CA  PRO   152      55.028  66.036 109.472  1.00  0.00           C  
ATOM   2066  HA  PRO   152      54.899  64.995 109.770  1.00  0.00           H  
ATOM   2067  C   PRO   152      55.894  66.749 110.548  1.00  0.00           C  
ATOM   2068  O   PRO   152      55.577  67.782 111.078  1.00  0.00           O  
ATOM   2069  N   GLN   153      56.924  66.043 111.034  1.00  0.00           N  
ATOM   2070  H   GLN   153      57.157  65.201 110.528  1.00  0.00           H  
ATOM   2071  CA  GLN   153      57.828  66.583 112.166  1.00  0.00           C  
ATOM   2072  HA  GLN   153      57.296  66.851 113.079  1.00  0.00           H  
ATOM   2073  CB  GLN   153      58.960  65.597 112.538  1.00  0.00           C  
ATOM   2074  HB2 GLN   153      59.779  65.456 111.833  1.00  0.00           H  
ATOM   2075  HB3 GLN   153      59.330  66.144 113.405  1.00  0.00           H  
ATOM   2076  CG  GLN   153      58.489  64.226 113.075  1.00  0.00           C  
ATOM   2077  HG2 GLN   153      59.401  63.774 113.465  1.00  0.00           H  
ATOM   2078  HG3 GLN   153      57.765  64.284 113.889  1.00  0.00           H  
ATOM   2079  CD  GLN   153      58.004  63.237 111.977  1.00  0.00           C  
ATOM   2080  OE1 GLN   153      58.092  63.534 110.806  1.00  0.00           O  
ATOM   2081  NE2 GLN   153      57.564  61.998 112.218  1.00  0.00           N  
ATOM   2082 HE21 GLN   153      57.590  61.695 113.181  1.00  0.00           H  
ATOM   2083 HE22 GLN   153      57.394  61.375 111.442  1.00  0.00           H  
ATOM   2084  C   GLN   153      58.421  67.889 111.670  1.00  0.00           C  
ATOM   2085  O   GLN   153      58.933  67.940 110.536  1.00  0.00           O  
ATOM   2086  N   GLY   154      58.329  68.847 112.499  1.00  0.00           N  
ATOM   2087  H   GLY   154      57.699  68.682 113.271  1.00  0.00           H  
ATOM   2088  CA  GLY   154      58.982  70.204 112.306  1.00  0.00           C  
ATOM   2089  HA2 GLY   154      59.571  70.600 113.133  1.00  0.00           H  
ATOM   2090  HA3 GLY   154      59.572  70.085 111.397  1.00  0.00           H  
ATOM   2091  C   GLY   154      58.103  71.373 111.998  1.00  0.00           C  
ATOM   2092  O   GLY   154      56.926  71.359 112.329  1.00  0.00           O  
ATOM   2093  N   TYR   155      58.645  72.330 111.289  1.00  0.00           N  
ATOM   2094  H   TYR   155      59.619  72.251 111.032  1.00  0.00           H  
ATOM   2095  CA  TYR   155      58.125  73.619 110.898  1.00  0.00           C  
ATOM   2096  HA  TYR   155      57.035  73.632 110.909  1.00  0.00           H  
ATOM   2097  CB  TYR   155      58.609  74.640 111.897  1.00  0.00           C  
ATOM   2098  HB2 TYR   155      59.606  74.930 111.568  1.00  0.00           H  
ATOM   2099  HB3 TYR   155      58.044  75.565 111.787  1.00  0.00           H  
ATOM   2100  CG  TYR   155      58.515  74.380 113.342  1.00  0.00           C  
ATOM   2101  CD1 TYR   155      59.634  74.742 114.010  1.00  0.00           C  
ATOM   2102  HD1 TYR   155      60.420  75.271 113.491  1.00  0.00           H  
ATOM   2103  CE1 TYR   155      59.849  74.395 115.347  1.00  0.00           C  
ATOM   2104  HE1 TYR   155      60.696  74.687 115.951  1.00  0.00           H  
ATOM   2105  CZ  TYR   155      58.775  73.726 115.960  1.00  0.00           C  
ATOM   2106  OH  TYR   155      58.839  73.367 117.329  1.00  0.00           O  
ATOM   2107  HH  TYR   155      59.722  73.432 117.699  1.00  0.00           H  
ATOM   2108  CE2 TYR   155      57.574  73.470 115.343  1.00  0.00           C  
ATOM   2109  HE2 TYR   155      56.756  73.061 115.918  1.00  0.00           H  
ATOM   2110  CD2 TYR   155      57.446  73.741 113.964  1.00  0.00           C  
ATOM   2111  HD2 TYR   155      56.537  73.501 113.431  1.00  0.00           H  
ATOM   2112  C   TYR   155      58.587  74.012 109.503  1.00  0.00           C  
ATOM   2113  O   TYR   155      59.733  73.778 109.118  1.00  0.00           O  
ATOM   2114  N   GLY   156      57.858  74.601 108.584  1.00  0.00           N  
ATOM   2115  H   GLY   156      58.231  74.414 107.664  1.00  0.00           H  
ATOM   2116  CA  GLY   156      56.458  75.086 108.668  1.00  0.00           C  
ATOM   2117  HA2 GLY   156      56.079  75.481 107.725  1.00  0.00           H  
ATOM   2118  HA3 GLY   156      55.848  74.225 108.941  1.00  0.00           H  
ATOM   2119  C   GLY   156      56.265  76.260 109.606  1.00  0.00           C  
ATOM   2120  O   GLY   156      57.121  77.144 109.729  1.00  0.00           O  
ATOM   2121  N   GLN   157      55.037  76.387 110.170  1.00  0.00           N  
ATOM   2122  H   GLN   157      54.356  75.727 109.822  1.00  0.00           H  
ATOM   2123  CA  GLN   157      54.628  77.431 111.080  1.00  0.00           C  
ATOM   2124  HA  GLN   157      55.215  78.305 110.796  1.00  0.00           H  
ATOM   2125  CB  GLN   157      53.157  77.721 110.911  1.00  0.00           C  
ATOM   2126  HB2 GLN   157      52.578  76.830 111.155  1.00  0.00           H  
ATOM   2127  HB3 GLN   157      52.978  78.537 111.611  1.00  0.00           H  
ATOM   2128  CG  GLN   157      52.872  78.341 109.477  1.00  0.00           C  
ATOM   2129  HG2 GLN   157      52.234  79.208 109.646  1.00  0.00           H  
ATOM   2130  HG3 GLN   157      53.829  78.744 109.145  1.00  0.00           H  
ATOM   2131  CD  GLN   157      52.106  77.438 108.507  1.00  0.00           C  
ATOM   2132  OE1 GLN   157      51.941  76.266 108.814  1.00  0.00           O  
ATOM   2133  NE2 GLN   157      51.743  77.928 107.326  1.00  0.00           N  
ATOM   2134 HE21 GLN   157      51.849  78.916 107.149  1.00  0.00           H  
ATOM   2135 HE22 GLN   157      51.340  77.276 106.668  1.00  0.00           H  
ATOM   2136  C   GLN   157      55.066  77.237 112.504  1.00  0.00           C  
ATOM   2137  O   GLN   157      55.306  76.088 112.837  1.00  0.00           O  
ATOM   2138  N   GLN   158      55.321  78.258 113.359  1.00  0.00           N  
ATOM   2139  H   GLN   158      55.763  77.972 114.221  1.00  0.00           H  
ATOM   2140  CA  GLN   158      55.097  79.703 113.106  1.00  0.00           C  
ATOM   2141  HA  GLN   158      54.039  79.875 112.909  1.00  0.00           H  
ATOM   2142  CB  GLN   158      55.414  80.430 114.458  1.00  0.00           C  
ATOM   2143  HB2 GLN   158      56.473  80.326 114.693  1.00  0.00           H  
ATOM   2144  HB3 GLN   158      55.201  81.493 114.348  1.00  0.00           H  
ATOM   2145  CG  GLN   158      54.517  79.972 115.600  1.00  0.00           C  
ATOM   2146  HG2 GLN   158      53.498  80.073 115.226  1.00  0.00           H  
ATOM   2147  HG3 GLN   158      54.695  78.922 115.832  1.00  0.00           H  
ATOM   2148  CD  GLN   158      54.704  80.738 116.900  1.00  0.00           C  
ATOM   2149  OE1 GLN   158      55.722  81.358 117.081  1.00  0.00           O  
ATOM   2150  NE2 GLN   158      53.857  80.520 117.825  1.00  0.00           N  
ATOM   2151 HE21 GLN   158      53.021  80.014 117.567  1.00  0.00           H  
ATOM   2152 HE22 GLN   158      53.821  81.223 118.548  1.00  0.00           H  
ATOM   2153  C   GLN   158      56.021  80.288 112.047  1.00  0.00           C  
ATOM   2154  O   GLN   158      57.247  80.148 112.097  1.00  0.00           O  
ATOM   2155  N   ASN   159      55.461  81.054 111.122  1.00  0.00           N  
ATOM   2156  H   ASN   159      54.462  81.139 111.245  1.00  0.00           H  
ATOM   2157  CA  ASN   159      56.132  81.691 109.963  1.00  0.00           C  
ATOM   2158  HA  ASN   159      56.563  80.979 109.260  1.00  0.00           H  
ATOM   2159  CB  ASN   159      55.193  82.552 109.169  1.00  0.00           C  
ATOM   2160  HB2 ASN   159      55.656  82.680 108.190  1.00  0.00           H  
ATOM   2161  HB3 ASN   159      54.222  82.074 109.041  1.00  0.00           H  
ATOM   2162  CG  ASN   159      54.949  83.975 109.821  1.00  0.00           C  
ATOM   2163  OD1 ASN   159      54.346  84.084 110.891  1.00  0.00           O  
ATOM   2164  ND2 ASN   159      55.419  85.098 109.259  1.00  0.00           N  
ATOM   2165 HD21 ASN   159      55.678  84.992 108.289  1.00  0.00           H  
ATOM   2166 HD22 ASN   159      55.384  85.940 109.816  1.00  0.00           H  
ATOM   2167  C   ASN   159      57.334  82.552 110.445  1.00  0.00           C  
ATOM   2168  O   ASN   159      57.300  83.231 111.489  1.00  0.00           O  
ATOM   2169  N   GLN   160      58.424  82.566 109.753  1.00  0.00           N  
ATOM   2170  H   GLN   160      59.221  83.036 110.157  1.00  0.00           H  
ATOM   2171  CA  GLN   160      58.743  81.941 108.474  1.00  0.00           C  
ATOM   2172  HA  GLN   160      58.000  81.200 108.180  1.00  0.00           H  
ATOM   2173  CB  GLN   160      58.758  82.946 107.403  1.00  0.00           C  
ATOM   2174  HB2 GLN   160      57.771  83.409 107.387  1.00  0.00           H  
ATOM   2175  HB3 GLN   160      59.519  83.695 107.623  1.00  0.00           H  
ATOM   2176  CG  GLN   160      59.008  82.387 106.011  1.00  0.00           C  
ATOM   2177  HG2 GLN   160      59.111  83.203 105.296  1.00  0.00           H  
ATOM   2178  HG3 GLN   160      59.933  81.809 106.031  1.00  0.00           H  
ATOM   2179  CD  GLN   160      57.993  81.397 105.437  1.00  0.00           C  
ATOM   2180  OE1 GLN   160      58.367  80.478 104.741  1.00  0.00           O  
ATOM   2181  NE2 GLN   160      56.719  81.657 105.603  1.00  0.00           N  
ATOM   2182 HE21 GLN   160      56.447  82.560 105.962  1.00  0.00           H  
ATOM   2183 HE22 GLN   160      56.132  81.149 104.956  1.00  0.00           H  
ATOM   2184  C   GLN   160      60.039  81.248 108.642  1.00  0.00           C  
ATOM   2185  O   GLN   160      61.003  81.889 109.032  1.00  0.00           O  
ATOM   2186  N   TYR   161      60.120  79.922 108.471  1.00  0.00           N  
ATOM   2187  H   TYR   161      59.277  79.405 108.267  1.00  0.00           H  
ATOM   2188  CA  TYR   161      61.425  79.258 108.498  1.00  0.00           C  
ATOM   2189  HA  TYR   161      62.188  79.837 109.018  1.00  0.00           H  
ATOM   2190  CB  TYR   161      61.186  77.973 109.355  1.00  0.00           C  
ATOM   2191  HB2 TYR   161      60.312  77.424 109.004  1.00  0.00           H  
ATOM   2192  HB3 TYR   161      62.026  77.301 109.177  1.00  0.00           H  
ATOM   2193  CG  TYR   161      61.182  78.162 110.879  1.00  0.00           C  
ATOM   2194  CD1 TYR   161      62.357  78.316 111.586  1.00  0.00           C  
ATOM   2195  HD1 TYR   161      63.324  78.449 111.123  1.00  0.00           H  
ATOM   2196  CE1 TYR   161      62.410  78.289 113.006  1.00  0.00           C  
ATOM   2197  HE1 TYR   161      63.336  78.387 113.553  1.00  0.00           H  
ATOM   2198  CZ  TYR   161      61.196  78.182 113.743  1.00  0.00           C  
ATOM   2199  OH  TYR   161      61.277  78.171 115.059  1.00  0.00           O  
ATOM   2200  HH  TYR   161      60.472  78.024 115.561  1.00  0.00           H  
ATOM   2201  CE2 TYR   161      59.951  78.232 113.043  1.00  0.00           C  
ATOM   2202  HE2 TYR   161      59.050  78.113 113.626  1.00  0.00           H  
ATOM   2203  CD2 TYR   161      59.953  78.122 111.638  1.00  0.00           C  
ATOM   2204  HD2 TYR   161      59.038  78.071 111.066  1.00  0.00           H  
ATOM   2205  C   TYR   161      61.870  79.026 106.998  1.00  0.00           C  
ATOM   2206  O   TYR   161      61.506  77.988 106.423  1.00  0.00           O  
ATOM   2207  N   ASN   162      62.678  79.828 106.416  1.00  0.00           N  
ATOM   2208  H   ASN   162      62.941  80.645 106.949  1.00  0.00           H  
ATOM   2209  CA  ASN   162      63.073  79.902 104.970  1.00  0.00           C  
ATOM   2210  HA  ASN   162      63.865  79.203 104.696  1.00  0.00           H  
ATOM   2211  CB  ASN   162      61.907  79.783 103.941  1.00  0.00           C  
ATOM   2212  HB2 ASN   162      60.969  80.074 104.414  1.00  0.00           H  
ATOM   2213  HB3 ASN   162      61.993  80.438 103.073  1.00  0.00           H  
ATOM   2214  CG  ASN   162      61.794  78.354 103.457  1.00  0.00           C  
ATOM   2215  OD1 ASN   162      62.690  77.524 103.624  1.00  0.00           O  
ATOM   2216  ND2 ASN   162      60.799  78.032 102.707  1.00  0.00           N  
ATOM   2217 HD21 ASN   162      60.784  77.089 102.345  1.00  0.00           H  
ATOM   2218 HD22 ASN   162      60.039  78.688 102.592  1.00  0.00           H  
ATOM   2219  C   ASN   162      63.682  81.338 104.767  1.00  0.00           C  
ATOM   2220  O   ASN   162      63.531  82.156 105.624  1.00  0.00           O  
ATOM   2221  N   SER   163      64.469  81.592 103.713  1.00  0.00           N  
ATOM   2222  H   SER   163      64.840  80.842 103.149  1.00  0.00           H  
ATOM   2223  CA  SER   163      64.787  82.954 103.228  1.00  0.00           C  
ATOM   2224  HA  SER   163      65.065  83.589 104.069  1.00  0.00           H  
ATOM   2225  CB  SER   163      66.015  82.840 102.260  1.00  0.00           C  
ATOM   2226  HB2 SER   163      66.918  82.482 102.754  1.00  0.00           H  
ATOM   2227  HB3 SER   163      65.806  82.090 101.498  1.00  0.00           H  
ATOM   2228  OG  SER   163      66.206  84.063 101.538  1.00  0.00           O  
ATOM   2229  HG  SER   163      66.607  83.810 100.703  1.00  0.00           H  
ATOM   2230  C   SER   163      63.562  83.672 102.620  1.00  0.00           C  
ATOM   2231  O   SER   163      62.723  83.008 102.057  1.00  0.00           O  
ATOM   2232  N   SER   164      63.445  84.965 102.686  1.00  0.00           N  
ATOM   2233  H   SER   164      64.140  85.407 103.270  1.00  0.00           H  
ATOM   2234  CA  SER   164      62.377  85.859 102.148  1.00  0.00           C  
ATOM   2235  HA  SER   164      62.733  86.878 102.298  1.00  0.00           H  
ATOM   2236  CB  SER   164      61.134  85.707 103.137  1.00  0.00           C  
ATOM   2237  HB2 SER   164      60.762  84.685 103.063  1.00  0.00           H  
ATOM   2238  HB3 SER   164      61.546  85.861 104.134  1.00  0.00           H  
ATOM   2239  OG  SER   164      60.052  86.558 102.813  1.00  0.00           O  
ATOM   2240  HG  SER   164      59.246  86.072 102.625  1.00  0.00           H  
ATOM   2241  C   SER   164      62.072  85.575 100.655  1.00  0.00           C  
ATOM   2242  O   SER   164      62.876  84.936 100.019  1.00  0.00           O  
ATOM   2243  N   SER   165      60.937  86.046 100.212  1.00  0.00           N  
ATOM   2244  H   SER   165      60.421  86.635 100.851  1.00  0.00           H  
ATOM   2245  CA  SER   165      60.512  86.041  98.779  1.00  0.00           C  
ATOM   2246  HA  SER   165      60.440  84.975  98.567  1.00  0.00           H  
ATOM   2247  CB  SER   165      59.085  86.560  98.540  1.00  0.00           C  
ATOM   2248  HB2 SER   165      58.342  85.875  98.949  1.00  0.00           H  
ATOM   2249  HB3 SER   165      58.966  87.480  99.113  1.00  0.00           H  
ATOM   2250  OG  SER   165      58.897  86.972  97.228  1.00  0.00           O  
ATOM   2251  HG  SER   165      58.127  87.546  97.208  1.00  0.00           H  
ATOM   2252  C   SER   165      61.594  86.645  97.839  1.00  0.00           C  
ATOM   2253  O   SER   165      62.256  87.624  98.214  1.00  0.00           O  
ATOM   2254  N   GLY   166      61.874  86.117  96.633  1.00  0.00           N  
ATOM   2255  H   GLY   166      61.565  85.179  96.422  1.00  0.00           H  
ATOM   2256  CA  GLY   166      62.805  86.843  95.737  1.00  0.00           C  
ATOM   2257  HA2 GLY   166      63.503  87.510  96.243  1.00  0.00           H  
ATOM   2258  HA3 GLY   166      63.437  86.141  95.193  1.00  0.00           H  
ATOM   2259  C   GLY   166      62.030  87.654  94.692  1.00  0.00           C  
ATOM   2260  O   GLY   166      62.628  88.164  93.714  1.00  0.00           O  
ATOM   2261  N   GLY   167      60.697  87.570  94.761  1.00  0.00           N  
ATOM   2262  H   GLY   167      60.484  87.147  95.653  1.00  0.00           H  
ATOM   2263  CA  GLY   167      59.748  88.367  93.910  1.00  0.00           C  
ATOM   2264  HA2 GLY   167      58.728  88.196  94.255  1.00  0.00           H  
ATOM   2265  HA3 GLY   167      59.790  89.426  94.163  1.00  0.00           H  
ATOM   2266  C   GLY   167      59.912  88.187  92.412  1.00  0.00           C  
ATOM   2267  O   GLY   167      59.476  89.024  91.644  1.00  0.00           O  
ATOM   2268  N   GLY   168      60.533  87.055  92.030  1.00  0.00           N  
ATOM   2269  H   GLY   168      60.658  86.398  92.787  1.00  0.00           H  
ATOM   2270  CA  GLY   168      61.049  86.789  90.703  1.00  0.00           C  
ATOM   2271  HA2 GLY   168      60.145  86.523  90.155  1.00  0.00           H  
ATOM   2272  HA3 GLY   168      61.506  87.691  90.297  1.00  0.00           H  
ATOM   2273  C   GLY   168      62.022  85.609  90.642  1.00  0.00           C  
ATOM   2274  O   GLY   168      62.782  85.386  91.587  1.00  0.00           O  
ATOM   2275  N   GLY   169      62.263  84.965  89.477  1.00  0.00           N  
ATOM   2276  H   GLY   169      63.008  84.283  89.453  1.00  0.00           H  
ATOM   2277  CA  GLY   169      61.706  85.436  88.204  1.00  0.00           C  
ATOM   2278  HA2 GLY   169      61.862  84.626  87.491  1.00  0.00           H  
ATOM   2279  HA3 GLY   169      60.641  85.640  88.311  1.00  0.00           H  
ATOM   2280  C   GLY   169      62.379  86.686  87.621  1.00  0.00           C  
ATOM   2281  O   GLY   169      63.184  87.320  88.226  1.00  0.00           O  
ATOM   2282  N   GLY   170      61.831  87.096  86.436  1.00  0.00           N  
ATOM   2283  H   GLY   170      61.268  86.427  85.931  1.00  0.00           H  
ATOM   2284  CA  GLY   170      62.221  88.357  85.702  1.00  0.00           C  
ATOM   2285  HA2 GLY   170      63.307  88.392  85.793  1.00  0.00           H  
ATOM   2286  HA3 GLY   170      61.854  88.264  84.680  1.00  0.00           H  
ATOM   2287  C   GLY   170      61.702  89.679  86.303  1.00  0.00           C  
ATOM   2288  O   GLY   170      61.015  89.685  87.338  1.00  0.00           O  
ATOM   2289  N   GLY   171      62.114  90.833  85.755  1.00  0.00           N  
ATOM   2290  H   GLY   171      61.722  91.660  86.183  1.00  0.00           H  
ATOM   2291  CA  GLY   171      62.813  91.009  84.475  1.00  0.00           C  
ATOM   2292  HA2 GLY   171      63.324  91.969  84.404  1.00  0.00           H  
ATOM   2293  HA3 GLY   171      63.621  90.278  84.502  1.00  0.00           H  
ATOM   2294  C   GLY   171      61.975  90.761  83.178  1.00  0.00           C  
ATOM   2295  O   GLY   171      60.844  90.292  83.217  1.00  0.00           O  
ATOM   2296  N   GLY   172      62.522  91.038  82.021  1.00  0.00           N  
ATOM   2297  H   GLY   172      61.955  90.878  81.200  1.00  0.00           H  
ATOM   2298  CA  GLY   172      63.854  91.619  81.789  1.00  0.00           C  
ATOM   2299  HA2 GLY   172      64.500  91.221  82.571  1.00  0.00           H  
ATOM   2300  HA3 GLY   172      64.240  91.321  80.814  1.00  0.00           H  
ATOM   2301  C   GLY   172      63.914  93.128  81.920  1.00  0.00           C  
ATOM   2302  O   GLY   172      62.861  93.739  82.253  1.00  0.00           O  
ATOM   2303  N   GLY   173      64.977  93.802  81.517  1.00  0.00           N  
ATOM   2304  H   GLY   173      65.742  93.248  81.158  1.00  0.00           H  
ATOM   2305  CA  GLY   173      65.217  95.288  81.730  1.00  0.00           C  
ATOM   2306  HA2 GLY   173      66.153  95.410  81.184  1.00  0.00           H  
ATOM   2307  HA3 GLY   173      64.448  95.866  81.218  1.00  0.00           H  
ATOM   2308  C   GLY   173      65.400  95.653  83.149  1.00  0.00           C  
ATOM   2309  O   GLY   173      66.375  95.189  83.638  1.00  0.00           O  
ATOM   2310  N   GLY   174      64.665  96.567  83.722  1.00  0.00           N  
ATOM   2311  H   GLY   174      65.074  96.942  84.566  1.00  0.00           H  
ATOM   2312  CA  GLY   174      63.414  97.247  83.240  1.00  0.00           C  
ATOM   2313  HA2 GLY   174      62.772  96.509  82.760  1.00  0.00           H  
ATOM   2314  HA3 GLY   174      62.839  97.723  84.034  1.00  0.00           H  
ATOM   2315  C   GLY   174      63.768  98.315  82.185  1.00  0.00           C  
ATOM   2316  O   GLY   174      64.929  98.383  81.763  1.00  0.00           O  
ATOM   2317  N   GLY   175      62.742  99.148  81.838  1.00  0.00           N  
ATOM   2318  H   GLY   175      61.877  99.142  82.358  1.00  0.00           H  
ATOM   2319  CA  GLY   175      62.987 100.244  80.945  1.00  0.00           C  
ATOM   2320  HA2 GLY   175      62.032 100.769  80.905  1.00  0.00           H  
ATOM   2321  HA3 GLY   175      63.712 100.967  81.319  1.00  0.00           H  
ATOM   2322  C   GLY   175      63.299  99.840  79.455  1.00  0.00           C  
ATOM   2323  O   GLY   175      62.969  98.735  78.989  1.00  0.00           O  
ATOM   2324  N   ASN   176      63.980 100.705  78.647  1.00  0.00           N  
ATOM   2325  H   ASN   176      64.021 101.687  78.883  1.00  0.00           H  
ATOM   2326  CA  ASN   176      64.662 100.416  77.403  1.00  0.00           C  
ATOM   2327  HA  ASN   176      65.271  99.521  77.530  1.00  0.00           H  
ATOM   2328  CB  ASN   176      63.500 100.063  76.352  1.00  0.00           C  
ATOM   2329  HB2 ASN   176      63.909  99.866  75.361  1.00  0.00           H  
ATOM   2330  HB3 ASN   176      62.917  99.175  76.599  1.00  0.00           H  
ATOM   2331  CG  ASN   176      62.515 101.273  76.105  1.00  0.00           C  
ATOM   2332  OD1 ASN   176      61.530 101.510  76.793  1.00  0.00           O  
ATOM   2333  ND2 ASN   176      62.642 102.137  75.097  1.00  0.00           N  
ATOM   2334 HD21 ASN   176      61.908 102.812  74.940  1.00  0.00           H  
ATOM   2335 HD22 ASN   176      63.510 102.194  74.583  1.00  0.00           H  
ATOM   2336  C   ASN   176      65.391 101.641  76.825  1.00  0.00           C  
ATOM   2337  O   ASN   176      65.229 102.744  77.354  1.00  0.00           O  
ATOM   2338  N   TYR   177      66.307 101.503  75.880  1.00  0.00           N  
ATOM   2339  H   TYR   177      66.508 100.597  75.479  1.00  0.00           H  
ATOM   2340  CA  TYR   177      67.114 102.603  75.297  1.00  0.00           C  
ATOM   2341  HA  TYR   177      67.514 103.115  76.172  1.00  0.00           H  
ATOM   2342  CB  TYR   177      68.323 102.042  74.600  1.00  0.00           C  
ATOM   2343  HB2 TYR   177      68.967 102.875  74.317  1.00  0.00           H  
ATOM   2344  HB3 TYR   177      68.843 101.416  75.325  1.00  0.00           H  
ATOM   2345  CG  TYR   177      68.141 101.178  73.387  1.00  0.00           C  
ATOM   2346  CD1 TYR   177      68.087  99.748  73.440  1.00  0.00           C  
ATOM   2347  HD1 TYR   177      68.220  99.246  74.388  1.00  0.00           H  
ATOM   2348  CE1 TYR   177      67.885  98.958  72.302  1.00  0.00           C  
ATOM   2349  HE1 TYR   177      67.833  97.880  72.259  1.00  0.00           H  
ATOM   2350  CZ  TYR   177      67.623  99.611  71.072  1.00  0.00           C  
ATOM   2351  OH  TYR   177      67.265  98.844  70.029  1.00  0.00           O  
ATOM   2352  HH  TYR   177      67.102  99.364  69.239  1.00  0.00           H  
ATOM   2353  CE2 TYR   177      67.634 100.981  71.009  1.00  0.00           C  
ATOM   2354  HE2 TYR   177      67.436 101.411  70.038  1.00  0.00           H  
ATOM   2355  CD2 TYR   177      67.972 101.787  72.084  1.00  0.00           C  
ATOM   2356  HD2 TYR   177      68.113 102.843  71.910  1.00  0.00           H  
ATOM   2357  C   TYR   177      66.236 103.588  74.441  1.00  0.00           C  
ATOM   2358  O   TYR   177      65.215 103.290  73.797  1.00  0.00           O  
ATOM   2359  N   GLY   178      66.722 104.846  74.299  1.00  0.00           N  
ATOM   2360  H   GLY   178      66.096 105.430  73.763  1.00  0.00           H  
ATOM   2361  CA  GLY   178      67.992 105.409  74.815  1.00  0.00           C  
ATOM   2362  HA2 GLY   178      68.508 104.897  75.627  1.00  0.00           H  
ATOM   2363  HA3 GLY   178      68.802 105.301  74.094  1.00  0.00           H  
ATOM   2364  C   GLY   178      67.791 106.922  75.098  1.00  0.00           C  
ATOM   2365  O   GLY   178      67.095 107.651  74.323  1.00  0.00           O  
ATOM   2366  N   GLN   179      68.622 107.498  76.013  1.00  0.00           N  
ATOM   2367  H   GLN   179      69.403 106.912  76.271  1.00  0.00           H  
ATOM   2368  CA  GLN   179      68.815 108.947  76.245  1.00  0.00           C  
ATOM   2369  HA  GLN   179      68.046 109.483  75.688  1.00  0.00           H  
ATOM   2370  CB  GLN   179      68.713 109.298  77.705  1.00  0.00           C  
ATOM   2371  HB2 GLN   179      69.655 109.147  78.232  1.00  0.00           H  
ATOM   2372  HB3 GLN   179      68.541 110.372  77.768  1.00  0.00           H  
ATOM   2373  CG  GLN   179      67.602 108.539  78.466  1.00  0.00           C  
ATOM   2374  HG2 GLN   179      66.680 108.768  77.932  1.00  0.00           H  
ATOM   2375  HG3 GLN   179      67.801 107.468  78.456  1.00  0.00           H  
ATOM   2376  CD  GLN   179      67.340 108.878  79.930  1.00  0.00           C  
ATOM   2377  OE1 GLN   179      66.415 108.300  80.495  1.00  0.00           O  
ATOM   2378  NE2 GLN   179      68.160 109.638  80.623  1.00  0.00           N  
ATOM   2379 HE21 GLN   179      68.905 110.118  80.139  1.00  0.00           H  
ATOM   2380 HE22 GLN   179      68.036 109.848  81.603  1.00  0.00           H  
ATOM   2381  C   GLN   179      70.198 109.623  75.727  1.00  0.00           C  
ATOM   2382  O   GLN   179      71.208 109.730  76.426  1.00  0.00           O  
ATOM   2383  N   ASP   180      70.314 110.081  74.475  1.00  0.00           N  
ATOM   2384  H   ASP   180      71.264 110.279  74.193  1.00  0.00           H  
ATOM   2385  CA  ASP   180      69.345 110.062  73.335  1.00  0.00           C  
ATOM   2386  HA  ASP   180      68.797 109.124  73.244  1.00  0.00           H  
ATOM   2387  CB  ASP   180      68.354 111.255  73.614  1.00  0.00           C  
ATOM   2388  HB2 ASP   180      68.004 111.192  74.644  1.00  0.00           H  
ATOM   2389  HB3 ASP   180      68.882 112.207  73.568  1.00  0.00           H  
ATOM   2390  CG  ASP   180      67.258 111.350  72.612  1.00  0.00           C  
ATOM   2391  OD1 ASP   180      66.834 112.496  72.339  1.00  0.00           O  
ATOM   2392  OD2 ASP   180      66.662 110.345  72.146  1.00  0.00           O  
ATOM   2393  C   ASP   180      70.052 110.312  71.926  1.00  0.00           C  
ATOM   2394  O   ASP   180      70.969 111.151  71.728  1.00  0.00           O  
ATOM   2395  N   GLN   181      69.704 109.434  70.917  1.00  0.00           N  
ATOM   2396  H   GLN   181      69.122 108.649  71.174  1.00  0.00           H  
ATOM   2397  CA  GLN   181      70.207 109.430  69.515  1.00  0.00           C  
ATOM   2398  HA  GLN   181      71.041 110.128  69.455  1.00  0.00           H  
ATOM   2399  CB  GLN   181      70.702 108.000  69.371  1.00  0.00           C  
ATOM   2400  HB2 GLN   181      69.838 107.335  69.367  1.00  0.00           H  
ATOM   2401  HB3 GLN   181      71.180 107.813  68.410  1.00  0.00           H  
ATOM   2402  CG  GLN   181      71.800 107.699  70.494  1.00  0.00           C  
ATOM   2403  HG2 GLN   181      72.485 106.930  70.138  1.00  0.00           H  
ATOM   2404  HG3 GLN   181      72.371 108.606  70.694  1.00  0.00           H  
ATOM   2405  CD  GLN   181      71.282 107.183  71.862  1.00  0.00           C  
ATOM   2406  OE1 GLN   181      70.132 106.669  71.925  1.00  0.00           O  
ATOM   2407  NE2 GLN   181      72.039 107.575  72.875  1.00  0.00           N  
ATOM   2408 HE21 GLN   181      72.580 108.413  72.716  1.00  0.00           H  
ATOM   2409 HE22 GLN   181      71.661 107.414  73.798  1.00  0.00           H  
ATOM   2410  C   GLN   181      69.201 109.877  68.436  1.00  0.00           C  
ATOM   2411  O   GLN   181      69.578 109.977  67.301  1.00  0.00           O  
ATOM   2412  N   SER   182      67.936 109.997  68.773  1.00  0.00           N  
ATOM   2413  H   SER   182      67.783 109.835  69.758  1.00  0.00           H  
ATOM   2414  CA  SER   182      66.817 110.505  68.004  1.00  0.00           C  
ATOM   2415  HA  SER   182      67.001 110.619  66.936  1.00  0.00           H  
ATOM   2416  CB  SER   182      65.745 109.318  67.978  1.00  0.00           C  
ATOM   2417  HB2 SER   182      65.381 109.094  68.981  1.00  0.00           H  
ATOM   2418  HB3 SER   182      64.954 109.550  67.265  1.00  0.00           H  
ATOM   2419  OG  SER   182      66.332 108.076  67.520  1.00  0.00           O  
ATOM   2420  HG  SER   182      66.938 107.751  68.191  1.00  0.00           H  
ATOM   2421  C   SER   182      66.337 111.846  68.482  1.00  0.00           C  
ATOM   2422  O   SER   182      65.453 111.945  69.277  1.00  0.00           O  
ATOM   2423  N   SER   183      66.919 113.015  68.076  1.00  0.00           N  
ATOM   2424  H   SER   183      66.404 113.857  68.292  1.00  0.00           H  
ATOM   2425  CA  SER   183      67.953 113.217  67.066  1.00  0.00           C  
ATOM   2426  HA  SER   183      68.263 112.324  66.523  1.00  0.00           H  
ATOM   2427  CB  SER   183      67.373 114.142  65.930  1.00  0.00           C  
ATOM   2428  HB2 SER   183      67.046 115.099  66.337  1.00  0.00           H  
ATOM   2429  HB3 SER   183      68.240 114.276  65.283  1.00  0.00           H  
ATOM   2430  OG  SER   183      66.294 113.374  65.380  1.00  0.00           O  
ATOM   2431  HG  SER   183      66.077 113.816  64.555  1.00  0.00           H  
ATOM   2432  C   SER   183      69.234 113.795  67.701  1.00  0.00           C  
ATOM   2433  O   SER   183      69.221 114.815  68.326  1.00  0.00           O  
ATOM   2434  N   MET   184      70.378 113.085  67.459  1.00  0.00           N  
ATOM   2435  H   MET   184      70.192 112.199  67.012  1.00  0.00           H  
ATOM   2436  CA  MET   184      71.690 113.381  67.902  1.00  0.00           C  
ATOM   2437  HA  MET   184      71.547 113.370  68.982  1.00  0.00           H  
ATOM   2438  CB  MET   184      72.645 112.324  67.399  1.00  0.00           C  
ATOM   2439  HB2 MET   184      72.273 111.330  67.647  1.00  0.00           H  
ATOM   2440  HB3 MET   184      72.587 112.346  66.311  1.00  0.00           H  
ATOM   2441  CG  MET   184      74.059 112.559  67.844  1.00  0.00           C  
ATOM   2442  HG2 MET   184      74.612 111.852  67.226  1.00  0.00           H  
ATOM   2443  HG3 MET   184      74.405 113.539  67.513  1.00  0.00           H  
ATOM   2444  SD  MET   184      74.415 112.208  69.606  1.00  0.00           S  
ATOM   2445  CE  MET   184      74.382 110.376  69.649  1.00  0.00           C  
ATOM   2446  HE1 MET   184      75.156 109.956  69.007  1.00  0.00           H  
ATOM   2447  HE2 MET   184      74.714 110.053  70.636  1.00  0.00           H  
ATOM   2448  HE3 MET   184      73.418 110.025  69.280  1.00  0.00           H  
ATOM   2449  C   MET   184      72.176 114.818  67.393  1.00  0.00           C  
ATOM   2450  O   MET   184      72.170 115.072  66.185  1.00  0.00           O  
ATOM   2451  N   SER   185      72.584 115.601  68.347  1.00  0.00           N  
ATOM   2452  H   SER   185      72.548 115.349  69.324  1.00  0.00           H  
ATOM   2453  CA  SER   185      73.184 116.994  68.078  1.00  0.00           C  
ATOM   2454  HA  SER   185      72.465 117.491  67.428  1.00  0.00           H  
ATOM   2455  CB  SER   185      73.359 117.724  69.332  1.00  0.00           C  
ATOM   2456  HB2 SER   185      73.631 118.767  69.173  1.00  0.00           H  
ATOM   2457  HB3 SER   185      72.422 117.627  69.881  1.00  0.00           H  
ATOM   2458  OG  SER   185      74.440 117.307  70.067  1.00  0.00           O  
ATOM   2459  HG  SER   185      74.294 116.417  70.396  1.00  0.00           H  
ATOM   2460  C   SER   185      74.516 117.005  67.318  1.00  0.00           C  
ATOM   2461  O   SER   185      75.296 116.055  67.202  1.00  0.00           O  
ATOM   2462  N   SER   186      74.954 118.197  66.930  1.00  0.00           N  
ATOM   2463  H   SER   186      74.300 118.961  66.839  1.00  0.00           H  
ATOM   2464  CA  SER   186      76.267 118.535  66.379  1.00  0.00           C  
ATOM   2465  HA  SER   186      76.482 117.867  65.545  1.00  0.00           H  
ATOM   2466  CB  SER   186      76.374 119.996  65.833  1.00  0.00           C  
ATOM   2467  HB2 SER   186      75.514 120.271  65.222  1.00  0.00           H  
ATOM   2468  HB3 SER   186      76.365 120.679  66.683  1.00  0.00           H  
ATOM   2469  OG  SER   186      77.560 120.101  65.071  1.00  0.00           O  
ATOM   2470  HG  SER   186      78.326 120.392  65.571  1.00  0.00           H  
ATOM   2471  C   SER   186      77.418 118.270  67.451  1.00  0.00           C  
ATOM   2472  O   SER   186      77.268 118.601  68.653  1.00  0.00           O  
ATOM   2473  N   GLY   187      78.503 117.588  67.170  1.00  0.00           N  
ATOM   2474  H   GLY   187      79.177 117.464  67.912  1.00  0.00           H  
ATOM   2475  CA  GLY   187      78.775 116.784  65.924  1.00  0.00           C  
ATOM   2476  HA2 GLY   187      78.421 115.776  66.144  1.00  0.00           H  
ATOM   2477  HA3 GLY   187      78.225 117.113  65.043  1.00  0.00           H  
ATOM   2478  C   GLY   187      80.222 116.688  65.632  1.00  0.00           C  
ATOM   2479  O   GLY   187      80.947 117.665  65.773  1.00  0.00           O  
ATOM   2480  N   GLY   188      80.664 115.578  64.976  1.00  0.00           N  
ATOM   2481  H   GLY   188      80.149 114.709  64.959  1.00  0.00           H  
ATOM   2482  CA  GLY   188      81.955 115.514  64.243  1.00  0.00           C  
ATOM   2483  HA2 GLY   188      81.887 116.278  63.469  1.00  0.00           H  
ATOM   2484  HA3 GLY   188      82.810 115.653  64.906  1.00  0.00           H  
ATOM   2485  C   GLY   188      82.110 114.126  63.608  1.00  0.00           C  
ATOM   2486  O   GLY   188      81.588 113.174  64.219  1.00  0.00           O  
ATOM   2487  N   GLY   189      82.727 113.860  62.483  1.00  0.00           N  
ATOM   2488  H   GLY   189      82.641 112.887  62.224  1.00  0.00           H  
ATOM   2489  CA  GLY   189      83.596 114.776  61.727  1.00  0.00           C  
ATOM   2490  HA2 GLY   189      84.207 114.167  61.061  1.00  0.00           H  
ATOM   2491  HA3 GLY   189      82.990 115.361  61.035  1.00  0.00           H  
ATOM   2492  C   GLY   189      84.685 115.593  62.468  1.00  0.00           C  
ATOM   2493  O   GLY   189      85.304 115.135  63.425  1.00  0.00           O  
ATOM   2494  N   SER   190      84.953 116.854  62.034  1.00  0.00           N  
ATOM   2495  H   SER   190      84.524 117.110  61.156  1.00  0.00           H  
ATOM   2496  CA  SER   190      85.993 117.704  62.601  1.00  0.00           C  
ATOM   2497  HA  SER   190      86.976 117.283  62.393  1.00  0.00           H  
ATOM   2498  CB  SER   190      85.762 119.086  62.030  1.00  0.00           C  
ATOM   2499  HB2 SER   190      84.840 119.491  62.446  1.00  0.00           H  
ATOM   2500  HB3 SER   190      86.539 119.692  62.495  1.00  0.00           H  
ATOM   2501  OG  SER   190      85.881 119.042  60.614  1.00  0.00           O  
ATOM   2502  HG  SER   190      86.765 118.785  60.343  1.00  0.00           H  
ATOM   2503  C   SER   190      85.850 117.867  64.052  1.00  0.00           C  
ATOM   2504  O   SER   190      84.753 117.831  64.562  1.00  0.00           O  
ATOM   2505  N   GLY   191      86.915 118.073  64.811  1.00  0.00           N  
ATOM   2506  H   GLY   191      86.713 118.454  65.724  1.00  0.00           H  
ATOM   2507  CA  GLY   191      88.368 118.024  64.521  1.00  0.00           C  
ATOM   2508  HA2 GLY   191      88.758 117.585  65.439  1.00  0.00           H  
ATOM   2509  HA3 GLY   191      88.618 117.282  63.763  1.00  0.00           H  
ATOM   2510  C   GLY   191      89.132 119.301  64.221  1.00  0.00           C  
ATOM   2511  O   GLY   191      88.500 120.306  63.792  1.00  0.00           O  
ATOM   2512  N   GLY   192      90.463 119.312  64.487  1.00  0.00           N  
ATOM   2513  H   GLY   192      90.987 118.469  64.671  1.00  0.00           H  
ATOM   2514  CA  GLY   192      91.302 120.536  64.535  1.00  0.00           C  
ATOM   2515  HA2 GLY   192      90.783 121.412  64.925  1.00  0.00           H  
ATOM   2516  HA3 GLY   192      92.160 120.338  65.177  1.00  0.00           H  
ATOM   2517  C   GLY   192      91.761 121.001  63.094  1.00  0.00           C  
ATOM   2518  O   GLY   192      92.310 122.092  62.999  1.00  0.00           O  
ATOM   2519  N   GLY   193      91.556 120.143  62.039  1.00  0.00           N  
ATOM   2520  H   GLY   193      91.294 119.217  62.345  1.00  0.00           H  
ATOM   2521  CA  GLY   193      91.907 120.250  60.624  1.00  0.00           C  
ATOM   2522  HA2 GLY   193      92.967 120.480  60.517  1.00  0.00           H  
ATOM   2523  HA3 GLY   193      91.670 119.303  60.141  1.00  0.00           H  
ATOM   2524  C   GLY   193      91.098 121.278  59.870  1.00  0.00           C  
ATOM   2525  O   GLY   193      90.476 122.132  60.481  1.00  0.00           O  
ATOM   2526  N   TYR   194      91.158 121.263  58.521  1.00  0.00           N  
ATOM   2527  H   TYR   194      91.694 120.521  58.094  1.00  0.00           H  
ATOM   2528  CA  TYR   194      90.413 122.181  57.665  1.00  0.00           C  
ATOM   2529  HA  TYR   194      90.680 123.145  58.097  1.00  0.00           H  
ATOM   2530  CB  TYR   194      90.992 122.191  56.267  1.00  0.00           C  
ATOM   2531  HB2 TYR   194      91.213 121.164  55.974  1.00  0.00           H  
ATOM   2532  HB3 TYR   194      90.285 122.599  55.544  1.00  0.00           H  
ATOM   2533  CG  TYR   194      92.304 123.001  56.182  1.00  0.00           C  
ATOM   2534  CD1 TYR   194      93.473 122.327  55.787  1.00  0.00           C  
ATOM   2535  HD1 TYR   194      93.515 121.253  55.686  1.00  0.00           H  
ATOM   2536  CE1 TYR   194      94.639 123.042  55.496  1.00  0.00           C  
ATOM   2537  HE1 TYR   194      95.544 122.488  55.294  1.00  0.00           H  
ATOM   2538  CZ  TYR   194      94.623 124.439  55.623  1.00  0.00           C  
ATOM   2539  OH  TYR   194      95.776 125.178  55.532  1.00  0.00           O  
ATOM   2540  HH  TYR   194      96.543 124.641  55.321  1.00  0.00           H  
ATOM   2541  CE2 TYR   194      93.519 125.120  56.137  1.00  0.00           C  
ATOM   2542  HE2 TYR   194      93.548 126.191  56.274  1.00  0.00           H  
ATOM   2543  CD2 TYR   194      92.321 124.388  56.331  1.00  0.00           C  
ATOM   2544  HD2 TYR   194      91.469 124.966  56.658  1.00  0.00           H  
ATOM   2545  C   TYR   194      88.911 121.936  57.689  1.00  0.00           C  
ATOM   2546  O   TYR   194      88.446 120.845  57.903  1.00  0.00           O  
ATOM   2547  N   GLY   195      88.062 122.951  57.706  1.00  0.00           N  
ATOM   2548  H   GLY   195      87.089 122.830  57.949  1.00  0.00           H  
ATOM   2549  CA  GLY   195      88.429 124.227  57.272  1.00  0.00           C  
ATOM   2550  HA2 GLY   195      88.905 124.585  58.184  1.00  0.00           H  
ATOM   2551  HA3 GLY   195      89.148 124.271  56.453  1.00  0.00           H  
ATOM   2552  C   GLY   195      87.205 125.149  57.015  1.00  0.00           C  
ATOM   2553  O   GLY   195      86.042 124.902  57.497  1.00  0.00           O  
ATOM   2554  N   ASN   196      87.371 126.261  56.267  1.00  0.00           N  
ATOM   2555  H   ASN   196      88.319 126.496  56.010  1.00  0.00           H  
ATOM   2556  CA  ASN   196      86.309 127.211  56.022  1.00  0.00           C  
ATOM   2557  HA  ASN   196      85.925 127.628  56.953  1.00  0.00           H  
ATOM   2558  CB  ASN   196      86.935 128.376  55.209  1.00  0.00           C  
ATOM   2559  HB2 ASN   196      87.703 128.909  55.770  1.00  0.00           H  
ATOM   2560  HB3 ASN   196      87.322 127.887  54.315  1.00  0.00           H  
ATOM   2561  CG  ASN   196      85.948 129.486  54.723  1.00  0.00           C  
ATOM   2562  OD1 ASN   196      84.785 129.531  55.093  1.00  0.00           O  
ATOM   2563  ND2 ASN   196      86.342 130.479  53.939  1.00  0.00           N  
ATOM   2564 HD21 ASN   196      85.669 131.132  53.563  1.00  0.00           H  
ATOM   2565 HD22 ASN   196      87.289 130.562  53.597  1.00  0.00           H  
ATOM   2566  C   ASN   196      85.137 126.569  55.266  1.00  0.00           C  
ATOM   2567  O   ASN   196      85.449 125.819  54.345  1.00  0.00           O  
ATOM   2568  N   GLN   197      83.845 126.828  55.534  1.00  0.00           N  
ATOM   2569  H   GLN   197      83.646 127.296  56.406  1.00  0.00           H  
ATOM   2570  CA  GLN   197      82.746 126.501  54.652  1.00  0.00           C  
ATOM   2571  HA  GLN   197      83.167 126.195  53.694  1.00  0.00           H  
ATOM   2572  CB  GLN   197      82.076 125.190  55.163  1.00  0.00           C  
ATOM   2573  HB2 GLN   197      81.951 125.233  56.245  1.00  0.00           H  
ATOM   2574  HB3 GLN   197      81.036 124.995  54.901  1.00  0.00           H  
ATOM   2575  CG  GLN   197      82.670 123.799  54.821  1.00  0.00           C  
ATOM   2576  HG2 GLN   197      83.744 123.813  55.005  1.00  0.00           H  
ATOM   2577  HG3 GLN   197      82.226 123.018  55.439  1.00  0.00           H  
ATOM   2578  CD  GLN   197      82.391 123.373  53.368  1.00  0.00           C  
ATOM   2579  OE1 GLN   197      82.749 124.045  52.408  1.00  0.00           O  
ATOM   2580  NE2 GLN   197      81.602 122.308  53.133  1.00  0.00           N  
ATOM   2581 HE21 GLN   197      81.109 121.831  53.874  1.00  0.00           H  
ATOM   2582 HE22 GLN   197      81.133 122.325  52.238  1.00  0.00           H  
ATOM   2583  C   GLN   197      81.617 127.539  54.547  1.00  0.00           C  
ATOM   2584  O   GLN   197      80.620 127.212  53.972  1.00  0.00           O  
ATOM   2585  N   ASP   198      81.860 128.775  55.031  1.00  0.00           N  
ATOM   2586  H   ASP   198      82.773 128.897  55.446  1.00  0.00           H  
ATOM   2587  CA  ASP   198      80.992 129.906  54.809  1.00  0.00           C  
ATOM   2588  HA  ASP   198      79.963 129.623  55.033  1.00  0.00           H  
ATOM   2589  CB  ASP   198      81.243 130.967  55.811  1.00  0.00           C  
ATOM   2590  HB2 ASP   198      82.291 131.224  55.664  1.00  0.00           H  
ATOM   2591  HB3 ASP   198      80.737 131.887  55.517  1.00  0.00           H  
ATOM   2592  CG  ASP   198      80.959 130.580  57.243  1.00  0.00           C  
ATOM   2593  OD1 ASP   198      79.771 130.470  57.627  1.00  0.00           O  
ATOM   2594  OD2 ASP   198      81.967 130.323  57.920  1.00  0.00           O  
ATOM   2595  C   ASP   198      81.097 130.465  53.387  1.00  0.00           C  
ATOM   2596  O   ASP   198      82.212 130.644  52.981  1.00  0.00           O  
ATOM   2597  N   GLN   199      80.001 130.702  52.683  1.00  0.00           N  
ATOM   2598  H   GLN   199      79.062 130.596  53.041  1.00  0.00           H  
ATOM   2599  CA  GLN   199      79.955 131.189  51.333  1.00  0.00           C  
ATOM   2600  HA  GLN   199      80.468 130.425  50.750  1.00  0.00           H  
ATOM   2601  CB  GLN   199      78.425 131.324  50.976  1.00  0.00           C  
ATOM   2602  HB2 GLN   199      77.909 131.919  51.730  1.00  0.00           H  
ATOM   2603  HB3 GLN   199      78.358 131.871  50.035  1.00  0.00           H  
ATOM   2604  CG  GLN   199      77.782 129.945  50.716  1.00  0.00           C  
ATOM   2605  HG2 GLN   199      78.363 129.353  50.009  1.00  0.00           H  
ATOM   2606  HG3 GLN   199      77.851 129.387  51.650  1.00  0.00           H  
ATOM   2607  CD  GLN   199      76.269 130.065  50.270  1.00  0.00           C  
ATOM   2608  OE1 GLN   199      75.487 130.729  50.926  1.00  0.00           O  
ATOM   2609  NE2 GLN   199      75.881 129.339  49.309  1.00  0.00           N  
ATOM   2610 HE21 GLN   199      76.507 128.828  48.704  1.00  0.00           H  
ATOM   2611 HE22 GLN   199      74.933 129.417  48.971  1.00  0.00           H  
ATOM   2612  C   GLN   199      80.723 132.502  51.118  1.00  0.00           C  
ATOM   2613  O   GLN   199      80.754 133.332  51.949  1.00  0.00           O  
ATOM   2614  N   SER   200      81.351 132.673  49.947  1.00  0.00           N  
ATOM   2615  H   SER   200      81.908 133.512  49.862  1.00  0.00           H  
ATOM   2616  CA  SER   200      81.455 131.702  48.818  1.00  0.00           C  
ATOM   2617  HA  SER   200      80.478 131.248  48.650  1.00  0.00           H  
ATOM   2618  CB  SER   200      81.698 132.459  47.546  1.00  0.00           C  
ATOM   2619  HB2 SER   200      81.501 131.733  46.758  1.00  0.00           H  
ATOM   2620  HB3 SER   200      80.982 133.249  47.319  1.00  0.00           H  
ATOM   2621  OG  SER   200      82.992 132.956  47.399  1.00  0.00           O  
ATOM   2622  HG  SER   200      83.075 133.808  47.834  1.00  0.00           H  
ATOM   2623  C   SER   200      82.400 130.592  49.059  1.00  0.00           C  
ATOM   2624  O   SER   200      82.383 129.780  48.114  1.00  0.00           O  
ATOM   2625  N   GLY   201      83.172 130.478  50.148  1.00  0.00           N  
ATOM   2626  H   GLY   201      83.006 131.218  50.815  1.00  0.00           H  
ATOM   2627  CA  GLY   201      83.814 129.221  50.620  1.00  0.00           C  
ATOM   2628  HA2 GLY   201      84.414 128.878  49.777  1.00  0.00           H  
ATOM   2629  HA3 GLY   201      84.420 129.395  51.508  1.00  0.00           H  
ATOM   2630  C   GLY   201      82.811 128.082  50.887  1.00  0.00           C  
ATOM   2631  O   GLY   201      81.596 128.305  50.869  1.00  0.00           O  
ATOM   2632  N   GLY   202      83.364 126.864  51.204  1.00  0.00           N  
ATOM   2633  H   GLY   202      82.707 126.145  51.474  1.00  0.00           H  
ATOM   2634  CA  GLY   202      84.824 126.514  51.164  1.00  0.00           C  
ATOM   2635  HA2 GLY   202      85.433 127.267  51.664  1.00  0.00           H  
ATOM   2636  HA3 GLY   202      84.887 125.561  51.689  1.00  0.00           H  
ATOM   2637  C   GLY   202      85.319 126.165  49.795  1.00  0.00           C  
ATOM   2638  O   GLY   202      84.900 126.752  48.806  1.00  0.00           O  
ATOM   2639  N   GLY   203      86.334 125.343  49.539  1.00  0.00           N  
ATOM   2640  H   GLY   203      86.546 125.258  48.555  1.00  0.00           H  
ATOM   2641  CA  GLY   203      87.102 124.593  50.533  1.00  0.00           C  
ATOM   2642  HA2 GLY   203      86.470 124.100  51.272  1.00  0.00           H  
ATOM   2643  HA3 GLY   203      87.539 123.734  50.024  1.00  0.00           H  
ATOM   2644  C   GLY   203      88.223 125.381  51.180  1.00  0.00           C  
ATOM   2645  O   GLY   203      88.080 126.599  51.513  1.00  0.00           O  
ATOM   2646  N   GLY   204      89.338 124.673  51.446  1.00  0.00           N  
ATOM   2647  H   GLY   204      89.362 123.682  51.248  1.00  0.00           H  
ATOM   2648  CA  GLY   204      90.537 125.278  52.183  1.00  0.00           C  
ATOM   2649  HA2 GLY   204      91.422 124.654  52.060  1.00  0.00           H  
ATOM   2650  HA3 GLY   204      90.749 126.208  51.654  1.00  0.00           H  
ATOM   2651  C   GLY   204      90.332 125.528  53.655  1.00  0.00           C  
ATOM   2652  O   GLY   204      89.498 124.872  54.256  1.00  0.00           O  
ATOM   2653  N   SER   205      90.938 126.554  54.202  1.00  0.00           N  
ATOM   2654  H   SER   205      90.846 126.660  55.202  1.00  0.00           H  
ATOM   2655  CA  SER   205      91.755 127.585  53.559  1.00  0.00           C  
ATOM   2656  HA  SER   205      91.151 128.101  52.812  1.00  0.00           H  
ATOM   2657  CB  SER   205      92.050 128.570  54.673  1.00  0.00           C  
ATOM   2658  HB2 SER   205      92.736 128.136  55.400  1.00  0.00           H  
ATOM   2659  HB3 SER   205      92.563 129.409  54.202  1.00  0.00           H  
ATOM   2660  OG  SER   205      90.873 129.120  55.175  1.00  0.00           O  
ATOM   2661  HG  SER   205      90.382 129.549  54.471  1.00  0.00           H  
ATOM   2662  C   SER   205      93.026 127.129  52.863  1.00  0.00           C  
ATOM   2663  O   SER   205      93.372 125.962  52.962  1.00  0.00           O  
ATOM   2664  N   GLY   206      93.678 128.008  52.182  1.00  0.00           N  
ATOM   2665  H   GLY   206      93.227 128.902  52.044  1.00  0.00           H  
ATOM   2666  CA  GLY   206      95.027 127.873  51.614  1.00  0.00           C  
ATOM   2667  HA2 GLY   206      95.014 127.156  50.793  1.00  0.00           H  
ATOM   2668  HA3 GLY   206      95.122 128.844  51.127  1.00  0.00           H  
ATOM   2669  C   GLY   206      96.114 127.541  52.605  1.00  0.00           C  
ATOM   2670  O   GLY   206      96.063 127.981  53.726  1.00  0.00           O  
ATOM   2671  N   GLY   207      97.174 126.823  52.233  1.00  0.00           N  
ATOM   2672  H   GLY   207      97.790 126.744  53.029  1.00  0.00           H  
ATOM   2673  CA  GLY   207      97.591 126.534  50.828  1.00  0.00           C  
ATOM   2674  HA2 GLY   207      98.554 126.070  51.037  1.00  0.00           H  
ATOM   2675  HA3 GLY   207      96.971 125.826  50.279  1.00  0.00           H  
ATOM   2676  C   GLY   207      97.827 127.805  49.987  1.00  0.00           C  
ATOM   2677  O   GLY   207      97.815 128.941  50.487  1.00  0.00           O  
ATOM   2678  N   TYR   208      97.844 127.659  48.675  1.00  0.00           N  
ATOM   2679  H   TYR   208      97.859 126.730  48.278  1.00  0.00           H  
ATOM   2680  CA  TYR   208      98.003 128.916  47.850  1.00  0.00           C  
ATOM   2681  HA  TYR   208      98.919 129.414  48.165  1.00  0.00           H  
ATOM   2682  CB  TYR   208      97.995 128.517  46.327  1.00  0.00           C  
ATOM   2683  HB2 TYR   208      98.318 127.491  46.152  1.00  0.00           H  
ATOM   2684  HB3 TYR   208      97.006 128.644  45.887  1.00  0.00           H  
ATOM   2685  CG  TYR   208      98.852 129.412  45.497  1.00  0.00           C  
ATOM   2686  CD1 TYR   208     100.266 129.343  45.604  1.00  0.00           C  
ATOM   2687  HD1 TYR   208     100.673 128.599  46.273  1.00  0.00           H  
ATOM   2688  CE1 TYR   208     101.086 130.197  44.825  1.00  0.00           C  
ATOM   2689  HE1 TYR   208     102.159 130.098  44.905  1.00  0.00           H  
ATOM   2690  CZ  TYR   208     100.469 131.054  43.812  1.00  0.00           C  
ATOM   2691  OH  TYR   208     101.227 131.758  42.969  1.00  0.00           O  
ATOM   2692  HH  TYR   208     100.955 131.733  42.049  1.00  0.00           H  
ATOM   2693  CE2 TYR   208      99.139 131.001  43.600  1.00  0.00           C  
ATOM   2694  HE2 TYR   208      98.711 131.481  42.732  1.00  0.00           H  
ATOM   2695  CD2 TYR   208      98.309 130.232  44.462  1.00  0.00           C  
ATOM   2696  HD2 TYR   208      97.268 130.050  44.238  1.00  0.00           H  
ATOM   2697  C   TYR   208      96.890 129.967  48.104  1.00  0.00           C  
ATOM   2698  O   TYR   208      95.706 129.604  48.058  1.00  0.00           O  
ATOM   2699  N   GLY   209      97.407 131.197  48.169  1.00  0.00           N  
ATOM   2700  H   GLY   209      98.405 131.330  48.258  1.00  0.00           H  
ATOM   2701  CA  GLY   209      96.571 132.409  48.064  1.00  0.00           C  
ATOM   2702  HA2 GLY   209      95.683 132.135  48.634  1.00  0.00           H  
ATOM   2703  HA3 GLY   209      97.156 133.193  48.545  1.00  0.00           H  
ATOM   2704  C   GLY   209      96.170 132.722  46.631  1.00  0.00           C  
ATOM   2705  O   GLY   209      96.011 131.829  45.853  1.00  0.00           O  
ATOM   2706  N   GLN   210      95.940 134.011  46.265  1.00  0.00           N  
ATOM   2707  H   GLN   210      95.623 134.048  45.307  1.00  0.00           H  
ATOM   2708  CA  GLN   210      95.899 135.269  46.964  1.00  0.00           C  
ATOM   2709  HA  GLN   210      95.333 135.915  46.293  1.00  0.00           H  
ATOM   2710  CB  GLN   210      95.066 135.313  48.264  1.00  0.00           C  
ATOM   2711  HB2 GLN   210      95.250 134.530  49.000  1.00  0.00           H  
ATOM   2712  HB3 GLN   210      95.370 136.220  48.786  1.00  0.00           H  
ATOM   2713  CG  GLN   210      93.600 135.267  47.920  1.00  0.00           C  
ATOM   2714  HG2 GLN   210      93.300 135.688  46.960  1.00  0.00           H  
ATOM   2715  HG3 GLN   210      93.282 134.233  47.787  1.00  0.00           H  
ATOM   2716  CD  GLN   210      92.734 135.838  49.111  1.00  0.00           C  
ATOM   2717  OE1 GLN   210      92.960 135.524  50.281  1.00  0.00           O  
ATOM   2718  NE2 GLN   210      91.954 136.793  48.856  1.00  0.00           N  
ATOM   2719 HE21 GLN   210      91.184 136.989  49.479  1.00  0.00           H  
ATOM   2720 HE22 GLN   210      91.822 137.111  47.907  1.00  0.00           H  
ATOM   2721  C   GLN   210      97.274 135.865  47.210  1.00  0.00           C  
ATOM   2722  O   GLN   210      97.942 135.589  48.181  1.00  0.00           O  
ATOM   2723  N   GLN   211      97.739 136.807  46.399  1.00  0.00           N  
ATOM   2724  H   GLN   211      97.063 137.080  45.701  1.00  0.00           H  
ATOM   2725  CA  GLN   211      99.031 137.551  46.539  1.00  0.00           C  
ATOM   2726  HA  GLN   211      99.338 137.501  47.583  1.00  0.00           H  
ATOM   2727  CB  GLN   211     100.178 136.967  45.707  1.00  0.00           C  
ATOM   2728  HB2 GLN   211      99.880 136.761  44.679  1.00  0.00           H  
ATOM   2729  HB3 GLN   211     101.051 137.613  45.805  1.00  0.00           H  
ATOM   2730  CG  GLN   211     100.572 135.605  46.328  1.00  0.00           C  
ATOM   2731  HG2 GLN   211     101.644 135.423  46.246  1.00  0.00           H  
ATOM   2732  HG3 GLN   211     100.312 135.594  47.386  1.00  0.00           H  
ATOM   2733  CD  GLN   211      99.880 134.396  45.626  1.00  0.00           C  
ATOM   2734  OE1 GLN   211      99.483 134.506  44.448  1.00  0.00           O  
ATOM   2735  NE2 GLN   211      99.487 133.333  46.339  1.00  0.00           N  
ATOM   2736 HE21 GLN   211      99.796 133.265  47.298  1.00  0.00           H  
ATOM   2737 HE22 GLN   211      99.019 132.551  45.905  1.00  0.00           H  
ATOM   2738  C   GLN   211      98.789 139.065  46.224  1.00  0.00           C  
ATOM   2739  O   GLN   211      98.781 139.443  45.041  1.00  0.00           O  
ATOM   2740  N   ASP   212      98.616 139.970  47.212  1.00  0.00           N  
ATOM   2741  H   ASP   212      98.652 139.564  48.136  1.00  0.00           H  
ATOM   2742  CA  ASP   212      98.421 141.396  47.039  1.00  0.00           C  
ATOM   2743  HA  ASP   212      97.771 141.552  46.178  1.00  0.00           H  
ATOM   2744  CB  ASP   212      97.728 142.080  48.180  1.00  0.00           C  
ATOM   2745  HB2 ASP   212      98.495 142.070  48.954  1.00  0.00           H  
ATOM   2746  HB3 ASP   212      97.640 143.144  47.962  1.00  0.00           H  
ATOM   2747  CG  ASP   212      96.400 141.524  48.595  1.00  0.00           C  
ATOM   2748  OD1 ASP   212      96.094 141.515  49.827  1.00  0.00           O  
ATOM   2749  OD2 ASP   212      95.574 141.197  47.707  1.00  0.00           O  
ATOM   2750  C   ASP   212      99.646 142.180  46.750  1.00  0.00           C  
ATOM   2751  O   ASP   212     100.610 142.078  47.557  1.00  0.00           O  
ATOM   2752  N   ARG   213      99.693 142.940  45.640  1.00  0.00           N  
ATOM   2753  H   ARG   213      98.930 142.886  44.981  1.00  0.00           H  
ATOM   2754  CA  ARG   213     100.886 143.670  45.111  1.00  0.00           C  
ATOM   2755  HA  ARG   213     101.796 143.347  45.617  1.00  0.00           H  
ATOM   2756  CB  ARG   213     101.252 143.268  43.647  1.00  0.00           C  
ATOM   2757  HB2 ARG   213     100.415 143.568  43.016  1.00  0.00           H  
ATOM   2758  HB3 ARG   213     101.999 143.931  43.211  1.00  0.00           H  
ATOM   2759  CG  ARG   213     101.594 141.779  43.387  1.00  0.00           C  
ATOM   2760  HG2 ARG   213     100.738 141.145  43.618  1.00  0.00           H  
ATOM   2761  HG3 ARG   213     101.748 141.727  42.309  1.00  0.00           H  
ATOM   2762  CD  ARG   213     102.734 141.244  44.202  1.00  0.00           C  
ATOM   2763  HD2 ARG   213     102.515 141.339  45.266  1.00  0.00           H  
ATOM   2764  HD3 ARG   213     102.843 140.183  43.977  1.00  0.00           H  
ATOM   2765  NE  ARG   213     103.985 142.039  44.059  1.00  0.00           N  
ATOM   2766  HE  ARG   213     104.019 142.879  44.618  1.00  0.00           H  
ATOM   2767  CZ  ARG   213     104.841 141.949  43.093  1.00  0.00           C  
ATOM   2768  NH1 ARG   213     104.963 140.912  42.320  1.00  0.00           N  
ATOM   2769 HH11 ARG   213     105.614 140.897  41.547  1.00  0.00           H  
ATOM   2770 HH12 ARG   213     104.517 140.031  42.531  1.00  0.00           H  
ATOM   2771  NH2 ARG   213     105.550 143.030  42.854  1.00  0.00           N  
ATOM   2772 HH21 ARG   213     106.369 142.977  42.266  1.00  0.00           H  
ATOM   2773 HH22 ARG   213     105.465 143.836  43.456  1.00  0.00           H  
ATOM   2774  C   ARG   213     100.825 145.216  45.334  1.00  0.00           C  
ATOM   2775  O   ARG   213      99.999 145.851  44.686  1.00  0.00           O  
ATOM   2776  N   GLY   214     101.619 145.796  46.205  1.00  0.00           N  
ATOM   2777  H   GLY   214     101.626 146.806  46.183  1.00  0.00           H  
ATOM   2778  CA  GLY   214     102.695 145.193  46.922  1.00  0.00           C  
ATOM   2779  HA2 GLY   214     102.892 145.920  47.710  1.00  0.00           H  
ATOM   2780  HA3 GLY   214     102.414 144.312  47.499  1.00  0.00           H  
ATOM   2781  C   GLY   214     103.935 144.981  46.018  1.00  0.00           C  
ATOM   2782  O   GLY   214     105.057 144.984  46.591  1.00  0.00           O  
ATOM   2783  OXT GLY   214     103.887 144.627  44.824  1.00  0.00           O  
TER    2784      GLY   214 
END   
