# Supplementary material for: Visualization of oligomerization, clustering, and density transition of intrinsically disordered proteins
Source: Natl Sci Rev. 2026 Feb 14;13(7):nwag107. doi: 10.1093/nsr/nwag107 (PMC13114874; doi:10.1093/nsr/nwag107)
Supplement: nwag107_Supplemental_Files [file nwag107_supplemental_files.zip › SI-MD-Structures/MD-Sturctures/frame115.pdb]

CRYST1  135.083  149.245  136.846  90.00  90.00  90.00               1
ATOM      1  N   MET     1      28.613  59.033  84.315  1.00  0.00           N  
ATOM      2  H1  MET     1      27.796  59.107  84.905  1.00  0.00           H  
ATOM      3  H2  MET     1      28.408  58.698  83.385  1.00  0.00           H  
ATOM      4  H3  MET     1      29.248  58.362  84.724  1.00  0.00           H  
ATOM      5  CA  MET     1      29.209  60.400  84.177  1.00  0.00           C  
ATOM      6  HA  MET     1      29.778  60.676  85.065  1.00  0.00           H  
ATOM      7  CB  MET     1      30.269  60.559  83.005  1.00  0.00           C  
ATOM      8  HB2 MET     1      29.905  60.096  82.087  1.00  0.00           H  
ATOM      9  HB3 MET     1      30.382  61.634  82.863  1.00  0.00           H  
ATOM     10  CG  MET     1      31.657  59.934  83.366  1.00  0.00           C  
ATOM     11  HG2 MET     1      32.312  60.532  82.733  1.00  0.00           H  
ATOM     12  HG3 MET     1      31.794  60.009  84.444  1.00  0.00           H  
ATOM     13  SD  MET     1      31.566  58.184  82.955  1.00  0.00           S  
ATOM     14  CE  MET     1      33.283  57.743  82.788  1.00  0.00           C  
ATOM     15  HE1 MET     1      33.768  57.799  83.762  1.00  0.00           H  
ATOM     16  HE2 MET     1      33.310  56.683  82.534  1.00  0.00           H  
ATOM     17  HE3 MET     1      33.756  58.441  82.097  1.00  0.00           H  
ATOM     18  C   MET     1      28.073  61.389  83.826  1.00  0.00           C  
ATOM     19  O   MET     1      27.258  61.115  82.923  1.00  0.00           O  
ATOM     20  N   ALA     2      27.943  62.529  84.454  1.00  0.00           N  
ATOM     21  H   ALA     2      27.188  63.087  84.082  1.00  0.00           H  
ATOM     22  CA  ALA     2      28.592  62.972  85.740  1.00  0.00           C  
ATOM     23  HA  ALA     2      28.023  63.872  85.974  1.00  0.00           H  
ATOM     24  CB  ALA     2      28.301  61.912  86.883  1.00  0.00           C  
ATOM     25  HB1 ALA     2      28.808  62.168  87.813  1.00  0.00           H  
ATOM     26  HB2 ALA     2      27.239  61.729  87.045  1.00  0.00           H  
ATOM     27  HB3 ALA     2      28.900  61.031  86.650  1.00  0.00           H  
ATOM     28  C   ALA     2      30.094  63.318  85.629  1.00  0.00           C  
ATOM     29  O   ALA     2      30.907  62.377  85.676  1.00  0.00           O  
ATOM     30  N   SER     3      30.553  64.591  85.451  1.00  0.00           N  
ATOM     31  H   SER     3      31.560  64.662  85.412  1.00  0.00           H  
ATOM     32  CA  SER     3      29.699  65.756  85.176  1.00  0.00           C  
ATOM     33  HA  SER     3      28.801  65.678  85.790  1.00  0.00           H  
ATOM     34  CB  SER     3      30.524  66.918  85.711  1.00  0.00           C  
ATOM     35  HB2 SER     3      30.654  66.726  86.776  1.00  0.00           H  
ATOM     36  HB3 SER     3      31.491  66.976  85.211  1.00  0.00           H  
ATOM     37  OG  SER     3      29.854  68.185  85.577  1.00  0.00           O  
ATOM     38  HG  SER     3      30.084  68.485  84.694  1.00  0.00           H  
ATOM     39  C   SER     3      29.288  65.967  83.733  1.00  0.00           C  
ATOM     40  O   SER     3      29.865  65.388  82.827  1.00  0.00           O  
ATOM     41  N   ASN     4      28.256  66.784  83.559  1.00  0.00           N  
ATOM     42  H   ASN     4      27.945  67.307  84.365  1.00  0.00           H  
ATOM     43  CA  ASN     4      27.579  67.036  82.325  1.00  0.00           C  
ATOM     44  HA  ASN     4      28.165  66.657  81.488  1.00  0.00           H  
ATOM     45  CB  ASN     4      26.246  66.268  82.217  1.00  0.00           C  
ATOM     46  HB2 ASN     4      25.601  66.754  82.949  1.00  0.00           H  
ATOM     47  HB3 ASN     4      25.892  66.345  81.189  1.00  0.00           H  
ATOM     48  CG  ASN     4      26.446  64.801  82.546  1.00  0.00           C  
ATOM     49  OD1 ASN     4      26.074  64.363  83.619  1.00  0.00           O  
ATOM     50  ND2 ASN     4      27.157  64.118  81.693  1.00  0.00           N  
ATOM     51 HD21 ASN     4      27.131  63.108  81.674  1.00  0.00           H  
ATOM     52 HD22 ASN     4      27.544  64.628  80.912  1.00  0.00           H  
ATOM     53  C   ASN     4      27.377  68.514  82.032  1.00  0.00           C  
ATOM     54  O   ASN     4      26.360  69.091  82.431  1.00  0.00           O  
ATOM     55  N   ASP     5      28.178  69.141  81.224  1.00  0.00           N  
ATOM     56  H   ASP     5      27.967  70.102  80.997  1.00  0.00           H  
ATOM     57  CA  ASP     5      29.650  68.787  80.880  1.00  0.00           C  
ATOM     58  HA  ASP     5      29.648  67.711  80.705  1.00  0.00           H  
ATOM     59  CB  ASP     5      29.994  69.601  79.663  1.00  0.00           C  
ATOM     60  HB2 ASP     5      29.887  70.643  79.966  1.00  0.00           H  
ATOM     61  HB3 ASP     5      31.037  69.430  79.397  1.00  0.00           H  
ATOM     62  CG  ASP     5      29.205  69.244  78.406  1.00  0.00           C  
ATOM     63  OD1 ASP     5      28.909  70.144  77.520  1.00  0.00           O  
ATOM     64  OD2 ASP     5      28.850  68.054  78.237  1.00  0.00           O  
ATOM     65  C   ASP     5      30.727  69.142  82.003  1.00  0.00           C  
ATOM     66  O   ASP     5      30.416  69.915  82.905  1.00  0.00           O  
ATOM     67  N   TYR     6      31.907  68.569  81.921  1.00  0.00           N  
ATOM     68  H   TYR     6      32.048  67.826  81.252  1.00  0.00           H  
ATOM     69  CA  TYR     6      33.127  68.949  82.633  1.00  0.00           C  
ATOM     70  HA  TYR     6      32.907  68.805  83.690  1.00  0.00           H  
ATOM     71  CB  TYR     6      34.272  68.038  82.374  1.00  0.00           C  
ATOM     72  HB2 TYR     6      34.668  68.286  81.389  1.00  0.00           H  
ATOM     73  HB3 TYR     6      35.085  68.207  83.081  1.00  0.00           H  
ATOM     74  CG  TYR     6      34.119  66.556  82.526  1.00  0.00           C  
ATOM     75  CD1 TYR     6      33.688  65.911  81.372  1.00  0.00           C  
ATOM     76  HD1 TYR     6      33.620  66.475  80.453  1.00  0.00           H  
ATOM     77  CE1 TYR     6      33.504  64.527  81.402  1.00  0.00           C  
ATOM     78  HE1 TYR     6      33.355  63.911  80.527  1.00  0.00           H  
ATOM     79  CZ  TYR     6      33.689  63.839  82.639  1.00  0.00           C  
ATOM     80  OH  TYR     6      33.823  62.463  82.605  1.00  0.00           O  
ATOM     81  HH  TYR     6      33.660  62.189  81.699  1.00  0.00           H  
ATOM     82  CE2 TYR     6      34.071  64.540  83.779  1.00  0.00           C  
ATOM     83  HE2 TYR     6      34.267  63.978  84.680  1.00  0.00           H  
ATOM     84  CD2 TYR     6      34.286  65.887  83.793  1.00  0.00           C  
ATOM     85  HD2 TYR     6      34.576  66.390  84.704  1.00  0.00           H  
ATOM     86  C   TYR     6      33.616  70.430  82.384  1.00  0.00           C  
ATOM     87  O   TYR     6      33.831  70.820  81.246  1.00  0.00           O  
ATOM     88  N   THR     7      34.017  71.109  83.416  1.00  0.00           N  
ATOM     89  H   THR     7      33.927  70.757  84.359  1.00  0.00           H  
ATOM     90  CA  THR     7      34.511  72.475  83.478  1.00  0.00           C  
ATOM     91  HA  THR     7      35.157  72.763  82.649  1.00  0.00           H  
ATOM     92  CB  THR     7      33.318  73.504  83.427  1.00  0.00           C  
ATOM     93  HB  THR     7      32.697  73.327  82.549  1.00  0.00           H  
ATOM     94  CG2 THR     7      32.294  73.576  84.548  1.00  0.00           C  
ATOM     95 HG21 THR     7      31.571  74.353  84.300  1.00  0.00           H  
ATOM     96 HG22 THR     7      31.882  72.577  84.689  1.00  0.00           H  
ATOM     97 HG23 THR     7      32.820  73.994  85.406  1.00  0.00           H  
ATOM     98  OG1 THR     7      33.880  74.797  83.455  1.00  0.00           O  
ATOM     99  HG1 THR     7      34.545  74.814  82.763  1.00  0.00           H  
ATOM    100  C   THR     7      35.434  72.735  84.663  1.00  0.00           C  
ATOM    101  O   THR     7      35.449  71.984  85.626  1.00  0.00           O  
ATOM    102  N   GLN     8      36.233  73.782  84.556  1.00  0.00           N  
ATOM    103  H   GLN     8      36.182  74.313  83.698  1.00  0.00           H  
ATOM    104  CA  GLN     8      36.965  74.265  85.697  1.00  0.00           C  
ATOM    105  HA  GLN     8      37.629  73.450  85.986  1.00  0.00           H  
ATOM    106  CB  GLN     8      37.809  75.474  85.243  1.00  0.00           C  
ATOM    107  HB2 GLN     8      37.233  76.327  84.884  1.00  0.00           H  
ATOM    108  HB3 GLN     8      38.402  75.769  86.109  1.00  0.00           H  
ATOM    109  CG  GLN     8      38.782  74.964  84.237  1.00  0.00           C  
ATOM    110  HG2 GLN     8      39.096  73.968  84.548  1.00  0.00           H  
ATOM    111  HG3 GLN     8      38.323  74.817  83.259  1.00  0.00           H  
ATOM    112  CD  GLN     8      40.007  75.866  84.090  1.00  0.00           C  
ATOM    113  OE1 GLN     8      40.386  76.679  84.898  1.00  0.00           O  
ATOM    114  NE2 GLN     8      40.698  75.689  83.006  1.00  0.00           N  
ATOM    115 HE21 GLN     8      40.304  75.004  82.377  1.00  0.00           H  
ATOM    116 HE22 GLN     8      41.463  76.307  82.778  1.00  0.00           H  
ATOM    117  C   GLN     8      36.096  74.654  86.918  1.00  0.00           C  
ATOM    118  O   GLN     8      35.096  75.293  86.719  1.00  0.00           O  
ATOM    119  N   GLN     9      36.519  74.500  88.208  1.00  0.00           N  
ATOM    120  H   GLN     9      35.809  74.786  88.866  1.00  0.00           H  
ATOM    121  CA  GLN     9      37.781  73.938  88.791  1.00  0.00           C  
ATOM    122  HA  GLN     9      37.743  73.987  89.880  1.00  0.00           H  
ATOM    123  CB  GLN     9      37.856  72.401  88.638  1.00  0.00           C  
ATOM    124  HB2 GLN     9      38.232  72.135  87.651  1.00  0.00           H  
ATOM    125  HB3 GLN     9      38.585  71.994  89.338  1.00  0.00           H  
ATOM    126  CG  GLN     9      36.623  71.620  88.907  1.00  0.00           C  
ATOM    127  HG2 GLN     9      36.443  71.622  89.983  1.00  0.00           H  
ATOM    128  HG3 GLN     9      35.753  72.139  88.504  1.00  0.00           H  
ATOM    129  CD  GLN     9      36.482  70.220  88.313  1.00  0.00           C  
ATOM    130  OE1 GLN     9      37.375  69.739  87.521  1.00  0.00           O  
ATOM    131  NE2 GLN     9      35.686  69.434  88.889  1.00  0.00           N  
ATOM    132 HE21 GLN     9      35.117  69.660  89.693  1.00  0.00           H  
ATOM    133 HE22 GLN     9      35.879  68.460  88.709  1.00  0.00           H  
ATOM    134  C   GLN     9      39.189  74.606  88.374  1.00  0.00           C  
ATOM    135  O   GLN     9      39.956  74.060  87.619  1.00  0.00           O  
ATOM    136  N   ALA    10      39.491  75.785  88.866  1.00  0.00           N  
ATOM    137  H   ALA    10      40.391  76.192  88.652  1.00  0.00           H  
ATOM    138  CA  ALA    10      38.661  76.588  89.837  1.00  0.00           C  
ATOM    139  HA  ALA    10      37.920  75.932  90.294  1.00  0.00           H  
ATOM    140  CB  ALA    10      39.594  77.152  90.871  1.00  0.00           C  
ATOM    141  HB1 ALA    10      40.352  77.761  90.378  1.00  0.00           H  
ATOM    142  HB2 ALA    10      39.077  77.805  91.574  1.00  0.00           H  
ATOM    143  HB3 ALA    10      40.107  76.344  91.392  1.00  0.00           H  
ATOM    144  C   ALA    10      37.728  77.641  89.266  1.00  0.00           C  
ATOM    145  O   ALA    10      37.843  78.009  88.070  1.00  0.00           O  
ATOM    146  N   THR    11      36.785  78.153  90.009  1.00  0.00           N  
ATOM    147  H   THR    11      36.634  77.818  90.950  1.00  0.00           H  
ATOM    148  CA  THR    11      36.032  79.414  89.687  1.00  0.00           C  
ATOM    149  HA  THR    11      36.458  79.894  88.806  1.00  0.00           H  
ATOM    150  CB  THR    11      34.581  78.995  89.298  1.00  0.00           C  
ATOM    151  HB  THR    11      34.049  78.552  90.141  1.00  0.00           H  
ATOM    152  CG2 THR    11      33.867  80.128  88.628  1.00  0.00           C  
ATOM    153 HG21 THR    11      34.289  80.176  87.624  1.00  0.00           H  
ATOM    154 HG22 THR    11      32.795  79.975  88.504  1.00  0.00           H  
ATOM    155 HG23 THR    11      33.956  81.146  89.008  1.00  0.00           H  
ATOM    156  OG1 THR    11      34.679  77.978  88.314  1.00  0.00           O  
ATOM    157  HG1 THR    11      34.717  77.129  88.760  1.00  0.00           H  
ATOM    158  C   THR    11      36.142  80.343  90.879  1.00  0.00           C  
ATOM    159  O   THR    11      35.420  80.103  91.870  1.00  0.00           O  
ATOM    160  N   GLN    12      36.931  81.395  90.923  1.00  0.00           N  
ATOM    161  H   GLN    12      36.823  81.907  91.787  1.00  0.00           H  
ATOM    162  CA  GLN    12      37.817  81.950  89.948  1.00  0.00           C  
ATOM    163  HA  GLN    12      37.270  82.303  89.073  1.00  0.00           H  
ATOM    164  CB  GLN    12      38.494  83.209  90.448  1.00  0.00           C  
ATOM    165  HB2 GLN    12      37.824  83.822  91.050  1.00  0.00           H  
ATOM    166  HB3 GLN    12      39.247  82.902  91.174  1.00  0.00           H  
ATOM    167  CG  GLN    12      39.124  84.128  89.534  1.00  0.00           C  
ATOM    168  HG2 GLN    12      39.517  84.918  90.174  1.00  0.00           H  
ATOM    169  HG3 GLN    12      39.857  83.520  89.003  1.00  0.00           H  
ATOM    170  CD  GLN    12      38.240  84.874  88.583  1.00  0.00           C  
ATOM    171  OE1 GLN    12      38.709  85.252  87.486  1.00  0.00           O  
ATOM    172  NE2 GLN    12      37.053  85.236  88.995  1.00  0.00           N  
ATOM    173 HE21 GLN    12      36.379  85.776  88.472  1.00  0.00           H  
ATOM    174 HE22 GLN    12      36.704  84.858  89.865  1.00  0.00           H  
ATOM    175  C   GLN    12      38.908  80.890  89.381  1.00  0.00           C  
ATOM    176  O   GLN    12      39.537  80.106  90.050  1.00  0.00           O  
ATOM    177  N   SER    13      39.016  80.902  88.051  1.00  0.00           N  
ATOM    178  H   SER    13      38.360  81.430  87.492  1.00  0.00           H  
ATOM    179  CA  SER    13      40.190  80.167  87.475  1.00  0.00           C  
ATOM    180  HA  SER    13      39.991  79.130  87.745  1.00  0.00           H  
ATOM    181  CB  SER    13      40.183  80.286  85.996  1.00  0.00           C  
ATOM    182  HB2 SER    13      39.182  79.991  85.681  1.00  0.00           H  
ATOM    183  HB3 SER    13      40.461  81.259  85.591  1.00  0.00           H  
ATOM    184  OG  SER    13      41.072  79.318  85.498  1.00  0.00           O  
ATOM    185  HG  SER    13      40.599  78.782  84.856  1.00  0.00           H  
ATOM    186  C   SER    13      41.452  80.804  88.032  1.00  0.00           C  
ATOM    187  O   SER    13      41.638  82.012  88.035  1.00  0.00           O  
ATOM    188  N   TYR    14      42.317  79.928  88.550  1.00  0.00           N  
ATOM    189  H   TYR    14      41.968  78.997  88.732  1.00  0.00           H  
ATOM    190  CA  TYR    14      43.660  80.304  89.097  1.00  0.00           C  
ATOM    191  HA  TYR    14      43.930  81.205  88.546  1.00  0.00           H  
ATOM    192  CB  TYR    14      43.558  80.612  90.605  1.00  0.00           C  
ATOM    193  HB2 TYR    14      42.747  81.312  90.804  1.00  0.00           H  
ATOM    194  HB3 TYR    14      43.332  79.684  91.130  1.00  0.00           H  
ATOM    195  CG  TYR    14      44.783  81.303  91.061  1.00  0.00           C  
ATOM    196  CD1 TYR    14      44.765  82.716  91.105  1.00  0.00           C  
ATOM    197  HD1 TYR    14      43.852  83.276  90.968  1.00  0.00           H  
ATOM    198  CE1 TYR    14      45.891  83.493  91.451  1.00  0.00           C  
ATOM    199  HE1 TYR    14      45.844  84.562  91.597  1.00  0.00           H  
ATOM    200  CZ  TYR    14      47.071  82.806  91.854  1.00  0.00           C  
ATOM    201  OH  TYR    14      48.126  83.402  92.439  1.00  0.00           O  
ATOM    202  HH  TYR    14      48.892  82.826  92.493  1.00  0.00           H  
ATOM    203  CE2 TYR    14      47.043  81.402  91.954  1.00  0.00           C  
ATOM    204  HE2 TYR    14      47.875  80.781  92.250  1.00  0.00           H  
ATOM    205  CD2 TYR    14      45.930  80.600  91.533  1.00  0.00           C  
ATOM    206  HD2 TYR    14      46.038  79.526  91.522  1.00  0.00           H  
ATOM    207  C   TYR    14      44.689  79.251  88.722  1.00  0.00           C  
ATOM    208  O   TYR    14      44.388  78.054  88.843  1.00  0.00           O  
ATOM    209  N   GLY    15      45.860  79.554  88.194  1.00  0.00           N  
ATOM    210  H   GLY    15      46.422  78.808  87.809  1.00  0.00           H  
ATOM    211  CA  GLY    15      46.331  80.846  87.953  1.00  0.00           C  
ATOM    212  HA2 GLY    15      46.033  81.263  86.991  1.00  0.00           H  
ATOM    213  HA3 GLY    15      45.907  81.477  88.735  1.00  0.00           H  
ATOM    214  C   GLY    15      47.865  80.934  87.937  1.00  0.00           C  
ATOM    215  O   GLY    15      48.599  80.001  87.551  1.00  0.00           O  
ATOM    216  N   ALA    16      48.373  82.025  88.561  1.00  0.00           N  
ATOM    217  H   ALA    16      47.783  82.804  88.818  1.00  0.00           H  
ATOM    218  CA  ALA    16      49.816  82.231  88.707  1.00  0.00           C  
ATOM    219  HA  ALA    16      50.164  82.121  87.680  1.00  0.00           H  
ATOM    220  CB  ALA    16      50.180  83.612  89.274  1.00  0.00           C  
ATOM    221  HB1 ALA    16      49.941  84.396  88.556  1.00  0.00           H  
ATOM    222  HB2 ALA    16      49.670  83.820  90.215  1.00  0.00           H  
ATOM    223  HB3 ALA    16      51.219  83.632  89.603  1.00  0.00           H  
ATOM    224  C   ALA    16      50.481  81.141  89.545  1.00  0.00           C  
ATOM    225  O   ALA    16      50.053  80.845  90.718  1.00  0.00           O  
ATOM    226  N   TYR    17      51.625  80.660  89.078  1.00  0.00           N  
ATOM    227  H   TYR    17      51.863  81.064  88.184  1.00  0.00           H  
ATOM    228  CA  TYR    17      52.585  79.770  89.699  1.00  0.00           C  
ATOM    229  HA  TYR    17      52.165  78.841  90.085  1.00  0.00           H  
ATOM    230  CB  TYR    17      53.663  79.410  88.733  1.00  0.00           C  
ATOM    231  HB2 TYR    17      53.206  79.271  87.753  1.00  0.00           H  
ATOM    232  HB3 TYR    17      54.454  80.155  88.647  1.00  0.00           H  
ATOM    233  CG  TYR    17      54.312  78.043  89.003  1.00  0.00           C  
ATOM    234  CD1 TYR    17      55.519  78.011  89.721  1.00  0.00           C  
ATOM    235  HD1 TYR    17      55.971  78.914  90.104  1.00  0.00           H  
ATOM    236  CE1 TYR    17      56.123  76.816  89.983  1.00  0.00           C  
ATOM    237  HE1 TYR    17      56.981  76.814  90.640  1.00  0.00           H  
ATOM    238  CZ  TYR    17      55.574  75.588  89.533  1.00  0.00           C  
ATOM    239  OH  TYR    17      56.067  74.376  89.864  1.00  0.00           O  
ATOM    240  HH  TYR    17      55.804  73.800  89.143  1.00  0.00           H  
ATOM    241  CE2 TYR    17      54.359  75.601  88.741  1.00  0.00           C  
ATOM    242  HE2 TYR    17      53.927  74.725  88.280  1.00  0.00           H  
ATOM    243  CD2 TYR    17      53.687  76.833  88.554  1.00  0.00           C  
ATOM    244  HD2 TYR    17      52.712  76.776  88.094  1.00  0.00           H  
ATOM    245  C   TYR    17      53.181  80.536  90.947  1.00  0.00           C  
ATOM    246  O   TYR    17      53.386  81.777  90.877  1.00  0.00           O  
ATOM    247  N   PRO    18      53.461  79.889  92.130  1.00  0.00           N  
ATOM    248  CD  PRO    18      52.993  78.618  92.625  1.00  0.00           C  
ATOM    249  HD2 PRO    18      53.560  77.850  92.099  1.00  0.00           H  
ATOM    250  HD3 PRO    18      51.913  78.681  92.497  1.00  0.00           H  
ATOM    251  CG  PRO    18      53.217  78.505  94.116  1.00  0.00           C  
ATOM    252  HG2 PRO    18      53.686  77.558  94.384  1.00  0.00           H  
ATOM    253  HG3 PRO    18      52.348  78.932  94.616  1.00  0.00           H  
ATOM    254  CB  PRO    18      54.447  79.441  94.172  1.00  0.00           C  
ATOM    255  HB2 PRO    18      55.355  78.910  93.888  1.00  0.00           H  
ATOM    256  HB3 PRO    18      54.607  79.765  95.201  1.00  0.00           H  
ATOM    257  CA  PRO    18      54.247  80.569  93.166  1.00  0.00           C  
ATOM    258  HA  PRO    18      53.597  81.369  93.521  1.00  0.00           H  
ATOM    259  C   PRO    18      55.553  81.134  92.732  1.00  0.00           C  
ATOM    260  O   PRO    18      56.310  80.616  91.842  1.00  0.00           O  
ATOM    261  N   THR    19      55.897  82.242  93.391  1.00  0.00           N  
ATOM    262  H   THR    19      55.406  82.620  94.189  1.00  0.00           H  
ATOM    263  CA  THR    19      57.216  82.957  93.113  1.00  0.00           C  
ATOM    264  HA  THR    19      57.136  83.334  92.094  1.00  0.00           H  
ATOM    265  CB  THR    19      57.290  84.205  94.022  1.00  0.00           C  
ATOM    266  HB  THR    19      58.246  84.681  93.807  1.00  0.00           H  
ATOM    267  CG2 THR    19      56.147  85.210  93.651  1.00  0.00           C  
ATOM    268 HG21 THR    19      56.609  86.036  93.109  1.00  0.00           H  
ATOM    269 HG22 THR    19      55.464  84.769  92.925  1.00  0.00           H  
ATOM    270 HG23 THR    19      55.557  85.495  94.522  1.00  0.00           H  
ATOM    271  OG1 THR    19      57.204  83.972  95.351  1.00  0.00           O  
ATOM    272  HG1 THR    19      56.945  84.810  95.741  1.00  0.00           H  
ATOM    273  C   THR    19      58.541  82.169  93.406  1.00  0.00           C  
ATOM    274  O   THR    19      58.558  81.241  94.203  1.00  0.00           O  
ATOM    275  N   GLN    20      59.578  82.597  92.648  1.00  0.00           N  
ATOM    276  H   GLN    20      59.609  83.381  92.011  1.00  0.00           H  
ATOM    277  CA  GLN    20      60.917  82.043  92.662  1.00  0.00           C  
ATOM    278  HA  GLN    20      60.912  80.991  92.950  1.00  0.00           H  
ATOM    279  CB  GLN    20      61.448  82.185  91.201  1.00  0.00           C  
ATOM    280  HB2 GLN    20      60.924  81.430  90.615  1.00  0.00           H  
ATOM    281  HB3 GLN    20      61.445  83.229  90.885  1.00  0.00           H  
ATOM    282  CG  GLN    20      62.933  81.611  91.029  1.00  0.00           C  
ATOM    283  HG2 GLN    20      63.585  82.337  91.515  1.00  0.00           H  
ATOM    284  HG3 GLN    20      62.976  80.619  91.477  1.00  0.00           H  
ATOM    285  CD  GLN    20      63.311  81.556  89.560  1.00  0.00           C  
ATOM    286  OE1 GLN    20      63.103  82.585  88.911  1.00  0.00           O  
ATOM    287  NE2 GLN    20      63.804  80.505  88.985  1.00  0.00           N  
ATOM    288 HE21 GLN    20      64.024  79.651  89.478  1.00  0.00           H  
ATOM    289 HE22 GLN    20      63.712  80.465  87.980  1.00  0.00           H  
ATOM    290  C   GLN    20      61.834  82.757  93.639  1.00  0.00           C  
ATOM    291  O   GLN    20      61.930  83.963  93.572  1.00  0.00           O  
ATOM    292  N   PRO    21      62.496  82.080  94.588  1.00  0.00           N  
ATOM    293  CD  PRO    21      62.139  80.674  94.867  1.00  0.00           C  
ATOM    294  HD2 PRO    21      62.447  80.053  94.026  1.00  0.00           H  
ATOM    295  HD3 PRO    21      61.068  80.564  95.039  1.00  0.00           H  
ATOM    296  CG  PRO    21      62.839  80.410  96.157  1.00  0.00           C  
ATOM    297  HG2 PRO    21      63.233  79.394  96.131  1.00  0.00           H  
ATOM    298  HG3 PRO    21      62.112  80.674  96.925  1.00  0.00           H  
ATOM    299  CB  PRO    21      63.990  81.469  96.338  1.00  0.00           C  
ATOM    300  HB2 PRO    21      64.810  81.040  95.762  1.00  0.00           H  
ATOM    301  HB3 PRO    21      64.351  81.699  97.341  1.00  0.00           H  
ATOM    302  CA  PRO    21      63.302  82.675  95.703  1.00  0.00           C  
ATOM    303  HA  PRO    21      62.716  83.160  96.484  1.00  0.00           H  
ATOM    304  C   PRO    21      64.429  83.631  95.163  1.00  0.00           C  
ATOM    305  O   PRO    21      65.148  83.281  94.284  1.00  0.00           O  
ATOM    306  N   GLY    22      64.500  84.804  95.829  1.00  0.00           N  
ATOM    307  H   GLY    22      63.804  85.132  96.483  1.00  0.00           H  
ATOM    308  CA  GLY    22      65.654  85.686  95.561  1.00  0.00           C  
ATOM    309  HA2 GLY    22      65.806  85.774  94.486  1.00  0.00           H  
ATOM    310  HA3 GLY    22      65.487  86.611  96.112  1.00  0.00           H  
ATOM    311  C   GLY    22      66.991  85.183  96.246  1.00  0.00           C  
ATOM    312  O   GLY    22      67.091  83.992  96.589  1.00  0.00           O  
ATOM    313  N   GLN    23      67.964  86.068  96.439  1.00  0.00           N  
ATOM    314  H   GLN    23      67.853  86.984  96.030  1.00  0.00           H  
ATOM    315  CA  GLN    23      69.288  85.759  96.955  1.00  0.00           C  
ATOM    316  HA  GLN    23      69.131  84.802  97.451  1.00  0.00           H  
ATOM    317  CB  GLN    23      70.248  85.380  95.801  1.00  0.00           C  
ATOM    318  HB2 GLN    23      71.209  85.059  96.202  1.00  0.00           H  
ATOM    319  HB3 GLN    23      69.811  84.619  95.155  1.00  0.00           H  
ATOM    320  CG  GLN    23      70.594  86.599  94.920  1.00  0.00           C  
ATOM    321  HG2 GLN    23      69.801  86.800  94.200  1.00  0.00           H  
ATOM    322  HG3 GLN    23      70.841  87.464  95.535  1.00  0.00           H  
ATOM    323  CD  GLN    23      71.829  86.287  94.083  1.00  0.00           C  
ATOM    324  OE1 GLN    23      72.537  85.316  94.211  1.00  0.00           O  
ATOM    325  NE2 GLN    23      72.153  87.166  93.150  1.00  0.00           N  
ATOM    326 HE21 GLN    23      71.564  87.930  92.852  1.00  0.00           H  
ATOM    327 HE22 GLN    23      72.902  86.873  92.539  1.00  0.00           H  
ATOM    328  C   GLN    23      69.808  86.844  97.843  1.00  0.00           C  
ATOM    329  O   GLN    23      69.307  87.937  97.764  1.00  0.00           O  
ATOM    330  N   GLY    24      70.812  86.574  98.666  1.00  0.00           N  
ATOM    331  H   GLY    24      71.258  85.668  98.687  1.00  0.00           H  
ATOM    332  CA  GLY    24      71.221  87.522  99.667  1.00  0.00           C  
ATOM    333  HA2 GLY    24      70.425  88.257  99.789  1.00  0.00           H  
ATOM    334  HA3 GLY    24      71.421  87.172 100.680  1.00  0.00           H  
ATOM    335  C   GLY    24      72.420  88.411  99.211  1.00  0.00           C  
ATOM    336  O   GLY    24      73.538  87.892  99.147  1.00  0.00           O  
ATOM    337  N   TYR    25      72.191  89.709  99.002  1.00  0.00           N  
ATOM    338  H   TYR    25      71.313  89.999  99.409  1.00  0.00           H  
ATOM    339  CA  TYR    25      73.208  90.664  98.492  1.00  0.00           C  
ATOM    340  HA  TYR    25      74.108  90.411  99.052  1.00  0.00           H  
ATOM    341  CB  TYR    25      73.313  90.408  97.012  1.00  0.00           C  
ATOM    342  HB2 TYR    25      73.392  89.371  96.683  1.00  0.00           H  
ATOM    343  HB3 TYR    25      72.381  90.673  96.513  1.00  0.00           H  
ATOM    344  CG  TYR    25      74.354  91.217  96.331  1.00  0.00           C  
ATOM    345  CD1 TYR    25      75.698  90.895  96.423  1.00  0.00           C  
ATOM    346  HD1 TYR    25      76.012  89.959  96.861  1.00  0.00           H  
ATOM    347  CE1 TYR    25      76.721  91.783  96.037  1.00  0.00           C  
ATOM    348  HE1 TYR    25      77.741  91.538  96.292  1.00  0.00           H  
ATOM    349  CZ  TYR    25      76.340  92.981  95.331  1.00  0.00           C  
ATOM    350  OH  TYR    25      77.315  93.863  95.009  1.00  0.00           O  
ATOM    351  HH  TYR    25      78.174  93.437  94.962  1.00  0.00           H  
ATOM    352  CE2 TYR    25      74.976  93.279  95.160  1.00  0.00           C  
ATOM    353  HE2 TYR    25      74.744  94.273  94.807  1.00  0.00           H  
ATOM    354  CD2 TYR    25      74.000  92.346  95.550  1.00  0.00           C  
ATOM    355  HD2 TYR    25      72.948  92.585  95.498  1.00  0.00           H  
ATOM    356  C   TYR    25      72.904  92.152  98.894  1.00  0.00           C  
ATOM    357  O   TYR    25      71.756  92.480  99.167  1.00  0.00           O  
ATOM    358  N   SER    26      73.973  93.056  98.870  1.00  0.00           N  
ATOM    359  H   SER    26      74.829  92.676  98.492  1.00  0.00           H  
ATOM    360  CA  SER    26      73.850  94.481  99.147  1.00  0.00           C  
ATOM    361  HA  SER    26      73.312  94.617 100.086  1.00  0.00           H  
ATOM    362  CB  SER    26      75.208  95.155  99.151  1.00  0.00           C  
ATOM    363  HB2 SER    26      75.729  94.831 100.052  1.00  0.00           H  
ATOM    364  HB3 SER    26      75.786  94.813  98.291  1.00  0.00           H  
ATOM    365  OG  SER    26      75.129  96.569  98.963  1.00  0.00           O  
ATOM    366  HG  SER    26      74.884  96.972  99.800  1.00  0.00           H  
ATOM    367  C   SER    26      72.926  95.129  98.131  1.00  0.00           C  
ATOM    368  O   SER    26      72.746  94.767  96.932  1.00  0.00           O  
ATOM    369  N   GLN    27      72.317  96.276  98.488  1.00  0.00           N  
ATOM    370  H   GLN    27      72.579  96.600  99.407  1.00  0.00           H  
ATOM    371  CA  GLN    27      71.383  97.118  97.726  1.00  0.00           C  
ATOM    372  HA  GLN    27      70.630  96.460  97.292  1.00  0.00           H  
ATOM    373  CB  GLN    27      70.643  97.928  98.851  1.00  0.00           C  
ATOM    374  HB2 GLN    27      70.332  97.421  99.765  1.00  0.00           H  
ATOM    375  HB3 GLN    27      71.236  98.812  99.085  1.00  0.00           H  
ATOM    376  CG  GLN    27      69.360  98.609  98.223  1.00  0.00           C  
ATOM    377  HG2 GLN    27      69.658  99.340  97.472  1.00  0.00           H  
ATOM    378  HG3 GLN    27      68.821  97.815  97.706  1.00  0.00           H  
ATOM    379  CD  GLN    27      68.341  99.222  99.265  1.00  0.00           C  
ATOM    380  OE1 GLN    27      67.820 100.319  99.155  1.00  0.00           O  
ATOM    381  NE2 GLN    27      68.049  98.371 100.236  1.00  0.00           N  
ATOM    382 HE21 GLN    27      68.320  97.398 100.230  1.00  0.00           H  
ATOM    383 HE22 GLN    27      67.510  98.768 100.992  1.00  0.00           H  
ATOM    384  C   GLN    27      71.963  97.987  96.654  1.00  0.00           C  
ATOM    385  O   GLN    27      71.246  98.253  95.633  1.00  0.00           O  
ATOM    386  N   GLN    28      73.205  98.378  96.721  1.00  0.00           N  
ATOM    387  H   GLN    28      73.765  97.916  97.424  1.00  0.00           H  
ATOM    388  CA  GLN    28      73.872  99.183  95.754  1.00  0.00           C  
ATOM    389  HA  GLN    28      73.433 100.165  95.581  1.00  0.00           H  
ATOM    390  CB  GLN    28      75.335  99.427  96.233  1.00  0.00           C  
ATOM    391  HB2 GLN    28      75.506 100.022  97.130  1.00  0.00           H  
ATOM    392  HB3 GLN    28      75.784  98.451  96.417  1.00  0.00           H  
ATOM    393  CG  GLN    28      76.281  99.946  95.085  1.00  0.00           C  
ATOM    394  HG2 GLN    28      77.288 100.046  95.492  1.00  0.00           H  
ATOM    395  HG3 GLN    28      76.308  99.240  94.255  1.00  0.00           H  
ATOM    396  CD  GLN    28      75.964 101.305  94.492  1.00  0.00           C  
ATOM    397  OE1 GLN    28      75.265 102.119  95.021  1.00  0.00           O  
ATOM    398  NE2 GLN    28      76.604 101.623  93.396  1.00  0.00           N  
ATOM    399 HE21 GLN    28      76.606 102.576  93.062  1.00  0.00           H  
ATOM    400 HE22 GLN    28      77.016 100.809  92.964  1.00  0.00           H  
ATOM    401  C   GLN    28      73.855  98.579  94.332  1.00  0.00           C  
ATOM    402  O   GLN    28      73.829  99.259  93.308  1.00  0.00           O  
ATOM    403  N   SER    29      73.921  97.252  94.243  1.00  0.00           N  
ATOM    404  H   SER    29      74.077  96.731  95.095  1.00  0.00           H  
ATOM    405  CA  SER    29      74.028  96.425  93.037  1.00  0.00           C  
ATOM    406  HA  SER    29      74.104  95.365  93.278  1.00  0.00           H  
ATOM    407  CB  SER    29      72.773  96.567  92.169  1.00  0.00           C  
ATOM    408  HB2 SER    29      72.859  97.575  91.762  1.00  0.00           H  
ATOM    409  HB3 SER    29      72.710  95.959  91.266  1.00  0.00           H  
ATOM    410  OG  SER    29      71.633  96.538  92.942  1.00  0.00           O  
ATOM    411  HG  SER    29      71.641  97.321  93.497  1.00  0.00           H  
ATOM    412  C   SER    29      75.304  96.594  92.280  1.00  0.00           C  
ATOM    413  O   SER    29      76.291  97.087  92.818  1.00  0.00           O  
ATOM    414  N   SER    30      75.389  96.178  91.018  1.00  0.00           N  
ATOM    415  H   SER    30      74.694  95.590  90.580  1.00  0.00           H  
ATOM    416  CA  SER    30      76.424  96.651  90.117  1.00  0.00           C  
ATOM    417  HA  SER    30      77.376  96.589  90.645  1.00  0.00           H  
ATOM    418  CB  SER    30      76.614  95.789  88.823  1.00  0.00           C  
ATOM    419  HB2 SER    30      76.539  94.712  88.976  1.00  0.00           H  
ATOM    420  HB3 SER    30      75.692  95.881  88.250  1.00  0.00           H  
ATOM    421  OG  SER    30      77.798  96.114  87.960  1.00  0.00           O  
ATOM    422  HG  SER    30      77.521  96.830  87.384  1.00  0.00           H  
ATOM    423  C   SER    30      76.182  98.059  89.662  1.00  0.00           C  
ATOM    424  O   SER    30      75.039  98.350  89.264  1.00  0.00           O  
ATOM    425  N   GLN    31      77.157  99.018  89.697  1.00  0.00           N  
ATOM    426  H   GLN    31      76.870  99.975  89.546  1.00  0.00           H  
ATOM    427  CA  GLN    31      78.566  98.811  90.086  1.00  0.00           C  
ATOM    428  HA  GLN    31      78.800  97.875  89.579  1.00  0.00           H  
ATOM    429  CB  GLN    31      79.275  99.942  89.299  1.00  0.00           C  
ATOM    430  HB2 GLN    31      78.985  99.872  88.251  1.00  0.00           H  
ATOM    431  HB3 GLN    31      79.027 100.934  89.677  1.00  0.00           H  
ATOM    432  CG  GLN    31      80.792  99.784  89.511  1.00  0.00           C  
ATOM    433  HG2 GLN    31      81.041  99.722  90.571  1.00  0.00           H  
ATOM    434  HG3 GLN    31      81.078  98.901  88.940  1.00  0.00           H  
ATOM    435  CD  GLN    31      81.595 100.888  88.813  1.00  0.00           C  
ATOM    436  OE1 GLN    31      81.163 101.581  87.906  1.00  0.00           O  
ATOM    437  NE2 GLN    31      82.839 101.084  89.185  1.00  0.00           N  
ATOM    438 HE21 GLN    31      83.381 101.694  88.590  1.00  0.00           H  
ATOM    439 HE22 GLN    31      83.143 100.875  90.126  1.00  0.00           H  
ATOM    440  C   GLN    31      78.822  98.938  91.657  1.00  0.00           C  
ATOM    441  O   GLN    31      78.450  99.928  92.249  1.00  0.00           O  
ATOM    442  N   PRO    32      79.477  98.004  92.301  1.00  0.00           N  
ATOM    443  CD  PRO    32      80.082  96.835  91.681  1.00  0.00           C  
ATOM    444  HD2 PRO    32      81.070  97.136  91.334  1.00  0.00           H  
ATOM    445  HD3 PRO    32      79.418  96.407  90.930  1.00  0.00           H  
ATOM    446  CG  PRO    32      80.363  95.834  92.833  1.00  0.00           C  
ATOM    447  HG2 PRO    32      81.449  95.751  92.878  1.00  0.00           H  
ATOM    448  HG3 PRO    32      79.982  94.819  92.719  1.00  0.00           H  
ATOM    449  CB  PRO    32      79.988  96.525  94.128  1.00  0.00           C  
ATOM    450  HB2 PRO    32      80.675  96.402  94.965  1.00  0.00           H  
ATOM    451  HB3 PRO    32      79.039  96.122  94.483  1.00  0.00           H  
ATOM    452  CA  PRO    32      79.666  97.923  93.706  1.00  0.00           C  
ATOM    453  HA  PRO    32      78.769  98.252  94.232  1.00  0.00           H  
ATOM    454  C   PRO    32      80.886  98.770  94.048  1.00  0.00           C  
ATOM    455  O   PRO    32      81.901  98.773  93.359  1.00  0.00           O  
ATOM    456  N   TYR    33      80.830  99.375  95.215  1.00  0.00           N  
ATOM    457  H   TYR    33      80.048  99.136  95.808  1.00  0.00           H  
ATOM    458  CA  TYR    33      81.920 100.280  95.727  1.00  0.00           C  
ATOM    459  HA  TYR    33      82.825 100.169  95.129  1.00  0.00           H  
ATOM    460  CB  TYR    33      81.409 101.747  95.582  1.00  0.00           C  
ATOM    461  HB2 TYR    33      80.555 101.803  96.256  1.00  0.00           H  
ATOM    462  HB3 TYR    33      82.128 102.463  95.980  1.00  0.00           H  
ATOM    463  CG  TYR    33      81.237 102.190  94.149  1.00  0.00           C  
ATOM    464  CD1 TYR    33      82.363 102.416  93.311  1.00  0.00           C  
ATOM    465  HD1 TYR    33      83.365 102.235  93.671  1.00  0.00           H  
ATOM    466  CE1 TYR    33      82.199 102.847  91.972  1.00  0.00           C  
ATOM    467  HE1 TYR    33      83.044 103.104  91.351  1.00  0.00           H  
ATOM    468  CZ  TYR    33      80.921 103.007  91.476  1.00  0.00           C  
ATOM    469  OH  TYR    33      80.804 103.590  90.247  1.00  0.00           O  
ATOM    470  HH  TYR    33      79.893 103.892  90.259  1.00  0.00           H  
ATOM    471  CE2 TYR    33      79.777 102.749  92.303  1.00  0.00           C  
ATOM    472  HE2 TYR    33      78.788 102.993  91.942  1.00  0.00           H  
ATOM    473  CD2 TYR    33      79.922 102.391  93.621  1.00  0.00           C  
ATOM    474  HD2 TYR    33      79.076 102.343  94.290  1.00  0.00           H  
ATOM    475  C   TYR    33      82.430  99.838  97.138  1.00  0.00           C  
ATOM    476  O   TYR    33      82.675 100.744  97.930  1.00  0.00           O  
ATOM    477  N   GLY    34      82.404  98.537  97.431  1.00  0.00           N  
ATOM    478  H   GLY    34      81.989  97.904  96.762  1.00  0.00           H  
ATOM    479  CA  GLY    34      82.924  98.000  98.622  1.00  0.00           C  
ATOM    480  HA2 GLY    34      83.299  97.015  98.342  1.00  0.00           H  
ATOM    481  HA3 GLY    34      83.829  98.545  98.890  1.00  0.00           H  
ATOM    482  C   GLY    34      81.931  97.983  99.760  1.00  0.00           C  
ATOM    483  O   GLY    34      80.883  98.623  99.715  1.00  0.00           O  
ATOM    484  N   GLN    35      82.050  96.959 100.628  1.00  0.00           N  
ATOM    485  H   GLN    35      82.966  96.539 100.560  1.00  0.00           H  
ATOM    486  CA  GLN    35      81.187  96.711 101.810  1.00  0.00           C  
ATOM    487  HA  GLN    35      80.619  97.616 102.024  1.00  0.00           H  
ATOM    488  CB  GLN    35      79.997  95.798 101.346  1.00  0.00           C  
ATOM    489  HB2 GLN    35      79.650  96.075 100.351  1.00  0.00           H  
ATOM    490  HB3 GLN    35      80.359  94.769 101.339  1.00  0.00           H  
ATOM    491  CG  GLN    35      78.928  95.671 102.454  1.00  0.00           C  
ATOM    492  HG2 GLN    35      78.506  94.674 102.326  1.00  0.00           H  
ATOM    493  HG3 GLN    35      79.505  95.489 103.361  1.00  0.00           H  
ATOM    494  CD  GLN    35      78.000  96.792 102.565  1.00  0.00           C  
ATOM    495  OE1 GLN    35      78.288  97.902 102.096  1.00  0.00           O  
ATOM    496  NE2 GLN    35      76.846  96.588 103.167  1.00  0.00           N  
ATOM    497 HE21 GLN    35      76.647  95.724 103.652  1.00  0.00           H  
ATOM    498 HE22 GLN    35      76.201  97.363 103.102  1.00  0.00           H  
ATOM    499  C   GLN    35      82.022  96.291 102.990  1.00  0.00           C  
ATOM    500  O   GLN    35      82.274  95.071 103.007  1.00  0.00           O  
ATOM    501  N   GLN    36      82.440  97.139 103.954  1.00  0.00           N  
ATOM    502  H   GLN    36      82.934  96.714 104.726  1.00  0.00           H  
ATOM    503  CA  GLN    36      81.995  98.490 104.130  1.00  0.00           C  
ATOM    504  HA  GLN    36      80.911  98.543 104.031  1.00  0.00           H  
ATOM    505  CB  GLN    36      82.421  98.876 105.596  1.00  0.00           C  
ATOM    506  HB2 GLN    36      81.781  98.343 106.299  1.00  0.00           H  
ATOM    507  HB3 GLN    36      83.500  98.769 105.708  1.00  0.00           H  
ATOM    508  CG  GLN    36      82.117 100.406 105.951  1.00  0.00           C  
ATOM    509  HG2 GLN    36      82.551 100.639 106.923  1.00  0.00           H  
ATOM    510  HG3 GLN    36      82.504 101.025 105.142  1.00  0.00           H  
ATOM    511  CD  GLN    36      80.586 100.692 106.195  1.00  0.00           C  
ATOM    512  OE1 GLN    36      79.782  99.815 106.010  1.00  0.00           O  
ATOM    513  NE2 GLN    36      80.258 101.865 106.587  1.00  0.00           N  
ATOM    514 HE21 GLN    36      81.013 102.488 106.837  1.00  0.00           H  
ATOM    515 HE22 GLN    36      79.302 102.040 106.860  1.00  0.00           H  
ATOM    516  C   GLN    36      82.488  99.499 103.061  1.00  0.00           C  
ATOM    517  O   GLN    36      83.616  99.425 102.619  1.00  0.00           O  
ATOM    518  N   SER    37      81.682 100.465 102.642  1.00  0.00           N  
ATOM    519  H   SER    37      80.738 100.531 102.996  1.00  0.00           H  
ATOM    520  CA  SER    37      82.028 101.383 101.536  1.00  0.00           C  
ATOM    521  HA  SER    37      82.458 100.781 100.735  1.00  0.00           H  
ATOM    522  CB  SER    37      80.839 102.055 100.846  1.00  0.00           C  
ATOM    523  HB2 SER    37      80.040 101.317 100.775  1.00  0.00           H  
ATOM    524  HB3 SER    37      80.539 102.916 101.443  1.00  0.00           H  
ATOM    525  OG  SER    37      81.092 102.420  99.527  1.00  0.00           O  
ATOM    526  HG  SER    37      81.584 101.735  99.068  1.00  0.00           H  
ATOM    527  C   SER    37      83.136 102.487 102.050  1.00  0.00           C  
ATOM    528  O   SER    37      83.323 102.705 103.262  1.00  0.00           O  
ATOM    529  N   TYR    38      83.727 103.152 101.028  1.00  0.00           N  
ATOM    530  H   TYR    38      83.316 103.044 100.111  1.00  0.00           H  
ATOM    531  CA  TYR    38      84.720 104.253 101.123  1.00  0.00           C  
ATOM    532  HA  TYR    38      85.645 103.759 101.422  1.00  0.00           H  
ATOM    533  CB  TYR    38      84.895 104.871  99.732  1.00  0.00           C  
ATOM    534  HB2 TYR    38      85.646 105.657  99.812  1.00  0.00           H  
ATOM    535  HB3 TYR    38      85.380 104.095  99.141  1.00  0.00           H  
ATOM    536  CG  TYR    38      83.729 105.420  98.962  1.00  0.00           C  
ATOM    537  CD1 TYR    38      83.264 106.710  99.268  1.00  0.00           C  
ATOM    538  HD1 TYR    38      83.815 107.305  99.981  1.00  0.00           H  
ATOM    539  CE1 TYR    38      82.240 107.257  98.497  1.00  0.00           C  
ATOM    540  HE1 TYR    38      81.975 108.287  98.688  1.00  0.00           H  
ATOM    541  CZ  TYR    38      81.587 106.490  97.536  1.00  0.00           C  
ATOM    542  OH  TYR    38      80.441 106.988  96.991  1.00  0.00           O  
ATOM    543  HH  TYR    38      80.322 106.503  96.172  1.00  0.00           H  
ATOM    544  CE2 TYR    38      81.920 105.152  97.273  1.00  0.00           C  
ATOM    545  HE2 TYR    38      81.336 104.641  96.522  1.00  0.00           H  
ATOM    546  CD2 TYR    38      83.038 104.610  97.945  1.00  0.00           C  
ATOM    547  HD2 TYR    38      83.354 103.592  97.769  1.00  0.00           H  
ATOM    548  C   TYR    38      84.451 105.325 102.198  1.00  0.00           C  
ATOM    549  O   TYR    38      83.331 105.652 102.529  1.00  0.00           O  
ATOM    550  N   SER    39      85.568 105.824 102.715  1.00  0.00           N  
ATOM    551  H   SER    39      86.434 105.511 102.300  1.00  0.00           H  
ATOM    552  CA  SER    39      85.610 106.647 103.959  1.00  0.00           C  
ATOM    553  HA  SER    39      84.915 106.115 104.607  1.00  0.00           H  
ATOM    554  CB  SER    39      86.962 106.410 104.714  1.00  0.00           C  
ATOM    555  HB2 SER    39      87.008 106.923 105.675  1.00  0.00           H  
ATOM    556  HB3 SER    39      87.073 105.424 105.165  1.00  0.00           H  
ATOM    557  OG  SER    39      88.024 106.911 103.995  1.00  0.00           O  
ATOM    558  HG  SER    39      88.192 106.297 103.276  1.00  0.00           H  
ATOM    559  C   SER    39      85.188 108.137 103.633  1.00  0.00           C  
ATOM    560  O   SER    39      85.250 108.681 102.555  1.00  0.00           O  
ATOM    561  N   GLY    40      84.637 108.773 104.699  1.00  0.00           N  
ATOM    562  H   GLY    40      84.660 108.288 105.585  1.00  0.00           H  
ATOM    563  CA  GLY    40      84.417 110.229 104.692  1.00  0.00           C  
ATOM    564  HA2 GLY    40      83.669 110.492 103.945  1.00  0.00           H  
ATOM    565  HA3 GLY    40      83.983 110.564 105.634  1.00  0.00           H  
ATOM    566  C   GLY    40      85.725 111.021 104.303  1.00  0.00           C  
ATOM    567  O   GLY    40      86.841 110.607 104.574  1.00  0.00           O  
ATOM    568  N   TYR    41      85.708 112.159 103.672  1.00  0.00           N  
ATOM    569  H   TYR    41      86.610 112.611 103.723  1.00  0.00           H  
ATOM    570  CA  TYR    41      84.502 112.893 103.056  1.00  0.00           C  
ATOM    571  HA  TYR    41      83.793 112.123 102.754  1.00  0.00           H  
ATOM    572  CB  TYR    41      83.676 113.764 104.083  1.00  0.00           C  
ATOM    573  HB2 TYR    41      84.249 114.659 104.326  1.00  0.00           H  
ATOM    574  HB3 TYR    41      82.796 114.101 103.536  1.00  0.00           H  
ATOM    575  CG  TYR    41      83.184 113.136 105.400  1.00  0.00           C  
ATOM    576  CD1 TYR    41      81.977 112.326 105.404  1.00  0.00           C  
ATOM    577  HD1 TYR    41      81.407 112.267 104.489  1.00  0.00           H  
ATOM    578  CE1 TYR    41      81.598 111.677 106.573  1.00  0.00           C  
ATOM    579  HE1 TYR    41      80.738 111.028 106.504  1.00  0.00           H  
ATOM    580  CZ  TYR    41      82.438 111.839 107.744  1.00  0.00           C  
ATOM    581  OH  TYR    41      82.144 111.242 108.953  1.00  0.00           O  
ATOM    582  HH  TYR    41      81.260 110.868 108.923  1.00  0.00           H  
ATOM    583  CE2 TYR    41      83.541 112.712 107.748  1.00  0.00           C  
ATOM    584  HE2 TYR    41      84.134 112.843 108.641  1.00  0.00           H  
ATOM    585  CD2 TYR    41      83.896 113.428 106.592  1.00  0.00           C  
ATOM    586  HD2 TYR    41      84.634 114.216 106.589  1.00  0.00           H  
ATOM    587  C   TYR    41      84.930 113.705 101.876  1.00  0.00           C  
ATOM    588  O   TYR    41      86.089 113.843 101.605  1.00  0.00           O  
ATOM    589  N   SER    42      83.934 114.268 101.129  1.00  0.00           N  
ATOM    590  H   SER    42      82.966 114.062 101.332  1.00  0.00           H  
ATOM    591  CA  SER    42      84.230 115.205 100.091  1.00  0.00           C  
ATOM    592  HA  SER    42      85.145 114.905  99.579  1.00  0.00           H  
ATOM    593  CB  SER    42      83.104 115.223  99.050  1.00  0.00           C  
ATOM    594  HB2 SER    42      82.882 114.192  98.777  1.00  0.00           H  
ATOM    595  HB3 SER    42      82.178 115.646  99.441  1.00  0.00           H  
ATOM    596  OG  SER    42      83.402 115.859  97.805  1.00  0.00           O  
ATOM    597  HG  SER    42      82.685 115.565  97.238  1.00  0.00           H  
ATOM    598  C   SER    42      84.520 116.585 100.619  1.00  0.00           C  
ATOM    599  O   SER    42      83.645 117.480 100.674  1.00  0.00           O  
ATOM    600  N   GLN    43      85.694 116.791 101.143  1.00  0.00           N  
ATOM    601  H   GLN    43      86.416 116.162 100.822  1.00  0.00           H  
ATOM    602  CA  GLN    43      86.070 118.014 101.996  1.00  0.00           C  
ATOM    603  HA  GLN    43      85.359 118.812 101.786  1.00  0.00           H  
ATOM    604  CB  GLN    43      86.036 117.620 103.469  1.00  0.00           C  
ATOM    605  HB2 GLN    43      86.283 118.522 104.028  1.00  0.00           H  
ATOM    606  HB3 GLN    43      85.041 117.300 103.780  1.00  0.00           H  
ATOM    607  CG  GLN    43      86.982 116.565 104.035  1.00  0.00           C  
ATOM    608  HG2 GLN    43      86.842 115.708 103.377  1.00  0.00           H  
ATOM    609  HG3 GLN    43      88.010 116.929 104.055  1.00  0.00           H  
ATOM    610  CD  GLN    43      86.618 116.211 105.518  1.00  0.00           C  
ATOM    611  OE1 GLN    43      85.900 116.834 106.283  1.00  0.00           O  
ATOM    612  NE2 GLN    43      87.021 115.037 105.900  1.00  0.00           N  
ATOM    613 HE21 GLN    43      87.758 114.561 105.401  1.00  0.00           H  
ATOM    614 HE22 GLN    43      86.748 114.766 106.834  1.00  0.00           H  
ATOM    615  C   GLN    43      87.458 118.579 101.446  1.00  0.00           C  
ATOM    616  O   GLN    43      88.444 118.669 102.183  1.00  0.00           O  
ATOM    617  N   SER    44      87.532 119.035 100.184  1.00  0.00           N  
ATOM    618  H   SER    44      86.646 119.229  99.739  1.00  0.00           H  
ATOM    619  CA  SER    44      88.758 119.504  99.479  1.00  0.00           C  
ATOM    620  HA  SER    44      89.473 119.778 100.255  1.00  0.00           H  
ATOM    621  CB  SER    44      89.379 118.356  98.737  1.00  0.00           C  
ATOM    622  HB2 SER    44      89.607 117.480  99.344  1.00  0.00           H  
ATOM    623  HB3 SER    44      88.709 118.030  97.941  1.00  0.00           H  
ATOM    624  OG  SER    44      90.622 118.776  98.243  1.00  0.00           O  
ATOM    625  HG  SER    44      91.031 117.938  98.016  1.00  0.00           H  
ATOM    626  C   SER    44      88.460 120.792  98.641  1.00  0.00           C  
ATOM    627  O   SER    44      87.338 121.297  98.690  1.00  0.00           O  
ATOM    628  N   THR    45      89.441 121.314  97.913  1.00  0.00           N  
ATOM    629  H   THR    45      90.344 120.868  97.986  1.00  0.00           H  
ATOM    630  CA  THR    45      89.295 122.473  97.009  1.00  0.00           C  
ATOM    631  HA  THR    45      88.237 122.682  96.850  1.00  0.00           H  
ATOM    632  CB  THR    45      89.744 123.837  97.687  1.00  0.00           C  
ATOM    633  HB  THR    45      89.311 124.598  97.038  1.00  0.00           H  
ATOM    634  CG2 THR    45      89.221 124.174  99.074  1.00  0.00           C  
ATOM    635 HG21 THR    45      88.140 124.154  98.939  1.00  0.00           H  
ATOM    636 HG22 THR    45      89.510 123.494  99.875  1.00  0.00           H  
ATOM    637 HG23 THR    45      89.420 125.238  99.202  1.00  0.00           H  
ATOM    638  OG1 THR    45      91.123 123.917  97.623  1.00  0.00           O  
ATOM    639  HG1 THR    45      91.356 123.184  98.196  1.00  0.00           H  
ATOM    640  C   THR    45      89.839 122.197  95.597  1.00  0.00           C  
ATOM    641  O   THR    45      89.640 123.029  94.704  1.00  0.00           O  
ATOM    642  N   ASP    46      90.399 120.994  95.388  1.00  0.00           N  
ATOM    643  H   ASP    46      90.563 120.408  96.194  1.00  0.00           H  
ATOM    644  CA  ASP    46      90.723 120.479  94.027  1.00  0.00           C  
ATOM    645  HA  ASP    46      89.739 120.705  93.615  1.00  0.00           H  
ATOM    646  CB  ASP    46      91.924 121.277  93.401  1.00  0.00           C  
ATOM    647  HB2 ASP    46      91.795 122.356  93.480  1.00  0.00           H  
ATOM    648  HB3 ASP    46      92.769 120.963  94.015  1.00  0.00           H  
ATOM    649  CG  ASP    46      92.302 120.891  91.966  1.00  0.00           C  
ATOM    650  OD1 ASP    46      93.468 120.721  91.742  1.00  0.00           O  
ATOM    651  OD2 ASP    46      91.442 120.761  91.054  1.00  0.00           O  
ATOM    652  C   ASP    46      90.926 118.953  94.090  1.00  0.00           C  
ATOM    653  O   ASP    46      91.697 118.411  94.870  1.00  0.00           O  
ATOM    654  N   THR    47      90.532 118.172  93.081  1.00  0.00           N  
ATOM    655  H   THR    47      89.854 118.563  92.442  1.00  0.00           H  
ATOM    656  CA  THR    47      90.581 116.642  92.973  1.00  0.00           C  
ATOM    657  HA  THR    47      91.134 116.217  93.810  1.00  0.00           H  
ATOM    658  CB  THR    47      89.130 115.991  92.993  1.00  0.00           C  
ATOM    659  HB  THR    47      89.141 114.910  92.849  1.00  0.00           H  
ATOM    660  CG2 THR    47      88.566 116.372  94.389  1.00  0.00           C  
ATOM    661 HG21 THR    47      89.285 116.135  95.173  1.00  0.00           H  
ATOM    662 HG22 THR    47      88.332 117.436  94.385  1.00  0.00           H  
ATOM    663 HG23 THR    47      87.657 115.790  94.541  1.00  0.00           H  
ATOM    664  OG1 THR    47      88.280 116.537  91.980  1.00  0.00           O  
ATOM    665  HG1 THR    47      88.510 116.065  91.177  1.00  0.00           H  
ATOM    666  C   THR    47      91.226 116.228  91.659  1.00  0.00           C  
ATOM    667  O   THR    47      90.959 115.126  91.044  1.00  0.00           O  
ATOM    668  N   SER    48      92.073 117.142  91.147  1.00  0.00           N  
ATOM    669  H   SER    48      92.040 118.052  91.582  1.00  0.00           H  
ATOM    670  CA  SER    48      92.554 117.035  89.723  1.00  0.00           C  
ATOM    671  HA  SER    48      91.845 116.526  89.071  1.00  0.00           H  
ATOM    672  CB  SER    48      92.838 118.424  89.118  1.00  0.00           C  
ATOM    673  HB2 SER    48      93.177 118.427  88.082  1.00  0.00           H  
ATOM    674  HB3 SER    48      92.050 119.125  89.393  1.00  0.00           H  
ATOM    675  OG  SER    48      93.914 118.958  89.924  1.00  0.00           O  
ATOM    676  HG  SER    48      93.603 119.663  90.498  1.00  0.00           H  
ATOM    677  C   SER    48      93.840 116.109  89.599  1.00  0.00           C  
ATOM    678  O   SER    48      94.595 115.830  90.540  1.00  0.00           O  
ATOM    679  N   GLY    49      94.035 115.633  88.323  1.00  0.00           N  
ATOM    680  H   GLY    49      93.335 115.919  87.653  1.00  0.00           H  
ATOM    681  CA  GLY    49      95.179 114.906  87.896  1.00  0.00           C  
ATOM    682  HA2 GLY    49      95.910 115.595  87.471  1.00  0.00           H  
ATOM    683  HA3 GLY    49      95.656 114.386  88.726  1.00  0.00           H  
ATOM    684  C   GLY    49      94.856 113.989  86.748  1.00  0.00           C  
ATOM    685  O   GLY    49      93.812 114.279  86.009  1.00  0.00           O  
ATOM    686  N   TYR    50      95.647 112.997  86.394  1.00  0.00           N  
ATOM    687  H   TYR    50      95.304 112.320  85.727  1.00  0.00           H  
ATOM    688  CA  TYR    50      96.869 112.641  86.977  1.00  0.00           C  
ATOM    689  HA  TYR    50      97.000 113.097  87.959  1.00  0.00           H  
ATOM    690  CB  TYR    50      96.801 111.108  86.971  1.00  0.00           C  
ATOM    691  HB2 TYR    50      95.822 110.688  87.202  1.00  0.00           H  
ATOM    692  HB3 TYR    50      96.904 110.832  85.921  1.00  0.00           H  
ATOM    693  CG  TYR    50      97.936 110.392  87.722  1.00  0.00           C  
ATOM    694  CD1 TYR    50      99.114 109.951  87.119  1.00  0.00           C  
ATOM    695  HD1 TYR    50      99.356 110.198  86.095  1.00  0.00           H  
ATOM    696  CE1 TYR    50     100.034 109.190  87.845  1.00  0.00           C  
ATOM    697  HE1 TYR    50     100.928 108.788  87.393  1.00  0.00           H  
ATOM    698  CZ  TYR    50      99.832 108.847  89.181  1.00  0.00           C  
ATOM    699  OH  TYR    50     100.674 108.073  89.775  1.00  0.00           O  
ATOM    700  HH  TYR    50     100.253 107.347  90.240  1.00  0.00           H  
ATOM    701  CE2 TYR    50      98.655 109.344  89.808  1.00  0.00           C  
ATOM    702  HE2 TYR    50      98.419 109.057  90.822  1.00  0.00           H  
ATOM    703  CD2 TYR    50      97.687 110.086  89.060  1.00  0.00           C  
ATOM    704  HD2 TYR    50      96.795 110.374  89.596  1.00  0.00           H  
ATOM    705  C   TYR    50      98.080 113.074  86.002  1.00  0.00           C  
ATOM    706  O   TYR    50      97.955 113.213  84.838  1.00  0.00           O  
ATOM    707  N   GLY    51      99.240 113.292  86.563  1.00  0.00           N  
ATOM    708  H   GLY    51      99.958 113.349  85.855  1.00  0.00           H  
ATOM    709  CA  GLY    51      99.645 113.392  87.943  1.00  0.00           C  
ATOM    710  HA2 GLY    51      99.261 114.306  88.396  1.00  0.00           H  
ATOM    711  HA3 GLY    51      99.356 112.544  88.562  1.00  0.00           H  
ATOM    712  C   GLY    51     101.142 113.438  88.144  1.00  0.00           C  
ATOM    713  O   GLY    51     101.901 112.926  87.325  1.00  0.00           O  
ATOM    714  N   GLN    52     101.545 114.263  89.108  1.00  0.00           N  
ATOM    715  H   GLN    52     100.837 114.792  89.597  1.00  0.00           H  
ATOM    716  CA  GLN    52     102.933 114.663  89.343  1.00  0.00           C  
ATOM    717  HA  GLN    52     102.958 115.384  90.160  1.00  0.00           H  
ATOM    718  CB  GLN    52     103.677 113.424  89.955  1.00  0.00           C  
ATOM    719  HB2 GLN    52     103.813 112.788  89.081  1.00  0.00           H  
ATOM    720  HB3 GLN    52     104.693 113.766  90.152  1.00  0.00           H  
ATOM    721  CG  GLN    52     102.990 112.694  91.066  1.00  0.00           C  
ATOM    722  HG2 GLN    52     103.815 112.343  91.686  1.00  0.00           H  
ATOM    723  HG3 GLN    52     102.350 113.360  91.645  1.00  0.00           H  
ATOM    724  CD  GLN    52     102.039 111.541  90.710  1.00  0.00           C  
ATOM    725  OE1 GLN    52     100.808 111.609  90.807  1.00  0.00           O  
ATOM    726  NE2 GLN    52     102.557 110.498  90.123  1.00  0.00           N  
ATOM    727 HE21 GLN    52     103.547 110.313  90.202  1.00  0.00           H  
ATOM    728 HE22 GLN    52     101.897 109.782  89.857  1.00  0.00           H  
ATOM    729  C   GLN    52     103.680 115.343  88.171  1.00  0.00           C  
ATOM    730  O   GLN    52     104.591 114.773  87.611  1.00  0.00           O  
ATOM    731  N   SER    53     103.438 116.641  87.808  1.00  0.00           N  
ATOM    732  H   SER    53     104.167 117.074  87.259  1.00  0.00           H  
ATOM    733  CA  SER    53     102.203 117.443  88.007  1.00  0.00           C  
ATOM    734  HA  SER    53     102.110 117.665  89.070  1.00  0.00           H  
ATOM    735  CB  SER    53     102.487 118.870  87.553  1.00  0.00           C  
ATOM    736  HB2 SER    53     101.791 119.611  87.947  1.00  0.00           H  
ATOM    737  HB3 SER    53     103.447 119.132  87.997  1.00  0.00           H  
ATOM    738  OG  SER    53     102.564 118.872  86.162  1.00  0.00           O  
ATOM    739  HG  SER    53     102.024 119.589  85.821  1.00  0.00           H  
ATOM    740  C   SER    53     100.862 116.854  87.453  1.00  0.00           C  
ATOM    741  O   SER    53     100.839 115.955  86.607  1.00  0.00           O  
ATOM    742  N   SER    54      99.735 117.328  87.955  1.00  0.00           N  
ATOM    743  H   SER    54      99.711 117.954  88.748  1.00  0.00           H  
ATOM    744  CA  SER    54      98.377 116.998  87.567  1.00  0.00           C  
ATOM    745  HA  SER    54      98.211 115.936  87.751  1.00  0.00           H  
ATOM    746  CB  SER    54      97.405 117.838  88.420  1.00  0.00           C  
ATOM    747  HB2 SER    54      97.483 118.873  88.086  1.00  0.00           H  
ATOM    748  HB3 SER    54      96.356 117.546  88.394  1.00  0.00           H  
ATOM    749  OG  SER    54      97.778 117.725  89.799  1.00  0.00           O  
ATOM    750  HG  SER    54      97.495 118.495  90.299  1.00  0.00           H  
ATOM    751  C   SER    54      97.951 117.228  86.115  1.00  0.00           C  
ATOM    752  O   SER    54      96.845 116.939  85.748  1.00  0.00           O  
ATOM    753  N   TYR    55      98.809 117.696  85.233  1.00  0.00           N  
ATOM    754  H   TYR    55      99.762 117.858  85.528  1.00  0.00           H  
ATOM    755  CA  TYR    55      98.501 118.088  83.855  1.00  0.00           C  
ATOM    756  HA  TYR    55      97.668 117.517  83.445  1.00  0.00           H  
ATOM    757  CB  TYR    55      98.107 119.565  83.810  1.00  0.00           C  
ATOM    758  HB2 TYR    55      98.976 120.207  83.663  1.00  0.00           H  
ATOM    759  HB3 TYR    55      97.399 119.695  82.992  1.00  0.00           H  
ATOM    760  CG  TYR    55      97.373 120.256  84.991  1.00  0.00           C  
ATOM    761  CD1 TYR    55      98.077 120.957  86.067  1.00  0.00           C  
ATOM    762  HD1 TYR    55      99.135 121.129  85.933  1.00  0.00           H  
ATOM    763  CE1 TYR    55      97.385 121.569  87.099  1.00  0.00           C  
ATOM    764  HE1 TYR    55      97.819 122.206  87.856  1.00  0.00           H  
ATOM    765  CZ  TYR    55      95.983 121.327  87.205  1.00  0.00           C  
ATOM    766  OH  TYR    55      95.278 121.766  88.271  1.00  0.00           O  
ATOM    767  HH  TYR    55      94.351 121.560  88.126  1.00  0.00           H  
ATOM    768  CE2 TYR    55      95.273 120.465  86.335  1.00  0.00           C  
ATOM    769  HE2 TYR    55      94.211 120.301  86.443  1.00  0.00           H  
ATOM    770  CD2 TYR    55      95.953 120.000  85.168  1.00  0.00           C  
ATOM    771  HD2 TYR    55      95.322 119.344  84.587  1.00  0.00           H  
ATOM    772  C   TYR    55      99.707 117.826  83.009  1.00  0.00           C  
ATOM    773  O   TYR    55     100.791 118.279  83.295  1.00  0.00           O  
ATOM    774  N   SER    56      99.689 117.072  81.912  1.00  0.00           N  
ATOM    775  H   SER    56     100.633 116.994  81.561  1.00  0.00           H  
ATOM    776  CA  SER    56      98.648 116.375  81.136  1.00  0.00           C  
ATOM    777  HA  SER    56      99.077 115.926  80.240  1.00  0.00           H  
ATOM    778  CB  SER    56      98.058 115.196  81.919  1.00  0.00           C  
ATOM    779  HB2 SER    56      97.652 115.724  82.782  1.00  0.00           H  
ATOM    780  HB3 SER    56      97.252 114.763  81.327  1.00  0.00           H  
ATOM    781  OG  SER    56      98.987 114.217  82.169  1.00  0.00           O  
ATOM    782  HG  SER    56      99.676 114.668  82.661  1.00  0.00           H  
ATOM    783  C   SER    56      97.548 117.327  80.586  1.00  0.00           C  
ATOM    784  O   SER    56      96.351 117.282  80.984  1.00  0.00           O  
ATOM    785  N   SER    57      97.907 118.299  79.709  1.00  0.00           N  
ATOM    786  H   SER    57      97.118 118.784  79.305  1.00  0.00           H  
ATOM    787  CA  SER    57      99.228 118.646  79.109  1.00  0.00           C  
ATOM    788  HA  SER    57      99.897 118.952  79.914  1.00  0.00           H  
ATOM    789  CB  SER    57      99.847 117.534  78.296  1.00  0.00           C  
ATOM    790  HB2 SER    57     100.804 117.796  77.844  1.00  0.00           H  
ATOM    791  HB3 SER    57     100.099 116.701  78.952  1.00  0.00           H  
ATOM    792  OG  SER    57      98.949 117.131  77.301  1.00  0.00           O  
ATOM    793  HG  SER    57      98.579 116.279  77.545  1.00  0.00           H  
ATOM    794  C   SER    57      98.980 119.886  78.195  1.00  0.00           C  
ATOM    795  O   SER    57      97.835 120.234  77.855  1.00  0.00           O  
ATOM    796  N   TYR    58     100.117 120.443  77.735  1.00  0.00           N  
ATOM    797  H   TYR    58     100.999 120.013  77.975  1.00  0.00           H  
ATOM    798  CA  TYR    58     100.096 121.801  77.122  1.00  0.00           C  
ATOM    799  HA  TYR    58      99.083 122.153  76.929  1.00  0.00           H  
ATOM    800  CB  TYR    58     100.678 122.729  78.250  1.00  0.00           C  
ATOM    801  HB2 TYR    58     101.725 122.460  78.389  1.00  0.00           H  
ATOM    802  HB3 TYR    58     100.600 123.726  77.816  1.00  0.00           H  
ATOM    803  CG  TYR    58      99.844 122.812  79.512  1.00  0.00           C  
ATOM    804  CD1 TYR    58      98.525 123.343  79.545  1.00  0.00           C  
ATOM    805  HD1 TYR    58      98.012 123.670  78.653  1.00  0.00           H  
ATOM    806  CE1 TYR    58      97.756 123.456  80.759  1.00  0.00           C  
ATOM    807  HE1 TYR    58      96.759 123.862  80.849  1.00  0.00           H  
ATOM    808  CZ  TYR    58      98.313 122.992  82.000  1.00  0.00           C  
ATOM    809  OH  TYR    58      97.536 122.781  83.109  1.00  0.00           O  
ATOM    810  HH  TYR    58      96.592 122.687  82.959  1.00  0.00           H  
ATOM    811  CE2 TYR    58      99.643 122.548  81.993  1.00  0.00           C  
ATOM    812  HE2 TYR    58     100.035 122.173  82.927  1.00  0.00           H  
ATOM    813  CD2 TYR    58     100.412 122.397  80.750  1.00  0.00           C  
ATOM    814  HD2 TYR    58     101.400 121.972  80.850  1.00  0.00           H  
ATOM    815  C   TYR    58     100.960 121.950  75.904  1.00  0.00           C  
ATOM    816  O   TYR    58     102.019 122.609  75.833  1.00  0.00           O  
ATOM    817  N   GLY    59     100.593 121.213  74.869  1.00  0.00           N  
ATOM    818  H   GLY    59     101.225 121.377  74.098  1.00  0.00           H  
ATOM    819  CA  GLY    59      99.415 120.434  74.645  1.00  0.00           C  
ATOM    820  HA2 GLY    59      99.721 119.392  74.738  1.00  0.00           H  
ATOM    821  HA3 GLY    59      98.678 120.633  75.423  1.00  0.00           H  
ATOM    822  C   GLY    59      98.735 120.570  73.246  1.00  0.00           C  
ATOM    823  O   GLY    59      98.782 121.674  72.707  1.00  0.00           O  
ATOM    824  N   GLN    60      98.127 119.563  72.629  1.00  0.00           N  
ATOM    825  H   GLN    60      97.862 119.737  71.670  1.00  0.00           H  
ATOM    826  CA  GLN    60      97.889 118.154  73.006  1.00  0.00           C  
ATOM    827  HA  GLN    60      98.615 117.956  73.795  1.00  0.00           H  
ATOM    828  CB  GLN    60      96.450 118.012  73.492  1.00  0.00           C  
ATOM    829  HB2 GLN    60      95.672 118.135  72.738  1.00  0.00           H  
ATOM    830  HB3 GLN    60      96.323 116.981  73.820  1.00  0.00           H  
ATOM    831  CG  GLN    60      96.151 118.832  74.725  1.00  0.00           C  
ATOM    832  HG2 GLN    60      97.056 118.946  75.323  1.00  0.00           H  
ATOM    833  HG3 GLN    60      95.745 119.817  74.495  1.00  0.00           H  
ATOM    834  CD  GLN    60      95.147 118.148  75.592  1.00  0.00           C  
ATOM    835  OE1 GLN    60      95.550 117.230  76.333  1.00  0.00           O  
ATOM    836  NE2 GLN    60      93.886 118.481  75.530  1.00  0.00           N  
ATOM    837 HE21 GLN    60      93.703 119.324  75.004  1.00  0.00           H  
ATOM    838 HE22 GLN    60      93.175 118.109  76.143  1.00  0.00           H  
ATOM    839  C   GLN    60      98.174 117.279  71.803  1.00  0.00           C  
ATOM    840  O   GLN    60      98.337 117.776  70.752  1.00  0.00           O  
ATOM    841  N   SER    61      98.406 115.961  72.006  1.00  0.00           N  
ATOM    842  H   SER    61      98.323 115.692  72.976  1.00  0.00           H  
ATOM    843  CA  SER    61      98.919 114.991  71.065  1.00  0.00           C  
ATOM    844  HA  SER    61      99.073 115.477  70.101  1.00  0.00           H  
ATOM    845  CB  SER    61     100.246 114.448  71.488  1.00  0.00           C  
ATOM    846  HB2 SER    61     100.817 115.360  71.659  1.00  0.00           H  
ATOM    847  HB3 SER    61     100.173 113.881  72.417  1.00  0.00           H  
ATOM    848  OG  SER    61     100.724 113.539  70.489  1.00  0.00           O  
ATOM    849  HG  SER    61     101.663 113.474  70.674  1.00  0.00           H  
ATOM    850  C   SER    61      97.930 113.856  70.932  1.00  0.00           C  
ATOM    851  O   SER    61      97.387 113.397  71.924  1.00  0.00           O  
ATOM    852  N   GLN    62      97.657 113.403  69.727  1.00  0.00           N  
ATOM    853  H   GLN    62      98.211 113.822  68.994  1.00  0.00           H  
ATOM    854  CA  GLN    62      96.818 112.247  69.529  1.00  0.00           C  
ATOM    855  HA  GLN    62      95.951 112.304  70.186  1.00  0.00           H  
ATOM    856  CB  GLN    62      96.274 112.240  68.113  1.00  0.00           C  
ATOM    857  HB2 GLN    62      97.083 112.221  67.383  1.00  0.00           H  
ATOM    858  HB3 GLN    62      95.931 111.212  68.003  1.00  0.00           H  
ATOM    859  CG  GLN    62      95.241 113.326  67.763  1.00  0.00           C  
ATOM    860  HG2 GLN    62      95.756 114.245  68.042  1.00  0.00           H  
ATOM    861  HG3 GLN    62      95.128 113.301  66.679  1.00  0.00           H  
ATOM    862  CD  GLN    62      93.883 113.228  68.468  1.00  0.00           C  
ATOM    863  OE1 GLN    62      93.517 114.177  69.182  1.00  0.00           O  
ATOM    864  NE2 GLN    62      93.145 112.109  68.373  1.00  0.00           N  
ATOM    865 HE21 GLN    62      92.237 112.219  68.801  1.00  0.00           H  
ATOM    866 HE22 GLN    62      93.310 111.530  67.562  1.00  0.00           H  
ATOM    867  C   GLN    62      97.391 110.980  70.078  1.00  0.00           C  
ATOM    868  O   GLN    62      96.785 109.891  70.254  1.00  0.00           O  
ATOM    869  N   ASN    63      98.696 111.094  70.295  1.00  0.00           N  
ATOM    870  H   ASN    63      99.084 112.003  70.087  1.00  0.00           H  
ATOM    871  CA  ASN    63      99.670 110.016  70.401  1.00  0.00           C  
ATOM    872  HA  ASN    63      99.113 109.086  70.286  1.00  0.00           H  
ATOM    873  CB  ASN    63     100.821 110.137  69.304  1.00  0.00           C  
ATOM    874  HB2 ASN    63     101.757 110.612  69.596  1.00  0.00           H  
ATOM    875  HB3 ASN    63     101.114 109.140  68.973  1.00  0.00           H  
ATOM    876  CG  ASN    63     100.382 110.864  68.065  1.00  0.00           C  
ATOM    877  OD1 ASN    63     100.867 111.956  67.659  1.00  0.00           O  
ATOM    878  ND2 ASN    63      99.424 110.345  67.356  1.00  0.00           N  
ATOM    879 HD21 ASN    63      99.361 110.748  66.433  1.00  0.00           H  
ATOM    880 HD22 ASN    63      99.012 109.427  67.441  1.00  0.00           H  
ATOM    881  C   ASN    63     100.276 109.920  71.793  1.00  0.00           C  
ATOM    882  O   ASN    63     100.798 108.880  72.191  1.00  0.00           O  
ATOM    883  N   THR    64      99.970 110.911  72.632  1.00  0.00           N  
ATOM    884  H   THR    64      99.441 111.672  72.230  1.00  0.00           H  
ATOM    885  CA  THR    64     100.508 111.047  74.026  1.00  0.00           C  
ATOM    886  HA  THR    64     100.778 110.075  74.439  1.00  0.00           H  
ATOM    887  CB  THR    64     101.805 111.788  73.943  1.00  0.00           C  
ATOM    888  HB  THR    64     101.665 112.802  73.567  1.00  0.00           H  
ATOM    889  CG2 THR    64     102.650 111.828  75.241  1.00  0.00           C  
ATOM    890 HG21 THR    64     103.122 110.877  75.486  1.00  0.00           H  
ATOM    891 HG22 THR    64     103.467 112.508  74.999  1.00  0.00           H  
ATOM    892 HG23 THR    64     102.137 112.268  76.097  1.00  0.00           H  
ATOM    893  OG1 THR    64     102.757 111.195  73.091  1.00  0.00           O  
ATOM    894  HG1 THR    64     103.575 111.641  73.321  1.00  0.00           H  
ATOM    895  C   THR    64      99.680 111.912  75.016  1.00  0.00           C  
ATOM    896  O   THR    64      99.364 113.089  74.740  1.00  0.00           O  
ATOM    897  N   GLY    65      99.298 111.410  76.182  1.00  0.00           N  
ATOM    898  H   GLY    65      98.829 112.068  76.787  1.00  0.00           H  
ATOM    899  CA  GLY    65      99.133 110.016  76.406  1.00  0.00           C  
ATOM    900  HA2 GLY    65     100.006 109.419  76.139  1.00  0.00           H  
ATOM    901  HA3 GLY    65      98.821 109.903  77.444  1.00  0.00           H  
ATOM    902  C   GLY    65      98.008 109.417  75.507  1.00  0.00           C  
ATOM    903  O   GLY    65      98.168 108.474  74.790  1.00  0.00           O  
ATOM    904  N   TYR    66      96.904 110.109  75.528  1.00  0.00           N  
ATOM    905  H   TYR    66      96.836 110.941  76.096  1.00  0.00           H  
ATOM    906  CA  TYR    66      95.655 109.632  75.059  1.00  0.00           C  
ATOM    907  HA  TYR    66      95.909 109.008  74.203  1.00  0.00           H  
ATOM    908  CB  TYR    66      94.777 108.845  76.148  1.00  0.00           C  
ATOM    909  HB2 TYR    66      95.410 108.035  76.511  1.00  0.00           H  
ATOM    910  HB3 TYR    66      94.505 109.546  76.938  1.00  0.00           H  
ATOM    911  CG  TYR    66      93.497 108.224  75.616  1.00  0.00           C  
ATOM    912  CD1 TYR    66      92.260 109.010  75.606  1.00  0.00           C  
ATOM    913  HD1 TYR    66      92.202 109.976  76.086  1.00  0.00           H  
ATOM    914  CE1 TYR    66      91.104 108.427  74.997  1.00  0.00           C  
ATOM    915  HE1 TYR    66      90.145 108.907  74.869  1.00  0.00           H  
ATOM    916  CZ  TYR    66      91.180 107.077  74.498  1.00  0.00           C  
ATOM    917  OH  TYR    66      90.043 106.629  73.995  1.00  0.00           O  
ATOM    918  HH  TYR    66      89.337 106.718  74.639  1.00  0.00           H  
ATOM    919  CE2 TYR    66      92.401 106.460  74.364  1.00  0.00           C  
ATOM    920  HE2 TYR    66      92.385 105.494  73.881  1.00  0.00           H  
ATOM    921  CD2 TYR    66      93.557 106.978  74.897  1.00  0.00           C  
ATOM    922  HD2 TYR    66      94.546 106.551  74.817  1.00  0.00           H  
ATOM    923  C   TYR    66      94.821 110.744  74.379  1.00  0.00           C  
ATOM    924  O   TYR    66      94.598 111.772  74.964  1.00  0.00           O  
ATOM    925  N   GLY    67      94.492 110.498  73.108  1.00  0.00           N  
ATOM    926  H   GLY    67      94.546 109.572  72.708  1.00  0.00           H  
ATOM    927  CA  GLY    67      93.917 111.538  72.163  1.00  0.00           C  
ATOM    928  HA2 GLY    67      94.581 112.401  72.206  1.00  0.00           H  
ATOM    929  HA3 GLY    67      94.132 111.112  71.183  1.00  0.00           H  
ATOM    930  C   GLY    67      92.459 112.026  72.274  1.00  0.00           C  
ATOM    931  O   GLY    67      91.705 111.680  73.195  1.00  0.00           O  
ATOM    932  N   THR    68      92.062 113.040  71.479  1.00  0.00           N  
ATOM    933  H   THR    68      92.745 113.325  70.792  1.00  0.00           H  
ATOM    934  CA  THR    68      90.672 113.380  71.285  1.00  0.00           C  
ATOM    935  HA  THR    68      90.203 113.478  72.264  1.00  0.00           H  
ATOM    936  CB  THR    68      90.435 114.740  70.572  1.00  0.00           C  
ATOM    937  HB  THR    68      89.407 115.101  70.604  1.00  0.00           H  
ATOM    938  CG2 THR    68      91.426 115.801  71.099  1.00  0.00           C  
ATOM    939 HG21 THR    68      91.256 115.993  72.158  1.00  0.00           H  
ATOM    940 HG22 THR    68      92.473 115.501  71.036  1.00  0.00           H  
ATOM    941 HG23 THR    68      91.261 116.705  70.513  1.00  0.00           H  
ATOM    942  OG1 THR    68      90.708 114.533  69.172  1.00  0.00           O  
ATOM    943  HG1 THR    68      91.648 114.683  69.043  1.00  0.00           H  
ATOM    944  C   THR    68      89.826 112.333  70.595  1.00  0.00           C  
ATOM    945  O   THR    68      90.336 111.420  69.959  1.00  0.00           O  
ATOM    946  N   GLN    69      88.468 112.452  70.685  1.00  0.00           N  
ATOM    947  H   GLN    69      88.121 113.324  71.058  1.00  0.00           H  
ATOM    948  CA  GLN    69      87.459 111.604  70.071  1.00  0.00           C  
ATOM    949  HA  GLN    69      87.922 110.820  69.472  1.00  0.00           H  
ATOM    950  CB  GLN    69      86.707 110.882  71.216  1.00  0.00           C  
ATOM    951  HB2 GLN    69      86.154 111.634  71.779  1.00  0.00           H  
ATOM    952  HB3 GLN    69      86.001 110.126  70.872  1.00  0.00           H  
ATOM    953  CG  GLN    69      87.628 110.123  72.297  1.00  0.00           C  
ATOM    954  HG2 GLN    69      88.388 109.543  71.774  1.00  0.00           H  
ATOM    955  HG3 GLN    69      88.107 110.875  72.924  1.00  0.00           H  
ATOM    956  CD  GLN    69      86.883 109.244  73.323  1.00  0.00           C  
ATOM    957  OE1 GLN    69      86.589 109.693  74.442  1.00  0.00           O  
ATOM    958  NE2 GLN    69      86.351 108.118  72.942  1.00  0.00           N  
ATOM    959 HE21 GLN    69      86.699 107.626  72.132  1.00  0.00           H  
ATOM    960 HE22 GLN    69      85.737 107.651  73.594  1.00  0.00           H  
ATOM    961  C   GLN    69      86.636 112.390  69.109  1.00  0.00           C  
ATOM    962  O   GLN    69      86.247 113.517  69.483  1.00  0.00           O  
ATOM    963  N   SER    70      86.055 111.835  68.072  1.00  0.00           N  
ATOM    964  H   SER    70      86.326 110.906  67.782  1.00  0.00           H  
ATOM    965  CA  SER    70      84.996 112.511  67.241  1.00  0.00           C  
ATOM    966  HA  SER    70      84.213 112.932  67.871  1.00  0.00           H  
ATOM    967  CB  SER    70      85.567 113.656  66.357  1.00  0.00           C  
ATOM    968  HB2 SER    70      84.701 114.048  65.823  1.00  0.00           H  
ATOM    969  HB3 SER    70      85.981 114.486  66.930  1.00  0.00           H  
ATOM    970  OG  SER    70      86.550 113.172  65.429  1.00  0.00           O  
ATOM    971  HG  SER    70      87.409 113.250  65.851  1.00  0.00           H  
ATOM    972  C   SER    70      84.337 111.507  66.316  1.00  0.00           C  
ATOM    973  O   SER    70      84.900 110.502  65.958  1.00  0.00           O  
ATOM    974  N   THR    71      83.014 111.780  65.984  1.00  0.00           N  
ATOM    975  H   THR    71      82.645 112.642  66.361  1.00  0.00           H  
ATOM    976  CA  THR    71      82.340 110.978  64.989  1.00  0.00           C  
ATOM    977  HA  THR    71      83.098 110.829  64.220  1.00  0.00           H  
ATOM    978  CB  THR    71      82.067 109.636  65.581  1.00  0.00           C  
ATOM    979  HB  THR    71      82.977 109.117  65.884  1.00  0.00           H  
ATOM    980  CG2 THR    71      81.126 109.649  66.730  1.00  0.00           C  
ATOM    981 HG21 THR    71      81.361 110.409  67.475  1.00  0.00           H  
ATOM    982 HG22 THR    71      80.134 109.953  66.393  1.00  0.00           H  
ATOM    983 HG23 THR    71      81.049 108.662  67.185  1.00  0.00           H  
ATOM    984  OG1 THR    71      81.602 108.781  64.588  1.00  0.00           O  
ATOM    985  HG1 THR    71      82.232 108.064  64.488  1.00  0.00           H  
ATOM    986  C   THR    71      81.193 111.658  64.247  1.00  0.00           C  
ATOM    987  O   THR    71      80.452 112.427  64.830  1.00  0.00           O  
ATOM    988  N   PRO    72      81.136 111.544  62.891  1.00  0.00           N  
ATOM    989  CD  PRO    72      81.956 110.767  61.996  1.00  0.00           C  
ATOM    990  HD2 PRO    72      81.627 109.731  62.074  1.00  0.00           H  
ATOM    991  HD3 PRO    72      82.976 110.938  62.340  1.00  0.00           H  
ATOM    992  CG  PRO    72      81.840 111.305  60.551  1.00  0.00           C  
ATOM    993  HG2 PRO    72      82.061 110.533  59.814  1.00  0.00           H  
ATOM    994  HG3 PRO    72      82.455 112.197  60.425  1.00  0.00           H  
ATOM    995  CB  PRO    72      80.354 111.679  60.615  1.00  0.00           C  
ATOM    996  HB2 PRO    72      79.647 110.852  60.557  1.00  0.00           H  
ATOM    997  HB3 PRO    72      80.073 112.401  59.848  1.00  0.00           H  
ATOM    998  CA  PRO    72      80.263 112.315  61.982  1.00  0.00           C  
ATOM    999  HA  PRO    72      80.527 113.369  61.898  1.00  0.00           H  
ATOM   1000  C   PRO    72      78.758 112.256  62.340  1.00  0.00           C  
ATOM   1001  O   PRO    72      78.179 111.186  62.604  1.00  0.00           O  
ATOM   1002  N   GLN    73      78.047 113.355  62.031  1.00  0.00           N  
ATOM   1003  H   GLN    73      78.507 114.170  61.652  1.00  0.00           H  
ATOM   1004  CA  GLN    73      76.594 113.437  62.214  1.00  0.00           C  
ATOM   1005  HA  GLN    73      76.556 113.061  63.236  1.00  0.00           H  
ATOM   1006  CB  GLN    73      76.041 114.905  62.114  1.00  0.00           C  
ATOM   1007  HB2 GLN    73      75.012 114.991  62.462  1.00  0.00           H  
ATOM   1008  HB3 GLN    73      76.607 115.589  62.747  1.00  0.00           H  
ATOM   1009  CG  GLN    73      76.079 115.615  60.775  1.00  0.00           C  
ATOM   1010  HG2 GLN    73      76.003 114.877  59.976  1.00  0.00           H  
ATOM   1011  HG3 GLN    73      75.190 116.245  60.751  1.00  0.00           H  
ATOM   1012  CD  GLN    73      77.395 116.481  60.579  1.00  0.00           C  
ATOM   1013  OE1 GLN    73      78.479 116.057  61.041  1.00  0.00           O  
ATOM   1014  NE2 GLN    73      77.306 117.647  59.883  1.00  0.00           N  
ATOM   1015 HE21 GLN    73      76.402 117.970  59.570  1.00  0.00           H  
ATOM   1016 HE22 GLN    73      78.179 118.067  59.595  1.00  0.00           H  
ATOM   1017  C   GLN    73      75.768 112.467  61.322  1.00  0.00           C  
ATOM   1018  O   GLN    73      76.216 112.068  60.263  1.00  0.00           O  
ATOM   1019  N   GLY    74      74.543 112.151  61.609  1.00  0.00           N  
ATOM   1020  H   GLY    74      74.255 112.484  62.517  1.00  0.00           H  
ATOM   1021  CA  GLY    74      73.698 111.316  60.757  1.00  0.00           C  
ATOM   1022  HA2 GLY    74      72.731 111.782  60.566  1.00  0.00           H  
ATOM   1023  HA3 GLY    74      74.229 111.133  59.823  1.00  0.00           H  
ATOM   1024  C   GLY    74      73.347 109.927  61.331  1.00  0.00           C  
ATOM   1025  O   GLY    74      72.980 109.810  62.512  1.00  0.00           O  
ATOM   1026  N   TYR    75      73.051 108.957  60.433  1.00  0.00           N  
ATOM   1027  H   TYR    75      73.336 109.143  59.482  1.00  0.00           H  
ATOM   1028  CA  TYR    75      72.555 107.655  60.682  1.00  0.00           C  
ATOM   1029  HA  TYR    75      72.033 107.605  61.638  1.00  0.00           H  
ATOM   1030  CB  TYR    75      71.506 107.405  59.543  1.00  0.00           C  
ATOM   1031  HB2 TYR    75      71.877 107.505  58.524  1.00  0.00           H  
ATOM   1032  HB3 TYR    75      71.077 106.405  59.487  1.00  0.00           H  
ATOM   1033  CG  TYR    75      70.296 108.304  59.731  1.00  0.00           C  
ATOM   1034  CD1 TYR    75      69.508 108.433  60.902  1.00  0.00           C  
ATOM   1035  HD1 TYR    75      69.625 107.833  61.793  1.00  0.00           H  
ATOM   1036  CE1 TYR    75      68.362 109.243  60.924  1.00  0.00           C  
ATOM   1037  HE1 TYR    75      67.722 109.266  61.793  1.00  0.00           H  
ATOM   1038  CZ  TYR    75      68.064 110.046  59.763  1.00  0.00           C  
ATOM   1039  OH  TYR    75      67.024 110.902  59.793  1.00  0.00           O  
ATOM   1040  HH  TYR    75      67.172 111.564  59.114  1.00  0.00           H  
ATOM   1041  CE2 TYR    75      68.938 110.048  58.623  1.00  0.00           C  
ATOM   1042  HE2 TYR    75      68.680 110.682  57.788  1.00  0.00           H  
ATOM   1043  CD2 TYR    75      70.030 109.094  58.599  1.00  0.00           C  
ATOM   1044  HD2 TYR    75      70.685 109.010  57.744  1.00  0.00           H  
ATOM   1045  C   TYR    75      73.606 106.593  60.686  1.00  0.00           C  
ATOM   1046  O   TYR    75      73.258 105.434  60.648  1.00  0.00           O  
ATOM   1047  N   GLY    76      74.876 106.926  60.774  1.00  0.00           N  
ATOM   1048  H   GLY    76      75.146 107.897  60.700  1.00  0.00           H  
ATOM   1049  CA  GLY    76      75.947 105.924  61.031  1.00  0.00           C  
ATOM   1050  HA2 GLY    76      76.956 106.318  61.145  1.00  0.00           H  
ATOM   1051  HA3 GLY    76      75.785 105.637  62.070  1.00  0.00           H  
ATOM   1052  C   GLY    76      75.938 104.661  60.115  1.00  0.00           C  
ATOM   1053  O   GLY    76      75.762 104.627  58.873  1.00  0.00           O  
ATOM   1054  N   SER    77      76.239 103.507  60.766  1.00  0.00           N  
ATOM   1055  H   SER    77      76.503 103.558  61.739  1.00  0.00           H  
ATOM   1056  CA  SER    77      76.239 102.125  60.063  1.00  0.00           C  
ATOM   1057  HA  SER    77      76.866 102.177  59.173  1.00  0.00           H  
ATOM   1058  CB  SER    77      76.799 101.006  60.932  1.00  0.00           C  
ATOM   1059  HB2 SER    77      77.698 101.318  61.463  1.00  0.00           H  
ATOM   1060  HB3 SER    77      76.232 100.837  61.847  1.00  0.00           H  
ATOM   1061  OG  SER    77      76.899  99.683  60.338  1.00  0.00           O  
ATOM   1062  HG  SER    77      77.843  99.512  60.317  1.00  0.00           H  
ATOM   1063  C   SER    77      74.783 101.808  59.671  1.00  0.00           C  
ATOM   1064  O   SER    77      73.854 102.002  60.467  1.00  0.00           O  
ATOM   1065  N   THR    78      74.568 101.399  58.468  1.00  0.00           N  
ATOM   1066  H   THR    78      73.634 101.054  58.293  1.00  0.00           H  
ATOM   1067  CA  THR    78      75.255 101.727  57.193  1.00  0.00           C  
ATOM   1068  HA  THR    78      75.773 102.674  57.346  1.00  0.00           H  
ATOM   1069  CB  THR    78      76.290 100.717  56.791  1.00  0.00           C  
ATOM   1070  HB  THR    78      76.929 100.606  57.668  1.00  0.00           H  
ATOM   1071  CG2 THR    78      75.766  99.352  56.399  1.00  0.00           C  
ATOM   1072 HG21 THR    78      75.219  99.431  55.460  1.00  0.00           H  
ATOM   1073 HG22 THR    78      76.649  98.728  56.254  1.00  0.00           H  
ATOM   1074 HG23 THR    78      74.992  98.984  57.073  1.00  0.00           H  
ATOM   1075  OG1 THR    78      77.136 101.235  55.818  1.00  0.00           O  
ATOM   1076  HG1 THR    78      77.807 101.809  56.193  1.00  0.00           H  
ATOM   1077  C   THR    78      74.259 101.953  56.041  1.00  0.00           C  
ATOM   1078  O   THR    78      73.209 101.330  56.007  1.00  0.00           O  
ATOM   1079  N   GLY    79      74.603 102.825  55.099  1.00  0.00           N  
ATOM   1080  H   GLY    79      75.418 103.420  55.053  1.00  0.00           H  
ATOM   1081  CA  GLY    79      73.722 103.022  53.910  1.00  0.00           C  
ATOM   1082  HA2 GLY    79      72.709 102.930  54.304  1.00  0.00           H  
ATOM   1083  HA3 GLY    79      73.897 104.022  53.512  1.00  0.00           H  
ATOM   1084  C   GLY    79      73.829 101.933  52.894  1.00  0.00           C  
ATOM   1085  O   GLY    79      74.839 101.224  52.818  1.00  0.00           O  
ATOM   1086  N   GLY    80      72.865 101.903  52.016  1.00  0.00           N  
ATOM   1087  H   GLY    80      72.926 101.209  51.285  1.00  0.00           H  
ATOM   1088  CA  GLY    80      71.841 102.864  51.796  1.00  0.00           C  
ATOM   1089  HA2 GLY    80      72.329 103.837  51.855  1.00  0.00           H  
ATOM   1090  HA3 GLY    80      71.513 102.810  50.758  1.00  0.00           H  
ATOM   1091  C   GLY    80      70.565 102.706  52.673  1.00  0.00           C  
ATOM   1092  O   GLY    80      69.851 101.712  52.701  1.00  0.00           O  
ATOM   1093  N   TYR    81      70.276 103.779  53.412  1.00  0.00           N  
ATOM   1094  H   TYR    81      70.919 104.555  53.354  1.00  0.00           H  
ATOM   1095  CA  TYR    81      69.276 103.899  54.525  1.00  0.00           C  
ATOM   1096  HA  TYR    81      69.470 103.138  55.281  1.00  0.00           H  
ATOM   1097  CB  TYR    81      69.456 105.328  55.136  1.00  0.00           C  
ATOM   1098  HB2 TYR    81      69.178 106.073  54.390  1.00  0.00           H  
ATOM   1099  HB3 TYR    81      68.738 105.331  55.956  1.00  0.00           H  
ATOM   1100  CG  TYR    81      70.874 105.622  55.733  1.00  0.00           C  
ATOM   1101  CD1 TYR    81      71.443 104.761  56.738  1.00  0.00           C  
ATOM   1102  HD1 TYR    81      70.989 103.864  57.132  1.00  0.00           H  
ATOM   1103  CE1 TYR    81      72.746 105.040  57.211  1.00  0.00           C  
ATOM   1104  HE1 TYR    81      73.242 104.449  57.967  1.00  0.00           H  
ATOM   1105  CZ  TYR    81      73.509 106.095  56.671  1.00  0.00           C  
ATOM   1106  OH  TYR    81      74.739 106.400  57.134  1.00  0.00           O  
ATOM   1107  HH  TYR    81      75.168 105.734  57.677  1.00  0.00           H  
ATOM   1108  CE2 TYR    81      72.902 106.983  55.788  1.00  0.00           C  
ATOM   1109  HE2 TYR    81      73.533 107.769  55.400  1.00  0.00           H  
ATOM   1110  CD2 TYR    81      71.600 106.699  55.186  1.00  0.00           C  
ATOM   1111  HD2 TYR    81      71.121 107.236  54.380  1.00  0.00           H  
ATOM   1112  C   TYR    81      67.843 103.661  54.050  1.00  0.00           C  
ATOM   1113  O   TYR    81      67.543 104.082  52.934  1.00  0.00           O  
ATOM   1114  N   GLY    82      66.957 102.975  54.816  1.00  0.00           N  
ATOM   1115  H   GLY    82      66.072 102.791  54.364  1.00  0.00           H  
ATOM   1116  CA  GLY    82      66.878 102.722  56.244  1.00  0.00           C  
ATOM   1117  HA2 GLY    82      67.888 102.498  56.588  1.00  0.00           H  
ATOM   1118  HA3 GLY    82      66.478 103.611  56.731  1.00  0.00           H  
ATOM   1119  C   GLY    82      65.894 101.525  56.521  1.00  0.00           C  
ATOM   1120  O   GLY    82      65.742 100.642  55.663  1.00  0.00           O  
ATOM   1121  N   SER    83      65.298 101.493  57.699  1.00  0.00           N  
ATOM   1122  H   SER    83      65.514 102.271  58.306  1.00  0.00           H  
ATOM   1123  CA  SER    83      64.275 100.534  58.087  1.00  0.00           C  
ATOM   1124  HA  SER    83      64.456  99.617  57.527  1.00  0.00           H  
ATOM   1125  CB  SER    83      64.383 100.282  59.580  1.00  0.00           C  
ATOM   1126  HB2 SER    83      65.364  99.841  59.760  1.00  0.00           H  
ATOM   1127  HB3 SER    83      64.340 101.233  60.112  1.00  0.00           H  
ATOM   1128  OG  SER    83      63.370  99.510  60.119  1.00  0.00           O  
ATOM   1129  HG  SER    83      63.475  99.509  61.073  1.00  0.00           H  
ATOM   1130  C   SER    83      62.886 101.171  57.779  1.00  0.00           C  
ATOM   1131  O   SER    83      62.684 102.391  57.934  1.00  0.00           O  
ATOM   1132  N   SER    84      61.857 100.404  57.406  1.00  0.00           N  
ATOM   1133  H   SER    84      60.954 100.855  57.377  1.00  0.00           H  
ATOM   1134  CA  SER    84      61.828  98.962  57.195  1.00  0.00           C  
ATOM   1135  HA  SER    84      62.374  98.543  58.040  1.00  0.00           H  
ATOM   1136  CB  SER    84      60.355  98.448  57.294  1.00  0.00           C  
ATOM   1137  HB2 SER    84      59.948  98.708  58.271  1.00  0.00           H  
ATOM   1138  HB3 SER    84      59.703  98.965  56.590  1.00  0.00           H  
ATOM   1139  OG  SER    84      60.265  97.050  56.955  1.00  0.00           O  
ATOM   1140  HG  SER    84      59.777  96.706  57.706  1.00  0.00           H  
ATOM   1141  C   SER    84      62.478  98.415  55.916  1.00  0.00           C  
ATOM   1142  O   SER    84      62.277  98.913  54.825  1.00  0.00           O  
ATOM   1143  N   GLN    85      63.342  97.428  56.035  1.00  0.00           N  
ATOM   1144  H   GLN    85      63.426  97.032  56.961  1.00  0.00           H  
ATOM   1145  CA  GLN    85      63.892  96.675  54.885  1.00  0.00           C  
ATOM   1146  HA  GLN    85      64.275  97.402  54.169  1.00  0.00           H  
ATOM   1147  CB  GLN    85      64.919  95.600  55.318  1.00  0.00           C  
ATOM   1148  HB2 GLN    85      64.582  95.040  56.190  1.00  0.00           H  
ATOM   1149  HB3 GLN    85      65.139  94.927  54.489  1.00  0.00           H  
ATOM   1150  CG  GLN    85      66.315  96.168  55.669  1.00  0.00           C  
ATOM   1151  HG2 GLN    85      66.330  97.125  55.146  1.00  0.00           H  
ATOM   1152  HG3 GLN    85      66.332  96.450  56.722  1.00  0.00           H  
ATOM   1153  CD  GLN    85      67.483  95.311  55.373  1.00  0.00           C  
ATOM   1154  OE1 GLN    85      67.404  94.060  55.409  1.00  0.00           O  
ATOM   1155  NE2 GLN    85      68.593  95.965  55.109  1.00  0.00           N  
ATOM   1156 HE21 GLN    85      69.408  95.399  54.919  1.00  0.00           H  
ATOM   1157 HE22 GLN    85      68.679  96.940  54.859  1.00  0.00           H  
ATOM   1158  C   GLN    85      62.722  95.967  54.182  1.00  0.00           C  
ATOM   1159  O   GLN    85      62.783  95.665  52.940  1.00  0.00           O  
ATOM   1160  N   SER    86      61.586  95.698  54.859  1.00  0.00           N  
ATOM   1161  H   SER    86      61.444  96.115  55.768  1.00  0.00           H  
ATOM   1162  CA  SER    86      60.320  95.043  54.388  1.00  0.00           C  
ATOM   1163  HA  SER    86      59.577  95.273  55.151  1.00  0.00           H  
ATOM   1164  CB  SER    86      59.775  95.576  53.046  1.00  0.00           C  
ATOM   1165  HB2 SER    86      60.207  95.014  52.218  1.00  0.00           H  
ATOM   1166  HB3 SER    86      58.705  95.375  53.093  1.00  0.00           H  
ATOM   1167  OG  SER    86      59.896  97.001  52.758  1.00  0.00           O  
ATOM   1168  HG  SER    86      60.721  97.093  52.277  1.00  0.00           H  
ATOM   1169  C   SER    86      60.517  93.546  54.316  1.00  0.00           C  
ATOM   1170  O   SER    86      61.548  92.947  54.042  1.00  0.00           O  
ATOM   1171  N   SER    87      59.390  92.827  54.691  1.00  0.00           N  
ATOM   1172  H   SER    87      58.548  93.382  54.744  1.00  0.00           H  
ATOM   1173  CA  SER    87      59.145  91.481  54.280  1.00  0.00           C  
ATOM   1174  HA  SER    87      59.623  91.291  53.319  1.00  0.00           H  
ATOM   1175  CB  SER    87      59.783  90.568  55.348  1.00  0.00           C  
ATOM   1176  HB2 SER    87      60.792  90.913  55.573  1.00  0.00           H  
ATOM   1177  HB3 SER    87      59.207  90.510  56.272  1.00  0.00           H  
ATOM   1178  OG  SER    87      59.868  89.258  54.724  1.00  0.00           O  
ATOM   1179  HG  SER    87      59.048  88.845  55.003  1.00  0.00           H  
ATOM   1180  C   SER    87      57.684  91.148  54.217  1.00  0.00           C  
ATOM   1181  O   SER    87      56.889  91.569  55.032  1.00  0.00           O  
ATOM   1182  N   GLN    88      57.354  90.397  53.191  1.00  0.00           N  
ATOM   1183  H   GLN    88      58.110  90.106  52.587  1.00  0.00           H  
ATOM   1184  CA  GLN    88      55.988  89.892  52.999  1.00  0.00           C  
ATOM   1185  HA  GLN    88      55.596  89.544  53.955  1.00  0.00           H  
ATOM   1186  CB  GLN    88      55.055  91.081  52.711  1.00  0.00           C  
ATOM   1187  HB2 GLN    88      54.056  90.710  52.486  1.00  0.00           H  
ATOM   1188  HB3 GLN    88      55.011  91.814  53.516  1.00  0.00           H  
ATOM   1189  CG  GLN    88      55.400  91.905  51.468  1.00  0.00           C  
ATOM   1190  HG2 GLN    88      54.994  91.325  50.639  1.00  0.00           H  
ATOM   1191  HG3 GLN    88      54.866  92.854  51.525  1.00  0.00           H  
ATOM   1192  CD  GLN    88      56.826  92.292  51.218  1.00  0.00           C  
ATOM   1193  OE1 GLN    88      57.426  92.997  51.978  1.00  0.00           O  
ATOM   1194  NE2 GLN    88      57.356  91.786  50.102  1.00  0.00           N  
ATOM   1195 HE21 GLN    88      56.787  91.420  49.352  1.00  0.00           H  
ATOM   1196 HE22 GLN    88      58.363  91.847  50.069  1.00  0.00           H  
ATOM   1197  C   GLN    88      56.017  88.832  51.881  1.00  0.00           C  
ATOM   1198  O   GLN    88      57.056  88.609  51.244  1.00  0.00           O  
ATOM   1199  N   SER    89      54.925  88.144  51.669  1.00  0.00           N  
ATOM   1200  H   SER    89      54.055  88.392  52.118  1.00  0.00           H  
ATOM   1201  CA  SER    89      54.771  87.035  50.681  1.00  0.00           C  
ATOM   1202  HA  SER    89      55.667  86.416  50.727  1.00  0.00           H  
ATOM   1203  CB  SER    89      53.599  86.040  51.066  1.00  0.00           C  
ATOM   1204  HB2 SER    89      52.783  86.735  51.263  1.00  0.00           H  
ATOM   1205  HB3 SER    89      53.398  85.359  50.239  1.00  0.00           H  
ATOM   1206  OG  SER    89      54.152  85.366  52.135  1.00  0.00           O  
ATOM   1207  HG  SER    89      53.894  84.448  52.241  1.00  0.00           H  
ATOM   1208  C   SER    89      54.664  87.532  49.271  1.00  0.00           C  
ATOM   1209  O   SER    89      54.160  88.592  48.911  1.00  0.00           O  
ATOM   1210  N   SER    90      55.113  86.579  48.423  1.00  0.00           N  
ATOM   1211  H   SER    90      55.299  85.656  48.788  1.00  0.00           H  
ATOM   1212  CA  SER    90      55.408  86.866  47.021  1.00  0.00           C  
ATOM   1213  HA  SER    90      55.602  87.938  47.020  1.00  0.00           H  
ATOM   1214  CB  SER    90      56.672  86.179  46.605  1.00  0.00           C  
ATOM   1215  HB2 SER    90      57.465  86.513  47.273  1.00  0.00           H  
ATOM   1216  HB3 SER    90      56.599  85.104  46.765  1.00  0.00           H  
ATOM   1217  OG  SER    90      56.953  86.392  45.299  1.00  0.00           O  
ATOM   1218  HG  SER    90      57.756  85.881  45.171  1.00  0.00           H  
ATOM   1219  C   SER    90      54.217  86.718  46.140  1.00  0.00           C  
ATOM   1220  O   SER    90      53.412  85.735  46.232  1.00  0.00           O  
ATOM   1221  N   TYR    91      54.022  87.600  45.112  1.00  0.00           N  
ATOM   1222  H   TYR    91      54.665  88.362  44.948  1.00  0.00           H  
ATOM   1223  CA  TYR    91      52.798  87.713  44.252  1.00  0.00           C  
ATOM   1224  HA  TYR    91      51.973  87.613  44.957  1.00  0.00           H  
ATOM   1225  CB  TYR    91      52.555  89.049  43.528  1.00  0.00           C  
ATOM   1226  HB2 TYR    91      52.596  89.877  44.236  1.00  0.00           H  
ATOM   1227  HB3 TYR    91      53.386  89.258  42.854  1.00  0.00           H  
ATOM   1228  CG  TYR    91      51.217  89.106  42.823  1.00  0.00           C  
ATOM   1229  CD1 TYR    91      51.134  89.153  41.398  1.00  0.00           C  
ATOM   1230  HD1 TYR    91      52.069  89.211  40.860  1.00  0.00           H  
ATOM   1231  CE1 TYR    91      49.905  89.203  40.709  1.00  0.00           C  
ATOM   1232  HE1 TYR    91      49.863  89.208  39.630  1.00  0.00           H  
ATOM   1233  CZ  TYR    91      48.726  89.108  41.495  1.00  0.00           C  
ATOM   1234  OH  TYR    91      47.500  88.859  40.876  1.00  0.00           O  
ATOM   1235  HH  TYR    91      46.793  89.287  41.364  1.00  0.00           H  
ATOM   1236  CE2 TYR    91      48.842  88.961  42.856  1.00  0.00           C  
ATOM   1237  HE2 TYR    91      47.955  88.775  43.444  1.00  0.00           H  
ATOM   1238  CD2 TYR    91      50.060  89.012  43.590  1.00  0.00           C  
ATOM   1239  HD2 TYR    91      50.099  88.899  44.663  1.00  0.00           H  
ATOM   1240  C   TYR    91      52.670  86.584  43.169  1.00  0.00           C  
ATOM   1241  O   TYR    91      53.611  86.379  42.421  1.00  0.00           O  
ATOM   1242  N   GLY    92      51.564  85.911  43.157  1.00  0.00           N  
ATOM   1243  H   GLY    92      51.567  85.309  42.346  1.00  0.00           H  
ATOM   1244  CA  GLY    92      50.560  85.641  44.121  1.00  0.00           C  
ATOM   1245  HA2 GLY    92      50.153  86.544  44.577  1.00  0.00           H  
ATOM   1246  HA3 GLY    92      49.706  85.204  43.604  1.00  0.00           H  
ATOM   1247  C   GLY    92      50.913  84.625  45.213  1.00  0.00           C  
ATOM   1248  O   GLY    92      51.747  83.689  45.019  1.00  0.00           O  
ATOM   1249  N   GLN    93      50.284  84.678  46.340  1.00  0.00           N  
ATOM   1250  H   GLN    93      49.681  85.473  46.502  1.00  0.00           H  
ATOM   1251  CA  GLN    93      50.211  83.736  47.504  1.00  0.00           C  
ATOM   1252  HA  GLN    93      51.018  83.010  47.406  1.00  0.00           H  
ATOM   1253  CB  GLN    93      50.372  84.577  48.857  1.00  0.00           C  
ATOM   1254  HB2 GLN    93      51.388  84.970  48.855  1.00  0.00           H  
ATOM   1255  HB3 GLN    93      49.589  85.335  48.838  1.00  0.00           H  
ATOM   1256  CG  GLN    93      50.197  83.744  50.167  1.00  0.00           C  
ATOM   1257  HG2 GLN    93      49.219  83.266  50.227  1.00  0.00           H  
ATOM   1258  HG3 GLN    93      50.978  82.987  50.237  1.00  0.00           H  
ATOM   1259  CD  GLN    93      50.227  84.526  51.397  1.00  0.00           C  
ATOM   1260  OE1 GLN    93      50.498  85.748  51.392  1.00  0.00           O  
ATOM   1261  NE2 GLN    93      50.243  83.935  52.561  1.00  0.00           N  
ATOM   1262 HE21 GLN    93      50.291  84.516  53.385  1.00  0.00           H  
ATOM   1263 HE22 GLN    93      49.919  82.986  52.680  1.00  0.00           H  
ATOM   1264  C   GLN    93      48.924  82.927  47.583  1.00  0.00           C  
ATOM   1265  O   GLN    93      47.823  83.549  47.438  1.00  0.00           O  
ATOM   1266  N   GLN    94      48.924  81.579  47.777  1.00  0.00           N  
ATOM   1267  H   GLN    94      49.843  81.168  47.691  1.00  0.00           H  
ATOM   1268  CA  GLN    94      47.803  80.698  47.947  1.00  0.00           C  
ATOM   1269  HA  GLN    94      46.866  81.256  47.965  1.00  0.00           H  
ATOM   1270  CB  GLN    94      47.831  79.756  46.755  1.00  0.00           C  
ATOM   1271  HB2 GLN    94      47.687  80.335  45.843  1.00  0.00           H  
ATOM   1272  HB3 GLN    94      48.748  79.173  46.828  1.00  0.00           H  
ATOM   1273  CG  GLN    94      46.768  78.711  46.782  1.00  0.00           C  
ATOM   1274  HG2 GLN    94      46.869  77.981  45.978  1.00  0.00           H  
ATOM   1275  HG3 GLN    94      46.857  78.097  47.678  1.00  0.00           H  
ATOM   1276  CD  GLN    94      45.341  79.210  46.731  1.00  0.00           C  
ATOM   1277  OE1 GLN    94      45.024  80.351  46.469  1.00  0.00           O  
ATOM   1278  NE2 GLN    94      44.392  78.303  46.816  1.00  0.00           N  
ATOM   1279 HE21 GLN    94      44.679  77.400  47.165  1.00  0.00           H  
ATOM   1280 HE22 GLN    94      43.425  78.580  46.910  1.00  0.00           H  
ATOM   1281  C   GLN    94      47.911  79.887  49.276  1.00  0.00           C  
ATOM   1282  O   GLN    94      48.909  79.180  49.539  1.00  0.00           O  
ATOM   1283  N   SER    95      46.792  79.837  49.911  1.00  0.00           N  
ATOM   1284  H   SER    95      46.051  80.504  49.746  1.00  0.00           H  
ATOM   1285  CA  SER    95      46.705  78.867  51.050  1.00  0.00           C  
ATOM   1286  HA  SER    95      47.528  79.100  51.726  1.00  0.00           H  
ATOM   1287  CB  SER    95      45.352  79.021  51.598  1.00  0.00           C  
ATOM   1288  HB2 SER    95      45.143  80.087  51.690  1.00  0.00           H  
ATOM   1289  HB3 SER    95      44.563  78.646  50.946  1.00  0.00           H  
ATOM   1290  OG  SER    95      45.216  78.566  52.913  1.00  0.00           O  
ATOM   1291  HG  SER    95      45.171  79.398  53.391  1.00  0.00           H  
ATOM   1292  C   SER    95      47.001  77.398  50.691  1.00  0.00           C  
ATOM   1293  O   SER    95      46.485  76.979  49.670  1.00  0.00           O  
ATOM   1294  N   SER    96      47.857  76.755  51.489  1.00  0.00           N  
ATOM   1295  H   SER    96      48.092  77.214  52.357  1.00  0.00           H  
ATOM   1296  CA  SER    96      48.391  75.380  51.251  1.00  0.00           C  
ATOM   1297  HA  SER    96      49.121  75.464  50.446  1.00  0.00           H  
ATOM   1298  CB  SER    96      49.161  74.896  52.413  1.00  0.00           C  
ATOM   1299  HB2 SER    96      49.524  73.881  52.254  1.00  0.00           H  
ATOM   1300  HB3 SER    96      49.982  75.610  52.480  1.00  0.00           H  
ATOM   1301  OG  SER    96      48.271  74.865  53.527  1.00  0.00           O  
ATOM   1302  HG  SER    96      48.880  74.567  54.207  1.00  0.00           H  
ATOM   1303  C   SER    96      47.232  74.316  50.954  1.00  0.00           C  
ATOM   1304  O   SER    96      46.276  74.224  51.612  1.00  0.00           O  
ATOM   1305  N   TYR    97      47.361  73.405  49.972  1.00  0.00           N  
ATOM   1306  H   TYR    97      46.488  72.931  49.784  1.00  0.00           H  
ATOM   1307  CA  TYR    97      48.338  73.271  48.834  1.00  0.00           C  
ATOM   1308  HA  TYR    97      47.944  72.403  48.306  1.00  0.00           H  
ATOM   1309  CB  TYR    97      48.136  74.367  47.778  1.00  0.00           C  
ATOM   1310  HB2 TYR    97      47.144  74.814  47.722  1.00  0.00           H  
ATOM   1311  HB3 TYR    97      48.777  75.223  47.988  1.00  0.00           H  
ATOM   1312  CG  TYR    97      48.473  73.870  46.365  1.00  0.00           C  
ATOM   1313  CD1 TYR    97      49.751  74.020  45.860  1.00  0.00           C  
ATOM   1314  HD1 TYR    97      50.505  74.515  46.454  1.00  0.00           H  
ATOM   1315  CE1 TYR    97      50.123  73.678  44.603  1.00  0.00           C  
ATOM   1316  HE1 TYR    97      51.123  73.915  44.268  1.00  0.00           H  
ATOM   1317  CZ  TYR    97      49.173  73.124  43.695  1.00  0.00           C  
ATOM   1318  OH  TYR    97      49.654  72.798  42.406  1.00  0.00           O  
ATOM   1319  HH  TYR    97      49.293  71.944  42.155  1.00  0.00           H  
ATOM   1320  CE2 TYR    97      47.862  72.925  44.183  1.00  0.00           C  
ATOM   1321  HE2 TYR    97      47.186  72.371  43.549  1.00  0.00           H  
ATOM   1322  CD2 TYR    97      47.544  73.237  45.543  1.00  0.00           C  
ATOM   1323  HD2 TYR    97      46.543  73.035  45.893  1.00  0.00           H  
ATOM   1324  C   TYR    97      49.735  72.795  49.245  1.00  0.00           C  
ATOM   1325  O   TYR    97      50.651  73.617  49.416  1.00  0.00           O  
ATOM   1326  N   PRO    98      49.869  71.493  49.583  1.00  0.00           N  
ATOM   1327  CD  PRO    98      51.101  70.841  49.604  1.00  0.00           C  
ATOM   1328  HD2 PRO    98      51.469  70.646  50.612  1.00  0.00           H  
ATOM   1329  HD3 PRO    98      51.768  71.457  49.000  1.00  0.00           H  
ATOM   1330  CG  PRO    98      50.821  69.443  49.039  1.00  0.00           C  
ATOM   1331  HG2 PRO    98      51.591  68.776  49.426  1.00  0.00           H  
ATOM   1332  HG3 PRO    98      50.811  69.687  47.976  1.00  0.00           H  
ATOM   1333  CB  PRO    98      49.435  69.114  49.672  1.00  0.00           C  
ATOM   1334  HB2 PRO    98      49.498  68.544  50.599  1.00  0.00           H  
ATOM   1335  HB3 PRO    98      48.860  68.522  48.960  1.00  0.00           H  
ATOM   1336  CA  PRO    98      48.804  70.508  49.793  1.00  0.00           C  
ATOM   1337  HA  PRO    98      48.133  70.480  48.935  1.00  0.00           H  
ATOM   1338  C   PRO    98      48.024  70.587  51.095  1.00  0.00           C  
ATOM   1339  O   PRO    98      48.530  71.157  52.125  1.00  0.00           O  
ATOM   1340  N   GLY    99      46.858  69.990  51.106  1.00  0.00           N  
ATOM   1341  H   GLY    99      46.537  69.507  50.280  1.00  0.00           H  
ATOM   1342  CA  GLY    99      46.045  69.750  52.357  1.00  0.00           C  
ATOM   1343  HA2 GLY    99      45.957  70.648  52.969  1.00  0.00           H  
ATOM   1344  HA3 GLY    99      45.076  69.373  52.028  1.00  0.00           H  
ATOM   1345  C   GLY    99      46.475  68.594  53.343  1.00  0.00           C  
ATOM   1346  O   GLY    99      47.306  67.732  52.985  1.00  0.00           O  
ATOM   1347  N   TYR   100      46.064  68.615  54.603  1.00  0.00           N  
ATOM   1348  H   TYR   100      45.358  69.258  54.932  1.00  0.00           H  
ATOM   1349  CA  TYR   100      46.548  67.785  55.724  1.00  0.00           C  
ATOM   1350  HA  TYR   100      46.985  66.847  55.381  1.00  0.00           H  
ATOM   1351  CB  TYR   100      47.710  68.541  56.335  1.00  0.00           C  
ATOM   1352  HB2 TYR   100      48.195  67.954  57.115  1.00  0.00           H  
ATOM   1353  HB3 TYR   100      48.482  68.593  55.567  1.00  0.00           H  
ATOM   1354  CG  TYR   100      47.426  69.892  56.895  1.00  0.00           C  
ATOM   1355  CD1 TYR   100      47.615  71.048  56.125  1.00  0.00           C  
ATOM   1356  HD1 TYR   100      48.021  70.973  55.128  1.00  0.00           H  
ATOM   1357  CE1 TYR   100      47.338  72.287  56.641  1.00  0.00           C  
ATOM   1358  HE1 TYR   100      47.361  73.132  55.968  1.00  0.00           H  
ATOM   1359  CZ  TYR   100      46.918  72.460  57.978  1.00  0.00           C  
ATOM   1360  OH  TYR   100      46.453  73.599  58.400  1.00  0.00           O  
ATOM   1361  HH  TYR   100      46.141  73.569  59.307  1.00  0.00           H  
ATOM   1362  CE2 TYR   100      46.797  71.334  58.801  1.00  0.00           C  
ATOM   1363  HE2 TYR   100      46.459  71.454  59.819  1.00  0.00           H  
ATOM   1364  CD2 TYR   100      46.990  70.075  58.274  1.00  0.00           C  
ATOM   1365  HD2 TYR   100      46.923  69.214  58.922  1.00  0.00           H  
ATOM   1366  C   TYR   100      45.531  67.494  56.865  1.00  0.00           C  
ATOM   1367  O   TYR   100      45.924  66.868  57.891  1.00  0.00           O  
ATOM   1368  N   GLY   101      44.322  67.893  56.768  1.00  0.00           N  
ATOM   1369  H   GLY   101      43.972  68.346  55.936  1.00  0.00           H  
ATOM   1370  CA  GLY   101      43.264  67.699  57.807  1.00  0.00           C  
ATOM   1371  HA2 GLY   101      43.588  67.930  58.822  1.00  0.00           H  
ATOM   1372  HA3 GLY   101      42.545  68.503  57.653  1.00  0.00           H  
ATOM   1373  C   GLY   101      42.648  66.282  57.823  1.00  0.00           C  
ATOM   1374  O   GLY   101      41.792  65.992  58.653  1.00  0.00           O  
ATOM   1375  N   GLN   102      43.067  65.388  56.898  1.00  0.00           N  
ATOM   1376  H   GLN   102      43.596  65.773  56.129  1.00  0.00           H  
ATOM   1377  CA  GLN   102      42.566  63.999  56.813  1.00  0.00           C  
ATOM   1378  HA  GLN   102      41.489  64.156  56.869  1.00  0.00           H  
ATOM   1379  CB  GLN   102      42.856  63.253  55.533  1.00  0.00           C  
ATOM   1380  HB2 GLN   102      42.227  62.369  55.426  1.00  0.00           H  
ATOM   1381  HB3 GLN   102      42.709  63.899  54.668  1.00  0.00           H  
ATOM   1382  CG  GLN   102      44.244  62.679  55.473  1.00  0.00           C  
ATOM   1383  HG2 GLN   102      44.388  61.965  56.283  1.00  0.00           H  
ATOM   1384  HG3 GLN   102      44.307  62.122  54.538  1.00  0.00           H  
ATOM   1385  CD  GLN   102      45.263  63.869  55.537  1.00  0.00           C  
ATOM   1386  OE1 GLN   102      45.134  64.913  54.922  1.00  0.00           O  
ATOM   1387  NE2 GLN   102      46.347  63.701  56.270  1.00  0.00           N  
ATOM   1388 HE21 GLN   102      46.519  62.805  56.705  1.00  0.00           H  
ATOM   1389 HE22 GLN   102      47.067  64.396  56.134  1.00  0.00           H  
ATOM   1390  C   GLN   102      42.646  63.103  58.173  1.00  0.00           C  
ATOM   1391  O   GLN   102      43.361  63.545  59.127  1.00  0.00           O  
ATOM   1392  N   GLN   103      42.005  61.964  58.158  1.00  0.00           N  
ATOM   1393  H   GLN   103      41.472  61.643  57.362  1.00  0.00           H  
ATOM   1394  CA  GLN   103      42.194  60.990  59.161  1.00  0.00           C  
ATOM   1395  HA  GLN   103      42.307  61.513  60.111  1.00  0.00           H  
ATOM   1396  CB  GLN   103      40.890  60.181  59.087  1.00  0.00           C  
ATOM   1397  HB2 GLN   103      40.099  60.913  59.251  1.00  0.00           H  
ATOM   1398  HB3 GLN   103      40.847  59.740  58.091  1.00  0.00           H  
ATOM   1399  CG  GLN   103      40.729  59.041  60.199  1.00  0.00           C  
ATOM   1400  HG2 GLN   103      40.074  58.278  59.778  1.00  0.00           H  
ATOM   1401  HG3 GLN   103      41.682  58.593  60.479  1.00  0.00           H  
ATOM   1402  CD  GLN   103      40.020  59.586  61.426  1.00  0.00           C  
ATOM   1403  OE1 GLN   103      39.945  60.764  61.698  1.00  0.00           O  
ATOM   1404  NE2 GLN   103      39.323  58.692  62.181  1.00  0.00           N  
ATOM   1405 HE21 GLN   103      39.087  58.996  63.114  1.00  0.00           H  
ATOM   1406 HE22 GLN   103      39.455  57.706  62.007  1.00  0.00           H  
ATOM   1407  C   GLN   103      43.393  60.156  58.893  1.00  0.00           C  
ATOM   1408  O   GLN   103      43.564  59.717  57.748  1.00  0.00           O  
ATOM   1409  N   PRO   104      44.248  59.871  59.867  1.00  0.00           N  
ATOM   1410  CD  PRO   104      44.205  60.377  61.218  1.00  0.00           C  
ATOM   1411  HD2 PRO   104      43.376  59.954  61.787  1.00  0.00           H  
ATOM   1412  HD3 PRO   104      43.976  61.442  61.205  1.00  0.00           H  
ATOM   1413  CG  PRO   104      45.558  60.110  61.874  1.00  0.00           C  
ATOM   1414  HG2 PRO   104      45.361  59.273  62.545  1.00  0.00           H  
ATOM   1415  HG3 PRO   104      45.906  60.981  62.429  1.00  0.00           H  
ATOM   1416  CB  PRO   104      46.500  59.659  60.738  1.00  0.00           C  
ATOM   1417  HB2 PRO   104      47.242  58.892  60.963  1.00  0.00           H  
ATOM   1418  HB3 PRO   104      47.032  60.534  60.367  1.00  0.00           H  
ATOM   1419  CA  PRO   104      45.521  59.123  59.644  1.00  0.00           C  
ATOM   1420  HA  PRO   104      45.937  59.447  58.690  1.00  0.00           H  
ATOM   1421  C   PRO   104      45.379  57.585  59.755  1.00  0.00           C  
ATOM   1422  O   PRO   104      45.422  57.035  60.850  1.00  0.00           O  
ATOM   1423  N   ALA   105      45.270  56.876  58.626  1.00  0.00           N  
ATOM   1424  H   ALA   105      45.257  57.362  57.741  1.00  0.00           H  
ATOM   1425  CA  ALA   105      45.231  55.430  58.664  1.00  0.00           C  
ATOM   1426  HA  ALA   105      44.278  55.105  59.082  1.00  0.00           H  
ATOM   1427  CB  ALA   105      45.370  54.855  57.190  1.00  0.00           C  
ATOM   1428  HB1 ALA   105      44.564  55.282  56.593  1.00  0.00           H  
ATOM   1429  HB2 ALA   105      46.366  55.118  56.832  1.00  0.00           H  
ATOM   1430  HB3 ALA   105      45.262  53.771  57.166  1.00  0.00           H  
ATOM   1431  C   ALA   105      46.374  54.859  59.582  1.00  0.00           C  
ATOM   1432  O   ALA   105      47.502  55.256  59.436  1.00  0.00           O  
ATOM   1433  N   PRO   106      46.038  53.939  60.499  1.00  0.00           N  
ATOM   1434  CD  PRO   106      44.733  53.433  60.890  1.00  0.00           C  
ATOM   1435  HD2 PRO   106      44.352  52.573  60.339  1.00  0.00           H  
ATOM   1436  HD3 PRO   106      43.977  54.214  60.812  1.00  0.00           H  
ATOM   1437  CG  PRO   106      44.862  52.988  62.322  1.00  0.00           C  
ATOM   1438  HG2 PRO   106      44.203  52.170  62.612  1.00  0.00           H  
ATOM   1439  HG3 PRO   106      44.772  53.859  62.970  1.00  0.00           H  
ATOM   1440  CB  PRO   106      46.266  52.490  62.318  1.00  0.00           C  
ATOM   1441  HB2 PRO   106      46.261  51.576  61.725  1.00  0.00           H  
ATOM   1442  HB3 PRO   106      46.632  52.381  63.339  1.00  0.00           H  
ATOM   1443  CA  PRO   106      47.041  53.462  61.478  1.00  0.00           C  
ATOM   1444  HA  PRO   106      47.423  54.259  62.117  1.00  0.00           H  
ATOM   1445  C   PRO   106      48.232  52.739  60.792  1.00  0.00           C  
ATOM   1446  O   PRO   106      47.995  52.226  59.726  1.00  0.00           O  
ATOM   1447  N   SER   107      49.461  52.814  61.338  1.00  0.00           N  
ATOM   1448  H   SER   107      49.446  53.179  62.279  1.00  0.00           H  
ATOM   1449  CA  SER   107      50.639  52.146  60.763  1.00  0.00           C  
ATOM   1450  HA  SER   107      50.841  52.489  59.749  1.00  0.00           H  
ATOM   1451  CB  SER   107      51.791  52.696  61.599  1.00  0.00           C  
ATOM   1452  HB2 SER   107      52.775  52.712  61.131  1.00  0.00           H  
ATOM   1453  HB3 SER   107      51.590  53.728  61.886  1.00  0.00           H  
ATOM   1454  OG  SER   107      52.041  52.086  62.846  1.00  0.00           O  
ATOM   1455  HG  SER   107      52.095  52.793  63.493  1.00  0.00           H  
ATOM   1456  C   SER   107      50.464  50.625  60.658  1.00  0.00           C  
ATOM   1457  O   SER   107      49.530  50.039  61.201  1.00  0.00           O  
ATOM   1458  N   SER   108      51.278  50.005  59.828  1.00  0.00           N  
ATOM   1459  H   SER   108      51.825  50.675  59.307  1.00  0.00           H  
ATOM   1460  CA  SER   108      51.277  48.589  59.474  1.00  0.00           C  
ATOM   1461  HA  SER   108      50.423  48.117  59.959  1.00  0.00           H  
ATOM   1462  CB  SER   108      50.995  48.420  57.969  1.00  0.00           C  
ATOM   1463  HB2 SER   108      51.103  47.370  57.698  1.00  0.00           H  
ATOM   1464  HB3 SER   108      50.006  48.730  57.631  1.00  0.00           H  
ATOM   1465  OG  SER   108      52.076  48.901  57.133  1.00  0.00           O  
ATOM   1466  HG  SER   108      51.756  48.851  56.229  1.00  0.00           H  
ATOM   1467  C   SER   108      52.591  47.897  59.881  1.00  0.00           C  
ATOM   1468  O   SER   108      52.833  46.791  59.466  1.00  0.00           O  
ATOM   1469  N   THR   109      53.400  48.569  60.671  1.00  0.00           N  
ATOM   1470  H   THR   109      53.041  49.417  61.086  1.00  0.00           H  
ATOM   1471  CA  THR   109      54.846  48.261  60.763  1.00  0.00           C  
ATOM   1472  HA  THR   109      55.269  48.373  59.765  1.00  0.00           H  
ATOM   1473  CB  THR   109      55.575  49.292  61.702  1.00  0.00           C  
ATOM   1474  HB  THR   109      55.438  48.960  62.731  1.00  0.00           H  
ATOM   1475  CG2 THR   109      57.092  49.201  61.496  1.00  0.00           C  
ATOM   1476 HG21 THR   109      57.512  48.211  61.675  1.00  0.00           H  
ATOM   1477 HG22 THR   109      57.286  49.443  60.451  1.00  0.00           H  
ATOM   1478 HG23 THR   109      57.601  49.883  62.176  1.00  0.00           H  
ATOM   1479  OG1 THR   109      55.192  50.582  61.459  1.00  0.00           O  
ATOM   1480  HG1 THR   109      55.464  50.879  60.588  1.00  0.00           H  
ATOM   1481  C   THR   109      55.146  46.764  61.125  1.00  0.00           C  
ATOM   1482  O   THR   109      54.483  46.237  62.053  1.00  0.00           O  
ATOM   1483  N   SER   110      56.100  46.241  60.436  1.00  0.00           N  
ATOM   1484  H   SER   110      56.410  46.834  59.680  1.00  0.00           H  
ATOM   1485  CA  SER   110      56.824  45.063  60.706  1.00  0.00           C  
ATOM   1486  HA  SER   110      57.044  45.071  61.773  1.00  0.00           H  
ATOM   1487  CB  SER   110      56.044  43.872  60.049  1.00  0.00           C  
ATOM   1488  HB2 SER   110      54.962  43.981  60.125  1.00  0.00           H  
ATOM   1489  HB3 SER   110      56.309  43.662  59.013  1.00  0.00           H  
ATOM   1490  OG  SER   110      56.445  42.704  60.750  1.00  0.00           O  
ATOM   1491  HG  SER   110      56.281  42.780  61.692  1.00  0.00           H  
ATOM   1492  C   SER   110      58.209  45.248  60.132  1.00  0.00           C  
ATOM   1493  O   SER   110      58.425  45.921  59.135  1.00  0.00           O  
ATOM   1494  N   GLY   111      59.221  44.847  60.907  1.00  0.00           N  
ATOM   1495  H   GLY   111      59.060  44.430  61.813  1.00  0.00           H  
ATOM   1496  CA  GLY   111      60.672  45.077  60.631  1.00  0.00           C  
ATOM   1497  HA2 GLY   111      61.066  44.217  60.090  1.00  0.00           H  
ATOM   1498  HA3 GLY   111      60.809  45.983  60.040  1.00  0.00           H  
ATOM   1499  C   GLY   111      61.491  45.047  61.953  1.00  0.00           C  
ATOM   1500  O   GLY   111      61.294  44.050  62.647  1.00  0.00           O  
ATOM   1501  N   SER   112      62.412  45.965  62.415  1.00  0.00           N  
ATOM   1502  H   SER   112      62.805  45.766  63.324  1.00  0.00           H  
ATOM   1503  CA  SER   112      62.829  47.240  61.795  1.00  0.00           C  
ATOM   1504  HA  SER   112      63.477  47.707  62.537  1.00  0.00           H  
ATOM   1505  CB  SER   112      63.709  46.884  60.670  1.00  0.00           C  
ATOM   1506  HB2 SER   112      64.273  46.002  60.976  1.00  0.00           H  
ATOM   1507  HB3 SER   112      63.066  46.536  59.862  1.00  0.00           H  
ATOM   1508  OG  SER   112      64.471  48.018  60.293  1.00  0.00           O  
ATOM   1509  HG  SER   112      64.867  48.352  61.101  1.00  0.00           H  
ATOM   1510  C   SER   112      61.731  48.212  61.416  1.00  0.00           C  
ATOM   1511  O   SER   112      61.394  48.438  60.232  1.00  0.00           O  
ATOM   1512  N   TYR   113      60.981  48.734  62.392  1.00  0.00           N  
ATOM   1513  H   TYR   113      60.144  49.151  62.011  1.00  0.00           H  
ATOM   1514  CA  TYR   113      60.984  48.364  63.841  1.00  0.00           C  
ATOM   1515  HA  TYR   113      61.909  47.903  64.187  1.00  0.00           H  
ATOM   1516  CB  TYR   113      60.631  49.549  64.772  1.00  0.00           C  
ATOM   1517  HB2 TYR   113      59.872  50.147  64.268  1.00  0.00           H  
ATOM   1518  HB3 TYR   113      60.265  49.089  65.690  1.00  0.00           H  
ATOM   1519  CG  TYR   113      61.809  50.504  65.160  1.00  0.00           C  
ATOM   1520  CD1 TYR   113      61.771  51.102  66.431  1.00  0.00           C  
ATOM   1521  HD1 TYR   113      60.996  50.881  67.150  1.00  0.00           H  
ATOM   1522  CE1 TYR   113      62.888  51.774  66.882  1.00  0.00           C  
ATOM   1523  HE1 TYR   113      62.926  52.173  67.885  1.00  0.00           H  
ATOM   1524  CZ  TYR   113      64.030  51.908  66.057  1.00  0.00           C  
ATOM   1525  OH  TYR   113      65.166  52.467  66.564  1.00  0.00           O  
ATOM   1526  HH  TYR   113      65.238  52.292  67.505  1.00  0.00           H  
ATOM   1527  CE2 TYR   113      63.990  51.434  64.724  1.00  0.00           C  
ATOM   1528  HE2 TYR   113      64.839  51.628  64.085  1.00  0.00           H  
ATOM   1529  CD2 TYR   113      62.905  50.727  64.280  1.00  0.00           C  
ATOM   1530  HD2 TYR   113      63.000  50.223  63.329  1.00  0.00           H  
ATOM   1531  C   TYR   113      59.914  47.242  63.969  1.00  0.00           C  
ATOM   1532  O   TYR   113      58.797  47.413  63.549  1.00  0.00           O  
ATOM   1533  N   GLY   114      60.195  46.265  64.845  1.00  0.00           N  
ATOM   1534  H   GLY   114      61.131  46.306  65.222  1.00  0.00           H  
ATOM   1535  CA  GLY   114      59.203  45.389  65.516  1.00  0.00           C  
ATOM   1536  HA2 GLY   114      59.814  44.582  65.920  1.00  0.00           H  
ATOM   1537  HA3 GLY   114      58.698  45.877  66.350  1.00  0.00           H  
ATOM   1538  C   GLY   114      58.132  44.766  64.524  1.00  0.00           C  
ATOM   1539  O   GLY   114      58.481  44.200  63.493  1.00  0.00           O  
ATOM   1540  N   SER   115      56.841  44.747  64.810  1.00  0.00           N  
ATOM   1541  H   SER   115      56.284  44.226  64.148  1.00  0.00           H  
ATOM   1542  CA  SER   115      56.173  45.230  65.952  1.00  0.00           C  
ATOM   1543  HA  SER   115      56.789  46.014  66.393  1.00  0.00           H  
ATOM   1544  CB  SER   115      54.861  45.901  65.595  1.00  0.00           C  
ATOM   1545  HB2 SER   115      54.452  46.349  66.501  1.00  0.00           H  
ATOM   1546  HB3 SER   115      55.150  46.619  64.827  1.00  0.00           H  
ATOM   1547  OG  SER   115      53.955  44.961  65.093  1.00  0.00           O  
ATOM   1548  HG  SER   115      53.871  45.078  64.144  1.00  0.00           H  
ATOM   1549  C   SER   115      55.995  44.198  67.032  1.00  0.00           C  
ATOM   1550  O   SER   115      55.812  44.547  68.200  1.00  0.00           O  
ATOM   1551  N   SER   116      55.898  42.948  66.586  1.00  0.00           N  
ATOM   1552  H   SER   116      56.053  42.752  65.607  1.00  0.00           H  
ATOM   1553  CA  SER   116      55.497  41.809  67.475  1.00  0.00           C  
ATOM   1554  HA  SER   116      54.551  42.075  67.947  1.00  0.00           H  
ATOM   1555  CB  SER   116      55.279  40.504  66.671  1.00  0.00           C  
ATOM   1556  HB2 SER   116      56.179  40.100  66.208  1.00  0.00           H  
ATOM   1557  HB3 SER   116      54.958  39.820  67.456  1.00  0.00           H  
ATOM   1558  OG  SER   116      54.144  40.500  65.781  1.00  0.00           O  
ATOM   1559  HG  SER   116      53.596  41.259  65.994  1.00  0.00           H  
ATOM   1560  C   SER   116      56.606  41.435  68.487  1.00  0.00           C  
ATOM   1561  O   SER   116      57.777  41.541  68.100  1.00  0.00           O  
ATOM   1562  N   SER   117      56.241  40.903  69.649  1.00  0.00           N  
ATOM   1563  H   SER   117      55.240  40.857  69.780  1.00  0.00           H  
ATOM   1564  CA  SER   117      57.105  40.318  70.708  1.00  0.00           C  
ATOM   1565  HA  SER   117      57.876  40.980  71.101  1.00  0.00           H  
ATOM   1566  CB  SER   117      56.190  39.881  71.888  1.00  0.00           C  
ATOM   1567  HB2 SER   117      56.701  39.359  72.697  1.00  0.00           H  
ATOM   1568  HB3 SER   117      55.889  40.840  72.310  1.00  0.00           H  
ATOM   1569  OG  SER   117      55.018  39.221  71.523  1.00  0.00           O  
ATOM   1570  HG  SER   117      54.345  39.440  72.171  1.00  0.00           H  
ATOM   1571  C   SER   117      57.799  39.029  70.291  1.00  0.00           C  
ATOM   1572  O   SER   117      57.509  38.287  69.318  1.00  0.00           O  
ATOM   1573  N   GLN   118      58.863  38.692  71.019  1.00  0.00           N  
ATOM   1574  H   GLN   118      58.920  39.188  71.898  1.00  0.00           H  
ATOM   1575  CA  GLN   118      59.882  37.674  70.822  1.00  0.00           C  
ATOM   1576  HA  GLN   118      60.380  37.483  71.772  1.00  0.00           H  
ATOM   1577  CB  GLN   118      59.493  36.287  70.351  1.00  0.00           C  
ATOM   1578  HB2 GLN   118      59.178  36.426  69.317  1.00  0.00           H  
ATOM   1579  HB3 GLN   118      60.441  35.749  70.367  1.00  0.00           H  
ATOM   1580  CG  GLN   118      58.330  35.710  71.194  1.00  0.00           C  
ATOM   1581  HG2 GLN   118      57.400  36.196  70.898  1.00  0.00           H  
ATOM   1582  HG3 GLN   118      58.286  34.702  70.784  1.00  0.00           H  
ATOM   1583  CD  GLN   118      58.552  35.667  72.714  1.00  0.00           C  
ATOM   1584  OE1 GLN   118      59.607  35.950  73.260  1.00  0.00           O  
ATOM   1585  NE2 GLN   118      57.569  35.317  73.490  1.00  0.00           N  
ATOM   1586 HE21 GLN   118      56.673  35.000  73.149  1.00  0.00           H  
ATOM   1587 HE22 GLN   118      57.772  35.119  74.460  1.00  0.00           H  
ATOM   1588  C   GLN   118      61.006  38.217  70.025  1.00  0.00           C  
ATOM   1589  O   GLN   118      60.760  38.871  69.019  1.00  0.00           O  
ATOM   1590  N   SER   119      62.316  38.091  70.420  1.00  0.00           N  
ATOM   1591  H   SER   119      62.957  38.468  69.736  1.00  0.00           H  
ATOM   1592  CA  SER   119      62.951  37.593  71.693  1.00  0.00           C  
ATOM   1593  HA  SER   119      62.332  37.803  72.565  1.00  0.00           H  
ATOM   1594  CB  SER   119      63.052  36.088  71.731  1.00  0.00           C  
ATOM   1595  HB2 SER   119      63.490  35.794  72.685  1.00  0.00           H  
ATOM   1596  HB3 SER   119      62.137  35.528  71.539  1.00  0.00           H  
ATOM   1597  OG  SER   119      63.970  35.649  70.651  1.00  0.00           O  
ATOM   1598  HG  SER   119      63.420  35.755  69.871  1.00  0.00           H  
ATOM   1599  C   SER   119      64.357  38.108  71.901  1.00  0.00           C  
ATOM   1600  O   SER   119      65.013  38.487  70.902  1.00  0.00           O  
ATOM   1601  N   SER   120      64.839  38.145  73.155  1.00  0.00           N  
ATOM   1602  H   SER   120      64.212  37.862  73.894  1.00  0.00           H  
ATOM   1603  CA  SER   120      66.219  38.502  73.435  1.00  0.00           C  
ATOM   1604  HA  SER   120      66.441  39.428  72.906  1.00  0.00           H  
ATOM   1605  CB  SER   120      66.350  38.870  74.923  1.00  0.00           C  
ATOM   1606  HB2 SER   120      65.533  39.516  75.243  1.00  0.00           H  
ATOM   1607  HB3 SER   120      66.266  38.026  75.606  1.00  0.00           H  
ATOM   1608  OG  SER   120      67.619  39.467  75.041  1.00  0.00           O  
ATOM   1609  HG  SER   120      67.556  40.159  75.703  1.00  0.00           H  
ATOM   1610  C   SER   120      67.198  37.394  72.933  1.00  0.00           C  
ATOM   1611  O   SER   120      66.811  36.217  72.892  1.00  0.00           O  
ATOM   1612  N   SER   121      68.415  37.596  72.437  1.00  0.00           N  
ATOM   1613  H   SER   121      68.892  36.745  72.176  1.00  0.00           H  
ATOM   1614  CA  SER   121      69.044  38.853  72.255  1.00  0.00           C  
ATOM   1615  HA  SER   121      69.076  39.381  73.209  1.00  0.00           H  
ATOM   1616  CB  SER   121      70.572  38.602  71.989  1.00  0.00           C  
ATOM   1617  HB2 SER   121      71.134  38.191  72.827  1.00  0.00           H  
ATOM   1618  HB3 SER   121      70.694  37.829  71.230  1.00  0.00           H  
ATOM   1619  OG  SER   121      71.137  39.849  71.696  1.00  0.00           O  
ATOM   1620  HG  SER   121      71.204  40.269  72.557  1.00  0.00           H  
ATOM   1621  C   SER   121      68.305  39.642  71.194  1.00  0.00           C  
ATOM   1622  O   SER   121      68.220  39.055  70.102  1.00  0.00           O  
ATOM   1623  N   TYR   122      67.844  40.861  71.391  1.00  0.00           N  
ATOM   1624  H   TYR   122      68.197  41.269  72.245  1.00  0.00           H  
ATOM   1625  CA  TYR   122      67.165  41.737  70.388  1.00  0.00           C  
ATOM   1626  HA  TYR   122      66.514  41.106  69.783  1.00  0.00           H  
ATOM   1627  CB  TYR   122      66.263  42.720  71.151  1.00  0.00           C  
ATOM   1628  HB2 TYR   122      66.887  43.245  71.874  1.00  0.00           H  
ATOM   1629  HB3 TYR   122      65.788  43.330  70.383  1.00  0.00           H  
ATOM   1630  CG  TYR   122      65.120  42.013  71.989  1.00  0.00           C  
ATOM   1631  CD1 TYR   122      65.124  41.935  73.358  1.00  0.00           C  
ATOM   1632  HD1 TYR   122      65.951  42.438  73.836  1.00  0.00           H  
ATOM   1633  CE1 TYR   122      64.096  41.299  73.993  1.00  0.00           C  
ATOM   1634  HE1 TYR   122      64.069  41.233  75.071  1.00  0.00           H  
ATOM   1635  CZ  TYR   122      62.968  40.809  73.268  1.00  0.00           C  
ATOM   1636  OH  TYR   122      61.959  40.211  73.988  1.00  0.00           O  
ATOM   1637  HH  TYR   122      62.217  40.111  74.908  1.00  0.00           H  
ATOM   1638  CE2 TYR   122      62.943  40.936  71.838  1.00  0.00           C  
ATOM   1639  HE2 TYR   122      62.093  40.552  71.293  1.00  0.00           H  
ATOM   1640  CD2 TYR   122      64.039  41.539  71.202  1.00  0.00           C  
ATOM   1641  HD2 TYR   122      64.127  41.604  70.128  1.00  0.00           H  
ATOM   1642  C   TYR   122      68.217  42.370  69.404  1.00  0.00           C  
ATOM   1643  O   TYR   122      69.306  42.561  69.910  1.00  0.00           O  
ATOM   1644  N   GLY   123      68.010  42.689  68.102  1.00  0.00           N  
ATOM   1645  H   GLY   123      68.817  43.011  67.588  1.00  0.00           H  
ATOM   1646  CA  GLY   123      66.875  42.561  67.253  1.00  0.00           C  
ATOM   1647  HA2 GLY   123      66.822  41.603  66.737  1.00  0.00           H  
ATOM   1648  HA3 GLY   123      66.001  42.756  67.876  1.00  0.00           H  
ATOM   1649  C   GLY   123      66.939  43.689  66.173  1.00  0.00           C  
ATOM   1650  O   GLY   123      68.016  44.122  65.753  1.00  0.00           O  
ATOM   1651  N   GLN   124      65.810  44.251  65.720  1.00  0.00           N  
ATOM   1652  H   GLN   124      64.934  43.823  65.984  1.00  0.00           H  
ATOM   1653  CA  GLN   124      65.734  45.516  64.972  1.00  0.00           C  
ATOM   1654  HA  GLN   124      66.687  46.039  65.062  1.00  0.00           H  
ATOM   1655  CB  GLN   124      65.517  45.266  63.440  1.00  0.00           C  
ATOM   1656  HB2 GLN   124      64.879  44.403  63.249  1.00  0.00           H  
ATOM   1657  HB3 GLN   124      65.150  46.222  63.065  1.00  0.00           H  
ATOM   1658  CG  GLN   124      66.864  44.960  62.725  1.00  0.00           C  
ATOM   1659  HG2 GLN   124      67.508  44.269  63.269  1.00  0.00           H  
ATOM   1660  HG3 GLN   124      66.680  44.582  61.719  1.00  0.00           H  
ATOM   1661  CD  GLN   124      67.645  46.268  62.443  1.00  0.00           C  
ATOM   1662  OE1 GLN   124      67.105  47.285  62.056  1.00  0.00           O  
ATOM   1663  NE2 GLN   124      68.932  46.247  62.468  1.00  0.00           N  
ATOM   1664 HE21 GLN   124      69.338  45.365  62.747  1.00  0.00           H  
ATOM   1665 HE22 GLN   124      69.383  46.990  61.954  1.00  0.00           H  
ATOM   1666  C   GLN   124      64.586  46.361  65.602  1.00  0.00           C  
ATOM   1667  O   GLN   124      63.442  46.083  65.240  1.00  0.00           O  
ATOM   1668  N   PRO   125      64.963  47.390  66.425  1.00  0.00           N  
ATOM   1669  CD  PRO   125      64.042  48.221  67.103  1.00  0.00           C  
ATOM   1670  HD2 PRO   125      63.202  47.587  67.387  1.00  0.00           H  
ATOM   1671  HD3 PRO   125      63.667  49.031  66.477  1.00  0.00           H  
ATOM   1672  CG  PRO   125      64.752  48.764  68.381  1.00  0.00           C  
ATOM   1673  HG2 PRO   125      64.731  47.996  69.154  1.00  0.00           H  
ATOM   1674  HG3 PRO   125      64.364  49.708  68.763  1.00  0.00           H  
ATOM   1675  CB  PRO   125      66.163  48.983  67.779  1.00  0.00           C  
ATOM   1676  HB2 PRO   125      66.846  48.909  68.625  1.00  0.00           H  
ATOM   1677  HB3 PRO   125      66.212  49.925  67.233  1.00  0.00           H  
ATOM   1678  CA  PRO   125      66.323  47.795  66.860  1.00  0.00           C  
ATOM   1679  HA  PRO   125      66.859  48.032  65.941  1.00  0.00           H  
ATOM   1680  C   PRO   125      67.090  46.745  67.622  1.00  0.00           C  
ATOM   1681  O   PRO   125      66.544  45.914  68.365  1.00  0.00           O  
ATOM   1682  N   GLN   126      68.365  46.868  67.519  1.00  0.00           N  
ATOM   1683  H   GLN   126      68.782  47.673  67.074  1.00  0.00           H  
ATOM   1684  CA  GLN   126      69.388  46.076  68.134  1.00  0.00           C  
ATOM   1685  HA  GLN   126      69.161  45.010  68.112  1.00  0.00           H  
ATOM   1686  CB  GLN   126      70.679  46.345  67.414  1.00  0.00           C  
ATOM   1687  HB2 GLN   126      70.632  45.885  66.427  1.00  0.00           H  
ATOM   1688  HB3 GLN   126      70.895  47.398  67.239  1.00  0.00           H  
ATOM   1689  CG  GLN   126      71.913  45.666  68.033  1.00  0.00           C  
ATOM   1690  HG2 GLN   126      72.812  46.027  67.533  1.00  0.00           H  
ATOM   1691  HG3 GLN   126      72.022  46.008  69.062  1.00  0.00           H  
ATOM   1692  CD  GLN   126      71.963  44.125  68.022  1.00  0.00           C  
ATOM   1693  OE1 GLN   126      71.089  43.498  67.466  1.00  0.00           O  
ATOM   1694  NE2 GLN   126      72.867  43.536  68.699  1.00  0.00           N  
ATOM   1695 HE21 GLN   126      73.551  44.030  69.254  1.00  0.00           H  
ATOM   1696 HE22 GLN   126      72.681  42.570  68.926  1.00  0.00           H  
ATOM   1697  C   GLN   126      69.432  46.361  69.628  1.00  0.00           C  
ATOM   1698  O   GLN   126      69.178  47.514  70.054  1.00  0.00           O  
ATOM   1699  N   SER   127      69.680  45.363  70.437  1.00  0.00           N  
ATOM   1700  H   SER   127      69.770  44.455  70.004  1.00  0.00           H  
ATOM   1701  CA  SER   127      70.043  45.391  71.895  1.00  0.00           C  
ATOM   1702  HA  SER   127      70.378  44.376  72.108  1.00  0.00           H  
ATOM   1703  CB  SER   127      71.068  46.484  72.160  1.00  0.00           C  
ATOM   1704  HB2 SER   127      71.856  46.532  71.409  1.00  0.00           H  
ATOM   1705  HB3 SER   127      70.483  47.394  72.026  1.00  0.00           H  
ATOM   1706  OG  SER   127      71.537  46.351  73.461  1.00  0.00           O  
ATOM   1707  HG  SER   127      72.485  46.205  73.424  1.00  0.00           H  
ATOM   1708  C   SER   127      68.760  45.565  72.784  1.00  0.00           C  
ATOM   1709  O   SER   127      68.610  44.912  73.759  1.00  0.00           O  
ATOM   1710  N   GLY   128      67.731  46.344  72.408  1.00  0.00           N  
ATOM   1711  H   GLY   128      67.756  46.857  71.538  1.00  0.00           H  
ATOM   1712  CA  GLY   128      66.494  46.534  73.145  1.00  0.00           C  
ATOM   1713  HA2 GLY   128      65.991  45.567  73.172  1.00  0.00           H  
ATOM   1714  HA3 GLY   128      66.775  46.794  74.166  1.00  0.00           H  
ATOM   1715  C   GLY   128      65.426  47.488  72.627  1.00  0.00           C  
ATOM   1716  O   GLY   128      65.676  48.285  71.754  1.00  0.00           O  
ATOM   1717  N   SER   129      64.170  47.276  72.899  1.00  0.00           N  
ATOM   1718  H   SER   129      63.542  47.934  72.460  1.00  0.00           H  
ATOM   1719  CA  SER   129      63.450  46.450  73.924  1.00  0.00           C  
ATOM   1720  HA  SER   129      62.503  46.967  74.079  1.00  0.00           H  
ATOM   1721  CB  SER   129      63.042  45.137  73.398  1.00  0.00           C  
ATOM   1722  HB2 SER   129      63.910  44.484  73.301  1.00  0.00           H  
ATOM   1723  HB3 SER   129      62.454  44.770  74.239  1.00  0.00           H  
ATOM   1724  OG  SER   129      62.348  45.201  72.177  1.00  0.00           O  
ATOM   1725  HG  SER   129      63.006  45.418  71.513  1.00  0.00           H  
ATOM   1726  C   SER   129      64.123  46.435  75.290  1.00  0.00           C  
ATOM   1727  O   SER   129      64.503  45.329  75.701  1.00  0.00           O  
ATOM   1728  N   TYR   130      64.259  47.592  76.028  1.00  0.00           N  
ATOM   1729  H   TYR   130      63.589  48.305  75.778  1.00  0.00           H  
ATOM   1730  CA  TYR   130      64.926  47.523  77.345  1.00  0.00           C  
ATOM   1731  HA  TYR   130      64.711  46.535  77.752  1.00  0.00           H  
ATOM   1732  CB  TYR   130      66.414  47.524  77.167  1.00  0.00           C  
ATOM   1733  HB2 TYR   130      66.685  46.589  76.675  1.00  0.00           H  
ATOM   1734  HB3 TYR   130      66.801  48.358  76.583  1.00  0.00           H  
ATOM   1735  CG  TYR   130      67.187  47.607  78.477  1.00  0.00           C  
ATOM   1736  CD1 TYR   130      68.016  48.750  78.821  1.00  0.00           C  
ATOM   1737  HD1 TYR   130      68.209  49.536  78.106  1.00  0.00           H  
ATOM   1738  CE1 TYR   130      68.673  48.804  80.085  1.00  0.00           C  
ATOM   1739  HE1 TYR   130      69.349  49.639  80.194  1.00  0.00           H  
ATOM   1740  CZ  TYR   130      68.603  47.760  80.981  1.00  0.00           C  
ATOM   1741  OH  TYR   130      69.404  47.729  82.122  1.00  0.00           O  
ATOM   1742  HH  TYR   130      69.314  46.953  82.679  1.00  0.00           H  
ATOM   1743  CE2 TYR   130      67.791  46.652  80.657  1.00  0.00           C  
ATOM   1744  HE2 TYR   130      67.865  45.787  81.299  1.00  0.00           H  
ATOM   1745  CD2 TYR   130      67.144  46.574  79.424  1.00  0.00           C  
ATOM   1746  HD2 TYR   130      66.554  45.691  79.229  1.00  0.00           H  
ATOM   1747  C   TYR   130      64.516  48.670  78.370  1.00  0.00           C  
ATOM   1748  O   TYR   130      65.007  49.747  78.221  1.00  0.00           O  
ATOM   1749  N   SER   131      63.623  48.536  79.347  1.00  0.00           N  
ATOM   1750  H   SER   131      63.527  49.338  79.954  1.00  0.00           H  
ATOM   1751  CA  SER   131      62.794  47.371  79.703  1.00  0.00           C  
ATOM   1752  HA  SER   131      62.102  47.785  80.436  1.00  0.00           H  
ATOM   1753  CB  SER   131      61.932  46.818  78.573  1.00  0.00           C  
ATOM   1754  HB2 SER   131      62.610  46.278  77.912  1.00  0.00           H  
ATOM   1755  HB3 SER   131      61.092  46.224  78.935  1.00  0.00           H  
ATOM   1756  OG  SER   131      61.540  47.885  77.801  1.00  0.00           O  
ATOM   1757  HG  SER   131      60.683  48.150  78.143  1.00  0.00           H  
ATOM   1758  C   SER   131      63.558  46.226  80.458  1.00  0.00           C  
ATOM   1759  O   SER   131      64.094  45.267  79.842  1.00  0.00           O  
ATOM   1760  N   GLN   132      63.656  46.181  81.793  1.00  0.00           N  
ATOM   1761  H   GLN   132      64.206  45.411  82.148  1.00  0.00           H  
ATOM   1762  CA  GLN   132      62.844  46.927  82.765  1.00  0.00           C  
ATOM   1763  HA  GLN   132      62.941  47.976  82.484  1.00  0.00           H  
ATOM   1764  CB  GLN   132      61.415  46.283  82.731  1.00  0.00           C  
ATOM   1765  HB2 GLN   132      60.986  46.492  81.751  1.00  0.00           H  
ATOM   1766  HB3 GLN   132      61.558  45.206  82.828  1.00  0.00           H  
ATOM   1767  CG  GLN   132      60.437  46.720  83.867  1.00  0.00           C  
ATOM   1768  HG2 GLN   132      59.673  45.958  84.020  1.00  0.00           H  
ATOM   1769  HG3 GLN   132      60.899  46.836  84.847  1.00  0.00           H  
ATOM   1770  CD  GLN   132      59.858  48.081  83.615  1.00  0.00           C  
ATOM   1771  OE1 GLN   132      60.560  49.070  83.873  1.00  0.00           O  
ATOM   1772  NE2 GLN   132      58.651  48.238  83.137  1.00  0.00           N  
ATOM   1773 HE21 GLN   132      58.175  47.463  82.699  1.00  0.00           H  
ATOM   1774 HE22 GLN   132      58.372  49.205  83.064  1.00  0.00           H  
ATOM   1775  C   GLN   132      63.450  46.768  84.175  1.00  0.00           C  
ATOM   1776  O   GLN   132      63.892  45.637  84.492  1.00  0.00           O  
ATOM   1777  N   GLN   133      63.483  47.848  84.953  1.00  0.00           N  
ATOM   1778  H   GLN   133      63.282  48.747  84.537  1.00  0.00           H  
ATOM   1779  CA  GLN   133      63.960  47.845  86.418  1.00  0.00           C  
ATOM   1780  HA  GLN   133      64.098  48.825  86.873  1.00  0.00           H  
ATOM   1781  CB  GLN   133      62.812  47.259  87.311  1.00  0.00           C  
ATOM   1782  HB2 GLN   133      62.338  46.502  86.686  1.00  0.00           H  
ATOM   1783  HB3 GLN   133      63.176  46.772  88.216  1.00  0.00           H  
ATOM   1784  CG  GLN   133      61.610  48.182  87.559  1.00  0.00           C  
ATOM   1785  HG2 GLN   133      61.837  49.017  88.222  1.00  0.00           H  
ATOM   1786  HG3 GLN   133      61.300  48.638  86.619  1.00  0.00           H  
ATOM   1787  CD  GLN   133      60.397  47.306  88.002  1.00  0.00           C  
ATOM   1788  OE1 GLN   133      59.473  47.169  87.244  1.00  0.00           O  
ATOM   1789  NE2 GLN   133      60.546  46.797  89.149  1.00  0.00           N  
ATOM   1790 HE21 GLN   133      61.411  47.028  89.615  1.00  0.00           H  
ATOM   1791 HE22 GLN   133      59.782  46.323  89.608  1.00  0.00           H  
ATOM   1792  C   GLN   133      65.362  47.172  86.702  1.00  0.00           C  
ATOM   1793  O   GLN   133      65.412  46.254  87.491  1.00  0.00           O  
ATOM   1794  N   PRO   134      66.474  47.704  86.167  1.00  0.00           N  
ATOM   1795  CD  PRO   134      67.790  47.246  86.696  1.00  0.00           C  
ATOM   1796  HD2 PRO   134      68.214  46.469  86.059  1.00  0.00           H  
ATOM   1797  HD3 PRO   134      67.724  46.943  87.741  1.00  0.00           H  
ATOM   1798  CG  PRO   134      68.711  48.462  86.668  1.00  0.00           C  
ATOM   1799  HG2 PRO   134      69.666  48.042  86.352  1.00  0.00           H  
ATOM   1800  HG3 PRO   134      68.699  48.857  87.683  1.00  0.00           H  
ATOM   1801  CB  PRO   134      68.151  49.330  85.524  1.00  0.00           C  
ATOM   1802  HB2 PRO   134      68.725  49.225  84.602  1.00  0.00           H  
ATOM   1803  HB3 PRO   134      67.993  50.344  85.889  1.00  0.00           H  
ATOM   1804  CA  PRO   134      66.707  48.818  85.280  1.00  0.00           C  
ATOM   1805  HA  PRO   134      66.023  49.630  85.527  1.00  0.00           H  
ATOM   1806  C   PRO   134      66.500  48.448  83.791  1.00  0.00           C  
ATOM   1807  O   PRO   134      66.551  47.261  83.488  1.00  0.00           O  
ATOM   1808  N   SER   135      66.343  49.308  82.772  1.00  0.00           N  
ATOM   1809  H   SER   135      66.237  48.881  81.863  1.00  0.00           H  
ATOM   1810  CA  SER   135      66.114  50.769  82.983  1.00  0.00           C  
ATOM   1811  HA  SER   135      66.857  51.260  83.611  1.00  0.00           H  
ATOM   1812  CB  SER   135      66.153  51.458  81.613  1.00  0.00           C  
ATOM   1813  HB2 SER   135      67.194  51.536  81.301  1.00  0.00           H  
ATOM   1814  HB3 SER   135      65.739  50.857  80.803  1.00  0.00           H  
ATOM   1815  OG  SER   135      65.470  52.703  81.672  1.00  0.00           O  
ATOM   1816  HG  SER   135      64.708  52.501  81.125  1.00  0.00           H  
ATOM   1817  C   SER   135      64.783  51.010  83.749  1.00  0.00           C  
ATOM   1818  O   SER   135      63.791  50.310  83.528  1.00  0.00           O  
ATOM   1819  N   TYR   136      64.666  52.056  84.546  1.00  0.00           N  
ATOM   1820  H   TYR   136      65.474  52.650  84.663  1.00  0.00           H  
ATOM   1821  CA  TYR   136      63.542  52.590  85.229  1.00  0.00           C  
ATOM   1822  HA  TYR   136      62.831  51.818  85.526  1.00  0.00           H  
ATOM   1823  CB  TYR   136      64.061  53.127  86.563  1.00  0.00           C  
ATOM   1824  HB2 TYR   136      64.742  53.942  86.319  1.00  0.00           H  
ATOM   1825  HB3 TYR   136      63.264  53.480  87.217  1.00  0.00           H  
ATOM   1826  CG  TYR   136      64.829  52.123  87.409  1.00  0.00           C  
ATOM   1827  CD1 TYR   136      64.165  51.102  88.087  1.00  0.00           C  
ATOM   1828  HD1 TYR   136      63.130  50.903  87.853  1.00  0.00           H  
ATOM   1829  CE1 TYR   136      64.935  50.263  88.952  1.00  0.00           C  
ATOM   1830  HE1 TYR   136      64.418  49.462  89.458  1.00  0.00           H  
ATOM   1831  CZ  TYR   136      66.299  50.512  89.258  1.00  0.00           C  
ATOM   1832  OH  TYR   136      67.068  49.761  90.085  1.00  0.00           O  
ATOM   1833  HH  TYR   136      66.691  48.896  90.263  1.00  0.00           H  
ATOM   1834  CE2 TYR   136      66.942  51.541  88.550  1.00  0.00           C  
ATOM   1835  HE2 TYR   136      68.007  51.687  88.648  1.00  0.00           H  
ATOM   1836  CD2 TYR   136      66.206  52.305  87.653  1.00  0.00           C  
ATOM   1837  HD2 TYR   136      66.678  53.122  87.128  1.00  0.00           H  
ATOM   1838  C   TYR   136      62.970  53.759  84.378  1.00  0.00           C  
ATOM   1839  O   TYR   136      63.630  54.837  84.339  1.00  0.00           O  
ATOM   1840  N   GLY   137      61.795  53.748  83.762  1.00  0.00           N  
ATOM   1841  H   GLY   137      61.742  54.403  82.996  1.00  0.00           H  
ATOM   1842  CA  GLY   137      60.875  52.664  83.802  1.00  0.00           C  
ATOM   1843  HA2 GLY   137      60.067  52.945  83.127  1.00  0.00           H  
ATOM   1844  HA3 GLY   137      61.364  51.770  83.414  1.00  0.00           H  
ATOM   1845  C   GLY   137      60.257  52.252  85.125  1.00  0.00           C  
ATOM   1846  O   GLY   137      60.713  52.524  86.243  1.00  0.00           O  
ATOM   1847  N   GLY   138      59.204  51.396  84.973  1.00  0.00           N  
ATOM   1848  H   GLY   138      58.898  51.241  84.024  1.00  0.00           H  
ATOM   1849  CA  GLY   138      58.424  50.809  86.019  1.00  0.00           C  
ATOM   1850  HA2 GLY   138      57.635  50.156  85.646  1.00  0.00           H  
ATOM   1851  HA3 GLY   138      59.063  50.189  86.647  1.00  0.00           H  
ATOM   1852  C   GLY   138      57.711  51.822  86.944  1.00  0.00           C  
ATOM   1853  O   GLY   138      57.687  53.070  86.724  1.00  0.00           O  
ATOM   1854  N   GLN   139      56.941  51.364  88.001  1.00  0.00           N  
ATOM   1855  H   GLN   139      56.465  52.130  88.456  1.00  0.00           H  
ATOM   1856  CA  GLN   139      56.759  49.984  88.510  1.00  0.00           C  
ATOM   1857  HA  GLN   139      56.853  49.322  87.649  1.00  0.00           H  
ATOM   1858  CB  GLN   139      57.899  49.487  89.456  1.00  0.00           C  
ATOM   1859  HB2 GLN   139      57.745  48.425  89.647  1.00  0.00           H  
ATOM   1860  HB3 GLN   139      58.833  49.544  88.896  1.00  0.00           H  
ATOM   1861  CG  GLN   139      58.025  50.284  90.781  1.00  0.00           C  
ATOM   1862  HG2 GLN   139      58.997  50.777  90.799  1.00  0.00           H  
ATOM   1863  HG3 GLN   139      57.227  51.025  90.761  1.00  0.00           H  
ATOM   1864  CD  GLN   139      57.898  49.520  92.146  1.00  0.00           C  
ATOM   1865  OE1 GLN   139      57.298  48.434  92.096  1.00  0.00           O  
ATOM   1866  NE2 GLN   139      58.399  50.066  93.246  1.00  0.00           N  
ATOM   1867 HE21 GLN   139      58.865  50.946  93.078  1.00  0.00           H  
ATOM   1868 HE22 GLN   139      58.223  49.615  94.133  1.00  0.00           H  
ATOM   1869  C   GLN   139      55.356  49.744  89.131  1.00  0.00           C  
ATOM   1870  O   GLN   139      55.159  48.858  89.880  1.00  0.00           O  
ATOM   1871  N   GLN   140      54.422  50.631  88.794  1.00  0.00           N  
ATOM   1872  H   GLN   140      54.572  51.404  88.162  1.00  0.00           H  
ATOM   1873  CA  GLN   140      53.011  50.508  89.116  1.00  0.00           C  
ATOM   1874  HA  GLN   140      52.505  51.345  88.635  1.00  0.00           H  
ATOM   1875  CB  GLN   140      52.360  49.222  88.592  1.00  0.00           C  
ATOM   1876  HB2 GLN   140      52.938  48.328  88.827  1.00  0.00           H  
ATOM   1877  HB3 GLN   140      51.374  48.994  88.996  1.00  0.00           H  
ATOM   1878  CG  GLN   140      52.214  49.335  87.086  1.00  0.00           C  
ATOM   1879  HG2 GLN   140      53.082  49.597  86.482  1.00  0.00           H  
ATOM   1880  HG3 GLN   140      51.784  48.400  86.728  1.00  0.00           H  
ATOM   1881  CD  GLN   140      51.144  50.326  86.697  1.00  0.00           C  
ATOM   1882  OE1 GLN   140      50.277  50.735  87.415  1.00  0.00           O  
ATOM   1883  NE2 GLN   140      51.030  50.603  85.427  1.00  0.00           N  
ATOM   1884 HE21 GLN   140      51.662  50.339  84.685  1.00  0.00           H  
ATOM   1885 HE22 GLN   140      50.456  51.421  85.283  1.00  0.00           H  
ATOM   1886  C   GLN   140      52.649  50.840  90.589  1.00  0.00           C  
ATOM   1887  O   GLN   140      51.545  50.715  91.101  1.00  0.00           O  
ATOM   1888  N   GLN   141      53.570  51.527  91.295  1.00  0.00           N  
ATOM   1889  H   GLN   141      54.436  51.729  90.816  1.00  0.00           H  
ATOM   1890  CA  GLN   141      53.629  51.836  92.717  1.00  0.00           C  
ATOM   1891  HA  GLN   141      52.895  51.257  93.277  1.00  0.00           H  
ATOM   1892  CB  GLN   141      54.963  51.307  93.283  1.00  0.00           C  
ATOM   1893  HB2 GLN   141      55.551  50.889  92.466  1.00  0.00           H  
ATOM   1894  HB3 GLN   141      55.381  52.064  93.947  1.00  0.00           H  
ATOM   1895  CG  GLN   141      54.686  50.031  94.033  1.00  0.00           C  
ATOM   1896  HG2 GLN   141      55.626  49.605  94.383  1.00  0.00           H  
ATOM   1897  HG3 GLN   141      54.103  50.234  94.932  1.00  0.00           H  
ATOM   1898  CD  GLN   141      53.958  48.914  93.125  1.00  0.00           C  
ATOM   1899  OE1 GLN   141      52.762  48.805  93.003  1.00  0.00           O  
ATOM   1900  NE2 GLN   141      54.658  47.988  92.561  1.00  0.00           N  
ATOM   1901 HE21 GLN   141      55.665  47.983  92.636  1.00  0.00           H  
ATOM   1902 HE22 GLN   141      54.192  47.357  91.924  1.00  0.00           H  
ATOM   1903  C   GLN   141      53.353  53.375  92.843  1.00  0.00           C  
ATOM   1904  O   GLN   141      54.079  54.120  92.209  1.00  0.00           O  
ATOM   1905  N   SER   142      52.295  53.883  93.509  1.00  0.00           N  
ATOM   1906  H   SER   142      52.099  54.840  93.252  1.00  0.00           H  
ATOM   1907  CA  SER   142      51.349  53.204  94.389  1.00  0.00           C  
ATOM   1908  HA  SER   142      50.932  54.036  94.956  1.00  0.00           H  
ATOM   1909  CB  SER   142      50.187  52.624  93.569  1.00  0.00           C  
ATOM   1910  HB2 SER   142      49.828  53.438  92.939  1.00  0.00           H  
ATOM   1911  HB3 SER   142      50.559  51.784  92.981  1.00  0.00           H  
ATOM   1912  OG  SER   142      49.164  52.263  94.459  1.00  0.00           O  
ATOM   1913  HG  SER   142      48.930  51.338  94.355  1.00  0.00           H  
ATOM   1914  C   SER   142      51.985  52.306  95.422  1.00  0.00           C  
ATOM   1915  O   SER   142      51.798  51.107  95.465  1.00  0.00           O  
ATOM   1916  N   TYR   143      52.800  52.906  96.286  1.00  0.00           N  
ATOM   1917  H   TYR   143      52.906  53.904  96.174  1.00  0.00           H  
ATOM   1918  CA  TYR   143      53.324  52.213  97.429  1.00  0.00           C  
ATOM   1919  HA  TYR   143      53.698  51.285  96.997  1.00  0.00           H  
ATOM   1920  CB  TYR   143      54.576  52.947  97.984  1.00  0.00           C  
ATOM   1921  HB2 TYR   143      54.289  53.791  98.612  1.00  0.00           H  
ATOM   1922  HB3 TYR   143      55.074  52.288  98.696  1.00  0.00           H  
ATOM   1923  CG  TYR   143      55.570  53.385  96.976  1.00  0.00           C  
ATOM   1924  CD1 TYR   143      56.600  52.528  96.535  1.00  0.00           C  
ATOM   1925  HD1 TYR   143      56.400  51.519  96.865  1.00  0.00           H  
ATOM   1926  CE1 TYR   143      57.637  53.091  95.715  1.00  0.00           C  
ATOM   1927  HE1 TYR   143      58.293  52.504  95.090  1.00  0.00           H  
ATOM   1928  CZ  TYR   143      57.701  54.498  95.505  1.00  0.00           C  
ATOM   1929  OH  TYR   143      58.704  55.018  94.828  1.00  0.00           O  
ATOM   1930  HH  TYR   143      58.721  55.975  94.750  1.00  0.00           H  
ATOM   1931  CE2 TYR   143      56.756  55.332  96.104  1.00  0.00           C  
ATOM   1932  HE2 TYR   143      56.878  56.395  95.962  1.00  0.00           H  
ATOM   1933  CD2 TYR   143      55.625  54.782  96.688  1.00  0.00           C  
ATOM   1934  HD2 TYR   143      54.776  55.388  96.967  1.00  0.00           H  
ATOM   1935  C   TYR   143      52.310  51.848  98.501  1.00  0.00           C  
ATOM   1936  O   TYR   143      51.676  52.714  99.142  1.00  0.00           O  
ATOM   1937  N   GLY   144      52.110  50.546  98.788  1.00  0.00           N  
ATOM   1938  H   GLY   144      52.784  49.865  98.469  1.00  0.00           H  
ATOM   1939  CA  GLY   144      50.953  50.098  99.650  1.00  0.00           C  
ATOM   1940  HA2 GLY   144      50.858  49.032  99.442  1.00  0.00           H  
ATOM   1941  HA3 GLY   144      51.278  50.152 100.689  1.00  0.00           H  
ATOM   1942  C   GLY   144      49.625  50.894  99.416  1.00  0.00           C  
ATOM   1943  O   GLY   144      49.251  51.374  98.269  1.00  0.00           O  
ATOM   1944  N   GLN   145      48.910  51.127 100.585  1.00  0.00           N  
ATOM   1945  H   GLN   145      49.229  50.685 101.435  1.00  0.00           H  
ATOM   1946  CA  GLN   145      47.670  51.909 100.628  1.00  0.00           C  
ATOM   1947  HA  GLN   145      47.604  52.361  99.638  1.00  0.00           H  
ATOM   1948  CB  GLN   145      46.465  51.004 100.771  1.00  0.00           C  
ATOM   1949  HB2 GLN   145      46.532  50.498 101.734  1.00  0.00           H  
ATOM   1950  HB3 GLN   145      45.626  51.699 100.774  1.00  0.00           H  
ATOM   1951  CG  GLN   145      46.341  49.939  99.652  1.00  0.00           C  
ATOM   1952  HG2 GLN   145      45.307  49.600  99.587  1.00  0.00           H  
ATOM   1953  HG3 GLN   145      46.639  50.220  98.642  1.00  0.00           H  
ATOM   1954  CD  GLN   145      47.116  48.656  99.926  1.00  0.00           C  
ATOM   1955  OE1 GLN   145      47.356  48.222 101.031  1.00  0.00           O  
ATOM   1956  NE2 GLN   145      47.504  47.892  98.958  1.00  0.00           N  
ATOM   1957 HE21 GLN   145      47.857  46.997  99.262  1.00  0.00           H  
ATOM   1958 HE22 GLN   145      47.235  48.125  98.012  1.00  0.00           H  
ATOM   1959  C   GLN   145      47.700  53.157 101.547  1.00  0.00           C  
ATOM   1960  O   GLN   145      48.660  53.352 102.278  1.00  0.00           O  
ATOM   1961  N   GLN   146      46.661  53.980 101.449  1.00  0.00           N  
ATOM   1962  H   GLN   146      45.927  53.811 100.776  1.00  0.00           H  
ATOM   1963  CA  GLN   146      46.569  55.409 101.881  1.00  0.00           C  
ATOM   1964  HA  GLN   146      47.541  55.895 101.794  1.00  0.00           H  
ATOM   1965  CB  GLN   146      45.679  56.127 100.868  1.00  0.00           C  
ATOM   1966  HB2 GLN   146      44.734  55.588 100.794  1.00  0.00           H  
ATOM   1967  HB3 GLN   146      45.580  57.159 101.203  1.00  0.00           H  
ATOM   1968  CG  GLN   146      46.269  56.087  99.443  1.00  0.00           C  
ATOM   1969  HG2 GLN   146      47.252  56.559  99.426  1.00  0.00           H  
ATOM   1970  HG3 GLN   146      46.328  55.111  98.961  1.00  0.00           H  
ATOM   1971  CD  GLN   146      45.472  56.959  98.469  1.00  0.00           C  
ATOM   1972  OE1 GLN   146      45.499  58.194  98.645  1.00  0.00           O  
ATOM   1973  NE2 GLN   146      44.736  56.330  97.561  1.00  0.00           N  
ATOM   1974 HE21 GLN   146      45.011  55.376  97.374  1.00  0.00           H  
ATOM   1975 HE22 GLN   146      44.157  56.860  96.926  1.00  0.00           H  
ATOM   1976  C   GLN   146      45.921  55.334 103.279  1.00  0.00           C  
ATOM   1977  O   GLN   146      44.824  55.669 103.502  1.00  0.00           O  
ATOM   1978  N   GLN   147      46.779  54.947 104.318  1.00  0.00           N  
ATOM   1979  H   GLN   147      47.753  54.719 104.179  1.00  0.00           H  
ATOM   1980  CA  GLN   147      46.437  54.899 105.765  1.00  0.00           C  
ATOM   1981  HA  GLN   147      45.630  54.173 105.855  1.00  0.00           H  
ATOM   1982  CB  GLN   147      47.659  54.372 106.564  1.00  0.00           C  
ATOM   1983  HB2 GLN   147      48.236  55.288 106.695  1.00  0.00           H  
ATOM   1984  HB3 GLN   147      47.314  54.088 107.559  1.00  0.00           H  
ATOM   1985  CG  GLN   147      48.499  53.269 105.952  1.00  0.00           C  
ATOM   1986  HG2 GLN   147      49.067  53.721 105.139  1.00  0.00           H  
ATOM   1987  HG3 GLN   147      49.255  52.979 106.682  1.00  0.00           H  
ATOM   1988  CD  GLN   147      47.789  52.049 105.422  1.00  0.00           C  
ATOM   1989  OE1 GLN   147      46.650  51.728 105.676  1.00  0.00           O  
ATOM   1990  NE2 GLN   147      48.542  51.348 104.627  1.00  0.00           N  
ATOM   1991 HE21 GLN   147      49.509  51.586 104.460  1.00  0.00           H  
ATOM   1992 HE22 GLN   147      48.190  50.661 103.975  1.00  0.00           H  
ATOM   1993  C   GLN   147      45.918  56.205 106.382  1.00  0.00           C  
ATOM   1994  O   GLN   147      46.086  57.281 105.866  1.00  0.00           O  
ATOM   1995  N   SER   148      45.144  56.097 107.518  1.00  0.00           N  
ATOM   1996  H   SER   148      45.141  55.208 107.998  1.00  0.00           H  
ATOM   1997  CA  SER   148      44.436  57.248 108.067  1.00  0.00           C  
ATOM   1998  HA  SER   148      43.600  57.500 107.414  1.00  0.00           H  
ATOM   1999  CB  SER   148      43.743  56.811 109.303  1.00  0.00           C  
ATOM   2000  HB2 SER   148      44.321  56.159 109.958  1.00  0.00           H  
ATOM   2001  HB3 SER   148      43.478  57.699 109.877  1.00  0.00           H  
ATOM   2002  OG  SER   148      42.510  56.167 108.871  1.00  0.00           O  
ATOM   2003  HG  SER   148      42.757  55.303 108.533  1.00  0.00           H  
ATOM   2004  C   SER   148      45.268  58.551 108.316  1.00  0.00           C  
ATOM   2005  O   SER   148      46.440  58.497 108.582  1.00  0.00           O  
ATOM   2006  N   TYR   149      44.608  59.685 108.134  1.00  0.00           N  
ATOM   2007  H   TYR   149      43.608  59.595 108.026  1.00  0.00           H  
ATOM   2008  CA  TYR   149      45.212  60.992 108.061  1.00  0.00           C  
ATOM   2009  HA  TYR   149      45.852  60.940 107.181  1.00  0.00           H  
ATOM   2010  CB  TYR   149      44.072  62.022 107.895  1.00  0.00           C  
ATOM   2011  HB2 TYR   149      43.577  61.820 106.945  1.00  0.00           H  
ATOM   2012  HB3 TYR   149      43.394  61.953 108.747  1.00  0.00           H  
ATOM   2013  CG  TYR   149      44.565  63.436 107.711  1.00  0.00           C  
ATOM   2014  CD1 TYR   149      44.641  64.405 108.799  1.00  0.00           C  
ATOM   2015  HD1 TYR   149      44.147  64.146 109.724  1.00  0.00           H  
ATOM   2016  CE1 TYR   149      45.230  65.676 108.543  1.00  0.00           C  
ATOM   2017  HE1 TYR   149      45.177  66.495 109.245  1.00  0.00           H  
ATOM   2018  CZ  TYR   149      45.858  65.985 107.325  1.00  0.00           C  
ATOM   2019  OH  TYR   149      46.542  67.161 107.229  1.00  0.00           O  
ATOM   2020  HH  TYR   149      46.403  67.661 108.036  1.00  0.00           H  
ATOM   2021  CE2 TYR   149      45.928  64.994 106.350  1.00  0.00           C  
ATOM   2022  HE2 TYR   149      46.624  65.168 105.543  1.00  0.00           H  
ATOM   2023  CD2 TYR   149      45.298  63.751 106.575  1.00  0.00           C  
ATOM   2024  HD2 TYR   149      45.363  63.053 105.753  1.00  0.00           H  
ATOM   2025  C   TYR   149      45.917  61.366 109.309  1.00  0.00           C  
ATOM   2026  O   TYR   149      45.455  61.308 110.413  1.00  0.00           O  
ATOM   2027  N   ASN   150      47.172  61.719 109.142  1.00  0.00           N  
ATOM   2028  H   ASN   150      47.465  61.754 108.176  1.00  0.00           H  
ATOM   2029  CA  ASN   150      48.119  62.154 110.132  1.00  0.00           C  
ATOM   2030  HA  ASN   150      47.649  61.953 111.095  1.00  0.00           H  
ATOM   2031  CB  ASN   150      49.400  61.348 109.887  1.00  0.00           C  
ATOM   2032  HB2 ASN   150      49.175  60.306 109.658  1.00  0.00           H  
ATOM   2033  HB3 ASN   150      49.897  61.658 108.968  1.00  0.00           H  
ATOM   2034  CG  ASN   150      50.366  61.469 111.097  1.00  0.00           C  
ATOM   2035  OD1 ASN   150      49.935  61.459 112.213  1.00  0.00           O  
ATOM   2036  ND2 ASN   150      51.662  61.684 110.991  1.00  0.00           N  
ATOM   2037 HD21 ASN   150      52.185  61.635 111.853  1.00  0.00           H  
ATOM   2038 HD22 ASN   150      52.230  61.756 110.159  1.00  0.00           H  
ATOM   2039  C   ASN   150      48.433  63.685 109.969  1.00  0.00           C  
ATOM   2040  O   ASN   150      49.032  64.089 108.958  1.00  0.00           O  
ATOM   2041  N   PRO   151      48.236  64.585 110.949  1.00  0.00           N  
ATOM   2042  CD  PRO   151      47.250  64.330 112.018  1.00  0.00           C  
ATOM   2043  HD2 PRO   151      47.669  63.576 112.685  1.00  0.00           H  
ATOM   2044  HD3 PRO   151      46.233  64.212 111.644  1.00  0.00           H  
ATOM   2045  CG  PRO   151      47.226  65.671 112.697  1.00  0.00           C  
ATOM   2046  HG2 PRO   151      47.154  65.599 113.782  1.00  0.00           H  
ATOM   2047  HG3 PRO   151      46.397  66.246 112.284  1.00  0.00           H  
ATOM   2048  CB  PRO   151      48.568  66.336 112.407  1.00  0.00           C  
ATOM   2049  HB2 PRO   151      49.182  65.908 113.200  1.00  0.00           H  
ATOM   2050  HB3 PRO   151      48.561  67.412 112.581  1.00  0.00           H  
ATOM   2051  CA  PRO   151      48.774  65.932 110.973  1.00  0.00           C  
ATOM   2052  HA  PRO   151      48.088  66.558 110.403  1.00  0.00           H  
ATOM   2053  C   PRO   151      50.240  66.145 110.591  1.00  0.00           C  
ATOM   2054  O   PRO   151      51.003  65.201 110.799  1.00  0.00           O  
ATOM   2055  N   PRO   152      50.584  67.297 109.969  1.00  0.00           N  
ATOM   2056  CD  PRO   152      49.754  68.444 109.623  1.00  0.00           C  
ATOM   2057  HD2 PRO   152      49.460  68.965 110.535  1.00  0.00           H  
ATOM   2058  HD3 PRO   152      48.910  68.243 108.964  1.00  0.00           H  
ATOM   2059  CG  PRO   152      50.651  69.465 108.907  1.00  0.00           C  
ATOM   2060  HG2 PRO   152      50.752  70.284 109.619  1.00  0.00           H  
ATOM   2061  HG3 PRO   152      50.176  69.862 108.009  1.00  0.00           H  
ATOM   2062  CB  PRO   152      51.962  68.729 108.562  1.00  0.00           C  
ATOM   2063  HB2 PRO   152      52.845  69.365 108.504  1.00  0.00           H  
ATOM   2064  HB3 PRO   152      51.971  68.409 107.520  1.00  0.00           H  
ATOM   2065  CA  PRO   152      51.961  67.467 109.434  1.00  0.00           C  
ATOM   2066  HA  PRO   152      52.252  66.520 108.980  1.00  0.00           H  
ATOM   2067  C   PRO   152      52.855  67.770 110.618  1.00  0.00           C  
ATOM   2068  O   PRO   152      52.428  68.423 111.583  1.00  0.00           O  
ATOM   2069  N   GLN   153      54.030  67.197 110.661  1.00  0.00           N  
ATOM   2070  H   GLN   153      54.296  66.522 109.958  1.00  0.00           H  
ATOM   2071  CA  GLN   153      55.162  67.500 111.565  1.00  0.00           C  
ATOM   2072  HA  GLN   153      54.849  67.853 112.548  1.00  0.00           H  
ATOM   2073  CB  GLN   153      55.996  66.184 111.708  1.00  0.00           C  
ATOM   2074  HB2 GLN   153      56.465  65.995 110.742  1.00  0.00           H  
ATOM   2075  HB3 GLN   153      56.684  66.426 112.518  1.00  0.00           H  
ATOM   2076  CG  GLN   153      55.206  64.774 111.782  1.00  0.00           C  
ATOM   2077  HG2 GLN   153      54.471  64.882 112.579  1.00  0.00           H  
ATOM   2078  HG3 GLN   153      54.835  64.493 110.796  1.00  0.00           H  
ATOM   2079  CD  GLN   153      56.147  63.711 112.124  1.00  0.00           C  
ATOM   2080  OE1 GLN   153      57.310  63.800 111.818  1.00  0.00           O  
ATOM   2081  NE2 GLN   153      55.609  62.533 112.525  1.00  0.00           N  
ATOM   2082 HE21 GLN   153      54.625  62.379 112.690  1.00  0.00           H  
ATOM   2083 HE22 GLN   153      56.281  61.812 112.745  1.00  0.00           H  
ATOM   2084  C   GLN   153      56.098  68.597 111.011  1.00  0.00           C  
ATOM   2085  O   GLN   153      56.359  68.640 109.799  1.00  0.00           O  
ATOM   2086  N   GLY   154      56.650  69.429 111.920  1.00  0.00           N  
ATOM   2087  H   GLY   154      56.450  69.149 112.869  1.00  0.00           H  
ATOM   2088  CA  GLY   154      57.452  70.711 111.710  1.00  0.00           C  
ATOM   2089  HA2 GLY   154      57.615  71.119 112.707  1.00  0.00           H  
ATOM   2090  HA3 GLY   154      58.379  70.412 111.221  1.00  0.00           H  
ATOM   2091  C   GLY   154      56.872  71.828 110.799  1.00  0.00           C  
ATOM   2092  O   GLY   154      55.689  71.864 110.447  1.00  0.00           O  
ATOM   2093  N   TYR   155      57.763  72.661 110.234  1.00  0.00           N  
ATOM   2094  H   TYR   155      58.735  72.391 110.200  1.00  0.00           H  
ATOM   2095  CA  TYR   155      57.375  74.034 109.776  1.00  0.00           C  
ATOM   2096  HA  TYR   155      56.310  73.965 109.558  1.00  0.00           H  
ATOM   2097  CB  TYR   155      57.494  75.080 110.905  1.00  0.00           C  
ATOM   2098  HB2 TYR   155      58.513  75.392 111.131  1.00  0.00           H  
ATOM   2099  HB3 TYR   155      57.089  76.011 110.509  1.00  0.00           H  
ATOM   2100  CG  TYR   155      56.788  74.739 112.118  1.00  0.00           C  
ATOM   2101  CD1 TYR   155      57.491  74.283 113.213  1.00  0.00           C  
ATOM   2102  HD1 TYR   155      58.553  74.104 113.134  1.00  0.00           H  
ATOM   2103  CE1 TYR   155      56.848  73.942 114.434  1.00  0.00           C  
ATOM   2104  HE1 TYR   155      57.481  73.578 115.231  1.00  0.00           H  
ATOM   2105  CZ  TYR   155      55.474  74.223 114.575  1.00  0.00           C  
ATOM   2106  OH  TYR   155      54.829  73.878 115.732  1.00  0.00           O  
ATOM   2107  HH  TYR   155      53.896  73.660 115.691  1.00  0.00           H  
ATOM   2108  CE2 TYR   155      54.735  74.711 113.485  1.00  0.00           C  
ATOM   2109  HE2 TYR   155      53.719  75.029 113.665  1.00  0.00           H  
ATOM   2110  CD2 TYR   155      55.458  75.011 112.276  1.00  0.00           C  
ATOM   2111  HD2 TYR   155      54.882  75.335 111.422  1.00  0.00           H  
ATOM   2112  C   TYR   155      58.297  74.420 108.613  1.00  0.00           C  
ATOM   2113  O   TYR   155      59.410  74.886 108.780  1.00  0.00           O  
ATOM   2114  N   GLY   156      57.933  73.983 107.418  1.00  0.00           N  
ATOM   2115  H   GLY   156      58.592  74.025 106.653  1.00  0.00           H  
ATOM   2116  CA  GLY   156      56.538  73.646 106.967  1.00  0.00           C  
ATOM   2117  HA2 GLY   156      56.628  73.064 106.049  1.00  0.00           H  
ATOM   2118  HA3 GLY   156      56.112  73.058 107.781  1.00  0.00           H  
ATOM   2119  C   GLY   156      55.594  74.882 106.856  1.00  0.00           C  
ATOM   2120  O   GLY   156      56.047  75.970 106.437  1.00  0.00           O  
ATOM   2121  N   GLN   157      54.287  74.639 107.168  1.00  0.00           N  
ATOM   2122  H   GLN   157      53.984  73.751 107.542  1.00  0.00           H  
ATOM   2123  CA  GLN   157      53.389  75.788 107.255  1.00  0.00           C  
ATOM   2124  HA  GLN   157      53.479  76.342 106.321  1.00  0.00           H  
ATOM   2125  CB  GLN   157      51.999  75.337 107.476  1.00  0.00           C  
ATOM   2126  HB2 GLN   157      52.042  74.674 108.340  1.00  0.00           H  
ATOM   2127  HB3 GLN   157      51.276  76.100 107.762  1.00  0.00           H  
ATOM   2128  CG  GLN   157      51.586  74.637 106.229  1.00  0.00           C  
ATOM   2129  HG2 GLN   157      51.309  75.365 105.466  1.00  0.00           H  
ATOM   2130  HG3 GLN   157      52.436  74.033 105.911  1.00  0.00           H  
ATOM   2131  CD  GLN   157      50.372  73.713 106.445  1.00  0.00           C  
ATOM   2132  OE1 GLN   157      49.280  74.069 106.873  1.00  0.00           O  
ATOM   2133  NE2 GLN   157      50.646  72.436 106.368  1.00  0.00           N  
ATOM   2134 HE21 GLN   157      51.618  72.190 106.489  1.00  0.00           H  
ATOM   2135 HE22 GLN   157      49.960  71.695 106.392  1.00  0.00           H  
ATOM   2136  C   GLN   157      53.753  76.784 108.377  1.00  0.00           C  
ATOM   2137  O   GLN   157      54.355  76.416 109.419  1.00  0.00           O  
ATOM   2138  N   GLN   158      53.247  77.985 108.292  1.00  0.00           N  
ATOM   2139  H   GLN   158      53.356  78.555 109.119  1.00  0.00           H  
ATOM   2140  CA  GLN   158      52.804  78.712 107.099  1.00  0.00           C  
ATOM   2141  HA  GLN   158      52.193  78.123 106.415  1.00  0.00           H  
ATOM   2142  CB  GLN   158      51.954  79.875 107.677  1.00  0.00           C  
ATOM   2143  HB2 GLN   158      52.611  80.496 108.285  1.00  0.00           H  
ATOM   2144  HB3 GLN   158      51.632  80.357 106.753  1.00  0.00           H  
ATOM   2145  CG  GLN   158      50.787  79.534 108.621  1.00  0.00           C  
ATOM   2146  HG2 GLN   158      50.208  78.715 108.194  1.00  0.00           H  
ATOM   2147  HG3 GLN   158      51.142  79.229 109.606  1.00  0.00           H  
ATOM   2148  CD  GLN   158      49.800  80.654 108.803  1.00  0.00           C  
ATOM   2149  OE1 GLN   158      50.045  81.777 108.426  1.00  0.00           O  
ATOM   2150  NE2 GLN   158      48.631  80.428 109.321  1.00  0.00           N  
ATOM   2151 HE21 GLN   158      48.481  79.511 109.717  1.00  0.00           H  
ATOM   2152 HE22 GLN   158      47.928  81.146 109.419  1.00  0.00           H  
ATOM   2153  C   GLN   158      53.886  79.131 106.077  1.00  0.00           C  
ATOM   2154  O   GLN   158      55.065  78.938 106.285  1.00  0.00           O  
ATOM   2155  N   ASN   159      53.526  79.855 104.998  1.00  0.00           N  
ATOM   2156  H   ASN   159      52.587  79.799 104.631  1.00  0.00           H  
ATOM   2157  CA  ASN   159      54.463  80.558 104.109  1.00  0.00           C  
ATOM   2158  HA  ASN   159      55.096  79.836 103.595  1.00  0.00           H  
ATOM   2159  CB  ASN   159      53.690  81.271 102.964  1.00  0.00           C  
ATOM   2160  HB2 ASN   159      54.275  81.688 102.145  1.00  0.00           H  
ATOM   2161  HB3 ASN   159      53.130  80.490 102.451  1.00  0.00           H  
ATOM   2162  CG  ASN   159      52.768  82.361 103.426  1.00  0.00           C  
ATOM   2163  OD1 ASN   159      51.832  82.123 104.179  1.00  0.00           O  
ATOM   2164  ND2 ASN   159      52.904  83.579 102.981  1.00  0.00           N  
ATOM   2165 HD21 ASN   159      53.796  83.809 102.565  1.00  0.00           H  
ATOM   2166 HD22 ASN   159      52.303  84.295 103.365  1.00  0.00           H  
ATOM   2167  C   ASN   159      55.384  81.459 104.928  1.00  0.00           C  
ATOM   2168  O   ASN   159      54.885  82.227 105.745  1.00  0.00           O  
ATOM   2169  N   GLN   160      56.681  81.559 104.581  1.00  0.00           N  
ATOM   2170  H   GLN   160      57.144  82.281 105.115  1.00  0.00           H  
ATOM   2171  CA  GLN   160      57.544  80.626 103.783  1.00  0.00           C  
ATOM   2172  HA  GLN   160      57.116  79.625 103.743  1.00  0.00           H  
ATOM   2173  CB  GLN   160      57.625  81.220 102.320  1.00  0.00           C  
ATOM   2174  HB2 GLN   160      56.718  80.966 101.772  1.00  0.00           H  
ATOM   2175  HB3 GLN   160      57.756  82.302 102.325  1.00  0.00           H  
ATOM   2176  CG  GLN   160      58.737  80.667 101.488  1.00  0.00           C  
ATOM   2177  HG2 GLN   160      58.833  81.227 100.558  1.00  0.00           H  
ATOM   2178  HG3 GLN   160      59.665  80.812 102.040  1.00  0.00           H  
ATOM   2179  CD  GLN   160      58.595  79.234 100.964  1.00  0.00           C  
ATOM   2180  OE1 GLN   160      57.926  78.329 101.490  1.00  0.00           O  
ATOM   2181  NE2 GLN   160      59.226  78.906  99.873  1.00  0.00           N  
ATOM   2182 HE21 GLN   160      59.912  79.447  99.366  1.00  0.00           H  
ATOM   2183 HE22 GLN   160      59.036  78.015  99.437  1.00  0.00           H  
ATOM   2184  C   GLN   160      58.964  80.549 104.473  1.00  0.00           C  
ATOM   2185  O   GLN   160      59.558  81.612 104.711  1.00  0.00           O  
ATOM   2186  N   TYR   161      59.431  79.377 104.924  1.00  0.00           N  
ATOM   2187  H   TYR   161      58.954  78.510 104.719  1.00  0.00           H  
ATOM   2188  CA  TYR   161      60.700  79.252 105.569  1.00  0.00           C  
ATOM   2189  HA  TYR   161      60.795  80.153 106.175  1.00  0.00           H  
ATOM   2190  CB  TYR   161      60.730  78.059 106.480  1.00  0.00           C  
ATOM   2191  HB2 TYR   161      60.319  77.200 105.949  1.00  0.00           H  
ATOM   2192  HB3 TYR   161      61.734  77.827 106.834  1.00  0.00           H  
ATOM   2193  CG  TYR   161      59.857  78.252 107.705  1.00  0.00           C  
ATOM   2194  CD1 TYR   161      60.370  78.875 108.883  1.00  0.00           C  
ATOM   2195  HD1 TYR   161      61.400  79.198 108.871  1.00  0.00           H  
ATOM   2196  CE1 TYR   161      59.655  79.082 110.022  1.00  0.00           C  
ATOM   2197  HE1 TYR   161      60.100  79.591 110.865  1.00  0.00           H  
ATOM   2198  CZ  TYR   161      58.299  78.672 109.998  1.00  0.00           C  
ATOM   2199  OH  TYR   161      57.494  78.976 111.084  1.00  0.00           O  
ATOM   2200  HH  TYR   161      57.999  79.034 111.898  1.00  0.00           H  
ATOM   2201  CE2 TYR   161      57.755  78.037 108.849  1.00  0.00           C  
ATOM   2202  HE2 TYR   161      56.711  77.787 108.733  1.00  0.00           H  
ATOM   2203  CD2 TYR   161      58.527  77.867 107.692  1.00  0.00           C  
ATOM   2204  HD2 TYR   161      58.147  77.238 106.901  1.00  0.00           H  
ATOM   2205  C   TYR   161      61.997  79.303 104.746  1.00  0.00           C  
ATOM   2206  O   TYR   161      63.063  79.604 105.285  1.00  0.00           O  
ATOM   2207  N   ASN   162      61.947  79.040 103.448  1.00  0.00           N  
ATOM   2208  H   ASN   162      61.065  78.684 103.109  1.00  0.00           H  
ATOM   2209  CA  ASN   162      62.936  79.210 102.367  1.00  0.00           C  
ATOM   2210  HA  ASN   162      63.915  78.837 102.667  1.00  0.00           H  
ATOM   2211  CB  ASN   162      62.570  78.326 101.168  1.00  0.00           C  
ATOM   2212  HB2 ASN   162      61.810  77.611 101.481  1.00  0.00           H  
ATOM   2213  HB3 ASN   162      62.129  79.048 100.481  1.00  0.00           H  
ATOM   2214  CG  ASN   162      63.697  77.581 100.441  1.00  0.00           C  
ATOM   2215  OD1 ASN   162      64.589  78.202  99.904  1.00  0.00           O  
ATOM   2216  ND2 ASN   162      63.637  76.256 100.396  1.00  0.00           N  
ATOM   2217 HD21 ASN   162      64.456  75.738 100.114  1.00  0.00           H  
ATOM   2218 HD22 ASN   162      62.875  75.836 100.910  1.00  0.00           H  
ATOM   2219  C   ASN   162      63.081  80.711 102.028  1.00  0.00           C  
ATOM   2220  O   ASN   162      62.210  81.509 102.316  1.00  0.00           O  
ATOM   2221  N   SER   163      64.162  81.109 101.389  1.00  0.00           N  
ATOM   2222  H   SER   163      64.830  80.436 101.043  1.00  0.00           H  
ATOM   2223  CA  SER   163      64.287  82.447 100.875  1.00  0.00           C  
ATOM   2224  HA  SER   163      64.550  83.107 101.702  1.00  0.00           H  
ATOM   2225  CB  SER   163      65.497  82.592  99.988  1.00  0.00           C  
ATOM   2226  HB2 SER   163      66.289  82.473 100.726  1.00  0.00           H  
ATOM   2227  HB3 SER   163      65.585  81.806  99.237  1.00  0.00           H  
ATOM   2228  OG  SER   163      65.611  83.848  99.431  1.00  0.00           O  
ATOM   2229  HG  SER   163      66.391  83.849  98.870  1.00  0.00           H  
ATOM   2230  C   SER   163      63.095  83.060 100.145  1.00  0.00           C  
ATOM   2231  O   SER   163      62.418  82.445  99.345  1.00  0.00           O  
ATOM   2232  N   SER   164      62.801  84.277 100.471  1.00  0.00           N  
ATOM   2233  H   SER   164      63.344  84.793 101.148  1.00  0.00           H  
ATOM   2234  CA  SER   164      61.682  85.174  99.999  1.00  0.00           C  
ATOM   2235  HA  SER   164      61.822  86.144 100.476  1.00  0.00           H  
ATOM   2236  CB  SER   164      60.353  84.484 100.341  1.00  0.00           C  
ATOM   2237  HB2 SER   164      60.126  83.691  99.628  1.00  0.00           H  
ATOM   2238  HB3 SER   164      60.422  84.041 101.334  1.00  0.00           H  
ATOM   2239  OG  SER   164      59.290  85.396 100.476  1.00  0.00           O  
ATOM   2240  HG  SER   164      59.354  85.752 101.365  1.00  0.00           H  
ATOM   2241  C   SER   164      61.693  85.374  98.500  1.00  0.00           C  
ATOM   2242  O   SER   164      62.747  85.338  97.892  1.00  0.00           O  
ATOM   2243  N   SER   165      60.513  85.715  97.916  1.00  0.00           N  
ATOM   2244  H   SER   165      59.734  85.996  98.494  1.00  0.00           H  
ATOM   2245  CA  SER   165      60.536  86.072  96.491  1.00  0.00           C  
ATOM   2246  HA  SER   165      60.831  85.181  95.937  1.00  0.00           H  
ATOM   2247  CB  SER   165      59.107  86.431  96.193  1.00  0.00           C  
ATOM   2248  HB2 SER   165      58.426  85.583  96.266  1.00  0.00           H  
ATOM   2249  HB3 SER   165      58.745  87.242  96.825  1.00  0.00           H  
ATOM   2250  OG  SER   165      59.023  86.824  94.844  1.00  0.00           O  
ATOM   2251  HG  SER   165      58.510  87.635  94.809  1.00  0.00           H  
ATOM   2252  C   SER   165      61.508  87.212  96.119  1.00  0.00           C  
ATOM   2253  O   SER   165      61.489  88.316  96.702  1.00  0.00           O  
ATOM   2254  N   GLY   166      62.273  87.021  95.058  1.00  0.00           N  
ATOM   2255  H   GLY   166      62.262  86.065  94.735  1.00  0.00           H  
ATOM   2256  CA  GLY   166      63.127  88.052  94.515  1.00  0.00           C  
ATOM   2257  HA2 GLY   166      63.840  88.335  95.289  1.00  0.00           H  
ATOM   2258  HA3 GLY   166      63.715  87.606  93.713  1.00  0.00           H  
ATOM   2259  C   GLY   166      62.367  89.415  94.131  1.00  0.00           C  
ATOM   2260  O   GLY   166      62.931  90.512  94.248  1.00  0.00           O  
ATOM   2261  N   GLY   167      61.111  89.244  93.585  1.00  0.00           N  
ATOM   2262  H   GLY   167      60.795  88.286  93.648  1.00  0.00           H  
ATOM   2263  CA  GLY   167      60.434  90.226  92.706  1.00  0.00           C  
ATOM   2264  HA2 GLY   167      59.359  90.048  92.669  1.00  0.00           H  
ATOM   2265  HA3 GLY   167      60.593  91.210  93.146  1.00  0.00           H  
ATOM   2266  C   GLY   167      60.943  90.294  91.341  1.00  0.00           C  
ATOM   2267  O   GLY   167      60.733  91.315  90.668  1.00  0.00           O  
ATOM   2268  N   GLY   168      61.603  89.190  90.870  1.00  0.00           N  
ATOM   2269  H   GLY   168      61.541  88.361  91.445  1.00  0.00           H  
ATOM   2270  CA  GLY   168      62.289  89.137  89.588  1.00  0.00           C  
ATOM   2271  HA2 GLY   168      62.684  88.168  89.281  1.00  0.00           H  
ATOM   2272  HA3 GLY   168      61.613  89.395  88.772  1.00  0.00           H  
ATOM   2273  C   GLY   168      63.421  90.144  89.419  1.00  0.00           C  
ATOM   2274  O   GLY   168      63.867  90.761  90.400  1.00  0.00           O  
ATOM   2275  N   GLY   169      63.861  90.431  88.188  1.00  0.00           N  
ATOM   2276  H   GLY   169      64.430  91.250  88.028  1.00  0.00           H  
ATOM   2277  CA  GLY   169      63.585  89.588  86.997  1.00  0.00           C  
ATOM   2278  HA2 GLY   169      64.103  88.668  87.268  1.00  0.00           H  
ATOM   2279  HA3 GLY   169      62.499  89.598  86.905  1.00  0.00           H  
ATOM   2280  C   GLY   169      64.167  90.108  85.676  1.00  0.00           C  
ATOM   2281  O   GLY   169      65.379  90.523  85.626  1.00  0.00           O  
ATOM   2282  N   GLY   170      63.359  90.175  84.616  1.00  0.00           N  
ATOM   2283  H   GLY   170      62.389  89.933  84.755  1.00  0.00           H  
ATOM   2284  CA  GLY   170      63.799  90.607  83.259  1.00  0.00           C  
ATOM   2285  HA2 GLY   170      64.811  90.358  82.937  1.00  0.00           H  
ATOM   2286  HA3 GLY   170      63.071  90.253  82.530  1.00  0.00           H  
ATOM   2287  C   GLY   170      63.803  92.133  83.133  1.00  0.00           C  
ATOM   2288  O   GLY   170      63.632  92.816  84.135  1.00  0.00           O  
ATOM   2289  N   GLY   171      64.020  92.749  82.004  1.00  0.00           N  
ATOM   2290  H   GLY   171      64.077  93.757  82.019  1.00  0.00           H  
ATOM   2291  CA  GLY   171      64.313  92.148  80.681  1.00  0.00           C  
ATOM   2292  HA2 GLY   171      65.044  92.749  80.140  1.00  0.00           H  
ATOM   2293  HA3 GLY   171      64.803  91.221  80.977  1.00  0.00           H  
ATOM   2294  C   GLY   171      63.020  91.898  79.848  1.00  0.00           C  
ATOM   2295  O   GLY   171      62.268  90.971  80.121  1.00  0.00           O  
ATOM   2296  N   GLY   172      62.751  92.762  78.833  1.00  0.00           N  
ATOM   2297  H   GLY   172      61.960  92.554  78.240  1.00  0.00           H  
ATOM   2298  CA  GLY   172      63.339  94.044  78.590  1.00  0.00           C  
ATOM   2299  HA2 GLY   172      64.424  93.956  78.544  1.00  0.00           H  
ATOM   2300  HA3 GLY   172      63.075  94.444  77.610  1.00  0.00           H  
ATOM   2301  C   GLY   172      63.111  95.093  79.664  1.00  0.00           C  
ATOM   2302  O   GLY   172      62.020  95.109  80.238  1.00  0.00           O  
ATOM   2303  N   GLY   173      64.137  95.879  79.976  1.00  0.00           N  
ATOM   2304  H   GLY   173      64.984  95.748  79.441  1.00  0.00           H  
ATOM   2305  CA  GLY   173      64.055  97.001  80.828  1.00  0.00           C  
ATOM   2306  HA2 GLY   173      64.877  97.645  80.513  1.00  0.00           H  
ATOM   2307  HA3 GLY   173      63.194  97.619  80.572  1.00  0.00           H  
ATOM   2308  C   GLY   173      63.926  96.765  82.354  1.00  0.00           C  
ATOM   2309  O   GLY   173      63.885  95.636  82.752  1.00  0.00           O  
ATOM   2310  N   GLY   174      63.953  97.849  83.186  1.00  0.00           N  
ATOM   2311  H   GLY   174      64.033  97.616  84.165  1.00  0.00           H  
ATOM   2312  CA  GLY   174      64.005  99.256  82.826  1.00  0.00           C  
ATOM   2313  HA2 GLY   174      63.386  99.351  81.934  1.00  0.00           H  
ATOM   2314  HA3 GLY   174      63.537  99.869  83.597  1.00  0.00           H  
ATOM   2315  C   GLY   174      65.458  99.661  82.544  1.00  0.00           C  
ATOM   2316  O   GLY   174      66.422  99.060  82.996  1.00  0.00           O  
ATOM   2317  N   GLY   175      65.620 100.633  81.641  1.00  0.00           N  
ATOM   2318  H   GLY   175      64.866 101.178  81.248  1.00  0.00           H  
ATOM   2319  CA  GLY   175      66.931 101.009  81.029  1.00  0.00           C  
ATOM   2320  HA2 GLY   175      66.960 102.099  81.043  1.00  0.00           H  
ATOM   2321  HA3 GLY   175      67.753 100.607  81.619  1.00  0.00           H  
ATOM   2322  C   GLY   175      66.998 100.424  79.580  1.00  0.00           C  
ATOM   2323  O   GLY   175      66.337  99.394  79.271  1.00  0.00           O  
ATOM   2324  N   ASN   176      67.801 101.150  78.687  1.00  0.00           N  
ATOM   2325  H   ASN   176      68.197 101.954  79.153  1.00  0.00           H  
ATOM   2326  CA  ASN   176      68.255 100.818  77.323  1.00  0.00           C  
ATOM   2327  HA  ASN   176      69.069 100.100  77.425  1.00  0.00           H  
ATOM   2328  CB  ASN   176      67.082 100.282  76.431  1.00  0.00           C  
ATOM   2329  HB2 ASN   176      67.404 100.052  75.415  1.00  0.00           H  
ATOM   2330  HB3 ASN   176      66.707  99.333  76.813  1.00  0.00           H  
ATOM   2331  CG  ASN   176      65.914 101.200  76.275  1.00  0.00           C  
ATOM   2332  OD1 ASN   176      65.040 101.160  77.193  1.00  0.00           O  
ATOM   2333  ND2 ASN   176      65.889 102.068  75.305  1.00  0.00           N  
ATOM   2334 HD21 ASN   176      65.125 102.728  75.323  1.00  0.00           H  
ATOM   2335 HD22 ASN   176      66.711 102.230  74.741  1.00  0.00           H  
ATOM   2336  C   ASN   176      68.984 102.030  76.667  1.00  0.00           C  
ATOM   2337  O   ASN   176      68.558 103.161  76.782  1.00  0.00           O  
ATOM   2338  N   TYR   177      69.937 101.711  75.741  1.00  0.00           N  
ATOM   2339  H   TYR   177      70.489 100.868  75.822  1.00  0.00           H  
ATOM   2340  CA  TYR   177      70.385 102.564  74.649  1.00  0.00           C  
ATOM   2341  HA  TYR   177      71.103 103.230  75.126  1.00  0.00           H  
ATOM   2342  CB  TYR   177      71.183 101.683  73.666  1.00  0.00           C  
ATOM   2343  HB2 TYR   177      71.773 102.322  73.008  1.00  0.00           H  
ATOM   2344  HB3 TYR   177      71.983 101.147  74.175  1.00  0.00           H  
ATOM   2345  CG  TYR   177      70.394 100.661  72.912  1.00  0.00           C  
ATOM   2346  CD1 TYR   177      70.407  99.293  73.300  1.00  0.00           C  
ATOM   2347  HD1 TYR   177      70.766  98.952  74.260  1.00  0.00           H  
ATOM   2348  CE1 TYR   177      69.844  98.293  72.479  1.00  0.00           C  
ATOM   2349  HE1 TYR   177      69.923  97.244  72.724  1.00  0.00           H  
ATOM   2350  CZ  TYR   177      69.313  98.645  71.217  1.00  0.00           C  
ATOM   2351  OH  TYR   177      68.986  97.619  70.369  1.00  0.00           O  
ATOM   2352  HH  TYR   177      69.038  97.888  69.449  1.00  0.00           H  
ATOM   2353  CE2 TYR   177      69.289  99.965  70.844  1.00  0.00           C  
ATOM   2354  HE2 TYR   177      69.033 100.268  69.840  1.00  0.00           H  
ATOM   2355  CD2 TYR   177      69.748 100.995  71.720  1.00  0.00           C  
ATOM   2356  HD2 TYR   177      69.833 101.958  71.239  1.00  0.00           H  
ATOM   2357  C   TYR   177      69.184 103.356  73.972  1.00  0.00           C  
ATOM   2358  O   TYR   177      68.151 102.839  73.549  1.00  0.00           O  
ATOM   2359  N   GLY   178      69.262 104.740  73.831  1.00  0.00           N  
ATOM   2360  H   GLY   178      68.423 105.180  73.482  1.00  0.00           H  
ATOM   2361  CA  GLY   178      70.273 105.644  74.414  1.00  0.00           C  
ATOM   2362  HA2 GLY   178      70.032 105.723  75.474  1.00  0.00           H  
ATOM   2363  HA3 GLY   178      71.292 105.296  74.244  1.00  0.00           H  
ATOM   2364  C   GLY   178      70.338 107.043  73.795  1.00  0.00           C  
ATOM   2365  O   GLY   178      70.000 107.269  72.592  1.00  0.00           O  
ATOM   2366  N   GLN   179      70.725 108.067  74.631  1.00  0.00           N  
ATOM   2367  H   GLN   179      71.088 107.762  75.523  1.00  0.00           H  
ATOM   2368  CA  GLN   179      70.866 109.482  74.301  1.00  0.00           C  
ATOM   2369  HA  GLN   179      70.261 109.838  73.467  1.00  0.00           H  
ATOM   2370  CB  GLN   179      70.313 110.248  75.523  1.00  0.00           C  
ATOM   2371  HB2 GLN   179      70.744 109.816  76.426  1.00  0.00           H  
ATOM   2372  HB3 GLN   179      70.770 111.237  75.519  1.00  0.00           H  
ATOM   2373  CG  GLN   179      68.791 110.528  75.527  1.00  0.00           C  
ATOM   2374  HG2 GLN   179      68.251 110.766  74.611  1.00  0.00           H  
ATOM   2375  HG3 GLN   179      68.259 109.620  75.810  1.00  0.00           H  
ATOM   2376  CD  GLN   179      68.496 111.525  76.657  1.00  0.00           C  
ATOM   2377  OE1 GLN   179      69.369 111.859  77.510  1.00  0.00           O  
ATOM   2378  NE2 GLN   179      67.293 112.007  76.700  1.00  0.00           N  
ATOM   2379 HE21 GLN   179      66.697 111.640  75.973  1.00  0.00           H  
ATOM   2380 HE22 GLN   179      67.115 112.625  77.479  1.00  0.00           H  
ATOM   2381  C   GLN   179      72.347 109.744  74.002  1.00  0.00           C  
ATOM   2382  O   GLN   179      73.178 109.912  74.921  1.00  0.00           O  
ATOM   2383  N   ASP   180      72.743 109.864  72.732  1.00  0.00           N  
ATOM   2384  H   ASP   180      73.710 110.150  72.667  1.00  0.00           H  
ATOM   2385  CA  ASP   180      71.904 110.069  71.592  1.00  0.00           C  
ATOM   2386  HA  ASP   180      71.127 109.310  71.502  1.00  0.00           H  
ATOM   2387  CB  ASP   180      71.371 111.544  71.741  1.00  0.00           C  
ATOM   2388  HB2 ASP   180      70.622 111.598  72.531  1.00  0.00           H  
ATOM   2389  HB3 ASP   180      72.294 112.074  71.976  1.00  0.00           H  
ATOM   2390  CG  ASP   180      70.577 111.864  70.459  1.00  0.00           C  
ATOM   2391  OD1 ASP   180      70.094 112.976  70.353  1.00  0.00           O  
ATOM   2392  OD2 ASP   180      70.141 110.950  69.717  1.00  0.00           O  
ATOM   2393  C   ASP   180      72.749 110.029  70.358  1.00  0.00           C  
ATOM   2394  O   ASP   180      73.789 110.739  70.222  1.00  0.00           O  
ATOM   2395  N   GLN   181      72.452 109.105  69.423  1.00  0.00           N  
ATOM   2396  H   GLN   181      71.713 108.452  69.639  1.00  0.00           H  
ATOM   2397  CA  GLN   181      73.055 108.807  68.132  1.00  0.00           C  
ATOM   2398  HA  GLN   181      73.695 109.635  67.827  1.00  0.00           H  
ATOM   2399  CB  GLN   181      73.872 107.448  68.130  1.00  0.00           C  
ATOM   2400  HB2 GLN   181      73.254 106.578  67.906  1.00  0.00           H  
ATOM   2401  HB3 GLN   181      74.579 107.374  67.304  1.00  0.00           H  
ATOM   2402  CG  GLN   181      74.752 107.208  69.481  1.00  0.00           C  
ATOM   2403  HG2 GLN   181      75.490 106.458  69.198  1.00  0.00           H  
ATOM   2404  HG3 GLN   181      75.269 108.104  69.825  1.00  0.00           H  
ATOM   2405  CD  GLN   181      73.909 106.606  70.652  1.00  0.00           C  
ATOM   2406  OE1 GLN   181      72.837 105.957  70.537  1.00  0.00           O  
ATOM   2407  NE2 GLN   181      74.380 106.704  71.886  1.00  0.00           N  
ATOM   2408 HE21 GLN   181      75.212 107.262  72.012  1.00  0.00           H  
ATOM   2409 HE22 GLN   181      74.120 106.075  72.632  1.00  0.00           H  
ATOM   2410  C   GLN   181      71.924 108.805  67.000  1.00  0.00           C  
ATOM   2411  O   GLN   181      72.134 108.218  65.902  1.00  0.00           O  
ATOM   2412  N   SER   182      70.744 109.406  67.287  1.00  0.00           N  
ATOM   2413  H   SER   182      70.631 109.959  68.124  1.00  0.00           H  
ATOM   2414  CA  SER   182      69.610 109.289  66.381  1.00  0.00           C  
ATOM   2415  HA  SER   182      69.907 108.901  65.407  1.00  0.00           H  
ATOM   2416  CB  SER   182      68.584 108.333  67.017  1.00  0.00           C  
ATOM   2417  HB2 SER   182      68.186 108.724  67.953  1.00  0.00           H  
ATOM   2418  HB3 SER   182      67.697 108.303  66.383  1.00  0.00           H  
ATOM   2419  OG  SER   182      69.060 107.031  67.263  1.00  0.00           O  
ATOM   2420  HG  SER   182      69.383 106.980  68.166  1.00  0.00           H  
ATOM   2421  C   SER   182      68.880 110.613  66.073  1.00  0.00           C  
ATOM   2422  O   SER   182      67.849 110.915  66.635  1.00  0.00           O  
ATOM   2423  N   SER   183      69.327 111.403  65.132  1.00  0.00           N  
ATOM   2424  H   SER   183      68.663 112.097  64.821  1.00  0.00           H  
ATOM   2425  CA  SER   183      70.648 111.241  64.413  1.00  0.00           C  
ATOM   2426  HA  SER   183      70.783 110.203  64.107  1.00  0.00           H  
ATOM   2427  CB  SER   183      70.631 112.165  63.198  1.00  0.00           C  
ATOM   2428  HB2 SER   183      70.463 113.199  63.501  1.00  0.00           H  
ATOM   2429  HB3 SER   183      71.606 112.081  62.718  1.00  0.00           H  
ATOM   2430  OG  SER   183      69.618 111.579  62.341  1.00  0.00           O  
ATOM   2431  HG  SER   183      69.851 111.839  61.447  1.00  0.00           H  
ATOM   2432  C   SER   183      71.856 111.633  65.352  1.00  0.00           C  
ATOM   2433  O   SER   183      71.630 112.166  66.435  1.00  0.00           O  
ATOM   2434  N   MET   184      73.114 111.390  64.893  1.00  0.00           N  
ATOM   2435  H   MET   184      73.260 110.820  64.072  1.00  0.00           H  
ATOM   2436  CA  MET   184      74.367 111.666  65.677  1.00  0.00           C  
ATOM   2437  HA  MET   184      74.191 111.366  66.709  1.00  0.00           H  
ATOM   2438  CB  MET   184      75.566 110.860  65.143  1.00  0.00           C  
ATOM   2439  HB2 MET   184      75.283 109.808  65.128  1.00  0.00           H  
ATOM   2440  HB3 MET   184      75.799 111.268  64.159  1.00  0.00           H  
ATOM   2441  CG  MET   184      76.845 111.009  65.980  1.00  0.00           C  
ATOM   2442  HG2 MET   184      77.560 110.434  65.391  1.00  0.00           H  
ATOM   2443  HG3 MET   184      77.156 112.053  65.998  1.00  0.00           H  
ATOM   2444  SD  MET   184      76.944 110.411  67.682  1.00  0.00           S  
ATOM   2445  CE  MET   184      77.567 108.715  67.648  1.00  0.00           C  
ATOM   2446  HE1 MET   184      78.635 108.755  67.432  1.00  0.00           H  
ATOM   2447  HE2 MET   184      77.370 108.193  68.584  1.00  0.00           H  
ATOM   2448  HE3 MET   184      77.052 108.155  66.868  1.00  0.00           H  
ATOM   2449  C   MET   184      74.609 113.180  65.651  1.00  0.00           C  
ATOM   2450  O   MET   184      74.532 113.780  64.561  1.00  0.00           O  
ATOM   2451  N   SER   185      74.971 113.852  66.753  1.00  0.00           N  
ATOM   2452  H   SER   185      74.974 113.368  67.639  1.00  0.00           H  
ATOM   2453  CA  SER   185      75.280 115.262  66.658  1.00  0.00           C  
ATOM   2454  HA  SER   185      74.581 115.775  65.998  1.00  0.00           H  
ATOM   2455  CB  SER   185      75.340 115.919  68.047  1.00  0.00           C  
ATOM   2456  HB2 SER   185      75.467 116.988  67.878  1.00  0.00           H  
ATOM   2457  HB3 SER   185      74.393 115.679  68.531  1.00  0.00           H  
ATOM   2458  OG  SER   185      76.383 115.419  68.814  1.00  0.00           O  
ATOM   2459  HG  SER   185      76.150 114.503  68.986  1.00  0.00           H  
ATOM   2460  C   SER   185      76.590 115.534  65.883  1.00  0.00           C  
ATOM   2461  O   SER   185      77.384 114.621  65.658  1.00  0.00           O  
ATOM   2462  N   SER   186      76.979 116.793  65.525  1.00  0.00           N  
ATOM   2463  H   SER   186      76.345 117.517  65.831  1.00  0.00           H  
ATOM   2464  CA  SER   186      78.257 117.099  64.918  1.00  0.00           C  
ATOM   2465  HA  SER   186      78.375 116.655  63.929  1.00  0.00           H  
ATOM   2466  CB  SER   186      78.234 118.612  64.547  1.00  0.00           C  
ATOM   2467  HB2 SER   186      77.458 118.714  63.789  1.00  0.00           H  
ATOM   2468  HB3 SER   186      78.011 119.183  65.448  1.00  0.00           H  
ATOM   2469  OG  SER   186      79.430 119.127  63.897  1.00  0.00           O  
ATOM   2470  HG  SER   186      79.254 119.867  63.313  1.00  0.00           H  
ATOM   2471  C   SER   186      79.443 116.609  65.741  1.00  0.00           C  
ATOM   2472  O   SER   186      79.473 116.813  66.967  1.00  0.00           O  
ATOM   2473  N   GLY   187      80.547 116.152  65.154  1.00  0.00           N  
ATOM   2474  H   GLY   187      81.282 115.860  65.782  1.00  0.00           H  
ATOM   2475  CA  GLY   187      80.820 116.018  63.709  1.00  0.00           C  
ATOM   2476  HA2 GLY   187      80.106 115.317  63.278  1.00  0.00           H  
ATOM   2477  HA3 GLY   187      80.653 116.961  63.189  1.00  0.00           H  
ATOM   2478  C   GLY   187      82.283 115.619  63.473  1.00  0.00           C  
ATOM   2479  O   GLY   187      83.154 115.855  64.414  1.00  0.00           O  
ATOM   2480  N   GLY   188      82.603 115.175  62.256  1.00  0.00           N  
ATOM   2481  H   GLY   188      81.849 115.252  61.589  1.00  0.00           H  
ATOM   2482  CA  GLY   188      83.956 114.920  61.808  1.00  0.00           C  
ATOM   2483  HA2 GLY   188      83.893 114.699  60.742  1.00  0.00           H  
ATOM   2484  HA3 GLY   188      84.616 115.726  62.128  1.00  0.00           H  
ATOM   2485  C   GLY   188      84.615 113.747  62.632  1.00  0.00           C  
ATOM   2486  O   GLY   188      83.932 112.999  63.351  1.00  0.00           O  
ATOM   2487  N   GLY   189      85.883 113.410  62.459  1.00  0.00           N  
ATOM   2488  H   GLY   189      86.215 112.612  62.982  1.00  0.00           H  
ATOM   2489  CA  GLY   189      86.878 114.044  61.685  1.00  0.00           C  
ATOM   2490  HA2 GLY   189      87.750 113.409  61.529  1.00  0.00           H  
ATOM   2491  HA3 GLY   189      86.388 114.220  60.727  1.00  0.00           H  
ATOM   2492  C   GLY   189      87.314 115.521  62.152  1.00  0.00           C  
ATOM   2493  O   GLY   189      87.236 115.854  63.318  1.00  0.00           O  
ATOM   2494  N   SER   190      87.893 116.394  61.330  1.00  0.00           N  
ATOM   2495  H   SER   190      87.893 116.095  60.366  1.00  0.00           H  
ATOM   2496  CA  SER   190      88.429 117.701  61.660  1.00  0.00           C  
ATOM   2497  HA  SER   190      89.219 117.625  62.407  1.00  0.00           H  
ATOM   2498  CB  SER   190      89.150 118.388  60.504  1.00  0.00           C  
ATOM   2499  HB2 SER   190      88.409 118.792  59.814  1.00  0.00           H  
ATOM   2500  HB3 SER   190      89.769 119.212  60.861  1.00  0.00           H  
ATOM   2501  OG  SER   190      90.013 117.528  59.828  1.00  0.00           O  
ATOM   2502  HG  SER   190      90.808 117.474  60.363  1.00  0.00           H  
ATOM   2503  C   SER   190      87.342 118.636  62.188  1.00  0.00           C  
ATOM   2504  O   SER   190      86.270 118.813  61.526  1.00  0.00           O  
ATOM   2505  N   GLY   191      87.376 119.124  63.481  1.00  0.00           N  
ATOM   2506  H   GLY   191      86.479 119.499  63.756  1.00  0.00           H  
ATOM   2507  CA  GLY   191      88.408 119.062  64.418  1.00  0.00           C  
ATOM   2508  HA2 GLY   191      87.926 119.371  65.346  1.00  0.00           H  
ATOM   2509  HA3 GLY   191      88.632 117.995  64.416  1.00  0.00           H  
ATOM   2510  C   GLY   191      89.751 119.683  64.047  1.00  0.00           C  
ATOM   2511  O   GLY   191      89.650 120.618  63.248  1.00  0.00           O  
ATOM   2512  N   GLY   192      90.904 119.466  64.699  1.00  0.00           N  
ATOM   2513  H   GLY   192      90.831 118.780  65.437  1.00  0.00           H  
ATOM   2514  CA  GLY   192      92.206 120.179  64.458  1.00  0.00           C  
ATOM   2515  HA2 GLY   192      92.066 121.099  65.026  1.00  0.00           H  
ATOM   2516  HA3 GLY   192      93.000 119.560  64.875  1.00  0.00           H  
ATOM   2517  C   GLY   192      92.595 120.338  63.017  1.00  0.00           C  
ATOM   2518  O   GLY   192      92.494 119.506  62.162  1.00  0.00           O  
ATOM   2519  N   GLY   193      93.239 121.531  62.809  1.00  0.00           N  
ATOM   2520  H   GLY   193      93.512 122.069  63.619  1.00  0.00           H  
ATOM   2521  CA  GLY   193      93.563 122.035  61.473  1.00  0.00           C  
ATOM   2522  HA2 GLY   193      94.530 122.506  61.653  1.00  0.00           H  
ATOM   2523  HA3 GLY   193      93.588 121.162  60.821  1.00  0.00           H  
ATOM   2524  C   GLY   193      92.562 123.106  60.935  1.00  0.00           C  
ATOM   2525  O   GLY   193      91.993 123.917  61.686  1.00  0.00           O  
ATOM   2526  N   TYR   194      92.384 122.997  59.689  1.00  0.00           N  
ATOM   2527  H   TYR   194      92.909 122.330  59.142  1.00  0.00           H  
ATOM   2528  CA  TYR   194      91.225 123.606  59.018  1.00  0.00           C  
ATOM   2529  HA  TYR   194      91.253 124.634  59.379  1.00  0.00           H  
ATOM   2530  CB  TYR   194      91.423 123.608  57.478  1.00  0.00           C  
ATOM   2531  HB2 TYR   194      91.448 122.548  57.225  1.00  0.00           H  
ATOM   2532  HB3 TYR   194      90.490 124.089  57.183  1.00  0.00           H  
ATOM   2533  CG  TYR   194      92.600 124.536  57.110  1.00  0.00           C  
ATOM   2534  CD1 TYR   194      93.821 123.956  56.605  1.00  0.00           C  
ATOM   2535  HD1 TYR   194      93.821 122.901  56.372  1.00  0.00           H  
ATOM   2536  CE1 TYR   194      94.952 124.716  56.467  1.00  0.00           C  
ATOM   2537  HE1 TYR   194      95.890 124.291  56.143  1.00  0.00           H  
ATOM   2538  CZ  TYR   194      94.845 126.122  56.677  1.00  0.00           C  
ATOM   2539  OH  TYR   194      95.936 126.814  56.522  1.00  0.00           O  
ATOM   2540  HH  TYR   194      95.912 127.650  56.994  1.00  0.00           H  
ATOM   2541  CE2 TYR   194      93.637 126.723  57.149  1.00  0.00           C  
ATOM   2542  HE2 TYR   194      93.614 127.790  57.316  1.00  0.00           H  
ATOM   2543  CD2 TYR   194      92.535 125.938  57.396  1.00  0.00           C  
ATOM   2544  HD2 TYR   194      91.676 126.366  57.891  1.00  0.00           H  
ATOM   2545  C   TYR   194      89.922 122.925  59.465  1.00  0.00           C  
ATOM   2546  O   TYR   194      89.921 121.706  59.613  1.00  0.00           O  
ATOM   2547  N   GLY   195      88.797 123.587  59.729  1.00  0.00           N  
ATOM   2548  H   GLY   195      88.069 122.900  59.861  1.00  0.00           H  
ATOM   2549  CA  GLY   195      88.603 125.048  59.626  1.00  0.00           C  
ATOM   2550  HA2 GLY   195      88.933 125.604  60.504  1.00  0.00           H  
ATOM   2551  HA3 GLY   195      89.043 125.483  58.728  1.00  0.00           H  
ATOM   2552  C   GLY   195      87.123 125.401  59.480  1.00  0.00           C  
ATOM   2553  O   GLY   195      86.165 124.693  59.846  1.00  0.00           O  
ATOM   2554  N   ASN   196      86.923 126.557  58.861  1.00  0.00           N  
ATOM   2555  H   ASN   196      87.736 127.121  58.659  1.00  0.00           H  
ATOM   2556  CA  ASN   196      85.651 127.200  58.823  1.00  0.00           C  
ATOM   2557  HA  ASN   196      85.327 127.514  59.815  1.00  0.00           H  
ATOM   2558  CB  ASN   196      85.910 128.420  57.987  1.00  0.00           C  
ATOM   2559  HB2 ASN   196      86.739 129.036  58.335  1.00  0.00           H  
ATOM   2560  HB3 ASN   196      86.192 128.097  56.985  1.00  0.00           H  
ATOM   2561  CG  ASN   196      84.706 129.340  57.816  1.00  0.00           C  
ATOM   2562  OD1 ASN   196      83.980 129.558  58.756  1.00  0.00           O  
ATOM   2563  ND2 ASN   196      84.564 129.997  56.710  1.00  0.00           N  
ATOM   2564 HD21 ASN   196      83.651 130.383  56.517  1.00  0.00           H  
ATOM   2565 HD22 ASN   196      85.180 129.793  55.937  1.00  0.00           H  
ATOM   2566  C   ASN   196      84.466 126.413  58.215  1.00  0.00           C  
ATOM   2567  O   ASN   196      84.646 125.671  57.300  1.00  0.00           O  
ATOM   2568  N   GLN   197      83.273 126.667  58.665  1.00  0.00           N  
ATOM   2569  H   GLN   197      83.237 127.291  59.458  1.00  0.00           H  
ATOM   2570  CA  GLN   197      81.997 126.136  58.120  1.00  0.00           C  
ATOM   2571  HA  GLN   197      82.267 125.604  57.209  1.00  0.00           H  
ATOM   2572  CB  GLN   197      81.482 125.087  59.123  1.00  0.00           C  
ATOM   2573  HB2 GLN   197      81.587 125.545  60.106  1.00  0.00           H  
ATOM   2574  HB3 GLN   197      80.433 124.920  58.877  1.00  0.00           H  
ATOM   2575  CG  GLN   197      82.192 123.767  59.176  1.00  0.00           C  
ATOM   2576  HG2 GLN   197      83.246 124.033  59.095  1.00  0.00           H  
ATOM   2577  HG3 GLN   197      81.991 123.295  60.137  1.00  0.00           H  
ATOM   2578  CD  GLN   197      81.835 122.730  58.119  1.00  0.00           C  
ATOM   2579  OE1 GLN   197      81.004 122.905  57.219  1.00  0.00           O  
ATOM   2580  NE2 GLN   197      82.670 121.756  58.013  1.00  0.00           N  
ATOM   2581 HE21 GLN   197      83.313 121.651  58.785  1.00  0.00           H  
ATOM   2582 HE22 GLN   197      82.548 120.978  57.380  1.00  0.00           H  
ATOM   2583  C   GLN   197      80.932 127.242  57.878  1.00  0.00           C  
ATOM   2584  O   GLN   197      79.749 126.953  57.581  1.00  0.00           O  
ATOM   2585  N   ASP   198      81.404 128.512  57.850  1.00  0.00           N  
ATOM   2586  H   ASP   198      82.393 128.660  57.993  1.00  0.00           H  
ATOM   2587  CA  ASP   198      80.525 129.682  57.917  1.00  0.00           C  
ATOM   2588  HA  ASP   198      79.492 129.400  57.715  1.00  0.00           H  
ATOM   2589  CB  ASP   198      80.684 130.336  59.361  1.00  0.00           C  
ATOM   2590  HB2 ASP   198      81.737 130.524  59.569  1.00  0.00           H  
ATOM   2591  HB3 ASP   198      80.268 131.342  59.303  1.00  0.00           H  
ATOM   2592  CG  ASP   198      80.071 129.508  60.537  1.00  0.00           C  
ATOM   2593  OD1 ASP   198      80.574 129.563  61.705  1.00  0.00           O  
ATOM   2594  OD2 ASP   198      78.958 128.974  60.401  1.00  0.00           O  
ATOM   2595  C   ASP   198      80.929 130.639  56.890  1.00  0.00           C  
ATOM   2596  O   ASP   198      82.040 130.778  56.339  1.00  0.00           O  
ATOM   2597  N   GLN   199      79.963 131.486  56.533  1.00  0.00           N  
ATOM   2598  H   GLN   199      79.179 131.442  57.169  1.00  0.00           H  
ATOM   2599  CA  GLN   199      79.845 132.420  55.407  1.00  0.00           C  
ATOM   2600  HA  GLN   199      79.658 131.675  54.633  1.00  0.00           H  
ATOM   2601  CB  GLN   199      78.584 133.294  55.609  1.00  0.00           C  
ATOM   2602  HB2 GLN   199      77.795 132.544  55.665  1.00  0.00           H  
ATOM   2603  HB3 GLN   199      78.834 133.813  56.534  1.00  0.00           H  
ATOM   2604  CG  GLN   199      78.339 134.320  54.556  1.00  0.00           C  
ATOM   2605  HG2 GLN   199      78.645 135.321  54.857  1.00  0.00           H  
ATOM   2606  HG3 GLN   199      78.933 134.093  53.670  1.00  0.00           H  
ATOM   2607  CD  GLN   199      76.880 134.259  54.058  1.00  0.00           C  
ATOM   2608  OE1 GLN   199      75.934 134.254  54.799  1.00  0.00           O  
ATOM   2609  NE2 GLN   199      76.654 134.059  52.750  1.00  0.00           N  
ATOM   2610 HE21 GLN   199      77.357 134.225  52.044  1.00  0.00           H  
ATOM   2611 HE22 GLN   199      75.699 134.034  52.421  1.00  0.00           H  
ATOM   2612  C   GLN   199      81.111 133.245  55.123  1.00  0.00           C  
ATOM   2613  O   GLN   199      81.621 134.019  55.940  1.00  0.00           O  
ATOM   2614  N   SER   200      81.769 133.175  53.970  1.00  0.00           N  
ATOM   2615  H   SER   200      82.523 133.848  53.960  1.00  0.00           H  
ATOM   2616  CA  SER   200      81.323 132.527  52.729  1.00  0.00           C  
ATOM   2617  HA  SER   200      80.234 132.518  52.700  1.00  0.00           H  
ATOM   2618  CB  SER   200      81.932 133.298  51.561  1.00  0.00           C  
ATOM   2619  HB2 SER   200      81.602 132.884  50.608  1.00  0.00           H  
ATOM   2620  HB3 SER   200      81.596 134.335  51.547  1.00  0.00           H  
ATOM   2621  OG  SER   200      83.368 133.320  51.620  1.00  0.00           O  
ATOM   2622  HG  SER   200      83.701 134.114  51.195  1.00  0.00           H  
ATOM   2623  C   SER   200      81.584 131.048  52.533  1.00  0.00           C  
ATOM   2624  O   SER   200      81.358 130.474  51.444  1.00  0.00           O  
ATOM   2625  N   GLY   201      82.047 130.420  53.585  1.00  0.00           N  
ATOM   2626  H   GLY   201      82.238 130.988  54.398  1.00  0.00           H  
ATOM   2627  CA  GLY   201      82.455 129.032  53.611  1.00  0.00           C  
ATOM   2628  HA2 GLY   201      82.827 128.777  52.619  1.00  0.00           H  
ATOM   2629  HA3 GLY   201      83.317 128.766  54.223  1.00  0.00           H  
ATOM   2630  C   GLY   201      81.346 128.194  54.253  1.00  0.00           C  
ATOM   2631  O   GLY   201      80.238 128.599  54.318  1.00  0.00           O  
ATOM   2632  N   GLY   202      81.672 126.924  54.680  1.00  0.00           N  
ATOM   2633  H   GLY   202      80.879 126.343  54.913  1.00  0.00           H  
ATOM   2634  CA  GLY   202      82.929 126.206  54.392  1.00  0.00           C  
ATOM   2635  HA2 GLY   202      83.778 126.663  54.899  1.00  0.00           H  
ATOM   2636  HA3 GLY   202      82.737 125.231  54.840  1.00  0.00           H  
ATOM   2637  C   GLY   202      83.222 126.065  52.831  1.00  0.00           C  
ATOM   2638  O   GLY   202      82.355 126.327  51.953  1.00  0.00           O  
ATOM   2639  N   GLY   203      84.477 125.770  52.454  1.00  0.00           N  
ATOM   2640  H   GLY   203      84.595 125.863  51.455  1.00  0.00           H  
ATOM   2641  CA  GLY   203      85.627 125.306  53.221  1.00  0.00           C  
ATOM   2642  HA2 GLY   203      85.327 124.780  54.128  1.00  0.00           H  
ATOM   2643  HA3 GLY   203      86.183 124.649  52.553  1.00  0.00           H  
ATOM   2644  C   GLY   203      86.531 126.437  53.645  1.00  0.00           C  
ATOM   2645  O   GLY   203      86.118 127.466  54.210  1.00  0.00           O  
ATOM   2646  N   GLY   204      87.864 126.290  53.437  1.00  0.00           N  
ATOM   2647  H   GLY   204      88.193 125.425  53.032  1.00  0.00           H  
ATOM   2648  CA  GLY   204      88.882 127.263  53.782  1.00  0.00           C  
ATOM   2649  HA2 GLY   204      89.757 127.038  53.172  1.00  0.00           H  
ATOM   2650  HA3 GLY   204      88.534 128.255  53.494  1.00  0.00           H  
ATOM   2651  C   GLY   204      89.077 127.226  55.297  1.00  0.00           C  
ATOM   2652  O   GLY   204      88.811 126.207  55.968  1.00  0.00           O  
ATOM   2653  N   SER   205      89.426 128.315  55.996  1.00  0.00           N  
ATOM   2654  H   SER   205      89.633 128.162  56.972  1.00  0.00           H  
ATOM   2655  CA  SER   205      89.893 129.617  55.440  1.00  0.00           C  
ATOM   2656  HA  SER   205      89.266 129.985  54.628  1.00  0.00           H  
ATOM   2657  CB  SER   205      89.830 130.605  56.639  1.00  0.00           C  
ATOM   2658  HB2 SER   205      90.654 130.373  57.314  1.00  0.00           H  
ATOM   2659  HB3 SER   205      89.964 131.590  56.193  1.00  0.00           H  
ATOM   2660  OG  SER   205      88.597 130.541  57.391  1.00  0.00           O  
ATOM   2661  HG  SER   205      88.690 129.791  57.983  1.00  0.00           H  
ATOM   2662  C   SER   205      91.287 129.455  54.817  1.00  0.00           C  
ATOM   2663  O   SER   205      91.963 128.402  55.010  1.00  0.00           O  
ATOM   2664  N   GLY   206      91.794 130.513  54.132  1.00  0.00           N  
ATOM   2665  H   GLY   206      91.164 131.271  53.912  1.00  0.00           H  
ATOM   2666  CA  GLY   206      92.992 130.475  53.336  1.00  0.00           C  
ATOM   2667  HA2 GLY   206      93.036 129.758  52.516  1.00  0.00           H  
ATOM   2668  HA3 GLY   206      93.028 131.464  52.879  1.00  0.00           H  
ATOM   2669  C   GLY   206      94.350 130.364  54.122  1.00  0.00           C  
ATOM   2670  O   GLY   206      94.547 130.787  55.303  1.00  0.00           O  
ATOM   2671  N   GLY   207      95.408 129.899  53.488  1.00  0.00           N  
ATOM   2672  H   GLY   207      96.217 129.722  54.066  1.00  0.00           H  
ATOM   2673  CA  GLY   207      95.526 129.303  52.184  1.00  0.00           C  
ATOM   2674  HA2 GLY   207      96.509 128.838  52.116  1.00  0.00           H  
ATOM   2675  HA3 GLY   207      94.732 128.591  51.958  1.00  0.00           H  
ATOM   2676  C   GLY   207      95.486 130.268  51.063  1.00  0.00           C  
ATOM   2677  O   GLY   207      95.416 131.518  51.340  1.00  0.00           O  
ATOM   2678  N   TYR   208      95.608 129.817  49.847  1.00  0.00           N  
ATOM   2679  H   TYR   208      95.787 128.827  49.754  1.00  0.00           H  
ATOM   2680  CA  TYR   208      95.915 130.587  48.686  1.00  0.00           C  
ATOM   2681  HA  TYR   208      96.824 131.163  48.859  1.00  0.00           H  
ATOM   2682  CB  TYR   208      96.392 129.635  47.513  1.00  0.00           C  
ATOM   2683  HB2 TYR   208      97.087 128.892  47.904  1.00  0.00           H  
ATOM   2684  HB3 TYR   208      95.483 129.105  47.226  1.00  0.00           H  
ATOM   2685  CG  TYR   208      97.093 130.358  46.366  1.00  0.00           C  
ATOM   2686  CD1 TYR   208      98.195 131.168  46.674  1.00  0.00           C  
ATOM   2687  HD1 TYR   208      98.513 131.224  47.704  1.00  0.00           H  
ATOM   2688  CE1 TYR   208      98.734 132.069  45.727  1.00  0.00           C  
ATOM   2689  HE1 TYR   208      99.497 132.824  45.845  1.00  0.00           H  
ATOM   2690  CZ  TYR   208      98.136 132.185  44.443  1.00  0.00           C  
ATOM   2691  OH  TYR   208      98.544 133.085  43.495  1.00  0.00           O  
ATOM   2692  HH  TYR   208      98.014 133.009  42.699  1.00  0.00           H  
ATOM   2693  CE2 TYR   208      96.956 131.425  44.188  1.00  0.00           C  
ATOM   2694  HE2 TYR   208      96.361 131.454  43.287  1.00  0.00           H  
ATOM   2695  CD2 TYR   208      96.453 130.466  45.112  1.00  0.00           C  
ATOM   2696  HD2 TYR   208      95.605 129.835  44.887  1.00  0.00           H  
ATOM   2697  C   TYR   208      94.836 131.512  48.190  1.00  0.00           C  
ATOM   2698  O   TYR   208      93.694 131.081  48.064  1.00  0.00           O  
ATOM   2699  N   GLY   209      95.182 132.775  47.934  1.00  0.00           N  
ATOM   2700  H   GLY   209      96.154 133.008  48.079  1.00  0.00           H  
ATOM   2701  CA  GLY   209      94.216 133.833  47.547  1.00  0.00           C  
ATOM   2702  HA2 GLY   209      93.408 133.760  48.275  1.00  0.00           H  
ATOM   2703  HA3 GLY   209      94.653 134.824  47.666  1.00  0.00           H  
ATOM   2704  C   GLY   209      93.530 133.752  46.242  1.00  0.00           C  
ATOM   2705  O   GLY   209      93.844 132.814  45.463  1.00  0.00           O  
ATOM   2706  N   GLN   210      92.532 134.639  45.869  1.00  0.00           N  
ATOM   2707  H   GLN   210      91.848 134.243  45.240  1.00  0.00           H  
ATOM   2708  CA  GLN   210      92.155 135.959  46.511  1.00  0.00           C  
ATOM   2709  HA  GLN   210      91.441 136.404  45.818  1.00  0.00           H  
ATOM   2710  CB  GLN   210      91.546 135.892  47.901  1.00  0.00           C  
ATOM   2711  HB2 GLN   210      92.291 135.817  48.693  1.00  0.00           H  
ATOM   2712  HB3 GLN   210      91.127 136.875  48.116  1.00  0.00           H  
ATOM   2713  CG  GLN   210      90.261 135.047  48.079  1.00  0.00           C  
ATOM   2714  HG2 GLN   210      89.522 135.329  47.329  1.00  0.00           H  
ATOM   2715  HG3 GLN   210      90.555 134.011  47.911  1.00  0.00           H  
ATOM   2716  CD  GLN   210      89.597 135.027  49.370  1.00  0.00           C  
ATOM   2717  OE1 GLN   210      90.135 135.439  50.404  1.00  0.00           O  
ATOM   2718  NE2 GLN   210      88.271 134.944  49.365  1.00  0.00           N  
ATOM   2719 HE21 GLN   210      87.795 134.947  50.256  1.00  0.00           H  
ATOM   2720 HE22 GLN   210      87.750 135.106  48.516  1.00  0.00           H  
ATOM   2721  C   GLN   210      93.390 136.913  46.586  1.00  0.00           C  
ATOM   2722  O   GLN   210      93.614 137.538  47.622  1.00  0.00           O  
ATOM   2723  N   GLN   211      94.155 136.984  45.527  1.00  0.00           N  
ATOM   2724  H   GLN   211      93.718 136.736  44.650  1.00  0.00           H  
ATOM   2725  CA  GLN   211      95.551 137.516  45.455  1.00  0.00           C  
ATOM   2726  HA  GLN   211      96.198 136.947  46.124  1.00  0.00           H  
ATOM   2727  CB  GLN   211      95.940 137.211  43.984  1.00  0.00           C  
ATOM   2728  HB2 GLN   211      95.213 137.719  43.352  1.00  0.00           H  
ATOM   2729  HB3 GLN   211      96.950 137.594  43.837  1.00  0.00           H  
ATOM   2730  CG  GLN   211      95.992 135.762  43.423  1.00  0.00           C  
ATOM   2731  HG2 GLN   211      96.642 135.711  42.550  1.00  0.00           H  
ATOM   2732  HG3 GLN   211      96.574 135.223  44.171  1.00  0.00           H  
ATOM   2733  CD  GLN   211      94.599 135.077  43.116  1.00  0.00           C  
ATOM   2734  OE1 GLN   211      93.556 135.610  43.071  1.00  0.00           O  
ATOM   2735  NE2 GLN   211      94.562 133.881  42.583  1.00  0.00           N  
ATOM   2736 HE21 GLN   211      95.396 133.469  42.190  1.00  0.00           H  
ATOM   2737 HE22 GLN   211      93.662 133.504  42.321  1.00  0.00           H  
ATOM   2738  C   GLN   211      95.626 139.066  45.694  1.00  0.00           C  
ATOM   2739  O   GLN   211      94.614 139.742  45.489  1.00  0.00           O  
ATOM   2740  N   ASP   212      96.791 139.570  46.056  1.00  0.00           N  
ATOM   2741  H   ASP   212      97.458 138.877  46.366  1.00  0.00           H  
ATOM   2742  CA  ASP   212      97.256 140.949  46.355  1.00  0.00           C  
ATOM   2743  HA  ASP   212      97.805 141.329  45.493  1.00  0.00           H  
ATOM   2744  CB  ASP   212      96.137 141.926  46.844  1.00  0.00           C  
ATOM   2745  HB2 ASP   212      95.378 141.379  47.402  1.00  0.00           H  
ATOM   2746  HB3 ASP   212      96.679 142.618  47.489  1.00  0.00           H  
ATOM   2747  CG  ASP   212      95.437 142.715  45.682  1.00  0.00           C  
ATOM   2748  OD1 ASP   212      94.465 143.445  45.956  1.00  0.00           O  
ATOM   2749  OD2 ASP   212      95.777 142.541  44.485  1.00  0.00           O  
ATOM   2750  C   ASP   212      98.452 140.819  47.317  1.00  0.00           C  
ATOM   2751  O   ASP   212      98.471 139.920  48.209  1.00  0.00           O  
ATOM   2752  N   ARG   213      99.442 141.683  47.163  1.00  0.00           N  
ATOM   2753  H   ARG   213      99.104 142.501  46.676  1.00  0.00           H  
ATOM   2754  CA  ARG   213     100.617 141.894  47.995  1.00  0.00           C  
ATOM   2755  HA  ARG   213     100.989 140.900  48.243  1.00  0.00           H  
ATOM   2756  CB  ARG   213     101.734 142.750  47.278  1.00  0.00           C  
ATOM   2757  HB2 ARG   213     101.364 143.770  47.170  1.00  0.00           H  
ATOM   2758  HB3 ARG   213     102.603 142.775  47.937  1.00  0.00           H  
ATOM   2759  CG  ARG   213     102.274 142.222  45.946  1.00  0.00           C  
ATOM   2760  HG2 ARG   213     101.497 142.391  45.200  1.00  0.00           H  
ATOM   2761  HG3 ARG   213     103.154 142.836  45.750  1.00  0.00           H  
ATOM   2762  CD  ARG   213     102.777 140.806  46.061  1.00  0.00           C  
ATOM   2763  HD2 ARG   213     103.504 140.717  46.868  1.00  0.00           H  
ATOM   2764  HD3 ARG   213     101.878 140.226  46.268  1.00  0.00           H  
ATOM   2765  NE  ARG   213     103.512 140.387  44.789  1.00  0.00           N  
ATOM   2766  HE  ARG   213     104.237 140.979  44.411  1.00  0.00           H  
ATOM   2767  CZ  ARG   213     103.500 139.192  44.317  1.00  0.00           C  
ATOM   2768  NH1 ARG   213     102.940 138.208  44.944  1.00  0.00           N  
ATOM   2769 HH11 ARG   213     103.311 137.285  44.772  1.00  0.00           H  
ATOM   2770 HH12 ARG   213     102.510 138.414  45.835  1.00  0.00           H  
ATOM   2771  NH2 ARG   213     104.151 138.929  43.258  1.00  0.00           N  
ATOM   2772 HH21 ARG   213     104.037 138.045  42.784  1.00  0.00           H  
ATOM   2773 HH22 ARG   213     104.630 139.718  42.848  1.00  0.00           H  
ATOM   2774  C   ARG   213     100.145 142.488  49.334  1.00  0.00           C  
ATOM   2775  O   ARG   213      99.101 143.182  49.415  1.00  0.00           O  
ATOM   2776  N   GLY   214     100.806 142.325  50.454  1.00  0.00           N  
ATOM   2777  H   GLY   214     100.587 142.999  51.174  1.00  0.00           H  
ATOM   2778  CA  GLY   214     101.863 141.259  50.667  1.00  0.00           C  
ATOM   2779  HA2 GLY   214     101.541 140.299  50.262  1.00  0.00           H  
ATOM   2780  HA3 GLY   214     102.804 141.582  50.222  1.00  0.00           H  
ATOM   2781  C   GLY   214     102.019 140.975  52.181  1.00  0.00           C  
ATOM   2782  O   GLY   214     103.102 140.547  52.591  1.00  0.00           O  
ATOM   2783  OXT GLY   214     101.006 141.009  52.954  1.00  0.00           O  
TER    2784      GLY   214 
END   
