# Supplementary material for: Visualization of oligomerization, clustering, and density transition of intrinsically disordered proteins
Source: Natl Sci Rev. 2026 Feb 14;13(7):nwag107. doi: 10.1093/nsr/nwag107 (PMC13114874; doi:10.1093/nsr/nwag107)
Supplement: nwag107_Supplemental_Files [file nwag107_supplemental_files.zip › SI-MD-Structures/MD-Sturctures/frame116.pdb]

CRYST1  135.111  149.275  136.874  90.00  90.00  90.00               1
ATOM      1  N   MET     1      31.037  58.787  84.531  1.00  0.00           N  
ATOM      2  H1  MET     1      31.095  58.644  83.533  1.00  0.00           H  
ATOM      3  H2  MET     1      31.442  58.066  85.110  1.00  0.00           H  
ATOM      4  H3  MET     1      30.036  58.840  84.658  1.00  0.00           H  
ATOM      5  CA  MET     1      31.636  60.111  84.629  1.00  0.00           C  
ATOM      6  HA  MET     1      31.317  60.503  85.595  1.00  0.00           H  
ATOM      7  CB  MET     1      33.204  60.028  84.611  1.00  0.00           C  
ATOM      8  HB2 MET     1      33.517  59.725  83.612  1.00  0.00           H  
ATOM      9  HB3 MET     1      33.481  61.076  84.724  1.00  0.00           H  
ATOM     10  CG  MET     1      33.735  59.240  85.762  1.00  0.00           C  
ATOM     11  HG2 MET     1      34.721  59.621  86.030  1.00  0.00           H  
ATOM     12  HG3 MET     1      33.165  59.331  86.686  1.00  0.00           H  
ATOM     13  SD  MET     1      33.946  57.461  85.427  1.00  0.00           S  
ATOM     14  CE  MET     1      35.310  57.724  84.267  1.00  0.00           C  
ATOM     15  HE1 MET     1      35.754  56.730  84.223  1.00  0.00           H  
ATOM     16  HE2 MET     1      34.932  57.987  83.280  1.00  0.00           H  
ATOM     17  HE3 MET     1      35.993  58.478  84.660  1.00  0.00           H  
ATOM     18  C   MET     1      31.042  61.012  83.578  1.00  0.00           C  
ATOM     19  O   MET     1      31.115  60.578  82.413  1.00  0.00           O  
ATOM     20  N   ALA     2      30.576  62.254  83.820  1.00  0.00           N  
ATOM     21  H   ALA     2      30.193  62.771  83.042  1.00  0.00           H  
ATOM     22  CA  ALA     2      30.589  63.045  85.070  1.00  0.00           C  
ATOM     23  HA  ALA     2      30.102  63.998  84.867  1.00  0.00           H  
ATOM     24  CB  ALA     2      29.772  62.421  86.167  1.00  0.00           C  
ATOM     25  HB1 ALA     2      29.612  63.204  86.909  1.00  0.00           H  
ATOM     26  HB2 ALA     2      28.814  62.231  85.683  1.00  0.00           H  
ATOM     27  HB3 ALA     2      30.138  61.500  86.622  1.00  0.00           H  
ATOM     28  C   ALA     2      31.977  63.459  85.627  1.00  0.00           C  
ATOM     29  O   ALA     2      32.577  62.586  86.296  1.00  0.00           O  
ATOM     30  N   SER     3      32.511  64.657  85.360  1.00  0.00           N  
ATOM     31  H   SER     3      33.410  64.799  85.799  1.00  0.00           H  
ATOM     32  CA  SER     3      31.818  65.852  84.778  1.00  0.00           C  
ATOM     33  HA  SER     3      30.838  65.959  85.244  1.00  0.00           H  
ATOM     34  CB  SER     3      32.627  67.131  85.062  1.00  0.00           C  
ATOM     35  HB2 SER     3      32.892  67.105  86.119  1.00  0.00           H  
ATOM     36  HB3 SER     3      33.544  67.200  84.476  1.00  0.00           H  
ATOM     37  OG  SER     3      31.752  68.233  84.813  1.00  0.00           O  
ATOM     38  HG  SER     3      31.303  68.323  85.657  1.00  0.00           H  
ATOM     39  C   SER     3      31.412  65.770  83.334  1.00  0.00           C  
ATOM     40  O   SER     3      31.905  65.068  82.456  1.00  0.00           O  
ATOM     41  N   ASN     4      30.385  66.586  82.946  1.00  0.00           N  
ATOM     42  H   ASN     4      30.167  67.265  83.660  1.00  0.00           H  
ATOM     43  CA  ASN     4      29.883  66.776  81.585  1.00  0.00           C  
ATOM     44  HA  ASN     4      30.456  66.215  80.847  1.00  0.00           H  
ATOM     45  CB  ASN     4      28.491  66.141  81.667  1.00  0.00           C  
ATOM     46  HB2 ASN     4      28.007  66.692  82.473  1.00  0.00           H  
ATOM     47  HB3 ASN     4      27.911  66.351  80.768  1.00  0.00           H  
ATOM     48  CG  ASN     4      28.309  64.731  82.170  1.00  0.00           C  
ATOM     49  OD1 ASN     4      27.972  64.472  83.331  1.00  0.00           O  
ATOM     50  ND2 ASN     4      28.537  63.767  81.266  1.00  0.00           N  
ATOM     51 HD21 ASN     4      28.353  62.818  81.558  1.00  0.00           H  
ATOM     52 HD22 ASN     4      28.826  63.902  80.307  1.00  0.00           H  
ATOM     53  C   ASN     4      29.962  68.239  81.130  1.00  0.00           C  
ATOM     54  O   ASN     4      28.870  68.895  81.178  1.00  0.00           O  
ATOM     55  N   ASP     5      31.044  68.878  81.042  1.00  0.00           N  
ATOM     56  H   ASP     5      30.889  69.838  80.772  1.00  0.00           H  
ATOM     57  CA  ASP     5      32.411  68.292  80.707  1.00  0.00           C  
ATOM     58  HA  ASP     5      32.453  67.236  80.974  1.00  0.00           H  
ATOM     59  CB  ASP     5      32.755  68.221  79.203  1.00  0.00           C  
ATOM     60  HB2 ASP     5      32.908  69.175  78.696  1.00  0.00           H  
ATOM     61  HB3 ASP     5      33.696  67.673  79.251  1.00  0.00           H  
ATOM     62  CG  ASP     5      31.765  67.363  78.414  1.00  0.00           C  
ATOM     63  OD1 ASP     5      31.025  67.879  77.490  1.00  0.00           O  
ATOM     64  OD2 ASP     5      31.696  66.076  78.580  1.00  0.00           O  
ATOM     65  C   ASP     5      33.479  69.114  81.426  1.00  0.00           C  
ATOM     66  O   ASP     5      33.394  70.316  81.511  1.00  0.00           O  
ATOM     67  N   TYR     6      34.626  68.584  81.814  1.00  0.00           N  
ATOM     68  H   TYR     6      34.739  67.596  81.639  1.00  0.00           H  
ATOM     69  CA  TYR     6      35.570  69.251  82.781  1.00  0.00           C  
ATOM     70  HA  TYR     6      34.947  69.592  83.608  1.00  0.00           H  
ATOM     71  CB  TYR     6      36.641  68.322  83.332  1.00  0.00           C  
ATOM     72  HB2 TYR     6      37.146  67.795  82.521  1.00  0.00           H  
ATOM     73  HB3 TYR     6      37.411  68.882  83.862  1.00  0.00           H  
ATOM     74  CG  TYR     6      36.111  67.235  84.289  1.00  0.00           C  
ATOM     75  CD1 TYR     6      35.806  65.912  83.843  1.00  0.00           C  
ATOM     76  HD1 TYR     6      35.827  65.684  82.787  1.00  0.00           H  
ATOM     77  CE1 TYR     6      35.767  64.865  84.772  1.00  0.00           C  
ATOM     78  HE1 TYR     6      35.631  63.843  84.450  1.00  0.00           H  
ATOM     79  CZ  TYR     6      35.724  65.106  86.105  1.00  0.00           C  
ATOM     80  OH  TYR     6      35.506  64.119  87.049  1.00  0.00           O  
ATOM     81  HH  TYR     6      35.549  63.261  86.621  1.00  0.00           H  
ATOM     82  CE2 TYR     6      35.896  66.421  86.551  1.00  0.00           C  
ATOM     83  HE2 TYR     6      36.024  66.565  87.614  1.00  0.00           H  
ATOM     84  CD2 TYR     6      36.125  67.519  85.692  1.00  0.00           C  
ATOM     85  HD2 TYR     6      36.168  68.510  86.120  1.00  0.00           H  
ATOM     86  C   TYR     6      36.225  70.537  82.245  1.00  0.00           C  
ATOM     87  O   TYR     6      36.643  70.466  81.106  1.00  0.00           O  
ATOM     88  N   THR     7      36.568  71.548  83.082  1.00  0.00           N  
ATOM     89  H   THR     7      36.079  71.483  83.963  1.00  0.00           H  
ATOM     90  CA  THR     7      37.197  72.851  82.879  1.00  0.00           C  
ATOM     91  HA  THR     7      38.256  72.624  82.758  1.00  0.00           H  
ATOM     92  CB  THR     7      36.765  73.576  81.595  1.00  0.00           C  
ATOM     93  HB  THR     7      36.764  72.891  80.747  1.00  0.00           H  
ATOM     94  CG2 THR     7      35.365  74.181  81.615  1.00  0.00           C  
ATOM     95 HG21 THR     7      35.217  74.984  80.893  1.00  0.00           H  
ATOM     96 HG22 THR     7      34.646  73.376  81.459  1.00  0.00           H  
ATOM     97 HG23 THR     7      35.111  74.581  82.596  1.00  0.00           H  
ATOM     98  OG1 THR     7      37.701  74.535  81.306  1.00  0.00           O  
ATOM     99  HG1 THR     7      38.497  74.090  81.005  1.00  0.00           H  
ATOM    100  C   THR     7      37.129  73.698  84.077  1.00  0.00           C  
ATOM    101  O   THR     7      36.196  73.668  84.789  1.00  0.00           O  
ATOM    102  N   GLN     8      38.250  74.413  84.372  1.00  0.00           N  
ATOM    103  H   GLN     8      39.020  74.386  83.719  1.00  0.00           H  
ATOM    104  CA  GLN     8      38.469  75.174  85.578  1.00  0.00           C  
ATOM    105  HA  GLN     8      38.768  74.408  86.294  1.00  0.00           H  
ATOM    106  CB  GLN     8      39.677  76.067  85.243  1.00  0.00           C  
ATOM    107  HB2 GLN     8      39.562  76.636  84.321  1.00  0.00           H  
ATOM    108  HB3 GLN     8      39.918  76.767  86.043  1.00  0.00           H  
ATOM    109  CG  GLN     8      40.975  75.225  85.112  1.00  0.00           C  
ATOM    110  HG2 GLN     8      41.121  74.572  85.973  1.00  0.00           H  
ATOM    111  HG3 GLN     8      41.015  74.624  84.204  1.00  0.00           H  
ATOM    112  CD  GLN     8      42.173  76.169  85.047  1.00  0.00           C  
ATOM    113  OE1 GLN     8      42.847  76.305  86.032  1.00  0.00           O  
ATOM    114  NE2 GLN     8      42.453  76.782  83.883  1.00  0.00           N  
ATOM    115 HE21 GLN     8      41.906  76.430  83.111  1.00  0.00           H  
ATOM    116 HE22 GLN     8      43.391  77.156  83.902  1.00  0.00           H  
ATOM    117  C   GLN     8      37.349  76.048  86.075  1.00  0.00           C  
ATOM    118  O   GLN     8      36.576  76.539  85.264  1.00  0.00           O  
ATOM    119  N   GLN     9      37.062  76.195  87.386  1.00  0.00           N  
ATOM    120  H   GLN     9      36.289  76.816  87.581  1.00  0.00           H  
ATOM    121  CA  GLN     9      37.487  75.408  88.559  1.00  0.00           C  
ATOM    122  HA  GLN     9      37.011  75.945  89.379  1.00  0.00           H  
ATOM    123  CB  GLN     9      36.790  74.042  88.619  1.00  0.00           C  
ATOM    124  HB2 GLN     9      36.872  73.569  87.640  1.00  0.00           H  
ATOM    125  HB3 GLN     9      37.227  73.387  89.373  1.00  0.00           H  
ATOM    126  CG  GLN     9      35.265  73.976  88.774  1.00  0.00           C  
ATOM    127  HG2 GLN     9      35.033  74.632  89.613  1.00  0.00           H  
ATOM    128  HG3 GLN     9      34.711  74.343  87.910  1.00  0.00           H  
ATOM    129  CD  GLN     9      34.816  72.556  89.141  1.00  0.00           C  
ATOM    130  OE1 GLN     9      35.505  71.575  88.996  1.00  0.00           O  
ATOM    131  NE2 GLN     9      33.574  72.402  89.469  1.00  0.00           N  
ATOM    132 HE21 GLN     9      32.947  73.191  89.401  1.00  0.00           H  
ATOM    133 HE22 GLN     9      33.255  71.453  89.601  1.00  0.00           H  
ATOM    134  C   GLN     9      38.995  75.416  88.785  1.00  0.00           C  
ATOM    135  O   GLN     9      39.700  74.463  88.441  1.00  0.00           O  
ATOM    136  N   ALA    10      39.624  76.469  89.338  1.00  0.00           N  
ATOM    137  H   ALA    10      40.619  76.405  89.498  1.00  0.00           H  
ATOM    138  CA  ALA    10      38.850  77.682  89.874  1.00  0.00           C  
ATOM    139  HA  ALA    10      37.866  77.373  90.226  1.00  0.00           H  
ATOM    140  CB  ALA    10      39.492  78.236  91.167  1.00  0.00           C  
ATOM    141  HB1 ALA    10      40.472  78.685  91.008  1.00  0.00           H  
ATOM    142  HB2 ALA    10      38.858  79.056  91.506  1.00  0.00           H  
ATOM    143  HB3 ALA    10      39.476  77.443  91.915  1.00  0.00           H  
ATOM    144  C   ALA    10      38.506  78.801  88.821  1.00  0.00           C  
ATOM    145  O   ALA    10      39.058  78.785  87.714  1.00  0.00           O  
ATOM    146  N   THR    11      37.618  79.717  89.238  1.00  0.00           N  
ATOM    147  H   THR    11      37.088  79.572  90.085  1.00  0.00           H  
ATOM    148  CA  THR    11      37.083  80.849  88.441  1.00  0.00           C  
ATOM    149  HA  THR    11      37.650  80.828  87.510  1.00  0.00           H  
ATOM    150  CB  THR    11      35.655  80.685  87.982  1.00  0.00           C  
ATOM    151  HB  THR    11      34.993  80.666  88.848  1.00  0.00           H  
ATOM    152  CG2 THR    11      35.302  81.849  87.042  1.00  0.00           C  
ATOM    153 HG21 THR    11      35.245  82.848  87.473  1.00  0.00           H  
ATOM    154 HG22 THR    11      36.128  81.901  86.332  1.00  0.00           H  
ATOM    155 HG23 THR    11      34.381  81.492  86.582  1.00  0.00           H  
ATOM    156  OG1 THR    11      35.462  79.449  87.346  1.00  0.00           O  
ATOM    157  HG1 THR    11      35.508  78.867  88.108  1.00  0.00           H  
ATOM    158  C   THR    11      37.176  82.181  89.203  1.00  0.00           C  
ATOM    159  O   THR    11      36.291  82.466  90.034  1.00  0.00           O  
ATOM    160  N   GLN    12      38.061  83.117  88.943  1.00  0.00           N  
ATOM    161  H   GLN    12      37.893  84.007  89.389  1.00  0.00           H  
ATOM    162  CA  GLN    12      39.199  83.027  88.004  1.00  0.00           C  
ATOM    163  HA  GLN    12      38.928  82.479  87.102  1.00  0.00           H  
ATOM    164  CB  GLN    12      39.695  84.426  87.691  1.00  0.00           C  
ATOM    165  HB2 GLN    12      39.943  84.912  88.635  1.00  0.00           H  
ATOM    166  HB3 GLN    12      40.652  84.452  87.170  1.00  0.00           H  
ATOM    167  CG  GLN    12      38.644  85.257  86.881  1.00  0.00           C  
ATOM    168  HG2 GLN    12      37.842  85.590  87.539  1.00  0.00           H  
ATOM    169  HG3 GLN    12      39.063  86.139  86.396  1.00  0.00           H  
ATOM    170  CD  GLN    12      37.956  84.559  85.740  1.00  0.00           C  
ATOM    171  OE1 GLN    12      38.522  83.613  85.197  1.00  0.00           O  
ATOM    172  NE2 GLN    12      36.773  84.929  85.245  1.00  0.00           N  
ATOM    173 HE21 GLN    12      36.378  84.583  84.382  1.00  0.00           H  
ATOM    174 HE22 GLN    12      36.453  85.822  85.593  1.00  0.00           H  
ATOM    175  C   GLN    12      40.335  82.163  88.611  1.00  0.00           C  
ATOM    176  O   GLN    12      40.390  81.932  89.819  1.00  0.00           O  
ATOM    177  N   SER    13      41.145  81.453  87.829  1.00  0.00           N  
ATOM    178  H   SER    13      41.133  81.494  86.820  1.00  0.00           H  
ATOM    179  CA  SER    13      42.107  80.445  88.156  1.00  0.00           C  
ATOM    180  HA  SER    13      41.700  79.715  88.855  1.00  0.00           H  
ATOM    181  CB  SER    13      42.416  79.594  86.947  1.00  0.00           C  
ATOM    182  HB2 SER    13      41.532  78.987  86.752  1.00  0.00           H  
ATOM    183  HB3 SER    13      42.786  80.310  86.214  1.00  0.00           H  
ATOM    184  OG  SER    13      43.437  78.735  87.387  1.00  0.00           O  
ATOM    185  HG  SER    13      43.167  77.831  87.207  1.00  0.00           H  
ATOM    186  C   SER    13      43.382  81.116  88.574  1.00  0.00           C  
ATOM    187  O   SER    13      44.022  81.782  87.783  1.00  0.00           O  
ATOM    188  N   TYR    14      43.743  81.157  89.906  1.00  0.00           N  
ATOM    189  H   TYR    14      43.199  80.636  90.579  1.00  0.00           H  
ATOM    190  CA  TYR    14      45.063  81.674  90.324  1.00  0.00           C  
ATOM    191  HA  TYR    14      45.215  82.731  90.109  1.00  0.00           H  
ATOM    192  CB  TYR    14      45.073  81.526  91.842  1.00  0.00           C  
ATOM    193  HB2 TYR    14      44.149  81.943  92.243  1.00  0.00           H  
ATOM    194  HB3 TYR    14      45.084  80.487  92.172  1.00  0.00           H  
ATOM    195  CG  TYR    14      46.093  82.416  92.620  1.00  0.00           C  
ATOM    196  CD1 TYR    14      46.026  83.777  92.627  1.00  0.00           C  
ATOM    197  HD1 TYR    14      45.219  84.331  92.170  1.00  0.00           H  
ATOM    198  CE1 TYR    14      46.949  84.585  93.294  1.00  0.00           C  
ATOM    199  HE1 TYR    14      46.786  85.649  93.375  1.00  0.00           H  
ATOM    200  CZ  TYR    14      48.027  83.969  94.026  1.00  0.00           C  
ATOM    201  OH  TYR    14      48.983  84.743  94.616  1.00  0.00           O  
ATOM    202  HH  TYR    14      49.764  84.302  94.959  1.00  0.00           H  
ATOM    203  CE2 TYR    14      48.164  82.567  94.038  1.00  0.00           C  
ATOM    204  HE2 TYR    14      48.920  82.060  94.619  1.00  0.00           H  
ATOM    205  CD2 TYR    14      47.081  81.855  93.402  1.00  0.00           C  
ATOM    206  HD2 TYR    14      47.185  80.780  93.408  1.00  0.00           H  
ATOM    207  C   TYR    14      46.307  80.902  89.758  1.00  0.00           C  
ATOM    208  O   TYR    14      46.167  79.748  89.502  1.00  0.00           O  
ATOM    209  N   GLY    15      47.524  81.410  89.654  1.00  0.00           N  
ATOM    210  H   GLY    15      48.298  80.822  89.382  1.00  0.00           H  
ATOM    211  CA  GLY    15      47.859  82.872  89.738  1.00  0.00           C  
ATOM    212  HA2 GLY    15      47.070  83.554  89.421  1.00  0.00           H  
ATOM    213  HA3 GLY    15      48.194  83.117  90.746  1.00  0.00           H  
ATOM    214  C   GLY    15      49.003  83.123  88.843  1.00  0.00           C  
ATOM    215  O   GLY    15      49.082  82.465  87.803  1.00  0.00           O  
ATOM    216  N   ALA    16      49.860  84.149  89.100  1.00  0.00           N  
ATOM    217  H   ALA    16      49.671  84.754  89.887  1.00  0.00           H  
ATOM    218  CA  ALA    16      51.218  84.244  88.575  1.00  0.00           C  
ATOM    219  HA  ALA    16      51.287  83.943  87.530  1.00  0.00           H  
ATOM    220  CB  ALA    16      51.730  85.650  88.703  1.00  0.00           C  
ATOM    221  HB1 ALA    16      52.794  85.754  88.489  1.00  0.00           H  
ATOM    222  HB2 ALA    16      51.119  86.189  87.979  1.00  0.00           H  
ATOM    223  HB3 ALA    16      51.489  86.092  89.669  1.00  0.00           H  
ATOM    224  C   ALA    16      52.154  83.226  89.278  1.00  0.00           C  
ATOM    225  O   ALA    16      52.105  83.002  90.470  1.00  0.00           O  
ATOM    226  N   TYR    17      53.117  82.662  88.586  1.00  0.00           N  
ATOM    227  H   TYR    17      53.143  82.934  87.614  1.00  0.00           H  
ATOM    228  CA  TYR    17      54.157  81.731  88.944  1.00  0.00           C  
ATOM    229  HA  TYR    17      53.599  80.996  89.523  1.00  0.00           H  
ATOM    230  CB  TYR    17      54.754  81.146  87.682  1.00  0.00           C  
ATOM    231  HB2 TYR    17      53.950  80.615  87.174  1.00  0.00           H  
ATOM    232  HB3 TYR    17      55.202  81.970  87.126  1.00  0.00           H  
ATOM    233  CG  TYR    17      55.725  80.039  87.933  1.00  0.00           C  
ATOM    234  CD1 TYR    17      57.110  80.410  87.723  1.00  0.00           C  
ATOM    235  HD1 TYR    17      57.398  81.375  87.331  1.00  0.00           H  
ATOM    236  CE1 TYR    17      58.129  79.419  87.831  1.00  0.00           C  
ATOM    237  HE1 TYR    17      59.179  79.563  87.623  1.00  0.00           H  
ATOM    238  CZ  TYR    17      57.736  78.165  88.369  1.00  0.00           C  
ATOM    239  OH  TYR    17      58.671  77.389  88.817  1.00  0.00           O  
ATOM    240  HH  TYR    17      59.600  77.530  88.623  1.00  0.00           H  
ATOM    241  CE2 TYR    17      56.341  77.846  88.629  1.00  0.00           C  
ATOM    242  HE2 TYR    17      56.121  76.884  89.069  1.00  0.00           H  
ATOM    243  CD2 TYR    17      55.357  78.793  88.380  1.00  0.00           C  
ATOM    244  HD2 TYR    17      54.318  78.528  88.508  1.00  0.00           H  
ATOM    245  C   TYR    17      55.244  82.419  89.792  1.00  0.00           C  
ATOM    246  O   TYR    17      55.713  83.517  89.380  1.00  0.00           O  
ATOM    247  N   PRO    18      55.551  81.943  91.035  1.00  0.00           N  
ATOM    248  CD  PRO    18      55.001  80.830  91.794  1.00  0.00           C  
ATOM    249  HD2 PRO    18      55.169  79.875  91.295  1.00  0.00           H  
ATOM    250  HD3 PRO    18      53.923  80.925  91.920  1.00  0.00           H  
ATOM    251  CG  PRO    18      55.520  80.820  93.228  1.00  0.00           C  
ATOM    252  HG2 PRO    18      56.320  80.080  93.233  1.00  0.00           H  
ATOM    253  HG3 PRO    18      54.741  80.677  93.976  1.00  0.00           H  
ATOM    254  CB  PRO    18      56.181  82.190  93.297  1.00  0.00           C  
ATOM    255  HB2 PRO    18      57.150  82.132  93.793  1.00  0.00           H  
ATOM    256  HB3 PRO    18      55.581  82.946  93.804  1.00  0.00           H  
ATOM    257  CA  PRO    18      56.408  82.775  91.932  1.00  0.00           C  
ATOM    258  HA  PRO    18      56.137  83.830  91.978  1.00  0.00           H  
ATOM    259  C   PRO    18      57.845  82.638  91.432  1.00  0.00           C  
ATOM    260  O   PRO    18      58.373  81.534  91.237  1.00  0.00           O  
ATOM    261  N   THR    19      58.572  83.753  91.308  1.00  0.00           N  
ATOM    262  H   THR    19      58.171  84.605  91.674  1.00  0.00           H  
ATOM    263  CA  THR    19      60.004  83.796  90.954  1.00  0.00           C  
ATOM    264  HA  THR    19      60.177  83.284  90.008  1.00  0.00           H  
ATOM    265  CB  THR    19      60.574  85.212  90.892  1.00  0.00           C  
ATOM    266  HB  THR    19      61.655  85.070  90.880  1.00  0.00           H  
ATOM    267  CG2 THR    19      60.112  86.104  89.738  1.00  0.00           C  
ATOM    268 HG21 THR    19      60.419  85.644  88.799  1.00  0.00           H  
ATOM    269 HG22 THR    19      59.047  86.326  89.808  1.00  0.00           H  
ATOM    270 HG23 THR    19      60.660  87.039  89.854  1.00  0.00           H  
ATOM    271  OG1 THR    19      60.237  85.991  92.102  1.00  0.00           O  
ATOM    272  HG1 THR    19      59.305  85.944  92.326  1.00  0.00           H  
ATOM    273  C   THR    19      60.818  82.932  92.031  1.00  0.00           C  
ATOM    274  O   THR    19      60.414  82.939  93.172  1.00  0.00           O  
ATOM    275  N   GLN    20      61.956  82.297  91.655  1.00  0.00           N  
ATOM    276  H   GLN    20      62.227  82.362  90.685  1.00  0.00           H  
ATOM    277  CA  GLN    20      62.909  81.654  92.611  1.00  0.00           C  
ATOM    278  HA  GLN    20      62.381  80.839  93.106  1.00  0.00           H  
ATOM    279  CB  GLN    20      64.099  81.030  91.864  1.00  0.00           C  
ATOM    280  HB2 GLN    20      64.646  80.435  92.596  1.00  0.00           H  
ATOM    281  HB3 GLN    20      63.656  80.428  91.070  1.00  0.00           H  
ATOM    282  CG  GLN    20      65.021  82.123  91.254  1.00  0.00           C  
ATOM    283  HG2 GLN    20      64.766  82.365  90.222  1.00  0.00           H  
ATOM    284  HG3 GLN    20      64.698  82.997  91.819  1.00  0.00           H  
ATOM    285  CD  GLN    20      66.559  82.045  91.356  1.00  0.00           C  
ATOM    286  OE1 GLN    20      67.141  81.090  91.848  1.00  0.00           O  
ATOM    287  NE2 GLN    20      67.220  82.936  90.634  1.00  0.00           N  
ATOM    288 HE21 GLN    20      66.888  83.852  90.369  1.00  0.00           H  
ATOM    289 HE22 GLN    20      68.219  82.790  90.642  1.00  0.00           H  
ATOM    290  C   GLN    20      63.398  82.463  93.865  1.00  0.00           C  
ATOM    291  O   GLN    20      63.330  83.714  93.844  1.00  0.00           O  
ATOM    292  N   PRO    21      63.911  81.833  94.964  1.00  0.00           N  
ATOM    293  CD  PRO    21      63.550  80.522  95.409  1.00  0.00           C  
ATOM    294  HD2 PRO    21      63.844  79.795  94.652  1.00  0.00           H  
ATOM    295  HD3 PRO    21      62.474  80.513  95.583  1.00  0.00           H  
ATOM    296  CG  PRO    21      64.449  80.440  96.648  1.00  0.00           C  
ATOM    297  HG2 PRO    21      65.431  80.090  96.332  1.00  0.00           H  
ATOM    298  HG3 PRO    21      64.064  79.658  97.302  1.00  0.00           H  
ATOM    299  CB  PRO    21      64.483  81.775  97.304  1.00  0.00           C  
ATOM    300  HB2 PRO    21      65.322  81.989  97.965  1.00  0.00           H  
ATOM    301  HB3 PRO    21      63.605  82.089  97.869  1.00  0.00           H  
ATOM    302  CA  PRO    21      64.512  82.642  96.078  1.00  0.00           C  
ATOM    303  HA  PRO    21      63.903  83.527  96.266  1.00  0.00           H  
ATOM    304  C   PRO    21      65.914  83.128  95.722  1.00  0.00           C  
ATOM    305  O   PRO    21      66.615  82.471  94.951  1.00  0.00           O  
ATOM    306  N   GLY    22      66.324  84.173  96.472  1.00  0.00           N  
ATOM    307  H   GLY    22      65.669  84.452  97.188  1.00  0.00           H  
ATOM    308  CA  GLY    22      67.638  84.772  96.456  1.00  0.00           C  
ATOM    309  HA2 GLY    22      68.242  84.371  95.641  1.00  0.00           H  
ATOM    310  HA3 GLY    22      67.463  85.848  96.428  1.00  0.00           H  
ATOM    311  C   GLY    22      68.409  84.283  97.707  1.00  0.00           C  
ATOM    312  O   GLY    22      68.041  83.378  98.428  1.00  0.00           O  
ATOM    313  N   GLN    23      69.541  84.864  97.926  1.00  0.00           N  
ATOM    314  H   GLN    23      69.877  85.521  97.237  1.00  0.00           H  
ATOM    315  CA  GLN    23      70.519  84.580  99.035  1.00  0.00           C  
ATOM    316  HA  GLN    23      69.984  84.611  99.984  1.00  0.00           H  
ATOM    317  CB  GLN    23      71.175  83.173  98.816  1.00  0.00           C  
ATOM    318  HB2 GLN    23      71.775  82.981  99.706  1.00  0.00           H  
ATOM    319  HB3 GLN    23      70.449  82.361  98.833  1.00  0.00           H  
ATOM    320  CG  GLN    23      72.054  83.010  97.556  1.00  0.00           C  
ATOM    321  HG2 GLN    23      72.478  83.990  97.336  1.00  0.00           H  
ATOM    322  HG3 GLN    23      72.837  82.284  97.775  1.00  0.00           H  
ATOM    323  CD  GLN    23      71.420  82.478  96.255  1.00  0.00           C  
ATOM    324  OE1 GLN    23      70.418  81.781  96.398  1.00  0.00           O  
ATOM    325  NE2 GLN    23      71.845  82.761  95.066  1.00  0.00           N  
ATOM    326 HE21 GLN    23      72.687  83.300  94.918  1.00  0.00           H  
ATOM    327 HE22 GLN    23      71.295  82.409  94.295  1.00  0.00           H  
ATOM    328  C   GLN    23      71.553  85.738  99.172  1.00  0.00           C  
ATOM    329  O   GLN    23      71.488  86.668  98.380  1.00  0.00           O  
ATOM    330  N   GLY    24      72.531  85.618 100.095  1.00  0.00           N  
ATOM    331  H   GLY    24      72.455  84.887 100.788  1.00  0.00           H  
ATOM    332  CA  GLY    24      73.566  86.636 100.228  1.00  0.00           C  
ATOM    333  HA2 GLY    24      73.144  87.563 100.615  1.00  0.00           H  
ATOM    334  HA3 GLY    24      74.284  86.353 100.998  1.00  0.00           H  
ATOM    335  C   GLY    24      74.388  86.837  98.980  1.00  0.00           C  
ATOM    336  O   GLY    24      74.895  85.892  98.369  1.00  0.00           O  
ATOM    337  N   TYR    25      74.450  88.076  98.551  1.00  0.00           N  
ATOM    338  H   TYR    25      74.116  88.852  99.103  1.00  0.00           H  
ATOM    339  CA  TYR    25      74.744  88.523  97.161  1.00  0.00           C  
ATOM    340  HA  TYR    25      75.755  88.154  96.993  1.00  0.00           H  
ATOM    341  CB  TYR    25      73.732  88.018  96.073  1.00  0.00           C  
ATOM    342  HB2 TYR    25      73.653  86.947  96.256  1.00  0.00           H  
ATOM    343  HB3 TYR    25      72.833  88.602  96.270  1.00  0.00           H  
ATOM    344  CG  TYR    25      74.242  88.216  94.655  1.00  0.00           C  
ATOM    345  CD1 TYR    25      75.357  87.483  94.216  1.00  0.00           C  
ATOM    346  HD1 TYR    25      75.827  86.789  94.897  1.00  0.00           H  
ATOM    347  CE1 TYR    25      75.788  87.606  92.868  1.00  0.00           C  
ATOM    348  HE1 TYR    25      76.642  87.134  92.405  1.00  0.00           H  
ATOM    349  CZ  TYR    25      75.045  88.374  91.998  1.00  0.00           C  
ATOM    350  OH  TYR    25      75.471  88.277  90.695  1.00  0.00           O  
ATOM    351  HH  TYR    25      74.884  88.649  90.033  1.00  0.00           H  
ATOM    352  CE2 TYR    25      73.953  89.164  92.372  1.00  0.00           C  
ATOM    353  HE2 TYR    25      73.374  89.726  91.654  1.00  0.00           H  
ATOM    354  CD2 TYR    25      73.504  89.031  93.734  1.00  0.00           C  
ATOM    355  HD2 TYR    25      72.641  89.587  94.070  1.00  0.00           H  
ATOM    356  C   TYR    25      74.871  90.035  97.146  1.00  0.00           C  
ATOM    357  O   TYR    25      73.928  90.668  97.583  1.00  0.00           O  
ATOM    358  N   SER    26      75.873  90.654  96.544  1.00  0.00           N  
ATOM    359  H   SER    26      76.499  90.056  96.023  1.00  0.00           H  
ATOM    360  CA  SER    26      76.151  92.080  96.662  1.00  0.00           C  
ATOM    361  HA  SER    26      76.152  92.212  97.744  1.00  0.00           H  
ATOM    362  CB  SER    26      77.511  92.481  96.157  1.00  0.00           C  
ATOM    363  HB2 SER    26      78.275  91.845  96.602  1.00  0.00           H  
ATOM    364  HB3 SER    26      77.676  92.306  95.094  1.00  0.00           H  
ATOM    365  OG  SER    26      77.865  93.821  96.403  1.00  0.00           O  
ATOM    366  HG  SER    26      78.753  94.097  96.164  1.00  0.00           H  
ATOM    367  C   SER    26      75.050  92.935  95.949  1.00  0.00           C  
ATOM    368  O   SER    26      74.775  92.851  94.739  1.00  0.00           O  
ATOM    369  N   GLN    27      74.378  93.813  96.688  1.00  0.00           N  
ATOM    370  H   GLN    27      74.523  93.823  97.687  1.00  0.00           H  
ATOM    371  CA  GLN    27      73.461  94.821  96.148  1.00  0.00           C  
ATOM    372  HA  GLN    27      72.769  94.350  95.450  1.00  0.00           H  
ATOM    373  CB  GLN    27      72.702  95.595  97.232  1.00  0.00           C  
ATOM    374  HB2 GLN    27      72.351  94.848  97.944  1.00  0.00           H  
ATOM    375  HB3 GLN    27      73.409  96.274  97.710  1.00  0.00           H  
ATOM    376  CG  GLN    27      71.518  96.363  96.665  1.00  0.00           C  
ATOM    377  HG2 GLN    27      71.840  97.014  95.853  1.00  0.00           H  
ATOM    378  HG3 GLN    27      70.782  95.617  96.364  1.00  0.00           H  
ATOM    379  CD  GLN    27      70.849  97.132  97.849  1.00  0.00           C  
ATOM    380  OE1 GLN    27      71.505  97.473  98.828  1.00  0.00           O  
ATOM    381  NE2 GLN    27      69.594  97.580  97.757  1.00  0.00           N  
ATOM    382 HE21 GLN    27      68.985  97.370  96.979  1.00  0.00           H  
ATOM    383 HE22 GLN    27      69.195  98.079  98.539  1.00  0.00           H  
ATOM    384  C   GLN    27      74.216  95.740  95.224  1.00  0.00           C  
ATOM    385  O   GLN    27      73.628  96.257  94.283  1.00  0.00           O  
ATOM    386  N   GLN    28      75.538  96.040  95.353  1.00  0.00           N  
ATOM    387  H   GLN    28      76.071  95.713  96.146  1.00  0.00           H  
ATOM    388  CA  GLN    28      76.389  96.710  94.302  1.00  0.00           C  
ATOM    389  HA  GLN    28      75.779  97.539  93.945  1.00  0.00           H  
ATOM    390  CB  GLN    28      77.704  97.237  95.007  1.00  0.00           C  
ATOM    391  HB2 GLN    28      77.259  97.775  95.845  1.00  0.00           H  
ATOM    392  HB3 GLN    28      78.248  96.421  95.484  1.00  0.00           H  
ATOM    393  CG  GLN    28      78.597  98.135  94.181  1.00  0.00           C  
ATOM    394  HG2 GLN    28      79.335  98.478  94.906  1.00  0.00           H  
ATOM    395  HG3 GLN    28      79.144  97.541  93.449  1.00  0.00           H  
ATOM    396  CD  GLN    28      77.951  99.346  93.487  1.00  0.00           C  
ATOM    397  OE1 GLN    28      76.841  99.698  93.893  1.00  0.00           O  
ATOM    398  NE2 GLN    28      78.609  99.871  92.413  1.00  0.00           N  
ATOM    399 HE21 GLN    28      78.191 100.550  91.793  1.00  0.00           H  
ATOM    400 HE22 GLN    28      79.419  99.417  92.016  1.00  0.00           H  
ATOM    401  C   GLN    28      76.845  95.818  93.126  1.00  0.00           C  
ATOM    402  O   GLN    28      76.841  96.221  91.966  1.00  0.00           O  
ATOM    403  N   SER    29      77.166  94.549  93.386  1.00  0.00           N  
ATOM    404  H   SER    29      77.034  94.203  94.326  1.00  0.00           H  
ATOM    405  CA  SER    29      77.675  93.581  92.406  1.00  0.00           C  
ATOM    406  HA  SER    29      78.027  92.792  93.071  1.00  0.00           H  
ATOM    407  CB  SER    29      76.646  93.085  91.462  1.00  0.00           C  
ATOM    408  HB2 SER    29      75.936  93.815  91.073  1.00  0.00           H  
ATOM    409  HB3 SER    29      77.164  92.556  90.661  1.00  0.00           H  
ATOM    410  OG  SER    29      75.922  92.127  92.194  1.00  0.00           O  
ATOM    411  HG  SER    29      75.506  92.607  92.914  1.00  0.00           H  
ATOM    412  C   SER    29      78.908  94.134  91.763  1.00  0.00           C  
ATOM    413  O   SER    29      79.941  94.208  92.455  1.00  0.00           O  
ATOM    414  N   SER    30      78.967  94.405  90.471  1.00  0.00           N  
ATOM    415  H   SER    30      78.081  94.302  89.998  1.00  0.00           H  
ATOM    416  CA  SER    30      79.974  95.220  89.840  1.00  0.00           C  
ATOM    417  HA  SER    30      80.766  95.442  90.555  1.00  0.00           H  
ATOM    418  CB  SER    30      80.513  94.336  88.686  1.00  0.00           C  
ATOM    419  HB2 SER    30      80.881  93.391  89.087  1.00  0.00           H  
ATOM    420  HB3 SER    30      79.702  94.092  88.001  1.00  0.00           H  
ATOM    421  OG  SER    30      81.620  94.872  87.989  1.00  0.00           O  
ATOM    422  HG  SER    30      81.943  94.357  87.246  1.00  0.00           H  
ATOM    423  C   SER    30      79.495  96.555  89.233  1.00  0.00           C  
ATOM    424  O   SER    30      78.483  96.568  88.481  1.00  0.00           O  
ATOM    425  N   GLN    31      80.199  97.663  89.334  1.00  0.00           N  
ATOM    426  H   GLN    31      79.783  98.458  88.870  1.00  0.00           H  
ATOM    427  CA  GLN    31      81.578  97.763  89.764  1.00  0.00           C  
ATOM    428  HA  GLN    31      82.055  96.888  89.323  1.00  0.00           H  
ATOM    429  CB  GLN    31      82.265  98.920  89.025  1.00  0.00           C  
ATOM    430  HB2 GLN    31      82.225  98.693  87.960  1.00  0.00           H  
ATOM    431  HB3 GLN    31      81.759  99.870  89.195  1.00  0.00           H  
ATOM    432  CG  GLN    31      83.682  99.114  89.421  1.00  0.00           C  
ATOM    433  HG2 GLN    31      83.814  99.521  90.423  1.00  0.00           H  
ATOM    434  HG3 GLN    31      84.285  98.219  89.274  1.00  0.00           H  
ATOM    435  CD  GLN    31      84.288 100.115  88.460  1.00  0.00           C  
ATOM    436  OE1 GLN    31      83.699 100.643  87.533  1.00  0.00           O  
ATOM    437  NE2 GLN    31      85.567 100.416  88.612  1.00  0.00           N  
ATOM    438 HE21 GLN    31      85.936 100.934  87.827  1.00  0.00           H  
ATOM    439 HE22 GLN    31      86.044 100.246  89.486  1.00  0.00           H  
ATOM    440  C   GLN    31      81.775  97.757  91.332  1.00  0.00           C  
ATOM    441  O   GLN    31      80.972  98.461  92.028  1.00  0.00           O  
ATOM    442  N   PRO    32      82.720  97.009  91.907  1.00  0.00           N  
ATOM    443  CD  PRO    32      83.484  95.948  91.365  1.00  0.00           C  
ATOM    444  HD2 PRO    32      84.407  96.285  90.895  1.00  0.00           H  
ATOM    445  HD3 PRO    32      82.918  95.497  90.550  1.00  0.00           H  
ATOM    446  CG  PRO    32      83.587  94.964  92.512  1.00  0.00           C  
ATOM    447  HG2 PRO    32      84.410  94.280  92.304  1.00  0.00           H  
ATOM    448  HG3 PRO    32      82.633  94.441  92.453  1.00  0.00           H  
ATOM    449  CB  PRO    32      83.778  95.832  93.771  1.00  0.00           C  
ATOM    450  HB2 PRO    32      84.854  95.940  93.906  1.00  0.00           H  
ATOM    451  HB3 PRO    32      83.238  95.303  94.556  1.00  0.00           H  
ATOM    452  CA  PRO    32      82.996  97.104  93.359  1.00  0.00           C  
ATOM    453  HA  PRO    32      82.092  97.107  93.968  1.00  0.00           H  
ATOM    454  C   PRO    32      83.688  98.385  93.867  1.00  0.00           C  
ATOM    455  O   PRO    32      84.509  98.913  93.131  1.00  0.00           O  
ATOM    456  N   TYR    33      83.313  98.873  95.043  1.00  0.00           N  
ATOM    457  H   TYR    33      82.634  98.354  95.581  1.00  0.00           H  
ATOM    458  CA  TYR    33      83.759 100.205  95.616  1.00  0.00           C  
ATOM    459  HA  TYR    33      84.797 100.280  95.293  1.00  0.00           H  
ATOM    460  CB  TYR    33      82.992 101.434  95.233  1.00  0.00           C  
ATOM    461  HB2 TYR    33      81.943 101.307  95.500  1.00  0.00           H  
ATOM    462  HB3 TYR    33      83.492 102.269  95.724  1.00  0.00           H  
ATOM    463  CG  TYR    33      82.972 101.800  93.724  1.00  0.00           C  
ATOM    464  CD1 TYR    33      84.016 102.533  93.094  1.00  0.00           C  
ATOM    465  HD1 TYR    33      84.895 102.755  93.680  1.00  0.00           H  
ATOM    466  CE1 TYR    33      83.801 103.094  91.787  1.00  0.00           C  
ATOM    467  HE1 TYR    33      84.563 103.747  91.389  1.00  0.00           H  
ATOM    468  CZ  TYR    33      82.625 102.740  91.085  1.00  0.00           C  
ATOM    469  OH  TYR    33      82.395 103.331  89.843  1.00  0.00           O  
ATOM    470  HH  TYR    33      82.939 104.116  89.748  1.00  0.00           H  
ATOM    471  CE2 TYR    33      81.607 101.859  91.671  1.00  0.00           C  
ATOM    472  HE2 TYR    33      80.637 101.696  91.225  1.00  0.00           H  
ATOM    473  CD2 TYR    33      81.814 101.480  93.021  1.00  0.00           C  
ATOM    474  HD2 TYR    33      81.040 100.967  93.572  1.00  0.00           H  
ATOM    475  C   TYR    33      83.712 100.122  97.213  1.00  0.00           C  
ATOM    476  O   TYR    33      83.265 101.125  97.849  1.00  0.00           O  
ATOM    477  N   GLY    34      84.146  98.980  97.740  1.00  0.00           N  
ATOM    478  H   GLY    34      84.543  98.275  97.135  1.00  0.00           H  
ATOM    479  CA  GLY    34      84.364  98.737  99.177  1.00  0.00           C  
ATOM    480  HA2 GLY    34      84.929  97.812  99.294  1.00  0.00           H  
ATOM    481  HA3 GLY    34      84.892  99.559  99.661  1.00  0.00           H  
ATOM    482  C   GLY    34      83.066  98.448  99.948  1.00  0.00           C  
ATOM    483  O   GLY    34      82.017  98.912  99.608  1.00  0.00           O  
ATOM    484  N   GLN    35      83.193  97.700 101.066  1.00  0.00           N  
ATOM    485  H   GLN    35      84.075  97.208 101.086  1.00  0.00           H  
ATOM    486  CA  GLN    35      82.112  97.079 101.780  1.00  0.00           C  
ATOM    487  HA  GLN    35      81.171  97.599 101.601  1.00  0.00           H  
ATOM    488  CB  GLN    35      81.995  95.654 101.298  1.00  0.00           C  
ATOM    489  HB2 GLN    35      81.805  95.781 100.232  1.00  0.00           H  
ATOM    490  HB3 GLN    35      82.856  95.017 101.500  1.00  0.00           H  
ATOM    491  CG  GLN    35      80.747  94.988 101.822  1.00  0.00           C  
ATOM    492  HG2 GLN    35      80.764  93.935 101.541  1.00  0.00           H  
ATOM    493  HG3 GLN    35      80.807  94.826 102.898  1.00  0.00           H  
ATOM    494  CD  GLN    35      79.427  95.554 101.415  1.00  0.00           C  
ATOM    495  OE1 GLN    35      78.874  95.308 100.389  1.00  0.00           O  
ATOM    496  NE2 GLN    35      78.755  96.270 102.227  1.00  0.00           N  
ATOM    497 HE21 GLN    35      79.008  96.262 103.204  1.00  0.00           H  
ATOM    498 HE22 GLN    35      77.778  96.404 102.005  1.00  0.00           H  
ATOM    499  C   GLN    35      82.446  97.082 103.265  1.00  0.00           C  
ATOM    500  O   GLN    35      83.202  96.264 103.750  1.00  0.00           O  
ATOM    501  N   GLN    36      81.715  97.910 104.027  1.00  0.00           N  
ATOM    502  H   GLN    36      81.652  97.728 105.019  1.00  0.00           H  
ATOM    503  CA  GLN    36      80.888  99.092 103.580  1.00  0.00           C  
ATOM    504  HA  GLN    36      80.094  98.846 102.875  1.00  0.00           H  
ATOM    505  CB  GLN    36      80.199  99.652 104.881  1.00  0.00           C  
ATOM    506  HB2 GLN    36      79.844  98.790 105.446  1.00  0.00           H  
ATOM    507  HB3 GLN    36      81.016 100.035 105.494  1.00  0.00           H  
ATOM    508  CG  GLN    36      79.073 100.703 104.859  1.00  0.00           C  
ATOM    509  HG2 GLN    36      78.973 101.279 105.779  1.00  0.00           H  
ATOM    510  HG3 GLN    36      79.282 101.445 104.089  1.00  0.00           H  
ATOM    511  CD  GLN    36      77.797  99.995 104.377  1.00  0.00           C  
ATOM    512  OE1 GLN    36      77.728  98.821 104.051  1.00  0.00           O  
ATOM    513  NE2 GLN    36      76.775 100.795 104.250  1.00  0.00           N  
ATOM    514 HE21 GLN    36      76.783 101.672 104.750  1.00  0.00           H  
ATOM    515 HE22 GLN    36      75.974 100.410 103.770  1.00  0.00           H  
ATOM    516  C   GLN    36      81.691 100.259 102.880  1.00  0.00           C  
ATOM    517  O   GLN    36      82.752 100.650 103.377  1.00  0.00           O  
ATOM    518  N   SER    37      81.131 100.901 101.853  1.00  0.00           N  
ATOM    519  H   SER    37      80.309 100.495 101.429  1.00  0.00           H  
ATOM    520  CA  SER    37      81.757 101.993 101.135  1.00  0.00           C  
ATOM    521  HA  SER    37      82.694 101.691 100.668  1.00  0.00           H  
ATOM    522  CB  SER    37      80.928 102.390  99.921  1.00  0.00           C  
ATOM    523  HB2 SER    37      80.670 101.471  99.395  1.00  0.00           H  
ATOM    524  HB3 SER    37      80.030 102.933 100.214  1.00  0.00           H  
ATOM    525  OG  SER    37      81.697 103.284  99.059  1.00  0.00           O  
ATOM    526  HG  SER    37      82.034 102.721  98.358  1.00  0.00           H  
ATOM    527  C   SER    37      82.125 103.218 101.988  1.00  0.00           C  
ATOM    528  O   SER    37      81.516 103.452 103.015  1.00  0.00           O  
ATOM    529  N   TYR    38      83.073 104.047 101.480  1.00  0.00           N  
ATOM    530  H   TYR    38      83.460 103.779 100.586  1.00  0.00           H  
ATOM    531  CA  TYR    38      83.750 105.177 102.187  1.00  0.00           C  
ATOM    532  HA  TYR    38      84.059 104.816 103.168  1.00  0.00           H  
ATOM    533  CB  TYR    38      84.863 105.673 101.289  1.00  0.00           C  
ATOM    534  HB2 TYR    38      85.535 106.381 101.774  1.00  0.00           H  
ATOM    535  HB3 TYR    38      85.571 104.878 101.054  1.00  0.00           H  
ATOM    536  CG  TYR    38      84.396 106.389  99.954  1.00  0.00           C  
ATOM    537  CD1 TYR    38      83.942 107.684  99.988  1.00  0.00           C  
ATOM    538  HD1 TYR    38      83.882 108.234 100.916  1.00  0.00           H  
ATOM    539  CE1 TYR    38      83.599 108.345  98.791  1.00  0.00           C  
ATOM    540  HE1 TYR    38      83.341 109.393  98.744  1.00  0.00           H  
ATOM    541  CZ  TYR    38      83.605 107.722  97.551  1.00  0.00           C  
ATOM    542  OH  TYR    38      83.146 108.328  96.381  1.00  0.00           O  
ATOM    543  HH  TYR    38      82.704 109.147  96.618  1.00  0.00           H  
ATOM    544  CE2 TYR    38      84.058 106.405  97.534  1.00  0.00           C  
ATOM    545  HE2 TYR    38      83.983 105.922  96.571  1.00  0.00           H  
ATOM    546  CD2 TYR    38      84.470 105.756  98.731  1.00  0.00           C  
ATOM    547  HD2 TYR    38      84.765 104.722  98.630  1.00  0.00           H  
ATOM    548  C   TYR    38      82.827 106.262 102.749  1.00  0.00           C  
ATOM    549  O   TYR    38      81.716 106.513 102.267  1.00  0.00           O  
ATOM    550  N   SER    39      83.310 106.889 103.772  1.00  0.00           N  
ATOM    551  H   SER    39      84.253 106.644 104.037  1.00  0.00           H  
ATOM    552  CA  SER    39      82.786 107.992 104.540  1.00  0.00           C  
ATOM    553  HA  SER    39      81.716 108.152 104.406  1.00  0.00           H  
ATOM    554  CB  SER    39      83.209 107.913 106.005  1.00  0.00           C  
ATOM    555  HB2 SER    39      83.074 106.939 106.476  1.00  0.00           H  
ATOM    556  HB3 SER    39      84.260 108.190 106.094  1.00  0.00           H  
ATOM    557  OG  SER    39      82.426 108.774 106.734  1.00  0.00           O  
ATOM    558  HG  SER    39      82.588 108.664 107.674  1.00  0.00           H  
ATOM    559  C   SER    39      83.385 109.289 103.974  1.00  0.00           C  
ATOM    560  O   SER    39      84.419 109.343 103.261  1.00  0.00           O  
ATOM    561  N   GLY    40      82.788 110.375 104.541  1.00  0.00           N  
ATOM    562  H   GLY    40      82.087 110.300 105.265  1.00  0.00           H  
ATOM    563  CA  GLY    40      83.339 111.701 104.355  1.00  0.00           C  
ATOM    564  HA2 GLY    40      83.467 111.987 103.311  1.00  0.00           H  
ATOM    565  HA3 GLY    40      82.567 112.335 104.790  1.00  0.00           H  
ATOM    566  C   GLY    40      84.638 112.020 105.151  1.00  0.00           C  
ATOM    567  O   GLY    40      85.287 111.138 105.768  1.00  0.00           O  
ATOM    568  N   TYR    41      85.125 113.199 105.090  1.00  0.00           N  
ATOM    569  H   TYR    41      85.973 113.370 105.613  1.00  0.00           H  
ATOM    570  CA  TYR    41      84.627 114.439 104.497  1.00  0.00           C  
ATOM    571  HA  TYR    41      83.749 114.208 103.894  1.00  0.00           H  
ATOM    572  CB  TYR    41      84.232 115.316 105.703  1.00  0.00           C  
ATOM    573  HB2 TYR    41      85.143 115.289 106.302  1.00  0.00           H  
ATOM    574  HB3 TYR    41      83.979 116.344 105.446  1.00  0.00           H  
ATOM    575  CG  TYR    41      83.111 114.720 106.489  1.00  0.00           C  
ATOM    576  CD1 TYR    41      81.748 115.022 106.155  1.00  0.00           C  
ATOM    577  HD1 TYR    41      81.499 115.817 105.467  1.00  0.00           H  
ATOM    578  CE1 TYR    41      80.759 114.289 106.856  1.00  0.00           C  
ATOM    579  HE1 TYR    41      79.730 114.373 106.541  1.00  0.00           H  
ATOM    580  CZ  TYR    41      81.120 113.239 107.777  1.00  0.00           C  
ATOM    581  OH  TYR    41      80.189 112.322 108.252  1.00  0.00           O  
ATOM    582  HH  TYR    41      80.460 112.132 109.154  1.00  0.00           H  
ATOM    583  CE2 TYR    41      82.457 113.082 108.088  1.00  0.00           C  
ATOM    584  HE2 TYR    41      82.873 112.274 108.672  1.00  0.00           H  
ATOM    585  CD2 TYR    41      83.413 113.801 107.468  1.00  0.00           C  
ATOM    586  HD2 TYR    41      84.454 113.611 107.686  1.00  0.00           H  
ATOM    587  C   TYR    41      85.697 115.170 103.636  1.00  0.00           C  
ATOM    588  O   TYR    41      86.713 115.548 104.260  1.00  0.00           O  
ATOM    589  N   SER    42      85.546 115.325 102.284  1.00  0.00           N  
ATOM    590  H   SER    42      84.649 115.163 101.851  1.00  0.00           H  
ATOM    591  CA  SER    42      86.551 115.887 101.342  1.00  0.00           C  
ATOM    592  HA  SER    42      87.467 115.300 101.277  1.00  0.00           H  
ATOM    593  CB  SER    42      85.970 115.744  99.966  1.00  0.00           C  
ATOM    594  HB2 SER    42      85.940 114.656  99.913  1.00  0.00           H  
ATOM    595  HB3 SER    42      84.977 116.191  99.927  1.00  0.00           H  
ATOM    596  OG  SER    42      86.893 116.335  98.997  1.00  0.00           O  
ATOM    597  HG  SER    42      86.447 116.388  98.149  1.00  0.00           H  
ATOM    598  C   SER    42      86.952 117.378 101.748  1.00  0.00           C  
ATOM    599  O   SER    42      86.114 118.176 102.099  1.00  0.00           O  
ATOM    600  N   GLN    43      88.214 117.795 101.668  1.00  0.00           N  
ATOM    601  H   GLN    43      88.832 117.120 101.240  1.00  0.00           H  
ATOM    602  CA  GLN    43      88.791 118.968 102.239  1.00  0.00           C  
ATOM    603  HA  GLN    43      88.230 119.852 101.934  1.00  0.00           H  
ATOM    604  CB  GLN    43      88.708 118.872 103.821  1.00  0.00           C  
ATOM    605  HB2 GLN    43      88.909 119.831 104.299  1.00  0.00           H  
ATOM    606  HB3 GLN    43      87.654 118.732 104.062  1.00  0.00           H  
ATOM    607  CG  GLN    43      89.477 117.834 104.671  1.00  0.00           C  
ATOM    608  HG2 GLN    43      89.406 116.853 104.202  1.00  0.00           H  
ATOM    609  HG3 GLN    43      90.530 118.112 104.636  1.00  0.00           H  
ATOM    610  CD  GLN    43      88.915 117.711 106.169  1.00  0.00           C  
ATOM    611  OE1 GLN    43      89.538 118.201 107.074  1.00  0.00           O  
ATOM    612  NE2 GLN    43      87.679 117.242 106.455  1.00  0.00           N  
ATOM    613 HE21 GLN    43      87.176 116.757 105.726  1.00  0.00           H  
ATOM    614 HE22 GLN    43      87.376 117.123 107.411  1.00  0.00           H  
ATOM    615  C   GLN    43      90.233 119.224 101.776  1.00  0.00           C  
ATOM    616  O   GLN    43      91.024 119.610 102.590  1.00  0.00           O  
ATOM    617  N   SER    44      90.575 118.882 100.552  1.00  0.00           N  
ATOM    618  H   SER    44      89.768 118.659  99.987  1.00  0.00           H  
ATOM    619  CA  SER    44      91.883 119.152  99.940  1.00  0.00           C  
ATOM    620  HA  SER    44      92.664 119.034 100.692  1.00  0.00           H  
ATOM    621  CB  SER    44      92.222 118.129  98.785  1.00  0.00           C  
ATOM    622  HB2 SER    44      92.297 117.069  99.031  1.00  0.00           H  
ATOM    623  HB3 SER    44      91.373 118.335  98.134  1.00  0.00           H  
ATOM    624  OG  SER    44      93.384 118.319  98.036  1.00  0.00           O  
ATOM    625  HG  SER    44      93.787 117.452  98.117  1.00  0.00           H  
ATOM    626  C   SER    44      92.061 120.580  99.352  1.00  0.00           C  
ATOM    627  O   SER    44      91.131 121.301  99.003  1.00  0.00           O  
ATOM    628  N   THR    45      93.331 120.963  99.375  1.00  0.00           N  
ATOM    629  H   THR    45      93.986 120.216  99.557  1.00  0.00           H  
ATOM    630  CA  THR    45      93.815 122.200  98.723  1.00  0.00           C  
ATOM    631  HA  THR    45      92.990 122.907  98.815  1.00  0.00           H  
ATOM    632  CB  THR    45      95.109 122.734  99.276  1.00  0.00           C  
ATOM    633  HB  THR    45      95.441 123.605  98.711  1.00  0.00           H  
ATOM    634  CG2 THR    45      95.015 123.208 100.763  1.00  0.00           C  
ATOM    635 HG21 THR    45      94.709 122.374 101.394  1.00  0.00           H  
ATOM    636 HG22 THR    45      95.969 123.646 101.059  1.00  0.00           H  
ATOM    637 HG23 THR    45      94.289 124.018 100.839  1.00  0.00           H  
ATOM    638  OG1 THR    45      96.162 121.767  99.201  1.00  0.00           O  
ATOM    639  HG1 THR    45      96.730 122.000  98.462  1.00  0.00           H  
ATOM    640  C   THR    45      94.079 122.067  97.238  1.00  0.00           C  
ATOM    641  O   THR    45      94.067 123.113  96.582  1.00  0.00           O  
ATOM    642  N   ASP    46      94.288 120.854  96.716  1.00  0.00           N  
ATOM    643  H   ASP    46      94.170 120.040  97.303  1.00  0.00           H  
ATOM    644  CA  ASP    46      94.508 120.615  95.292  1.00  0.00           C  
ATOM    645  HA  ASP    46      93.992 121.358  94.683  1.00  0.00           H  
ATOM    646  CB  ASP    46      95.967 120.758  94.928  1.00  0.00           C  
ATOM    647  HB2 ASP    46      96.218 121.818  94.973  1.00  0.00           H  
ATOM    648  HB3 ASP    46      96.699 120.297  95.591  1.00  0.00           H  
ATOM    649  CG  ASP    46      96.154 120.276  93.505  1.00  0.00           C  
ATOM    650  OD1 ASP    46      97.150 119.545  93.219  1.00  0.00           O  
ATOM    651  OD2 ASP    46      95.338 120.716  92.632  1.00  0.00           O  
ATOM    652  C   ASP    46      93.835 119.305  94.881  1.00  0.00           C  
ATOM    653  O   ASP    46      94.176 118.261  95.418  1.00  0.00           O  
ATOM    654  N   THR    47      92.990 119.269  93.902  1.00  0.00           N  
ATOM    655  H   THR    47      92.873 120.175  93.472  1.00  0.00           H  
ATOM    656  CA  THR    47      92.236 118.096  93.442  1.00  0.00           C  
ATOM    657  HA  THR    47      92.552 117.250  94.051  1.00  0.00           H  
ATOM    658  CB  THR    47      90.762 118.231  93.712  1.00  0.00           C  
ATOM    659  HB  THR    47      90.237 117.419  93.209  1.00  0.00           H  
ATOM    660  CG2 THR    47      90.388 118.160  95.166  1.00  0.00           C  
ATOM    661 HG21 THR    47      90.945 118.870  95.777  1.00  0.00           H  
ATOM    662 HG22 THR    47      89.352 118.482  95.274  1.00  0.00           H  
ATOM    663 HG23 THR    47      90.558 117.161  95.567  1.00  0.00           H  
ATOM    664  OG1 THR    47      90.175 119.381  93.113  1.00  0.00           O  
ATOM    665  HG1 THR    47      89.230 119.209  93.125  1.00  0.00           H  
ATOM    666  C   THR    47      92.510 117.723  91.919  1.00  0.00           C  
ATOM    667  O   THR    47      91.817 116.997  91.273  1.00  0.00           O  
ATOM    668  N   SER    48      93.691 118.237  91.411  1.00  0.00           N  
ATOM    669  H   SER    48      94.193 118.950  91.921  1.00  0.00           H  
ATOM    670  CA  SER    48      94.276 117.990  90.099  1.00  0.00           C  
ATOM    671  HA  SER    48      93.475 117.861  89.371  1.00  0.00           H  
ATOM    672  CB  SER    48      95.122 119.208  89.706  1.00  0.00           C  
ATOM    673  HB2 SER    48      95.461 119.196  88.670  1.00  0.00           H  
ATOM    674  HB3 SER    48      94.593 120.149  89.854  1.00  0.00           H  
ATOM    675  OG  SER    48      96.269 119.160  90.547  1.00  0.00           O  
ATOM    676  HG  SER    48      96.069 119.590  91.382  1.00  0.00           H  
ATOM    677  C   SER    48      94.947 116.580  90.040  1.00  0.00           C  
ATOM    678  O   SER    48      94.881 115.759  90.994  1.00  0.00           O  
ATOM    679  N   GLY    49      95.678 116.239  88.954  1.00  0.00           N  
ATOM    680  H   GLY    49      95.710 116.903  88.194  1.00  0.00           H  
ATOM    681  CA  GLY    49      96.227 114.921  88.790  1.00  0.00           C  
ATOM    682  HA2 GLY    49      97.119 115.152  88.207  1.00  0.00           H  
ATOM    683  HA3 GLY    49      96.525 114.527  89.762  1.00  0.00           H  
ATOM    684  C   GLY    49      95.247 113.941  88.061  1.00  0.00           C  
ATOM    685  O   GLY    49      94.260 114.305  87.429  1.00  0.00           O  
ATOM    686  N   TYR    50      95.554 112.661  87.995  1.00  0.00           N  
ATOM    687  H   TYR    50      94.932 112.095  87.436  1.00  0.00           H  
ATOM    688  CA  TYR    50      96.783 112.033  88.562  1.00  0.00           C  
ATOM    689  HA  TYR    50      96.665 112.036  89.645  1.00  0.00           H  
ATOM    690  CB  TYR    50      96.623 110.566  88.214  1.00  0.00           C  
ATOM    691  HB2 TYR    50      95.793 110.120  88.762  1.00  0.00           H  
ATOM    692  HB3 TYR    50      96.418 110.482  87.147  1.00  0.00           H  
ATOM    693  CG  TYR    50      97.877 109.690  88.415  1.00  0.00           C  
ATOM    694  CD1 TYR    50      98.637 109.364  87.323  1.00  0.00           C  
ATOM    695  HD1 TYR    50      98.411 109.670  86.312  1.00  0.00           H  
ATOM    696  CE1 TYR    50      99.904 108.709  87.563  1.00  0.00           C  
ATOM    697  HE1 TYR    50     100.515 108.524  86.691  1.00  0.00           H  
ATOM    698  CZ  TYR    50     100.383 108.491  88.890  1.00  0.00           C  
ATOM    699  OH  TYR    50     101.640 108.078  89.215  1.00  0.00           O  
ATOM    700  HH  TYR    50     101.580 108.037  90.172  1.00  0.00           H  
ATOM    701  CE2 TYR    50      99.536 108.784  89.932  1.00  0.00           C  
ATOM    702  HE2 TYR    50      99.734 108.499  90.955  1.00  0.00           H  
ATOM    703  CD2 TYR    50      98.283 109.335  89.703  1.00  0.00           C  
ATOM    704  HD2 TYR    50      97.619 109.299  90.554  1.00  0.00           H  
ATOM    705  C   TYR    50      98.185 112.507  88.012  1.00  0.00           C  
ATOM    706  O   TYR    50      98.366 112.621  86.799  1.00  0.00           O  
ATOM    707  N   GLY    51      99.223 112.697  88.755  1.00  0.00           N  
ATOM    708  H   GLY    51     100.061 112.786  88.199  1.00  0.00           H  
ATOM    709  CA  GLY    51      99.339 112.731  90.146  1.00  0.00           C  
ATOM    710  HA2 GLY    51      98.843 113.635  90.501  1.00  0.00           H  
ATOM    711  HA3 GLY    51      98.826 111.909  90.644  1.00  0.00           H  
ATOM    712  C   GLY    51     100.838 112.638  90.587  1.00  0.00           C  
ATOM    713  O   GLY    51     101.595 111.773  90.208  1.00  0.00           O  
ATOM    714  N   GLN    52     101.266 113.659  91.363  1.00  0.00           N  
ATOM    715  H   GLN    52     100.516 114.310  91.549  1.00  0.00           H  
ATOM    716  CA  GLN    52     102.549 113.829  92.040  1.00  0.00           C  
ATOM    717  HA  GLN    52     102.667 114.772  92.574  1.00  0.00           H  
ATOM    718  CB  GLN    52     102.647 112.971  93.298  1.00  0.00           C  
ATOM    719  HB2 GLN    52     102.630 111.921  93.006  1.00  0.00           H  
ATOM    720  HB3 GLN    52     103.674 113.075  93.647  1.00  0.00           H  
ATOM    721  CG  GLN    52     101.786 113.469  94.484  1.00  0.00           C  
ATOM    722  HG2 GLN    52     102.111 112.806  95.286  1.00  0.00           H  
ATOM    723  HG3 GLN    52     102.052 114.512  94.650  1.00  0.00           H  
ATOM    724  CD  GLN    52     100.241 113.230  94.388  1.00  0.00           C  
ATOM    725  OE1 GLN    52      99.658 112.547  93.512  1.00  0.00           O  
ATOM    726  NE2 GLN    52      99.513 113.784  95.256  1.00  0.00           N  
ATOM    727 HE21 GLN    52      99.954 114.356  95.962  1.00  0.00           H  
ATOM    728 HE22 GLN    52      98.542 113.524  95.359  1.00  0.00           H  
ATOM    729  C   GLN    52     103.806 113.660  91.105  1.00  0.00           C  
ATOM    730  O   GLN    52     104.650 112.771  91.308  1.00  0.00           O  
ATOM    731  N   SER    53     103.931 114.500  90.076  1.00  0.00           N  
ATOM    732  H   SER    53     104.731 114.239  89.519  1.00  0.00           H  
ATOM    733  CA  SER    53     103.216 115.686  89.621  1.00  0.00           C  
ATOM    734  HA  SER    53     102.807 116.170  90.509  1.00  0.00           H  
ATOM    735  CB  SER    53     104.186 116.653  88.857  1.00  0.00           C  
ATOM    736  HB2 SER    53     103.534 117.464  88.533  1.00  0.00           H  
ATOM    737  HB3 SER    53     105.018 117.021  89.457  1.00  0.00           H  
ATOM    738  OG  SER    53     104.587 115.928  87.767  1.00  0.00           O  
ATOM    739  HG  SER    53     104.957 116.502  87.092  1.00  0.00           H  
ATOM    740  C   SER    53     101.947 115.423  88.804  1.00  0.00           C  
ATOM    741  O   SER    53     101.697 114.328  88.314  1.00  0.00           O  
ATOM    742  N   SER    54     101.102 116.446  88.654  1.00  0.00           N  
ATOM    743  H   SER    54     101.328 117.301  89.141  1.00  0.00           H  
ATOM    744  CA  SER    54      99.850 116.474  87.786  1.00  0.00           C  
ATOM    745  HA  SER    54      99.185 115.650  88.046  1.00  0.00           H  
ATOM    746  CB  SER    54      99.015 117.697  88.119  1.00  0.00           C  
ATOM    747  HB2 SER    54      99.491 118.644  87.864  1.00  0.00           H  
ATOM    748  HB3 SER    54      98.053 117.717  87.607  1.00  0.00           H  
ATOM    749  OG  SER    54      98.766 117.797  89.470  1.00  0.00           O  
ATOM    750  HG  SER    54      98.123 118.500  89.588  1.00  0.00           H  
ATOM    751  C   SER    54     100.032 116.287  86.290  1.00  0.00           C  
ATOM    752  O   SER    54      99.170 115.829  85.547  1.00  0.00           O  
ATOM    753  N   TYR    55     101.176 116.722  85.739  1.00  0.00           N  
ATOM    754  H   TYR    55     101.925 117.051  86.332  1.00  0.00           H  
ATOM    755  CA  TYR    55     101.443 116.883  84.284  1.00  0.00           C  
ATOM    756  HA  TYR    55     100.793 116.215  83.720  1.00  0.00           H  
ATOM    757  CB  TYR    55     101.143 118.313  83.835  1.00  0.00           C  
ATOM    758  HB2 TYR    55     101.796 118.973  84.407  1.00  0.00           H  
ATOM    759  HB3 TYR    55     101.313 118.523  82.779  1.00  0.00           H  
ATOM    760  CG  TYR    55      99.754 118.821  84.201  1.00  0.00           C  
ATOM    761  CD1 TYR    55      99.548 119.622  85.261  1.00  0.00           C  
ATOM    762  HD1 TYR    55     100.361 119.870  85.928  1.00  0.00           H  
ATOM    763  CE1 TYR    55      98.291 120.215  85.533  1.00  0.00           C  
ATOM    764  HE1 TYR    55      98.093 120.847  86.386  1.00  0.00           H  
ATOM    765  CZ  TYR    55      97.165 119.736  84.765  1.00  0.00           C  
ATOM    766  OH  TYR    55      95.902 120.111  85.091  1.00  0.00           O  
ATOM    767  HH  TYR    55      95.944 120.858  85.693  1.00  0.00           H  
ATOM    768  CE2 TYR    55      97.386 118.877  83.667  1.00  0.00           C  
ATOM    769  HE2 TYR    55      96.516 118.614  83.084  1.00  0.00           H  
ATOM    770  CD2 TYR    55      98.696 118.367  83.416  1.00  0.00           C  
ATOM    771  HD2 TYR    55      98.931 117.715  82.587  1.00  0.00           H  
ATOM    772  C   TYR    55     102.924 116.367  83.929  1.00  0.00           C  
ATOM    773  O   TYR    55     103.868 116.579  84.690  1.00  0.00           O  
ATOM    774  N   SER    56     103.023 115.535  82.796  1.00  0.00           N  
ATOM    775  H   SER    56     103.972 115.206  82.685  1.00  0.00           H  
ATOM    776  CA  SER    56     102.047 114.991  81.893  1.00  0.00           C  
ATOM    777  HA  SER    56     102.546 114.553  81.029  1.00  0.00           H  
ATOM    778  CB  SER    56     101.395 113.809  82.648  1.00  0.00           C  
ATOM    779  HB2 SER    56     101.083 114.129  83.642  1.00  0.00           H  
ATOM    780  HB3 SER    56     100.591 113.386  82.046  1.00  0.00           H  
ATOM    781  OG  SER    56     102.355 112.750  82.770  1.00  0.00           O  
ATOM    782  HG  SER    56     101.914 111.995  83.165  1.00  0.00           H  
ATOM    783  C   SER    56     100.971 115.882  81.335  1.00  0.00           C  
ATOM    784  O   SER    56      99.793 115.612  81.571  1.00  0.00           O  
ATOM    785  N   SER    57     101.256 117.012  80.744  1.00  0.00           N  
ATOM    786  H   SER    57     100.405 117.383  80.346  1.00  0.00           H  
ATOM    787  CA  SER    57     102.482 117.482  80.175  1.00  0.00           C  
ATOM    788  HA  SER    57     103.320 117.386  80.865  1.00  0.00           H  
ATOM    789  CB  SER    57     102.800 116.621  78.935  1.00  0.00           C  
ATOM    790  HB2 SER    57     103.551 117.138  78.337  1.00  0.00           H  
ATOM    791  HB3 SER    57     103.198 115.652  79.234  1.00  0.00           H  
ATOM    792  OG  SER    57     101.647 116.401  78.157  1.00  0.00           O  
ATOM    793  HG  SER    57     101.226 115.605  78.487  1.00  0.00           H  
ATOM    794  C   SER    57     102.348 119.031  79.725  1.00  0.00           C  
ATOM    795  O   SER    57     101.195 119.416  79.517  1.00  0.00           O  
ATOM    796  N   TYR    58     103.455 119.760  79.544  1.00  0.00           N  
ATOM    797  H   TYR    58     104.357 119.416  79.843  1.00  0.00           H  
ATOM    798  CA  TYR    58     103.517 121.065  78.962  1.00  0.00           C  
ATOM    799  HA  TYR    58     102.488 121.415  78.871  1.00  0.00           H  
ATOM    800  CB  TYR    58     104.158 121.997  79.991  1.00  0.00           C  
ATOM    801  HB2 TYR    58     105.226 121.795  80.075  1.00  0.00           H  
ATOM    802  HB3 TYR    58     104.222 123.023  79.629  1.00  0.00           H  
ATOM    803  CG  TYR    58     103.565 122.002  81.368  1.00  0.00           C  
ATOM    804  CD1 TYR    58     102.573 122.957  81.715  1.00  0.00           C  
ATOM    805  HD1 TYR    58     102.079 123.545  80.956  1.00  0.00           H  
ATOM    806  CE1 TYR    58     102.119 123.019  83.036  1.00  0.00           C  
ATOM    807  HE1 TYR    58     101.244 123.624  83.218  1.00  0.00           H  
ATOM    808  CZ  TYR    58     102.504 122.001  83.971  1.00  0.00           C  
ATOM    809  OH  TYR    58     101.972 122.081  85.208  1.00  0.00           O  
ATOM    810  HH  TYR    58     101.502 122.906  85.349  1.00  0.00           H  
ATOM    811  CE2 TYR    58     103.571 121.091  83.661  1.00  0.00           C  
ATOM    812  HE2 TYR    58     103.862 120.388  84.428  1.00  0.00           H  
ATOM    813  CD2 TYR    58     104.070 121.107  82.357  1.00  0.00           C  
ATOM    814  HD2 TYR    58     104.874 120.473  82.012  1.00  0.00           H  
ATOM    815  C   TYR    58     104.032 121.125  77.516  1.00  0.00           C  
ATOM    816  O   TYR    58     105.073 121.706  77.302  1.00  0.00           O  
ATOM    817  N   GLY    59     103.388 120.744  76.405  1.00  0.00           N  
ATOM    818  H   GLY    59     103.997 120.762  75.600  1.00  0.00           H  
ATOM    819  CA  GLY    59     102.072 120.212  76.334  1.00  0.00           C  
ATOM    820  HA2 GLY    59     101.936 119.821  75.325  1.00  0.00           H  
ATOM    821  HA3 GLY    59     102.000 119.407  77.065  1.00  0.00           H  
ATOM    822  C   GLY    59     100.901 121.140  76.678  1.00  0.00           C  
ATOM    823  O   GLY    59     101.050 122.303  77.131  1.00  0.00           O  
ATOM    824  N   GLN    60      99.687 120.553  76.489  1.00  0.00           N  
ATOM    825  H   GLN    60      98.887 121.166  76.562  1.00  0.00           H  
ATOM    826  CA  GLN    60      99.362 119.232  76.048  1.00  0.00           C  
ATOM    827  HA  GLN    60     100.026 118.454  76.425  1.00  0.00           H  
ATOM    828  CB  GLN    60      98.035 118.714  76.638  1.00  0.00           C  
ATOM    829  HB2 GLN    60      97.184 119.184  76.143  1.00  0.00           H  
ATOM    830  HB3 GLN    60      97.979 117.668  76.337  1.00  0.00           H  
ATOM    831  CG  GLN    60      97.937 118.713  78.108  1.00  0.00           C  
ATOM    832  HG2 GLN    60      98.472 117.897  78.593  1.00  0.00           H  
ATOM    833  HG3 GLN    60      98.301 119.629  78.574  1.00  0.00           H  
ATOM    834  CD  GLN    60      96.444 118.564  78.474  1.00  0.00           C  
ATOM    835  OE1 GLN    60      95.788 117.657  78.075  1.00  0.00           O  
ATOM    836  NE2 GLN    60      95.976 119.417  79.370  1.00  0.00           N  
ATOM    837 HE21 GLN    60      96.406 120.313  79.551  1.00  0.00           H  
ATOM    838 HE22 GLN    60      95.046 119.330  79.752  1.00  0.00           H  
ATOM    839  C   GLN    60      99.501 119.186  74.477  1.00  0.00           C  
ATOM    840  O   GLN    60      99.662 120.198  73.845  1.00  0.00           O  
ATOM    841  N   SER    61      99.265 118.024  73.903  1.00  0.00           N  
ATOM    842  H   SER    61      99.292 117.212  74.503  1.00  0.00           H  
ATOM    843  CA  SER    61      99.339 117.714  72.487  1.00  0.00           C  
ATOM    844  HA  SER    61      98.850 118.493  71.902  1.00  0.00           H  
ATOM    845  CB  SER    61     100.853 117.499  72.024  1.00  0.00           C  
ATOM    846  HB2 SER    61     101.347 118.468  72.085  1.00  0.00           H  
ATOM    847  HB3 SER    61     101.379 116.886  72.756  1.00  0.00           H  
ATOM    848  OG  SER    61     101.038 116.986  70.782  1.00  0.00           O  
ATOM    849  HG  SER    61     100.594 117.528  70.127  1.00  0.00           H  
ATOM    850  C   SER    61      98.433 116.581  72.148  1.00  0.00           C  
ATOM    851  O   SER    61      98.220 115.652  72.911  1.00  0.00           O  
ATOM    852  N   GLN    62      97.852 116.577  70.914  1.00  0.00           N  
ATOM    853  H   GLN    62      97.824 117.435  70.382  1.00  0.00           H  
ATOM    854  CA  GLN    62      97.236 115.300  70.302  1.00  0.00           C  
ATOM    855  HA  GLN    62      96.451 114.816  70.883  1.00  0.00           H  
ATOM    856  CB  GLN    62      96.449 115.718  69.055  1.00  0.00           C  
ATOM    857  HB2 GLN    62      97.089 116.255  68.354  1.00  0.00           H  
ATOM    858  HB3 GLN    62      96.154 114.846  68.471  1.00  0.00           H  
ATOM    859  CG  GLN    62      95.265 116.597  69.297  1.00  0.00           C  
ATOM    860  HG2 GLN    62      95.289 116.920  70.338  1.00  0.00           H  
ATOM    861  HG3 GLN    62      95.319 117.450  68.620  1.00  0.00           H  
ATOM    862  CD  GLN    62      93.886 115.936  69.136  1.00  0.00           C  
ATOM    863  OE1 GLN    62      93.680 114.854  68.659  1.00  0.00           O  
ATOM    864  NE2 GLN    62      92.922 116.563  69.807  1.00  0.00           N  
ATOM    865 HE21 GLN    62      91.981 116.204  69.725  1.00  0.00           H  
ATOM    866 HE22 GLN    62      93.072 117.558  69.886  1.00  0.00           H  
ATOM    867  C   GLN    62      98.253 114.183  69.955  1.00  0.00           C  
ATOM    868  O   GLN    62      98.042 112.997  70.089  1.00  0.00           O  
ATOM    869  N   ASN    63      99.422 114.642  69.670  1.00  0.00           N  
ATOM    870  H   ASN    63      99.504 115.632  69.487  1.00  0.00           H  
ATOM    871  CA  ASN    63     100.507 113.739  69.400  1.00  0.00           C  
ATOM    872  HA  ASN    63     100.166 112.812  68.939  1.00  0.00           H  
ATOM    873  CB  ASN    63     101.596 114.401  68.450  1.00  0.00           C  
ATOM    874  HB2 ASN    63     102.128 115.165  69.016  1.00  0.00           H  
ATOM    875  HB3 ASN    63     102.239 113.641  68.005  1.00  0.00           H  
ATOM    876  CG  ASN    63     100.912 115.061  67.289  1.00  0.00           C  
ATOM    877  OD1 ASN    63     101.004 116.318  67.191  1.00  0.00           O  
ATOM    878  ND2 ASN    63     100.210 114.379  66.475  1.00  0.00           N  
ATOM    879 HD21 ASN    63      99.949 114.901  65.650  1.00  0.00           H  
ATOM    880 HD22 ASN    63     100.069 113.390  66.619  1.00  0.00           H  
ATOM    881  C   ASN    63     101.125 113.181  70.684  1.00  0.00           C  
ATOM    882  O   ASN    63     101.600 112.057  70.579  1.00  0.00           O  
ATOM    883  N   THR    64     101.091 113.827  71.835  1.00  0.00           N  
ATOM    884  H   THR    64     100.713 114.763  71.851  1.00  0.00           H  
ATOM    885  CA  THR    64     101.744 113.284  73.097  1.00  0.00           C  
ATOM    886  HA  THR    64     101.753 112.196  73.034  1.00  0.00           H  
ATOM    887  CB  THR    64     103.150 113.889  73.245  1.00  0.00           C  
ATOM    888  HB  THR    64     103.197 114.964  73.075  1.00  0.00           H  
ATOM    889  CG2 THR    64     103.881 113.671  74.581  1.00  0.00           C  
ATOM    890 HG21 THR    64     103.468 114.296  75.373  1.00  0.00           H  
ATOM    891 HG22 THR    64     103.883 112.589  74.715  1.00  0.00           H  
ATOM    892 HG23 THR    64     104.851 114.123  74.375  1.00  0.00           H  
ATOM    893  OG1 THR    64     103.971 113.255  72.280  1.00  0.00           O  
ATOM    894  HG1 THR    64     104.289 113.927  71.672  1.00  0.00           H  
ATOM    895  C   THR    64     100.896 113.752  74.302  1.00  0.00           C  
ATOM    896  O   THR    64     100.773 114.981  74.334  1.00  0.00           O  
ATOM    897  N   GLY    65     100.473 112.915  75.251  1.00  0.00           N  
ATOM    898  H   GLY    65      99.829 113.306  75.924  1.00  0.00           H  
ATOM    899  CA  GLY    65     100.481 111.430  75.221  1.00  0.00           C  
ATOM    900  HA2 GLY    65     101.504 111.086  75.071  1.00  0.00           H  
ATOM    901  HA3 GLY    65     100.194 111.083  76.214  1.00  0.00           H  
ATOM    902  C   GLY    65      99.697 110.796  74.092  1.00  0.00           C  
ATOM    903  O   GLY    65     100.282 110.041  73.362  1.00  0.00           O  
ATOM    904  N   TYR    66      98.510 111.357  73.784  1.00  0.00           N  
ATOM    905  H   TYR    66      98.116 111.957  74.495  1.00  0.00           H  
ATOM    906  CA  TYR    66      97.517 110.852  72.868  1.00  0.00           C  
ATOM    907  HA  TYR    66      97.895 110.956  71.851  1.00  0.00           H  
ATOM    908  CB  TYR    66      97.209 109.338  73.071  1.00  0.00           C  
ATOM    909  HB2 TYR    66      97.961 108.693  72.615  1.00  0.00           H  
ATOM    910  HB3 TYR    66      97.223 109.189  74.151  1.00  0.00           H  
ATOM    911  CG  TYR    66      95.946 108.797  72.416  1.00  0.00           C  
ATOM    912  CD1 TYR    66      94.750 108.882  73.141  1.00  0.00           C  
ATOM    913  HD1 TYR    66      94.835 109.107  74.194  1.00  0.00           H  
ATOM    914  CE1 TYR    66      93.540 108.504  72.457  1.00  0.00           C  
ATOM    915  HE1 TYR    66      92.626 108.431  73.027  1.00  0.00           H  
ATOM    916  CZ  TYR    66      93.518 108.263  71.039  1.00  0.00           C  
ATOM    917  OH  TYR    66      92.371 107.993  70.381  1.00  0.00           O  
ATOM    918  HH  TYR    66      91.554 108.344  70.741  1.00  0.00           H  
ATOM    919  CE2 TYR    66      94.721 108.432  70.336  1.00  0.00           C  
ATOM    920  HE2 TYR    66      94.785 108.154  69.294  1.00  0.00           H  
ATOM    921  CD2 TYR    66      95.925 108.629  71.054  1.00  0.00           C  
ATOM    922  HD2 TYR    66      96.855 108.708  70.512  1.00  0.00           H  
ATOM    923  C   TYR    66      96.298 111.795  72.972  1.00  0.00           C  
ATOM    924  O   TYR    66      95.965 112.255  74.067  1.00  0.00           O  
ATOM    925  N   GLY    67      95.603 111.963  71.848  1.00  0.00           N  
ATOM    926  H   GLY    67      95.892 111.590  70.955  1.00  0.00           H  
ATOM    927  CA  GLY    67      94.534 113.021  71.616  1.00  0.00           C  
ATOM    928  HA2 GLY    67      94.738 113.737  72.411  1.00  0.00           H  
ATOM    929  HA3 GLY    67      94.686 113.471  70.635  1.00  0.00           H  
ATOM    930  C   GLY    67      93.128 112.388  71.769  1.00  0.00           C  
ATOM    931  O   GLY    67      92.899 111.592  72.721  1.00  0.00           O  
ATOM    932  N   THR    68      92.197 112.785  70.868  1.00  0.00           N  
ATOM    933  H   THR    68      92.453 113.483  70.185  1.00  0.00           H  
ATOM    934  CA  THR    68      90.717 112.485  70.936  1.00  0.00           C  
ATOM    935  HA  THR    68      90.527 111.556  71.474  1.00  0.00           H  
ATOM    936  CB  THR    68      89.978 113.750  71.497  1.00  0.00           C  
ATOM    937  HB  THR    68      88.918 113.497  71.525  1.00  0.00           H  
ATOM    938  CG2 THR    68      90.240 113.923  72.971  1.00  0.00           C  
ATOM    939 HG21 THR    68      89.716 114.802  73.345  1.00  0.00           H  
ATOM    940 HG22 THR    68      89.774 113.077  73.476  1.00  0.00           H  
ATOM    941 HG23 THR    68      91.317 113.952  73.136  1.00  0.00           H  
ATOM    942  OG1 THR    68      90.304 114.973  70.853  1.00  0.00           O  
ATOM    943  HG1 THR    68      89.753 115.075  70.074  1.00  0.00           H  
ATOM    944  C   THR    68      90.105 112.141  69.545  1.00  0.00           C  
ATOM    945  O   THR    68      90.679 112.518  68.520  1.00  0.00           O  
ATOM    946  N   GLN    69      88.957 111.370  69.538  1.00  0.00           N  
ATOM    947  H   GLN    69      88.580 111.125  70.443  1.00  0.00           H  
ATOM    948  CA  GLN    69      88.208 111.006  68.334  1.00  0.00           C  
ATOM    949  HA  GLN    69      88.718 111.300  67.416  1.00  0.00           H  
ATOM    950  CB  GLN    69      88.031 109.453  68.309  1.00  0.00           C  
ATOM    951  HB2 GLN    69      87.768 109.050  69.288  1.00  0.00           H  
ATOM    952  HB3 GLN    69      87.199 109.152  67.673  1.00  0.00           H  
ATOM    953  CG  GLN    69      89.280 108.690  67.901  1.00  0.00           C  
ATOM    954  HG2 GLN    69      89.490 109.009  66.880  1.00  0.00           H  
ATOM    955  HG3 GLN    69      90.108 108.928  68.568  1.00  0.00           H  
ATOM    956  CD  GLN    69      89.143 107.170  67.934  1.00  0.00           C  
ATOM    957  OE1 GLN    69      88.341 106.623  68.621  1.00  0.00           O  
ATOM    958  NE2 GLN    69      90.052 106.475  67.270  1.00  0.00           N  
ATOM    959 HE21 GLN    69      90.794 106.944  66.771  1.00  0.00           H  
ATOM    960 HE22 GLN    69      89.897 105.478  67.312  1.00  0.00           H  
ATOM    961  C   GLN    69      86.857 111.758  68.092  1.00  0.00           C  
ATOM    962  O   GLN    69      86.437 112.451  69.017  1.00  0.00           O  
ATOM    963  N   SER    70      86.178 111.724  66.983  1.00  0.00           N  
ATOM    964  H   SER    70      86.603 111.223  66.216  1.00  0.00           H  
ATOM    965  CA  SER    70      84.901 112.341  66.592  1.00  0.00           C  
ATOM    966  HA  SER    70      84.352 112.450  67.527  1.00  0.00           H  
ATOM    967  CB  SER    70      85.137 113.711  66.004  1.00  0.00           C  
ATOM    968  HB2 SER    70      84.166 114.179  65.841  1.00  0.00           H  
ATOM    969  HB3 SER    70      85.733 114.306  66.696  1.00  0.00           H  
ATOM    970  OG  SER    70      85.812 113.649  64.756  1.00  0.00           O  
ATOM    971  HG  SER    70      86.740 113.450  64.901  1.00  0.00           H  
ATOM    972  C   SER    70      84.064 111.452  65.644  1.00  0.00           C  
ATOM    973  O   SER    70      84.302 110.275  65.382  1.00  0.00           O  
ATOM    974  N   THR    71      82.842 111.929  65.384  1.00  0.00           N  
ATOM    975  H   THR    71      82.622 112.838  65.765  1.00  0.00           H  
ATOM    976  CA  THR    71      81.722 111.217  64.736  1.00  0.00           C  
ATOM    977  HA  THR    71      82.143 110.580  63.959  1.00  0.00           H  
ATOM    978  CB  THR    71      80.997 110.250  65.683  1.00  0.00           C  
ATOM    979  HB  THR    71      81.844 109.696  66.088  1.00  0.00           H  
ATOM    980  CG2 THR    71      80.252 110.924  66.899  1.00  0.00           C  
ATOM    981 HG21 THR    71      79.458 111.531  66.463  1.00  0.00           H  
ATOM    982 HG22 THR    71      79.849 110.159  67.562  1.00  0.00           H  
ATOM    983 HG23 THR    71      80.925 111.552  67.482  1.00  0.00           H  
ATOM    984  OG1 THR    71      80.175 109.301  65.124  1.00  0.00           O  
ATOM    985  HG1 THR    71      79.837 108.707  65.798  1.00  0.00           H  
ATOM    986  C   THR    71      80.735 112.229  64.098  1.00  0.00           C  
ATOM    987  O   THR    71      80.380 113.267  64.654  1.00  0.00           O  
ATOM    988  N   PRO    72      80.223 112.032  62.856  1.00  0.00           N  
ATOM    989  CD  PRO    72      80.579 110.893  62.063  1.00  0.00           C  
ATOM    990  HD2 PRO    72      80.501 110.022  62.714  1.00  0.00           H  
ATOM    991  HD3 PRO    72      81.603 111.018  61.712  1.00  0.00           H  
ATOM    992  CG  PRO    72      79.570 110.877  60.979  1.00  0.00           C  
ATOM    993  HG2 PRO    72      78.599 110.502  61.304  1.00  0.00           H  
ATOM    994  HG3 PRO    72      79.917 110.365  60.081  1.00  0.00           H  
ATOM    995  CB  PRO    72      79.283 112.367  60.755  1.00  0.00           C  
ATOM    996  HB2 PRO    72      78.376 112.644  60.218  1.00  0.00           H  
ATOM    997  HB3 PRO    72      80.136 112.684  60.155  1.00  0.00           H  
ATOM    998  CA  PRO    72      79.328 112.957  62.173  1.00  0.00           C  
ATOM    999  HA  PRO    72      79.761 113.957  62.152  1.00  0.00           H  
ATOM   1000  C   PRO    72      77.963 112.984  62.952  1.00  0.00           C  
ATOM   1001  O   PRO    72      77.564 111.998  63.561  1.00  0.00           O  
ATOM   1002  N   GLN    73      77.201 114.076  62.791  1.00  0.00           N  
ATOM   1003  H   GLN    73      77.673 114.923  62.508  1.00  0.00           H  
ATOM   1004  CA  GLN    73      75.716 114.023  62.709  1.00  0.00           C  
ATOM   1005  HA  GLN    73      75.332 113.809  63.707  1.00  0.00           H  
ATOM   1006  CB  GLN    73      75.139 115.373  62.273  1.00  0.00           C  
ATOM   1007  HB2 GLN    73      74.053 115.410  62.359  1.00  0.00           H  
ATOM   1008  HB3 GLN    73      75.562 116.117  62.948  1.00  0.00           H  
ATOM   1009  CG  GLN    73      75.344 115.738  60.788  1.00  0.00           C  
ATOM   1010  HG2 GLN    73      74.725 115.083  60.174  1.00  0.00           H  
ATOM   1011  HG3 GLN    73      74.982 116.733  60.529  1.00  0.00           H  
ATOM   1012  CD  GLN    73      76.797 115.817  60.332  1.00  0.00           C  
ATOM   1013  OE1 GLN    73      77.767 116.161  61.040  1.00  0.00           O  
ATOM   1014  NE2 GLN    73      77.025 115.346  59.081  1.00  0.00           N  
ATOM   1015 HE21 GLN    73      76.207 115.016  58.588  1.00  0.00           H  
ATOM   1016 HE22 GLN    73      77.946 115.417  58.673  1.00  0.00           H  
ATOM   1017  C   GLN    73      75.075 112.831  61.939  1.00  0.00           C  
ATOM   1018  O   GLN    73      75.756 112.295  61.045  1.00  0.00           O  
ATOM   1019  N   GLY    74      73.852 112.460  62.274  1.00  0.00           N  
ATOM   1020  H   GLY    74      73.219 112.942  62.897  1.00  0.00           H  
ATOM   1021  CA  GLY    74      73.221 111.492  61.419  1.00  0.00           C  
ATOM   1022  HA2 GLY    74      72.262 111.956  61.191  1.00  0.00           H  
ATOM   1023  HA3 GLY    74      73.699 111.360  60.448  1.00  0.00           H  
ATOM   1024  C   GLY    74      72.944 110.182  62.131  1.00  0.00           C  
ATOM   1025  O   GLY    74      73.150 110.097  63.339  1.00  0.00           O  
ATOM   1026  N   TYR    75      72.651 109.065  61.515  1.00  0.00           N  
ATOM   1027  H   TYR    75      72.677 109.007  60.507  1.00  0.00           H  
ATOM   1028  CA  TYR    75      72.401 107.756  62.152  1.00  0.00           C  
ATOM   1029  HA  TYR    75      71.961 107.949  63.130  1.00  0.00           H  
ATOM   1030  CB  TYR    75      71.216 106.990  61.400  1.00  0.00           C  
ATOM   1031  HB2 TYR    75      71.483 106.973  60.344  1.00  0.00           H  
ATOM   1032  HB3 TYR    75      71.148 105.937  61.670  1.00  0.00           H  
ATOM   1033  CG  TYR    75      69.768 107.549  61.497  1.00  0.00           C  
ATOM   1034  CD1 TYR    75      68.730 106.575  61.751  1.00  0.00           C  
ATOM   1035  HD1 TYR    75      69.006 105.548  61.942  1.00  0.00           H  
ATOM   1036  CE1 TYR    75      67.341 107.037  61.681  1.00  0.00           C  
ATOM   1037  HE1 TYR    75      66.495 106.366  61.725  1.00  0.00           H  
ATOM   1038  CZ  TYR    75      67.069 108.372  61.321  1.00  0.00           C  
ATOM   1039  OH  TYR    75      65.757 108.746  61.092  1.00  0.00           O  
ATOM   1040  HH  TYR    75      65.134 108.505  61.782  1.00  0.00           H  
ATOM   1041  CE2 TYR    75      68.097 109.298  61.244  1.00  0.00           C  
ATOM   1042  HE2 TYR    75      67.799 110.299  60.972  1.00  0.00           H  
ATOM   1043  CD2 TYR    75      69.487 108.914  61.363  1.00  0.00           C  
ATOM   1044  HD2 TYR    75      70.205 109.637  61.006  1.00  0.00           H  
ATOM   1045  C   TYR    75      73.607 106.775  62.259  1.00  0.00           C  
ATOM   1046  O   TYR    75      73.543 105.713  62.902  1.00  0.00           O  
ATOM   1047  N   GLY    76      74.761 107.070  61.587  1.00  0.00           N  
ATOM   1048  H   GLY    76      74.779 107.964  61.116  1.00  0.00           H  
ATOM   1049  CA  GLY    76      76.057 106.358  61.641  1.00  0.00           C  
ATOM   1050  HA2 GLY    76      76.740 107.046  61.143  1.00  0.00           H  
ATOM   1051  HA3 GLY    76      76.266 106.238  62.704  1.00  0.00           H  
ATOM   1052  C   GLY    76      75.960 104.968  60.931  1.00  0.00           C  
ATOM   1053  O   GLY    76      74.950 104.562  60.366  1.00  0.00           O  
ATOM   1054  N   SER    77      77.068 104.280  60.916  1.00  0.00           N  
ATOM   1055  H   SER    77      77.932 104.669  61.266  1.00  0.00           H  
ATOM   1056  CA  SER    77      77.137 102.957  60.351  1.00  0.00           C  
ATOM   1057  HA  SER    77      77.119 103.009  59.262  1.00  0.00           H  
ATOM   1058  CB  SER    77      78.548 102.456  60.724  1.00  0.00           C  
ATOM   1059  HB2 SER    77      79.304 103.102  60.277  1.00  0.00           H  
ATOM   1060  HB3 SER    77      78.543 102.702  61.786  1.00  0.00           H  
ATOM   1061  OG  SER    77      78.799 101.090  60.458  1.00  0.00           O  
ATOM   1062  HG  SER    77      79.666 100.897  60.823  1.00  0.00           H  
ATOM   1063  C   SER    77      75.961 102.076  60.786  1.00  0.00           C  
ATOM   1064  O   SER    77      75.770 102.033  62.001  1.00  0.00           O  
ATOM   1065  N   THR    78      75.280 101.319  59.948  1.00  0.00           N  
ATOM   1066  H   THR    78      74.473 100.878  60.366  1.00  0.00           H  
ATOM   1067  CA  THR    78      75.365 101.189  58.545  1.00  0.00           C  
ATOM   1068  HA  THR    78      75.767 102.095  58.091  1.00  0.00           H  
ATOM   1069  CB  THR    78      76.252 100.017  58.212  1.00  0.00           C  
ATOM   1070  HB  THR    78      77.117  99.926  58.868  1.00  0.00           H  
ATOM   1071  CG2 THR    78      75.609  98.615  58.313  1.00  0.00           C  
ATOM   1072 HG21 THR    78      74.967  98.485  57.441  1.00  0.00           H  
ATOM   1073 HG22 THR    78      76.318  97.818  58.537  1.00  0.00           H  
ATOM   1074 HG23 THR    78      74.967  98.475  59.183  1.00  0.00           H  
ATOM   1075  OG1 THR    78      76.736 100.160  56.906  1.00  0.00           O  
ATOM   1076  HG1 THR    78      77.250 100.968  56.840  1.00  0.00           H  
ATOM   1077  C   THR    78      74.001 101.021  57.900  1.00  0.00           C  
ATOM   1078  O   THR    78      73.049 100.714  58.602  1.00  0.00           O  
ATOM   1079  N   GLY    79      73.817 101.205  56.596  1.00  0.00           N  
ATOM   1080  H   GLY    79      74.664 101.360  56.068  1.00  0.00           H  
ATOM   1081  CA  GLY    79      72.471 101.237  55.879  1.00  0.00           C  
ATOM   1082  HA2 GLY    79      71.698 101.541  56.585  1.00  0.00           H  
ATOM   1083  HA3 GLY    79      72.506 101.909  55.021  1.00  0.00           H  
ATOM   1084  C   GLY    79      72.026  99.866  55.430  1.00  0.00           C  
ATOM   1085  O   GLY    79      72.815  98.907  55.476  1.00  0.00           O  
ATOM   1086  N   GLY    80      70.783  99.697  54.954  1.00  0.00           N  
ATOM   1087  H   GLY    80      70.769  98.848  54.407  1.00  0.00           H  
ATOM   1088  CA  GLY    80      69.815 100.773  54.823  1.00  0.00           C  
ATOM   1089  HA2 GLY    80      70.277 101.716  54.531  1.00  0.00           H  
ATOM   1090  HA3 GLY    80      69.135 100.484  54.022  1.00  0.00           H  
ATOM   1091  C   GLY    80      69.062 101.165  56.086  1.00  0.00           C  
ATOM   1092  O   GLY    80      69.131 100.350  57.011  1.00  0.00           O  
ATOM   1093  N   TYR    81      68.370 102.299  56.149  1.00  0.00           N  
ATOM   1094  H   TYR    81      68.316 102.915  55.350  1.00  0.00           H  
ATOM   1095  CA  TYR    81      67.728 102.837  57.307  1.00  0.00           C  
ATOM   1096  HA  TYR    81      68.054 102.321  58.210  1.00  0.00           H  
ATOM   1097  CB  TYR    81      68.276 104.309  57.558  1.00  0.00           C  
ATOM   1098  HB2 TYR    81      68.012 104.900  56.681  1.00  0.00           H  
ATOM   1099  HB3 TYR    81      67.846 104.814  58.423  1.00  0.00           H  
ATOM   1100  CG  TYR    81      69.765 104.399  57.720  1.00  0.00           C  
ATOM   1101  CD1 TYR    81      70.392 104.395  58.974  1.00  0.00           C  
ATOM   1102  HD1 TYR    81      69.836 104.185  59.876  1.00  0.00           H  
ATOM   1103  CE1 TYR    81      71.786 104.411  59.042  1.00  0.00           C  
ATOM   1104  HE1 TYR    81      72.325 104.235  59.962  1.00  0.00           H  
ATOM   1105  CZ  TYR    81      72.656 104.646  57.914  1.00  0.00           C  
ATOM   1106  OH  TYR    81      74.016 104.748  58.052  1.00  0.00           O  
ATOM   1107  HH  TYR    81      74.338 104.590  58.942  1.00  0.00           H  
ATOM   1108  CE2 TYR    81      71.974 104.658  56.638  1.00  0.00           C  
ATOM   1109  HE2 TYR    81      72.582 104.773  55.753  1.00  0.00           H  
ATOM   1110  CD2 TYR    81      70.575 104.554  56.547  1.00  0.00           C  
ATOM   1111  HD2 TYR    81      70.111 104.683  55.580  1.00  0.00           H  
ATOM   1112  C   TYR    81      66.203 102.720  57.198  1.00  0.00           C  
ATOM   1113  O   TYR    81      65.583 103.793  57.012  1.00  0.00           O  
ATOM   1114  N   GLY    82      65.565 101.524  57.119  1.00  0.00           N  
ATOM   1115  H   GLY    82      64.578 101.736  57.155  1.00  0.00           H  
ATOM   1116  CA  GLY    82      66.079 100.292  57.649  1.00  0.00           C  
ATOM   1117  HA2 GLY    82      66.755  99.943  56.868  1.00  0.00           H  
ATOM   1118  HA3 GLY    82      66.647 100.349  58.578  1.00  0.00           H  
ATOM   1119  C   GLY    82      64.960  99.201  57.799  1.00  0.00           C  
ATOM   1120  O   GLY    82      63.786  99.448  57.402  1.00  0.00           O  
ATOM   1121  N   SER    83      65.273  98.040  58.473  1.00  0.00           N  
ATOM   1122  H   SER    83      66.231  97.970  58.788  1.00  0.00           H  
ATOM   1123  CA  SER    83      64.267  96.982  58.778  1.00  0.00           C  
ATOM   1124  HA  SER    83      64.085  96.442  57.849  1.00  0.00           H  
ATOM   1125  CB  SER    83      64.996  95.989  59.736  1.00  0.00           C  
ATOM   1126  HB2 SER    83      65.782  95.483  59.177  1.00  0.00           H  
ATOM   1127  HB3 SER    83      65.497  96.591  60.495  1.00  0.00           H  
ATOM   1128  OG  SER    83      64.160  95.101  60.429  1.00  0.00           O  
ATOM   1129  HG  SER    83      64.012  95.547  61.266  1.00  0.00           H  
ATOM   1130  C   SER    83      62.998  97.558  59.490  1.00  0.00           C  
ATOM   1131  O   SER    83      63.129  98.574  60.169  1.00  0.00           O  
ATOM   1132  N   SER    84      61.810  96.974  59.368  1.00  0.00           N  
ATOM   1133  H   SER    84      61.033  97.373  59.875  1.00  0.00           H  
ATOM   1134  CA  SER    84      61.532  95.862  58.486  1.00  0.00           C  
ATOM   1135  HA  SER    84      62.043  94.940  58.762  1.00  0.00           H  
ATOM   1136  CB  SER    84      60.014  95.553  58.749  1.00  0.00           C  
ATOM   1137  HB2 SER    84      59.875  95.217  59.777  1.00  0.00           H  
ATOM   1138  HB3 SER    84      59.430  96.473  58.710  1.00  0.00           H  
ATOM   1139  OG  SER    84      59.463  94.619  57.908  1.00  0.00           O  
ATOM   1140  HG  SER    84      58.586  94.351  58.193  1.00  0.00           H  
ATOM   1141  C   SER    84      61.813  95.969  56.949  1.00  0.00           C  
ATOM   1142  O   SER    84      62.165  97.058  56.513  1.00  0.00           O  
ATOM   1143  N   GLN    85      61.857  94.856  56.231  1.00  0.00           N  
ATOM   1144  H   GLN    85      61.608  94.015  56.730  1.00  0.00           H  
ATOM   1145  CA  GLN    85      62.079  94.861  54.787  1.00  0.00           C  
ATOM   1146  HA  GLN    85      62.377  95.839  54.409  1.00  0.00           H  
ATOM   1147  CB  GLN    85      63.153  93.852  54.418  1.00  0.00           C  
ATOM   1148  HB2 GLN    85      62.793  92.824  54.356  1.00  0.00           H  
ATOM   1149  HB3 GLN    85      63.527  94.135  53.434  1.00  0.00           H  
ATOM   1150  CG  GLN    85      64.403  93.818  55.344  1.00  0.00           C  
ATOM   1151  HG2 GLN    85      64.073  93.542  56.346  1.00  0.00           H  
ATOM   1152  HG3 GLN    85      65.128  93.116  54.933  1.00  0.00           H  
ATOM   1153  CD  GLN    85      65.137  95.152  55.389  1.00  0.00           C  
ATOM   1154  OE1 GLN    85      64.972  96.087  54.633  1.00  0.00           O  
ATOM   1155  NE2 GLN    85      66.038  95.250  56.338  1.00  0.00           N  
ATOM   1156 HE21 GLN    85      66.714  96.000  56.366  1.00  0.00           H  
ATOM   1157 HE22 GLN    85      66.201  94.457  56.943  1.00  0.00           H  
ATOM   1158  C   GLN    85      60.747  94.395  54.085  1.00  0.00           C  
ATOM   1159  O   GLN    85      60.698  94.241  52.888  1.00  0.00           O  
ATOM   1160  N   SER    86      59.638  94.452  54.816  1.00  0.00           N  
ATOM   1161  H   SER    86      59.882  94.682  55.769  1.00  0.00           H  
ATOM   1162  CA  SER    86      58.335  94.137  54.361  1.00  0.00           C  
ATOM   1163  HA  SER    86      57.724  93.787  55.192  1.00  0.00           H  
ATOM   1164  CB  SER    86      57.636  95.344  53.718  1.00  0.00           C  
ATOM   1165  HB2 SER    86      58.299  95.749  52.954  1.00  0.00           H  
ATOM   1166  HB3 SER    86      56.793  95.080  53.080  1.00  0.00           H  
ATOM   1167  OG  SER    86      57.201  96.201  54.733  1.00  0.00           O  
ATOM   1168  HG  SER    86      57.912  96.751  55.071  1.00  0.00           H  
ATOM   1169  C   SER    86      58.279  92.945  53.390  1.00  0.00           C  
ATOM   1170  O   SER    86      58.070  93.041  52.163  1.00  0.00           O  
ATOM   1171  N   SER    87      58.350  91.798  54.001  1.00  0.00           N  
ATOM   1172  H   SER    87      58.632  91.813  54.971  1.00  0.00           H  
ATOM   1173  CA  SER    87      57.893  90.569  53.452  1.00  0.00           C  
ATOM   1174  HA  SER    87      58.432  90.433  52.514  1.00  0.00           H  
ATOM   1175  CB  SER    87      58.157  89.429  54.431  1.00  0.00           C  
ATOM   1176  HB2 SER    87      59.215  89.446  54.691  1.00  0.00           H  
ATOM   1177  HB3 SER    87      57.575  89.508  55.349  1.00  0.00           H  
ATOM   1178  OG  SER    87      57.905  88.216  53.831  1.00  0.00           O  
ATOM   1179  HG  SER    87      57.059  87.960  54.205  1.00  0.00           H  
ATOM   1180  C   SER    87      56.376  90.590  53.111  1.00  0.00           C  
ATOM   1181  O   SER    87      55.605  91.414  53.583  1.00  0.00           O  
ATOM   1182  N   GLN    88      55.984  89.752  52.138  1.00  0.00           N  
ATOM   1183  H   GLN    88      56.665  89.115  51.750  1.00  0.00           H  
ATOM   1184  CA  GLN    88      54.604  89.474  51.769  1.00  0.00           C  
ATOM   1185  HA  GLN    88      53.973  89.645  52.641  1.00  0.00           H  
ATOM   1186  CB  GLN    88      54.064  90.521  50.698  1.00  0.00           C  
ATOM   1187  HB2 GLN    88      53.132  90.086  50.337  1.00  0.00           H  
ATOM   1188  HB3 GLN    88      53.890  91.482  51.182  1.00  0.00           H  
ATOM   1189  CG  GLN    88      55.070  90.642  49.505  1.00  0.00           C  
ATOM   1190  HG2 GLN    88      55.557  89.677  49.361  1.00  0.00           H  
ATOM   1191  HG3 GLN    88      54.461  90.818  48.619  1.00  0.00           H  
ATOM   1192  CD  GLN    88      56.016  91.855  49.506  1.00  0.00           C  
ATOM   1193  OE1 GLN    88      55.622  93.012  49.665  1.00  0.00           O  
ATOM   1194  NE2 GLN    88      57.333  91.627  49.376  1.00  0.00           N  
ATOM   1195 HE21 GLN    88      57.716  90.696  49.297  1.00  0.00           H  
ATOM   1196 HE22 GLN    88      57.882  92.474  49.336  1.00  0.00           H  
ATOM   1197  C   GLN    88      54.387  88.018  51.347  1.00  0.00           C  
ATOM   1198  O   GLN    88      55.277  87.399  50.757  1.00  0.00           O  
ATOM   1199  N   SER    89      53.257  87.418  51.633  1.00  0.00           N  
ATOM   1200  H   SER    89      52.494  88.016  51.913  1.00  0.00           H  
ATOM   1201  CA  SER    89      52.746  86.172  50.997  1.00  0.00           C  
ATOM   1202  HA  SER    89      53.404  85.336  51.235  1.00  0.00           H  
ATOM   1203  CB  SER    89      51.348  85.877  51.623  1.00  0.00           C  
ATOM   1204  HB2 SER    89      50.777  86.803  51.569  1.00  0.00           H  
ATOM   1205  HB3 SER    89      50.899  85.035  51.095  1.00  0.00           H  
ATOM   1206  OG  SER    89      51.392  85.443  52.967  1.00  0.00           O  
ATOM   1207  HG  SER    89      50.549  85.204  53.359  1.00  0.00           H  
ATOM   1208  C   SER    89      52.626  86.237  49.447  1.00  0.00           C  
ATOM   1209  O   SER    89      52.271  87.327  48.951  1.00  0.00           O  
ATOM   1210  N   SER    90      52.842  85.131  48.740  1.00  0.00           N  
ATOM   1211  H   SER    90      53.031  84.286  49.261  1.00  0.00           H  
ATOM   1212  CA  SER    90      52.773  85.053  47.265  1.00  0.00           C  
ATOM   1213  HA  SER    90      53.536  85.744  46.905  1.00  0.00           H  
ATOM   1214  CB  SER    90      53.067  83.606  46.735  1.00  0.00           C  
ATOM   1215  HB2 SER    90      54.076  83.431  47.109  1.00  0.00           H  
ATOM   1216  HB3 SER    90      52.335  82.972  47.234  1.00  0.00           H  
ATOM   1217  OG  SER    90      52.999  83.495  45.290  1.00  0.00           O  
ATOM   1218  HG  SER    90      53.877  83.485  44.901  1.00  0.00           H  
ATOM   1219  C   SER    90      51.291  85.344  46.832  1.00  0.00           C  
ATOM   1220  O   SER    90      50.351  85.126  47.578  1.00  0.00           O  
ATOM   1221  N   TYR    91      51.028  85.802  45.623  1.00  0.00           N  
ATOM   1222  H   TYR    91      51.771  85.918  44.948  1.00  0.00           H  
ATOM   1223  CA  TYR    91      49.693  85.969  45.078  1.00  0.00           C  
ATOM   1224  HA  TYR    91      48.839  85.795  45.733  1.00  0.00           H  
ATOM   1225  CB  TYR    91      49.579  87.499  44.680  1.00  0.00           C  
ATOM   1226  HB2 TYR    91      49.731  88.190  45.509  1.00  0.00           H  
ATOM   1227  HB3 TYR    91      50.443  87.818  44.097  1.00  0.00           H  
ATOM   1228  CG  TYR    91      48.272  87.802  43.863  1.00  0.00           C  
ATOM   1229  CD1 TYR    91      48.353  87.844  42.442  1.00  0.00           C  
ATOM   1230  HD1 TYR    91      49.347  87.829  42.019  1.00  0.00           H  
ATOM   1231  CE1 TYR    91      47.202  88.127  41.638  1.00  0.00           C  
ATOM   1232  HE1 TYR    91      47.276  88.116  40.561  1.00  0.00           H  
ATOM   1233  CZ  TYR    91      45.989  88.372  42.269  1.00  0.00           C  
ATOM   1234  OH  TYR    91      44.935  88.670  41.495  1.00  0.00           O  
ATOM   1235  HH  TYR    91      45.182  89.025  40.638  1.00  0.00           H  
ATOM   1236  CE2 TYR    91      45.913  88.524  43.665  1.00  0.00           C  
ATOM   1237  HE2 TYR    91      44.995  88.923  44.072  1.00  0.00           H  
ATOM   1238  CD2 TYR    91      47.072  88.224  44.467  1.00  0.00           C  
ATOM   1239  HD2 TYR    91      47.051  88.390  45.534  1.00  0.00           H  
ATOM   1240  C   TYR    91      49.465  85.073  43.858  1.00  0.00           C  
ATOM   1241  O   TYR    91      50.392  84.861  43.068  1.00  0.00           O  
ATOM   1242  N   GLY    92      48.298  84.436  43.668  1.00  0.00           N  
ATOM   1243  H   GLY    92      48.234  83.807  42.881  1.00  0.00           H  
ATOM   1244  CA  GLY    92      47.162  84.498  44.526  1.00  0.00           C  
ATOM   1245  HA2 GLY    92      46.857  85.508  44.799  1.00  0.00           H  
ATOM   1246  HA3 GLY    92      46.376  83.994  43.963  1.00  0.00           H  
ATOM   1247  C   GLY    92      47.469  83.744  45.845  1.00  0.00           C  
ATOM   1248  O   GLY    92      48.249  82.810  45.792  1.00  0.00           O  
ATOM   1249  N   GLN    93      46.780  84.122  46.968  1.00  0.00           N  
ATOM   1250  H   GLN    93      46.337  85.030  46.951  1.00  0.00           H  
ATOM   1251  CA  GLN    93      46.757  83.358  48.181  1.00  0.00           C  
ATOM   1252  HA  GLN    93      47.732  82.956  48.455  1.00  0.00           H  
ATOM   1253  CB  GLN    93      46.426  84.268  49.354  1.00  0.00           C  
ATOM   1254  HB2 GLN    93      45.472  84.773  49.196  1.00  0.00           H  
ATOM   1255  HB3 GLN    93      46.259  83.716  50.279  1.00  0.00           H  
ATOM   1256  CG  GLN    93      47.581  85.228  49.593  1.00  0.00           C  
ATOM   1257  HG2 GLN    93      48.546  84.766  49.801  1.00  0.00           H  
ATOM   1258  HG3 GLN    93      47.657  85.857  48.706  1.00  0.00           H  
ATOM   1259  CD  GLN    93      47.371  85.994  50.858  1.00  0.00           C  
ATOM   1260  OE1 GLN    93      46.721  85.592  51.810  1.00  0.00           O  
ATOM   1261  NE2 GLN    93      47.995  87.110  51.043  1.00  0.00           N  
ATOM   1262 HE21 GLN    93      47.871  87.535  51.951  1.00  0.00           H  
ATOM   1263 HE22 GLN    93      48.572  87.497  50.310  1.00  0.00           H  
ATOM   1264  C   GLN    93      45.725  82.136  48.109  1.00  0.00           C  
ATOM   1265  O   GLN    93      44.498  82.229  48.056  1.00  0.00           O  
ATOM   1266  N   GLN    94      46.292  80.936  48.126  1.00  0.00           N  
ATOM   1267  H   GLN    94      47.293  80.952  48.257  1.00  0.00           H  
ATOM   1268  CA  GLN    94      45.660  79.580  48.013  1.00  0.00           C  
ATOM   1269  HA  GLN    94      44.603  79.743  47.802  1.00  0.00           H  
ATOM   1270  CB  GLN    94      46.233  78.692  46.944  1.00  0.00           C  
ATOM   1271  HB2 GLN    94      46.091  79.215  45.998  1.00  0.00           H  
ATOM   1272  HB3 GLN    94      47.309  78.817  47.065  1.00  0.00           H  
ATOM   1273  CG  GLN    94      45.703  77.183  46.873  1.00  0.00           C  
ATOM   1274  HG2 GLN    94      46.379  76.610  46.238  1.00  0.00           H  
ATOM   1275  HG3 GLN    94      45.784  76.628  47.808  1.00  0.00           H  
ATOM   1276  CD  GLN    94      44.273  77.121  46.387  1.00  0.00           C  
ATOM   1277  OE1 GLN    94      43.763  77.802  45.509  1.00  0.00           O  
ATOM   1278  NE2 GLN    94      43.458  76.255  46.915  1.00  0.00           N  
ATOM   1279 HE21 GLN    94      43.857  75.573  47.544  1.00  0.00           H  
ATOM   1280 HE22 GLN    94      42.533  76.181  46.516  1.00  0.00           H  
ATOM   1281  C   GLN    94      45.693  78.967  49.466  1.00  0.00           C  
ATOM   1282  O   GLN    94      46.692  78.301  49.835  1.00  0.00           O  
ATOM   1283  N   SER    95      44.608  79.230  50.205  1.00  0.00           N  
ATOM   1284  H   SER    95      43.860  79.813  49.858  1.00  0.00           H  
ATOM   1285  CA  SER    95      44.430  78.635  51.580  1.00  0.00           C  
ATOM   1286  HA  SER    95      45.250  78.840  52.269  1.00  0.00           H  
ATOM   1287  CB  SER    95      43.100  79.119  52.211  1.00  0.00           C  
ATOM   1288  HB2 SER    95      42.959  80.198  52.154  1.00  0.00           H  
ATOM   1289  HB3 SER    95      42.202  78.662  51.795  1.00  0.00           H  
ATOM   1290  OG  SER    95      43.106  78.944  53.629  1.00  0.00           O  
ATOM   1291  HG  SER    95      42.165  78.826  53.780  1.00  0.00           H  
ATOM   1292  C   SER    95      44.445  77.072  51.431  1.00  0.00           C  
ATOM   1293  O   SER    95      43.826  76.569  50.523  1.00  0.00           O  
ATOM   1294  N   SER    96      45.195  76.327  52.334  1.00  0.00           N  
ATOM   1295  H   SER    96      45.566  76.872  53.098  1.00  0.00           H  
ATOM   1296  CA  SER    96      45.639  74.947  51.976  1.00  0.00           C  
ATOM   1297  HA  SER    96      45.893  74.917  50.916  1.00  0.00           H  
ATOM   1298  CB  SER    96      46.908  74.450  52.644  1.00  0.00           C  
ATOM   1299  HB2 SER    96      47.123  73.413  52.388  1.00  0.00           H  
ATOM   1300  HB3 SER    96      47.682  75.132  52.293  1.00  0.00           H  
ATOM   1301  OG  SER    96      46.751  74.637  54.057  1.00  0.00           O  
ATOM   1302  HG  SER    96      46.047  74.149  54.490  1.00  0.00           H  
ATOM   1303  C   SER    96      44.441  73.921  52.203  1.00  0.00           C  
ATOM   1304  O   SER    96      43.653  73.938  53.147  1.00  0.00           O  
ATOM   1305  N   TYR    97      44.161  72.914  51.388  1.00  0.00           N  
ATOM   1306  H   TYR    97      43.209  72.604  51.518  1.00  0.00           H  
ATOM   1307  CA  TYR    97      44.771  72.560  50.071  1.00  0.00           C  
ATOM   1308  HA  TYR    97      44.281  71.684  49.647  1.00  0.00           H  
ATOM   1309  CB  TYR    97      44.505  73.742  49.107  1.00  0.00           C  
ATOM   1310  HB2 TYR    97      43.443  73.970  49.202  1.00  0.00           H  
ATOM   1311  HB3 TYR    97      45.072  74.656  49.281  1.00  0.00           H  
ATOM   1312  CG  TYR    97      44.776  73.407  47.633  1.00  0.00           C  
ATOM   1313  CD1 TYR    97      46.033  73.730  47.072  1.00  0.00           C  
ATOM   1314  HD1 TYR    97      46.814  74.166  47.678  1.00  0.00           H  
ATOM   1315  CE1 TYR    97      46.305  73.309  45.746  1.00  0.00           C  
ATOM   1316  HE1 TYR    97      47.272  73.515  45.311  1.00  0.00           H  
ATOM   1317  CZ  TYR    97      45.358  72.644  44.945  1.00  0.00           C  
ATOM   1318  OH  TYR    97      45.648  72.276  43.704  1.00  0.00           O  
ATOM   1319  HH  TYR    97      46.576  72.164  43.485  1.00  0.00           H  
ATOM   1320  CE2 TYR    97      44.083  72.421  45.537  1.00  0.00           C  
ATOM   1321  HE2 TYR    97      43.319  71.981  44.913  1.00  0.00           H  
ATOM   1322  CD2 TYR    97      43.803  72.781  46.870  1.00  0.00           C  
ATOM   1323  HD2 TYR    97      42.814  72.627  47.276  1.00  0.00           H  
ATOM   1324  C   TYR    97      46.229  72.105  50.160  1.00  0.00           C  
ATOM   1325  O   TYR    97      47.079  72.872  49.689  1.00  0.00           O  
ATOM   1326  N   PRO    98      46.559  70.933  50.753  1.00  0.00           N  
ATOM   1327  CD  PRO    98      47.926  70.529  50.939  1.00  0.00           C  
ATOM   1328  HD2 PRO    98      48.141  70.798  51.973  1.00  0.00           H  
ATOM   1329  HD3 PRO    98      48.659  71.062  50.333  1.00  0.00           H  
ATOM   1330  CG  PRO    98      47.918  69.049  50.698  1.00  0.00           C  
ATOM   1331  HG2 PRO    98      48.792  68.568  51.135  1.00  0.00           H  
ATOM   1332  HG3 PRO    98      47.754  68.822  49.644  1.00  0.00           H  
ATOM   1333  CB  PRO    98      46.687  68.675  51.560  1.00  0.00           C  
ATOM   1334  HB2 PRO    98      47.072  68.812  52.571  1.00  0.00           H  
ATOM   1335  HB3 PRO    98      46.251  67.700  51.345  1.00  0.00           H  
ATOM   1336  CA  PRO    98      45.719  69.807  51.232  1.00  0.00           C  
ATOM   1337  HA  PRO    98      45.017  69.552  50.439  1.00  0.00           H  
ATOM   1338  C   PRO    98      44.940  70.017  52.511  1.00  0.00           C  
ATOM   1339  O   PRO    98      45.379  70.706  53.454  1.00  0.00           O  
ATOM   1340  N   GLY    99      43.741  69.544  52.487  1.00  0.00           N  
ATOM   1341  H   GLY    99      43.515  68.981  51.679  1.00  0.00           H  
ATOM   1342  CA  GLY    99      42.828  69.523  53.568  1.00  0.00           C  
ATOM   1343  HA2 GLY    99      42.397  70.506  53.759  1.00  0.00           H  
ATOM   1344  HA3 GLY    99      42.102  68.743  53.340  1.00  0.00           H  
ATOM   1345  C   GLY    99      43.420  69.119  54.881  1.00  0.00           C  
ATOM   1346  O   GLY    99      44.376  68.334  55.018  1.00  0.00           O  
ATOM   1347  N   TYR   100      42.872  69.627  55.988  1.00  0.00           N  
ATOM   1348  H   TYR   100      42.028  70.173  55.888  1.00  0.00           H  
ATOM   1349  CA  TYR   100      43.456  69.570  57.377  1.00  0.00           C  
ATOM   1350  HA  TYR   100      43.961  68.610  57.479  1.00  0.00           H  
ATOM   1351  CB  TYR   100      44.370  70.761  57.605  1.00  0.00           C  
ATOM   1352  HB2 TYR   100      44.895  70.607  58.547  1.00  0.00           H  
ATOM   1353  HB3 TYR   100      45.270  70.828  56.994  1.00  0.00           H  
ATOM   1354  CG  TYR   100      43.645  72.043  57.512  1.00  0.00           C  
ATOM   1355  CD1 TYR   100      43.589  72.726  56.298  1.00  0.00           C  
ATOM   1356  HD1 TYR   100      44.010  72.323  55.388  1.00  0.00           H  
ATOM   1357  CE1 TYR   100      42.902  73.969  56.314  1.00  0.00           C  
ATOM   1358  HE1 TYR   100      42.809  74.558  55.413  1.00  0.00           H  
ATOM   1359  CZ  TYR   100      42.344  74.449  57.494  1.00  0.00           C  
ATOM   1360  OH  TYR   100      41.616  75.573  57.372  1.00  0.00           O  
ATOM   1361  HH  TYR   100      41.141  75.683  58.199  1.00  0.00           H  
ATOM   1362  CE2 TYR   100      42.480  73.840  58.695  1.00  0.00           C  
ATOM   1363  HE2 TYR   100      42.095  74.267  59.609  1.00  0.00           H  
ATOM   1364  CD2 TYR   100      43.225  72.666  58.708  1.00  0.00           C  
ATOM   1365  HD2 TYR   100      43.268  72.041  59.588  1.00  0.00           H  
ATOM   1366  C   TYR   100      42.328  69.453  58.424  1.00  0.00           C  
ATOM   1367  O   TYR   100      42.572  69.275  59.658  1.00  0.00           O  
ATOM   1368  N   GLY   101      41.044  69.587  58.041  1.00  0.00           N  
ATOM   1369  H   GLY   101      40.822  69.558  57.056  1.00  0.00           H  
ATOM   1370  CA  GLY   101      39.923  69.326  58.936  1.00  0.00           C  
ATOM   1371  HA2 GLY   101      40.069  69.913  59.842  1.00  0.00           H  
ATOM   1372  HA3 GLY   101      39.041  69.593  58.354  1.00  0.00           H  
ATOM   1373  C   GLY   101      39.796  67.880  59.332  1.00  0.00           C  
ATOM   1374  O   GLY   101      39.614  67.565  60.491  1.00  0.00           O  
ATOM   1375  N   GLN   102      39.859  66.983  58.362  1.00  0.00           N  
ATOM   1376  H   GLN   102      39.948  67.304  57.408  1.00  0.00           H  
ATOM   1377  CA  GLN   102      39.736  65.572  58.634  1.00  0.00           C  
ATOM   1378  HA  GLN   102      38.849  65.400  59.243  1.00  0.00           H  
ATOM   1379  CB  GLN   102      39.657  64.801  57.303  1.00  0.00           C  
ATOM   1380  HB2 GLN   102      39.244  63.825  57.555  1.00  0.00           H  
ATOM   1381  HB3 GLN   102      38.882  65.270  56.697  1.00  0.00           H  
ATOM   1382  CG  GLN   102      40.947  64.688  56.500  1.00  0.00           C  
ATOM   1383  HG2 GLN   102      41.692  64.189  57.120  1.00  0.00           H  
ATOM   1384  HG3 GLN   102      40.809  64.064  55.617  1.00  0.00           H  
ATOM   1385  CD  GLN   102      41.571  66.008  56.019  1.00  0.00           C  
ATOM   1386  OE1 GLN   102      40.886  66.983  55.733  1.00  0.00           O  
ATOM   1387  NE2 GLN   102      42.887  66.136  56.039  1.00  0.00           N  
ATOM   1388 HE21 GLN   102      43.487  65.324  56.054  1.00  0.00           H  
ATOM   1389 HE22 GLN   102      43.347  66.994  55.773  1.00  0.00           H  
ATOM   1390  C   GLN   102      40.784  64.959  59.567  1.00  0.00           C  
ATOM   1391  O   GLN   102      41.944  65.324  59.469  1.00  0.00           O  
ATOM   1392  N   GLN   103      40.435  63.967  60.391  1.00  0.00           N  
ATOM   1393  H   GLN   103      39.465  63.691  60.454  1.00  0.00           H  
ATOM   1394  CA  GLN   103      41.467  63.152  61.185  1.00  0.00           C  
ATOM   1395  HA  GLN   103      41.668  63.730  62.086  1.00  0.00           H  
ATOM   1396  CB  GLN   103      40.753  61.772  61.613  1.00  0.00           C  
ATOM   1397  HB2 GLN   103      39.807  62.060  62.072  1.00  0.00           H  
ATOM   1398  HB3 GLN   103      40.546  61.212  60.701  1.00  0.00           H  
ATOM   1399  CG  GLN   103      41.550  60.796  62.512  1.00  0.00           C  
ATOM   1400  HG2 GLN   103      40.895  60.057  62.972  1.00  0.00           H  
ATOM   1401  HG3 GLN   103      42.273  60.191  61.966  1.00  0.00           H  
ATOM   1402  CD  GLN   103      42.219  61.563  63.711  1.00  0.00           C  
ATOM   1403  OE1 GLN   103      41.663  62.384  64.382  1.00  0.00           O  
ATOM   1404  NE2 GLN   103      43.417  61.188  64.046  1.00  0.00           N  
ATOM   1405 HE21 GLN   103      43.936  61.712  64.736  1.00  0.00           H  
ATOM   1406 HE22 GLN   103      43.975  60.431  63.678  1.00  0.00           H  
ATOM   1407  C   GLN   103      42.777  62.805  60.499  1.00  0.00           C  
ATOM   1408  O   GLN   103      42.734  62.101  59.504  1.00  0.00           O  
ATOM   1409  N   PRO   104      43.906  63.071  61.152  1.00  0.00           N  
ATOM   1410  CD  PRO   104      44.089  64.076  62.189  1.00  0.00           C  
ATOM   1411  HD2 PRO   104      43.943  63.665  63.188  1.00  0.00           H  
ATOM   1412  HD3 PRO   104      43.458  64.933  61.951  1.00  0.00           H  
ATOM   1413  CG  PRO   104      45.490  64.712  62.090  1.00  0.00           C  
ATOM   1414  HG2 PRO   104      45.863  65.253  62.960  1.00  0.00           H  
ATOM   1415  HG3 PRO   104      45.489  65.435  61.274  1.00  0.00           H  
ATOM   1416  CB  PRO   104      46.243  63.386  61.635  1.00  0.00           C  
ATOM   1417  HB2 PRO   104      46.421  62.744  62.498  1.00  0.00           H  
ATOM   1418  HB3 PRO   104      47.170  63.646  61.124  1.00  0.00           H  
ATOM   1419  CA  PRO   104      45.247  62.676  60.667  1.00  0.00           C  
ATOM   1420  HA  PRO   104      45.503  63.110  59.701  1.00  0.00           H  
ATOM   1421  C   PRO   104      45.421  61.121  60.571  1.00  0.00           C  
ATOM   1422  O   PRO   104      45.112  60.255  61.423  1.00  0.00           O  
ATOM   1423  N   ALA   105      45.988  60.719  59.409  1.00  0.00           N  
ATOM   1424  H   ALA   105      46.352  61.473  58.845  1.00  0.00           H  
ATOM   1425  CA  ALA   105      46.109  59.348  58.865  1.00  0.00           C  
ATOM   1426  HA  ALA   105      45.148  58.835  58.902  1.00  0.00           H  
ATOM   1427  CB  ALA   105      46.728  59.296  57.458  1.00  0.00           C  
ATOM   1428  HB1 ALA   105      47.038  58.270  57.260  1.00  0.00           H  
ATOM   1429  HB2 ALA   105      46.043  59.761  56.750  1.00  0.00           H  
ATOM   1430  HB3 ALA   105      47.638  59.897  57.477  1.00  0.00           H  
ATOM   1431  C   ALA   105      46.983  58.553  59.883  1.00  0.00           C  
ATOM   1432  O   ALA   105      47.981  59.143  60.382  1.00  0.00           O  
ATOM   1433  N   PRO   106      46.772  57.258  59.981  1.00  0.00           N  
ATOM   1434  CD  PRO   106      45.717  56.377  59.513  1.00  0.00           C  
ATOM   1435  HD2 PRO   106      45.805  56.181  58.445  1.00  0.00           H  
ATOM   1436  HD3 PRO   106      44.734  56.831  59.635  1.00  0.00           H  
ATOM   1437  CG  PRO   106      45.878  55.022  60.310  1.00  0.00           C  
ATOM   1438  HG2 PRO   106      46.106  54.145  59.705  1.00  0.00           H  
ATOM   1439  HG3 PRO   106      44.924  54.803  60.789  1.00  0.00           H  
ATOM   1440  CB  PRO   106      47.096  55.228  61.222  1.00  0.00           C  
ATOM   1441  HB2 PRO   106      47.836  54.435  61.325  1.00  0.00           H  
ATOM   1442  HB3 PRO   106      46.708  55.516  62.199  1.00  0.00           H  
ATOM   1443  CA  PRO   106      47.766  56.441  60.624  1.00  0.00           C  
ATOM   1444  HA  PRO   106      48.192  57.021  61.443  1.00  0.00           H  
ATOM   1445  C   PRO   106      48.890  56.049  59.664  1.00  0.00           C  
ATOM   1446  O   PRO   106      48.736  55.994  58.416  1.00  0.00           O  
ATOM   1447  N   SER   107      50.051  55.874  60.223  1.00  0.00           N  
ATOM   1448  H   SER   107      50.063  55.658  61.210  1.00  0.00           H  
ATOM   1449  CA  SER   107      51.259  55.472  59.461  1.00  0.00           C  
ATOM   1450  HA  SER   107      51.502  56.089  58.595  1.00  0.00           H  
ATOM   1451  CB  SER   107      52.438  55.485  60.416  1.00  0.00           C  
ATOM   1452  HB2 SER   107      52.529  56.487  60.834  1.00  0.00           H  
ATOM   1453  HB3 SER   107      52.252  54.685  61.133  1.00  0.00           H  
ATOM   1454  OG  SER   107      53.684  55.227  59.779  1.00  0.00           O  
ATOM   1455  HG  SER   107      53.914  56.074  59.391  1.00  0.00           H  
ATOM   1456  C   SER   107      51.115  54.065  58.963  1.00  0.00           C  
ATOM   1457  O   SER   107      50.477  53.176  59.539  1.00  0.00           O  
ATOM   1458  N   SER   108      51.793  53.768  57.832  1.00  0.00           N  
ATOM   1459  H   SER   108      52.231  54.548  57.363  1.00  0.00           H  
ATOM   1460  CA  SER   108      52.048  52.447  57.221  1.00  0.00           C  
ATOM   1461  HA  SER   108      51.318  51.724  57.585  1.00  0.00           H  
ATOM   1462  CB  SER   108      52.016  52.697  55.727  1.00  0.00           C  
ATOM   1463  HB2 SER   108      51.896  51.764  55.176  1.00  0.00           H  
ATOM   1464  HB3 SER   108      51.084  53.204  55.475  1.00  0.00           H  
ATOM   1465  OG  SER   108      53.147  53.473  55.324  1.00  0.00           O  
ATOM   1466  HG  SER   108      53.827  52.833  55.101  1.00  0.00           H  
ATOM   1467  C   SER   108      53.336  51.827  57.606  1.00  0.00           C  
ATOM   1468  O   SER   108      53.499  50.657  57.314  1.00  0.00           O  
ATOM   1469  N   THR   109      54.239  52.562  58.250  1.00  0.00           N  
ATOM   1470  H   THR   109      53.929  53.496  58.478  1.00  0.00           H  
ATOM   1471  CA  THR   109      55.541  52.038  58.779  1.00  0.00           C  
ATOM   1472  HA  THR   109      56.107  51.657  57.929  1.00  0.00           H  
ATOM   1473  CB  THR   109      56.259  53.061  59.684  1.00  0.00           C  
ATOM   1474  HB  THR   109      55.555  53.623  60.298  1.00  0.00           H  
ATOM   1475  CG2 THR   109      57.454  52.511  60.475  1.00  0.00           C  
ATOM   1476 HG21 THR   109      58.145  53.258  60.866  1.00  0.00           H  
ATOM   1477 HG22 THR   109      57.164  51.891  61.323  1.00  0.00           H  
ATOM   1478 HG23 THR   109      58.158  51.963  59.849  1.00  0.00           H  
ATOM   1479  OG1 THR   109      56.810  54.040  58.838  1.00  0.00           O  
ATOM   1480  HG1 THR   109      56.089  54.326  58.273  1.00  0.00           H  
ATOM   1481  C   THR   109      55.249  50.740  59.614  1.00  0.00           C  
ATOM   1482  O   THR   109      54.429  50.716  60.491  1.00  0.00           O  
ATOM   1483  N   SER   110      56.124  49.722  59.482  1.00  0.00           N  
ATOM   1484  H   SER   110      56.833  49.734  58.762  1.00  0.00           H  
ATOM   1485  CA  SER   110      55.986  48.423  60.164  1.00  0.00           C  
ATOM   1486  HA  SER   110      55.652  48.453  61.201  1.00  0.00           H  
ATOM   1487  CB  SER   110      55.059  47.529  59.337  1.00  0.00           C  
ATOM   1488  HB2 SER   110      54.105  48.032  59.179  1.00  0.00           H  
ATOM   1489  HB3 SER   110      55.470  47.420  58.333  1.00  0.00           H  
ATOM   1490  OG  SER   110      54.880  46.306  59.977  1.00  0.00           O  
ATOM   1491  HG  SER   110      55.335  45.625  59.476  1.00  0.00           H  
ATOM   1492  C   SER   110      57.348  47.791  60.146  1.00  0.00           C  
ATOM   1493  O   SER   110      58.096  48.019  59.152  1.00  0.00           O  
ATOM   1494  N   GLY   111      57.718  47.063  61.200  1.00  0.00           N  
ATOM   1495  H   GLY   111      56.972  46.973  61.875  1.00  0.00           H  
ATOM   1496  CA  GLY   111      58.970  46.457  61.522  1.00  0.00           C  
ATOM   1497  HA2 GLY   111      58.944  45.479  61.041  1.00  0.00           H  
ATOM   1498  HA3 GLY   111      59.735  46.964  60.934  1.00  0.00           H  
ATOM   1499  C   GLY   111      59.325  46.510  62.972  1.00  0.00           C  
ATOM   1500  O   GLY   111      59.159  45.543  63.733  1.00  0.00           O  
ATOM   1501  N   SER   112      60.005  47.533  63.520  1.00  0.00           N  
ATOM   1502  H   SER   112      60.129  47.419  64.516  1.00  0.00           H  
ATOM   1503  CA  SER   112      60.474  48.854  62.915  1.00  0.00           C  
ATOM   1504  HA  SER   112      60.778  49.474  63.758  1.00  0.00           H  
ATOM   1505  CB  SER   112      61.706  48.564  62.011  1.00  0.00           C  
ATOM   1506  HB2 SER   112      62.338  47.913  62.616  1.00  0.00           H  
ATOM   1507  HB3 SER   112      61.334  47.902  61.228  1.00  0.00           H  
ATOM   1508  OG  SER   112      62.474  49.732  61.709  1.00  0.00           O  
ATOM   1509  HG  SER   112      62.962  49.884  62.522  1.00  0.00           H  
ATOM   1510  C   SER   112      59.344  49.540  62.147  1.00  0.00           C  
ATOM   1511  O   SER   112      59.382  49.865  61.021  1.00  0.00           O  
ATOM   1512  N   TYR   113      58.226  49.978  62.796  1.00  0.00           N  
ATOM   1513  H   TYR   113      57.571  50.432  62.175  1.00  0.00           H  
ATOM   1514  CA  TYR   113      58.002  50.033  64.255  1.00  0.00           C  
ATOM   1515  HA  TYR   113      58.741  49.445  64.799  1.00  0.00           H  
ATOM   1516  CB  TYR   113      58.253  51.514  64.542  1.00  0.00           C  
ATOM   1517  HB2 TYR   113      57.685  52.164  63.876  1.00  0.00           H  
ATOM   1518  HB3 TYR   113      57.902  51.725  65.552  1.00  0.00           H  
ATOM   1519  CG  TYR   113      59.652  51.947  64.662  1.00  0.00           C  
ATOM   1520  CD1 TYR   113      60.292  51.957  65.924  1.00  0.00           C  
ATOM   1521  HD1 TYR   113      59.756  51.587  66.785  1.00  0.00           H  
ATOM   1522  CE1 TYR   113      61.609  52.418  66.112  1.00  0.00           C  
ATOM   1523  HE1 TYR   113      62.057  52.451  67.094  1.00  0.00           H  
ATOM   1524  CZ  TYR   113      62.394  52.739  64.991  1.00  0.00           C  
ATOM   1525  OH  TYR   113      63.599  53.341  65.084  1.00  0.00           O  
ATOM   1526  HH  TYR   113      63.887  53.609  64.208  1.00  0.00           H  
ATOM   1527  CE2 TYR   113      61.804  52.646  63.692  1.00  0.00           C  
ATOM   1528  HE2 TYR   113      62.391  52.938  62.834  1.00  0.00           H  
ATOM   1529  CD2 TYR   113      60.466  52.377  63.525  1.00  0.00           C  
ATOM   1530  HD2 TYR   113      60.028  52.378  62.537  1.00  0.00           H  
ATOM   1531  C   TYR   113      56.637  49.450  64.523  1.00  0.00           C  
ATOM   1532  O   TYR   113      55.676  49.803  63.874  1.00  0.00           O  
ATOM   1533  N   GLY   114      56.599  48.415  65.313  1.00  0.00           N  
ATOM   1534  H   GLY   114      57.479  48.165  65.743  1.00  0.00           H  
ATOM   1535  CA  GLY   114      55.374  47.613  65.644  1.00  0.00           C  
ATOM   1536  HA2 GLY   114      55.644  47.203  66.617  1.00  0.00           H  
ATOM   1537  HA3 GLY   114      54.420  48.140  65.665  1.00  0.00           H  
ATOM   1538  C   GLY   114      55.200  46.522  64.606  1.00  0.00           C  
ATOM   1539  O   GLY   114      55.653  46.591  63.448  1.00  0.00           O  
ATOM   1540  N   SER   115      54.518  45.438  64.883  1.00  0.00           N  
ATOM   1541  H   SER   115      54.333  44.769  64.149  1.00  0.00           H  
ATOM   1542  CA  SER   115      54.034  45.076  66.284  1.00  0.00           C  
ATOM   1543  HA  SER   115      54.388  45.768  67.049  1.00  0.00           H  
ATOM   1544  CB  SER   115      52.496  45.297  66.297  1.00  0.00           C  
ATOM   1545  HB2 SER   115      52.239  45.159  67.347  1.00  0.00           H  
ATOM   1546  HB3 SER   115      52.285  46.324  65.999  1.00  0.00           H  
ATOM   1547  OG  SER   115      51.779  44.232  65.563  1.00  0.00           O  
ATOM   1548  HG  SER   115      50.961  44.676  65.327  1.00  0.00           H  
ATOM   1549  C   SER   115      54.339  43.621  66.736  1.00  0.00           C  
ATOM   1550  O   SER   115      53.563  43.085  67.483  1.00  0.00           O  
ATOM   1551  N   SER   116      55.351  42.919  66.256  1.00  0.00           N  
ATOM   1552  H   SER   116      56.082  43.400  65.750  1.00  0.00           H  
ATOM   1553  CA  SER   116      55.535  41.490  66.346  1.00  0.00           C  
ATOM   1554  HA  SER   116      54.629  40.921  66.135  1.00  0.00           H  
ATOM   1555  CB  SER   116      56.711  41.026  65.481  1.00  0.00           C  
ATOM   1556  HB2 SER   116      57.615  41.502  65.862  1.00  0.00           H  
ATOM   1557  HB3 SER   116      56.889  39.953  65.546  1.00  0.00           H  
ATOM   1558  OG  SER   116      56.494  41.314  64.117  1.00  0.00           O  
ATOM   1559  HG  SER   116      56.673  42.247  63.975  1.00  0.00           H  
ATOM   1560  C   SER   116      55.889  41.030  67.766  1.00  0.00           C  
ATOM   1561  O   SER   116      56.381  41.867  68.596  1.00  0.00           O  
ATOM   1562  N   SER   117      55.639  39.744  68.066  1.00  0.00           N  
ATOM   1563  H   SER   117      55.269  39.173  67.319  1.00  0.00           H  
ATOM   1564  CA  SER   117      56.273  38.931  69.178  1.00  0.00           C  
ATOM   1565  HA  SER   117      56.524  39.661  69.948  1.00  0.00           H  
ATOM   1566  CB  SER   117      55.187  38.109  69.837  1.00  0.00           C  
ATOM   1567  HB2 SER   117      55.553  37.671  70.766  1.00  0.00           H  
ATOM   1568  HB3 SER   117      54.235  38.587  70.069  1.00  0.00           H  
ATOM   1569  OG  SER   117      54.879  37.003  69.087  1.00  0.00           O  
ATOM   1570  HG  SER   117      54.001  37.202  68.755  1.00  0.00           H  
ATOM   1571  C   SER   117      57.531  38.186  68.778  1.00  0.00           C  
ATOM   1572  O   SER   117      57.603  37.719  67.667  1.00  0.00           O  
ATOM   1573  N   GLN   118      58.360  37.961  69.782  1.00  0.00           N  
ATOM   1574  H   GLN   118      58.161  38.494  70.617  1.00  0.00           H  
ATOM   1575  CA  GLN   118      59.674  37.209  69.880  1.00  0.00           C  
ATOM   1576  HA  GLN   118      59.911  36.995  70.922  1.00  0.00           H  
ATOM   1577  CB  GLN   118      59.743  35.865  69.197  1.00  0.00           C  
ATOM   1578  HB2 GLN   118      59.499  35.909  68.136  1.00  0.00           H  
ATOM   1579  HB3 GLN   118      60.742  35.431  69.234  1.00  0.00           H  
ATOM   1580  CG  GLN   118      58.604  34.891  69.782  1.00  0.00           C  
ATOM   1581  HG2 GLN   118      57.625  35.317  69.563  1.00  0.00           H  
ATOM   1582  HG3 GLN   118      58.557  33.927  69.274  1.00  0.00           H  
ATOM   1583  CD  GLN   118      58.655  34.579  71.248  1.00  0.00           C  
ATOM   1584  OE1 GLN   118      59.660  34.499  71.918  1.00  0.00           O  
ATOM   1585  NE2 GLN   118      57.514  34.423  71.897  1.00  0.00           N  
ATOM   1586 HE21 GLN   118      56.688  34.676  71.372  1.00  0.00           H  
ATOM   1587 HE22 GLN   118      57.645  34.256  72.885  1.00  0.00           H  
ATOM   1588  C   GLN   118      60.837  38.122  69.320  1.00  0.00           C  
ATOM   1589  O   GLN   118      60.622  38.526  68.158  1.00  0.00           O  
ATOM   1590  N   SER   119      62.033  38.416  69.961  1.00  0.00           N  
ATOM   1591  H   SER   119      62.725  38.920  69.425  1.00  0.00           H  
ATOM   1592  CA  SER   119      62.440  37.886  71.301  1.00  0.00           C  
ATOM   1593  HA  SER   119      61.745  38.282  72.041  1.00  0.00           H  
ATOM   1594  CB  SER   119      62.564  36.385  71.346  1.00  0.00           C  
ATOM   1595  HB2 SER   119      62.700  36.096  72.388  1.00  0.00           H  
ATOM   1596  HB3 SER   119      61.669  35.844  71.037  1.00  0.00           H  
ATOM   1597  OG  SER   119      63.558  35.965  70.469  1.00  0.00           O  
ATOM   1598  HG  SER   119      63.401  35.027  70.341  1.00  0.00           H  
ATOM   1599  C   SER   119      63.782  38.515  71.785  1.00  0.00           C  
ATOM   1600  O   SER   119      64.595  39.022  70.986  1.00  0.00           O  
ATOM   1601  N   SER   120      63.964  38.456  73.102  1.00  0.00           N  
ATOM   1602  H   SER   120      63.227  37.970  73.592  1.00  0.00           H  
ATOM   1603  CA  SER   120      65.173  38.821  73.793  1.00  0.00           C  
ATOM   1604  HA  SER   120      65.326  39.878  73.572  1.00  0.00           H  
ATOM   1605  CB  SER   120      64.864  38.717  75.266  1.00  0.00           C  
ATOM   1606  HB2 SER   120      63.946  39.249  75.515  1.00  0.00           H  
ATOM   1607  HB3 SER   120      64.792  37.654  75.497  1.00  0.00           H  
ATOM   1608  OG  SER   120      65.822  39.248  76.156  1.00  0.00           O  
ATOM   1609  HG  SER   120      65.547  40.144  76.362  1.00  0.00           H  
ATOM   1610  C   SER   120      66.483  38.068  73.472  1.00  0.00           C  
ATOM   1611  O   SER   120      66.439  36.821  73.289  1.00  0.00           O  
ATOM   1612  N   SER   121      67.670  38.765  73.392  1.00  0.00           N  
ATOM   1613  H   SER   121      68.418  38.258  72.941  1.00  0.00           H  
ATOM   1614  CA  SER   121      67.945  40.190  73.438  1.00  0.00           C  
ATOM   1615  HA  SER   121      67.348  40.585  74.260  1.00  0.00           H  
ATOM   1616  CB  SER   121      69.370  40.544  73.741  1.00  0.00           C  
ATOM   1617  HB2 SER   121      69.557  40.141  74.736  1.00  0.00           H  
ATOM   1618  HB3 SER   121      70.065  40.124  73.014  1.00  0.00           H  
ATOM   1619  OG  SER   121      69.496  41.945  73.722  1.00  0.00           O  
ATOM   1620  HG  SER   121      69.268  42.319  74.576  1.00  0.00           H  
ATOM   1621  C   SER   121      67.420  40.847  72.165  1.00  0.00           C  
ATOM   1622  O   SER   121      67.400  40.230  71.061  1.00  0.00           O  
ATOM   1623  N   TYR   122      66.759  42.025  72.307  1.00  0.00           N  
ATOM   1624  H   TYR   122      66.644  42.391  73.241  1.00  0.00           H  
ATOM   1625  CA  TYR   122      66.119  42.817  71.178  1.00  0.00           C  
ATOM   1626  HA  TYR   122      65.922  42.047  70.432  1.00  0.00           H  
ATOM   1627  CB  TYR   122      64.995  43.534  71.768  1.00  0.00           C  
ATOM   1628  HB2 TYR   122      65.236  44.136  72.644  1.00  0.00           H  
ATOM   1629  HB3 TYR   122      64.638  44.174  70.962  1.00  0.00           H  
ATOM   1630  CG  TYR   122      63.872  42.686  72.296  1.00  0.00           C  
ATOM   1631  CD1 TYR   122      63.762  42.523  73.700  1.00  0.00           C  
ATOM   1632  HD1 TYR   122      64.462  42.968  74.392  1.00  0.00           H  
ATOM   1633  CE1 TYR   122      62.714  41.656  74.124  1.00  0.00           C  
ATOM   1634  HE1 TYR   122      62.728  41.374  75.166  1.00  0.00           H  
ATOM   1635  CZ  TYR   122      61.662  41.337  73.267  1.00  0.00           C  
ATOM   1636  OH  TYR   122      60.527  40.677  73.740  1.00  0.00           O  
ATOM   1637  HH  TYR   122      60.480  40.845  74.684  1.00  0.00           H  
ATOM   1638  CE2 TYR   122      61.693  41.706  71.930  1.00  0.00           C  
ATOM   1639  HE2 TYR   122      60.950  41.259  71.286  1.00  0.00           H  
ATOM   1640  CD2 TYR   122      62.827  42.301  71.393  1.00  0.00           C  
ATOM   1641  HD2 TYR   122      62.879  42.576  70.350  1.00  0.00           H  
ATOM   1642  C   TYR   122      67.125  43.810  70.579  1.00  0.00           C  
ATOM   1643  O   TYR   122      67.994  44.389  71.201  1.00  0.00           O  
ATOM   1644  N   GLY   123      67.154  44.119  69.253  1.00  0.00           N  
ATOM   1645  H   GLY   123      67.893  44.759  68.998  1.00  0.00           H  
ATOM   1646  CA  GLY   123      66.316  43.670  68.132  1.00  0.00           C  
ATOM   1647  HA2 GLY   123      66.734  42.733  67.763  1.00  0.00           H  
ATOM   1648  HA3 GLY   123      65.365  43.360  68.566  1.00  0.00           H  
ATOM   1649  C   GLY   123      66.090  44.677  67.013  1.00  0.00           C  
ATOM   1650  O   GLY   123      67.038  45.305  66.539  1.00  0.00           O  
ATOM   1651  N   GLN   124      64.827  44.953  66.652  1.00  0.00           N  
ATOM   1652  H   GLN   124      64.167  44.389  67.169  1.00  0.00           H  
ATOM   1653  CA  GLN   124      64.340  46.029  65.747  1.00  0.00           C  
ATOM   1654  HA  GLN   124      65.170  46.662  65.434  1.00  0.00           H  
ATOM   1655  CB  GLN   124      63.748  45.391  64.456  1.00  0.00           C  
ATOM   1656  HB2 GLN   124      62.872  44.784  64.685  1.00  0.00           H  
ATOM   1657  HB3 GLN   124      63.428  46.165  63.759  1.00  0.00           H  
ATOM   1658  CG  GLN   124      64.758  44.452  63.716  1.00  0.00           C  
ATOM   1659  HG2 GLN   124      65.285  43.797  64.410  1.00  0.00           H  
ATOM   1660  HG3 GLN   124      64.139  43.793  63.107  1.00  0.00           H  
ATOM   1661  CD  GLN   124      65.829  45.160  62.912  1.00  0.00           C  
ATOM   1662  OE1 GLN   124      65.822  46.337  62.691  1.00  0.00           O  
ATOM   1663  NE2 GLN   124      66.850  44.551  62.431  1.00  0.00           N  
ATOM   1664 HE21 GLN   124      66.887  43.565  62.645  1.00  0.00           H  
ATOM   1665 HE22 GLN   124      67.254  44.947  61.594  1.00  0.00           H  
ATOM   1666  C   GLN   124      63.270  46.958  66.421  1.00  0.00           C  
ATOM   1667  O   GLN   124      62.120  46.504  66.537  1.00  0.00           O  
ATOM   1668  N   PRO   125      63.516  48.264  66.812  1.00  0.00           N  
ATOM   1669  CD  PRO   125      62.473  49.029  67.428  1.00  0.00           C  
ATOM   1670  HD2 PRO   125      61.834  48.535  68.160  1.00  0.00           H  
ATOM   1671  HD3 PRO   125      61.870  49.497  66.650  1.00  0.00           H  
ATOM   1672  CG  PRO   125      63.239  50.051  68.197  1.00  0.00           C  
ATOM   1673  HG2 PRO   125      63.604  49.597  69.118  1.00  0.00           H  
ATOM   1674  HG3 PRO   125      62.638  50.893  68.539  1.00  0.00           H  
ATOM   1675  CB  PRO   125      64.376  50.380  67.359  1.00  0.00           C  
ATOM   1676  HB2 PRO   125      65.161  50.948  67.859  1.00  0.00           H  
ATOM   1677  HB3 PRO   125      64.024  50.883  66.458  1.00  0.00           H  
ATOM   1678  CA  PRO   125      64.722  49.005  66.924  1.00  0.00           C  
ATOM   1679  HA  PRO   125      65.350  49.027  66.033  1.00  0.00           H  
ATOM   1680  C   PRO   125      65.659  48.350  68.018  1.00  0.00           C  
ATOM   1681  O   PRO   125      65.269  47.502  68.901  1.00  0.00           O  
ATOM   1682  N   GLN   126      66.991  48.665  67.857  1.00  0.00           N  
ATOM   1683  H   GLN   126      67.169  49.204  67.022  1.00  0.00           H  
ATOM   1684  CA  GLN   126      68.033  48.083  68.658  1.00  0.00           C  
ATOM   1685  HA  GLN   126      67.819  47.037  68.440  1.00  0.00           H  
ATOM   1686  CB  GLN   126      69.429  48.495  68.079  1.00  0.00           C  
ATOM   1687  HB2 GLN   126      69.383  48.131  67.053  1.00  0.00           H  
ATOM   1688  HB3 GLN   126      69.574  49.575  68.070  1.00  0.00           H  
ATOM   1689  CG  GLN   126      70.715  47.802  68.650  1.00  0.00           C  
ATOM   1690  HG2 GLN   126      71.621  48.223  68.214  1.00  0.00           H  
ATOM   1691  HG3 GLN   126      70.829  48.058  69.704  1.00  0.00           H  
ATOM   1692  CD  GLN   126      70.641  46.298  68.562  1.00  0.00           C  
ATOM   1693  OE1 GLN   126      69.654  45.652  68.900  1.00  0.00           O  
ATOM   1694  NE2 GLN   126      71.712  45.681  68.124  1.00  0.00           N  
ATOM   1695 HE21 GLN   126      72.571  46.127  67.837  1.00  0.00           H  
ATOM   1696 HE22 GLN   126      71.468  44.761  67.786  1.00  0.00           H  
ATOM   1697  C   GLN   126      67.932  48.270  70.155  1.00  0.00           C  
ATOM   1698  O   GLN   126      67.471  49.278  70.693  1.00  0.00           O  
ATOM   1699  N   SER   127      68.284  47.192  70.845  1.00  0.00           N  
ATOM   1700  H   SER   127      68.537  46.361  70.328  1.00  0.00           H  
ATOM   1701  CA  SER   127      68.545  47.083  72.295  1.00  0.00           C  
ATOM   1702  HA  SER   127      69.126  46.161  72.331  1.00  0.00           H  
ATOM   1703  CB  SER   127      69.221  48.375  72.841  1.00  0.00           C  
ATOM   1704  HB2 SER   127      69.799  48.862  72.055  1.00  0.00           H  
ATOM   1705  HB3 SER   127      68.475  49.118  73.124  1.00  0.00           H  
ATOM   1706  OG  SER   127      70.113  48.064  73.869  1.00  0.00           O  
ATOM   1707  HG  SER   127      69.773  48.447  74.680  1.00  0.00           H  
ATOM   1708  C   SER   127      67.273  46.779  73.095  1.00  0.00           C  
ATOM   1709  O   SER   127      67.351  45.936  74.098  1.00  0.00           O  
ATOM   1710  N   GLY   128      66.164  47.382  72.674  1.00  0.00           N  
ATOM   1711  H   GLY   128      66.324  48.062  71.944  1.00  0.00           H  
ATOM   1712  CA  GLY   128      64.841  47.149  73.221  1.00  0.00           C  
ATOM   1713  HA2 GLY   128      64.409  46.183  72.962  1.00  0.00           H  
ATOM   1714  HA3 GLY   128      64.888  47.179  74.310  1.00  0.00           H  
ATOM   1715  C   GLY   128      63.771  48.165  72.841  1.00  0.00           C  
ATOM   1716  O   GLY   128      64.024  49.221  72.280  1.00  0.00           O  
ATOM   1717  N   SER   129      62.545  47.975  73.387  1.00  0.00           N  
ATOM   1718  H   SER   129      61.850  48.670  73.154  1.00  0.00           H  
ATOM   1719  CA  SER   129      61.996  46.959  74.305  1.00  0.00           C  
ATOM   1720  HA  SER   129      61.071  47.319  74.755  1.00  0.00           H  
ATOM   1721  CB  SER   129      61.580  45.665  73.518  1.00  0.00           C  
ATOM   1722  HB2 SER   129      62.320  45.519  72.731  1.00  0.00           H  
ATOM   1723  HB3 SER   129      61.385  44.781  74.125  1.00  0.00           H  
ATOM   1724  OG  SER   129      60.342  45.815  72.860  1.00  0.00           O  
ATOM   1725  HG  SER   129      60.358  46.253  72.006  1.00  0.00           H  
ATOM   1726  C   SER   129      62.901  46.561  75.477  1.00  0.00           C  
ATOM   1727  O   SER   129      63.327  45.420  75.618  1.00  0.00           O  
ATOM   1728  N   TYR   130      63.286  47.601  76.209  1.00  0.00           N  
ATOM   1729  H   TYR   130      62.659  48.393  76.208  1.00  0.00           H  
ATOM   1730  CA  TYR   130      64.108  47.539  77.438  1.00  0.00           C  
ATOM   1731  HA  TYR   130      64.108  46.552  77.899  1.00  0.00           H  
ATOM   1732  CB  TYR   130      65.529  47.941  77.161  1.00  0.00           C  
ATOM   1733  HB2 TYR   130      65.927  47.267  76.402  1.00  0.00           H  
ATOM   1734  HB3 TYR   130      65.462  48.938  76.725  1.00  0.00           H  
ATOM   1735  CG  TYR   130      66.638  47.927  78.295  1.00  0.00           C  
ATOM   1736  CD1 TYR   130      67.310  49.138  78.656  1.00  0.00           C  
ATOM   1737  HD1 TYR   130      67.054  49.992  78.047  1.00  0.00           H  
ATOM   1738  CE1 TYR   130      68.386  49.204  79.518  1.00  0.00           C  
ATOM   1739  HE1 TYR   130      68.894  50.137  79.715  1.00  0.00           H  
ATOM   1740  CZ  TYR   130      68.823  48.032  80.131  1.00  0.00           C  
ATOM   1741  OH  TYR   130      69.808  48.087  81.058  1.00  0.00           O  
ATOM   1742  HH  TYR   130      69.772  47.344  81.664  1.00  0.00           H  
ATOM   1743  CE2 TYR   130      68.155  46.820  79.869  1.00  0.00           C  
ATOM   1744  HE2 TYR   130      68.513  45.966  80.424  1.00  0.00           H  
ATOM   1745  CD2 TYR   130      67.131  46.716  78.854  1.00  0.00           C  
ATOM   1746  HD2 TYR   130      66.700  45.733  78.734  1.00  0.00           H  
ATOM   1747  C   TYR   130      63.554  48.498  78.553  1.00  0.00           C  
ATOM   1748  O   TYR   130      63.691  49.742  78.402  1.00  0.00           O  
ATOM   1749  N   SER   131      62.827  48.024  79.579  1.00  0.00           N  
ATOM   1750  H   SER   131      62.543  48.789  80.173  1.00  0.00           H  
ATOM   1751  CA  SER   131      62.341  46.657  79.929  1.00  0.00           C  
ATOM   1752  HA  SER   131      61.511  46.728  80.631  1.00  0.00           H  
ATOM   1753  CB  SER   131      61.608  45.857  78.780  1.00  0.00           C  
ATOM   1754  HB2 SER   131      62.428  45.472  78.174  1.00  0.00           H  
ATOM   1755  HB3 SER   131      60.966  45.057  79.149  1.00  0.00           H  
ATOM   1756  OG  SER   131      60.742  46.749  77.995  1.00  0.00           O  
ATOM   1757  HG  SER   131      60.122  47.100  78.639  1.00  0.00           H  
ATOM   1758  C   SER   131      63.369  45.826  80.702  1.00  0.00           C  
ATOM   1759  O   SER   131      64.170  45.093  80.107  1.00  0.00           O  
ATOM   1760  N   GLN   132      63.398  45.848  82.027  1.00  0.00           N  
ATOM   1761  H   GLN   132      64.207  45.369  82.395  1.00  0.00           H  
ATOM   1762  CA  GLN   132      62.554  46.630  82.937  1.00  0.00           C  
ATOM   1763  HA  GLN   132      62.311  47.606  82.516  1.00  0.00           H  
ATOM   1764  CB  GLN   132      61.262  45.866  83.223  1.00  0.00           C  
ATOM   1765  HB2 GLN   132      60.720  45.785  82.281  1.00  0.00           H  
ATOM   1766  HB3 GLN   132      61.359  44.835  83.564  1.00  0.00           H  
ATOM   1767  CG  GLN   132      60.206  46.522  84.165  1.00  0.00           C  
ATOM   1768  HG2 GLN   132      59.518  45.723  84.444  1.00  0.00           H  
ATOM   1769  HG3 GLN   132      60.793  46.754  85.054  1.00  0.00           H  
ATOM   1770  CD  GLN   132      59.370  47.730  83.583  1.00  0.00           C  
ATOM   1771  OE1 GLN   132      59.425  47.949  82.387  1.00  0.00           O  
ATOM   1772  NE2 GLN   132      58.850  48.663  84.329  1.00  0.00           N  
ATOM   1773 HE21 GLN   132      58.788  48.556  85.332  1.00  0.00           H  
ATOM   1774 HE22 GLN   132      58.393  49.381  83.785  1.00  0.00           H  
ATOM   1775  C   GLN   132      63.314  46.720  84.278  1.00  0.00           C  
ATOM   1776  O   GLN   132      63.659  45.704  84.905  1.00  0.00           O  
ATOM   1777  N   GLN   133      63.466  47.971  84.775  1.00  0.00           N  
ATOM   1778  H   GLN   133      62.962  48.735  84.348  1.00  0.00           H  
ATOM   1779  CA  GLN   133      64.179  48.150  86.035  1.00  0.00           C  
ATOM   1780  HA  GLN   133      64.359  49.222  85.965  1.00  0.00           H  
ATOM   1781  CB  GLN   133      63.196  47.879  87.177  1.00  0.00           C  
ATOM   1782  HB2 GLN   133      62.679  46.924  87.081  1.00  0.00           H  
ATOM   1783  HB3 GLN   133      63.762  47.918  88.108  1.00  0.00           H  
ATOM   1784  CG  GLN   133      62.073  48.958  87.117  1.00  0.00           C  
ATOM   1785  HG2 GLN   133      62.506  49.949  86.977  1.00  0.00           H  
ATOM   1786  HG3 GLN   133      61.342  48.864  86.315  1.00  0.00           H  
ATOM   1787  CD  GLN   133      61.351  49.026  88.483  1.00  0.00           C  
ATOM   1788  OE1 GLN   133      61.322  48.117  89.332  1.00  0.00           O  
ATOM   1789  NE2 GLN   133      60.662  50.114  88.734  1.00  0.00           N  
ATOM   1790 HE21 GLN   133      60.783  50.925  88.145  1.00  0.00           H  
ATOM   1791 HE22 GLN   133      60.040  50.162  89.528  1.00  0.00           H  
ATOM   1792  C   GLN   133      65.605  47.476  86.128  1.00  0.00           C  
ATOM   1793  O   GLN   133      65.824  46.666  87.044  1.00  0.00           O  
ATOM   1794  N   PRO   134      66.463  47.718  85.140  1.00  0.00           N  
ATOM   1795  CD  PRO   134      67.799  47.036  84.992  1.00  0.00           C  
ATOM   1796  HD2 PRO   134      67.638  46.098  84.462  1.00  0.00           H  
ATOM   1797  HD3 PRO   134      68.291  46.816  85.939  1.00  0.00           H  
ATOM   1798  CG  PRO   134      68.575  47.969  84.106  1.00  0.00           C  
ATOM   1799  HG2 PRO   134      68.732  47.568  83.105  1.00  0.00           H  
ATOM   1800  HG3 PRO   134      69.577  48.210  84.460  1.00  0.00           H  
ATOM   1801  CB  PRO   134      67.789  49.274  83.923  1.00  0.00           C  
ATOM   1802  HB2 PRO   134      67.899  49.631  82.899  1.00  0.00           H  
ATOM   1803  HB3 PRO   134      68.150  49.991  84.660  1.00  0.00           H  
ATOM   1804  CA  PRO   134      66.342  48.791  84.120  1.00  0.00           C  
ATOM   1805  HA  PRO   134      65.767  49.621  84.531  1.00  0.00           H  
ATOM   1806  C   PRO   134      65.851  48.403  82.663  1.00  0.00           C  
ATOM   1807  O   PRO   134      65.923  47.243  82.274  1.00  0.00           O  
ATOM   1808  N   SER   135      65.391  49.395  81.798  1.00  0.00           N  
ATOM   1809  H   SER   135      65.431  49.062  80.845  1.00  0.00           H  
ATOM   1810  CA  SER   135      65.313  50.839  82.143  1.00  0.00           C  
ATOM   1811  HA  SER   135      66.232  51.127  82.653  1.00  0.00           H  
ATOM   1812  CB  SER   135      65.208  51.768  80.880  1.00  0.00           C  
ATOM   1813  HB2 SER   135      65.888  51.421  80.102  1.00  0.00           H  
ATOM   1814  HB3 SER   135      64.202  51.626  80.483  1.00  0.00           H  
ATOM   1815  OG  SER   135      65.239  53.113  81.230  1.00  0.00           O  
ATOM   1816  HG  SER   135      66.162  53.240  81.460  1.00  0.00           H  
ATOM   1817  C   SER   135      64.313  51.278  83.239  1.00  0.00           C  
ATOM   1818  O   SER   135      63.225  50.697  83.320  1.00  0.00           O  
ATOM   1819  N   TYR   136      64.637  52.269  84.047  1.00  0.00           N  
ATOM   1820  H   TYR   136      65.492  52.786  83.900  1.00  0.00           H  
ATOM   1821  CA  TYR   136      63.746  52.992  84.985  1.00  0.00           C  
ATOM   1822  HA  TYR   136      62.962  52.252  85.141  1.00  0.00           H  
ATOM   1823  CB  TYR   136      64.473  53.243  86.286  1.00  0.00           C  
ATOM   1824  HB2 TYR   136      65.142  54.095  86.165  1.00  0.00           H  
ATOM   1825  HB3 TYR   136      63.751  53.698  86.964  1.00  0.00           H  
ATOM   1826  CG  TYR   136      65.079  52.049  87.058  1.00  0.00           C  
ATOM   1827  CD1 TYR   136      64.522  51.624  88.271  1.00  0.00           C  
ATOM   1828  HD1 TYR   136      63.636  52.119  88.639  1.00  0.00           H  
ATOM   1829  CE1 TYR   136      65.087  50.545  89.011  1.00  0.00           C  
ATOM   1830  HE1 TYR   136      64.789  50.211  89.994  1.00  0.00           H  
ATOM   1831  CZ  TYR   136      66.225  49.901  88.436  1.00  0.00           C  
ATOM   1832  OH  TYR   136      66.900  48.899  89.032  1.00  0.00           O  
ATOM   1833  HH  TYR   136      66.910  48.948  89.990  1.00  0.00           H  
ATOM   1834  CE2 TYR   136      66.809  50.308  87.219  1.00  0.00           C  
ATOM   1835  HE2 TYR   136      67.694  49.784  86.890  1.00  0.00           H  
ATOM   1836  CD2 TYR   136      66.150  51.341  86.568  1.00  0.00           C  
ATOM   1837  HD2 TYR   136      66.615  51.734  85.676  1.00  0.00           H  
ATOM   1838  C   TYR   136      62.938  54.254  84.470  1.00  0.00           C  
ATOM   1839  O   TYR   136      63.495  55.372  84.382  1.00  0.00           O  
ATOM   1840  N   GLY   137      61.668  54.144  84.130  1.00  0.00           N  
ATOM   1841  H   GLY   137      61.264  55.006  83.793  1.00  0.00           H  
ATOM   1842  CA  GLY   137      60.721  52.987  84.218  1.00  0.00           C  
ATOM   1843  HA2 GLY   137      59.928  53.225  83.508  1.00  0.00           H  
ATOM   1844  HA3 GLY   137      61.129  52.084  83.764  1.00  0.00           H  
ATOM   1845  C   GLY   137      60.090  52.652  85.562  1.00  0.00           C  
ATOM   1846  O   GLY   137      60.784  52.492  86.560  1.00  0.00           O  
ATOM   1847  N   GLY   138      58.740  52.408  85.456  1.00  0.00           N  
ATOM   1848  H   GLY   138      58.393  52.640  84.537  1.00  0.00           H  
ATOM   1849  CA  GLY   138      57.761  52.205  86.557  1.00  0.00           C  
ATOM   1850  HA2 GLY   138      56.786  51.932  86.152  1.00  0.00           H  
ATOM   1851  HA3 GLY   138      58.111  51.312  87.076  1.00  0.00           H  
ATOM   1852  C   GLY   138      57.653  53.343  87.533  1.00  0.00           C  
ATOM   1853  O   GLY   138      58.327  54.386  87.388  1.00  0.00           O  
ATOM   1854  N   GLN   139      56.805  53.186  88.500  1.00  0.00           N  
ATOM   1855  H   GLN   139      56.779  53.966  89.141  1.00  0.00           H  
ATOM   1856  CA  GLN   139      56.173  51.952  88.919  1.00  0.00           C  
ATOM   1857  HA  GLN   139      55.873  51.354  88.059  1.00  0.00           H  
ATOM   1858  CB  GLN   139      57.125  51.148  89.805  1.00  0.00           C  
ATOM   1859  HB2 GLN   139      56.624  50.230  90.113  1.00  0.00           H  
ATOM   1860  HB3 GLN   139      57.824  50.743  89.074  1.00  0.00           H  
ATOM   1861  CG  GLN   139      57.759  51.787  91.061  1.00  0.00           C  
ATOM   1862  HG2 GLN   139      58.365  52.686  90.948  1.00  0.00           H  
ATOM   1863  HG3 GLN   139      56.920  52.068  91.696  1.00  0.00           H  
ATOM   1864  CD  GLN   139      58.586  50.853  91.946  1.00  0.00           C  
ATOM   1865  OE1 GLN   139      59.063  49.831  91.493  1.00  0.00           O  
ATOM   1866  NE2 GLN   139      58.807  51.200  93.192  1.00  0.00           N  
ATOM   1867 HE21 GLN   139      58.332  52.003  93.580  1.00  0.00           H  
ATOM   1868 HE22 GLN   139      59.624  50.765  93.597  1.00  0.00           H  
ATOM   1869  C   GLN   139      54.822  52.232  89.633  1.00  0.00           C  
ATOM   1870  O   GLN   139      54.204  51.276  90.066  1.00  0.00           O  
ATOM   1871  N   GLN   140      54.367  53.475  89.842  1.00  0.00           N  
ATOM   1872  H   GLN   140      55.005  54.213  89.580  1.00  0.00           H  
ATOM   1873  CA  GLN   140      53.122  54.054  90.487  1.00  0.00           C  
ATOM   1874  HA  GLN   140      53.344  55.114  90.610  1.00  0.00           H  
ATOM   1875  CB  GLN   140      51.859  53.851  89.551  1.00  0.00           C  
ATOM   1876  HB2 GLN   140      51.676  52.777  89.515  1.00  0.00           H  
ATOM   1877  HB3 GLN   140      51.083  54.392  90.091  1.00  0.00           H  
ATOM   1878  CG  GLN   140      51.956  54.444  88.108  1.00  0.00           C  
ATOM   1879  HG2 GLN   140      52.412  53.783  87.370  1.00  0.00           H  
ATOM   1880  HG3 GLN   140      50.930  54.427  87.741  1.00  0.00           H  
ATOM   1881  CD  GLN   140      52.614  55.794  88.104  1.00  0.00           C  
ATOM   1882  OE1 GLN   140      52.149  56.770  88.653  1.00  0.00           O  
ATOM   1883  NE2 GLN   140      53.702  55.832  87.462  1.00  0.00           N  
ATOM   1884 HE21 GLN   140      54.050  55.040  86.942  1.00  0.00           H  
ATOM   1885 HE22 GLN   140      54.142  56.725  87.291  1.00  0.00           H  
ATOM   1886  C   GLN   140      52.841  53.629  91.965  1.00  0.00           C  
ATOM   1887  O   GLN   140      51.691  53.445  92.320  1.00  0.00           O  
ATOM   1888  N   GLN   141      53.911  53.395  92.746  1.00  0.00           N  
ATOM   1889  H   GLN   141      54.783  53.548  92.260  1.00  0.00           H  
ATOM   1890  CA  GLN   141      53.925  53.206  94.166  1.00  0.00           C  
ATOM   1891  HA  GLN   141      52.956  52.864  94.530  1.00  0.00           H  
ATOM   1892  CB  GLN   141      54.889  52.091  94.631  1.00  0.00           C  
ATOM   1893  HB2 GLN   141      55.871  52.260  94.189  1.00  0.00           H  
ATOM   1894  HB3 GLN   141      55.046  52.295  95.690  1.00  0.00           H  
ATOM   1895  CG  GLN   141      54.368  50.672  94.497  1.00  0.00           C  
ATOM   1896  HG2 GLN   141      55.016  50.124  95.180  1.00  0.00           H  
ATOM   1897  HG3 GLN   141      53.349  50.693  94.885  1.00  0.00           H  
ATOM   1898  CD  GLN   141      54.222  50.030  93.115  1.00  0.00           C  
ATOM   1899  OE1 GLN   141      53.258  50.263  92.499  1.00  0.00           O  
ATOM   1900  NE2 GLN   141      55.042  49.060  92.636  1.00  0.00           N  
ATOM   1901 HE21 GLN   141      55.753  48.698  93.255  1.00  0.00           H  
ATOM   1902 HE22 GLN   141      54.782  48.544  91.808  1.00  0.00           H  
ATOM   1903  C   GLN   141      54.401  54.442  94.852  1.00  0.00           C  
ATOM   1904  O   GLN   141      55.489  54.913  94.469  1.00  0.00           O  
ATOM   1905  N   SER   142      53.532  55.126  95.684  1.00  0.00           N  
ATOM   1906  H   SER   142      53.760  56.105  95.779  1.00  0.00           H  
ATOM   1907  CA  SER   142      52.231  54.747  96.262  1.00  0.00           C  
ATOM   1908  HA  SER   142      51.902  55.440  97.037  1.00  0.00           H  
ATOM   1909  CB  SER   142      51.182  54.753  95.196  1.00  0.00           C  
ATOM   1910  HB2 SER   142      51.379  55.664  94.630  1.00  0.00           H  
ATOM   1911  HB3 SER   142      51.168  53.817  94.638  1.00  0.00           H  
ATOM   1912  OG  SER   142      49.938  55.016  95.850  1.00  0.00           O  
ATOM   1913  HG  SER   142      49.532  55.813  95.501  1.00  0.00           H  
ATOM   1914  C   SER   142      52.272  53.462  97.029  1.00  0.00           C  
ATOM   1915  O   SER   142      51.326  52.659  96.976  1.00  0.00           O  
ATOM   1916  N   TYR   143      53.268  53.334  97.895  1.00  0.00           N  
ATOM   1917  H   TYR   143      53.972  54.057  97.920  1.00  0.00           H  
ATOM   1918  CA  TYR   143      53.520  52.079  98.631  1.00  0.00           C  
ATOM   1919  HA  TYR   143      53.506  51.183  98.011  1.00  0.00           H  
ATOM   1920  CB  TYR   143      54.804  52.209  99.352  1.00  0.00           C  
ATOM   1921  HB2 TYR   143      54.851  53.087  99.996  1.00  0.00           H  
ATOM   1922  HB3 TYR   143      54.868  51.360 100.032  1.00  0.00           H  
ATOM   1923  CG  TYR   143      56.005  52.357  98.472  1.00  0.00           C  
ATOM   1924  CD1 TYR   143      56.465  51.395  97.589  1.00  0.00           C  
ATOM   1925  HD1 TYR   143      55.943  50.465  97.415  1.00  0.00           H  
ATOM   1926  CE1 TYR   143      57.694  51.444  96.903  1.00  0.00           C  
ATOM   1927  HE1 TYR   143      57.965  50.623  96.256  1.00  0.00           H  
ATOM   1928  CZ  TYR   143      58.466  52.613  97.018  1.00  0.00           C  
ATOM   1929  OH  TYR   143      59.689  52.733  96.488  1.00  0.00           O  
ATOM   1930  HH  TYR   143      60.226  53.375  96.958  1.00  0.00           H  
ATOM   1931  CE2 TYR   143      58.045  53.614  97.899  1.00  0.00           C  
ATOM   1932  HE2 TYR   143      58.715  54.454  98.004  1.00  0.00           H  
ATOM   1933  CD2 TYR   143      56.765  53.538  98.563  1.00  0.00           C  
ATOM   1934  HD2 TYR   143      56.481  54.358  99.206  1.00  0.00           H  
ATOM   1935  C   TYR   143      52.430  51.755  99.753  1.00  0.00           C  
ATOM   1936  O   TYR   143      52.146  52.643 100.605  1.00  0.00           O  
ATOM   1937  N   GLY   144      51.962  50.505  99.796  1.00  0.00           N  
ATOM   1938  H   GLY   144      52.232  49.881  99.049  1.00  0.00           H  
ATOM   1939  CA  GLY   144      51.007  50.002 100.713  1.00  0.00           C  
ATOM   1940  HA2 GLY   144      51.115  48.932 100.889  1.00  0.00           H  
ATOM   1941  HA3 GLY   144      51.188  50.541 101.643  1.00  0.00           H  
ATOM   1942  C   GLY   144      49.588  50.209 100.232  1.00  0.00           C  
ATOM   1943  O   GLY   144      49.286  50.875  99.250  1.00  0.00           O  
ATOM   1944  N   GLN   145      48.660  49.553 101.066  1.00  0.00           N  
ATOM   1945  H   GLN   145      49.009  49.179 101.937  1.00  0.00           H  
ATOM   1946  CA  GLN   145      47.220  49.853 100.902  1.00  0.00           C  
ATOM   1947  HA  GLN   145      46.907  49.750  99.863  1.00  0.00           H  
ATOM   1948  CB  GLN   145      46.296  48.903 101.740  1.00  0.00           C  
ATOM   1949  HB2 GLN   145      46.367  49.011 102.822  1.00  0.00           H  
ATOM   1950  HB3 GLN   145      45.282  49.241 101.529  1.00  0.00           H  
ATOM   1951  CG  GLN   145      46.494  47.497 101.117  1.00  0.00           C  
ATOM   1952  HG2 GLN   145      45.630  46.867 101.329  1.00  0.00           H  
ATOM   1953  HG3 GLN   145      46.569  47.506 100.029  1.00  0.00           H  
ATOM   1954  CD  GLN   145      47.702  46.731 101.523  1.00  0.00           C  
ATOM   1955  OE1 GLN   145      48.116  46.891 102.669  1.00  0.00           O  
ATOM   1956  NE2 GLN   145      48.196  45.792 100.810  1.00  0.00           N  
ATOM   1957 HE21 GLN   145      48.819  45.135 101.258  1.00  0.00           H  
ATOM   1958 HE22 GLN   145      47.785  45.504  99.933  1.00  0.00           H  
ATOM   1959  C   GLN   145      47.081  51.330 101.373  1.00  0.00           C  
ATOM   1960  O   GLN   145      47.906  51.964 102.075  1.00  0.00           O  
ATOM   1961  N   GLN   146      45.953  51.935 101.038  1.00  0.00           N  
ATOM   1962  H   GLN   146      45.327  51.396 100.457  1.00  0.00           H  
ATOM   1963  CA  GLN   146      45.625  53.340 101.398  1.00  0.00           C  
ATOM   1964  HA  GLN   146      46.427  53.926 100.949  1.00  0.00           H  
ATOM   1965  CB  GLN   146      44.310  53.736 100.805  1.00  0.00           C  
ATOM   1966  HB2 GLN   146      43.514  53.032 101.047  1.00  0.00           H  
ATOM   1967  HB3 GLN   146      44.035  54.664 101.306  1.00  0.00           H  
ATOM   1968  CG  GLN   146      44.259  54.037  99.209  1.00  0.00           C  
ATOM   1969  HG2 GLN   146      45.187  54.594  99.080  1.00  0.00           H  
ATOM   1970  HG3 GLN   146      44.393  53.110  98.652  1.00  0.00           H  
ATOM   1971  CD  GLN   146      42.997  54.767  98.811  1.00  0.00           C  
ATOM   1972  OE1 GLN   146      41.854  54.711  99.303  1.00  0.00           O  
ATOM   1973  NE2 GLN   146      43.093  55.492  97.715  1.00  0.00           N  
ATOM   1974 HE21 GLN   146      43.958  55.522  97.194  1.00  0.00           H  
ATOM   1975 HE22 GLN   146      42.223  55.930  97.447  1.00  0.00           H  
ATOM   1976  C   GLN   146      45.677  53.631 102.903  1.00  0.00           C  
ATOM   1977  O   GLN   146      45.300  52.771 103.699  1.00  0.00           O  
ATOM   1978  N   GLN   147      46.104  54.837 103.300  1.00  0.00           N  
ATOM   1979  H   GLN   147      46.460  55.439 102.572  1.00  0.00           H  
ATOM   1980  CA  GLN   147      46.239  55.426 104.624  1.00  0.00           C  
ATOM   1981  HA  GLN   147      45.621  54.857 105.319  1.00  0.00           H  
ATOM   1982  CB  GLN   147      47.689  55.339 105.156  1.00  0.00           C  
ATOM   1983  HB2 GLN   147      48.298  55.945 104.485  1.00  0.00           H  
ATOM   1984  HB3 GLN   147      47.790  55.843 106.118  1.00  0.00           H  
ATOM   1985  CG  GLN   147      48.289  53.916 105.265  1.00  0.00           C  
ATOM   1986  HG2 GLN   147      48.356  53.405 104.304  1.00  0.00           H  
ATOM   1987  HG3 GLN   147      49.316  54.035 105.611  1.00  0.00           H  
ATOM   1988  CD  GLN   147      47.614  52.900 106.181  1.00  0.00           C  
ATOM   1989  OE1 GLN   147      46.911  53.251 107.085  1.00  0.00           O  
ATOM   1990  NE2 GLN   147      47.822  51.600 106.106  1.00  0.00           N  
ATOM   1991 HE21 GLN   147      48.550  51.278 105.485  1.00  0.00           H  
ATOM   1992 HE22 GLN   147      47.353  50.947 106.717  1.00  0.00           H  
ATOM   1993  C   GLN   147      45.853  56.913 104.700  1.00  0.00           C  
ATOM   1994  O   GLN   147      46.095  57.559 103.705  1.00  0.00           O  
ATOM   1995  N   SER   148      45.311  57.404 105.818  1.00  0.00           N  
ATOM   1996  H   SER   148      45.359  56.804 106.629  1.00  0.00           H  
ATOM   1997  CA  SER   148      45.055  58.873 105.986  1.00  0.00           C  
ATOM   1998  HA  SER   148      44.345  59.112 105.194  1.00  0.00           H  
ATOM   1999  CB  SER   148      44.526  59.088 107.370  1.00  0.00           C  
ATOM   2000  HB2 SER   148      45.138  58.752 108.207  1.00  0.00           H  
ATOM   2001  HB3 SER   148      44.506  60.156 107.591  1.00  0.00           H  
ATOM   2002  OG  SER   148      43.319  58.537 107.646  1.00  0.00           O  
ATOM   2003  HG  SER   148      43.226  58.495 108.601  1.00  0.00           H  
ATOM   2004  C   SER   148      46.306  59.771 105.823  1.00  0.00           C  
ATOM   2005  O   SER   148      47.329  59.197 105.731  1.00  0.00           O  
ATOM   2006  N   TYR   149      46.154  61.083 105.928  1.00  0.00           N  
ATOM   2007  H   TYR   149      45.258  61.536 106.039  1.00  0.00           H  
ATOM   2008  CA  TYR   149      47.295  62.060 105.636  1.00  0.00           C  
ATOM   2009  HA  TYR   149      47.612  61.865 104.611  1.00  0.00           H  
ATOM   2010  CB  TYR   149      46.710  63.465 105.324  1.00  0.00           C  
ATOM   2011  HB2 TYR   149      46.039  63.585 104.474  1.00  0.00           H  
ATOM   2012  HB3 TYR   149      46.070  63.763 106.155  1.00  0.00           H  
ATOM   2013  CG  TYR   149      47.836  64.448 105.126  1.00  0.00           C  
ATOM   2014  CD1 TYR   149      47.942  65.510 106.060  1.00  0.00           C  
ATOM   2015  HD1 TYR   149      47.377  65.465 106.979  1.00  0.00           H  
ATOM   2016  CE1 TYR   149      49.052  66.407 105.989  1.00  0.00           C  
ATOM   2017  HE1 TYR   149      49.150  67.188 106.728  1.00  0.00           H  
ATOM   2018  CZ  TYR   149      49.970  66.326 104.918  1.00  0.00           C  
ATOM   2019  OH  TYR   149      51.061  67.119 104.862  1.00  0.00           O  
ATOM   2020  HH  TYR   149      50.908  67.896 105.404  1.00  0.00           H  
ATOM   2021  CE2 TYR   149      49.775  65.346 103.955  1.00  0.00           C  
ATOM   2022  HE2 TYR   149      50.501  65.350 103.156  1.00  0.00           H  
ATOM   2023  CD2 TYR   149      48.642  64.532 103.953  1.00  0.00           C  
ATOM   2024  HD2 TYR   149      48.481  63.891 103.098  1.00  0.00           H  
ATOM   2025  C   TYR   149      48.401  61.996 106.712  1.00  0.00           C  
ATOM   2026  O   TYR   149      48.053  62.029 107.905  1.00  0.00           O  
ATOM   2027  N   ASN   150      49.686  62.129 106.231  1.00  0.00           N  
ATOM   2028  H   ASN   150      49.669  61.968 105.234  1.00  0.00           H  
ATOM   2029  CA  ASN   150      50.918  62.187 107.029  1.00  0.00           C  
ATOM   2030  HA  ASN   150      50.560  61.945 108.029  1.00  0.00           H  
ATOM   2031  CB  ASN   150      51.865  60.996 106.826  1.00  0.00           C  
ATOM   2032  HB2 ASN   150      51.239  60.115 106.965  1.00  0.00           H  
ATOM   2033  HB3 ASN   150      52.409  60.971 105.881  1.00  0.00           H  
ATOM   2034  CG  ASN   150      52.777  60.928 108.027  1.00  0.00           C  
ATOM   2035  OD1 ASN   150      52.540  61.431 109.109  1.00  0.00           O  
ATOM   2036  ND2 ASN   150      53.953  60.309 107.950  1.00  0.00           N  
ATOM   2037 HD21 ASN   150      54.582  60.456 108.726  1.00  0.00           H  
ATOM   2038 HD22 ASN   150      54.267  59.853 107.105  1.00  0.00           H  
ATOM   2039  C   ASN   150      51.489  63.625 106.910  1.00  0.00           C  
ATOM   2040  O   ASN   150      52.245  63.893 105.932  1.00  0.00           O  
ATOM   2041  N   PRO   151      51.224  64.507 107.929  1.00  0.00           N  
ATOM   2042  CD  PRO   151      50.043  64.325 108.800  1.00  0.00           C  
ATOM   2043  HD2 PRO   151      50.120  63.503 109.512  1.00  0.00           H  
ATOM   2044  HD3 PRO   151      49.072  64.223 108.315  1.00  0.00           H  
ATOM   2045  CG  PRO   151      49.995  65.706 109.528  1.00  0.00           C  
ATOM   2046  HG2 PRO   151      49.619  65.556 110.540  1.00  0.00           H  
ATOM   2047  HG3 PRO   151      49.375  66.354 108.909  1.00  0.00           H  
ATOM   2048  CB  PRO   151      51.404  66.304 109.418  1.00  0.00           C  
ATOM   2049  HB2 PRO   151      52.006  66.028 110.283  1.00  0.00           H  
ATOM   2050  HB3 PRO   151      51.339  67.389 109.486  1.00  0.00           H  
ATOM   2051  CA  PRO   151      51.913  65.833 108.052  1.00  0.00           C  
ATOM   2052  HA  PRO   151      51.438  66.524 107.355  1.00  0.00           H  
ATOM   2053  C   PRO   151      53.468  65.770 107.979  1.00  0.00           C  
ATOM   2054  O   PRO   151      54.068  64.802 108.490  1.00  0.00           O  
ATOM   2055  N   PRO   152      54.165  66.743 107.359  1.00  0.00           N  
ATOM   2056  CD  PRO   152      53.566  67.854 106.657  1.00  0.00           C  
ATOM   2057  HD2 PRO   152      52.743  68.279 107.234  1.00  0.00           H  
ATOM   2058  HD3 PRO   152      53.285  67.348 105.734  1.00  0.00           H  
ATOM   2059  CG  PRO   152      54.723  68.803 106.239  1.00  0.00           C  
ATOM   2060  HG2 PRO   152      54.882  69.531 107.035  1.00  0.00           H  
ATOM   2061  HG3 PRO   152      54.503  69.194 105.246  1.00  0.00           H  
ATOM   2062  CB  PRO   152      55.930  67.811 106.165  1.00  0.00           C  
ATOM   2063  HB2 PRO   152      56.910  68.288 106.194  1.00  0.00           H  
ATOM   2064  HB3 PRO   152      55.938  67.319 105.193  1.00  0.00           H  
ATOM   2065  CA  PRO   152      55.641  66.816 107.318  1.00  0.00           C  
ATOM   2066  HA  PRO   152      55.973  65.819 107.030  1.00  0.00           H  
ATOM   2067  C   PRO   152      56.219  67.157 108.687  1.00  0.00           C  
ATOM   2068  O   PRO   152      55.606  67.795 109.566  1.00  0.00           O  
ATOM   2069  N   GLN   153      57.478  66.858 108.946  1.00  0.00           N  
ATOM   2070  H   GLN   153      57.954  66.174 108.375  1.00  0.00           H  
ATOM   2071  CA  GLN   153      58.297  67.390 110.085  1.00  0.00           C  
ATOM   2072  HA  GLN   153      57.623  67.973 110.712  1.00  0.00           H  
ATOM   2073  CB  GLN   153      58.797  66.260 110.995  1.00  0.00           C  
ATOM   2074  HB2 GLN   153      59.413  65.617 110.366  1.00  0.00           H  
ATOM   2075  HB3 GLN   153      59.515  66.567 111.756  1.00  0.00           H  
ATOM   2076  CG  GLN   153      57.717  65.377 111.669  1.00  0.00           C  
ATOM   2077  HG2 GLN   153      57.152  64.871 110.886  1.00  0.00           H  
ATOM   2078  HG3 GLN   153      58.243  64.547 112.141  1.00  0.00           H  
ATOM   2079  CD  GLN   153      56.882  66.092 112.595  1.00  0.00           C  
ATOM   2080  OE1 GLN   153      57.082  67.210 113.008  1.00  0.00           O  
ATOM   2081  NE2 GLN   153      55.731  65.498 112.842  1.00  0.00           N  
ATOM   2082 HE21 GLN   153      55.437  64.764 112.213  1.00  0.00           H  
ATOM   2083 HE22 GLN   153      55.067  66.010 113.406  1.00  0.00           H  
ATOM   2084  C   GLN   153      59.470  68.203 109.641  1.00  0.00           C  
ATOM   2085  O   GLN   153      60.321  67.737 108.886  1.00  0.00           O  
ATOM   2086  N   GLY   154      59.402  69.419 110.006  1.00  0.00           N  
ATOM   2087  H   GLY   154      58.796  69.647 110.781  1.00  0.00           H  
ATOM   2088  CA  GLY   154      60.199  70.518 109.506  1.00  0.00           C  
ATOM   2089  HA2 GLY   154      60.559  71.056 110.383  1.00  0.00           H  
ATOM   2090  HA3 GLY   154      60.965  70.223 108.789  1.00  0.00           H  
ATOM   2091  C   GLY   154      59.306  71.469 108.704  1.00  0.00           C  
ATOM   2092  O   GLY   154      58.372  71.047 107.985  1.00  0.00           O  
ATOM   2093  N   TYR   155      59.661  72.769 108.667  1.00  0.00           N  
ATOM   2094  H   TYR   155      60.411  73.154 109.223  1.00  0.00           H  
ATOM   2095  CA  TYR   155      58.945  73.915 108.118  1.00  0.00           C  
ATOM   2096  HA  TYR   155      57.985  73.524 107.782  1.00  0.00           H  
ATOM   2097  CB  TYR   155      58.781  75.044 109.150  1.00  0.00           C  
ATOM   2098  HB2 TYR   155      59.740  75.560 109.201  1.00  0.00           H  
ATOM   2099  HB3 TYR   155      58.071  75.761 108.739  1.00  0.00           H  
ATOM   2100  CG  TYR   155      58.056  74.735 110.414  1.00  0.00           C  
ATOM   2101  CD1 TYR   155      58.664  75.154 111.568  1.00  0.00           C  
ATOM   2102  HD1 TYR   155      59.617  75.663 111.578  1.00  0.00           H  
ATOM   2103  CE1 TYR   155      58.121  74.812 112.851  1.00  0.00           C  
ATOM   2104  HE1 TYR   155      58.480  75.243 113.774  1.00  0.00           H  
ATOM   2105  CZ  TYR   155      56.858  74.056 112.888  1.00  0.00           C  
ATOM   2106  OH  TYR   155      56.254  73.920 114.149  1.00  0.00           O  
ATOM   2107  HH  TYR   155      55.800  73.088 114.298  1.00  0.00           H  
ATOM   2108  CE2 TYR   155      56.296  73.578 111.725  1.00  0.00           C  
ATOM   2109  HE2 TYR   155      55.340  73.078 111.766  1.00  0.00           H  
ATOM   2110  CD2 TYR   155      56.887  73.861 110.482  1.00  0.00           C  
ATOM   2111  HD2 TYR   155      56.367  73.613 109.569  1.00  0.00           H  
ATOM   2112  C   TYR   155      59.670  74.536 106.888  1.00  0.00           C  
ATOM   2113  O   TYR   155      60.885  74.747 106.989  1.00  0.00           O  
ATOM   2114  N   GLY   156      59.034  74.635 105.686  1.00  0.00           N  
ATOM   2115  H   GLY   156      59.497  75.104 104.921  1.00  0.00           H  
ATOM   2116  CA  GLY   156      57.609  74.366 105.404  1.00  0.00           C  
ATOM   2117  HA2 GLY   156      57.671  74.274 104.320  1.00  0.00           H  
ATOM   2118  HA3 GLY   156      57.228  73.468 105.890  1.00  0.00           H  
ATOM   2119  C   GLY   156      56.685  75.615 105.487  1.00  0.00           C  
ATOM   2120  O   GLY   156      57.151  76.745 105.772  1.00  0.00           O  
ATOM   2121  N   GLN   157      55.475  75.272 105.257  1.00  0.00           N  
ATOM   2122  H   GLN   157      55.199  74.316 105.081  1.00  0.00           H  
ATOM   2123  CA  GLN   157      54.361  76.254 105.449  1.00  0.00           C  
ATOM   2124  HA  GLN   157      54.597  77.162 104.895  1.00  0.00           H  
ATOM   2125  CB  GLN   157      53.071  75.627 104.871  1.00  0.00           C  
ATOM   2126  HB2 GLN   157      52.875  74.690 105.392  1.00  0.00           H  
ATOM   2127  HB3 GLN   157      52.288  76.375 104.999  1.00  0.00           H  
ATOM   2128  CG  GLN   157      53.164  75.215 103.417  1.00  0.00           C  
ATOM   2129  HG2 GLN   157      53.319  76.131 102.846  1.00  0.00           H  
ATOM   2130  HG3 GLN   157      54.070  74.666 103.161  1.00  0.00           H  
ATOM   2131  CD  GLN   157      52.074  74.351 102.778  1.00  0.00           C  
ATOM   2132  OE1 GLN   157      51.458  73.585 103.461  1.00  0.00           O  
ATOM   2133  NE2 GLN   157      52.107  74.305 101.520  1.00  0.00           N  
ATOM   2134 HE21 GLN   157      52.683  74.895 100.936  1.00  0.00           H  
ATOM   2135 HE22 GLN   157      51.421  73.752 101.026  1.00  0.00           H  
ATOM   2136  C   GLN   157      54.189  76.714 106.850  1.00  0.00           C  
ATOM   2137  O   GLN   157      54.382  75.894 107.744  1.00  0.00           O  
ATOM   2138  N   GLN   158      53.714  77.936 107.136  1.00  0.00           N  
ATOM   2139  H   GLN   158      53.560  78.155 108.109  1.00  0.00           H  
ATOM   2140  CA  GLN   158      53.390  79.005 106.229  1.00  0.00           C  
ATOM   2141  HA  GLN   158      52.971  78.661 105.283  1.00  0.00           H  
ATOM   2142  CB  GLN   158      52.237  79.886 106.745  1.00  0.00           C  
ATOM   2143  HB2 GLN   158      52.610  80.548 107.526  1.00  0.00           H  
ATOM   2144  HB3 GLN   158      51.965  80.580 105.950  1.00  0.00           H  
ATOM   2145  CG  GLN   158      51.009  79.031 107.165  1.00  0.00           C  
ATOM   2146  HG2 GLN   158      50.741  78.202 106.510  1.00  0.00           H  
ATOM   2147  HG3 GLN   158      51.138  78.517 108.117  1.00  0.00           H  
ATOM   2148  CD  GLN   158      49.663  79.688 107.281  1.00  0.00           C  
ATOM   2149  OE1 GLN   158      49.392  80.753 106.728  1.00  0.00           O  
ATOM   2150  NE2 GLN   158      48.726  79.036 107.878  1.00  0.00           N  
ATOM   2151 HE21 GLN   158      48.887  78.107 108.239  1.00  0.00           H  
ATOM   2152 HE22 GLN   158      47.822  79.441 108.078  1.00  0.00           H  
ATOM   2153  C   GLN   158      54.586  79.855 105.806  1.00  0.00           C  
ATOM   2154  O   GLN   158      55.452  80.018 106.656  1.00  0.00           O  
ATOM   2155  N   ASN   159      54.605  80.368 104.546  1.00  0.00           N  
ATOM   2156  H   ASN   159      53.767  80.184 104.013  1.00  0.00           H  
ATOM   2157  CA  ASN   159      55.775  80.985 103.856  1.00  0.00           C  
ATOM   2158  HA  ASN   159      56.514  80.220 103.617  1.00  0.00           H  
ATOM   2159  CB  ASN   159      55.365  81.639 102.521  1.00  0.00           C  
ATOM   2160  HB2 ASN   159      56.256  81.925 101.962  1.00  0.00           H  
ATOM   2161  HB3 ASN   159      54.834  80.882 101.944  1.00  0.00           H  
ATOM   2162  CG  ASN   159      54.517  82.852 102.656  1.00  0.00           C  
ATOM   2163  OD1 ASN   159      53.414  82.716 103.188  1.00  0.00           O  
ATOM   2164  ND2 ASN   159      54.869  84.094 102.354  1.00  0.00           N  
ATOM   2165 HD21 ASN   159      55.736  84.361 101.910  1.00  0.00           H  
ATOM   2166 HD22 ASN   159      54.190  84.837 102.439  1.00  0.00           H  
ATOM   2167  C   ASN   159      56.382  82.064 104.839  1.00  0.00           C  
ATOM   2168  O   ASN   159      55.625  82.759 105.462  1.00  0.00           O  
ATOM   2169  N   GLN   160      57.683  82.318 104.958  1.00  0.00           N  
ATOM   2170  H   GLN   160      57.982  83.090 105.536  1.00  0.00           H  
ATOM   2171  CA  GLN   160      58.740  81.395 104.519  1.00  0.00           C  
ATOM   2172  HA  GLN   160      58.249  80.434 104.366  1.00  0.00           H  
ATOM   2173  CB  GLN   160      59.217  81.912 103.128  1.00  0.00           C  
ATOM   2174  HB2 GLN   160      58.294  82.029 102.559  1.00  0.00           H  
ATOM   2175  HB3 GLN   160      59.557  82.926 103.339  1.00  0.00           H  
ATOM   2176  CG  GLN   160      60.273  81.019 102.405  1.00  0.00           C  
ATOM   2177  HG2 GLN   160      60.648  81.677 101.621  1.00  0.00           H  
ATOM   2178  HG3 GLN   160      61.047  80.840 103.152  1.00  0.00           H  
ATOM   2179  CD  GLN   160      59.675  79.805 101.790  1.00  0.00           C  
ATOM   2180  OE1 GLN   160      58.528  79.440 102.036  1.00  0.00           O  
ATOM   2181  NE2 GLN   160      60.508  79.136 100.946  1.00  0.00           N  
ATOM   2182 HE21 GLN   160      61.430  79.474 100.713  1.00  0.00           H  
ATOM   2183 HE22 GLN   160      60.232  78.272 100.501  1.00  0.00           H  
ATOM   2184  C   GLN   160      59.776  81.429 105.663  1.00  0.00           C  
ATOM   2185  O   GLN   160      60.101  82.519 106.119  1.00  0.00           O  
ATOM   2186  N   TYR   161      60.134  80.272 106.147  1.00  0.00           N  
ATOM   2187  H   TYR   161      59.616  79.476 105.803  1.00  0.00           H  
ATOM   2188  CA  TYR   161      61.209  80.080 107.164  1.00  0.00           C  
ATOM   2189  HA  TYR   161      61.505  80.966 107.725  1.00  0.00           H  
ATOM   2190  CB  TYR   161      60.811  79.018 108.215  1.00  0.00           C  
ATOM   2191  HB2 TYR   161      60.733  78.135 107.581  1.00  0.00           H  
ATOM   2192  HB3 TYR   161      61.578  78.831 108.966  1.00  0.00           H  
ATOM   2193  CG  TYR   161      59.567  79.346 109.072  1.00  0.00           C  
ATOM   2194  CD1 TYR   161      59.692  80.131 110.273  1.00  0.00           C  
ATOM   2195  HD1 TYR   161      60.640  80.433 110.692  1.00  0.00           H  
ATOM   2196  CE1 TYR   161      58.461  80.500 110.986  1.00  0.00           C  
ATOM   2197  HE1 TYR   161      58.538  81.056 111.909  1.00  0.00           H  
ATOM   2198  CZ  TYR   161      57.233  80.062 110.482  1.00  0.00           C  
ATOM   2199  OH  TYR   161      56.188  80.258 111.185  1.00  0.00           O  
ATOM   2200  HH  TYR   161      56.471  80.818 111.911  1.00  0.00           H  
ATOM   2201  CE2 TYR   161      57.133  79.234 109.353  1.00  0.00           C  
ATOM   2202  HE2 TYR   161      56.144  78.874 109.110  1.00  0.00           H  
ATOM   2203  CD2 TYR   161      58.277  78.976 108.577  1.00  0.00           C  
ATOM   2204  HD2 TYR   161      58.086  78.389 107.691  1.00  0.00           H  
ATOM   2205  C   TYR   161      62.581  79.734 106.487  1.00  0.00           C  
ATOM   2206  O   TYR   161      63.216  78.746 106.784  1.00  0.00           O  
ATOM   2207  N   ASN   162      62.898  80.530 105.502  1.00  0.00           N  
ATOM   2208  H   ASN   162      62.396  81.402 105.418  1.00  0.00           H  
ATOM   2209  CA  ASN   162      63.957  80.273 104.532  1.00  0.00           C  
ATOM   2210  HA  ASN   162      64.910  79.924 104.929  1.00  0.00           H  
ATOM   2211  CB  ASN   162      63.486  79.174 103.546  1.00  0.00           C  
ATOM   2212  HB2 ASN   162      63.113  78.362 104.171  1.00  0.00           H  
ATOM   2213  HB3 ASN   162      62.696  79.538 102.888  1.00  0.00           H  
ATOM   2214  CG  ASN   162      64.572  78.447 102.709  1.00  0.00           C  
ATOM   2215  OD1 ASN   162      65.457  79.117 102.125  1.00  0.00           O  
ATOM   2216  ND2 ASN   162      64.448  77.181 102.425  1.00  0.00           N  
ATOM   2217 HD21 ASN   162      65.155  76.822 101.799  1.00  0.00           H  
ATOM   2218 HD22 ASN   162      63.791  76.500 102.779  1.00  0.00           H  
ATOM   2219  C   ASN   162      64.099  81.622 103.802  1.00  0.00           C  
ATOM   2220  O   ASN   162      63.231  82.489 103.847  1.00  0.00           O  
ATOM   2221  N   SER   163      65.256  81.844 103.187  1.00  0.00           N  
ATOM   2222  H   SER   163      65.933  81.096 103.225  1.00  0.00           H  
ATOM   2223  CA  SER   163      65.683  83.102 102.560  1.00  0.00           C  
ATOM   2224  HA  SER   163      65.910  83.797 103.369  1.00  0.00           H  
ATOM   2225  CB  SER   163      66.902  82.791 101.724  1.00  0.00           C  
ATOM   2226  HB2 SER   163      67.475  82.099 102.340  1.00  0.00           H  
ATOM   2227  HB3 SER   163      66.608  82.308 100.792  1.00  0.00           H  
ATOM   2228  OG  SER   163      67.612  83.941 101.411  1.00  0.00           O  
ATOM   2229  HG  SER   163      67.865  83.838 100.491  1.00  0.00           H  
ATOM   2230  C   SER   163      64.546  83.751 101.527  1.00  0.00           C  
ATOM   2231  O   SER   163      63.849  83.004 100.851  1.00  0.00           O  
ATOM   2232  N   SER   164      64.508  85.081 101.269  1.00  0.00           N  
ATOM   2233  H   SER   164      65.165  85.615 101.820  1.00  0.00           H  
ATOM   2234  CA  SER   164      63.629  85.901 100.431  1.00  0.00           C  
ATOM   2235  HA  SER   164      63.800  86.946 100.690  1.00  0.00           H  
ATOM   2236  CB  SER   164      62.121  85.546 100.824  1.00  0.00           C  
ATOM   2237  HB2 SER   164      61.838  84.575 100.418  1.00  0.00           H  
ATOM   2238  HB3 SER   164      62.071  85.588 101.912  1.00  0.00           H  
ATOM   2239  OG  SER   164      61.277  86.571 100.256  1.00  0.00           O  
ATOM   2240  HG  SER   164      60.816  87.108 100.905  1.00  0.00           H  
ATOM   2241  C   SER   164      63.873  85.883  98.921  1.00  0.00           C  
ATOM   2242  O   SER   164      63.846  84.871  98.206  1.00  0.00           O  
ATOM   2243  N   SER   165      63.848  87.106  98.376  1.00  0.00           N  
ATOM   2244  H   SER   165      63.849  87.943  98.941  1.00  0.00           H  
ATOM   2245  CA  SER   165      63.532  87.383  96.936  1.00  0.00           C  
ATOM   2246  HA  SER   165      62.817  86.661  96.542  1.00  0.00           H  
ATOM   2247  CB  SER   165      62.973  88.752  96.745  1.00  0.00           C  
ATOM   2248  HB2 SER   165      61.983  88.798  97.199  1.00  0.00           H  
ATOM   2249  HB3 SER   165      63.668  89.445  97.218  1.00  0.00           H  
ATOM   2250  OG  SER   165      62.813  89.135  95.431  1.00  0.00           O  
ATOM   2251  HG  SER   165      61.991  88.771  95.095  1.00  0.00           H  
ATOM   2252  C   SER   165      64.740  87.165  96.034  1.00  0.00           C  
ATOM   2253  O   SER   165      65.863  87.367  96.447  1.00  0.00           O  
ATOM   2254  N   GLY   166      64.559  86.516  94.871  1.00  0.00           N  
ATOM   2255  H   GLY   166      63.590  86.325  94.658  1.00  0.00           H  
ATOM   2256  CA  GLY   166      65.614  86.246  93.867  1.00  0.00           C  
ATOM   2257  HA2 GLY   166      66.533  85.848  94.298  1.00  0.00           H  
ATOM   2258  HA3 GLY   166      65.263  85.544  93.110  1.00  0.00           H  
ATOM   2259  C   GLY   166      66.134  87.512  93.157  1.00  0.00           C  
ATOM   2260  O   GLY   166      67.249  87.482  92.666  1.00  0.00           O  
ATOM   2261  N   GLY   167      65.395  88.558  92.947  1.00  0.00           N  
ATOM   2262  H   GLY   167      64.465  88.477  93.334  1.00  0.00           H  
ATOM   2263  CA  GLY   167      65.916  89.829  92.308  1.00  0.00           C  
ATOM   2264  HA2 GLY   167      65.311  90.669  92.649  1.00  0.00           H  
ATOM   2265  HA3 GLY   167      66.880  89.975  92.796  1.00  0.00           H  
ATOM   2266  C   GLY   167      65.884  89.823  90.799  1.00  0.00           C  
ATOM   2267  O   GLY   167      66.478  90.736  90.187  1.00  0.00           O  
ATOM   2268  N   GLY   168      65.175  88.854  90.200  1.00  0.00           N  
ATOM   2269  H   GLY   168      64.636  88.254  90.808  1.00  0.00           H  
ATOM   2270  CA  GLY   168      64.923  88.928  88.766  1.00  0.00           C  
ATOM   2271  HA2 GLY   168      64.192  88.148  88.555  1.00  0.00           H  
ATOM   2272  HA3 GLY   168      64.382  89.872  88.700  1.00  0.00           H  
ATOM   2273  C   GLY   168      66.134  89.008  87.860  1.00  0.00           C  
ATOM   2274  O   GLY   168      67.209  88.545  88.245  1.00  0.00           O  
ATOM   2275  N   GLY   169      66.091  89.732  86.812  1.00  0.00           N  
ATOM   2276  H   GLY   169      66.951  89.959  86.335  1.00  0.00           H  
ATOM   2277  CA  GLY   169      64.882  90.178  86.191  1.00  0.00           C  
ATOM   2278  HA2 GLY   169      64.231  89.311  86.074  1.00  0.00           H  
ATOM   2279  HA3 GLY   169      64.415  90.853  86.908  1.00  0.00           H  
ATOM   2280  C   GLY   169      65.129  90.802  84.820  1.00  0.00           C  
ATOM   2281  O   GLY   169      66.248  90.833  84.321  1.00  0.00           O  
ATOM   2282  N   GLY   170      64.016  91.242  84.190  1.00  0.00           N  
ATOM   2283  H   GLY   170      63.195  91.070  84.752  1.00  0.00           H  
ATOM   2284  CA  GLY   170      63.897  91.807  82.837  1.00  0.00           C  
ATOM   2285  HA2 GLY   170      64.477  91.276  82.083  1.00  0.00           H  
ATOM   2286  HA3 GLY   170      62.852  91.548  82.669  1.00  0.00           H  
ATOM   2287  C   GLY   170      64.207  93.283  82.522  1.00  0.00           C  
ATOM   2288  O   GLY   170      65.088  93.960  83.158  1.00  0.00           O  
ATOM   2289  N   GLY   171      63.530  93.886  81.482  1.00  0.00           N  
ATOM   2290  H   GLY   171      63.712  94.875  81.395  1.00  0.00           H  
ATOM   2291  CA  GLY   171      62.751  93.337  80.441  1.00  0.00           C  
ATOM   2292  HA2 GLY   171      62.968  93.852  79.506  1.00  0.00           H  
ATOM   2293  HA3 GLY   171      63.023  92.287  80.329  1.00  0.00           H  
ATOM   2294  C   GLY   171      61.242  93.304  80.708  1.00  0.00           C  
ATOM   2295  O   GLY   171      60.783  92.585  81.565  1.00  0.00           O  
ATOM   2296  N   GLY   172      60.471  94.253  80.133  1.00  0.00           N  
ATOM   2297  H   GLY   172      59.466  94.200  80.226  1.00  0.00           H  
ATOM   2298  CA  GLY   172      60.938  95.355  79.288  1.00  0.00           C  
ATOM   2299  HA2 GLY   172      61.452  94.906  78.438  1.00  0.00           H  
ATOM   2300  HA3 GLY   172      60.045  95.869  78.934  1.00  0.00           H  
ATOM   2301  C   GLY   172      61.758  96.381  80.034  1.00  0.00           C  
ATOM   2302  O   GLY   172      61.521  96.660  81.183  1.00  0.00           O  
ATOM   2303  N   GLY   173      62.735  97.027  79.353  1.00  0.00           N  
ATOM   2304  H   GLY   173      62.986  96.723  78.423  1.00  0.00           H  
ATOM   2305  CA  GLY   173      63.660  98.028  79.972  1.00  0.00           C  
ATOM   2306  HA2 GLY   173      63.962  98.687  79.158  1.00  0.00           H  
ATOM   2307  HA3 GLY   173      63.189  98.621  80.755  1.00  0.00           H  
ATOM   2308  C   GLY   173      64.856  97.262  80.544  1.00  0.00           C  
ATOM   2309  O   GLY   173      64.867  96.050  80.714  1.00  0.00           O  
ATOM   2310  N   GLY   174      66.021  97.900  80.863  1.00  0.00           N  
ATOM   2311  H   GLY   174      66.806  97.315  81.111  1.00  0.00           H  
ATOM   2312  CA  GLY   174      66.285  99.310  80.518  1.00  0.00           C  
ATOM   2313  HA2 GLY   174      65.792  99.672  79.615  1.00  0.00           H  
ATOM   2314  HA3 GLY   174      66.035  99.852  81.430  1.00  0.00           H  
ATOM   2315  C   GLY   174      67.789  99.423  80.121  1.00  0.00           C  
ATOM   2316  O   GLY   174      68.484  98.496  79.683  1.00  0.00           O  
ATOM   2317  N   GLY   175      68.268 100.692  80.159  1.00  0.00           N  
ATOM   2318  H   GLY   175      67.544 101.343  80.427  1.00  0.00           H  
ATOM   2319  CA  GLY   175      69.632 101.164  79.734  1.00  0.00           C  
ATOM   2320  HA2 GLY   175      69.845 102.188  80.041  1.00  0.00           H  
ATOM   2321  HA3 GLY   175      70.358 100.529  80.243  1.00  0.00           H  
ATOM   2322  C   GLY   175      69.816 101.272  78.227  1.00  0.00           C  
ATOM   2323  O   GLY   175      69.546 100.291  77.561  1.00  0.00           O  
ATOM   2324  N   ASN   176      70.219 102.422  77.740  1.00  0.00           N  
ATOM   2325  H   ASN   176      70.316 103.207  78.367  1.00  0.00           H  
ATOM   2326  CA  ASN   176      70.060 102.764  76.346  1.00  0.00           C  
ATOM   2327  HA  ASN   176      70.671 102.141  75.694  1.00  0.00           H  
ATOM   2328  CB  ASN   176      68.600 102.564  75.896  1.00  0.00           C  
ATOM   2329  HB2 ASN   176      68.548 102.935  74.873  1.00  0.00           H  
ATOM   2330  HB3 ASN   176      68.467 101.488  75.791  1.00  0.00           H  
ATOM   2331  CG  ASN   176      67.480 103.032  76.750  1.00  0.00           C  
ATOM   2332  OD1 ASN   176      67.195 104.196  76.939  1.00  0.00           O  
ATOM   2333  ND2 ASN   176      66.916 102.166  77.453  1.00  0.00           N  
ATOM   2334 HD21 ASN   176      66.207 102.381  78.140  1.00  0.00           H  
ATOM   2335 HD22 ASN   176      67.143 101.185  77.384  1.00  0.00           H  
ATOM   2336  C   ASN   176      70.400 104.262  76.200  1.00  0.00           C  
ATOM   2337  O   ASN   176      70.339 105.047  77.137  1.00  0.00           O  
ATOM   2338  N   TYR   177      70.672 104.590  74.949  1.00  0.00           N  
ATOM   2339  H   TYR   177      70.654 103.941  74.175  1.00  0.00           H  
ATOM   2340  CA  TYR   177      70.877 106.033  74.488  1.00  0.00           C  
ATOM   2341  HA  TYR   177      71.771 106.427  74.970  1.00  0.00           H  
ATOM   2342  CB  TYR   177      71.198 106.166  72.966  1.00  0.00           C  
ATOM   2343  HB2 TYR   177      71.310 107.176  72.573  1.00  0.00           H  
ATOM   2344  HB3 TYR   177      72.171 105.695  72.825  1.00  0.00           H  
ATOM   2345  CG  TYR   177      70.144 105.553  72.004  1.00  0.00           C  
ATOM   2346  CD1 TYR   177      70.361 104.260  71.475  1.00  0.00           C  
ATOM   2347  HD1 TYR   177      71.317 103.768  71.580  1.00  0.00           H  
ATOM   2348  CE1 TYR   177      69.190 103.617  70.897  1.00  0.00           C  
ATOM   2349  HE1 TYR   177      69.234 102.564  70.662  1.00  0.00           H  
ATOM   2350  CZ  TYR   177      67.978 104.272  70.766  1.00  0.00           C  
ATOM   2351  OH  TYR   177      66.951 103.596  70.264  1.00  0.00           O  
ATOM   2352  HH  TYR   177      66.970 103.713  69.311  1.00  0.00           H  
ATOM   2353  CE2 TYR   177      67.902 105.617  71.215  1.00  0.00           C  
ATOM   2354  HE2 TYR   177      66.927 106.066  71.090  1.00  0.00           H  
ATOM   2355  CD2 TYR   177      68.925 106.298  71.846  1.00  0.00           C  
ATOM   2356  HD2 TYR   177      68.827 107.324  72.169  1.00  0.00           H  
ATOM   2357  C   TYR   177      69.653 106.857  75.005  1.00  0.00           C  
ATOM   2358  O   TYR   177      68.567 106.306  75.069  1.00  0.00           O  
ATOM   2359  N   GLY   178      69.795 108.155  75.258  1.00  0.00           N  
ATOM   2360  H   GLY   178      69.027 108.693  75.632  1.00  0.00           H  
ATOM   2361  CA  GLY   178      70.883 108.937  74.728  1.00  0.00           C  
ATOM   2362  HA2 GLY   178      71.804 108.535  75.150  1.00  0.00           H  
ATOM   2363  HA3 GLY   178      70.920 108.925  73.639  1.00  0.00           H  
ATOM   2364  C   GLY   178      70.754 110.459  75.014  1.00  0.00           C  
ATOM   2365  O   GLY   178      69.629 110.943  74.988  1.00  0.00           O  
ATOM   2366  N   GLN   179      71.936 111.164  75.281  1.00  0.00           N  
ATOM   2367  H   GLN   179      72.801 110.674  75.103  1.00  0.00           H  
ATOM   2368  CA  GLN   179      71.898 112.600  75.507  1.00  0.00           C  
ATOM   2369  HA  GLN   179      70.922 112.942  75.163  1.00  0.00           H  
ATOM   2370  CB  GLN   179      71.965 112.921  77.032  1.00  0.00           C  
ATOM   2371  HB2 GLN   179      72.966 112.596  77.316  1.00  0.00           H  
ATOM   2372  HB3 GLN   179      71.803 113.978  77.245  1.00  0.00           H  
ATOM   2373  CG  GLN   179      71.010 112.104  77.936  1.00  0.00           C  
ATOM   2374  HG2 GLN   179      70.979 111.045  77.678  1.00  0.00           H  
ATOM   2375  HG3 GLN   179      71.324 112.099  78.980  1.00  0.00           H  
ATOM   2376  CD  GLN   179      69.485 112.638  77.790  1.00  0.00           C  
ATOM   2377  OE1 GLN   179      69.189 113.709  77.368  1.00  0.00           O  
ATOM   2378  NE2 GLN   179      68.484 111.833  78.045  1.00  0.00           N  
ATOM   2379 HE21 GLN   179      68.637 110.924  78.459  1.00  0.00           H  
ATOM   2380 HE22 GLN   179      67.577 112.252  77.897  1.00  0.00           H  
ATOM   2381  C   GLN   179      72.818 113.480  74.658  1.00  0.00           C  
ATOM   2382  O   GLN   179      73.673 114.212  75.191  1.00  0.00           O  
ATOM   2383  N   ASP   180      72.871 113.433  73.345  1.00  0.00           N  
ATOM   2384  H   ASP   180      73.569 113.966  72.847  1.00  0.00           H  
ATOM   2385  CA  ASP   180      71.798 112.972  72.481  1.00  0.00           C  
ATOM   2386  HA  ASP   180      71.150 112.288  73.030  1.00  0.00           H  
ATOM   2387  CB  ASP   180      71.112 114.307  72.096  1.00  0.00           C  
ATOM   2388  HB2 ASP   180      70.918 114.756  73.071  1.00  0.00           H  
ATOM   2389  HB3 ASP   180      71.802 114.949  71.547  1.00  0.00           H  
ATOM   2390  CG  ASP   180      69.728 114.166  71.324  1.00  0.00           C  
ATOM   2391  OD1 ASP   180      69.618 114.901  70.272  1.00  0.00           O  
ATOM   2392  OD2 ASP   180      68.952 113.219  71.742  1.00  0.00           O  
ATOM   2393  C   ASP   180      72.360 112.275  71.221  1.00  0.00           C  
ATOM   2394  O   ASP   180      73.252 112.932  70.559  1.00  0.00           O  
ATOM   2395  N   GLN   181      72.127 110.963  70.919  1.00  0.00           N  
ATOM   2396  H   GLN   181      71.360 110.445  71.323  1.00  0.00           H  
ATOM   2397  CA  GLN   181      72.905 110.281  69.888  1.00  0.00           C  
ATOM   2398  HA  GLN   181      73.536 111.014  69.385  1.00  0.00           H  
ATOM   2399  CB  GLN   181      73.802 109.245  70.511  1.00  0.00           C  
ATOM   2400  HB2 GLN   181      73.210 108.436  70.939  1.00  0.00           H  
ATOM   2401  HB3 GLN   181      74.254 108.702  69.681  1.00  0.00           H  
ATOM   2402  CG  GLN   181      74.892 109.808  71.450  1.00  0.00           C  
ATOM   2403  HG2 GLN   181      75.730 109.112  71.408  1.00  0.00           H  
ATOM   2404  HG3 GLN   181      75.301 110.782  71.182  1.00  0.00           H  
ATOM   2405  CD  GLN   181      74.625 109.835  72.954  1.00  0.00           C  
ATOM   2406  OE1 GLN   181      73.813 109.151  73.481  1.00  0.00           O  
ATOM   2407  NE2 GLN   181      75.321 110.635  73.707  1.00  0.00           N  
ATOM   2408 HE21 GLN   181      75.992 111.267  73.295  1.00  0.00           H  
ATOM   2409 HE22 GLN   181      75.202 110.588  74.709  1.00  0.00           H  
ATOM   2410  C   GLN   181      72.003 109.566  68.829  1.00  0.00           C  
ATOM   2411  O   GLN   181      72.500 108.951  67.910  1.00  0.00           O  
ATOM   2412  N   SER   182      70.699 109.691  68.870  1.00  0.00           N  
ATOM   2413  H   SER   182      70.394 110.095  69.744  1.00  0.00           H  
ATOM   2414  CA  SER   182      69.834 109.095  67.862  1.00  0.00           C  
ATOM   2415  HA  SER   182      70.464 108.848  67.008  1.00  0.00           H  
ATOM   2416  CB  SER   182      69.238 107.699  68.249  1.00  0.00           C  
ATOM   2417  HB2 SER   182      68.406 107.890  68.926  1.00  0.00           H  
ATOM   2418  HB3 SER   182      68.698 107.231  67.425  1.00  0.00           H  
ATOM   2419  OG  SER   182      70.207 106.841  68.839  1.00  0.00           O  
ATOM   2420  HG  SER   182      69.767 106.258  69.463  1.00  0.00           H  
ATOM   2421  C   SER   182      68.699 110.114  67.481  1.00  0.00           C  
ATOM   2422  O   SER   182      67.668 110.174  68.092  1.00  0.00           O  
ATOM   2423  N   SER   183      68.865 110.892  66.419  1.00  0.00           N  
ATOM   2424  H   SER   183      67.988 111.375  66.288  1.00  0.00           H  
ATOM   2425  CA  SER   183      70.122 111.242  65.646  1.00  0.00           C  
ATOM   2426  HA  SER   183      70.454 110.333  65.143  1.00  0.00           H  
ATOM   2427  CB  SER   183      69.780 112.145  64.442  1.00  0.00           C  
ATOM   2428  HB2 SER   183      69.135 111.715  63.675  1.00  0.00           H  
ATOM   2429  HB3 SER   183      69.204 113.041  64.672  1.00  0.00           H  
ATOM   2430  OG  SER   183      70.905 112.675  63.867  1.00  0.00           O  
ATOM   2431  HG  SER   183      70.648 113.210  63.112  1.00  0.00           H  
ATOM   2432  C   SER   183      71.321 111.739  66.431  1.00  0.00           C  
ATOM   2433  O   SER   183      71.154 112.332  67.497  1.00  0.00           O  
ATOM   2434  N   MET   184      72.531 111.574  65.968  1.00  0.00           N  
ATOM   2435  H   MET   184      72.686 110.996  65.154  1.00  0.00           H  
ATOM   2436  CA  MET   184      73.687 112.242  66.520  1.00  0.00           C  
ATOM   2437  HA  MET   184      73.699 112.072  67.597  1.00  0.00           H  
ATOM   2438  CB  MET   184      75.004 111.566  65.937  1.00  0.00           C  
ATOM   2439  HB2 MET   184      75.002 110.478  65.996  1.00  0.00           H  
ATOM   2440  HB3 MET   184      75.117 111.756  64.870  1.00  0.00           H  
ATOM   2441  CG  MET   184      76.304 111.996  66.508  1.00  0.00           C  
ATOM   2442  HG2 MET   184      77.056 111.385  66.009  1.00  0.00           H  
ATOM   2443  HG3 MET   184      76.378 113.077  66.389  1.00  0.00           H  
ATOM   2444  SD  MET   184      76.454 111.576  68.259  1.00  0.00           S  
ATOM   2445  CE  MET   184      76.728 109.783  68.204  1.00  0.00           C  
ATOM   2446  HE1 MET   184      75.869 109.231  67.823  1.00  0.00           H  
ATOM   2447  HE2 MET   184      77.510 109.650  67.457  1.00  0.00           H  
ATOM   2448  HE3 MET   184      77.004 109.378  69.178  1.00  0.00           H  
ATOM   2449  C   MET   184      73.764 113.681  66.064  1.00  0.00           C  
ATOM   2450  O   MET   184      73.355 113.954  64.961  1.00  0.00           O  
ATOM   2451  N   SER   185      74.361 114.647  66.798  1.00  0.00           N  
ATOM   2452  H   SER   185      74.753 114.310  67.666  1.00  0.00           H  
ATOM   2453  CA  SER   185      74.620 116.040  66.267  1.00  0.00           C  
ATOM   2454  HA  SER   185      73.825 116.286  65.563  1.00  0.00           H  
ATOM   2455  CB  SER   185      74.490 117.154  67.342  1.00  0.00           C  
ATOM   2456  HB2 SER   185      74.372 118.092  66.801  1.00  0.00           H  
ATOM   2457  HB3 SER   185      73.613 116.966  67.962  1.00  0.00           H  
ATOM   2458  OG  SER   185      75.619 117.167  68.261  1.00  0.00           O  
ATOM   2459  HG  SER   185      75.611 116.319  68.711  1.00  0.00           H  
ATOM   2460  C   SER   185      76.009 116.278  65.593  1.00  0.00           C  
ATOM   2461  O   SER   185      76.948 115.425  65.672  1.00  0.00           O  
ATOM   2462  N   SER   186      76.188 117.605  65.088  1.00  0.00           N  
ATOM   2463  H   SER   186      75.440 118.284  65.085  1.00  0.00           H  
ATOM   2464  CA  SER   186      77.532 118.043  64.636  1.00  0.00           C  
ATOM   2465  HA  SER   186      77.825 117.646  63.664  1.00  0.00           H  
ATOM   2466  CB  SER   186      77.446 119.530  64.480  1.00  0.00           C  
ATOM   2467  HB2 SER   186      76.700 119.781  63.726  1.00  0.00           H  
ATOM   2468  HB3 SER   186      77.002 120.013  65.350  1.00  0.00           H  
ATOM   2469  OG  SER   186      78.531 120.247  64.017  1.00  0.00           O  
ATOM   2470  HG  SER   186      78.871 120.701  64.791  1.00  0.00           H  
ATOM   2471  C   SER   186      78.604 117.720  65.650  1.00  0.00           C  
ATOM   2472  O   SER   186      78.402 118.029  66.837  1.00  0.00           O  
ATOM   2473  N   GLY   187      79.810 117.326  65.266  1.00  0.00           N  
ATOM   2474  H   GLY   187      80.486 117.084  65.976  1.00  0.00           H  
ATOM   2475  CA  GLY   187      80.117 116.848  63.913  1.00  0.00           C  
ATOM   2476  HA2 GLY   187      79.298 116.317  63.429  1.00  0.00           H  
ATOM   2477  HA3 GLY   187      80.298 117.710  63.272  1.00  0.00           H  
ATOM   2478  C   GLY   187      81.399 116.060  64.033  1.00  0.00           C  
ATOM   2479  O   GLY   187      81.963 115.934  65.133  1.00  0.00           O  
ATOM   2480  N   GLY   188      81.907 115.595  62.869  1.00  0.00           N  
ATOM   2481  H   GLY   188      81.501 115.884  61.991  1.00  0.00           H  
ATOM   2482  CA  GLY   188      83.242 115.151  62.810  1.00  0.00           C  
ATOM   2483  HA2 GLY   188      83.902 115.965  63.111  1.00  0.00           H  
ATOM   2484  HA3 GLY   188      83.271 114.308  63.501  1.00  0.00           H  
ATOM   2485  C   GLY   188      83.563 114.640  61.395  1.00  0.00           C  
ATOM   2486  O   GLY   188      83.072 113.603  61.039  1.00  0.00           O  
ATOM   2487  N   GLY   189      84.308 115.391  60.593  1.00  0.00           N  
ATOM   2488  H   GLY   189      84.561 114.910  59.741  1.00  0.00           H  
ATOM   2489  CA  GLY   189      84.656 116.766  60.749  1.00  0.00           C  
ATOM   2490  HA2 GLY   189      84.662 117.156  59.731  1.00  0.00           H  
ATOM   2491  HA3 GLY   189      83.833 117.312  61.210  1.00  0.00           H  
ATOM   2492  C   GLY   189      86.066 117.074  61.439  1.00  0.00           C  
ATOM   2493  O   GLY   189      86.684 116.117  61.844  1.00  0.00           O  
ATOM   2494  N   SER   190      86.446 118.307  61.508  1.00  0.00           N  
ATOM   2495  H   SER   190      85.783 119.024  61.250  1.00  0.00           H  
ATOM   2496  CA  SER   190      87.781 118.650  62.061  1.00  0.00           C  
ATOM   2497  HA  SER   190      88.480 117.815  62.013  1.00  0.00           H  
ATOM   2498  CB  SER   190      88.505 119.716  61.258  1.00  0.00           C  
ATOM   2499  HB2 SER   190      87.911 120.602  61.033  1.00  0.00           H  
ATOM   2500  HB3 SER   190      89.346 120.053  61.864  1.00  0.00           H  
ATOM   2501  OG  SER   190      88.820 119.225  60.003  1.00  0.00           O  
ATOM   2502  HG  SER   190      89.760 119.343  59.849  1.00  0.00           H  
ATOM   2503  C   SER   190      87.687 119.220  63.537  1.00  0.00           C  
ATOM   2504  O   SER   190      86.790 119.976  63.931  1.00  0.00           O  
ATOM   2505  N   GLY   191      88.611 118.724  64.418  1.00  0.00           N  
ATOM   2506  H   GLY   191      88.291 119.003  65.335  1.00  0.00           H  
ATOM   2507  CA  GLY   191      89.597 117.656  64.233  1.00  0.00           C  
ATOM   2508  HA2 GLY   191      89.986 117.374  65.212  1.00  0.00           H  
ATOM   2509  HA3 GLY   191      89.330 116.756  63.680  1.00  0.00           H  
ATOM   2510  C   GLY   191      90.782 117.963  63.325  1.00  0.00           C  
ATOM   2511  O   GLY   191      91.319 119.081  63.347  1.00  0.00           O  
ATOM   2512  N   GLY   192      91.257 116.968  62.597  1.00  0.00           N  
ATOM   2513  H   GLY   192      90.918 116.089  62.962  1.00  0.00           H  
ATOM   2514  CA  GLY   192      92.367 117.175  61.695  1.00  0.00           C  
ATOM   2515  HA2 GLY   192      93.143 117.744  62.207  1.00  0.00           H  
ATOM   2516  HA3 GLY   192      92.799 116.221  61.391  1.00  0.00           H  
ATOM   2517  C   GLY   192      92.133 117.909  60.403  1.00  0.00           C  
ATOM   2518  O   GLY   192      91.094 117.705  59.808  1.00  0.00           O  
ATOM   2519  N   GLY   193      93.017 118.746  59.960  1.00  0.00           N  
ATOM   2520  H   GLY   193      93.787 118.941  60.585  1.00  0.00           H  
ATOM   2521  CA  GLY   193      92.972 119.411  58.646  1.00  0.00           C  
ATOM   2522  HA2 GLY   193      93.900 119.711  58.160  1.00  0.00           H  
ATOM   2523  HA3 GLY   193      92.761 118.582  57.971  1.00  0.00           H  
ATOM   2524  C   GLY   193      91.966 120.551  58.521  1.00  0.00           C  
ATOM   2525  O   GLY   193      90.970 120.630  59.226  1.00  0.00           O  
ATOM   2526  N   TYR   194      92.150 121.320  57.437  1.00  0.00           N  
ATOM   2527  H   TYR   194      92.873 121.079  56.774  1.00  0.00           H  
ATOM   2528  CA  TYR   194      91.222 122.465  57.113  1.00  0.00           C  
ATOM   2529  HA  TYR   194      91.300 123.108  57.990  1.00  0.00           H  
ATOM   2530  CB  TYR   194      91.730 123.245  55.887  1.00  0.00           C  
ATOM   2531  HB2 TYR   194      91.903 122.494  55.116  1.00  0.00           H  
ATOM   2532  HB3 TYR   194      91.014 124.002  55.568  1.00  0.00           H  
ATOM   2533  CG  TYR   194      93.081 124.060  55.993  1.00  0.00           C  
ATOM   2534  CD1 TYR   194      93.490 124.865  54.875  1.00  0.00           C  
ATOM   2535  HD1 TYR   194      92.894 124.805  53.976  1.00  0.00           H  
ATOM   2536  CE1 TYR   194      94.675 125.543  54.952  1.00  0.00           C  
ATOM   2537  HE1 TYR   194      95.005 126.084  54.078  1.00  0.00           H  
ATOM   2538  CZ  TYR   194      95.416 125.571  56.116  1.00  0.00           C  
ATOM   2539  OH  TYR   194      96.526 126.356  56.175  1.00  0.00           O  
ATOM   2540  HH  TYR   194      96.772 126.255  57.097  1.00  0.00           H  
ATOM   2541  CE2 TYR   194      95.007 124.887  57.279  1.00  0.00           C  
ATOM   2542  HE2 TYR   194      95.635 124.771  58.150  1.00  0.00           H  
ATOM   2543  CD2 TYR   194      93.925 123.992  57.162  1.00  0.00           C  
ATOM   2544  HD2 TYR   194      93.555 123.454  58.022  1.00  0.00           H  
ATOM   2545  C   TYR   194      89.665 122.053  56.958  1.00  0.00           C  
ATOM   2546  O   TYR   194      89.345 120.893  56.847  1.00  0.00           O  
ATOM   2547  N   GLY   195      88.705 122.977  57.059  1.00  0.00           N  
ATOM   2548  H   GLY   195      87.807 122.514  57.063  1.00  0.00           H  
ATOM   2549  CA  GLY   195      88.912 124.347  57.576  1.00  0.00           C  
ATOM   2550  HA2 GLY   195      89.625 124.387  58.399  1.00  0.00           H  
ATOM   2551  HA3 GLY   195      89.279 124.986  56.773  1.00  0.00           H  
ATOM   2552  C   GLY   195      87.651 124.949  58.096  1.00  0.00           C  
ATOM   2553  O   GLY   195      86.631 124.359  58.364  1.00  0.00           O  
ATOM   2554  N   ASN   196      87.882 126.287  58.227  1.00  0.00           N  
ATOM   2555  H   ASN   196      88.786 126.705  58.059  1.00  0.00           H  
ATOM   2556  CA  ASN   196      86.889 127.309  58.644  1.00  0.00           C  
ATOM   2557  HA  ASN   196      86.615 127.178  59.690  1.00  0.00           H  
ATOM   2558  CB  ASN   196      87.574 128.673  58.523  1.00  0.00           C  
ATOM   2559  HB2 ASN   196      88.623 128.719  58.815  1.00  0.00           H  
ATOM   2560  HB3 ASN   196      87.487 128.864  57.454  1.00  0.00           H  
ATOM   2561  CG  ASN   196      86.941 129.770  59.378  1.00  0.00           C  
ATOM   2562  OD1 ASN   196      85.811 129.813  59.816  1.00  0.00           O  
ATOM   2563  ND2 ASN   196      87.735 130.751  59.681  1.00  0.00           N  
ATOM   2564 HD21 ASN   196      87.289 131.617  59.947  1.00  0.00           H  
ATOM   2565 HD22 ASN   196      88.649 130.811  59.255  1.00  0.00           H  
ATOM   2566  C   ASN   196      85.615 127.337  57.854  1.00  0.00           C  
ATOM   2567  O   ASN   196      85.658 127.030  56.612  1.00  0.00           O  
ATOM   2568  N   GLN   197      84.464 127.583  58.394  1.00  0.00           N  
ATOM   2569  H   GLN   197      84.446 127.497  59.400  1.00  0.00           H  
ATOM   2570  CA  GLN   197      83.182 127.804  57.765  1.00  0.00           C  
ATOM   2571  HA  GLN   197      83.279 127.934  56.687  1.00  0.00           H  
ATOM   2572  CB  GLN   197      82.314 126.608  57.925  1.00  0.00           C  
ATOM   2573  HB2 GLN   197      82.078 126.314  58.948  1.00  0.00           H  
ATOM   2574  HB3 GLN   197      81.371 126.718  57.390  1.00  0.00           H  
ATOM   2575  CG  GLN   197      82.810 125.405  57.110  1.00  0.00           C  
ATOM   2576  HG2 GLN   197      83.896 125.330  57.170  1.00  0.00           H  
ATOM   2577  HG3 GLN   197      82.379 124.475  57.482  1.00  0.00           H  
ATOM   2578  CD  GLN   197      82.696 125.505  55.575  1.00  0.00           C  
ATOM   2579  OE1 GLN   197      81.993 126.359  55.021  1.00  0.00           O  
ATOM   2580  NE2 GLN   197      83.314 124.623  54.849  1.00  0.00           N  
ATOM   2581 HE21 GLN   197      83.734 123.781  55.216  1.00  0.00           H  
ATOM   2582 HE22 GLN   197      83.165 124.706  53.853  1.00  0.00           H  
ATOM   2583  C   GLN   197      82.377 129.073  58.185  1.00  0.00           C  
ATOM   2584  O   GLN   197      81.337 129.455  57.562  1.00  0.00           O  
ATOM   2585  N   ASP   198      82.844 129.814  59.145  1.00  0.00           N  
ATOM   2586  H   ASP   198      83.691 129.521  59.611  1.00  0.00           H  
ATOM   2587  CA  ASP   198      82.173 130.980  59.733  1.00  0.00           C  
ATOM   2588  HA  ASP   198      81.169 130.688  60.040  1.00  0.00           H  
ATOM   2589  CB  ASP   198      82.960 131.479  60.961  1.00  0.00           C  
ATOM   2590  HB2 ASP   198      83.960 131.667  60.570  1.00  0.00           H  
ATOM   2591  HB3 ASP   198      82.391 132.342  61.308  1.00  0.00           H  
ATOM   2592  CG  ASP   198      83.032 130.486  62.092  1.00  0.00           C  
ATOM   2593  OD1 ASP   198      83.594 130.784  63.127  1.00  0.00           O  
ATOM   2594  OD2 ASP   198      82.482 129.396  62.026  1.00  0.00           O  
ATOM   2595  C   ASP   198      82.062 132.102  58.756  1.00  0.00           C  
ATOM   2596  O   ASP   198      83.020 132.332  58.040  1.00  0.00           O  
ATOM   2597  N   GLN   199      81.013 132.876  58.837  1.00  0.00           N  
ATOM   2598  H   GLN   199      80.365 132.727  59.597  1.00  0.00           H  
ATOM   2599  CA  GLN   199      80.808 134.042  57.983  1.00  0.00           C  
ATOM   2600  HA  GLN   199      80.908 133.791  56.927  1.00  0.00           H  
ATOM   2601  CB  GLN   199      79.458 134.603  58.256  1.00  0.00           C  
ATOM   2602  HB2 GLN   199      78.726 133.859  58.571  1.00  0.00           H  
ATOM   2603  HB3 GLN   199      79.646 135.273  59.095  1.00  0.00           H  
ATOM   2604  CG  GLN   199      78.799 135.445  57.133  1.00  0.00           C  
ATOM   2605  HG2 GLN   199      77.841 135.931  57.315  1.00  0.00           H  
ATOM   2606  HG3 GLN   199      79.337 136.354  56.865  1.00  0.00           H  
ATOM   2607  CD  GLN   199      78.565 134.624  55.839  1.00  0.00           C  
ATOM   2608  OE1 GLN   199      77.984 133.550  55.806  1.00  0.00           O  
ATOM   2609  NE2 GLN   199      79.087 135.000  54.666  1.00  0.00           N  
ATOM   2610 HE21 GLN   199      79.480 135.931  54.646  1.00  0.00           H  
ATOM   2611 HE22 GLN   199      79.210 134.283  53.966  1.00  0.00           H  
ATOM   2612  C   GLN   199      81.878 135.145  58.261  1.00  0.00           C  
ATOM   2613  O   GLN   199      82.133 135.498  59.450  1.00  0.00           O  
ATOM   2614  N   SER   200      82.679 135.645  57.289  1.00  0.00           N  
ATOM   2615  H   SER   200      83.384 136.216  57.733  1.00  0.00           H  
ATOM   2616  CA  SER   200      82.348 135.821  55.868  1.00  0.00           C  
ATOM   2617  HA  SER   200      81.265 135.941  55.839  1.00  0.00           H  
ATOM   2618  CB  SER   200      83.002 137.128  55.327  1.00  0.00           C  
ATOM   2619  HB2 SER   200      82.481 137.354  54.396  1.00  0.00           H  
ATOM   2620  HB3 SER   200      82.618 137.864  56.033  1.00  0.00           H  
ATOM   2621  OG  SER   200      84.407 137.128  55.353  1.00  0.00           O  
ATOM   2622  HG  SER   200      84.741 137.116  56.252  1.00  0.00           H  
ATOM   2623  C   SER   200      82.576 134.610  54.990  1.00  0.00           C  
ATOM   2624  O   SER   200      82.083 134.525  53.872  1.00  0.00           O  
ATOM   2625  N   GLY   201      83.300 133.613  55.484  1.00  0.00           N  
ATOM   2626  H   GLY   201      83.674 133.731  56.415  1.00  0.00           H  
ATOM   2627  CA  GLY   201      83.577 132.384  54.781  1.00  0.00           C  
ATOM   2628  HA2 GLY   201      83.785 132.513  53.719  1.00  0.00           H  
ATOM   2629  HA3 GLY   201      84.511 132.046  55.230  1.00  0.00           H  
ATOM   2630  C   GLY   201      82.482 131.334  55.056  1.00  0.00           C  
ATOM   2631  O   GLY   201      81.365 131.627  55.367  1.00  0.00           O  
ATOM   2632  N   GLY   202      82.786 130.044  54.948  1.00  0.00           N  
ATOM   2633  H   GLY   202      82.006 129.449  55.191  1.00  0.00           H  
ATOM   2634  CA  GLY   202      84.019 129.342  54.647  1.00  0.00           C  
ATOM   2635  HA2 GLY   202      84.812 129.756  55.270  1.00  0.00           H  
ATOM   2636  HA3 GLY   202      83.999 128.298  54.959  1.00  0.00           H  
ATOM   2637  C   GLY   202      84.539 129.618  53.226  1.00  0.00           C  
ATOM   2638  O   GLY   202      84.057 130.449  52.509  1.00  0.00           O  
ATOM   2639  N   GLY   203      85.699 129.166  52.802  1.00  0.00           N  
ATOM   2640  H   GLY   203      86.065 129.441  51.901  1.00  0.00           H  
ATOM   2641  CA  GLY   203      86.374 127.970  53.365  1.00  0.00           C  
ATOM   2642  HA2 GLY   203      85.678 127.378  53.960  1.00  0.00           H  
ATOM   2643  HA3 GLY   203      86.827 127.449  52.522  1.00  0.00           H  
ATOM   2644  C   GLY   203      87.494 128.384  54.355  1.00  0.00           C  
ATOM   2645  O   GLY   203      87.456 129.461  54.917  1.00  0.00           O  
ATOM   2646  N   GLY   204      88.580 127.584  54.589  1.00  0.00           N  
ATOM   2647  H   GLY   204      88.678 126.715  54.085  1.00  0.00           H  
ATOM   2648  CA  GLY   204      89.751 128.151  55.306  1.00  0.00           C  
ATOM   2649  HA2 GLY   204      89.829 129.186  54.974  1.00  0.00           H  
ATOM   2650  HA3 GLY   204      89.637 128.116  56.389  1.00  0.00           H  
ATOM   2651  C   GLY   204      91.056 127.493  54.875  1.00  0.00           C  
ATOM   2652  O   GLY   204      91.033 126.680  53.973  1.00  0.00           O  
ATOM   2653  N   SER   205      92.222 127.719  55.562  1.00  0.00           N  
ATOM   2654  H   SER   205      92.945 127.087  55.250  1.00  0.00           H  
ATOM   2655  CA  SER   205      92.340 128.558  56.789  1.00  0.00           C  
ATOM   2656  HA  SER   205      91.459 129.199  56.806  1.00  0.00           H  
ATOM   2657  CB  SER   205      92.325 127.711  58.042  1.00  0.00           C  
ATOM   2658  HB2 SER   205      93.004 126.871  57.891  1.00  0.00           H  
ATOM   2659  HB3 SER   205      92.638 128.287  58.913  1.00  0.00           H  
ATOM   2660  OG  SER   205      91.063 127.185  58.296  1.00  0.00           O  
ATOM   2661  HG  SER   205      91.057 126.754  59.154  1.00  0.00           H  
ATOM   2662  C   SER   205      93.661 129.359  56.770  1.00  0.00           C  
ATOM   2663  O   SER   205      94.239 129.710  57.832  1.00  0.00           O  
ATOM   2664  N   GLY   206      94.242 129.560  55.616  1.00  0.00           N  
ATOM   2665  H   GLY   206      93.824 129.162  54.787  1.00  0.00           H  
ATOM   2666  CA  GLY   206      95.555 130.111  55.421  1.00  0.00           C  
ATOM   2667  HA2 GLY   206      96.184 130.032  56.308  1.00  0.00           H  
ATOM   2668  HA3 GLY   206      95.994 129.594  54.568  1.00  0.00           H  
ATOM   2669  C   GLY   206      95.542 131.562  55.076  1.00  0.00           C  
ATOM   2670  O   GLY   206      94.561 132.259  54.844  1.00  0.00           O  
ATOM   2671  N   GLY   207      96.672 132.238  55.105  1.00  0.00           N  
ATOM   2672  H   GLY   207      96.562 133.227  55.276  1.00  0.00           H  
ATOM   2673  CA  GLY   207      97.994 131.754  54.782  1.00  0.00           C  
ATOM   2674  HA2 GLY   207      98.736 132.488  55.098  1.00  0.00           H  
ATOM   2675  HA3 GLY   207      98.066 130.782  55.270  1.00  0.00           H  
ATOM   2676  C   GLY   207      98.374 131.543  53.276  1.00  0.00           C  
ATOM   2677  O   GLY   207      99.408 131.019  52.935  1.00  0.00           O  
ATOM   2678  N   TYR   208      97.492 132.045  52.425  1.00  0.00           N  
ATOM   2679  H   TYR   208      96.596 132.400  52.728  1.00  0.00           H  
ATOM   2680  CA  TYR   208      97.581 131.878  51.011  1.00  0.00           C  
ATOM   2681  HA  TYR   208      98.586 131.656  50.654  1.00  0.00           H  
ATOM   2682  CB  TYR   208      96.625 130.771  50.677  1.00  0.00           C  
ATOM   2683  HB2 TYR   208      97.047 129.868  51.118  1.00  0.00           H  
ATOM   2684  HB3 TYR   208      95.650 131.065  51.066  1.00  0.00           H  
ATOM   2685  CG  TYR   208      96.581 130.462  49.170  1.00  0.00           C  
ATOM   2686  CD1 TYR   208      97.689 129.839  48.542  1.00  0.00           C  
ATOM   2687  HD1 TYR   208      98.488 129.577  49.221  1.00  0.00           H  
ATOM   2688  CE1 TYR   208      97.731 129.818  47.128  1.00  0.00           C  
ATOM   2689  HE1 TYR   208      98.672 129.572  46.658  1.00  0.00           H  
ATOM   2690  CZ  TYR   208      96.542 130.143  46.403  1.00  0.00           C  
ATOM   2691  OH  TYR   208      96.524 129.983  45.049  1.00  0.00           O  
ATOM   2692  HH  TYR   208      97.403 129.888  44.674  1.00  0.00           H  
ATOM   2693  CE2 TYR   208      95.434 130.636  47.082  1.00  0.00           C  
ATOM   2694  HE2 TYR   208      94.579 130.921  46.486  1.00  0.00           H  
ATOM   2695  CD2 TYR   208      95.474 130.855  48.424  1.00  0.00           C  
ATOM   2696  HD2 TYR   208      94.640 131.217  49.008  1.00  0.00           H  
ATOM   2697  C   TYR   208      97.249 133.138  50.286  1.00  0.00           C  
ATOM   2698  O   TYR   208      96.463 133.993  50.695  1.00  0.00           O  
ATOM   2699  N   GLY   209      97.954 133.320  49.160  1.00  0.00           N  
ATOM   2700  H   GLY   209      98.741 132.716  48.976  1.00  0.00           H  
ATOM   2701  CA  GLY   209      97.810 134.494  48.282  1.00  0.00           C  
ATOM   2702  HA2 GLY   209      98.270 135.316  48.831  1.00  0.00           H  
ATOM   2703  HA3 GLY   209      98.391 134.330  47.374  1.00  0.00           H  
ATOM   2704  C   GLY   209      96.353 134.917  47.913  1.00  0.00           C  
ATOM   2705  O   GLY   209      95.425 134.036  47.680  1.00  0.00           O  
ATOM   2706  N   GLN   210      96.085 136.252  47.806  1.00  0.00           N  
ATOM   2707  H   GLN   210      95.152 136.398  47.447  1.00  0.00           H  
ATOM   2708  CA  GLN   210      96.814 137.457  48.232  1.00  0.00           C  
ATOM   2709  HA  GLN   210      96.224 138.291  47.852  1.00  0.00           H  
ATOM   2710  CB  GLN   210      96.835 137.659  49.744  1.00  0.00           C  
ATOM   2711  HB2 GLN   210      97.384 136.805  50.141  1.00  0.00           H  
ATOM   2712  HB3 GLN   210      97.455 138.544  49.884  1.00  0.00           H  
ATOM   2713  CG  GLN   210      95.603 137.671  50.602  1.00  0.00           C  
ATOM   2714  HG2 GLN   210      95.141 136.684  50.625  1.00  0.00           H  
ATOM   2715  HG3 GLN   210      95.805 137.896  51.649  1.00  0.00           H  
ATOM   2716  CD  GLN   210      94.670 138.762  50.134  1.00  0.00           C  
ATOM   2717  OE1 GLN   210      95.072 139.915  50.041  1.00  0.00           O  
ATOM   2718  NE2 GLN   210      93.404 138.388  49.947  1.00  0.00           N  
ATOM   2719 HE21 GLN   210      92.742 139.068  49.603  1.00  0.00           H  
ATOM   2720 HE22 GLN   210      93.083 137.431  49.918  1.00  0.00           H  
ATOM   2721  C   GLN   210      98.213 137.552  47.537  1.00  0.00           C  
ATOM   2722  O   GLN   210      99.251 137.469  48.156  1.00  0.00           O  
ATOM   2723  N   GLN   211      98.128 137.666  46.223  1.00  0.00           N  
ATOM   2724  H   GLN   211      97.230 137.927  45.840  1.00  0.00           H  
ATOM   2725  CA  GLN   211      99.250 137.649  45.253  1.00  0.00           C  
ATOM   2726  HA  GLN   211     100.017 137.068  45.765  1.00  0.00           H  
ATOM   2727  CB  GLN   211      98.839 136.777  44.002  1.00  0.00           C  
ATOM   2728  HB2 GLN   211      97.971 137.219  43.513  1.00  0.00           H  
ATOM   2729  HB3 GLN   211      99.668 136.839  43.297  1.00  0.00           H  
ATOM   2730  CG  GLN   211      98.685 135.341  44.452  1.00  0.00           C  
ATOM   2731  HG2 GLN   211      99.373 134.762  43.835  1.00  0.00           H  
ATOM   2732  HG3 GLN   211      99.124 135.181  45.438  1.00  0.00           H  
ATOM   2733  CD  GLN   211      97.273 134.770  44.439  1.00  0.00           C  
ATOM   2734  OE1 GLN   211      96.286 135.472  44.638  1.00  0.00           O  
ATOM   2735  NE2 GLN   211      97.124 133.488  44.382  1.00  0.00           N  
ATOM   2736 HE21 GLN   211      97.847 132.786  44.310  1.00  0.00           H  
ATOM   2737 HE22 GLN   211      96.172 133.187  44.229  1.00  0.00           H  
ATOM   2738  C   GLN   211      99.701 139.103  44.992  1.00  0.00           C  
ATOM   2739  O   GLN   211      99.524 139.586  43.915  1.00  0.00           O  
ATOM   2740  N   ASP   212     100.291 139.646  46.043  1.00  0.00           N  
ATOM   2741  H   ASP   212     100.372 139.053  46.856  1.00  0.00           H  
ATOM   2742  CA  ASP   212     101.127 140.850  46.014  1.00  0.00           C  
ATOM   2743  HA  ASP   212     101.963 140.642  45.346  1.00  0.00           H  
ATOM   2744  CB  ASP   212     100.366 142.173  45.498  1.00  0.00           C  
ATOM   2745  HB2 ASP   212      99.340 142.228  45.863  1.00  0.00           H  
ATOM   2746  HB3 ASP   212     100.736 143.090  45.956  1.00  0.00           H  
ATOM   2747  CG  ASP   212     100.456 142.415  43.915  1.00  0.00           C  
ATOM   2748  OD1 ASP   212      99.451 142.958  43.337  1.00  0.00           O  
ATOM   2749  OD2 ASP   212     101.616 142.333  43.399  1.00  0.00           O  
ATOM   2750  C   ASP   212     101.743 141.078  47.394  1.00  0.00           C  
ATOM   2751  O   ASP   212     101.019 140.922  48.387  1.00  0.00           O  
ATOM   2752  N   ARG   213     103.055 141.537  47.395  1.00  0.00           N  
ATOM   2753  H   ARG   213     103.353 141.903  46.502  1.00  0.00           H  
ATOM   2754  CA  ARG   213     103.963 141.787  48.515  1.00  0.00           C  
ATOM   2755  HA  ARG   213     104.301 140.937  49.109  1.00  0.00           H  
ATOM   2756  CB  ARG   213     105.113 142.610  48.006  1.00  0.00           C  
ATOM   2757  HB2 ARG   213     104.772 143.404  47.342  1.00  0.00           H  
ATOM   2758  HB3 ARG   213     105.678 143.131  48.779  1.00  0.00           H  
ATOM   2759  CG  ARG   213     106.070 141.837  47.159  1.00  0.00           C  
ATOM   2760  HG2 ARG   213     105.585 141.491  46.246  1.00  0.00           H  
ATOM   2761  HG3 ARG   213     106.905 142.501  46.933  1.00  0.00           H  
ATOM   2762  CD  ARG   213     106.660 140.587  47.861  1.00  0.00           C  
ATOM   2763  HD2 ARG   213     106.928 140.900  48.870  1.00  0.00           H  
ATOM   2764  HD3 ARG   213     105.923 139.785  47.816  1.00  0.00           H  
ATOM   2765  NE  ARG   213     107.857 140.010  47.169  1.00  0.00           N  
ATOM   2766  HE  ARG   213     108.114 140.195  46.210  1.00  0.00           H  
ATOM   2767  CZ  ARG   213     108.726 139.131  47.742  1.00  0.00           C  
ATOM   2768  NH1 ARG   213     108.531 138.475  48.824  1.00  0.00           N  
ATOM   2769 HH11 ARG   213     109.297 137.877  49.100  1.00  0.00           H  
ATOM   2770 HH12 ARG   213     107.615 138.609  49.228  1.00  0.00           H  
ATOM   2771  NH2 ARG   213     109.845 138.806  47.079  1.00  0.00           N  
ATOM   2772 HH21 ARG   213     110.519 138.161  47.465  1.00  0.00           H  
ATOM   2773 HH22 ARG   213     109.834 138.843  46.070  1.00  0.00           H  
ATOM   2774  C   ARG   213     103.384 142.667  49.655  1.00  0.00           C  
ATOM   2775  O   ARG   213     102.513 143.447  49.443  1.00  0.00           O  
ATOM   2776  N   GLY   214     103.812 142.514  50.912  1.00  0.00           N  
ATOM   2777  H   GLY   214     103.189 143.022  51.525  1.00  0.00           H  
ATOM   2778  CA  GLY   214     104.939 141.727  51.476  1.00  0.00           C  
ATOM   2779  HA2 GLY   214     104.594 140.693  51.456  1.00  0.00           H  
ATOM   2780  HA3 GLY   214     105.810 141.873  50.837  1.00  0.00           H  
ATOM   2781  C   GLY   214     105.144 141.980  52.963  1.00  0.00           C  
ATOM   2782  O   GLY   214     105.691 143.069  53.215  1.00  0.00           O  
ATOM   2783  OXT GLY   214     104.600 141.171  53.742  1.00  0.00           O  
TER    2784      GLY   214 
END   
