# Supplementary material for: Visualization of oligomerization, clustering, and density transition of intrinsically disordered proteins
Source: Natl Sci Rev. 2026 Feb 14;13(7):nwag107. doi: 10.1093/nsr/nwag107 (PMC13114874; doi:10.1093/nsr/nwag107)
Supplement: nwag107_Supplemental_Files [file nwag107_supplemental_files.zip › SI-MD-Structures/MD-Sturctures/frame117.pdb]

CRYST1  135.081  149.243  136.845  90.00  90.00  90.00               1
ATOM      1  N   MET     1      30.310  57.843  82.658  1.00  0.00           N  
ATOM      2  H1  MET     1      30.065  58.136  81.723  1.00  0.00           H  
ATOM      3  H2  MET     1      30.976  57.084  82.695  1.00  0.00           H  
ATOM      4  H3  MET     1      29.424  57.497  82.996  1.00  0.00           H  
ATOM      5  CA  MET     1      30.738  59.026  83.504  1.00  0.00           C  
ATOM      6  HA  MET     1      30.795  58.649  84.525  1.00  0.00           H  
ATOM      7  CB  MET     1      32.119  59.608  83.095  1.00  0.00           C  
ATOM      8  HB2 MET     1      32.047  59.932  82.057  1.00  0.00           H  
ATOM      9  HB3 MET     1      32.380  60.498  83.669  1.00  0.00           H  
ATOM     10  CG  MET     1      33.300  58.580  83.138  1.00  0.00           C  
ATOM     11  HG2 MET     1      34.222  59.154  83.234  1.00  0.00           H  
ATOM     12  HG3 MET     1      33.085  57.963  84.011  1.00  0.00           H  
ATOM     13  SD  MET     1      33.393  57.471  81.737  1.00  0.00           S  
ATOM     14  CE  MET     1      33.828  58.503  80.267  1.00  0.00           C  
ATOM     15  HE1 MET     1      33.426  58.012  79.381  1.00  0.00           H  
ATOM     16  HE2 MET     1      33.398  59.503  80.333  1.00  0.00           H  
ATOM     17  HE3 MET     1      34.904  58.678  80.261  1.00  0.00           H  
ATOM     18  C   MET     1      29.669  60.145  83.413  1.00  0.00           C  
ATOM     19  O   MET     1      29.449  60.613  82.315  1.00  0.00           O  
ATOM     20  N   ALA     2      29.034  60.630  84.440  1.00  0.00           N  
ATOM     21  H   ALA     2      28.260  61.239  84.216  1.00  0.00           H  
ATOM     22  CA  ALA     2      29.239  60.301  85.861  1.00  0.00           C  
ATOM     23  HA  ALA     2      28.508  60.852  86.453  1.00  0.00           H  
ATOM     24  CB  ALA     2      28.850  58.864  86.291  1.00  0.00           C  
ATOM     25  HB1 ALA     2      27.868  58.876  86.764  1.00  0.00           H  
ATOM     26  HB2 ALA     2      28.762  58.178  85.449  1.00  0.00           H  
ATOM     27  HB3 ALA     2      29.505  58.498  87.081  1.00  0.00           H  
ATOM     28  C   ALA     2      30.668  60.666  86.357  1.00  0.00           C  
ATOM     29  O   ALA     2      31.509  59.803  86.474  1.00  0.00           O  
ATOM     30  N   SER     3      31.070  61.921  86.534  1.00  0.00           N  
ATOM     31  H   SER     3      32.073  61.921  86.651  1.00  0.00           H  
ATOM     32  CA  SER     3      30.360  63.259  86.505  1.00  0.00           C  
ATOM     33  HA  SER     3      29.488  63.216  87.158  1.00  0.00           H  
ATOM     34  CB  SER     3      31.295  64.327  87.057  1.00  0.00           C  
ATOM     35  HB2 SER     3      31.680  64.121  88.056  1.00  0.00           H  
ATOM     36  HB3 SER     3      32.153  64.273  86.387  1.00  0.00           H  
ATOM     37  OG  SER     3      30.731  65.605  86.987  1.00  0.00           O  
ATOM     38  HG  SER     3      31.376  66.046  87.544  1.00  0.00           H  
ATOM     39  C   SER     3      29.807  63.699  85.170  1.00  0.00           C  
ATOM     40  O   SER     3      30.397  63.367  84.114  1.00  0.00           O  
ATOM     41  N   ASN     4      28.749  64.521  85.184  1.00  0.00           N  
ATOM     42  H   ASN     4      28.375  64.693  86.106  1.00  0.00           H  
ATOM     43  CA  ASN     4      28.193  65.194  83.979  1.00  0.00           C  
ATOM     44  HA  ASN     4      28.663  64.905  83.039  1.00  0.00           H  
ATOM     45  CB  ASN     4      26.741  64.839  83.779  1.00  0.00           C  
ATOM     46  HB2 ASN     4      26.099  65.187  84.587  1.00  0.00           H  
ATOM     47  HB3 ASN     4      26.302  65.443  82.985  1.00  0.00           H  
ATOM     48  CG  ASN     4      26.476  63.406  83.546  1.00  0.00           C  
ATOM     49  OD1 ASN     4      26.382  62.514  84.442  1.00  0.00           O  
ATOM     50  ND2 ASN     4      26.213  63.000  82.322  1.00  0.00           N  
ATOM     51 HD21 ASN     4      26.116  62.006  82.170  1.00  0.00           H  
ATOM     52 HD22 ASN     4      26.145  63.712  81.610  1.00  0.00           H  
ATOM     53  C   ASN     4      28.290  66.684  84.182  1.00  0.00           C  
ATOM     54  O   ASN     4      27.407  67.293  84.835  1.00  0.00           O  
ATOM     55  N   ASP     5      29.391  67.345  83.834  1.00  0.00           N  
ATOM     56  H   ASP     5      29.447  68.309  84.131  1.00  0.00           H  
ATOM     57  CA  ASP     5      30.611  66.878  83.204  1.00  0.00           C  
ATOM     58  HA  ASP     5      30.718  65.794  83.176  1.00  0.00           H  
ATOM     59  CB  ASP     5      30.550  67.548  81.773  1.00  0.00           C  
ATOM     60  HB2 ASP     5      30.483  68.627  81.911  1.00  0.00           H  
ATOM     61  HB3 ASP     5      31.461  67.280  81.238  1.00  0.00           H  
ATOM     62  CG  ASP     5      29.474  67.083  80.802  1.00  0.00           C  
ATOM     63  OD1 ASP     5      29.196  67.853  79.858  1.00  0.00           O  
ATOM     64  OD2 ASP     5      28.844  66.044  80.970  1.00  0.00           O  
ATOM     65  C   ASP     5      31.855  67.463  83.887  1.00  0.00           C  
ATOM     66  O   ASP     5      31.864  68.598  84.444  1.00  0.00           O  
ATOM     67  N   TYR     6      33.062  66.778  83.811  1.00  0.00           N  
ATOM     68  H   TYR     6      33.083  65.872  83.364  1.00  0.00           H  
ATOM     69  CA  TYR     6      34.286  67.373  84.459  1.00  0.00           C  
ATOM     70  HA  TYR     6      33.975  67.726  85.442  1.00  0.00           H  
ATOM     71  CB  TYR     6      35.345  66.274  84.482  1.00  0.00           C  
ATOM     72  HB2 TYR     6      35.668  65.898  83.511  1.00  0.00           H  
ATOM     73  HB3 TYR     6      36.147  66.889  84.891  1.00  0.00           H  
ATOM     74  CG  TYR     6      34.986  65.118  85.414  1.00  0.00           C  
ATOM     75  CD1 TYR     6      34.772  63.848  84.848  1.00  0.00           C  
ATOM     76  HD1 TYR     6      34.953  63.737  83.789  1.00  0.00           H  
ATOM     77  CE1 TYR     6      34.487  62.777  85.675  1.00  0.00           C  
ATOM     78  HE1 TYR     6      34.329  61.811  85.220  1.00  0.00           H  
ATOM     79  CZ  TYR     6      34.439  62.928  87.039  1.00  0.00           C  
ATOM     80  OH  TYR     6      34.015  61.853  87.809  1.00  0.00           O  
ATOM     81  HH  TYR     6      34.252  61.978  88.731  1.00  0.00           H  
ATOM     82  CE2 TYR     6      34.758  64.194  87.610  1.00  0.00           C  
ATOM     83  HE2 TYR     6      34.673  64.399  88.667  1.00  0.00           H  
ATOM     84  CD2 TYR     6      34.997  65.295  86.800  1.00  0.00           C  
ATOM     85  HD2 TYR     6      35.261  66.207  87.315  1.00  0.00           H  
ATOM     86  C   TYR     6      34.839  68.670  83.793  1.00  0.00           C  
ATOM     87  O   TYR     6      35.187  68.585  82.630  1.00  0.00           O  
ATOM     88  N   THR     7      34.940  69.781  84.497  1.00  0.00           N  
ATOM     89  H   THR     7      34.816  69.710  85.497  1.00  0.00           H  
ATOM     90  CA  THR     7      35.270  71.043  83.948  1.00  0.00           C  
ATOM     91  HA  THR     7      35.619  70.984  82.917  1.00  0.00           H  
ATOM     92  CB  THR     7      33.971  71.926  83.850  1.00  0.00           C  
ATOM     93  HB  THR     7      33.297  71.335  83.230  1.00  0.00           H  
ATOM     94  CG2 THR     7      33.324  72.196  85.180  1.00  0.00           C  
ATOM     95 HG21 THR     7      32.324  72.603  85.037  1.00  0.00           H  
ATOM     96 HG22 THR     7      33.157  71.270  85.731  1.00  0.00           H  
ATOM     97 HG23 THR     7      33.940  72.849  85.798  1.00  0.00           H  
ATOM     98  OG1 THR     7      34.262  73.153  83.184  1.00  0.00           O  
ATOM     99  HG1 THR     7      33.831  73.199  82.327  1.00  0.00           H  
ATOM    100  C   THR     7      36.346  71.718  84.847  1.00  0.00           C  
ATOM    101  O   THR     7      36.540  71.395  86.031  1.00  0.00           O  
ATOM    102  N   GLN     8      37.105  72.697  84.332  1.00  0.00           N  
ATOM    103  H   GLN     8      36.817  72.937  83.395  1.00  0.00           H  
ATOM    104  CA  GLN     8      38.206  73.357  85.020  1.00  0.00           C  
ATOM    105  HA  GLN     8      38.991  72.645  85.274  1.00  0.00           H  
ATOM    106  CB  GLN     8      38.914  74.313  84.097  1.00  0.00           C  
ATOM    107  HB2 GLN     8      38.242  75.076  83.705  1.00  0.00           H  
ATOM    108  HB3 GLN     8      39.624  74.828  84.744  1.00  0.00           H  
ATOM    109  CG  GLN     8      39.594  73.676  82.844  1.00  0.00           C  
ATOM    110  HG2 GLN     8      40.458  73.057  83.088  1.00  0.00           H  
ATOM    111  HG3 GLN     8      38.814  73.105  82.340  1.00  0.00           H  
ATOM    112  CD  GLN     8      40.036  74.737  81.800  1.00  0.00           C  
ATOM    113  OE1 GLN     8      39.918  75.926  81.904  1.00  0.00           O  
ATOM    114  NE2 GLN     8      40.618  74.363  80.734  1.00  0.00           N  
ATOM    115 HE21 GLN     8      40.741  73.371  80.595  1.00  0.00           H  
ATOM    116 HE22 GLN     8      41.030  75.132  80.224  1.00  0.00           H  
ATOM    117  C   GLN     8      37.667  74.090  86.261  1.00  0.00           C  
ATOM    118  O   GLN     8      36.525  74.586  86.268  1.00  0.00           O  
ATOM    119  N   GLN     9      38.322  74.204  87.402  1.00  0.00           N  
ATOM    120  H   GLN     9      37.809  74.779  88.056  1.00  0.00           H  
ATOM    121  CA  GLN     9      39.666  73.643  87.767  1.00  0.00           C  
ATOM    122  HA  GLN     9      39.970  73.991  88.754  1.00  0.00           H  
ATOM    123  CB  GLN     9      39.533  72.088  88.002  1.00  0.00           C  
ATOM    124  HB2 GLN     9      39.138  71.713  87.059  1.00  0.00           H  
ATOM    125  HB3 GLN     9      40.490  71.567  88.013  1.00  0.00           H  
ATOM    126  CG  GLN     9      38.715  71.593  89.187  1.00  0.00           C  
ATOM    127  HG2 GLN     9      39.295  71.813  90.083  1.00  0.00           H  
ATOM    128  HG3 GLN     9      37.744  72.086  89.221  1.00  0.00           H  
ATOM    129  CD  GLN     9      38.535  70.074  89.120  1.00  0.00           C  
ATOM    130  OE1 GLN     9      39.311  69.268  88.566  1.00  0.00           O  
ATOM    131  NE2 GLN     9      37.522  69.457  89.670  1.00  0.00           N  
ATOM    132 HE21 GLN     9      36.850  69.929  90.257  1.00  0.00           H  
ATOM    133 HE22 GLN     9      37.450  68.469  89.475  1.00  0.00           H  
ATOM    134  C   GLN     9      40.809  74.069  86.848  1.00  0.00           C  
ATOM    135  O   GLN     9      41.412  73.190  86.189  1.00  0.00           O  
ATOM    136  N   ALA    10      41.172  75.353  86.755  1.00  0.00           N  
ATOM    137  H   ALA    10      41.839  75.440  86.001  1.00  0.00           H  
ATOM    138  CA  ALA    10      40.774  76.567  87.388  1.00  0.00           C  
ATOM    139  HA  ALA    10      40.211  76.307  88.284  1.00  0.00           H  
ATOM    140  CB  ALA    10      42.063  77.302  87.818  1.00  0.00           C  
ATOM    141  HB1 ALA    10      42.651  77.489  86.920  1.00  0.00           H  
ATOM    142  HB2 ALA    10      41.757  78.213  88.333  1.00  0.00           H  
ATOM    143  HB3 ALA    10      42.564  76.703  88.579  1.00  0.00           H  
ATOM    144  C   ALA    10      39.830  77.519  86.562  1.00  0.00           C  
ATOM    145  O   ALA    10      40.151  77.835  85.392  1.00  0.00           O  
ATOM    146  N   THR    11      38.758  78.043  87.192  1.00  0.00           N  
ATOM    147  H   THR    11      38.510  77.593  88.062  1.00  0.00           H  
ATOM    148  CA  THR    11      37.785  78.906  86.610  1.00  0.00           C  
ATOM    149  HA  THR    11      38.152  79.361  85.690  1.00  0.00           H  
ATOM    150  CB  THR    11      36.536  78.189  86.204  1.00  0.00           C  
ATOM    151  HB  THR    11      36.071  77.649  87.028  1.00  0.00           H  
ATOM    152  CG2 THR    11      35.526  79.045  85.354  1.00  0.00           C  
ATOM    153 HG21 THR    11      35.999  79.464  84.466  1.00  0.00           H  
ATOM    154 HG22 THR    11      34.653  78.442  85.102  1.00  0.00           H  
ATOM    155 HG23 THR    11      35.278  79.840  86.058  1.00  0.00           H  
ATOM    156  OG1 THR    11      36.888  77.139  85.325  1.00  0.00           O  
ATOM    157  HG1 THR    11      36.661  76.287  85.703  1.00  0.00           H  
ATOM    158  C   THR    11      37.374  80.061  87.541  1.00  0.00           C  
ATOM    159  O   THR    11      36.519  79.892  88.394  1.00  0.00           O  
ATOM    160  N   GLN    12      37.901  81.286  87.457  1.00  0.00           N  
ATOM    161  H   GLN    12      37.523  81.929  88.138  1.00  0.00           H  
ATOM    162  CA  GLN    12      38.969  81.699  86.539  1.00  0.00           C  
ATOM    163  HA  GLN    12      38.495  81.560  85.567  1.00  0.00           H  
ATOM    164  CB  GLN    12      39.237  83.164  86.828  1.00  0.00           C  
ATOM    165  HB2 GLN    12      39.700  83.251  87.811  1.00  0.00           H  
ATOM    166  HB3 GLN    12      40.033  83.503  86.165  1.00  0.00           H  
ATOM    167  CG  GLN    12      38.068  84.128  86.559  1.00  0.00           C  
ATOM    168  HG2 GLN    12      38.343  84.728  85.691  1.00  0.00           H  
ATOM    169  HG3 GLN    12      37.175  83.515  86.442  1.00  0.00           H  
ATOM    170  CD  GLN    12      37.758  85.071  87.752  1.00  0.00           C  
ATOM    171  OE1 GLN    12      38.596  85.477  88.561  1.00  0.00           O  
ATOM    172  NE2 GLN    12      36.532  85.327  87.928  1.00  0.00           N  
ATOM    173 HE21 GLN    12      36.162  85.805  88.737  1.00  0.00           H  
ATOM    174 HE22 GLN    12      35.920  85.176  87.139  1.00  0.00           H  
ATOM    175  C   GLN    12      40.312  80.899  86.584  1.00  0.00           C  
ATOM    176  O   GLN    12      40.771  80.561  87.665  1.00  0.00           O  
ATOM    177  N   SER    13      41.035  80.863  85.436  1.00  0.00           N  
ATOM    178  H   SER    13      40.647  81.366  84.651  1.00  0.00           H  
ATOM    179  CA  SER    13      42.438  80.494  85.315  1.00  0.00           C  
ATOM    180  HA  SER    13      42.486  79.408  85.382  1.00  0.00           H  
ATOM    181  CB  SER    13      42.910  80.798  83.823  1.00  0.00           C  
ATOM    182  HB2 SER    13      42.114  80.401  83.194  1.00  0.00           H  
ATOM    183  HB3 SER    13      42.894  81.885  83.743  1.00  0.00           H  
ATOM    184  OG  SER    13      44.167  80.293  83.500  1.00  0.00           O  
ATOM    185  HG  SER    13      44.427  80.536  82.608  1.00  0.00           H  
ATOM    186  C   SER    13      43.247  81.355  86.237  1.00  0.00           C  
ATOM    187  O   SER    13      43.121  82.609  86.064  1.00  0.00           O  
ATOM    188  N   TYR    14      44.254  80.822  86.967  1.00  0.00           N  
ATOM    189  H   TYR    14      44.445  79.836  86.868  1.00  0.00           H  
ATOM    190  CA  TYR    14      45.130  81.585  87.865  1.00  0.00           C  
ATOM    191  HA  TYR    14      45.084  82.643  87.607  1.00  0.00           H  
ATOM    192  CB  TYR    14      44.529  81.443  89.246  1.00  0.00           C  
ATOM    193  HB2 TYR    14      43.446  81.572  89.239  1.00  0.00           H  
ATOM    194  HB3 TYR    14      44.613  80.406  89.571  1.00  0.00           H  
ATOM    195  CG  TYR    14      45.026  82.395  90.247  1.00  0.00           C  
ATOM    196  CD1 TYR    14      44.687  83.740  90.128  1.00  0.00           C  
ATOM    197  HD1 TYR    14      43.998  84.016  89.343  1.00  0.00           H  
ATOM    198  CE1 TYR    14      45.220  84.696  91.053  1.00  0.00           C  
ATOM    199  HE1 TYR    14      45.069  85.745  90.846  1.00  0.00           H  
ATOM    200  CZ  TYR    14      46.040  84.146  92.113  1.00  0.00           C  
ATOM    201  OH  TYR    14      46.565  85.021  92.997  1.00  0.00           O  
ATOM    202  HH  TYR    14      46.683  84.621  93.862  1.00  0.00           H  
ATOM    203  CE2 TYR    14      46.414  82.831  92.173  1.00  0.00           C  
ATOM    204  HE2 TYR    14      47.044  82.627  93.026  1.00  0.00           H  
ATOM    205  CD2 TYR    14      45.917  81.891  91.255  1.00  0.00           C  
ATOM    206  HD2 TYR    14      46.195  80.852  91.351  1.00  0.00           H  
ATOM    207  C   TYR    14      46.605  81.155  87.866  1.00  0.00           C  
ATOM    208  O   TYR    14      46.940  79.959  87.930  1.00  0.00           O  
ATOM    209  N   GLY    15      47.654  82.011  87.752  1.00  0.00           N  
ATOM    210  H   GLY    15      48.539  81.535  87.644  1.00  0.00           H  
ATOM    211  CA  GLY    15      47.706  83.468  87.886  1.00  0.00           C  
ATOM    212  HA2 GLY    15      46.935  83.910  87.255  1.00  0.00           H  
ATOM    213  HA3 GLY    15      47.702  83.724  88.945  1.00  0.00           H  
ATOM    214  C   GLY    15      48.998  83.968  87.275  1.00  0.00           C  
ATOM    215  O   GLY    15      49.283  83.748  86.069  1.00  0.00           O  
ATOM    216  N   ALA    16      49.758  84.688  88.136  1.00  0.00           N  
ATOM    217  H   ALA    16      49.367  85.028  89.003  1.00  0.00           H  
ATOM    218  CA  ALA    16      51.040  85.323  87.845  1.00  0.00           C  
ATOM    219  HA  ALA    16      50.866  85.856  86.910  1.00  0.00           H  
ATOM    220  CB  ALA    16      51.351  86.358  89.008  1.00  0.00           C  
ATOM    221  HB1 ALA    16      51.360  86.009  90.041  1.00  0.00           H  
ATOM    222  HB2 ALA    16      52.310  86.818  88.770  1.00  0.00           H  
ATOM    223  HB3 ALA    16      50.641  87.181  88.925  1.00  0.00           H  
ATOM    224  C   ALA    16      52.088  84.169  87.651  1.00  0.00           C  
ATOM    225  O   ALA    16      52.218  83.159  88.315  1.00  0.00           O  
ATOM    226  N   TYR    17      53.011  84.422  86.721  1.00  0.00           N  
ATOM    227  H   TYR    17      52.888  85.203  86.092  1.00  0.00           H  
ATOM    228  CA  TYR    17      54.044  83.490  86.370  1.00  0.00           C  
ATOM    229  HA  TYR    17      53.519  82.534  86.358  1.00  0.00           H  
ATOM    230  CB  TYR    17      54.735  83.811  85.005  1.00  0.00           C  
ATOM    231  HB2 TYR    17      54.000  84.168  84.283  1.00  0.00           H  
ATOM    232  HB3 TYR    17      55.413  84.663  85.041  1.00  0.00           H  
ATOM    233  CG  TYR    17      55.503  82.585  84.516  1.00  0.00           C  
ATOM    234  CD1 TYR    17      56.887  82.618  84.927  1.00  0.00           C  
ATOM    235  HD1 TYR    17      57.287  83.447  85.492  1.00  0.00           H  
ATOM    236  CE1 TYR    17      57.704  81.540  84.623  1.00  0.00           C  
ATOM    237  HE1 TYR    17      58.717  81.467  84.990  1.00  0.00           H  
ATOM    238  CZ  TYR    17      57.180  80.501  83.818  1.00  0.00           C  
ATOM    239  OH  TYR    17      57.776  79.376  83.496  1.00  0.00           O  
ATOM    240  HH  TYR    17      58.658  79.184  83.824  1.00  0.00           H  
ATOM    241  CE2 TYR    17      55.797  80.541  83.511  1.00  0.00           C  
ATOM    242  HE2 TYR    17      55.411  79.748  82.888  1.00  0.00           H  
ATOM    243  CD2 TYR    17      54.935  81.599  83.778  1.00  0.00           C  
ATOM    244  HD2 TYR    17      53.940  81.748  83.385  1.00  0.00           H  
ATOM    245  C   TYR    17      54.935  83.443  87.626  1.00  0.00           C  
ATOM    246  O   TYR    17      55.257  84.483  88.206  1.00  0.00           O  
ATOM    247  N   PRO    18      55.483  82.302  88.042  1.00  0.00           N  
ATOM    248  CD  PRO    18      55.004  80.933  87.758  1.00  0.00           C  
ATOM    249  HD2 PRO    18      55.248  80.579  86.757  1.00  0.00           H  
ATOM    250  HD3 PRO    18      53.919  80.924  87.860  1.00  0.00           H  
ATOM    251  CG  PRO    18      55.455  79.933  88.883  1.00  0.00           C  
ATOM    252  HG2 PRO    18      56.410  79.509  88.574  1.00  0.00           H  
ATOM    253  HG3 PRO    18      54.657  79.223  89.100  1.00  0.00           H  
ATOM    254  CB  PRO    18      55.884  80.918  89.947  1.00  0.00           C  
ATOM    255  HB2 PRO    18      56.769  80.565  90.477  1.00  0.00           H  
ATOM    256  HB3 PRO    18      55.129  81.070  90.719  1.00  0.00           H  
ATOM    257  CA  PRO    18      56.247  82.224  89.237  1.00  0.00           C  
ATOM    258  HA  PRO    18      55.977  83.027  89.923  1.00  0.00           H  
ATOM    259  C   PRO    18      57.778  82.397  88.953  1.00  0.00           C  
ATOM    260  O   PRO    18      58.509  81.403  88.966  1.00  0.00           O  
ATOM    261  N   THR    19      58.074  83.659  88.654  1.00  0.00           N  
ATOM    262  H   THR    19      57.409  84.418  88.606  1.00  0.00           H  
ATOM    263  CA  THR    19      59.402  84.153  88.285  1.00  0.00           C  
ATOM    264  HA  THR    19      59.770  83.628  87.403  1.00  0.00           H  
ATOM    265  CB  THR    19      59.318  85.630  87.879  1.00  0.00           C  
ATOM    266  HB  THR    19      60.278  86.086  87.637  1.00  0.00           H  
ATOM    267  CG2 THR    19      58.388  85.747  86.680  1.00  0.00           C  
ATOM    268 HG21 THR    19      58.572  86.684  86.155  1.00  0.00           H  
ATOM    269 HG22 THR    19      58.632  84.932  85.998  1.00  0.00           H  
ATOM    270 HG23 THR    19      57.337  85.814  86.962  1.00  0.00           H  
ATOM    271  OG1 THR    19      58.714  86.477  88.767  1.00  0.00           O  
ATOM    272  HG1 THR    19      59.325  86.657  89.484  1.00  0.00           H  
ATOM    273  C   THR    19      60.349  83.798  89.347  1.00  0.00           C  
ATOM    274  O   THR    19      60.085  84.029  90.519  1.00  0.00           O  
ATOM    275  N   GLN    20      61.540  83.390  89.035  1.00  0.00           N  
ATOM    276  H   GLN    20      61.753  83.240  88.059  1.00  0.00           H  
ATOM    277  CA  GLN    20      62.538  82.953  90.041  1.00  0.00           C  
ATOM    278  HA  GLN    20      62.065  82.121  90.563  1.00  0.00           H  
ATOM    279  CB  GLN    20      63.823  82.477  89.369  1.00  0.00           C  
ATOM    280  HB2 GLN    20      63.455  81.848  88.559  1.00  0.00           H  
ATOM    281  HB3 GLN    20      64.376  83.275  88.872  1.00  0.00           H  
ATOM    282  CG  GLN    20      64.790  81.712  90.174  1.00  0.00           C  
ATOM    283  HG2 GLN    20      65.257  82.405  90.873  1.00  0.00           H  
ATOM    284  HG3 GLN    20      64.282  80.977  90.798  1.00  0.00           H  
ATOM    285  CD  GLN    20      65.888  80.976  89.291  1.00  0.00           C  
ATOM    286  OE1 GLN    20      66.248  81.409  88.198  1.00  0.00           O  
ATOM    287  NE2 GLN    20      66.467  79.904  89.785  1.00  0.00           N  
ATOM    288 HE21 GLN    20      66.081  79.602  90.667  1.00  0.00           H  
ATOM    289 HE22 GLN    20      67.026  79.464  89.068  1.00  0.00           H  
ATOM    290  C   GLN    20      62.895  84.118  90.980  1.00  0.00           C  
ATOM    291  O   GLN    20      63.171  85.205  90.515  1.00  0.00           O  
ATOM    292  N   PRO    21      63.062  83.865  92.304  1.00  0.00           N  
ATOM    293  CD  PRO    21      62.607  82.649  92.972  1.00  0.00           C  
ATOM    294  HD2 PRO    21      63.071  81.759  92.547  1.00  0.00           H  
ATOM    295  HD3 PRO    21      61.526  82.533  92.889  1.00  0.00           H  
ATOM    296  CG  PRO    21      62.938  82.831  94.442  1.00  0.00           C  
ATOM    297  HG2 PRO    21      63.846  82.285  94.697  1.00  0.00           H  
ATOM    298  HG3 PRO    21      62.126  82.326  94.965  1.00  0.00           H  
ATOM    299  CB  PRO    21      63.105  84.328  94.650  1.00  0.00           C  
ATOM    300  HB2 PRO    21      63.944  84.440  95.337  1.00  0.00           H  
ATOM    301  HB3 PRO    21      62.246  84.812  95.114  1.00  0.00           H  
ATOM    302  CA  PRO    21      63.428  84.903  93.279  1.00  0.00           C  
ATOM    303  HA  PRO    21      62.839  85.820  93.251  1.00  0.00           H  
ATOM    304  C   PRO    21      64.910  85.256  93.138  1.00  0.00           C  
ATOM    305  O   PRO    21      65.602  84.605  92.366  1.00  0.00           O  
ATOM    306  N   GLY    22      65.343  86.355  93.810  1.00  0.00           N  
ATOM    307  H   GLY    22      64.699  86.582  94.554  1.00  0.00           H  
ATOM    308  CA  GLY    22      66.619  86.957  93.539  1.00  0.00           C  
ATOM    309  HA2 GLY    22      66.848  86.821  92.482  1.00  0.00           H  
ATOM    310  HA3 GLY    22      66.555  88.035  93.685  1.00  0.00           H  
ATOM    311  C   GLY    22      67.865  86.335  94.321  1.00  0.00           C  
ATOM    312  O   GLY    22      67.919  85.173  94.715  1.00  0.00           O  
ATOM    313  N   GLN    23      68.750  87.303  94.612  1.00  0.00           N  
ATOM    314  H   GLN    23      68.540  88.248  94.322  1.00  0.00           H  
ATOM    315  CA  GLN    23      69.853  87.200  95.589  1.00  0.00           C  
ATOM    316  HA  GLN    23      69.457  86.563  96.380  1.00  0.00           H  
ATOM    317  CB  GLN    23      71.128  86.671  94.884  1.00  0.00           C  
ATOM    318  HB2 GLN    23      71.907  86.588  95.641  1.00  0.00           H  
ATOM    319  HB3 GLN    23      70.986  85.637  94.570  1.00  0.00           H  
ATOM    320  CG  GLN    23      71.613  87.529  93.627  1.00  0.00           C  
ATOM    321  HG2 GLN    23      71.636  88.579  93.918  1.00  0.00           H  
ATOM    322  HG3 GLN    23      72.619  87.192  93.379  1.00  0.00           H  
ATOM    323  CD  GLN    23      70.741  87.338  92.365  1.00  0.00           C  
ATOM    324  OE1 GLN    23      70.412  86.256  91.990  1.00  0.00           O  
ATOM    325  NE2 GLN    23      70.250  88.468  91.884  1.00  0.00           N  
ATOM    326 HE21 GLN    23      70.546  89.369  92.232  1.00  0.00           H  
ATOM    327 HE22 GLN    23      69.684  88.308  91.063  1.00  0.00           H  
ATOM    328  C   GLN    23      70.138  88.546  96.243  1.00  0.00           C  
ATOM    329  O   GLN    23      69.869  89.591  95.635  1.00  0.00           O  
ATOM    330  N   GLY    24      70.685  88.503  97.509  1.00  0.00           N  
ATOM    331  H   GLY    24      70.912  87.639  97.981  1.00  0.00           H  
ATOM    332  CA  GLY    24      71.258  89.649  98.154  1.00  0.00           C  
ATOM    333  HA2 GLY    24      70.534  90.446  98.321  1.00  0.00           H  
ATOM    334  HA3 GLY    24      71.620  89.324  99.129  1.00  0.00           H  
ATOM    335  C   GLY    24      72.478  90.122  97.365  1.00  0.00           C  
ATOM    336  O   GLY    24      73.272  89.331  96.723  1.00  0.00           O  
ATOM    337  N   TYR    25      72.667  91.374  97.267  1.00  0.00           N  
ATOM    338  H   TYR    25      71.987  91.980  97.705  1.00  0.00           H  
ATOM    339  CA  TYR    25      73.720  92.109  96.460  1.00  0.00           C  
ATOM    340  HA  TYR    25      74.676  91.651  96.712  1.00  0.00           H  
ATOM    341  CB  TYR    25      73.390  91.980  94.943  1.00  0.00           C  
ATOM    342  HB2 TYR    25      73.368  90.937  94.625  1.00  0.00           H  
ATOM    343  HB3 TYR    25      72.418  92.460  94.833  1.00  0.00           H  
ATOM    344  CG  TYR    25      74.452  92.627  94.073  1.00  0.00           C  
ATOM    345  CD1 TYR    25      75.707  92.006  93.833  1.00  0.00           C  
ATOM    346  HD1 TYR    25      76.047  91.113  94.335  1.00  0.00           H  
ATOM    347  CE1 TYR    25      76.673  92.680  93.137  1.00  0.00           C  
ATOM    348  HE1 TYR    25      77.700  92.350  93.189  1.00  0.00           H  
ATOM    349  CZ  TYR    25      76.425  93.969  92.600  1.00  0.00           C  
ATOM    350  OH  TYR    25      77.367  94.665  91.930  1.00  0.00           O  
ATOM    351  HH  TYR    25      78.176  94.216  91.674  1.00  0.00           H  
ATOM    352  CE2 TYR    25      75.170  94.467  92.637  1.00  0.00           C  
ATOM    353  HE2 TYR    25      74.994  95.442  92.208  1.00  0.00           H  
ATOM    354  CD2 TYR    25      74.187  93.846  93.436  1.00  0.00           C  
ATOM    355  HD2 TYR    25      73.191  94.247  93.549  1.00  0.00           H  
ATOM    356  C   TYR    25      73.804  93.585  96.843  1.00  0.00           C  
ATOM    357  O   TYR    25      72.868  94.196  97.325  1.00  0.00           O  
ATOM    358  N   SER    26      74.970  94.272  96.643  1.00  0.00           N  
ATOM    359  H   SER    26      75.746  93.701  96.340  1.00  0.00           H  
ATOM    360  CA  SER    26      75.233  95.690  96.751  1.00  0.00           C  
ATOM    361  HA  SER    26      75.337  95.936  97.808  1.00  0.00           H  
ATOM    362  CB  SER    26      76.630  96.077  96.146  1.00  0.00           C  
ATOM    363  HB2 SER    26      77.393  95.495  96.663  1.00  0.00           H  
ATOM    364  HB3 SER    26      76.728  95.765  95.106  1.00  0.00           H  
ATOM    365  OG  SER    26      76.912  97.401  96.300  1.00  0.00           O  
ATOM    366  HG  SER    26      77.789  97.540  95.934  1.00  0.00           H  
ATOM    367  C   SER    26      74.167  96.557  96.064  1.00  0.00           C  
ATOM    368  O   SER    26      73.832  96.392  94.908  1.00  0.00           O  
ATOM    369  N   GLN    27      73.745  97.606  96.778  1.00  0.00           N  
ATOM    370  H   GLN    27      74.064  97.702  97.731  1.00  0.00           H  
ATOM    371  CA  GLN    27      72.903  98.598  96.071  1.00  0.00           C  
ATOM    372  HA  GLN    27      72.258  97.957  95.470  1.00  0.00           H  
ATOM    373  CB  GLN    27      72.002  99.437  96.952  1.00  0.00           C  
ATOM    374  HB2 GLN    27      72.483 100.239  97.512  1.00  0.00           H  
ATOM    375  HB3 GLN    27      71.363 100.042  96.308  1.00  0.00           H  
ATOM    376  CG  GLN    27      71.143  98.582  97.966  1.00  0.00           C  
ATOM    377  HG2 GLN    27      70.198  99.085  98.171  1.00  0.00           H  
ATOM    378  HG3 GLN    27      70.943  97.578  97.593  1.00  0.00           H  
ATOM    379  CD  GLN    27      71.969  98.575  99.218  1.00  0.00           C  
ATOM    380  OE1 GLN    27      72.722  97.609  99.490  1.00  0.00           O  
ATOM    381  NE2 GLN    27      72.085  99.652 100.006  1.00  0.00           N  
ATOM    382 HE21 GLN    27      71.547 100.475  99.771  1.00  0.00           H  
ATOM    383 HE22 GLN    27      72.652  99.608 100.841  1.00  0.00           H  
ATOM    384  C   GLN    27      73.755  99.502  95.139  1.00  0.00           C  
ATOM    385  O   GLN    27      73.213  99.961  94.119  1.00  0.00           O  
ATOM    386  N   GLN    28      74.975  99.900  95.490  1.00  0.00           N  
ATOM    387  H   GLN    28      75.414  99.486  96.299  1.00  0.00           H  
ATOM    388  CA  GLN    28      75.828 100.800  94.680  1.00  0.00           C  
ATOM    389  HA  GLN    28      75.399 101.800  94.614  1.00  0.00           H  
ATOM    390  CB  GLN    28      77.127 101.139  95.524  1.00  0.00           C  
ATOM    391  HB2 GLN    28      76.809 101.597  96.460  1.00  0.00           H  
ATOM    392  HB3 GLN    28      77.457 100.190  95.946  1.00  0.00           H  
ATOM    393  CG  GLN    28      78.317 101.977  95.034  1.00  0.00           C  
ATOM    394  HG2 GLN    28      78.915 102.261  95.900  1.00  0.00           H  
ATOM    395  HG3 GLN    28      78.931 101.395  94.347  1.00  0.00           H  
ATOM    396  CD  GLN    28      77.922 103.276  94.406  1.00  0.00           C  
ATOM    397  OE1 GLN    28      76.768 103.507  94.135  1.00  0.00           O  
ATOM    398  NE2 GLN    28      78.787 104.235  94.172  1.00  0.00           N  
ATOM    399 HE21 GLN    28      78.399 105.167  94.137  1.00  0.00           H  
ATOM    400 HE22 GLN    28      79.700 104.205  94.603  1.00  0.00           H  
ATOM    401  C   GLN    28      76.134 100.267  93.271  1.00  0.00           C  
ATOM    402  O   GLN    28      76.207 101.055  92.353  1.00  0.00           O  
ATOM    403  N   SER    29      76.326  98.953  93.060  1.00  0.00           N  
ATOM    404  H   SER    29      76.156  98.297  93.809  1.00  0.00           H  
ATOM    405  CA  SER    29      76.903  98.369  91.878  1.00  0.00           C  
ATOM    406  HA  SER    29      76.900  97.312  92.145  1.00  0.00           H  
ATOM    407  CB  SER    29      76.073  98.595  90.573  1.00  0.00           C  
ATOM    408  HB2 SER    29      75.823  99.640  90.388  1.00  0.00           H  
ATOM    409  HB3 SER    29      76.518  98.032  89.752  1.00  0.00           H  
ATOM    410  OG  SER    29      74.849  97.874  90.780  1.00  0.00           O  
ATOM    411  HG  SER    29      74.612  98.085  91.686  1.00  0.00           H  
ATOM    412  C   SER    29      78.371  98.881  91.817  1.00  0.00           C  
ATOM    413  O   SER    29      79.104  99.069  92.771  1.00  0.00           O  
ATOM    414  N   SER    30      78.846  99.188  90.568  1.00  0.00           N  
ATOM    415  H   SER    30      78.232  99.132  89.769  1.00  0.00           H  
ATOM    416  CA  SER    30      80.191  99.746  90.273  1.00  0.00           C  
ATOM    417  HA  SER    30      80.929  99.382  90.988  1.00  0.00           H  
ATOM    418  CB  SER    30      80.745  99.484  88.820  1.00  0.00           C  
ATOM    419  HB2 SER    30      80.030  99.758  88.044  1.00  0.00           H  
ATOM    420  HB3 SER    30      81.638 100.068  88.597  1.00  0.00           H  
ATOM    421  OG  SER    30      81.091  98.070  88.776  1.00  0.00           O  
ATOM    422  HG  SER    30      80.336  97.511  88.972  1.00  0.00           H  
ATOM    423  C   SER    30      80.031 101.254  90.387  1.00  0.00           C  
ATOM    424  O   SER    30      79.185 101.800  89.620  1.00  0.00           O  
ATOM    425  N   GLN    31      80.679 102.013  91.299  1.00  0.00           N  
ATOM    426  H   GLN    31      80.502 103.006  91.252  1.00  0.00           H  
ATOM    427  CA  GLN    31      81.941 101.764  91.988  1.00  0.00           C  
ATOM    428  HA  GLN    31      82.254 100.743  91.768  1.00  0.00           H  
ATOM    429  CB  GLN    31      83.027 102.740  91.468  1.00  0.00           C  
ATOM    430  HB2 GLN    31      82.747 102.883  90.424  1.00  0.00           H  
ATOM    431  HB3 GLN    31      83.008 103.675  92.028  1.00  0.00           H  
ATOM    432  CG  GLN    31      84.357 102.087  91.534  1.00  0.00           C  
ATOM    433  HG2 GLN    31      84.711 101.904  92.549  1.00  0.00           H  
ATOM    434  HG3 GLN    31      84.271 101.070  91.150  1.00  0.00           H  
ATOM    435  CD  GLN    31      85.377 102.874  90.758  1.00  0.00           C  
ATOM    436  OE1 GLN    31      85.113 103.727  89.884  1.00  0.00           O  
ATOM    437  NE2 GLN    31      86.642 102.882  91.137  1.00  0.00           N  
ATOM    438 HE21 GLN    31      87.277 103.397  90.544  1.00  0.00           H  
ATOM    439 HE22 GLN    31      87.022 102.078  91.617  1.00  0.00           H  
ATOM    440  C   GLN    31      81.824 101.883  93.534  1.00  0.00           C  
ATOM    441  O   GLN    31      81.287 102.860  94.008  1.00  0.00           O  
ATOM    442  N   PRO    32      82.331 100.885  94.221  1.00  0.00           N  
ATOM    443  CD  PRO    32      83.043  99.674  93.871  1.00  0.00           C  
ATOM    444  HD2 PRO    32      83.859  99.883  93.179  1.00  0.00           H  
ATOM    445  HD3 PRO    32      82.225  99.043  93.521  1.00  0.00           H  
ATOM    446  CG  PRO    32      83.584  99.165  95.200  1.00  0.00           C  
ATOM    447  HG2 PRO    32      84.418  99.805  95.489  1.00  0.00           H  
ATOM    448  HG3 PRO    32      83.854  98.110  95.232  1.00  0.00           H  
ATOM    449  CB  PRO    32      82.422  99.473  96.122  1.00  0.00           C  
ATOM    450  HB2 PRO    32      82.749  99.478  97.162  1.00  0.00           H  
ATOM    451  HB3 PRO    32      81.669  98.702  95.956  1.00  0.00           H  
ATOM    452  CA  PRO    32      82.016 100.896  95.652  1.00  0.00           C  
ATOM    453  HA  PRO    32      80.928 100.918  95.726  1.00  0.00           H  
ATOM    454  C   PRO    32      82.825 101.975  96.500  1.00  0.00           C  
ATOM    455  O   PRO    32      83.870 102.408  96.072  1.00  0.00           O  
ATOM    456  N   TYR    33      82.301 102.492  97.617  1.00  0.00           N  
ATOM    457  H   TYR    33      81.527 101.982  98.017  1.00  0.00           H  
ATOM    458  CA  TYR    33      82.990 103.571  98.361  1.00  0.00           C  
ATOM    459  HA  TYR    33      84.001 103.675  97.966  1.00  0.00           H  
ATOM    460  CB  TYR    33      82.278 104.916  98.103  1.00  0.00           C  
ATOM    461  HB2 TYR    33      81.338 104.680  98.601  1.00  0.00           H  
ATOM    462  HB3 TYR    33      82.708 105.741  98.670  1.00  0.00           H  
ATOM    463  CG  TYR    33      82.069 105.405  96.681  1.00  0.00           C  
ATOM    464  CD1 TYR    33      83.154 105.498  95.759  1.00  0.00           C  
ATOM    465  HD1 TYR    33      84.175 105.293  96.046  1.00  0.00           H  
ATOM    466  CE1 TYR    33      82.940 106.054  94.492  1.00  0.00           C  
ATOM    467  HE1 TYR    33      83.718 106.269  93.774  1.00  0.00           H  
ATOM    468  CZ  TYR    33      81.700 106.476  94.068  1.00  0.00           C  
ATOM    469  OH  TYR    33      81.537 107.080  92.855  1.00  0.00           O  
ATOM    470  HH  TYR    33      82.393 107.220  92.443  1.00  0.00           H  
ATOM    471  CE2 TYR    33      80.694 106.411  95.007  1.00  0.00           C  
ATOM    472  HE2 TYR    33      79.792 106.966  94.796  1.00  0.00           H  
ATOM    473  CD2 TYR    33      80.836 105.850  96.270  1.00  0.00           C  
ATOM    474  HD2 TYR    33      79.944 105.695  96.860  1.00  0.00           H  
ATOM    475  C   TYR    33      83.088 103.188  99.845  1.00  0.00           C  
ATOM    476  O   TYR    33      82.973 103.997 100.693  1.00  0.00           O  
ATOM    477  N   GLY    34      83.305 101.882 100.182  1.00  0.00           N  
ATOM    478  H   GLY    34      83.556 101.223  99.458  1.00  0.00           H  
ATOM    479  CA  GLY    34      83.115 101.364 101.539  1.00  0.00           C  
ATOM    480  HA2 GLY    34      83.703 100.453 101.654  1.00  0.00           H  
ATOM    481  HA3 GLY    34      83.552 101.973 102.330  1.00  0.00           H  
ATOM    482  C   GLY    34      81.735 101.076 101.869  1.00  0.00           C  
ATOM    483  O   GLY    34      80.875 101.780 101.373  1.00  0.00           O  
ATOM    484  N   GLN    35      81.460 100.113 102.774  1.00  0.00           N  
ATOM    485  H   GLN    35      82.212  99.513 103.078  1.00  0.00           H  
ATOM    486  CA  GLN    35      80.072  99.696 103.201  1.00  0.00           C  
ATOM    487  HA  GLN    35      79.446 100.586 103.132  1.00  0.00           H  
ATOM    488  CB  GLN    35      79.506  98.753 102.199  1.00  0.00           C  
ATOM    489  HB2 GLN    35      79.540  99.223 101.216  1.00  0.00           H  
ATOM    490  HB3 GLN    35      80.168  97.889 102.262  1.00  0.00           H  
ATOM    491  CG  GLN    35      78.096  98.275 102.430  1.00  0.00           C  
ATOM    492  HG2 GLN    35      77.744  98.047 101.424  1.00  0.00           H  
ATOM    493  HG3 GLN    35      77.967  97.384 103.044  1.00  0.00           H  
ATOM    494  CD  GLN    35      77.164  99.394 102.882  1.00  0.00           C  
ATOM    495  OE1 GLN    35      76.837 100.329 102.192  1.00  0.00           O  
ATOM    496  NE2 GLN    35      76.580  99.206 104.069  1.00  0.00           N  
ATOM    497 HE21 GLN    35      76.795  98.390 104.623  1.00  0.00           H  
ATOM    498 HE22 GLN    35      75.881  99.883 104.340  1.00  0.00           H  
ATOM    499  C   GLN    35      80.069  99.217 104.673  1.00  0.00           C  
ATOM    500  O   GLN    35      80.415  98.106 105.048  1.00  0.00           O  
ATOM    501  N   GLN    36      79.732 100.085 105.663  1.00  0.00           N  
ATOM    502  H   GLN    36      79.642  99.654 106.572  1.00  0.00           H  
ATOM    503  CA  GLN    36      79.350 101.483 105.523  1.00  0.00           C  
ATOM    504  HA  GLN    36      78.489 101.535 104.857  1.00  0.00           H  
ATOM    505  CB  GLN    36      78.983 102.170 106.831  1.00  0.00           C  
ATOM    506  HB2 GLN    36      78.164 101.611 107.284  1.00  0.00           H  
ATOM    507  HB3 GLN    36      79.718 101.955 107.606  1.00  0.00           H  
ATOM    508  CG  GLN    36      78.500 103.675 106.813  1.00  0.00           C  
ATOM    509  HG2 GLN    36      78.231 103.997 107.819  1.00  0.00           H  
ATOM    510  HG3 GLN    36      79.346 104.327 106.598  1.00  0.00           H  
ATOM    511  CD  GLN    36      77.300 103.938 105.983  1.00  0.00           C  
ATOM    512  OE1 GLN    36      76.534 103.138 105.534  1.00  0.00           O  
ATOM    513  NE2 GLN    36      77.055 105.232 105.732  1.00  0.00           N  
ATOM    514 HE21 GLN    36      77.785 105.820 106.107  1.00  0.00           H  
ATOM    515 HE22 GLN    36      76.179 105.582 105.371  1.00  0.00           H  
ATOM    516  C   GLN    36      80.517 102.337 104.876  1.00  0.00           C  
ATOM    517  O   GLN    36      81.689 102.102 105.197  1.00  0.00           O  
ATOM    518  N   SER    37      80.140 103.313 104.099  1.00  0.00           N  
ATOM    519  H   SER    37      79.153 103.280 103.890  1.00  0.00           H  
ATOM    520  CA  SER    37      81.051 104.224 103.469  1.00  0.00           C  
ATOM    521  HA  SER    37      81.869 103.598 103.114  1.00  0.00           H  
ATOM    522  CB  SER    37      80.310 104.802 102.321  1.00  0.00           C  
ATOM    523  HB2 SER    37      79.995 104.049 101.599  1.00  0.00           H  
ATOM    524  HB3 SER    37      79.440 105.377 102.639  1.00  0.00           H  
ATOM    525  OG  SER    37      81.011 105.711 101.538  1.00  0.00           O  
ATOM    526  HG  SER    37      81.729 105.246 101.102  1.00  0.00           H  
ATOM    527  C   SER    37      81.792 105.177 104.306  1.00  0.00           C  
ATOM    528  O   SER    37      81.416 105.355 105.440  1.00  0.00           O  
ATOM    529  N   TYR    38      82.881 105.754 103.695  1.00  0.00           N  
ATOM    530  H   TYR    38      83.018 105.464 102.738  1.00  0.00           H  
ATOM    531  CA  TYR    38      83.792 106.727 104.318  1.00  0.00           C  
ATOM    532  HA  TYR    38      84.048 106.382 105.320  1.00  0.00           H  
ATOM    533  CB  TYR    38      85.139 106.810 103.464  1.00  0.00           C  
ATOM    534  HB2 TYR    38      85.782 107.536 103.962  1.00  0.00           H  
ATOM    535  HB3 TYR    38      85.699 105.876 103.414  1.00  0.00           H  
ATOM    536  CG  TYR    38      84.883 107.423 102.052  1.00  0.00           C  
ATOM    537  CD1 TYR    38      84.749 108.849 101.876  1.00  0.00           C  
ATOM    538  HD1 TYR    38      84.603 109.480 102.740  1.00  0.00           H  
ATOM    539  CE1 TYR    38      84.734 109.451 100.600  1.00  0.00           C  
ATOM    540  HE1 TYR    38      84.513 110.508 100.562  1.00  0.00           H  
ATOM    541  CZ  TYR    38      84.900 108.627  99.440  1.00  0.00           C  
ATOM    542  OH  TYR    38      85.080 109.089  98.111  1.00  0.00           O  
ATOM    543  HH  TYR    38      84.803 110.001  97.995  1.00  0.00           H  
ATOM    544  CE2 TYR    38      85.109 107.234  99.568  1.00  0.00           C  
ATOM    545  HE2 TYR    38      85.238 106.587  98.714  1.00  0.00           H  
ATOM    546  CD2 TYR    38      85.083 106.617 100.862  1.00  0.00           C  
ATOM    547  HD2 TYR    38      85.069 105.546 101.002  1.00  0.00           H  
ATOM    548  C   TYR    38      83.114 108.106 104.569  1.00  0.00           C  
ATOM    549  O   TYR    38      82.065 108.403 104.018  1.00  0.00           O  
ATOM    550  N   SER    39      83.521 108.834 105.626  1.00  0.00           N  
ATOM    551  H   SER    39      84.422 108.534 105.972  1.00  0.00           H  
ATOM    552  CA  SER    39      82.794 109.973 106.261  1.00  0.00           C  
ATOM    553  HA  SER    39      81.775 109.610 106.401  1.00  0.00           H  
ATOM    554  CB  SER    39      83.343 110.324 107.637  1.00  0.00           C  
ATOM    555  HB2 SER    39      83.267 109.415 108.234  1.00  0.00           H  
ATOM    556  HB3 SER    39      84.392 110.612 107.561  1.00  0.00           H  
ATOM    557  OG  SER    39      82.545 111.300 108.435  1.00  0.00           O  
ATOM    558  HG  SER    39      81.843 110.820 108.882  1.00  0.00           H  
ATOM    559  C   SER    39      82.689 111.243 105.412  1.00  0.00           C  
ATOM    560  O   SER    39      83.444 111.495 104.487  1.00  0.00           O  
ATOM    561  N   GLY    40      81.682 112.083 105.711  1.00  0.00           N  
ATOM    562  H   GLY    40      81.253 111.974 106.619  1.00  0.00           H  
ATOM    563  CA  GLY    40      81.387 113.354 104.947  1.00  0.00           C  
ATOM    564  HA2 GLY    40      81.188 113.056 103.918  1.00  0.00           H  
ATOM    565  HA3 GLY    40      80.597 113.884 105.479  1.00  0.00           H  
ATOM    566  C   GLY    40      82.588 114.306 105.000  1.00  0.00           C  
ATOM    567  O   GLY    40      83.263 114.318 106.099  1.00  0.00           O  
ATOM    568  N   TYR    41      82.849 115.235 104.000  1.00  0.00           N  
ATOM    569  H   TYR    41      83.728 115.733 103.983  1.00  0.00           H  
ATOM    570  CA  TYR    41      82.069 115.522 102.816  1.00  0.00           C  
ATOM    571  HA  TYR    41      81.561 114.610 102.501  1.00  0.00           H  
ATOM    572  CB  TYR    41      81.038 116.622 103.231  1.00  0.00           C  
ATOM    573  HB2 TYR    41      81.477 117.503 103.701  1.00  0.00           H  
ATOM    574  HB3 TYR    41      80.619 117.091 102.341  1.00  0.00           H  
ATOM    575  CG  TYR    41      79.869 116.199 104.146  1.00  0.00           C  
ATOM    576  CD1 TYR    41      78.862 115.442 103.598  1.00  0.00           C  
ATOM    577  HD1 TYR    41      78.911 115.182 102.550  1.00  0.00           H  
ATOM    578  CE1 TYR    41      77.783 115.032 104.398  1.00  0.00           C  
ATOM    579  HE1 TYR    41      77.146 114.256 103.998  1.00  0.00           H  
ATOM    580  CZ  TYR    41      77.609 115.443 105.775  1.00  0.00           C  
ATOM    581  OH  TYR    41      76.541 115.083 106.508  1.00  0.00           O  
ATOM    582  HH  TYR    41      76.600 115.235 107.454  1.00  0.00           H  
ATOM    583  CE2 TYR    41      78.726 116.085 106.307  1.00  0.00           C  
ATOM    584  HE2 TYR    41      78.567 116.509 107.288  1.00  0.00           H  
ATOM    585  CD2 TYR    41      79.851 116.442 105.517  1.00  0.00           C  
ATOM    586  HD2 TYR    41      80.681 116.989 105.940  1.00  0.00           H  
ATOM    587  C   TYR    41      82.990 116.010 101.694  1.00  0.00           C  
ATOM    588  O   TYR    41      84.157 116.412 101.989  1.00  0.00           O  
ATOM    589  N   SER    42      82.489 116.029 100.497  1.00  0.00           N  
ATOM    590  H   SER    42      81.529 115.751 100.349  1.00  0.00           H  
ATOM    591  CA  SER    42      83.227 116.387  99.221  1.00  0.00           C  
ATOM    592  HA  SER    42      84.034 115.667  99.081  1.00  0.00           H  
ATOM    593  CB  SER    42      82.240 116.133  98.143  1.00  0.00           C  
ATOM    594  HB2 SER    42      81.656 115.213  98.177  1.00  0.00           H  
ATOM    595  HB3 SER    42      81.572 116.994  98.128  1.00  0.00           H  
ATOM    596  OG  SER    42      82.875 115.989  96.896  1.00  0.00           O  
ATOM    597  HG  SER    42      82.255 115.799  96.188  1.00  0.00           H  
ATOM    598  C   SER    42      83.886 117.787  99.193  1.00  0.00           C  
ATOM    599  O   SER    42      83.199 118.828  99.368  1.00  0.00           O  
ATOM    600  N   GLN    43      85.211 117.837  99.145  1.00  0.00           N  
ATOM    601  H   GLN    43      85.751 116.992  99.031  1.00  0.00           H  
ATOM    602  CA  GLN    43      85.961 119.115  99.165  1.00  0.00           C  
ATOM    603  HA  GLN    43      85.386 119.886  98.653  1.00  0.00           H  
ATOM    604  CB  GLN    43      86.141 119.616 100.607  1.00  0.00           C  
ATOM    605  HB2 GLN    43      86.517 120.632 100.722  1.00  0.00           H  
ATOM    606  HB3 GLN    43      85.137 119.646 101.029  1.00  0.00           H  
ATOM    607  CG  GLN    43      86.977 118.692 101.476  1.00  0.00           C  
ATOM    608  HG2 GLN    43      86.809 117.641 101.241  1.00  0.00           H  
ATOM    609  HG3 GLN    43      87.988 118.951 101.161  1.00  0.00           H  
ATOM    610  CD  GLN    43      86.704 118.705 103.076  1.00  0.00           C  
ATOM    611  OE1 GLN    43      87.617 119.081 103.824  1.00  0.00           O  
ATOM    612  NE2 GLN    43      85.544 118.231 103.547  1.00  0.00           N  
ATOM    613 HE21 GLN    43      84.958 117.663 102.952  1.00  0.00           H  
ATOM    614 HE22 GLN    43      85.472 118.200 104.554  1.00  0.00           H  
ATOM    615  C   GLN    43      87.284 119.123  98.364  1.00  0.00           C  
ATOM    616  O   GLN    43      88.318 119.684  98.777  1.00  0.00           O  
ATOM    617  N   SER    44      87.233 118.422  97.246  1.00  0.00           N  
ATOM    618  H   SER    44      86.379 117.963  96.965  1.00  0.00           H  
ATOM    619  CA  SER    44      88.389 118.455  96.290  1.00  0.00           C  
ATOM    620  HA  SER    44      89.365 118.476  96.777  1.00  0.00           H  
ATOM    621  CB  SER    44      88.365 117.163  95.448  1.00  0.00           C  
ATOM    622  HB2 SER    44      88.351 116.301  96.114  1.00  0.00           H  
ATOM    623  HB3 SER    44      87.443 117.200  94.867  1.00  0.00           H  
ATOM    624  OG  SER    44      89.593 116.998  94.685  1.00  0.00           O  
ATOM    625  HG  SER    44      89.361 116.902  93.758  1.00  0.00           H  
ATOM    626  C   SER    44      88.258 119.679  95.399  1.00  0.00           C  
ATOM    627  O   SER    44      87.183 120.303  95.206  1.00  0.00           O  
ATOM    628  N   THR    45      89.431 120.067  94.886  1.00  0.00           N  
ATOM    629  H   THR    45      90.194 119.443  95.105  1.00  0.00           H  
ATOM    630  CA  THR    45      89.726 121.414  94.318  1.00  0.00           C  
ATOM    631  HA  THR    45      88.788 121.772  93.894  1.00  0.00           H  
ATOM    632  CB  THR    45      90.206 122.499  95.331  1.00  0.00           C  
ATOM    633  HB  THR    45      90.300 123.440  94.789  1.00  0.00           H  
ATOM    634  CG2 THR    45      89.099 122.676  96.321  1.00  0.00           C  
ATOM    635 HG21 THR    45      88.195 122.718  95.713  1.00  0.00           H  
ATOM    636 HG22 THR    45      89.026 121.836  97.012  1.00  0.00           H  
ATOM    637 HG23 THR    45      89.110 123.577  96.935  1.00  0.00           H  
ATOM    638  OG1 THR    45      91.331 122.196  96.084  1.00  0.00           O  
ATOM    639  HG1 THR    45      92.084 122.673  95.729  1.00  0.00           H  
ATOM    640  C   THR    45      90.815 121.426  93.209  1.00  0.00           C  
ATOM    641  O   THR    45      91.030 122.493  92.545  1.00  0.00           O  
ATOM    642  N   ASP    46      91.467 120.291  92.830  1.00  0.00           N  
ATOM    643  H   ASP    46      91.507 119.552  93.517  1.00  0.00           H  
ATOM    644  CA  ASP    46      92.335 120.262  91.693  1.00  0.00           C  
ATOM    645  HA  ASP    46      92.175 121.154  91.087  1.00  0.00           H  
ATOM    646  CB  ASP    46      93.773 120.393  92.286  1.00  0.00           C  
ATOM    647  HB2 ASP    46      93.847 121.424  92.630  1.00  0.00           H  
ATOM    648  HB3 ASP    46      93.935 119.889  93.239  1.00  0.00           H  
ATOM    649  CG  ASP    46      94.840 120.018  91.302  1.00  0.00           C  
ATOM    650  OD1 ASP    46      96.025 119.830  91.748  1.00  0.00           O  
ATOM    651  OD2 ASP    46      94.589 120.162  90.051  1.00  0.00           O  
ATOM    652  C   ASP    46      91.998 119.012  90.863  1.00  0.00           C  
ATOM    653  O   ASP    46      92.010 117.914  91.472  1.00  0.00           O  
ATOM    654  N   THR    47      91.589 119.038  89.568  1.00  0.00           N  
ATOM    655  H   THR    47      91.347 119.946  89.198  1.00  0.00           H  
ATOM    656  CA  THR    47      91.097 117.901  88.820  1.00  0.00           C  
ATOM    657  HA  THR    47      90.653 117.140  89.461  1.00  0.00           H  
ATOM    658  CB  THR    47      89.975 118.384  87.888  1.00  0.00           C  
ATOM    659  HB  THR    47      89.704 117.454  87.388  1.00  0.00           H  
ATOM    660  CG2 THR    47      88.697 118.867  88.612  1.00  0.00           C  
ATOM    661 HG21 THR    47      88.334 117.941  89.058  1.00  0.00           H  
ATOM    662 HG22 THR    47      88.976 119.578  89.389  1.00  0.00           H  
ATOM    663 HG23 THR    47      87.881 119.158  87.951  1.00  0.00           H  
ATOM    664  OG1 THR    47      90.323 119.381  86.901  1.00  0.00           O  
ATOM    665  HG1 THR    47      90.591 120.177  87.365  1.00  0.00           H  
ATOM    666  C   THR    47      92.176 117.111  88.006  1.00  0.00           C  
ATOM    667  O   THR    47      91.997 116.010  87.520  1.00  0.00           O  
ATOM    668  N   SER    48      93.355 117.753  87.937  1.00  0.00           N  
ATOM    669  H   SER    48      93.508 118.704  88.243  1.00  0.00           H  
ATOM    670  CA  SER    48      94.613 117.118  87.447  1.00  0.00           C  
ATOM    671  HA  SER    48      94.457 116.994  86.375  1.00  0.00           H  
ATOM    672  CB  SER    48      95.755 118.175  87.643  1.00  0.00           C  
ATOM    673  HB2 SER    48      96.663 117.830  87.147  1.00  0.00           H  
ATOM    674  HB3 SER    48      95.483 119.136  87.207  1.00  0.00           H  
ATOM    675  OG  SER    48      96.104 118.357  89.034  1.00  0.00           O  
ATOM    676  HG  SER    48      95.471 118.935  89.466  1.00  0.00           H  
ATOM    677  C   SER    48      94.992 115.841  88.260  1.00  0.00           C  
ATOM    678  O   SER    48      94.560 115.633  89.368  1.00  0.00           O  
ATOM    679  N   GLY    49      96.032 115.171  87.736  1.00  0.00           N  
ATOM    680  H   GLY    49      96.309 115.321  86.777  1.00  0.00           H  
ATOM    681  CA  GLY    49      96.479 113.899  88.265  1.00  0.00           C  
ATOM    682  HA2 GLY    49      97.374 113.608  87.715  1.00  0.00           H  
ATOM    683  HA3 GLY    49      96.740 114.043  89.313  1.00  0.00           H  
ATOM    684  C   GLY    49      95.436 112.807  88.207  1.00  0.00           C  
ATOM    685  O   GLY    49      94.418 112.897  87.457  1.00  0.00           O  
ATOM    686  N   TYR    50      95.520 111.727  89.038  1.00  0.00           N  
ATOM    687  H   TYR    50      94.752 111.072  88.997  1.00  0.00           H  
ATOM    688  CA  TYR    50      96.613 111.322  89.915  1.00  0.00           C  
ATOM    689  HA  TYR    50      96.913 112.134  90.577  1.00  0.00           H  
ATOM    690  CB  TYR    50      96.052 110.060  90.758  1.00  0.00           C  
ATOM    691  HB2 TYR    50      95.190 110.411  91.326  1.00  0.00           H  
ATOM    692  HB3 TYR    50      95.690 109.211  90.178  1.00  0.00           H  
ATOM    693  CG  TYR    50      97.096 109.528  91.694  1.00  0.00           C  
ATOM    694  CD1 TYR    50      98.008 108.618  91.202  1.00  0.00           C  
ATOM    695  HD1 TYR    50      97.854 108.187  90.224  1.00  0.00           H  
ATOM    696  CE1 TYR    50      99.031 108.087  92.050  1.00  0.00           C  
ATOM    697  HE1 TYR    50      99.656 107.286  91.685  1.00  0.00           H  
ATOM    698  CZ  TYR    50      99.231 108.625  93.301  1.00  0.00           C  
ATOM    699  OH  TYR    50     100.086 108.142  94.204  1.00  0.00           O  
ATOM    700  HH  TYR    50     100.303 108.762  94.903  1.00  0.00           H  
ATOM    701  CE2 TYR    50      98.333 109.600  93.735  1.00  0.00           C  
ATOM    702  HE2 TYR    50      98.451 109.865  94.775  1.00  0.00           H  
ATOM    703  CD2 TYR    50      97.290 110.113  92.953  1.00  0.00           C  
ATOM    704  HD2 TYR    50      96.663 110.884  93.375  1.00  0.00           H  
ATOM    705  C   TYR    50      97.831 110.921  89.153  1.00  0.00           C  
ATOM    706  O   TYR    50      97.653 110.306  88.120  1.00  0.00           O  
ATOM    707  N   GLY    51      99.105 111.350  89.515  1.00  0.00           N  
ATOM    708  H   GLY    51      99.785 110.930  88.898  1.00  0.00           H  
ATOM    709  CA  GLY    51      99.525 112.022  90.766  1.00  0.00           C  
ATOM    710  HA2 GLY    51      99.442 113.102  90.650  1.00  0.00           H  
ATOM    711  HA3 GLY    51      98.845 111.650  91.531  1.00  0.00           H  
ATOM    712  C   GLY    51     100.954 111.758  91.194  1.00  0.00           C  
ATOM    713  O   GLY    51     101.571 110.727  90.937  1.00  0.00           O  
ATOM    714  N   GLN    52     101.541 112.663  91.944  1.00  0.00           N  
ATOM    715  H   GLN    52     100.897 113.405  92.178  1.00  0.00           H  
ATOM    716  CA  GLN    52     102.947 112.585  92.452  1.00  0.00           C  
ATOM    717  HA  GLN    52     103.190 113.556  92.883  1.00  0.00           H  
ATOM    718  CB  GLN    52     102.959 111.519  93.541  1.00  0.00           C  
ATOM    719  HB2 GLN    52     102.810 110.504  93.172  1.00  0.00           H  
ATOM    720  HB3 GLN    52     103.917 111.621  94.052  1.00  0.00           H  
ATOM    721  CG  GLN    52     101.954 111.887  94.671  1.00  0.00           C  
ATOM    722  HG2 GLN    52     102.313 112.843  95.054  1.00  0.00           H  
ATOM    723  HG3 GLN    52     100.943 111.977  94.274  1.00  0.00           H  
ATOM    724  CD  GLN    52     101.913 110.793  95.797  1.00  0.00           C  
ATOM    725  OE1 GLN    52     100.824 110.227  95.892  1.00  0.00           O  
ATOM    726  NE2 GLN    52     103.007 110.308  96.399  1.00  0.00           N  
ATOM    727 HE21 GLN    52     103.918 110.691  96.188  1.00  0.00           H  
ATOM    728 HE22 GLN    52     102.914 109.436  96.900  1.00  0.00           H  
ATOM    729  C   GLN    52     104.083 112.395  91.368  1.00  0.00           C  
ATOM    730  O   GLN    52     104.897 111.472  91.547  1.00  0.00           O  
ATOM    731  N   SER    53     104.203 113.154  90.235  1.00  0.00           N  
ATOM    732  H   SER    53     104.973 112.912  89.628  1.00  0.00           H  
ATOM    733  CA  SER    53     103.433 114.327  90.011  1.00  0.00           C  
ATOM    734  HA  SER    53     102.980 114.730  90.917  1.00  0.00           H  
ATOM    735  CB  SER    53     104.365 115.278  89.301  1.00  0.00           C  
ATOM    736  HB2 SER    53     105.012 115.818  89.992  1.00  0.00           H  
ATOM    737  HB3 SER    53     105.013 114.665  88.675  1.00  0.00           H  
ATOM    738  OG  SER    53     103.671 116.205  88.414  1.00  0.00           O  
ATOM    739  HG  SER    53     103.581 117.109  88.724  1.00  0.00           H  
ATOM    740  C   SER    53     102.255 114.067  89.016  1.00  0.00           C  
ATOM    741  O   SER    53     102.064 112.974  88.486  1.00  0.00           O  
ATOM    742  N   SER    54     101.331 115.036  88.926  1.00  0.00           N  
ATOM    743  H   SER    54     101.509 115.873  89.461  1.00  0.00           H  
ATOM    744  CA  SER    54     100.123 115.007  88.057  1.00  0.00           C  
ATOM    745  HA  SER    54      99.590 114.057  88.101  1.00  0.00           H  
ATOM    746  CB  SER    54      99.132 116.160  88.516  1.00  0.00           C  
ATOM    747  HB2 SER    54      99.537 117.162  88.372  1.00  0.00           H  
ATOM    748  HB3 SER    54      98.269 116.083  87.854  1.00  0.00           H  
ATOM    749  OG  SER    54      98.651 115.888  89.785  1.00  0.00           O  
ATOM    750  HG  SER    54      98.304 116.737  90.069  1.00  0.00           H  
ATOM    751  C   SER    54     100.412 115.110  86.563  1.00  0.00           C  
ATOM    752  O   SER    54      99.624 114.699  85.751  1.00  0.00           O  
ATOM    753  N   TYR    55     101.599 115.606  86.130  1.00  0.00           N  
ATOM    754  H   TYR    55     102.294 115.829  86.827  1.00  0.00           H  
ATOM    755  CA  TYR    55     101.865 116.006  84.812  1.00  0.00           C  
ATOM    756  HA  TYR    55     101.004 115.743  84.197  1.00  0.00           H  
ATOM    757  CB  TYR    55     102.086 117.543  84.840  1.00  0.00           C  
ATOM    758  HB2 TYR    55     102.920 117.815  85.487  1.00  0.00           H  
ATOM    759  HB3 TYR    55     102.387 117.756  83.814  1.00  0.00           H  
ATOM    760  CG  TYR    55     100.915 118.356  85.392  1.00  0.00           C  
ATOM    761  CD1 TYR    55     100.949 118.766  86.729  1.00  0.00           C  
ATOM    762  HD1 TYR    55     101.834 118.622  87.331  1.00  0.00           H  
ATOM    763  CE1 TYR    55      99.978 119.584  87.308  1.00  0.00           C  
ATOM    764  HE1 TYR    55      99.974 119.802  88.366  1.00  0.00           H  
ATOM    765  CZ  TYR    55      98.817 119.924  86.568  1.00  0.00           C  
ATOM    766  OH  TYR    55      97.805 120.692  87.195  1.00  0.00           O  
ATOM    767  HH  TYR    55      97.817 120.564  88.146  1.00  0.00           H  
ATOM    768  CE2 TYR    55      98.770 119.571  85.206  1.00  0.00           C  
ATOM    769  HE2 TYR    55      97.822 119.699  84.705  1.00  0.00           H  
ATOM    770  CD2 TYR    55      99.798 118.777  84.657  1.00  0.00           C  
ATOM    771  HD2 TYR    55      99.704 118.525  83.611  1.00  0.00           H  
ATOM    772  C   TYR    55     103.097 115.328  84.148  1.00  0.00           C  
ATOM    773  O   TYR    55     104.163 115.638  84.556  1.00  0.00           O  
ATOM    774  N   SER    56     102.995 114.613  83.041  1.00  0.00           N  
ATOM    775  H   SER    56     103.872 114.406  82.584  1.00  0.00           H  
ATOM    776  CA  SER    56     101.804 114.259  82.267  1.00  0.00           C  
ATOM    777  HA  SER    56     102.172 113.756  81.372  1.00  0.00           H  
ATOM    778  CB  SER    56     100.770 113.304  82.926  1.00  0.00           C  
ATOM    779  HB2 SER    56     100.479 113.652  83.917  1.00  0.00           H  
ATOM    780  HB3 SER    56      99.903 113.192  82.276  1.00  0.00           H  
ATOM    781  OG  SER    56     101.451 112.104  83.198  1.00  0.00           O  
ATOM    782  HG  SER    56     101.021 111.642  83.921  1.00  0.00           H  
ATOM    783  C   SER    56     101.068 115.585  81.770  1.00  0.00           C  
ATOM    784  O   SER    56      99.880 115.833  82.008  1.00  0.00           O  
ATOM    785  N   SER    57     101.700 116.597  81.093  1.00  0.00           N  
ATOM    786  H   SER    57     101.147 117.374  80.760  1.00  0.00           H  
ATOM    787  CA  SER    57     102.966 116.534  80.272  1.00  0.00           C  
ATOM    788  HA  SER    57     103.794 116.153  80.870  1.00  0.00           H  
ATOM    789  CB  SER    57     102.732 115.526  79.108  1.00  0.00           C  
ATOM    790  HB2 SER    57     103.645 115.321  78.549  1.00  0.00           H  
ATOM    791  HB3 SER    57     102.366 114.555  79.444  1.00  0.00           H  
ATOM    792  OG  SER    57     101.775 115.994  78.225  1.00  0.00           O  
ATOM    793  HG  SER    57     100.895 115.881  78.591  1.00  0.00           H  
ATOM    794  C   SER    57     103.384 117.890  79.714  1.00  0.00           C  
ATOM    795  O   SER    57     102.619 118.850  79.771  1.00  0.00           O  
ATOM    796  N   TYR    58     104.615 117.931  79.106  1.00  0.00           N  
ATOM    797  H   TYR    58     105.331 117.312  79.460  1.00  0.00           H  
ATOM    798  CA  TYR    58     105.112 119.141  78.382  1.00  0.00           C  
ATOM    799  HA  TYR    58     104.280 119.831  78.243  1.00  0.00           H  
ATOM    800  CB  TYR    58     106.111 119.836  79.262  1.00  0.00           C  
ATOM    801  HB2 TYR    58     106.994 119.213  79.406  1.00  0.00           H  
ATOM    802  HB3 TYR    58     106.430 120.759  78.778  1.00  0.00           H  
ATOM    803  CG  TYR    58     105.640 120.169  80.706  1.00  0.00           C  
ATOM    804  CD1 TYR    58     104.819 121.321  80.740  1.00  0.00           C  
ATOM    805  HD1 TYR    58     104.605 121.886  79.845  1.00  0.00           H  
ATOM    806  CE1 TYR    58     104.316 121.708  81.995  1.00  0.00           C  
ATOM    807  HE1 TYR    58     103.596 122.503  82.119  1.00  0.00           H  
ATOM    808  CZ  TYR    58     104.741 121.114  83.216  1.00  0.00           C  
ATOM    809  OH  TYR    58     104.346 121.513  84.414  1.00  0.00           O  
ATOM    810  HH  TYR    58     104.356 120.850  85.108  1.00  0.00           H  
ATOM    811  CE2 TYR    58     105.562 119.982  83.122  1.00  0.00           C  
ATOM    812  HE2 TYR    58     105.805 119.426  84.016  1.00  0.00           H  
ATOM    813  CD2 TYR    58     106.032 119.474  81.886  1.00  0.00           C  
ATOM    814  HD2 TYR    58     106.638 118.582  81.835  1.00  0.00           H  
ATOM    815  C   TYR    58     105.637 118.828  76.993  1.00  0.00           C  
ATOM    816  O   TYR    58     106.803 119.114  76.781  1.00  0.00           O  
ATOM    817  N   GLY    59     104.861 118.241  76.060  1.00  0.00           N  
ATOM    818  H   GLY    59     105.438 117.771  75.377  1.00  0.00           H  
ATOM    819  CA  GLY    59     103.410 118.194  76.085  1.00  0.00           C  
ATOM    820  HA2 GLY    59     103.188 117.687  75.146  1.00  0.00           H  
ATOM    821  HA3 GLY    59     103.002 117.461  76.781  1.00  0.00           H  
ATOM    822  C   GLY    59     102.610 119.496  76.222  1.00  0.00           C  
ATOM    823  O   GLY    59     103.146 120.576  76.321  1.00  0.00           O  
ATOM    824  N   GLN    60     101.284 119.503  76.118  1.00  0.00           N  
ATOM    825  H   GLN    60     100.793 120.385  76.090  1.00  0.00           H  
ATOM    826  CA  GLN    60     100.327 118.363  76.035  1.00  0.00           C  
ATOM    827  HA  GLN    60     100.814 117.490  76.468  1.00  0.00           H  
ATOM    828  CB  GLN    60      99.073 118.689  76.940  1.00  0.00           C  
ATOM    829  HB2 GLN    60      98.615 119.488  76.357  1.00  0.00           H  
ATOM    830  HB3 GLN    60      98.356 117.869  76.889  1.00  0.00           H  
ATOM    831  CG  GLN    60      99.323 119.023  78.417  1.00  0.00           C  
ATOM    832  HG2 GLN    60     100.018 118.299  78.844  1.00  0.00           H  
ATOM    833  HG3 GLN    60      99.845 119.977  78.480  1.00  0.00           H  
ATOM    834  CD  GLN    60      98.096 119.007  79.353  1.00  0.00           C  
ATOM    835  OE1 GLN    60      96.978 118.534  79.014  1.00  0.00           O  
ATOM    836  NE2 GLN    60      98.250 119.433  80.594  1.00  0.00           N  
ATOM    837 HE21 GLN    60      99.165 119.660  80.956  1.00  0.00           H  
ATOM    838 HE22 GLN    60      97.459 119.426  81.222  1.00  0.00           H  
ATOM    839  C   GLN    60     100.012 117.939  74.585  1.00  0.00           C  
ATOM    840  O   GLN    60      99.294 118.656  73.931  1.00  0.00           O  
ATOM    841  N   SER    61     100.517 116.802  74.102  1.00  0.00           N  
ATOM    842  H   SER    61     101.089 116.258  74.733  1.00  0.00           H  
ATOM    843  CA  SER    61     100.033 116.139  72.898  1.00  0.00           C  
ATOM    844  HA  SER    61     100.042 116.777  72.015  1.00  0.00           H  
ATOM    845  CB  SER    61     100.960 114.916  72.560  1.00  0.00           C  
ATOM    846  HB2 SER    61     101.891 115.296  72.139  1.00  0.00           H  
ATOM    847  HB3 SER    61     100.947 114.421  73.531  1.00  0.00           H  
ATOM    848  OG  SER    61     100.391 114.075  71.572  1.00  0.00           O  
ATOM    849  HG  SER    61     100.799 114.341  70.744  1.00  0.00           H  
ATOM    850  C   SER    61      98.574 115.716  73.124  1.00  0.00           C  
ATOM    851  O   SER    61      98.300 115.244  74.213  1.00  0.00           O  
ATOM    852  N   GLN    62      97.772 115.597  72.099  1.00  0.00           N  
ATOM    853  H   GLN    62      98.014 115.950  71.184  1.00  0.00           H  
ATOM    854  CA  GLN    62      96.480 114.935  72.162  1.00  0.00           C  
ATOM    855  HA  GLN    62      96.100 114.970  73.184  1.00  0.00           H  
ATOM    856  CB  GLN    62      95.424 115.726  71.359  1.00  0.00           C  
ATOM    857  HB2 GLN    62      95.544 115.646  70.279  1.00  0.00           H  
ATOM    858  HB3 GLN    62      94.443 115.300  71.572  1.00  0.00           H  
ATOM    859  CG  GLN    62      95.446 117.176  71.800  1.00  0.00           C  
ATOM    860  HG2 GLN    62      96.351 117.683  71.466  1.00  0.00           H  
ATOM    861  HG3 GLN    62      94.670 117.739  71.282  1.00  0.00           H  
ATOM    862  CD  GLN    62      95.252 117.373  73.298  1.00  0.00           C  
ATOM    863  OE1 GLN    62      94.439 116.740  73.972  1.00  0.00           O  
ATOM    864  NE2 GLN    62      95.942 118.339  73.871  1.00  0.00           N  
ATOM    865 HE21 GLN    62      95.896 118.529  74.861  1.00  0.00           H  
ATOM    866 HE22 GLN    62      96.541 118.922  73.304  1.00  0.00           H  
ATOM    867  C   GLN    62      96.547 113.445  71.803  1.00  0.00           C  
ATOM    868  O   GLN    62      95.519 112.709  71.599  1.00  0.00           O  
ATOM    869  N   ASN    63      97.768 112.950  71.644  1.00  0.00           N  
ATOM    870  H   ASN    63      98.491 113.629  71.837  1.00  0.00           H  
ATOM    871  CA  ASN    63      97.993 111.569  71.161  1.00  0.00           C  
ATOM    872  HA  ASN    63      97.045 111.067  70.969  1.00  0.00           H  
ATOM    873  CB  ASN    63      98.675 111.609  69.777  1.00  0.00           C  
ATOM    874  HB2 ASN    63      99.727 111.868  69.892  1.00  0.00           H  
ATOM    875  HB3 ASN    63      98.644 110.633  69.292  1.00  0.00           H  
ATOM    876  CG  ASN    63      98.010 112.574  68.829  1.00  0.00           C  
ATOM    877  OD1 ASN    63      96.978 112.287  68.217  1.00  0.00           O  
ATOM    878  ND2 ASN    63      98.569 113.772  68.670  1.00  0.00           N  
ATOM    879 HD21 ASN    63      98.275 114.309  67.867  1.00  0.00           H  
ATOM    880 HD22 ASN    63      99.516 113.810  69.020  1.00  0.00           H  
ATOM    881  C   ASN    63      98.734 110.679  72.154  1.00  0.00           C  
ATOM    882  O   ASN    63      98.347 109.485  72.337  1.00  0.00           O  
ATOM    883  N   THR    64      99.604 111.213  73.022  1.00  0.00           N  
ATOM    884  H   THR    64      99.911 112.152  72.812  1.00  0.00           H  
ATOM    885  CA  THR    64     100.157 110.586  74.281  1.00  0.00           C  
ATOM    886  HA  THR    64      99.666 109.632  74.478  1.00  0.00           H  
ATOM    887  CB  THR    64     101.702 110.341  74.020  1.00  0.00           C  
ATOM    888  HB  THR    64     102.119 111.250  73.587  1.00  0.00           H  
ATOM    889  CG2 THR    64     102.449 109.964  75.298  1.00  0.00           C  
ATOM    890 HG21 THR    64     101.813 109.402  75.981  1.00  0.00           H  
ATOM    891 HG22 THR    64     103.302 109.356  74.997  1.00  0.00           H  
ATOM    892 HG23 THR    64     102.738 110.883  75.807  1.00  0.00           H  
ATOM    893  OG1 THR    64     101.921 109.273  73.054  1.00  0.00           O  
ATOM    894  HG1 THR    64     102.122 109.674  72.205  1.00  0.00           H  
ATOM    895  C   THR    64      99.865 111.619  75.375  1.00  0.00           C  
ATOM    896  O   THR    64     100.503 112.684  75.486  1.00  0.00           O  
ATOM    897  N   GLY    65      99.036 111.196  76.377  1.00  0.00           N  
ATOM    898  H   GLY    65      99.011 111.979  77.015  1.00  0.00           H  
ATOM    899  CA  GLY    65      97.879 110.326  76.396  1.00  0.00           C  
ATOM    900  HA2 GLY    65      98.139 109.387  75.906  1.00  0.00           H  
ATOM    901  HA3 GLY    65      97.645 110.127  77.441  1.00  0.00           H  
ATOM    902  C   GLY    65      96.616 110.895  75.805  1.00  0.00           C  
ATOM    903  O   GLY    65      96.681 111.934  75.230  1.00  0.00           O  
ATOM    904  N   TYR    66      95.446 110.237  75.939  1.00  0.00           N  
ATOM    905  H   TYR    66      95.396 109.485  76.612  1.00  0.00           H  
ATOM    906  CA  TYR    66      94.178 110.678  75.420  1.00  0.00           C  
ATOM    907  HA  TYR    66      94.289 110.646  74.336  1.00  0.00           H  
ATOM    908  CB  TYR    66      93.039 109.773  75.965  1.00  0.00           C  
ATOM    909  HB2 TYR    66      93.382 108.741  76.039  1.00  0.00           H  
ATOM    910  HB3 TYR    66      92.965 110.279  76.928  1.00  0.00           H  
ATOM    911  CG  TYR    66      91.697 109.906  75.209  1.00  0.00           C  
ATOM    912  CD1 TYR    66      90.657 110.662  75.760  1.00  0.00           C  
ATOM    913  HD1 TYR    66      90.854 111.376  76.546  1.00  0.00           H  
ATOM    914  CE1 TYR    66      89.354 110.666  75.213  1.00  0.00           C  
ATOM    915  HE1 TYR    66      88.643 111.275  75.752  1.00  0.00           H  
ATOM    916  CZ  TYR    66      89.126 109.939  73.964  1.00  0.00           C  
ATOM    917  OH  TYR    66      87.833 109.747  73.482  1.00  0.00           O  
ATOM    918  HH  TYR    66      87.174 110.248  73.969  1.00  0.00           H  
ATOM    919  CE2 TYR    66      90.220 109.223  73.379  1.00  0.00           C  
ATOM    920  HE2 TYR    66      90.039 108.577  72.533  1.00  0.00           H  
ATOM    921  CD2 TYR    66      91.462 109.183  74.038  1.00  0.00           C  
ATOM    922  HD2 TYR    66      92.327 108.669  73.645  1.00  0.00           H  
ATOM    923  C   TYR    66      93.914 112.180  75.706  1.00  0.00           C  
ATOM    924  O   TYR    66      94.005 112.787  76.768  1.00  0.00           O  
ATOM    925  N   GLY    67      93.300 112.773  74.672  1.00  0.00           N  
ATOM    926  H   GLY    67      93.052 112.160  73.908  1.00  0.00           H  
ATOM    927  CA  GLY    67      93.125 114.206  74.511  1.00  0.00           C  
ATOM    928  HA2 GLY    67      93.224 114.740  75.456  1.00  0.00           H  
ATOM    929  HA3 GLY    67      93.859 114.625  73.822  1.00  0.00           H  
ATOM    930  C   GLY    67      91.798 114.576  73.978  1.00  0.00           C  
ATOM    931  O   GLY    67      90.837 113.763  73.951  1.00  0.00           O  
ATOM    932  N   THR    68      91.753 115.701  73.258  1.00  0.00           N  
ATOM    933  H   THR    68      92.512 116.366  73.309  1.00  0.00           H  
ATOM    934  CA  THR    68      90.560 116.115  72.413  1.00  0.00           C  
ATOM    935  HA  THR    68      89.683 116.156  73.059  1.00  0.00           H  
ATOM    936  CB  THR    68      90.750 117.503  71.762  1.00  0.00           C  
ATOM    937  HB  THR    68      89.860 117.683  71.158  1.00  0.00           H  
ATOM    938  CG2 THR    68      90.789 118.605  72.834  1.00  0.00           C  
ATOM    939 HG21 THR    68      89.980 118.548  73.562  1.00  0.00           H  
ATOM    940 HG22 THR    68      91.645 118.329  73.450  1.00  0.00           H  
ATOM    941 HG23 THR    68      91.088 119.620  72.568  1.00  0.00           H  
ATOM    942  OG1 THR    68      91.933 117.499  71.008  1.00  0.00           O  
ATOM    943  HG1 THR    68      91.672 117.139  70.157  1.00  0.00           H  
ATOM    944  C   THR    68      90.343 115.094  71.265  1.00  0.00           C  
ATOM    945  O   THR    68      91.300 114.427  70.869  1.00  0.00           O  
ATOM    946  N   GLN    69      89.109 114.851  70.772  1.00  0.00           N  
ATOM    947  H   GLN    69      88.380 115.509  71.008  1.00  0.00           H  
ATOM    948  CA  GLN    69      88.790 113.721  69.911  1.00  0.00           C  
ATOM    949  HA  GLN    69      89.684 113.452  69.350  1.00  0.00           H  
ATOM    950  CB  GLN    69      88.297 112.548  70.834  1.00  0.00           C  
ATOM    951  HB2 GLN    69      88.921 112.408  71.717  1.00  0.00           H  
ATOM    952  HB3 GLN    69      87.360 112.842  71.308  1.00  0.00           H  
ATOM    953  CG  GLN    69      87.960 111.332  70.011  1.00  0.00           C  
ATOM    954  HG2 GLN    69      87.090 110.790  70.383  1.00  0.00           H  
ATOM    955  HG3 GLN    69      87.715 111.542  68.970  1.00  0.00           H  
ATOM    956  CD  GLN    69      89.131 110.338  69.873  1.00  0.00           C  
ATOM    957  OE1 GLN    69      90.260 110.588  70.253  1.00  0.00           O  
ATOM    958  NE2 GLN    69      88.895 109.076  69.583  1.00  0.00           N  
ATOM    959 HE21 GLN    69      88.006 108.705  69.281  1.00  0.00           H  
ATOM    960 HE22 GLN    69      89.585 108.346  69.689  1.00  0.00           H  
ATOM    961  C   GLN    69      87.754 114.141  68.927  1.00  0.00           C  
ATOM    962  O   GLN    69      86.639 114.337  69.319  1.00  0.00           O  
ATOM    963  N   SER    70      88.205 114.512  67.711  1.00  0.00           N  
ATOM    964  H   SER    70      89.189 114.465  67.486  1.00  0.00           H  
ATOM    965  CA  SER    70      87.263 114.869  66.624  1.00  0.00           C  
ATOM    966  HA  SER    70      86.566 115.588  67.055  1.00  0.00           H  
ATOM    967  CB  SER    70      88.037 115.435  65.452  1.00  0.00           C  
ATOM    968  HB2 SER    70      87.498 116.075  64.753  1.00  0.00           H  
ATOM    969  HB3 SER    70      88.883 115.978  65.874  1.00  0.00           H  
ATOM    970  OG  SER    70      88.574 114.387  64.680  1.00  0.00           O  
ATOM    971  HG  SER    70      88.835 113.711  65.309  1.00  0.00           H  
ATOM    972  C   SER    70      86.215 113.726  66.332  1.00  0.00           C  
ATOM    973  O   SER    70      86.613 112.548  66.153  1.00  0.00           O  
ATOM    974  N   THR    71      84.926 113.961  66.262  1.00  0.00           N  
ATOM    975  H   THR    71      84.575 114.861  66.558  1.00  0.00           H  
ATOM    976  CA  THR    71      83.918 112.953  65.901  1.00  0.00           C  
ATOM    977  HA  THR    71      84.330 112.253  65.174  1.00  0.00           H  
ATOM    978  CB  THR    71      83.640 111.941  67.042  1.00  0.00           C  
ATOM    979  HB  THR    71      84.514 111.292  67.108  1.00  0.00           H  
ATOM    980  CG2 THR    71      83.501 112.538  68.470  1.00  0.00           C  
ATOM    981 HG21 THR    71      83.802 113.585  68.455  1.00  0.00           H  
ATOM    982 HG22 THR    71      82.463 112.402  68.774  1.00  0.00           H  
ATOM    983 HG23 THR    71      84.199 111.977  69.091  1.00  0.00           H  
ATOM    984  OG1 THR    71      82.582 111.151  66.621  1.00  0.00           O  
ATOM    985  HG1 THR    71      82.669 110.416  67.231  1.00  0.00           H  
ATOM    986  C   THR    71      82.728 113.675  65.246  1.00  0.00           C  
ATOM    987  O   THR    71      82.107 114.483  65.901  1.00  0.00           O  
ATOM    988  N   PRO    72      82.421 113.424  63.944  1.00  0.00           N  
ATOM    989  CD  PRO    72      83.062 112.444  63.045  1.00  0.00           C  
ATOM    990  HD2 PRO    72      82.968 111.455  63.493  1.00  0.00           H  
ATOM    991  HD3 PRO    72      84.116 112.715  62.996  1.00  0.00           H  
ATOM    992  CG  PRO    72      82.377 112.509  61.726  1.00  0.00           C  
ATOM    993  HG2 PRO    72      81.582 111.763  61.732  1.00  0.00           H  
ATOM    994  HG3 PRO    72      83.118 112.371  60.939  1.00  0.00           H  
ATOM    995  CB  PRO    72      81.713 113.949  61.761  1.00  0.00           C  
ATOM    996  HB2 PRO    72      80.809 113.927  61.151  1.00  0.00           H  
ATOM    997  HB3 PRO    72      82.485 114.668  61.485  1.00  0.00           H  
ATOM    998  CA  PRO    72      81.402 114.172  63.200  1.00  0.00           C  
ATOM    999  HA  PRO    72      81.489 115.244  63.377  1.00  0.00           H  
ATOM   1000  C   PRO    72      79.950 113.749  63.511  1.00  0.00           C  
ATOM   1001  O   PRO    72      79.684 112.552  63.725  1.00  0.00           O  
ATOM   1002  N   GLN    73      79.059 114.682  63.703  1.00  0.00           N  
ATOM   1003  H   GLN    73      79.384 115.627  63.559  1.00  0.00           H  
ATOM   1004  CA  GLN    73      77.567 114.599  63.595  1.00  0.00           C  
ATOM   1005  HA  GLN    73      77.214 114.175  64.535  1.00  0.00           H  
ATOM   1006  CB  GLN    73      77.025 116.056  63.502  1.00  0.00           C  
ATOM   1007  HB2 GLN    73      75.959 116.030  63.729  1.00  0.00           H  
ATOM   1008  HB3 GLN    73      77.459 116.672  64.289  1.00  0.00           H  
ATOM   1009  CG  GLN    73      77.239 116.876  62.199  1.00  0.00           C  
ATOM   1010  HG2 GLN    73      76.918 116.282  61.344  1.00  0.00           H  
ATOM   1011  HG3 GLN    73      76.706 117.826  62.250  1.00  0.00           H  
ATOM   1012  CD  GLN    73      78.653 117.470  62.124  1.00  0.00           C  
ATOM   1013  OE1 GLN    73      79.697 116.830  62.026  1.00  0.00           O  
ATOM   1014  NE2 GLN    73      78.833 118.767  61.967  1.00  0.00           N  
ATOM   1015 HE21 GLN    73      78.072 119.430  61.984  1.00  0.00           H  
ATOM   1016 HE22 GLN    73      79.786 119.102  62.009  1.00  0.00           H  
ATOM   1017  C   GLN    73      77.069 113.672  62.432  1.00  0.00           C  
ATOM   1018  O   GLN    73      77.864 113.378  61.569  1.00  0.00           O  
ATOM   1019  N   GLY    74      75.785 113.347  62.457  1.00  0.00           N  
ATOM   1020  H   GLY    74      75.339 113.476  63.353  1.00  0.00           H  
ATOM   1021  CA  GLY    74      75.081 112.693  61.320  1.00  0.00           C  
ATOM   1022  HA2 GLY    74      74.241 113.287  60.961  1.00  0.00           H  
ATOM   1023  HA3 GLY    74      75.783 112.606  60.490  1.00  0.00           H  
ATOM   1024  C   GLY    74      74.703 111.305  61.751  1.00  0.00           C  
ATOM   1025  O   GLY    74      74.389 111.059  62.955  1.00  0.00           O  
ATOM   1026  N   TYR    75      74.827 110.430  60.780  1.00  0.00           N  
ATOM   1027  H   TYR    75      75.222 110.743  59.905  1.00  0.00           H  
ATOM   1028  CA  TYR    75      74.353 109.034  60.933  1.00  0.00           C  
ATOM   1029  HA  TYR    75      73.700 109.008  61.805  1.00  0.00           H  
ATOM   1030  CB  TYR    75      73.530 108.597  59.703  1.00  0.00           C  
ATOM   1031  HB2 TYR    75      74.033 108.871  58.776  1.00  0.00           H  
ATOM   1032  HB3 TYR    75      73.325 107.527  59.664  1.00  0.00           H  
ATOM   1033  CG  TYR    75      72.169 109.261  59.665  1.00  0.00           C  
ATOM   1034  CD1 TYR    75      71.306 108.840  60.681  1.00  0.00           C  
ATOM   1035  HD1 TYR    75      71.621 108.260  61.536  1.00  0.00           H  
ATOM   1036  CE1 TYR    75      70.005 109.287  60.748  1.00  0.00           C  
ATOM   1037  HE1 TYR    75      69.349 109.121  61.590  1.00  0.00           H  
ATOM   1038  CZ  TYR    75      69.564 110.092  59.634  1.00  0.00           C  
ATOM   1039  OH  TYR    75      68.257 110.362  59.567  1.00  0.00           O  
ATOM   1040  HH  TYR    75      67.681 109.652  59.858  1.00  0.00           H  
ATOM   1041  CE2 TYR    75      70.460 110.521  58.619  1.00  0.00           C  
ATOM   1042  HE2 TYR    75      70.069 111.245  57.919  1.00  0.00           H  
ATOM   1043  CD2 TYR    75      71.773 110.093  58.598  1.00  0.00           C  
ATOM   1044  HD2 TYR    75      72.509 110.346  57.849  1.00  0.00           H  
ATOM   1045  C   TYR    75      75.495 108.052  61.348  1.00  0.00           C  
ATOM   1046  O   TYR    75      75.226 107.321  62.324  1.00  0.00           O  
ATOM   1047  N   GLY    76      76.634 107.982  60.609  1.00  0.00           N  
ATOM   1048  H   GLY    76      76.817 108.700  59.923  1.00  0.00           H  
ATOM   1049  CA  GLY    76      77.628 106.910  60.837  1.00  0.00           C  
ATOM   1050  HA2 GLY    76      78.614 107.148  60.436  1.00  0.00           H  
ATOM   1051  HA3 GLY    76      77.700 106.842  61.922  1.00  0.00           H  
ATOM   1052  C   GLY    76      77.198 105.524  60.326  1.00  0.00           C  
ATOM   1053  O   GLY    76      76.049 105.190  60.426  1.00  0.00           O  
ATOM   1054  N   SER    77      78.168 104.775  59.752  1.00  0.00           N  
ATOM   1055  H   SER    77      79.080 105.202  59.667  1.00  0.00           H  
ATOM   1056  CA  SER    77      78.140 103.343  59.419  1.00  0.00           C  
ATOM   1057  HA  SER    77      77.550 103.269  58.506  1.00  0.00           H  
ATOM   1058  CB  SER    77      79.548 102.849  59.124  1.00  0.00           C  
ATOM   1059  HB2 SER    77      79.872 103.362  58.218  1.00  0.00           H  
ATOM   1060  HB3 SER    77      80.162 103.205  59.951  1.00  0.00           H  
ATOM   1061  OG  SER    77      79.667 101.397  59.084  1.00  0.00           O  
ATOM   1062  HG  SER    77      79.970 101.107  58.221  1.00  0.00           H  
ATOM   1063  C   SER    77      77.587 102.536  60.620  1.00  0.00           C  
ATOM   1064  O   SER    77      77.707 103.006  61.781  1.00  0.00           O  
ATOM   1065  N   THR    78      76.771 101.460  60.422  1.00  0.00           N  
ATOM   1066  H   THR    78      76.519 101.051  61.310  1.00  0.00           H  
ATOM   1067  CA  THR    78      76.431 100.730  59.198  1.00  0.00           C  
ATOM   1068  HA  THR    78      76.898 101.224  58.346  1.00  0.00           H  
ATOM   1069  CB  THR    78      77.012  99.359  59.111  1.00  0.00           C  
ATOM   1070  HB  THR    78      78.100  99.418  59.150  1.00  0.00           H  
ATOM   1071  CG2 THR    78      76.654  98.357  60.247  1.00  0.00           C  
ATOM   1072 HG21 THR    78      77.309  97.497  60.109  1.00  0.00           H  
ATOM   1073 HG22 THR    78      76.915  98.815  61.201  1.00  0.00           H  
ATOM   1074 HG23 THR    78      75.607  98.056  60.255  1.00  0.00           H  
ATOM   1075  OG1 THR    78      76.733  98.699  57.891  1.00  0.00           O  
ATOM   1076  HG1 THR    78      77.578  98.556  57.458  1.00  0.00           H  
ATOM   1077  C   THR    78      74.898 100.758  58.994  1.00  0.00           C  
ATOM   1078  O   THR    78      74.137 100.836  59.946  1.00  0.00           O  
ATOM   1079  N   GLY    79      74.444 100.730  57.768  1.00  0.00           N  
ATOM   1080  H   GLY    79      75.142 100.718  57.038  1.00  0.00           H  
ATOM   1081  CA  GLY    79      73.048 100.691  57.409  1.00  0.00           C  
ATOM   1082  HA2 GLY    79      72.598 101.449  58.050  1.00  0.00           H  
ATOM   1083  HA3 GLY    79      73.004 100.881  56.337  1.00  0.00           H  
ATOM   1084  C   GLY    79      72.251  99.406  57.698  1.00  0.00           C  
ATOM   1085  O   GLY    79      72.718  98.534  58.466  1.00  0.00           O  
ATOM   1086  N   GLY    80      71.000  99.235  57.197  1.00  0.00           N  
ATOM   1087  H   GLY    80      70.527  98.361  57.380  1.00  0.00           H  
ATOM   1088  CA  GLY    80      70.371 100.191  56.291  1.00  0.00           C  
ATOM   1089  HA2 GLY    80      70.919 100.201  55.349  1.00  0.00           H  
ATOM   1090  HA3 GLY    80      69.387  99.823  56.002  1.00  0.00           H  
ATOM   1091  C   GLY    80      70.077 101.579  56.767  1.00  0.00           C  
ATOM   1092  O   GLY    80      70.166 101.888  57.977  1.00  0.00           O  
ATOM   1093  N   TYR    81      69.670 102.418  55.833  1.00  0.00           N  
ATOM   1094  H   TYR    81      69.956 102.107  54.916  1.00  0.00           H  
ATOM   1095  CA  TYR    81      69.204 103.755  55.956  1.00  0.00           C  
ATOM   1096  HA  TYR    81      69.011 103.928  57.014  1.00  0.00           H  
ATOM   1097  CB  TYR    81      70.278 104.602  55.357  1.00  0.00           C  
ATOM   1098  HB2 TYR    81      70.385 104.377  54.296  1.00  0.00           H  
ATOM   1099  HB3 TYR    81      69.961 105.637  55.487  1.00  0.00           H  
ATOM   1100  CG  TYR    81      71.750 104.531  55.916  1.00  0.00           C  
ATOM   1101  CD1 TYR    81      71.989 104.921  57.241  1.00  0.00           C  
ATOM   1102  HD1 TYR    81      71.238 105.426  57.831  1.00  0.00           H  
ATOM   1103  CE1 TYR    81      73.217 104.783  57.846  1.00  0.00           C  
ATOM   1104  HE1 TYR    81      73.303 105.170  58.850  1.00  0.00           H  
ATOM   1105  CZ  TYR    81      74.303 104.279  57.094  1.00  0.00           C  
ATOM   1106  OH  TYR    81      75.515 104.360  57.752  1.00  0.00           O  
ATOM   1107  HH  TYR    81      75.359 104.486  58.691  1.00  0.00           H  
ATOM   1108  CE2 TYR    81      74.141 103.846  55.739  1.00  0.00           C  
ATOM   1109  HE2 TYR    81      75.070 103.684  55.212  1.00  0.00           H  
ATOM   1110  CD2 TYR    81      72.842 103.972  55.162  1.00  0.00           C  
ATOM   1111  HD2 TYR    81      72.802 103.623  54.141  1.00  0.00           H  
ATOM   1112  C   TYR    81      67.882 103.953  55.194  1.00  0.00           C  
ATOM   1113  O   TYR    81      67.899 104.440  54.056  1.00  0.00           O  
ATOM   1114  N   GLY    82      66.651 103.579  55.657  1.00  0.00           N  
ATOM   1115  H   GLY    82      65.917 103.698  54.973  1.00  0.00           H  
ATOM   1116  CA  GLY    82      66.364 102.849  56.860  1.00  0.00           C  
ATOM   1117  HA2 GLY    82      67.135 102.081  56.916  1.00  0.00           H  
ATOM   1118  HA3 GLY    82      66.588 103.493  57.711  1.00  0.00           H  
ATOM   1119  C   GLY    82      64.959 102.184  57.052  1.00  0.00           C  
ATOM   1120  O   GLY    82      64.179 102.200  56.094  1.00  0.00           O  
ATOM   1121  N   SER    83      64.730 101.605  58.242  1.00  0.00           N  
ATOM   1122  H   SER    83      65.340 101.585  59.047  1.00  0.00           H  
ATOM   1123  CA  SER    83      63.438 101.108  58.722  1.00  0.00           C  
ATOM   1124  HA  SER    83      63.106 100.269  58.111  1.00  0.00           H  
ATOM   1125  CB  SER    83      63.505 100.622  60.142  1.00  0.00           C  
ATOM   1126  HB2 SER    83      64.341  99.932  60.253  1.00  0.00           H  
ATOM   1127  HB3 SER    83      63.760 101.482  60.761  1.00  0.00           H  
ATOM   1128  OG  SER    83      62.317 100.036  60.637  1.00  0.00           O  
ATOM   1129  HG  SER    83      61.738 100.652  61.093  1.00  0.00           H  
ATOM   1130  C   SER    83      62.332 102.104  58.546  1.00  0.00           C  
ATOM   1131  O   SER    83      62.562 103.276  58.749  1.00  0.00           O  
ATOM   1132  N   SER    84      61.075 101.790  58.304  1.00  0.00           N  
ATOM   1133  H   SER    84      60.475 102.603  58.308  1.00  0.00           H  
ATOM   1134  CA  SER    84      60.374 100.464  58.100  1.00  0.00           C  
ATOM   1135  HA  SER    84      60.558  99.967  59.053  1.00  0.00           H  
ATOM   1136  CB  SER    84      58.861 100.664  57.910  1.00  0.00           C  
ATOM   1137  HB2 SER    84      58.344 101.132  58.748  1.00  0.00           H  
ATOM   1138  HB3 SER    84      58.678 101.240  57.003  1.00  0.00           H  
ATOM   1139  OG  SER    84      58.349  99.318  57.772  1.00  0.00           O  
ATOM   1140  HG  SER    84      57.487  99.259  58.191  1.00  0.00           H  
ATOM   1141  C   SER    84      60.942  99.621  56.925  1.00  0.00           C  
ATOM   1142  O   SER    84      60.996 100.097  55.812  1.00  0.00           O  
ATOM   1143  N   GLN    85      61.056  98.307  57.124  1.00  0.00           N  
ATOM   1144  H   GLN    85      60.813  97.900  58.016  1.00  0.00           H  
ATOM   1145  CA  GLN    85      61.560  97.324  56.239  1.00  0.00           C  
ATOM   1146  HA  GLN    85      62.211  97.752  55.476  1.00  0.00           H  
ATOM   1147  CB  GLN    85      62.494  96.324  56.951  1.00  0.00           C  
ATOM   1148  HB2 GLN    85      61.881  95.629  57.525  1.00  0.00           H  
ATOM   1149  HB3 GLN    85      63.092  95.650  56.336  1.00  0.00           H  
ATOM   1150  CG  GLN    85      63.462  96.900  58.009  1.00  0.00           C  
ATOM   1151  HG2 GLN    85      62.914  97.328  58.848  1.00  0.00           H  
ATOM   1152  HG3 GLN    85      63.743  95.982  58.527  1.00  0.00           H  
ATOM   1153  CD  GLN    85      64.682  97.609  57.507  1.00  0.00           C  
ATOM   1154  OE1 GLN    85      64.770  98.037  56.315  1.00  0.00           O  
ATOM   1155  NE2 GLN    85      65.604  97.936  58.385  1.00  0.00           N  
ATOM   1156 HE21 GLN    85      66.372  98.504  58.058  1.00  0.00           H  
ATOM   1157 HE22 GLN    85      65.510  97.666  59.353  1.00  0.00           H  
ATOM   1158  C   GLN    85      60.409  96.605  55.470  1.00  0.00           C  
ATOM   1159  O   GLN    85      60.593  95.598  54.776  1.00  0.00           O  
ATOM   1160  N   SER    86      59.271  97.342  55.494  1.00  0.00           N  
ATOM   1161  H   SER    86      59.282  98.126  56.132  1.00  0.00           H  
ATOM   1162  CA  SER    86      58.038  97.192  54.679  1.00  0.00           C  
ATOM   1163  HA  SER    86      57.240  97.510  55.350  1.00  0.00           H  
ATOM   1164  CB  SER    86      58.068  98.206  53.572  1.00  0.00           C  
ATOM   1165  HB2 SER    86      58.846  97.900  52.872  1.00  0.00           H  
ATOM   1166  HB3 SER    86      57.149  98.314  52.995  1.00  0.00           H  
ATOM   1167  OG  SER    86      58.360  99.487  54.169  1.00  0.00           O  
ATOM   1168  HG  SER    86      59.319  99.485  54.134  1.00  0.00           H  
ATOM   1169  C   SER    86      57.732  95.774  54.132  1.00  0.00           C  
ATOM   1170  O   SER    86      57.495  95.582  52.938  1.00  0.00           O  
ATOM   1171  N   SER    87      57.777  94.761  54.995  1.00  0.00           N  
ATOM   1172  H   SER    87      57.996  94.933  55.966  1.00  0.00           H  
ATOM   1173  CA  SER    87      57.377  93.459  54.700  1.00  0.00           C  
ATOM   1174  HA  SER    87      57.901  93.171  53.789  1.00  0.00           H  
ATOM   1175  CB  SER    87      57.904  92.467  55.729  1.00  0.00           C  
ATOM   1176  HB2 SER    87      58.942  92.617  56.027  1.00  0.00           H  
ATOM   1177  HB3 SER    87      57.363  92.442  56.675  1.00  0.00           H  
ATOM   1178  OG  SER    87      57.658  91.147  55.251  1.00  0.00           O  
ATOM   1179  HG  SER    87      57.786  90.509  55.957  1.00  0.00           H  
ATOM   1180  C   SER    87      55.863  93.335  54.520  1.00  0.00           C  
ATOM   1181  O   SER    87      55.118  93.872  55.288  1.00  0.00           O  
ATOM   1182  N   GLN    88      55.458  92.812  53.408  1.00  0.00           N  
ATOM   1183  H   GLN    88      56.109  92.276  52.852  1.00  0.00           H  
ATOM   1184  CA  GLN    88      54.122  92.696  52.835  1.00  0.00           C  
ATOM   1185  HA  GLN    88      53.540  92.293  53.664  1.00  0.00           H  
ATOM   1186  CB  GLN    88      53.526  94.138  52.506  1.00  0.00           C  
ATOM   1187  HB2 GLN    88      52.468  94.154  52.245  1.00  0.00           H  
ATOM   1188  HB3 GLN    88      53.726  94.768  53.372  1.00  0.00           H  
ATOM   1189  CG  GLN    88      54.296  94.830  51.340  1.00  0.00           C  
ATOM   1190  HG2 GLN    88      55.348  94.553  51.390  1.00  0.00           H  
ATOM   1191  HG3 GLN    88      53.944  94.262  50.479  1.00  0.00           H  
ATOM   1192  CD  GLN    88      54.092  96.318  51.136  1.00  0.00           C  
ATOM   1193  OE1 GLN    88      53.663  97.117  51.959  1.00  0.00           O  
ATOM   1194  NE2 GLN    88      54.403  96.852  49.947  1.00  0.00           N  
ATOM   1195 HE21 GLN    88      54.765  96.175  49.291  1.00  0.00           H  
ATOM   1196 HE22 GLN    88      54.290  97.843  49.790  1.00  0.00           H  
ATOM   1197  C   GLN    88      53.978  91.819  51.570  1.00  0.00           C  
ATOM   1198  O   GLN    88      54.896  91.881  50.761  1.00  0.00           O  
ATOM   1199  N   SER    89      52.882  91.072  51.440  1.00  0.00           N  
ATOM   1200  H   SER    89      52.049  91.255  51.981  1.00  0.00           H  
ATOM   1201  CA  SER    89      52.658  90.087  50.367  1.00  0.00           C  
ATOM   1202  HA  SER    89      53.543  89.479  50.183  1.00  0.00           H  
ATOM   1203  CB  SER    89      51.584  88.990  50.787  1.00  0.00           C  
ATOM   1204  HB2 SER    89      50.636  89.437  51.088  1.00  0.00           H  
ATOM   1205  HB3 SER    89      51.358  88.242  50.028  1.00  0.00           H  
ATOM   1206  OG  SER    89      52.088  88.307  51.948  1.00  0.00           O  
ATOM   1207  HG  SER    89      51.307  87.894  52.324  1.00  0.00           H  
ATOM   1208  C   SER    89      52.362  90.694  48.960  1.00  0.00           C  
ATOM   1209  O   SER    89      51.816  91.816  48.888  1.00  0.00           O  
ATOM   1210  N   SER    90      52.859  89.968  47.939  1.00  0.00           N  
ATOM   1211  H   SER    90      53.358  89.136  48.219  1.00  0.00           H  
ATOM   1212  CA  SER    90      52.677  90.213  46.436  1.00  0.00           C  
ATOM   1213  HA  SER    90      53.027  91.188  46.099  1.00  0.00           H  
ATOM   1214  CB  SER    90      53.499  89.073  45.721  1.00  0.00           C  
ATOM   1215  HB2 SER    90      54.561  89.214  45.922  1.00  0.00           H  
ATOM   1216  HB3 SER    90      53.113  88.130  46.110  1.00  0.00           H  
ATOM   1217  OG  SER    90      53.267  89.188  44.304  1.00  0.00           O  
ATOM   1218  HG  SER    90      53.702  89.978  43.976  1.00  0.00           H  
ATOM   1219  C   SER    90      51.134  90.195  46.055  1.00  0.00           C  
ATOM   1220  O   SER    90      50.213  89.928  46.846  1.00  0.00           O  
ATOM   1221  N   TYR    91      50.764  90.485  44.812  1.00  0.00           N  
ATOM   1222  H   TYR    91      51.454  90.395  44.080  1.00  0.00           H  
ATOM   1223  CA  TYR    91      49.399  90.479  44.228  1.00  0.00           C  
ATOM   1224  HA  TYR    91      48.680  90.128  44.969  1.00  0.00           H  
ATOM   1225  CB  TYR    91      48.902  91.822  43.664  1.00  0.00           C  
ATOM   1226  HB2 TYR    91      48.992  92.651  44.367  1.00  0.00           H  
ATOM   1227  HB3 TYR    91      49.637  92.119  42.916  1.00  0.00           H  
ATOM   1228  CG  TYR    91      47.542  91.827  43.031  1.00  0.00           C  
ATOM   1229  CD1 TYR    91      47.354  91.346  41.721  1.00  0.00           C  
ATOM   1230  HD1 TYR    91      48.191  90.994  41.136  1.00  0.00           H  
ATOM   1231  CE1 TYR    91      46.024  91.317  41.176  1.00  0.00           C  
ATOM   1232  HE1 TYR    91      45.977  90.959  40.158  1.00  0.00           H  
ATOM   1233  CZ  TYR    91      44.913  91.699  41.966  1.00  0.00           C  
ATOM   1234  OH  TYR    91      43.659  91.620  41.453  1.00  0.00           O  
ATOM   1235  HH  TYR    91      43.060  92.236  41.882  1.00  0.00           H  
ATOM   1236  CE2 TYR    91      45.089  92.059  43.340  1.00  0.00           C  
ATOM   1237  HE2 TYR    91      44.259  92.246  44.006  1.00  0.00           H  
ATOM   1238  CD2 TYR    91      46.449  92.111  43.818  1.00  0.00           C  
ATOM   1239  HD2 TYR    91      46.635  92.413  44.838  1.00  0.00           H  
ATOM   1240  C   TYR    91      49.490  89.450  43.069  1.00  0.00           C  
ATOM   1241  O   TYR    91      50.440  89.526  42.311  1.00  0.00           O  
ATOM   1242  N   GLY    92      48.616  88.463  42.862  1.00  0.00           N  
ATOM   1243  H   GLY    92      48.819  87.801  42.127  1.00  0.00           H  
ATOM   1244  CA  GLY    92      47.358  88.153  43.512  1.00  0.00           C  
ATOM   1245  HA2 GLY    92      46.821  89.077  43.727  1.00  0.00           H  
ATOM   1246  HA3 GLY    92      46.704  87.613  42.827  1.00  0.00           H  
ATOM   1247  C   GLY    92      47.484  87.113  44.749  1.00  0.00           C  
ATOM   1248  O   GLY    92      48.558  86.572  45.122  1.00  0.00           O  
ATOM   1249  N   GLN    93      46.267  86.744  45.229  1.00  0.00           N  
ATOM   1250  H   GLN    93      45.470  87.136  44.747  1.00  0.00           H  
ATOM   1251  CA  GLN    93      46.078  85.613  46.206  1.00  0.00           C  
ATOM   1252  HA  GLN    93      47.084  85.207  46.304  1.00  0.00           H  
ATOM   1253  CB  GLN    93      45.720  86.277  47.564  1.00  0.00           C  
ATOM   1254  HB2 GLN    93      44.873  86.957  47.476  1.00  0.00           H  
ATOM   1255  HB3 GLN    93      45.476  85.564  48.352  1.00  0.00           H  
ATOM   1256  CG  GLN    93      46.864  87.126  48.127  1.00  0.00           C  
ATOM   1257  HG2 GLN    93      47.219  87.929  47.480  1.00  0.00           H  
ATOM   1258  HG3 GLN    93      46.515  87.572  49.059  1.00  0.00           H  
ATOM   1259  CD  GLN    93      48.050  86.275  48.438  1.00  0.00           C  
ATOM   1260  OE1 GLN    93      47.811  85.158  48.964  1.00  0.00           O  
ATOM   1261  NE2 GLN    93      49.273  86.766  48.384  1.00  0.00           N  
ATOM   1262 HE21 GLN    93      50.011  86.224  48.810  1.00  0.00           H  
ATOM   1263 HE22 GLN    93      49.510  87.682  48.030  1.00  0.00           H  
ATOM   1264  C   GLN    93      45.075  84.529  45.690  1.00  0.00           C  
ATOM   1265  O   GLN    93      43.965  84.873  45.261  1.00  0.00           O  
ATOM   1266  N   GLN    94      45.471  83.299  45.860  1.00  0.00           N  
ATOM   1267  H   GLN    94      46.387  83.025  46.186  1.00  0.00           H  
ATOM   1268  CA  GLN    94      44.674  82.176  45.459  1.00  0.00           C  
ATOM   1269  HA  GLN    94      43.660  82.364  45.812  1.00  0.00           H  
ATOM   1270  CB  GLN    94      44.743  82.015  43.947  1.00  0.00           C  
ATOM   1271  HB2 GLN    94      44.142  82.788  43.468  1.00  0.00           H  
ATOM   1272  HB3 GLN    94      45.781  82.217  43.680  1.00  0.00           H  
ATOM   1273  CG  GLN    94      44.413  80.635  43.381  1.00  0.00           C  
ATOM   1274  HG2 GLN    94      45.066  80.573  42.511  1.00  0.00           H  
ATOM   1275  HG3 GLN    94      44.828  79.787  43.926  1.00  0.00           H  
ATOM   1276  CD  GLN    94      42.944  80.237  43.250  1.00  0.00           C  
ATOM   1277  OE1 GLN    94      42.184  81.020  43.758  1.00  0.00           O  
ATOM   1278  NE2 GLN    94      42.534  79.192  42.586  1.00  0.00           N  
ATOM   1279 HE21 GLN    94      43.203  78.539  42.203  1.00  0.00           H  
ATOM   1280 HE22 GLN    94      41.560  78.934  42.653  1.00  0.00           H  
ATOM   1281  C   GLN    94      45.111  80.907  46.222  1.00  0.00           C  
ATOM   1282  O   GLN    94      46.145  80.367  45.914  1.00  0.00           O  
ATOM   1283  N   SER    95      44.268  80.478  47.194  1.00  0.00           N  
ATOM   1284  H   SER    95      43.488  81.073  47.438  1.00  0.00           H  
ATOM   1285  CA  SER    95      44.549  79.545  48.244  1.00  0.00           C  
ATOM   1286  HA  SER    95      45.418  79.868  48.817  1.00  0.00           H  
ATOM   1287  CB  SER    95      43.325  79.508  49.206  1.00  0.00           C  
ATOM   1288  HB2 SER    95      43.140  80.422  49.769  1.00  0.00           H  
ATOM   1289  HB3 SER    95      42.454  79.311  48.580  1.00  0.00           H  
ATOM   1290  OG  SER    95      43.558  78.402  50.140  1.00  0.00           O  
ATOM   1291  HG  SER    95      42.718  78.080  50.475  1.00  0.00           H  
ATOM   1292  C   SER    95      44.974  78.156  47.707  1.00  0.00           C  
ATOM   1293  O   SER    95      44.661  77.789  46.561  1.00  0.00           O  
ATOM   1294  N   SER    96      45.596  77.354  48.562  1.00  0.00           N  
ATOM   1295  H   SER    96      45.769  77.643  49.514  1.00  0.00           H  
ATOM   1296  CA  SER    96      46.325  76.097  48.174  1.00  0.00           C  
ATOM   1297  HA  SER    96      46.833  76.258  47.223  1.00  0.00           H  
ATOM   1298  CB  SER    96      47.372  75.711  49.262  1.00  0.00           C  
ATOM   1299  HB2 SER    96      48.092  74.972  48.912  1.00  0.00           H  
ATOM   1300  HB3 SER    96      47.976  76.606  49.410  1.00  0.00           H  
ATOM   1301  OG  SER    96      46.877  75.271  50.492  1.00  0.00           O  
ATOM   1302  HG  SER    96      46.584  74.366  50.359  1.00  0.00           H  
ATOM   1303  C   SER    96      45.122  75.011  47.966  1.00  0.00           C  
ATOM   1304  O   SER    96      44.097  74.998  48.697  1.00  0.00           O  
ATOM   1305  N   TYR    97      45.192  74.055  47.033  1.00  0.00           N  
ATOM   1306  H   TYR    97      44.354  73.510  46.885  1.00  0.00           H  
ATOM   1307  CA  TYR    97      46.288  73.786  46.118  1.00  0.00           C  
ATOM   1308  HA  TYR    97      46.131  72.808  45.663  1.00  0.00           H  
ATOM   1309  CB  TYR    97      46.106  74.854  45.017  1.00  0.00           C  
ATOM   1310  HB2 TYR    97      45.092  74.816  44.619  1.00  0.00           H  
ATOM   1311  HB3 TYR    97      46.409  75.828  45.402  1.00  0.00           H  
ATOM   1312  CG  TYR    97      46.950  74.707  43.731  1.00  0.00           C  
ATOM   1313  CD1 TYR    97      47.736  75.815  43.324  1.00  0.00           C  
ATOM   1314  HD1 TYR    97      47.826  76.707  43.926  1.00  0.00           H  
ATOM   1315  CE1 TYR    97      48.469  75.711  42.117  1.00  0.00           C  
ATOM   1316  HE1 TYR    97      49.066  76.542  41.773  1.00  0.00           H  
ATOM   1317  CZ  TYR    97      48.387  74.528  41.334  1.00  0.00           C  
ATOM   1318  OH  TYR    97      49.083  74.507  40.171  1.00  0.00           O  
ATOM   1319  HH  TYR    97      49.965  74.878  40.247  1.00  0.00           H  
ATOM   1320  CE2 TYR    97      47.564  73.440  41.682  1.00  0.00           C  
ATOM   1321  HE2 TYR    97      47.521  72.506  41.142  1.00  0.00           H  
ATOM   1322  CD2 TYR    97      46.807  73.636  42.904  1.00  0.00           C  
ATOM   1323  HD2 TYR    97      46.185  72.784  43.134  1.00  0.00           H  
ATOM   1324  C   TYR    97      47.751  73.636  46.714  1.00  0.00           C  
ATOM   1325  O   TYR    97      48.638  74.291  46.220  1.00  0.00           O  
ATOM   1326  N   PRO    98      48.080  72.749  47.652  1.00  0.00           N  
ATOM   1327  CD  PRO    98      49.449  72.577  48.184  1.00  0.00           C  
ATOM   1328  HD2 PRO    98      49.880  73.463  48.649  1.00  0.00           H  
ATOM   1329  HD3 PRO    98      49.994  72.262  47.294  1.00  0.00           H  
ATOM   1330  CG  PRO    98      49.382  71.445  49.274  1.00  0.00           C  
ATOM   1331  HG2 PRO    98      48.984  71.762  50.239  1.00  0.00           H  
ATOM   1332  HG3 PRO    98      50.367  70.980  49.313  1.00  0.00           H  
ATOM   1333  CB  PRO    98      48.316  70.630  48.688  1.00  0.00           C  
ATOM   1334  HB2 PRO    98      47.968  69.781  49.276  1.00  0.00           H  
ATOM   1335  HB3 PRO    98      48.768  70.186  47.801  1.00  0.00           H  
ATOM   1336  CA  PRO    98      47.251  71.631  48.184  1.00  0.00           C  
ATOM   1337  HA  PRO    98      46.766  71.127  47.348  1.00  0.00           H  
ATOM   1338  C   PRO    98      46.206  71.967  49.218  1.00  0.00           C  
ATOM   1339  O   PRO    98      46.418  72.832  49.996  1.00  0.00           O  
ATOM   1340  N   GLY    99      45.068  71.289  49.196  1.00  0.00           N  
ATOM   1341  H   GLY    99      44.924  70.693  48.393  1.00  0.00           H  
ATOM   1342  CA  GLY    99      44.067  71.332  50.268  1.00  0.00           C  
ATOM   1343  HA2 GLY    99      43.616  72.322  50.342  1.00  0.00           H  
ATOM   1344  HA3 GLY    99      43.295  70.593  50.054  1.00  0.00           H  
ATOM   1345  C   GLY    99      44.562  70.997  51.716  1.00  0.00           C  
ATOM   1346  O   GLY    99      45.589  70.364  51.971  1.00  0.00           O  
ATOM   1347  N   TYR   100      43.690  71.491  52.674  1.00  0.00           N  
ATOM   1348  H   TYR   100      42.821  71.921  52.391  1.00  0.00           H  
ATOM   1349  CA  TYR   100      44.075  71.490  54.149  1.00  0.00           C  
ATOM   1350  HA  TYR   100      44.853  70.727  54.176  1.00  0.00           H  
ATOM   1351  CB  TYR   100      44.812  72.774  54.543  1.00  0.00           C  
ATOM   1352  HB2 TYR   100      44.813  72.754  55.632  1.00  0.00           H  
ATOM   1353  HB3 TYR   100      45.824  72.732  54.140  1.00  0.00           H  
ATOM   1354  CG  TYR   100      44.170  74.074  53.976  1.00  0.00           C  
ATOM   1355  CD1 TYR   100      44.631  74.769  52.880  1.00  0.00           C  
ATOM   1356  HD1 TYR   100      45.488  74.410  52.330  1.00  0.00           H  
ATOM   1357  CE1 TYR   100      43.974  75.895  52.392  1.00  0.00           C  
ATOM   1358  HE1 TYR   100      44.402  76.363  51.518  1.00  0.00           H  
ATOM   1359  CZ  TYR   100      42.960  76.511  53.149  1.00  0.00           C  
ATOM   1360  OH  TYR   100      42.436  77.691  52.601  1.00  0.00           O  
ATOM   1361  HH  TYR   100      41.729  78.164  53.048  1.00  0.00           H  
ATOM   1362  CE2 TYR   100      42.526  75.888  54.324  1.00  0.00           C  
ATOM   1363  HE2 TYR   100      41.856  76.458  54.951  1.00  0.00           H  
ATOM   1364  CD2 TYR   100      43.136  74.657  54.736  1.00  0.00           C  
ATOM   1365  HD2 TYR   100      42.889  74.222  55.693  1.00  0.00           H  
ATOM   1366  C   TYR   100      42.946  71.159  55.140  1.00  0.00           C  
ATOM   1367  O   TYR   100      43.263  70.937  56.338  1.00  0.00           O  
ATOM   1368  N   GLY   101      41.719  70.857  54.651  1.00  0.00           N  
ATOM   1369  H   GLY   101      41.495  71.035  53.682  1.00  0.00           H  
ATOM   1370  CA  GLY   101      40.596  70.386  55.499  1.00  0.00           C  
ATOM   1371  HA2 GLY   101      40.687  70.912  56.449  1.00  0.00           H  
ATOM   1372  HA3 GLY   101      39.640  70.675  55.062  1.00  0.00           H  
ATOM   1373  C   GLY   101      40.615  68.911  55.726  1.00  0.00           C  
ATOM   1374  O   GLY   101      40.052  68.506  56.758  1.00  0.00           O  
ATOM   1375  N   GLN   102      41.306  68.137  54.869  1.00  0.00           N  
ATOM   1376  H   GLN   102      41.764  68.556  54.073  1.00  0.00           H  
ATOM   1377  CA  GLN   102      41.218  66.635  55.018  1.00  0.00           C  
ATOM   1378  HA  GLN   102      40.163  66.429  55.198  1.00  0.00           H  
ATOM   1379  CB  GLN   102      41.557  65.945  53.644  1.00  0.00           C  
ATOM   1380  HB2 GLN   102      41.205  64.919  53.756  1.00  0.00           H  
ATOM   1381  HB3 GLN   102      41.063  66.329  52.752  1.00  0.00           H  
ATOM   1382  CG  GLN   102      43.081  65.919  53.275  1.00  0.00           C  
ATOM   1383  HG2 GLN   102      43.765  65.788  54.113  1.00  0.00           H  
ATOM   1384  HG3 GLN   102      43.258  65.170  52.503  1.00  0.00           H  
ATOM   1385  CD  GLN   102      43.477  67.226  52.554  1.00  0.00           C  
ATOM   1386  OE1 GLN   102      42.753  68.201  52.444  1.00  0.00           O  
ATOM   1387  NE2 GLN   102      44.717  67.332  52.265  1.00  0.00           N  
ATOM   1388 HE21 GLN   102      45.302  66.519  52.390  1.00  0.00           H  
ATOM   1389 HE22 GLN   102      45.013  68.233  51.918  1.00  0.00           H  
ATOM   1390  C   GLN   102      42.001  65.919  56.105  1.00  0.00           C  
ATOM   1391  O   GLN   102      43.044  66.396  56.519  1.00  0.00           O  
ATOM   1392  N   GLN   103      41.539  64.724  56.575  1.00  0.00           N  
ATOM   1393  H   GLN   103      40.656  64.488  56.145  1.00  0.00           H  
ATOM   1394  CA  GLN   103      42.134  63.821  57.598  1.00  0.00           C  
ATOM   1395  HA  GLN   103      42.183  64.222  58.611  1.00  0.00           H  
ATOM   1396  CB  GLN   103      41.176  62.625  57.717  1.00  0.00           C  
ATOM   1397  HB2 GLN   103      40.338  62.945  58.336  1.00  0.00           H  
ATOM   1398  HB3 GLN   103      40.784  62.409  56.723  1.00  0.00           H  
ATOM   1399  CG  GLN   103      41.689  61.247  58.174  1.00  0.00           C  
ATOM   1400  HG2 GLN   103      40.902  60.513  57.996  1.00  0.00           H  
ATOM   1401  HG3 GLN   103      42.593  60.893  57.679  1.00  0.00           H  
ATOM   1402  CD  GLN   103      42.085  61.245  59.619  1.00  0.00           C  
ATOM   1403  OE1 GLN   103      42.116  62.313  60.292  1.00  0.00           O  
ATOM   1404  NE2 GLN   103      42.478  60.216  60.197  1.00  0.00           N  
ATOM   1405 HE21 GLN   103      42.667  60.267  61.188  1.00  0.00           H  
ATOM   1406 HE22 GLN   103      42.553  59.337  59.705  1.00  0.00           H  
ATOM   1407  C   GLN   103      43.499  63.382  57.108  1.00  0.00           C  
ATOM   1408  O   GLN   103      43.654  63.023  55.965  1.00  0.00           O  
ATOM   1409  N   PRO   104      44.539  63.249  57.980  1.00  0.00           N  
ATOM   1410  CD  PRO   104      44.595  63.564  59.411  1.00  0.00           C  
ATOM   1411  HD2 PRO   104      44.358  62.691  60.019  1.00  0.00           H  
ATOM   1412  HD3 PRO   104      43.875  64.353  59.628  1.00  0.00           H  
ATOM   1413  CG  PRO   104      46.032  63.981  59.681  1.00  0.00           C  
ATOM   1414  HG2 PRO   104      46.304  63.900  60.733  1.00  0.00           H  
ATOM   1415  HG3 PRO   104      46.222  65.013  59.387  1.00  0.00           H  
ATOM   1416  CB  PRO   104      46.887  63.070  58.738  1.00  0.00           C  
ATOM   1417  HB2 PRO   104      47.023  62.110  59.237  1.00  0.00           H  
ATOM   1418  HB3 PRO   104      47.826  63.561  58.483  1.00  0.00           H  
ATOM   1419  CA  PRO   104      45.902  62.783  57.617  1.00  0.00           C  
ATOM   1420  HA  PRO   104      46.275  63.340  56.758  1.00  0.00           H  
ATOM   1421  C   PRO   104      45.963  61.324  57.069  1.00  0.00           C  
ATOM   1422  O   PRO   104      45.026  60.564  57.277  1.00  0.00           O  
ATOM   1423  N   ALA   105      47.020  60.931  56.296  1.00  0.00           N  
ATOM   1424  H   ALA   105      47.589  61.638  55.852  1.00  0.00           H  
ATOM   1425  CA  ALA   105      47.310  59.527  55.930  1.00  0.00           C  
ATOM   1426  HA  ALA   105      46.462  59.091  55.402  1.00  0.00           H  
ATOM   1427  CB  ALA   105      48.458  59.520  54.967  1.00  0.00           C  
ATOM   1428  HB1 ALA   105      49.370  59.819  55.484  1.00  0.00           H  
ATOM   1429  HB2 ALA   105      48.568  58.573  54.439  1.00  0.00           H  
ATOM   1430  HB3 ALA   105      48.215  60.196  54.147  1.00  0.00           H  
ATOM   1431  C   ALA   105      47.548  58.573  57.128  1.00  0.00           C  
ATOM   1432  O   ALA   105      47.920  59.075  58.216  1.00  0.00           O  
ATOM   1433  N   PRO   106      47.417  57.268  57.069  1.00  0.00           N  
ATOM   1434  CD  PRO   106      46.880  56.542  55.977  1.00  0.00           C  
ATOM   1435  HD2 PRO   106      47.420  56.725  55.048  1.00  0.00           H  
ATOM   1436  HD3 PRO   106      45.806  56.730  55.979  1.00  0.00           H  
ATOM   1437  CG  PRO   106      47.176  55.088  56.389  1.00  0.00           C  
ATOM   1438  HG2 PRO   106      48.191  54.849  56.072  1.00  0.00           H  
ATOM   1439  HG3 PRO   106      46.415  54.381  56.058  1.00  0.00           H  
ATOM   1440  CB  PRO   106      47.183  55.100  57.926  1.00  0.00           C  
ATOM   1441  HB2 PRO   106      47.823  54.336  58.367  1.00  0.00           H  
ATOM   1442  HB3 PRO   106      46.234  54.912  58.428  1.00  0.00           H  
ATOM   1443  CA  PRO   106      47.805  56.443  58.234  1.00  0.00           C  
ATOM   1444  HA  PRO   106      47.448  56.774  59.209  1.00  0.00           H  
ATOM   1445  C   PRO   106      49.329  56.457  58.411  1.00  0.00           C  
ATOM   1446  O   PRO   106      50.096  56.606  57.443  1.00  0.00           O  
ATOM   1447  N   SER   107      49.755  55.990  59.576  1.00  0.00           N  
ATOM   1448  H   SER   107      49.069  55.744  60.275  1.00  0.00           H  
ATOM   1449  CA  SER   107      51.197  55.869  59.949  1.00  0.00           C  
ATOM   1450  HA  SER   107      51.612  56.870  59.836  1.00  0.00           H  
ATOM   1451  CB  SER   107      51.345  55.523  61.463  1.00  0.00           C  
ATOM   1452  HB2 SER   107      50.879  56.235  62.145  1.00  0.00           H  
ATOM   1453  HB3 SER   107      50.953  54.519  61.627  1.00  0.00           H  
ATOM   1454  OG  SER   107      52.717  55.478  61.742  1.00  0.00           O  
ATOM   1455  HG  SER   107      52.870  56.324  62.171  1.00  0.00           H  
ATOM   1456  C   SER   107      52.062  54.881  59.170  1.00  0.00           C  
ATOM   1457  O   SER   107      51.682  53.684  59.158  1.00  0.00           O  
ATOM   1458  N   SER   108      53.076  55.422  58.541  1.00  0.00           N  
ATOM   1459  H   SER   108      53.089  56.427  58.441  1.00  0.00           H  
ATOM   1460  CA  SER   108      54.162  54.717  57.868  1.00  0.00           C  
ATOM   1461  HA  SER   108      53.695  53.902  57.315  1.00  0.00           H  
ATOM   1462  CB  SER   108      54.800  55.706  56.869  1.00  0.00           C  
ATOM   1463  HB2 SER   108      55.833  55.513  56.579  1.00  0.00           H  
ATOM   1464  HB3 SER   108      54.229  55.846  55.951  1.00  0.00           H  
ATOM   1465  OG  SER   108      54.825  57.029  57.252  1.00  0.00           O  
ATOM   1466  HG  SER   108      53.925  57.362  57.286  1.00  0.00           H  
ATOM   1467  C   SER   108      55.268  54.141  58.736  1.00  0.00           C  
ATOM   1468  O   SER   108      56.068  53.311  58.230  1.00  0.00           O  
ATOM   1469  N   THR   109      55.262  54.458  60.055  1.00  0.00           N  
ATOM   1470  H   THR   109      54.561  55.120  60.356  1.00  0.00           H  
ATOM   1471  CA  THR   109      56.281  54.071  61.127  1.00  0.00           C  
ATOM   1472  HA  THR   109      57.277  54.391  60.821  1.00  0.00           H  
ATOM   1473  CB  THR   109      56.001  54.627  62.561  1.00  0.00           C  
ATOM   1474  HB  THR   109      54.987  54.369  62.867  1.00  0.00           H  
ATOM   1475  CG2 THR   109      56.999  54.139  63.671  1.00  0.00           C  
ATOM   1476 HG21 THR   109      57.027  53.061  63.835  1.00  0.00           H  
ATOM   1477 HG22 THR   109      57.946  54.619  63.422  1.00  0.00           H  
ATOM   1478 HG23 THR   109      56.672  54.566  64.619  1.00  0.00           H  
ATOM   1479  OG1 THR   109      56.170  56.027  62.330  1.00  0.00           O  
ATOM   1480  HG1 THR   109      55.770  56.278  61.495  1.00  0.00           H  
ATOM   1481  C   THR   109      56.346  52.508  61.142  1.00  0.00           C  
ATOM   1482  O   THR   109      55.362  51.799  61.317  1.00  0.00           O  
ATOM   1483  N   SER   110      57.553  51.972  60.961  1.00  0.00           N  
ATOM   1484  H   SER   110      58.219  52.682  60.692  1.00  0.00           H  
ATOM   1485  CA  SER   110      57.787  50.565  60.668  1.00  0.00           C  
ATOM   1486  HA  SER   110      57.332  49.966  61.457  1.00  0.00           H  
ATOM   1487  CB  SER   110      57.177  50.182  59.355  1.00  0.00           C  
ATOM   1488  HB2 SER   110      56.099  50.303  59.463  1.00  0.00           H  
ATOM   1489  HB3 SER   110      57.577  50.915  58.655  1.00  0.00           H  
ATOM   1490  OG  SER   110      57.438  48.813  59.069  1.00  0.00           O  
ATOM   1491  HG  SER   110      58.168  48.831  58.445  1.00  0.00           H  
ATOM   1492  C   SER   110      59.296  50.243  60.578  1.00  0.00           C  
ATOM   1493  O   SER   110      59.993  50.743  59.685  1.00  0.00           O  
ATOM   1494  N   GLY   111      59.813  49.381  61.484  1.00  0.00           N  
ATOM   1495  H   GLY   111      59.172  48.831  62.038  1.00  0.00           H  
ATOM   1496  CA  GLY   111      61.209  49.036  61.575  1.00  0.00           C  
ATOM   1497  HA2 GLY   111      61.408  48.090  61.071  1.00  0.00           H  
ATOM   1498  HA3 GLY   111      61.864  49.695  61.005  1.00  0.00           H  
ATOM   1499  C   GLY   111      61.646  48.675  62.973  1.00  0.00           C  
ATOM   1500  O   GLY   111      61.403  47.510  63.425  1.00  0.00           O  
ATOM   1501  N   SER   112      62.271  49.530  63.865  1.00  0.00           N  
ATOM   1502  H   SER   112      62.590  49.146  64.743  1.00  0.00           H  
ATOM   1503  CA  SER   112      62.494  50.981  63.646  1.00  0.00           C  
ATOM   1504  HA  SER   112      62.717  51.336  64.652  1.00  0.00           H  
ATOM   1505  CB  SER   112      63.753  51.277  62.875  1.00  0.00           C  
ATOM   1506  HB2 SER   112      64.410  50.547  63.346  1.00  0.00           H  
ATOM   1507  HB3 SER   112      63.624  51.031  61.821  1.00  0.00           H  
ATOM   1508  OG  SER   112      64.235  52.621  62.936  1.00  0.00           O  
ATOM   1509  HG  SER   112      64.625  52.830  63.788  1.00  0.00           H  
ATOM   1510  C   SER   112      61.319  51.739  63.104  1.00  0.00           C  
ATOM   1511  O   SER   112      61.448  52.330  62.016  1.00  0.00           O  
ATOM   1512  N   TYR   113      60.164  51.867  63.800  1.00  0.00           N  
ATOM   1513  H   TYR   113      59.489  52.468  63.350  1.00  0.00           H  
ATOM   1514  CA  TYR   113      59.749  51.223  65.005  1.00  0.00           C  
ATOM   1515  HA  TYR   113      60.616  50.636  65.309  1.00  0.00           H  
ATOM   1516  CB  TYR   113      59.441  52.327  66.042  1.00  0.00           C  
ATOM   1517  HB2 TYR   113      58.691  53.010  65.644  1.00  0.00           H  
ATOM   1518  HB3 TYR   113      58.945  51.780  66.845  1.00  0.00           H  
ATOM   1519  CG  TYR   113      60.690  53.062  66.576  1.00  0.00           C  
ATOM   1520  CD1 TYR   113      61.465  52.452  67.528  1.00  0.00           C  
ATOM   1521  HD1 TYR   113      60.992  51.553  67.894  1.00  0.00           H  
ATOM   1522  CE1 TYR   113      62.547  53.029  68.166  1.00  0.00           C  
ATOM   1523  HE1 TYR   113      63.034  52.526  68.989  1.00  0.00           H  
ATOM   1524  CZ  TYR   113      63.094  54.184  67.596  1.00  0.00           C  
ATOM   1525  OH  TYR   113      64.185  54.771  68.188  1.00  0.00           O  
ATOM   1526  HH  TYR   113      64.718  55.221  67.528  1.00  0.00           H  
ATOM   1527  CE2 TYR   113      62.283  54.863  66.624  1.00  0.00           C  
ATOM   1528  HE2 TYR   113      62.704  55.812  66.328  1.00  0.00           H  
ATOM   1529  CD2 TYR   113      61.139  54.247  66.082  1.00  0.00           C  
ATOM   1530  HD2 TYR   113      60.530  54.734  65.335  1.00  0.00           H  
ATOM   1531  C   TYR   113      58.446  50.414  64.700  1.00  0.00           C  
ATOM   1532  O   TYR   113      57.630  50.780  63.861  1.00  0.00           O  
ATOM   1533  N   GLY   114      58.309  49.214  65.261  1.00  0.00           N  
ATOM   1534  H   GLY   114      59.051  48.901  65.870  1.00  0.00           H  
ATOM   1535  CA  GLY   114      57.126  48.275  65.189  1.00  0.00           C  
ATOM   1536  HA2 GLY   114      57.448  47.370  65.704  1.00  0.00           H  
ATOM   1537  HA3 GLY   114      56.335  48.795  65.731  1.00  0.00           H  
ATOM   1538  C   GLY   114      56.725  48.026  63.705  1.00  0.00           C  
ATOM   1539  O   GLY   114      57.582  47.961  62.831  1.00  0.00           O  
ATOM   1540  N   SER   115      55.441  47.834  63.398  1.00  0.00           N  
ATOM   1541  H   SER   115      55.196  47.647  62.436  1.00  0.00           H  
ATOM   1542  CA  SER   115      54.336  47.871  64.336  1.00  0.00           C  
ATOM   1543  HA  SER   115      54.322  48.736  64.999  1.00  0.00           H  
ATOM   1544  CB  SER   115      52.996  47.997  63.505  1.00  0.00           C  
ATOM   1545  HB2 SER   115      52.177  48.114  64.215  1.00  0.00           H  
ATOM   1546  HB3 SER   115      53.142  48.718  62.702  1.00  0.00           H  
ATOM   1547  OG  SER   115      52.817  46.698  62.879  1.00  0.00           O  
ATOM   1548  HG  SER   115      52.627  46.890  61.958  1.00  0.00           H  
ATOM   1549  C   SER   115      54.311  46.675  65.271  1.00  0.00           C  
ATOM   1550  O   SER   115      53.756  46.701  66.357  1.00  0.00           O  
ATOM   1551  N   SER   116      54.919  45.585  64.880  1.00  0.00           N  
ATOM   1552  H   SER   116      55.375  45.724  63.990  1.00  0.00           H  
ATOM   1553  CA  SER   116      55.013  44.265  65.423  1.00  0.00           C  
ATOM   1554  HA  SER   116      54.016  43.832  65.499  1.00  0.00           H  
ATOM   1555  CB  SER   116      55.817  43.366  64.503  1.00  0.00           C  
ATOM   1556  HB2 SER   116      56.167  42.423  64.923  1.00  0.00           H  
ATOM   1557  HB3 SER   116      55.331  43.133  63.556  1.00  0.00           H  
ATOM   1558  OG  SER   116      57.131  43.936  64.340  1.00  0.00           O  
ATOM   1559  HG  SER   116      57.695  43.161  64.291  1.00  0.00           H  
ATOM   1560  C   SER   116      55.500  44.226  66.846  1.00  0.00           C  
ATOM   1561  O   SER   116      56.059  45.165  67.377  1.00  0.00           O  
ATOM   1562  N   SER   117      55.124  43.228  67.562  1.00  0.00           N  
ATOM   1563  H   SER   117      54.605  42.511  67.076  1.00  0.00           H  
ATOM   1564  CA  SER   117      55.762  42.834  68.838  1.00  0.00           C  
ATOM   1565  HA  SER   117      56.087  43.713  69.395  1.00  0.00           H  
ATOM   1566  CB  SER   117      54.556  42.416  69.669  1.00  0.00           C  
ATOM   1567  HB2 SER   117      54.845  42.338  70.717  1.00  0.00           H  
ATOM   1568  HB3 SER   117      53.788  43.188  69.631  1.00  0.00           H  
ATOM   1569  OG  SER   117      54.027  41.224  69.266  1.00  0.00           O  
ATOM   1570  HG  SER   117      53.839  41.289  68.327  1.00  0.00           H  
ATOM   1571  C   SER   117      56.898  41.853  68.712  1.00  0.00           C  
ATOM   1572  O   SER   117      57.311  41.611  67.600  1.00  0.00           O  
ATOM   1573  N   GLN   118      57.396  41.254  69.762  1.00  0.00           N  
ATOM   1574  H   GLN   118      57.010  41.507  70.660  1.00  0.00           H  
ATOM   1575  CA  GLN   118      58.375  40.208  69.737  1.00  0.00           C  
ATOM   1576  HA  GLN   118      58.270  39.785  70.736  1.00  0.00           H  
ATOM   1577  CB  GLN   118      58.087  38.938  68.823  1.00  0.00           C  
ATOM   1578  HB2 GLN   118      58.005  39.324  67.807  1.00  0.00           H  
ATOM   1579  HB3 GLN   118      58.956  38.291  68.939  1.00  0.00           H  
ATOM   1580  CG  GLN   118      56.729  38.342  69.102  1.00  0.00           C  
ATOM   1581  HG2 GLN   118      56.058  39.201  69.135  1.00  0.00           H  
ATOM   1582  HG3 GLN   118      56.281  37.681  68.360  1.00  0.00           H  
ATOM   1583  CD  GLN   118      56.800  37.511  70.423  1.00  0.00           C  
ATOM   1584  OE1 GLN   118      57.714  37.652  71.259  1.00  0.00           O  
ATOM   1585  NE2 GLN   118      55.814  36.631  70.573  1.00  0.00           N  
ATOM   1586 HE21 GLN   118      54.965  36.617  70.026  1.00  0.00           H  
ATOM   1587 HE22 GLN   118      56.009  35.946  71.289  1.00  0.00           H  
ATOM   1588  C   GLN   118      59.871  40.701  69.534  1.00  0.00           C  
ATOM   1589  O   GLN   118      60.164  41.196  68.438  1.00  0.00           O  
ATOM   1590  N   SER   119      60.713  40.772  70.554  1.00  0.00           N  
ATOM   1591  H   SER   119      61.596  41.206  70.330  1.00  0.00           H  
ATOM   1592  CA  SER   119      60.539  40.271  71.929  1.00  0.00           C  
ATOM   1593  HA  SER   119      59.506  40.381  72.259  1.00  0.00           H  
ATOM   1594  CB  SER   119      60.770  38.739  71.904  1.00  0.00           C  
ATOM   1595  HB2 SER   119      60.716  38.313  72.906  1.00  0.00           H  
ATOM   1596  HB3 SER   119      59.996  38.259  71.306  1.00  0.00           H  
ATOM   1597  OG  SER   119      62.036  38.378  71.316  1.00  0.00           O  
ATOM   1598  HG  SER   119      62.688  39.012  71.624  1.00  0.00           H  
ATOM   1599  C   SER   119      61.610  40.987  72.833  1.00  0.00           C  
ATOM   1600  O   SER   119      62.730  41.151  72.510  1.00  0.00           O  
ATOM   1601  N   SER   120      61.243  41.125  74.127  1.00  0.00           N  
ATOM   1602  H   SER   120      60.318  40.826  74.401  1.00  0.00           H  
ATOM   1603  CA  SER   120      62.126  41.387  75.278  1.00  0.00           C  
ATOM   1604  HA  SER   120      62.573  42.365  75.099  1.00  0.00           H  
ATOM   1605  CB  SER   120      61.135  41.348  76.480  1.00  0.00           C  
ATOM   1606  HB2 SER   120      60.498  42.226  76.375  1.00  0.00           H  
ATOM   1607  HB3 SER   120      60.486  40.472  76.470  1.00  0.00           H  
ATOM   1608  OG  SER   120      61.877  41.572  77.619  1.00  0.00           O  
ATOM   1609  HG  SER   120      61.706  42.448  77.972  1.00  0.00           H  
ATOM   1610  C   SER   120      63.111  40.186  75.503  1.00  0.00           C  
ATOM   1611  O   SER   120      62.767  38.966  75.498  1.00  0.00           O  
ATOM   1612  N   SER   121      64.474  40.358  75.630  1.00  0.00           N  
ATOM   1613  H   SER   121      65.001  39.503  75.735  1.00  0.00           H  
ATOM   1614  CA  SER   121      65.180  41.598  75.680  1.00  0.00           C  
ATOM   1615  HA  SER   121      64.633  42.231  76.379  1.00  0.00           H  
ATOM   1616  CB  SER   121      66.624  41.311  76.148  1.00  0.00           C  
ATOM   1617  HB2 SER   121      66.534  40.720  77.059  1.00  0.00           H  
ATOM   1618  HB3 SER   121      67.203  40.820  75.366  1.00  0.00           H  
ATOM   1619  OG  SER   121      67.216  42.522  76.576  1.00  0.00           O  
ATOM   1620  HG  SER   121      67.056  42.714  77.503  1.00  0.00           H  
ATOM   1621  C   SER   121      65.149  42.175  74.230  1.00  0.00           C  
ATOM   1622  O   SER   121      65.433  41.399  73.257  1.00  0.00           O  
ATOM   1623  N   TYR   122      64.898  43.485  74.062  1.00  0.00           N  
ATOM   1624  H   TYR   122      64.725  44.091  74.852  1.00  0.00           H  
ATOM   1625  CA  TYR   122      64.746  44.035  72.702  1.00  0.00           C  
ATOM   1626  HA  TYR   122      64.313  43.307  72.017  1.00  0.00           H  
ATOM   1627  CB  TYR   122      63.751  45.236  72.799  1.00  0.00           C  
ATOM   1628  HB2 TYR   122      64.205  45.978  73.455  1.00  0.00           H  
ATOM   1629  HB3 TYR   122      63.715  45.793  71.863  1.00  0.00           H  
ATOM   1630  CG  TYR   122      62.358  44.791  73.243  1.00  0.00           C  
ATOM   1631  CD1 TYR   122      61.915  45.162  74.552  1.00  0.00           C  
ATOM   1632  HD1 TYR   122      62.594  45.766  75.137  1.00  0.00           H  
ATOM   1633  CE1 TYR   122      60.640  44.847  74.962  1.00  0.00           C  
ATOM   1634  HE1 TYR   122      60.297  45.094  75.956  1.00  0.00           H  
ATOM   1635  CZ  TYR   122      59.745  44.220  74.062  1.00  0.00           C  
ATOM   1636  OH  TYR   122      58.491  44.102  74.547  1.00  0.00           O  
ATOM   1637  HH  TYR   122      57.880  43.730  73.908  1.00  0.00           H  
ATOM   1638  CE2 TYR   122      60.116  43.903  72.723  1.00  0.00           C  
ATOM   1639  HE2 TYR   122      59.393  43.487  72.036  1.00  0.00           H  
ATOM   1640  CD2 TYR   122      61.464  44.102  72.340  1.00  0.00           C  
ATOM   1641  HD2 TYR   122      61.723  43.855  71.321  1.00  0.00           H  
ATOM   1642  C   TYR   122      66.134  44.406  72.088  1.00  0.00           C  
ATOM   1643  O   TYR   122      67.015  44.742  72.865  1.00  0.00           O  
ATOM   1644  N   GLY   123      66.321  44.390  70.752  1.00  0.00           N  
ATOM   1645  H   GLY   123      67.273  44.659  70.551  1.00  0.00           H  
ATOM   1646  CA  GLY   123      65.376  44.066  69.647  1.00  0.00           C  
ATOM   1647  HA2 GLY   123      65.477  42.991  69.497  1.00  0.00           H  
ATOM   1648  HA3 GLY   123      64.324  44.100  69.930  1.00  0.00           H  
ATOM   1649  C   GLY   123      65.696  44.817  68.363  1.00  0.00           C  
ATOM   1650  O   GLY   123      66.842  44.740  67.929  1.00  0.00           O  
ATOM   1651  N   GLN   124      64.819  45.752  67.839  1.00  0.00           N  
ATOM   1652  H   GLN   124      63.915  45.810  68.286  1.00  0.00           H  
ATOM   1653  CA  GLN   124      65.040  46.631  66.649  1.00  0.00           C  
ATOM   1654  HA  GLN   124      66.116  46.671  66.484  1.00  0.00           H  
ATOM   1655  CB  GLN   124      64.368  45.963  65.405  1.00  0.00           C  
ATOM   1656  HB2 GLN   124      63.378  45.609  65.693  1.00  0.00           H  
ATOM   1657  HB3 GLN   124      64.231  46.629  64.553  1.00  0.00           H  
ATOM   1658  CG  GLN   124      65.146  44.716  64.892  1.00  0.00           C  
ATOM   1659  HG2 GLN   124      65.033  43.899  65.605  1.00  0.00           H  
ATOM   1660  HG3 GLN   124      64.646  44.483  63.952  1.00  0.00           H  
ATOM   1661  CD  GLN   124      66.631  44.972  64.644  1.00  0.00           C  
ATOM   1662  OE1 GLN   124      67.031  46.069  64.208  1.00  0.00           O  
ATOM   1663  NE2 GLN   124      67.489  44.057  64.668  1.00  0.00           N  
ATOM   1664 HE21 GLN   124      67.158  43.105  64.731  1.00  0.00           H  
ATOM   1665 HE22 GLN   124      68.455  44.265  64.459  1.00  0.00           H  
ATOM   1666  C   GLN   124      64.360  48.049  66.812  1.00  0.00           C  
ATOM   1667  O   GLN   124      63.147  48.146  66.650  1.00  0.00           O  
ATOM   1668  N   PRO   125      65.112  49.132  67.027  1.00  0.00           N  
ATOM   1669  CD  PRO   125      64.616  50.461  66.956  1.00  0.00           C  
ATOM   1670  HD2 PRO   125      63.615  50.574  67.371  1.00  0.00           H  
ATOM   1671  HD3 PRO   125      64.701  50.717  65.899  1.00  0.00           H  
ATOM   1672  CG  PRO   125      65.656  51.394  67.604  1.00  0.00           C  
ATOM   1673  HG2 PRO   125      65.529  51.352  68.686  1.00  0.00           H  
ATOM   1674  HG3 PRO   125      65.784  52.407  67.222  1.00  0.00           H  
ATOM   1675  CB  PRO   125      66.907  50.551  67.304  1.00  0.00           C  
ATOM   1676  HB2 PRO   125      67.710  50.802  67.997  1.00  0.00           H  
ATOM   1677  HB3 PRO   125      67.271  50.875  66.329  1.00  0.00           H  
ATOM   1678  CA  PRO   125      66.559  49.069  67.334  1.00  0.00           C  
ATOM   1679  HA  PRO   125      67.025  48.544  66.501  1.00  0.00           H  
ATOM   1680  C   PRO   125      66.836  48.468  68.652  1.00  0.00           C  
ATOM   1681  O   PRO   125      65.952  48.242  69.508  1.00  0.00           O  
ATOM   1682  N   GLN   126      68.099  48.148  68.940  1.00  0.00           N  
ATOM   1683  H   GLN   126      68.774  48.392  68.230  1.00  0.00           H  
ATOM   1684  CA  GLN   126      68.520  47.563  70.221  1.00  0.00           C  
ATOM   1685  HA  GLN   126      68.144  46.542  70.162  1.00  0.00           H  
ATOM   1686  CB  GLN   126      70.040  47.300  70.181  1.00  0.00           C  
ATOM   1687  HB2 GLN   126      70.240  46.717  69.282  1.00  0.00           H  
ATOM   1688  HB3 GLN   126      70.503  48.284  70.110  1.00  0.00           H  
ATOM   1689  CG  GLN   126      70.694  46.534  71.308  1.00  0.00           C  
ATOM   1690  HG2 GLN   126      71.756  46.727  71.155  1.00  0.00           H  
ATOM   1691  HG3 GLN   126      70.347  47.029  72.215  1.00  0.00           H  
ATOM   1692  CD  GLN   126      70.350  45.095  71.409  1.00  0.00           C  
ATOM   1693  OE1 GLN   126      69.311  44.633  70.885  1.00  0.00           O  
ATOM   1694  NE2 GLN   126      71.249  44.305  71.861  1.00  0.00           N  
ATOM   1695 HE21 GLN   126      72.014  44.791  72.305  1.00  0.00           H  
ATOM   1696 HE22 GLN   126      71.135  43.301  71.857  1.00  0.00           H  
ATOM   1697  C   GLN   126      68.098  48.369  71.531  1.00  0.00           C  
ATOM   1698  O   GLN   126      67.956  49.631  71.522  1.00  0.00           O  
ATOM   1699  N   SER   127      67.866  47.615  72.592  1.00  0.00           N  
ATOM   1700  H   SER   127      67.914  46.629  72.380  1.00  0.00           H  
ATOM   1701  CA  SER   127      67.830  48.047  74.047  1.00  0.00           C  
ATOM   1702  HA  SER   127      68.217  47.187  74.594  1.00  0.00           H  
ATOM   1703  CB  SER   127      68.756  49.183  74.361  1.00  0.00           C  
ATOM   1704  HB2 SER   127      69.703  48.924  73.888  1.00  0.00           H  
ATOM   1705  HB3 SER   127      68.440  50.081  73.831  1.00  0.00           H  
ATOM   1706  OG  SER   127      68.868  49.528  75.748  1.00  0.00           O  
ATOM   1707  HG  SER   127      69.125  48.780  76.292  1.00  0.00           H  
ATOM   1708  C   SER   127      66.454  48.190  74.660  1.00  0.00           C  
ATOM   1709  O   SER   127      66.191  47.611  75.689  1.00  0.00           O  
ATOM   1710  N   GLY   128      65.529  48.884  73.997  1.00  0.00           N  
ATOM   1711  H   GLY   128      65.568  49.191  73.036  1.00  0.00           H  
ATOM   1712  CA  GLY   128      64.095  48.925  74.407  1.00  0.00           C  
ATOM   1713  HA2 GLY   128      63.487  48.087  74.066  1.00  0.00           H  
ATOM   1714  HA3 GLY   128      64.004  48.892  75.493  1.00  0.00           H  
ATOM   1715  C   GLY   128      63.373  50.181  73.782  1.00  0.00           C  
ATOM   1716  O   GLY   128      63.913  50.788  72.856  1.00  0.00           O  
ATOM   1717  N   SER   129      62.181  50.586  74.146  1.00  0.00           N  
ATOM   1718  H   SER   129      61.935  51.454  73.693  1.00  0.00           H  
ATOM   1719  CA  SER   129      61.258  50.019  75.164  1.00  0.00           C  
ATOM   1720  HA  SER   129      60.479  50.743  75.401  1.00  0.00           H  
ATOM   1721  CB  SER   129      60.429  48.825  74.602  1.00  0.00           C  
ATOM   1722  HB2 SER   129      61.051  47.931  74.548  1.00  0.00           H  
ATOM   1723  HB3 SER   129      59.610  48.487  75.238  1.00  0.00           H  
ATOM   1724  OG  SER   129      59.807  49.114  73.370  1.00  0.00           O  
ATOM   1725  HG  SER   129      59.079  49.713  73.548  1.00  0.00           H  
ATOM   1726  C   SER   129      61.944  49.690  76.493  1.00  0.00           C  
ATOM   1727  O   SER   129      62.040  48.544  76.829  1.00  0.00           O  
ATOM   1728  N   TYR   130      62.538  50.714  77.091  1.00  0.00           N  
ATOM   1729  H   TYR   130      62.298  51.626  76.728  1.00  0.00           H  
ATOM   1730  CA  TYR   130      63.508  50.474  78.138  1.00  0.00           C  
ATOM   1731  HA  TYR   130      63.353  49.518  78.639  1.00  0.00           H  
ATOM   1732  CB  TYR   130      64.986  50.343  77.560  1.00  0.00           C  
ATOM   1733  HB2 TYR   130      64.999  49.305  77.227  1.00  0.00           H  
ATOM   1734  HB3 TYR   130      65.143  51.067  76.760  1.00  0.00           H  
ATOM   1735  CG  TYR   130      66.199  50.343  78.506  1.00  0.00           C  
ATOM   1736  CD1 TYR   130      67.153  51.338  78.469  1.00  0.00           C  
ATOM   1737  HD1 TYR   130      67.084  52.202  77.824  1.00  0.00           H  
ATOM   1738  CE1 TYR   130      68.397  51.120  79.164  1.00  0.00           C  
ATOM   1739  HE1 TYR   130      69.197  51.841  79.094  1.00  0.00           H  
ATOM   1740  CZ  TYR   130      68.599  49.978  79.931  1.00  0.00           C  
ATOM   1741  OH  TYR   130      69.744  49.741  80.553  1.00  0.00           O  
ATOM   1742  HH  TYR   130      69.902  48.797  80.632  1.00  0.00           H  
ATOM   1743  CE2 TYR   130      67.563  49.111  80.074  1.00  0.00           C  
ATOM   1744  HE2 TYR   130      67.663  48.196  80.638  1.00  0.00           H  
ATOM   1745  CD2 TYR   130      66.387  49.265  79.396  1.00  0.00           C  
ATOM   1746  HD2 TYR   130      65.686  48.444  79.395  1.00  0.00           H  
ATOM   1747  C   TYR   130      63.450  51.612  79.184  1.00  0.00           C  
ATOM   1748  O   TYR   130      64.029  52.625  78.989  1.00  0.00           O  
ATOM   1749  N   SER   131      62.836  51.403  80.420  1.00  0.00           N  
ATOM   1750  H   SER   131      62.491  52.153  81.002  1.00  0.00           H  
ATOM   1751  CA  SER   131      62.176  50.138  80.865  1.00  0.00           C  
ATOM   1752  HA  SER   131      61.774  50.398  81.844  1.00  0.00           H  
ATOM   1753  CB  SER   131      60.960  49.653  79.982  1.00  0.00           C  
ATOM   1754  HB2 SER   131      61.351  49.084  79.138  1.00  0.00           H  
ATOM   1755  HB3 SER   131      60.396  48.956  80.601  1.00  0.00           H  
ATOM   1756  OG  SER   131      59.999  50.555  79.571  1.00  0.00           O  
ATOM   1757  HG  SER   131      59.755  51.094  80.327  1.00  0.00           H  
ATOM   1758  C   SER   131      63.117  48.987  81.245  1.00  0.00           C  
ATOM   1759  O   SER   131      63.549  48.145  80.444  1.00  0.00           O  
ATOM   1760  N   GLN   132      63.367  48.728  82.567  1.00  0.00           N  
ATOM   1761  H   GLN   132      64.024  47.989  82.771  1.00  0.00           H  
ATOM   1762  CA  GLN   132      62.893  49.325  83.767  1.00  0.00           C  
ATOM   1763  HA  GLN   132      62.830  50.385  83.522  1.00  0.00           H  
ATOM   1764  CB  GLN   132      61.488  48.805  84.181  1.00  0.00           C  
ATOM   1765  HB2 GLN   132      60.849  49.211  83.397  1.00  0.00           H  
ATOM   1766  HB3 GLN   132      61.515  47.716  84.138  1.00  0.00           H  
ATOM   1767  CG  GLN   132      60.935  49.272  85.548  1.00  0.00           C  
ATOM   1768  HG2 GLN   132      60.124  48.649  85.924  1.00  0.00           H  
ATOM   1769  HG3 GLN   132      61.755  49.305  86.266  1.00  0.00           H  
ATOM   1770  CD  GLN   132      60.372  50.692  85.476  1.00  0.00           C  
ATOM   1771  OE1 GLN   132      60.481  51.493  84.519  1.00  0.00           O  
ATOM   1772  NE2 GLN   132      59.621  51.154  86.436  1.00  0.00           N  
ATOM   1773 HE21 GLN   132      59.413  50.698  87.313  1.00  0.00           H  
ATOM   1774 HE22 GLN   132      59.137  52.037  86.354  1.00  0.00           H  
ATOM   1775  C   GLN   132      63.870  49.071  84.929  1.00  0.00           C  
ATOM   1776  O   GLN   132      64.223  47.908  85.110  1.00  0.00           O  
ATOM   1777  N   GLN   133      64.345  50.129  85.636  1.00  0.00           N  
ATOM   1778  H   GLN   133      64.225  51.043  85.225  1.00  0.00           H  
ATOM   1779  CA  GLN   133      65.300  50.041  86.786  1.00  0.00           C  
ATOM   1780  HA  GLN   133      65.839  50.960  87.014  1.00  0.00           H  
ATOM   1781  CB  GLN   133      64.508  49.959  88.139  1.00  0.00           C  
ATOM   1782  HB2 GLN   133      63.965  49.014  88.129  1.00  0.00           H  
ATOM   1783  HB3 GLN   133      65.156  49.821  89.005  1.00  0.00           H  
ATOM   1784  CG  GLN   133      63.604  51.188  88.267  1.00  0.00           C  
ATOM   1785  HG2 GLN   133      64.155  52.107  88.467  1.00  0.00           H  
ATOM   1786  HG3 GLN   133      63.065  51.314  87.328  1.00  0.00           H  
ATOM   1787  CD  GLN   133      62.534  50.931  89.273  1.00  0.00           C  
ATOM   1788  OE1 GLN   133      61.438  50.590  88.891  1.00  0.00           O  
ATOM   1789  NE2 GLN   133      62.894  50.999  90.570  1.00  0.00           N  
ATOM   1790 HE21 GLN   133      63.831  51.127  90.925  1.00  0.00           H  
ATOM   1791 HE22 GLN   133      62.191  50.940  91.293  1.00  0.00           H  
ATOM   1792  C   GLN   133      66.465  49.086  86.734  1.00  0.00           C  
ATOM   1793  O   GLN   133      66.519  48.234  87.631  1.00  0.00           O  
ATOM   1794  N   PRO   134      67.387  49.135  85.743  1.00  0.00           N  
ATOM   1795  CD  PRO   134      68.386  48.105  85.557  1.00  0.00           C  
ATOM   1796  HD2 PRO   134      67.957  47.243  85.046  1.00  0.00           H  
ATOM   1797  HD3 PRO   134      68.729  47.807  86.548  1.00  0.00           H  
ATOM   1798  CG  PRO   134      69.561  48.722  84.748  1.00  0.00           C  
ATOM   1799  HG2 PRO   134      69.627  48.418  83.704  1.00  0.00           H  
ATOM   1800  HG3 PRO   134      70.531  48.650  85.241  1.00  0.00           H  
ATOM   1801  CB  PRO   134      69.121  50.227  84.590  1.00  0.00           C  
ATOM   1802  HB2 PRO   134      69.438  50.708  83.665  1.00  0.00           H  
ATOM   1803  HB3 PRO   134      69.436  50.829  85.442  1.00  0.00           H  
ATOM   1804  CA  PRO   134      67.556  50.209  84.734  1.00  0.00           C  
ATOM   1805  HA  PRO   134      67.305  51.177  85.168  1.00  0.00           H  
ATOM   1806  C   PRO   134      66.961  49.936  83.331  1.00  0.00           C  
ATOM   1807  O   PRO   134      66.574  48.824  83.002  1.00  0.00           O  
ATOM   1808  N   SER   135      66.674  50.915  82.494  1.00  0.00           N  
ATOM   1809  H   SER   135      66.233  50.581  81.649  1.00  0.00           H  
ATOM   1810  CA  SER   135      66.683  52.382  82.702  1.00  0.00           C  
ATOM   1811  HA  SER   135      67.709  52.688  82.905  1.00  0.00           H  
ATOM   1812  CB  SER   135      66.098  53.091  81.506  1.00  0.00           C  
ATOM   1813  HB2 SER   135      66.586  52.754  80.591  1.00  0.00           H  
ATOM   1814  HB3 SER   135      65.022  53.019  81.344  1.00  0.00           H  
ATOM   1815  OG  SER   135      66.384  54.519  81.653  1.00  0.00           O  
ATOM   1816  HG  SER   135      65.567  54.956  81.903  1.00  0.00           H  
ATOM   1817  C   SER   135      66.003  52.900  83.939  1.00  0.00           C  
ATOM   1818  O   SER   135      64.908  52.441  84.136  1.00  0.00           O  
ATOM   1819  N   TYR   136      66.610  53.786  84.693  1.00  0.00           N  
ATOM   1820  H   TYR   136      67.502  54.147  84.386  1.00  0.00           H  
ATOM   1821  CA  TYR   136      65.950  54.477  85.857  1.00  0.00           C  
ATOM   1822  HA  TYR   136      65.244  53.877  86.431  1.00  0.00           H  
ATOM   1823  CB  TYR   136      66.918  54.987  86.801  1.00  0.00           C  
ATOM   1824  HB2 TYR   136      67.702  55.371  86.147  1.00  0.00           H  
ATOM   1825  HB3 TYR   136      66.506  55.826  87.362  1.00  0.00           H  
ATOM   1826  CG  TYR   136      67.469  53.993  87.748  1.00  0.00           C  
ATOM   1827  CD1 TYR   136      66.663  53.482  88.800  1.00  0.00           C  
ATOM   1828  HD1 TYR   136      65.670  53.889  88.919  1.00  0.00           H  
ATOM   1829  CE1 TYR   136      67.153  52.575  89.727  1.00  0.00           C  
ATOM   1830  HE1 TYR   136      66.493  52.194  90.493  1.00  0.00           H  
ATOM   1831  CZ  TYR   136      68.464  52.096  89.592  1.00  0.00           C  
ATOM   1832  OH  TYR   136      68.988  51.179  90.396  1.00  0.00           O  
ATOM   1833  HH  TYR   136      68.295  50.683  90.837  1.00  0.00           H  
ATOM   1834  CE2 TYR   136      69.301  52.623  88.520  1.00  0.00           C  
ATOM   1835  HE2 TYR   136      70.333  52.305  88.499  1.00  0.00           H  
ATOM   1836  CD2 TYR   136      68.806  53.590  87.630  1.00  0.00           C  
ATOM   1837  HD2 TYR   136      69.394  53.986  86.815  1.00  0.00           H  
ATOM   1838  C   TYR   136      65.155  55.727  85.363  1.00  0.00           C  
ATOM   1839  O   TYR   136      65.714  56.712  85.029  1.00  0.00           O  
ATOM   1840  N   GLY   137      63.775  55.726  85.374  1.00  0.00           N  
ATOM   1841  H   GLY   137      63.390  56.660  85.384  1.00  0.00           H  
ATOM   1842  CA  GLY   137      62.827  54.624  85.680  1.00  0.00           C  
ATOM   1843  HA2 GLY   137      61.977  54.714  85.004  1.00  0.00           H  
ATOM   1844  HA3 GLY   137      63.296  53.640  85.672  1.00  0.00           H  
ATOM   1845  C   GLY   137      62.306  54.722  87.060  1.00  0.00           C  
ATOM   1846  O   GLY   137      63.143  54.972  88.010  1.00  0.00           O  
ATOM   1847  N   GLY   138      61.000  54.452  87.175  1.00  0.00           N  
ATOM   1848  H   GLY   138      60.461  54.287  86.338  1.00  0.00           H  
ATOM   1849  CA  GLY   138      60.363  54.193  88.440  1.00  0.00           C  
ATOM   1850  HA2 GLY   138      59.848  53.246  88.280  1.00  0.00           H  
ATOM   1851  HA3 GLY   138      61.149  53.946  89.154  1.00  0.00           H  
ATOM   1852  C   GLY   138      59.434  55.295  88.999  1.00  0.00           C  
ATOM   1853  O   GLY   138      59.621  56.411  88.548  1.00  0.00           O  
ATOM   1854  N   GLN   139      58.592  55.062  89.994  1.00  0.00           N  
ATOM   1855  H   GLN   139      58.070  55.831  90.391  1.00  0.00           H  
ATOM   1856  CA  GLN   139      58.107  53.760  90.405  1.00  0.00           C  
ATOM   1857  HA  GLN   139      58.180  53.089  89.549  1.00  0.00           H  
ATOM   1858  CB  GLN   139      58.926  53.181  91.536  1.00  0.00           C  
ATOM   1859  HB2 GLN   139      58.543  52.168  91.659  1.00  0.00           H  
ATOM   1860  HB3 GLN   139      59.948  53.020  91.192  1.00  0.00           H  
ATOM   1861  CG  GLN   139      58.811  54.069  92.767  1.00  0.00           C  
ATOM   1862  HG2 GLN   139      59.190  55.065  92.539  1.00  0.00           H  
ATOM   1863  HG3 GLN   139      57.768  54.019  93.079  1.00  0.00           H  
ATOM   1864  CD  GLN   139      59.618  53.540  93.935  1.00  0.00           C  
ATOM   1865  OE1 GLN   139      60.773  53.095  93.748  1.00  0.00           O  
ATOM   1866  NE2 GLN   139      59.125  53.513  95.124  1.00  0.00           N  
ATOM   1867 HE21 GLN   139      58.164  53.821  95.081  1.00  0.00           H  
ATOM   1868 HE22 GLN   139      59.562  53.108  95.940  1.00  0.00           H  
ATOM   1869  C   GLN   139      56.592  53.843  90.654  1.00  0.00           C  
ATOM   1870  O   GLN   139      55.906  52.771  90.714  1.00  0.00           O  
ATOM   1871  N   GLN   140      55.993  54.992  90.881  1.00  0.00           N  
ATOM   1872  H   GLN   140      56.461  55.884  90.956  1.00  0.00           H  
ATOM   1873  CA  GLN   140      54.546  55.235  91.131  1.00  0.00           C  
ATOM   1874  HA  GLN   140      54.405  56.314  91.074  1.00  0.00           H  
ATOM   1875  CB  GLN   140      53.600  54.683  90.065  1.00  0.00           C  
ATOM   1876  HB2 GLN   140      53.412  53.643  90.332  1.00  0.00           H  
ATOM   1877  HB3 GLN   140      52.625  55.148  90.207  1.00  0.00           H  
ATOM   1878  CG  GLN   140      53.977  55.032  88.671  1.00  0.00           C  
ATOM   1879  HG2 GLN   140      54.098  56.115  88.656  1.00  0.00           H  
ATOM   1880  HG3 GLN   140      54.986  54.648  88.520  1.00  0.00           H  
ATOM   1881  CD  GLN   140      53.000  54.586  87.588  1.00  0.00           C  
ATOM   1882  OE1 GLN   140      52.621  55.366  86.783  1.00  0.00           O  
ATOM   1883  NE2 GLN   140      52.481  53.371  87.614  1.00  0.00           N  
ATOM   1884 HE21 GLN   140      52.653  52.783  88.418  1.00  0.00           H  
ATOM   1885 HE22 GLN   140      51.757  53.175  86.939  1.00  0.00           H  
ATOM   1886  C   GLN   140      54.179  54.871  92.607  1.00  0.00           C  
ATOM   1887  O   GLN   140      53.736  55.765  93.336  1.00  0.00           O  
ATOM   1888  N   GLN   141      54.341  53.598  93.001  1.00  0.00           N  
ATOM   1889  H   GLN   141      54.877  53.032  92.358  1.00  0.00           H  
ATOM   1890  CA  GLN   141      54.168  53.160  94.428  1.00  0.00           C  
ATOM   1891  HA  GLN   141      53.093  53.193  94.606  1.00  0.00           H  
ATOM   1892  CB  GLN   141      54.592  51.701  94.587  1.00  0.00           C  
ATOM   1893  HB2 GLN   141      55.663  51.743  94.786  1.00  0.00           H  
ATOM   1894  HB3 GLN   141      54.167  51.428  95.553  1.00  0.00           H  
ATOM   1895  CG  GLN   141      54.267  50.756  93.419  1.00  0.00           C  
ATOM   1896  HG2 GLN   141      54.803  51.126  92.545  1.00  0.00           H  
ATOM   1897  HG3 GLN   141      54.730  49.794  93.640  1.00  0.00           H  
ATOM   1898  CD  GLN   141      52.810  50.669  93.201  1.00  0.00           C  
ATOM   1899  OE1 GLN   141      52.030  50.365  94.164  1.00  0.00           O  
ATOM   1900  NE2 GLN   141      52.394  50.929  91.958  1.00  0.00           N  
ATOM   1901 HE21 GLN   141      53.012  51.208  91.209  1.00  0.00           H  
ATOM   1902 HE22 GLN   141      51.403  50.942  91.764  1.00  0.00           H  
ATOM   1903  C   GLN   141      54.985  54.098  95.405  1.00  0.00           C  
ATOM   1904  O   GLN   141      56.141  54.419  95.049  1.00  0.00           O  
ATOM   1905  N   SER   142      54.470  54.619  96.483  1.00  0.00           N  
ATOM   1906  H   SER   142      55.042  55.155  97.120  1.00  0.00           H  
ATOM   1907  CA  SER   142      53.070  54.429  96.991  1.00  0.00           C  
ATOM   1908  HA  SER   142      53.092  54.753  98.031  1.00  0.00           H  
ATOM   1909  CB  SER   142      52.199  55.371  96.217  1.00  0.00           C  
ATOM   1910  HB2 SER   142      52.653  56.359  96.144  1.00  0.00           H  
ATOM   1911  HB3 SER   142      52.067  54.991  95.204  1.00  0.00           H  
ATOM   1912  OG  SER   142      50.926  55.517  96.803  1.00  0.00           O  
ATOM   1913  HG  SER   142      50.311  54.827  96.545  1.00  0.00           H  
ATOM   1914  C   SER   142      52.554  52.981  97.058  1.00  0.00           C  
ATOM   1915  O   SER   142      51.697  52.523  96.279  1.00  0.00           O  
ATOM   1916  N   TYR   143      53.185  52.167  97.920  1.00  0.00           N  
ATOM   1917  H   TYR   143      53.774  52.614  98.608  1.00  0.00           H  
ATOM   1918  CA  TYR   143      52.900  50.763  98.118  1.00  0.00           C  
ATOM   1919  HA  TYR   143      52.744  50.223  97.184  1.00  0.00           H  
ATOM   1920  CB  TYR   143      54.003  49.983  98.797  1.00  0.00           C  
ATOM   1921  HB2 TYR   143      54.141  50.368  99.807  1.00  0.00           H  
ATOM   1922  HB3 TYR   143      53.706  48.956  99.009  1.00  0.00           H  
ATOM   1923  CG  TYR   143      55.237  49.956  97.954  1.00  0.00           C  
ATOM   1924  CD1 TYR   143      55.372  49.064  96.893  1.00  0.00           C  
ATOM   1925  HD1 TYR   143      54.588  48.359  96.662  1.00  0.00           H  
ATOM   1926  CE1 TYR   143      56.427  49.092  96.041  1.00  0.00           C  
ATOM   1927  HE1 TYR   143      56.597  48.363  95.263  1.00  0.00           H  
ATOM   1928  CZ  TYR   143      57.404  50.056  96.279  1.00  0.00           C  
ATOM   1929  OH  TYR   143      58.580  49.990  95.534  1.00  0.00           O  
ATOM   1930  HH  TYR   143      59.001  50.850  95.461  1.00  0.00           H  
ATOM   1931  CE2 TYR   143      57.245  51.058  97.283  1.00  0.00           C  
ATOM   1932  HE2 TYR   143      57.930  51.885  97.399  1.00  0.00           H  
ATOM   1933  CD2 TYR   143      56.186  50.994  98.146  1.00  0.00           C  
ATOM   1934  HD2 TYR   143      56.006  51.765  98.881  1.00  0.00           H  
ATOM   1935  C   TYR   143      51.559  50.601  98.868  1.00  0.00           C  
ATOM   1936  O   TYR   143      51.146  51.419  99.751  1.00  0.00           O  
ATOM   1937  N   GLY   144      50.790  49.582  98.449  1.00  0.00           N  
ATOM   1938  H   GLY   144      51.099  49.072  97.634  1.00  0.00           H  
ATOM   1939  CA  GLY   144      49.416  49.348  98.906  1.00  0.00           C  
ATOM   1940  HA2 GLY   144      49.057  48.418  98.465  1.00  0.00           H  
ATOM   1941  HA3 GLY   144      49.413  49.224  99.989  1.00  0.00           H  
ATOM   1942  C   GLY   144      48.474  50.481  98.675  1.00  0.00           C  
ATOM   1943  O   GLY   144      48.590  51.258  97.704  1.00  0.00           O  
ATOM   1944  N   GLN   145      47.508  50.636  99.515  1.00  0.00           N  
ATOM   1945  H   GLN   145      47.492  50.113 100.380  1.00  0.00           H  
ATOM   1946  CA  GLN   145      46.452  51.710  99.533  1.00  0.00           C  
ATOM   1947  HA  GLN   145      45.942  51.755  98.570  1.00  0.00           H  
ATOM   1948  CB  GLN   145      45.507  51.304 100.669  1.00  0.00           C  
ATOM   1949  HB2 GLN   145      46.048  51.269 101.614  1.00  0.00           H  
ATOM   1950  HB3 GLN   145      44.818  52.147 100.704  1.00  0.00           H  
ATOM   1951  CG  GLN   145      44.699  50.067 100.300  1.00  0.00           C  
ATOM   1952  HG2 GLN   145      43.662  50.277 100.565  1.00  0.00           H  
ATOM   1953  HG3 GLN   145      44.838  49.865  99.239  1.00  0.00           H  
ATOM   1954  CD  GLN   145      45.129  48.807 101.002  1.00  0.00           C  
ATOM   1955  OE1 GLN   145      46.323  48.601 101.288  1.00  0.00           O  
ATOM   1956  NE2 GLN   145      44.317  47.771 101.163  1.00  0.00           N  
ATOM   1957 HE21 GLN   145      44.701  47.035 101.738  1.00  0.00           H  
ATOM   1958 HE22 GLN   145      43.453  47.810 100.642  1.00  0.00           H  
ATOM   1959  C   GLN   145      47.012  53.133  99.811  1.00  0.00           C  
ATOM   1960  O   GLN   145      47.969  53.244 100.583  1.00  0.00           O  
ATOM   1961  N   GLN   146      46.293  54.192  99.416  1.00  0.00           N  
ATOM   1962  H   GLN   146      45.523  53.998  98.792  1.00  0.00           H  
ATOM   1963  CA  GLN   146      46.483  55.557  99.795  1.00  0.00           C  
ATOM   1964  HA  GLN   146      47.381  55.996  99.362  1.00  0.00           H  
ATOM   1965  CB  GLN   146      45.308  56.387  99.278  1.00  0.00           C  
ATOM   1966  HB2 GLN   146      44.373  56.055  99.731  1.00  0.00           H  
ATOM   1967  HB3 GLN   146      45.361  57.412  99.644  1.00  0.00           H  
ATOM   1968  CG  GLN   146      45.076  56.385  97.764  1.00  0.00           C  
ATOM   1969  HG2 GLN   146      44.762  57.354  97.376  1.00  0.00           H  
ATOM   1970  HG3 GLN   146      46.039  56.091  97.346  1.00  0.00           H  
ATOM   1971  CD  GLN   146      44.112  55.300  97.264  1.00  0.00           C  
ATOM   1972  OE1 GLN   146      44.434  54.143  97.083  1.00  0.00           O  
ATOM   1973  NE2 GLN   146      42.867  55.642  97.104  1.00  0.00           N  
ATOM   1974 HE21 GLN   146      42.564  56.545  97.442  1.00  0.00           H  
ATOM   1975 HE22 GLN   146      42.163  54.988  96.792  1.00  0.00           H  
ATOM   1976  C   GLN   146      46.529  55.663 101.335  1.00  0.00           C  
ATOM   1977  O   GLN   146      45.954  54.947 102.086  1.00  0.00           O  
ATOM   1978  N   GLN   147      47.253  56.680 101.815  1.00  0.00           N  
ATOM   1979  H   GLN   147      47.685  57.397 101.250  1.00  0.00           H  
ATOM   1980  CA  GLN   147      47.622  57.050 103.221  1.00  0.00           C  
ATOM   1981  HA  GLN   147      46.800  56.708 103.850  1.00  0.00           H  
ATOM   1982  CB  GLN   147      49.045  56.473 103.693  1.00  0.00           C  
ATOM   1983  HB2 GLN   147      49.789  56.889 103.015  1.00  0.00           H  
ATOM   1984  HB3 GLN   147      49.202  56.652 104.756  1.00  0.00           H  
ATOM   1985  CG  GLN   147      49.203  54.980 103.564  1.00  0.00           C  
ATOM   1986  HG2 GLN   147      48.873  54.597 102.598  1.00  0.00           H  
ATOM   1987  HG3 GLN   147      50.266  54.764 103.676  1.00  0.00           H  
ATOM   1988  CD  GLN   147      48.554  54.170 104.749  1.00  0.00           C  
ATOM   1989  OE1 GLN   147      47.721  54.642 105.477  1.00  0.00           O  
ATOM   1990  NE2 GLN   147      48.962  52.953 105.043  1.00  0.00           N  
ATOM   1991 HE21 GLN   147      49.487  52.386 104.393  1.00  0.00           H  
ATOM   1992 HE22 GLN   147      48.422  52.417 105.708  1.00  0.00           H  
ATOM   1993  C   GLN   147      47.726  58.588 103.448  1.00  0.00           C  
ATOM   1994  O   GLN   147      47.842  59.428 102.539  1.00  0.00           O  
ATOM   1995  N   SER   148      47.772  58.996 104.730  1.00  0.00           N  
ATOM   1996  H   SER   148      47.691  58.247 105.402  1.00  0.00           H  
ATOM   1997  CA  SER   148      47.848  60.338 105.240  1.00  0.00           C  
ATOM   1998  HA  SER   148      46.893  60.858 105.158  1.00  0.00           H  
ATOM   1999  CB  SER   148      48.179  60.358 106.697  1.00  0.00           C  
ATOM   2000  HB2 SER   148      49.220  60.060 106.817  1.00  0.00           H  
ATOM   2001  HB3 SER   148      48.165  61.425 106.920  1.00  0.00           H  
ATOM   2002  OG  SER   148      47.280  59.617 107.513  1.00  0.00           O  
ATOM   2003  HG  SER   148      47.751  59.479 108.338  1.00  0.00           H  
ATOM   2004  C   SER   148      48.949  61.188 104.647  1.00  0.00           C  
ATOM   2005  O   SER   148      50.063  60.765 104.549  1.00  0.00           O  
ATOM   2006  N   TYR   149      48.643  62.467 104.520  1.00  0.00           N  
ATOM   2007  H   TYR   149      47.694  62.718 104.760  1.00  0.00           H  
ATOM   2008  CA  TYR   149      49.603  63.458 103.970  1.00  0.00           C  
ATOM   2009  HA  TYR   149      50.199  63.027 103.165  1.00  0.00           H  
ATOM   2010  CB  TYR   149      48.913  64.531 103.228  1.00  0.00           C  
ATOM   2011  HB2 TYR   149      48.328  64.078 102.428  1.00  0.00           H  
ATOM   2012  HB3 TYR   149      48.192  65.021 103.882  1.00  0.00           H  
ATOM   2013  CG  TYR   149      49.839  65.645 102.644  1.00  0.00           C  
ATOM   2014  CD1 TYR   149      49.827  66.969 103.220  1.00  0.00           C  
ATOM   2015  HD1 TYR   149      49.079  67.123 103.983  1.00  0.00           H  
ATOM   2016  CE1 TYR   149      50.581  67.954 102.665  1.00  0.00           C  
ATOM   2017  HE1 TYR   149      50.646  68.924 103.136  1.00  0.00           H  
ATOM   2018  CZ  TYR   149      51.458  67.647 101.617  1.00  0.00           C  
ATOM   2019  OH  TYR   149      52.238  68.596 101.083  1.00  0.00           O  
ATOM   2020  HH  TYR   149      52.025  69.503 101.314  1.00  0.00           H  
ATOM   2021  CE2 TYR   149      51.469  66.347 101.029  1.00  0.00           C  
ATOM   2022  HE2 TYR   149      52.205  66.177 100.258  1.00  0.00           H  
ATOM   2023  CD2 TYR   149      50.689  65.330 101.573  1.00  0.00           C  
ATOM   2024  HD2 TYR   149      50.802  64.304 101.253  1.00  0.00           H  
ATOM   2025  C   TYR   149      50.486  64.039 105.129  1.00  0.00           C  
ATOM   2026  O   TYR   149      50.099  64.256 106.259  1.00  0.00           O  
ATOM   2027  N   ASN   150      51.675  64.435 104.690  1.00  0.00           N  
ATOM   2028  H   ASN   150      51.920  64.171 103.746  1.00  0.00           H  
ATOM   2029  CA  ASN   150      52.749  65.118 105.487  1.00  0.00           C  
ATOM   2030  HA  ASN   150      52.393  65.123 106.518  1.00  0.00           H  
ATOM   2031  CB  ASN   150      54.034  64.242 105.432  1.00  0.00           C  
ATOM   2032  HB2 ASN   150      53.819  63.249 105.828  1.00  0.00           H  
ATOM   2033  HB3 ASN   150      54.236  63.992 104.390  1.00  0.00           H  
ATOM   2034  CG  ASN   150      55.335  64.789 105.983  1.00  0.00           C  
ATOM   2035  OD1 ASN   150      55.344  65.720 106.789  1.00  0.00           O  
ATOM   2036  ND2 ASN   150      56.449  64.138 105.736  1.00  0.00           N  
ATOM   2037 HD21 ASN   150      57.288  64.545 106.124  1.00  0.00           H  
ATOM   2038 HD22 ASN   150      56.493  63.459 104.990  1.00  0.00           H  
ATOM   2039  C   ASN   150      52.935  66.604 105.031  1.00  0.00           C  
ATOM   2040  O   ASN   150      53.808  66.889 104.260  1.00  0.00           O  
ATOM   2041  N   PRO   151      52.100  67.584 105.562  1.00  0.00           N  
ATOM   2042  CD  PRO   151      50.999  67.498 106.613  1.00  0.00           C  
ATOM   2043  HD2 PRO   151      51.348  67.257 107.616  1.00  0.00           H  
ATOM   2044  HD3 PRO   151      50.324  66.714 106.270  1.00  0.00           H  
ATOM   2045  CG  PRO   151      50.342  68.854 106.719  1.00  0.00           C  
ATOM   2046  HG2 PRO   151      50.029  69.185 107.709  1.00  0.00           H  
ATOM   2047  HG3 PRO   151      49.560  68.884 105.961  1.00  0.00           H  
ATOM   2048  CB  PRO   151      51.455  69.824 106.206  1.00  0.00           C  
ATOM   2049  HB2 PRO   151      51.979  70.316 107.025  1.00  0.00           H  
ATOM   2050  HB3 PRO   151      50.944  70.536 105.558  1.00  0.00           H  
ATOM   2051  CA  PRO   151      52.472  69.048 105.384  1.00  0.00           C  
ATOM   2052  HA  PRO   151      52.449  69.240 104.312  1.00  0.00           H  
ATOM   2053  C   PRO   151      53.969  69.316 105.726  1.00  0.00           C  
ATOM   2054  O   PRO   151      54.449  68.612 106.586  1.00  0.00           O  
ATOM   2055  N   PRO   152      54.811  70.086 104.925  1.00  0.00           N  
ATOM   2056  CD  PRO   152      54.564  70.578 103.625  1.00  0.00           C  
ATOM   2057  HD2 PRO   152      54.174  71.589 103.743  1.00  0.00           H  
ATOM   2058  HD3 PRO   152      53.753  69.995 103.187  1.00  0.00           H  
ATOM   2059  CG  PRO   152      55.840  70.550 102.768  1.00  0.00           C  
ATOM   2060  HG2 PRO   152      55.776  71.276 101.958  1.00  0.00           H  
ATOM   2061  HG3 PRO   152      55.989  69.562 102.331  1.00  0.00           H  
ATOM   2062  CB  PRO   152      56.848  70.858 103.930  1.00  0.00           C  
ATOM   2063  HB2 PRO   152      56.865  71.943 104.025  1.00  0.00           H  
ATOM   2064  HB3 PRO   152      57.847  70.556 103.615  1.00  0.00           H  
ATOM   2065  CA  PRO   152      56.263  70.114 105.212  1.00  0.00           C  
ATOM   2066  HA  PRO   152      56.731  69.134 105.299  1.00  0.00           H  
ATOM   2067  C   PRO   152      56.575  70.911 106.483  1.00  0.00           C  
ATOM   2068  O   PRO   152      56.000  72.007 106.682  1.00  0.00           O  
ATOM   2069  N   GLN   153      57.470  70.414 107.368  1.00  0.00           N  
ATOM   2070  H   GLN   153      57.732  69.458 107.174  1.00  0.00           H  
ATOM   2071  CA  GLN   153      57.929  71.163 108.552  1.00  0.00           C  
ATOM   2072  HA  GLN   153      57.014  71.576 108.976  1.00  0.00           H  
ATOM   2073  CB  GLN   153      58.429  70.188 109.591  1.00  0.00           C  
ATOM   2074  HB2 GLN   153      59.132  69.490 109.136  1.00  0.00           H  
ATOM   2075  HB3 GLN   153      59.078  70.685 110.312  1.00  0.00           H  
ATOM   2076  CG  GLN   153      57.227  69.402 110.269  1.00  0.00           C  
ATOM   2077  HG2 GLN   153      56.598  70.020 110.910  1.00  0.00           H  
ATOM   2078  HG3 GLN   153      56.595  69.094 109.436  1.00  0.00           H  
ATOM   2079  CD  GLN   153      57.704  68.162 110.982  1.00  0.00           C  
ATOM   2080  OE1 GLN   153      58.866  67.900 111.294  1.00  0.00           O  
ATOM   2081  NE2 GLN   153      56.812  67.396 111.418  1.00  0.00           N  
ATOM   2082 HE21 GLN   153      55.873  67.671 111.168  1.00  0.00           H  
ATOM   2083 HE22 GLN   153      57.082  66.711 112.110  1.00  0.00           H  
ATOM   2084  C   GLN   153      58.967  72.197 108.291  1.00  0.00           C  
ATOM   2085  O   GLN   153      59.135  73.183 108.976  1.00  0.00           O  
ATOM   2086  N   GLY   154      59.805  71.990 107.308  1.00  0.00           N  
ATOM   2087  H   GLY   154      59.635  71.150 106.774  1.00  0.00           H  
ATOM   2088  CA  GLY   154      60.743  72.956 106.773  1.00  0.00           C  
ATOM   2089  HA2 GLY   154      61.197  73.564 107.556  1.00  0.00           H  
ATOM   2090  HA3 GLY   154      61.544  72.459 106.225  1.00  0.00           H  
ATOM   2091  C   GLY   154      60.092  73.929 105.820  1.00  0.00           C  
ATOM   2092  O   GLY   154      59.642  73.505 104.758  1.00  0.00           O  
ATOM   2093  N   TYR   155      60.210  75.194 106.029  1.00  0.00           N  
ATOM   2094  H   TYR   155      60.731  75.493 106.841  1.00  0.00           H  
ATOM   2095  CA  TYR   155      59.310  76.237 105.456  1.00  0.00           C  
ATOM   2096  HA  TYR   155      58.504  75.628 105.047  1.00  0.00           H  
ATOM   2097  CB  TYR   155      58.786  77.230 106.545  1.00  0.00           C  
ATOM   2098  HB2 TYR   155      59.622  77.826 106.914  1.00  0.00           H  
ATOM   2099  HB3 TYR   155      58.146  77.928 106.005  1.00  0.00           H  
ATOM   2100  CG  TYR   155      57.945  76.696 107.674  1.00  0.00           C  
ATOM   2101  CD1 TYR   155      57.877  77.505 108.845  1.00  0.00           C  
ATOM   2102  HD1 TYR   155      58.494  78.392 108.854  1.00  0.00           H  
ATOM   2103  CE1 TYR   155      56.905  77.215 109.916  1.00  0.00           C  
ATOM   2104  HE1 TYR   155      56.805  77.925 110.724  1.00  0.00           H  
ATOM   2105  CZ  TYR   155      56.131  76.012 109.721  1.00  0.00           C  
ATOM   2106  OH  TYR   155      55.303  75.645 110.720  1.00  0.00           O  
ATOM   2107  HH  TYR   155      54.965  76.443 111.134  1.00  0.00           H  
ATOM   2108  CE2 TYR   155      56.204  75.239 108.572  1.00  0.00           C  
ATOM   2109  HE2 TYR   155      55.531  74.401 108.464  1.00  0.00           H  
ATOM   2110  CD2 TYR   155      57.083  75.581 107.507  1.00  0.00           C  
ATOM   2111  HD2 TYR   155      56.979  75.124 106.534  1.00  0.00           H  
ATOM   2112  C   TYR   155      60.088  76.953 104.309  1.00  0.00           C  
ATOM   2113  O   TYR   155      61.240  77.279 104.494  1.00  0.00           O  
ATOM   2114  N   GLY   156      59.560  77.049 103.047  1.00  0.00           N  
ATOM   2115  H   GLY   156      60.275  77.266 102.367  1.00  0.00           H  
ATOM   2116  CA  GLY   156      58.120  76.895 102.665  1.00  0.00           C  
ATOM   2117  HA2 GLY   156      58.113  76.817 101.578  1.00  0.00           H  
ATOM   2118  HA3 GLY   156      57.718  75.981 103.103  1.00  0.00           H  
ATOM   2119  C   GLY   156      57.285  78.099 103.258  1.00  0.00           C  
ATOM   2120  O   GLY   156      57.815  79.051 103.721  1.00  0.00           O  
ATOM   2121  N   GLN   157      55.959  77.892 103.304  1.00  0.00           N  
ATOM   2122  H   GLN   157      55.633  77.045 102.861  1.00  0.00           H  
ATOM   2123  CA  GLN   157      54.906  78.694 103.885  1.00  0.00           C  
ATOM   2124  HA  GLN   157      54.970  79.665 103.394  1.00  0.00           H  
ATOM   2125  CB  GLN   157      53.598  78.014 103.550  1.00  0.00           C  
ATOM   2126  HB2 GLN   157      53.765  76.937 103.534  1.00  0.00           H  
ATOM   2127  HB3 GLN   157      52.931  78.298 104.363  1.00  0.00           H  
ATOM   2128  CG  GLN   157      53.150  78.397 102.092  1.00  0.00           C  
ATOM   2129  HG2 GLN   157      53.324  79.459 101.916  1.00  0.00           H  
ATOM   2130  HG3 GLN   157      53.807  77.809 101.451  1.00  0.00           H  
ATOM   2131  CD  GLN   157      51.651  78.100 101.973  1.00  0.00           C  
ATOM   2132  OE1 GLN   157      51.007  77.436 102.740  1.00  0.00           O  
ATOM   2133  NE2 GLN   157      51.023  78.540 100.861  1.00  0.00           N  
ATOM   2134 HE21 GLN   157      51.508  79.196 100.266  1.00  0.00           H  
ATOM   2135 HE22 GLN   157      50.026  78.413 100.758  1.00  0.00           H  
ATOM   2136  C   GLN   157      55.068  78.822 105.438  1.00  0.00           C  
ATOM   2137  O   GLN   157      55.529  77.875 106.121  1.00  0.00           O  
ATOM   2138  N   GLN   158      54.649  79.883 106.151  1.00  0.00           N  
ATOM   2139  H   GLN   158      54.669  79.758 107.153  1.00  0.00           H  
ATOM   2140  CA  GLN   158      54.122  81.171 105.604  1.00  0.00           C  
ATOM   2141  HA  GLN   158      53.400  80.862 104.849  1.00  0.00           H  
ATOM   2142  CB  GLN   158      53.363  82.057 106.635  1.00  0.00           C  
ATOM   2143  HB2 GLN   158      54.208  82.395 107.234  1.00  0.00           H  
ATOM   2144  HB3 GLN   158      52.976  82.972 106.187  1.00  0.00           H  
ATOM   2145  CG  GLN   158      52.216  81.386 107.503  1.00  0.00           C  
ATOM   2146  HG2 GLN   158      52.629  80.793 108.319  1.00  0.00           H  
ATOM   2147  HG3 GLN   158      51.829  82.309 107.935  1.00  0.00           H  
ATOM   2148  CD  GLN   158      51.044  80.652 106.718  1.00  0.00           C  
ATOM   2149  OE1 GLN   158      51.138  80.132 105.636  1.00  0.00           O  
ATOM   2150  NE2 GLN   158      49.935  80.334 107.342  1.00  0.00           N  
ATOM   2151 HE21 GLN   158      49.687  80.700 108.250  1.00  0.00           H  
ATOM   2152 HE22 GLN   158      49.229  79.868 106.790  1.00  0.00           H  
ATOM   2153  C   GLN   158      55.157  81.993 104.852  1.00  0.00           C  
ATOM   2154  O   GLN   158      56.337  81.840 104.948  1.00  0.00           O  
ATOM   2155  N   ASN   159      54.765  82.986 104.104  1.00  0.00           N  
ATOM   2156  H   ASN   159      53.798  83.251 104.222  1.00  0.00           H  
ATOM   2157  CA  ASN   159      55.576  84.006 103.445  1.00  0.00           C  
ATOM   2158  HA  ASN   159      56.282  83.342 102.946  1.00  0.00           H  
ATOM   2159  CB  ASN   159      54.696  84.942 102.488  1.00  0.00           C  
ATOM   2160  HB2 ASN   159      55.302  85.551 101.816  1.00  0.00           H  
ATOM   2161  HB3 ASN   159      54.166  84.309 101.777  1.00  0.00           H  
ATOM   2162  CG  ASN   159      53.677  85.796 103.207  1.00  0.00           C  
ATOM   2163  OD1 ASN   159      53.006  85.387 104.164  1.00  0.00           O  
ATOM   2164  ND2 ASN   159      53.630  87.061 102.966  1.00  0.00           N  
ATOM   2165 HD21 ASN   159      54.274  87.389 102.261  1.00  0.00           H  
ATOM   2166 HD22 ASN   159      52.937  87.704 103.323  1.00  0.00           H  
ATOM   2167  C   ASN   159      56.370  84.893 104.489  1.00  0.00           C  
ATOM   2168  O   ASN   159      55.860  85.409 105.458  1.00  0.00           O  
ATOM   2169  N   GLN   160      57.603  85.242 104.216  1.00  0.00           N  
ATOM   2170  H   GLN   160      57.962  85.932 104.860  1.00  0.00           H  
ATOM   2171  CA  GLN   160      58.628  84.581 103.378  1.00  0.00           C  
ATOM   2172  HA  GLN   160      58.282  83.570 103.163  1.00  0.00           H  
ATOM   2173  CB  GLN   160      58.696  85.366 102.064  1.00  0.00           C  
ATOM   2174  HB2 GLN   160      57.755  85.300 101.518  1.00  0.00           H  
ATOM   2175  HB3 GLN   160      58.913  86.422 102.225  1.00  0.00           H  
ATOM   2176  CG  GLN   160      59.759  84.696 101.147  1.00  0.00           C  
ATOM   2177  HG2 GLN   160      60.042  85.333 100.309  1.00  0.00           H  
ATOM   2178  HG3 GLN   160      60.642  84.518 101.759  1.00  0.00           H  
ATOM   2179  CD  GLN   160      59.307  83.346 100.523  1.00  0.00           C  
ATOM   2180  OE1 GLN   160      58.218  82.887 100.759  1.00  0.00           O  
ATOM   2181  NE2 GLN   160      60.183  82.672  99.814  1.00  0.00           N  
ATOM   2182 HE21 GLN   160      61.031  83.194  99.641  1.00  0.00           H  
ATOM   2183 HE22 GLN   160      59.810  81.852  99.357  1.00  0.00           H  
ATOM   2184  C   GLN   160      59.974  84.452 104.135  1.00  0.00           C  
ATOM   2185  O   GLN   160      60.486  85.535 104.492  1.00  0.00           O  
ATOM   2186  N   TYR   161      60.565  83.284 104.234  1.00  0.00           N  
ATOM   2187  H   TYR   161      60.017  82.499 103.914  1.00  0.00           H  
ATOM   2188  CA  TYR   161      61.844  83.017 104.899  1.00  0.00           C  
ATOM   2189  HA  TYR   161      62.042  83.843 105.581  1.00  0.00           H  
ATOM   2190  CB  TYR   161      61.673  81.738 105.665  1.00  0.00           C  
ATOM   2191  HB2 TYR   161      61.559  80.887 104.994  1.00  0.00           H  
ATOM   2192  HB3 TYR   161      62.615  81.559 106.184  1.00  0.00           H  
ATOM   2193  CG  TYR   161      60.641  81.672 106.695  1.00  0.00           C  
ATOM   2194  CD1 TYR   161      60.891  82.194 107.951  1.00  0.00           C  
ATOM   2195  HD1 TYR   161      61.863  82.584 108.216  1.00  0.00           H  
ATOM   2196  CE1 TYR   161      59.913  82.137 108.964  1.00  0.00           C  
ATOM   2197  HE1 TYR   161      60.206  82.668 109.857  1.00  0.00           H  
ATOM   2198  CZ  TYR   161      58.567  81.695 108.675  1.00  0.00           C  
ATOM   2199  OH  TYR   161      57.735  81.571 109.746  1.00  0.00           O  
ATOM   2200  HH  TYR   161      57.031  80.966 109.500  1.00  0.00           H  
ATOM   2201  CE2 TYR   161      58.274  81.181 107.381  1.00  0.00           C  
ATOM   2202  HE2 TYR   161      57.276  80.861 107.118  1.00  0.00           H  
ATOM   2203  CD2 TYR   161      59.292  81.148 106.433  1.00  0.00           C  
ATOM   2204  HD2 TYR   161      59.091  80.821 105.423  1.00  0.00           H  
ATOM   2205  C   TYR   161      63.054  82.951 103.868  1.00  0.00           C  
ATOM   2206  O   TYR   161      63.873  82.042 103.697  1.00  0.00           O  
ATOM   2207  N   ASN   162      63.133  83.981 103.065  1.00  0.00           N  
ATOM   2208  H   ASN   162      62.444  84.707 103.197  1.00  0.00           H  
ATOM   2209  CA  ASN   162      64.089  84.270 102.003  1.00  0.00           C  
ATOM   2210  HA  ASN   162      65.092  84.312 102.427  1.00  0.00           H  
ATOM   2211  CB  ASN   162      64.002  83.315 100.779  1.00  0.00           C  
ATOM   2212  HB2 ASN   162      62.969  82.982 100.676  1.00  0.00           H  
ATOM   2213  HB3 ASN   162      64.129  83.856  99.841  1.00  0.00           H  
ATOM   2214  CG  ASN   162      65.037  82.227 100.901  1.00  0.00           C  
ATOM   2215  OD1 ASN   162      66.210  82.516 100.934  1.00  0.00           O  
ATOM   2216  ND2 ASN   162      64.734  80.978 100.925  1.00  0.00           N  
ATOM   2217 HD21 ASN   162      65.585  80.438 100.855  1.00  0.00           H  
ATOM   2218 HD22 ASN   162      63.779  80.723 100.717  1.00  0.00           H  
ATOM   2219  C   ASN   162      63.965  85.668 101.508  1.00  0.00           C  
ATOM   2220  O   ASN   162      62.814  86.153 101.603  1.00  0.00           O  
ATOM   2221  N   SER   163      65.068  86.216 100.887  1.00  0.00           N  
ATOM   2222  H   SER   163      65.926  85.684 100.908  1.00  0.00           H  
ATOM   2223  CA  SER   163      64.930  87.444 100.203  1.00  0.00           C  
ATOM   2224  HA  SER   163      64.488  88.131 100.924  1.00  0.00           H  
ATOM   2225  CB  SER   163      66.303  87.901  99.773  1.00  0.00           C  
ATOM   2226  HB2 SER   163      66.952  87.883 100.648  1.00  0.00           H  
ATOM   2227  HB3 SER   163      66.653  87.167  99.047  1.00  0.00           H  
ATOM   2228  OG  SER   163      66.242  89.192  99.209  1.00  0.00           O  
ATOM   2229  HG  SER   163      67.058  89.454  98.778  1.00  0.00           H  
ATOM   2230  C   SER   163      63.946  87.330  99.018  1.00  0.00           C  
ATOM   2231  O   SER   163      63.790  86.252  98.463  1.00  0.00           O  
ATOM   2232  N   SER   164      63.292  88.463  98.595  1.00  0.00           N  
ATOM   2233  H   SER   164      63.615  89.348  98.961  1.00  0.00           H  
ATOM   2234  CA  SER   164      62.243  88.655  97.560  1.00  0.00           C  
ATOM   2235  HA  SER   164      61.796  89.645  97.649  1.00  0.00           H  
ATOM   2236  CB  SER   164      61.096  87.668  97.816  1.00  0.00           C  
ATOM   2237  HB2 SER   164      61.392  86.623  97.731  1.00  0.00           H  
ATOM   2238  HB3 SER   164      60.686  87.859  98.808  1.00  0.00           H  
ATOM   2239  OG  SER   164      60.080  87.888  96.872  1.00  0.00           O  
ATOM   2240  HG  SER   164      59.427  88.404  97.350  1.00  0.00           H  
ATOM   2241  C   SER   164      62.739  88.420  96.079  1.00  0.00           C  
ATOM   2242  O   SER   164      63.478  87.407  95.849  1.00  0.00           O  
ATOM   2243  N   SER   165      62.260  89.259  95.136  1.00  0.00           N  
ATOM   2244  H   SER   165      61.882  90.074  95.597  1.00  0.00           H  
ATOM   2245  CA  SER   165      62.291  89.030  93.652  1.00  0.00           C  
ATOM   2246  HA  SER   165      61.858  88.045  93.476  1.00  0.00           H  
ATOM   2247  CB  SER   165      61.366  90.048  93.032  1.00  0.00           C  
ATOM   2248  HB2 SER   165      60.413  90.055  93.561  1.00  0.00           H  
ATOM   2249  HB3 SER   165      61.783  91.054  92.984  1.00  0.00           H  
ATOM   2250  OG  SER   165      61.103  89.681  91.667  1.00  0.00           O  
ATOM   2251  HG  SER   165      60.524  90.391  91.377  1.00  0.00           H  
ATOM   2252  C   SER   165      63.632  89.069  92.910  1.00  0.00           C  
ATOM   2253  O   SER   165      64.543  89.891  93.152  1.00  0.00           O  
ATOM   2254  N   GLY   166      63.645  88.377  91.725  1.00  0.00           N  
ATOM   2255  H   GLY   166      62.846  87.814  91.470  1.00  0.00           H  
ATOM   2256  CA  GLY   166      64.697  88.432  90.689  1.00  0.00           C  
ATOM   2257  HA2 GLY   166      65.651  88.292  91.197  1.00  0.00           H  
ATOM   2258  HA3 GLY   166      64.582  87.676  89.912  1.00  0.00           H  
ATOM   2259  C   GLY   166      64.779  89.754  89.939  1.00  0.00           C  
ATOM   2260  O   GLY   166      65.695  89.905  89.150  1.00  0.00           O  
ATOM   2261  N   GLY   167      63.957  90.795  90.285  1.00  0.00           N  
ATOM   2262  H   GLY   167      63.208  90.422  90.850  1.00  0.00           H  
ATOM   2263  CA  GLY   167      63.867  92.104  89.702  1.00  0.00           C  
ATOM   2264  HA2 GLY   167      63.161  92.707  90.273  1.00  0.00           H  
ATOM   2265  HA3 GLY   167      64.860  92.507  89.899  1.00  0.00           H  
ATOM   2266  C   GLY   167      63.579  92.152  88.246  1.00  0.00           C  
ATOM   2267  O   GLY   167      63.735  93.218  87.636  1.00  0.00           O  
ATOM   2268  N   GLY   168      63.205  91.078  87.609  1.00  0.00           N  
ATOM   2269  H   GLY   168      62.957  90.292  88.192  1.00  0.00           H  
ATOM   2270  CA  GLY   168      62.888  90.975  86.206  1.00  0.00           C  
ATOM   2271  HA2 GLY   168      62.465  89.996  85.985  1.00  0.00           H  
ATOM   2272  HA3 GLY   168      62.277  91.826  85.904  1.00  0.00           H  
ATOM   2273  C   GLY   168      64.198  90.906  85.350  1.00  0.00           C  
ATOM   2274  O   GLY   168      65.319  90.842  85.837  1.00  0.00           O  
ATOM   2275  N   GLY   169      64.229  91.012  84.057  1.00  0.00           N  
ATOM   2276  H   GLY   169      65.175  90.938  83.711  1.00  0.00           H  
ATOM   2277  CA  GLY   169      63.037  91.243  83.267  1.00  0.00           C  
ATOM   2278  HA2 GLY   169      62.256  90.490  83.376  1.00  0.00           H  
ATOM   2279  HA3 GLY   169      62.572  92.208  83.473  1.00  0.00           H  
ATOM   2280  C   GLY   169      63.301  91.223  81.707  1.00  0.00           C  
ATOM   2281  O   GLY   169      64.315  90.766  81.165  1.00  0.00           O  
ATOM   2282  N   GLY   170      62.303  91.646  80.883  1.00  0.00           N  
ATOM   2283  H   GLY   170      61.411  91.835  81.317  1.00  0.00           H  
ATOM   2284  CA  GLY   170      62.526  91.996  79.465  1.00  0.00           C  
ATOM   2285  HA2 GLY   170      62.827  91.096  78.929  1.00  0.00           H  
ATOM   2286  HA3 GLY   170      61.605  92.359  79.009  1.00  0.00           H  
ATOM   2287  C   GLY   170      63.510  93.118  79.261  1.00  0.00           C  
ATOM   2288  O   GLY   170      63.794  93.931  80.123  1.00  0.00           O  
ATOM   2289  N   GLY   171      64.120  93.161  78.072  1.00  0.00           N  
ATOM   2290  H   GLY   171      64.865  93.839  78.142  1.00  0.00           H  
ATOM   2291  CA  GLY   171      63.961  92.322  76.893  1.00  0.00           C  
ATOM   2292  HA2 GLY   171      64.904  92.429  76.357  1.00  0.00           H  
ATOM   2293  HA3 GLY   171      64.030  91.274  77.185  1.00  0.00           H  
ATOM   2294  C   GLY   171      62.739  92.560  76.057  1.00  0.00           C  
ATOM   2295  O   GLY   171      61.644  92.311  76.524  1.00  0.00           O  
ATOM   2296  N   GLY   172      62.854  93.019  74.818  1.00  0.00           N  
ATOM   2297  H   GLY   172      61.977  93.114  74.326  1.00  0.00           H  
ATOM   2298  CA  GLY   172      64.006  93.409  74.025  1.00  0.00           C  
ATOM   2299  HA2 GLY   172      64.548  92.525  73.690  1.00  0.00           H  
ATOM   2300  HA3 GLY   172      63.667  93.919  73.123  1.00  0.00           H  
ATOM   2301  C   GLY   172      64.930  94.417  74.676  1.00  0.00           C  
ATOM   2302  O   GLY   172      64.515  95.358  75.430  1.00  0.00           O  
ATOM   2303  N   GLY   173      66.243  94.251  74.356  1.00  0.00           N  
ATOM   2304  H   GLY   173      66.528  93.514  73.727  1.00  0.00           H  
ATOM   2305  CA  GLY   173      67.315  95.093  74.957  1.00  0.00           C  
ATOM   2306  HA2 GLY   173      68.237  94.826  74.441  1.00  0.00           H  
ATOM   2307  HA3 GLY   173      67.021  96.116  74.722  1.00  0.00           H  
ATOM   2308  C   GLY   173      67.571  94.910  76.457  1.00  0.00           C  
ATOM   2309  O   GLY   173      66.732  94.418  77.176  1.00  0.00           O  
ATOM   2310  N   GLY   174      68.679  95.398  77.055  1.00  0.00           N  
ATOM   2311  H   GLY   174      68.614  95.471  78.060  1.00  0.00           H  
ATOM   2312  CA  GLY   174      69.817  96.113  76.372  1.00  0.00           C  
ATOM   2313  HA2 GLY   174      70.467  95.390  75.879  1.00  0.00           H  
ATOM   2314  HA3 GLY   174      69.518  96.869  75.646  1.00  0.00           H  
ATOM   2315  C   GLY   174      70.689  96.880  77.362  1.00  0.00           C  
ATOM   2316  O   GLY   174      70.460  96.777  78.544  1.00  0.00           O  
ATOM   2317  N   GLY   175      71.744  97.502  76.859  1.00  0.00           N  
ATOM   2318  H   GLY   175      71.980  97.509  75.877  1.00  0.00           H  
ATOM   2319  CA  GLY   175      72.707  98.278  77.638  1.00  0.00           C  
ATOM   2320  HA2 GLY   175      72.282  99.114  78.195  1.00  0.00           H  
ATOM   2321  HA3 GLY   175      73.237  97.617  78.323  1.00  0.00           H  
ATOM   2322  C   GLY   175      73.766  98.807  76.750  1.00  0.00           C  
ATOM   2323  O   GLY   175      74.325  98.169  75.884  1.00  0.00           O  
ATOM   2324  N   ASN   176      73.958 100.152  76.914  1.00  0.00           N  
ATOM   2325  H   ASN   176      73.405 100.556  77.656  1.00  0.00           H  
ATOM   2326  CA  ASN   176      74.719 101.152  76.173  1.00  0.00           C  
ATOM   2327  HA  ASN   176      75.725 100.918  76.524  1.00  0.00           H  
ATOM   2328  CB  ASN   176      74.621 101.131  74.647  1.00  0.00           C  
ATOM   2329  HB2 ASN   176      75.320 101.909  74.340  1.00  0.00           H  
ATOM   2330  HB3 ASN   176      74.934 100.209  74.158  1.00  0.00           H  
ATOM   2331  CG  ASN   176      73.211 101.389  74.073  1.00  0.00           C  
ATOM   2332  OD1 ASN   176      72.246 100.629  74.234  1.00  0.00           O  
ATOM   2333  ND2 ASN   176      73.021 102.417  73.215  1.00  0.00           N  
ATOM   2334 HD21 ASN   176      72.201 102.514  72.634  1.00  0.00           H  
ATOM   2335 HD22 ASN   176      73.632 103.189  73.442  1.00  0.00           H  
ATOM   2336  C   ASN   176      74.450 102.605  76.681  1.00  0.00           C  
ATOM   2337  O   ASN   176      73.682 102.821  77.603  1.00  0.00           O  
ATOM   2338  N   TYR   177      75.193 103.628  76.148  1.00  0.00           N  
ATOM   2339  H   TYR   177      75.842 103.387  75.413  1.00  0.00           H  
ATOM   2340  CA  TYR   177      74.842 105.032  76.374  1.00  0.00           C  
ATOM   2341  HA  TYR   177      74.981 105.260  77.430  1.00  0.00           H  
ATOM   2342  CB  TYR   177      75.799 105.815  75.427  1.00  0.00           C  
ATOM   2343  HB2 TYR   177      75.855 106.856  75.743  1.00  0.00           H  
ATOM   2344  HB3 TYR   177      76.782 105.392  75.638  1.00  0.00           H  
ATOM   2345  CG  TYR   177      75.331 105.704  74.032  1.00  0.00           C  
ATOM   2346  CD1 TYR   177      75.899 104.737  73.168  1.00  0.00           C  
ATOM   2347  HD1 TYR   177      76.738 104.133  73.482  1.00  0.00           H  
ATOM   2348  CE1 TYR   177      75.384 104.557  71.872  1.00  0.00           C  
ATOM   2349  HE1 TYR   177      75.836 103.751  71.313  1.00  0.00           H  
ATOM   2350  CZ  TYR   177      74.299 105.323  71.488  1.00  0.00           C  
ATOM   2351  OH  TYR   177      73.735 105.176  70.297  1.00  0.00           O  
ATOM   2352  HH  TYR   177      72.798 105.383  70.281  1.00  0.00           H  
ATOM   2353  CE2 TYR   177      73.871 106.447  72.236  1.00  0.00           C  
ATOM   2354  HE2 TYR   177      73.163 107.191  71.901  1.00  0.00           H  
ATOM   2355  CD2 TYR   177      74.420 106.639  73.525  1.00  0.00           C  
ATOM   2356  HD2 TYR   177      73.958 107.380  74.160  1.00  0.00           H  
ATOM   2357  C   TYR   177      73.363 105.345  76.055  1.00  0.00           C  
ATOM   2358  O   TYR   177      72.739 104.662  75.262  1.00  0.00           O  
ATOM   2359  N   GLY   178      72.761 106.420  76.592  1.00  0.00           N  
ATOM   2360  H   GLY   178      71.770 106.502  76.416  1.00  0.00           H  
ATOM   2361  CA  GLY   178      73.367 107.506  77.354  1.00  0.00           C  
ATOM   2362  HA2 GLY   178      73.151 107.441  78.420  1.00  0.00           H  
ATOM   2363  HA3 GLY   178      74.447 107.519  77.209  1.00  0.00           H  
ATOM   2364  C   GLY   178      72.952 108.944  76.976  1.00  0.00           C  
ATOM   2365  O   GLY   178      72.236 109.136  75.979  1.00  0.00           O  
ATOM   2366  N   GLN   179      73.575 109.938  77.714  1.00  0.00           N  
ATOM   2367  H   GLN   179      74.064 109.723  78.571  1.00  0.00           H  
ATOM   2368  CA  GLN   179      73.586 111.311  77.302  1.00  0.00           C  
ATOM   2369  HA  GLN   179      72.704 111.468  76.681  1.00  0.00           H  
ATOM   2370  CB  GLN   179      73.321 112.263  78.474  1.00  0.00           C  
ATOM   2371  HB2 GLN   179      74.131 112.215  79.203  1.00  0.00           H  
ATOM   2372  HB3 GLN   179      73.407 113.214  77.949  1.00  0.00           H  
ATOM   2373  CG  GLN   179      71.915 112.262  79.172  1.00  0.00           C  
ATOM   2374  HG2 GLN   179      71.919 111.399  79.837  1.00  0.00           H  
ATOM   2375  HG3 GLN   179      71.900 113.152  79.800  1.00  0.00           H  
ATOM   2376  CD  GLN   179      70.645 112.214  78.268  1.00  0.00           C  
ATOM   2377  OE1 GLN   179      70.557 112.604  77.110  1.00  0.00           O  
ATOM   2378  NE2 GLN   179      69.536 111.720  78.867  1.00  0.00           N  
ATOM   2379 HE21 GLN   179      69.588 111.555  79.863  1.00  0.00           H  
ATOM   2380 HE22 GLN   179      68.680 111.591  78.347  1.00  0.00           H  
ATOM   2381  C   GLN   179      74.919 111.812  76.568  1.00  0.00           C  
ATOM   2382  O   GLN   179      75.996 111.767  77.189  1.00  0.00           O  
ATOM   2383  N   ASP   180      74.924 112.179  75.330  1.00  0.00           N  
ATOM   2384  H   ASP   180      75.871 112.324  75.012  1.00  0.00           H  
ATOM   2385  CA  ASP   180      73.823 112.481  74.362  1.00  0.00           C  
ATOM   2386  HA  ASP   180      72.919 111.923  74.604  1.00  0.00           H  
ATOM   2387  CB  ASP   180      73.511 113.973  74.538  1.00  0.00           C  
ATOM   2388  HB2 ASP   180      73.358 114.120  75.607  1.00  0.00           H  
ATOM   2389  HB3 ASP   180      74.382 114.565  74.260  1.00  0.00           H  
ATOM   2390  CG  ASP   180      72.229 114.477  73.914  1.00  0.00           C  
ATOM   2391  OD1 ASP   180      71.850 115.697  73.907  1.00  0.00           O  
ATOM   2392  OD2 ASP   180      71.526 113.679  73.243  1.00  0.00           O  
ATOM   2393  C   ASP   180      74.284 112.120  72.962  1.00  0.00           C  
ATOM   2394  O   ASP   180      74.301 112.971  72.127  1.00  0.00           O  
ATOM   2395  N   GLN   181      74.764 110.920  72.746  1.00  0.00           N  
ATOM   2396  H   GLN   181      74.651 110.264  73.506  1.00  0.00           H  
ATOM   2397  CA  GLN   181      75.604 110.581  71.614  1.00  0.00           C  
ATOM   2398  HA  GLN   181      76.287 111.419  71.474  1.00  0.00           H  
ATOM   2399  CB  GLN   181      76.565 109.496  71.978  1.00  0.00           C  
ATOM   2400  HB2 GLN   181      75.981 108.599  72.184  1.00  0.00           H  
ATOM   2401  HB3 GLN   181      77.216 109.191  71.158  1.00  0.00           H  
ATOM   2402  CG  GLN   181      77.498 109.623  73.227  1.00  0.00           C  
ATOM   2403  HG2 GLN   181      78.132 108.737  73.217  1.00  0.00           H  
ATOM   2404  HG3 GLN   181      78.103 110.521  73.098  1.00  0.00           H  
ATOM   2405  CD  GLN   181      76.967 109.527  74.695  1.00  0.00           C  
ATOM   2406  OE1 GLN   181      75.808 109.459  75.005  1.00  0.00           O  
ATOM   2407  NE2 GLN   181      77.851 109.134  75.607  1.00  0.00           N  
ATOM   2408 HE21 GLN   181      78.816 109.313  75.371  1.00  0.00           H  
ATOM   2409 HE22 GLN   181      77.626 109.330  76.572  1.00  0.00           H  
ATOM   2410  C   GLN   181      74.959 110.524  70.153  1.00  0.00           C  
ATOM   2411  O   GLN   181      75.736 110.564  69.198  1.00  0.00           O  
ATOM   2412  N   SER   182      73.632 110.611  70.048  1.00  0.00           N  
ATOM   2413  H   SER   182      73.125 110.421  70.900  1.00  0.00           H  
ATOM   2414  CA  SER   182      72.862 110.396  68.845  1.00  0.00           C  
ATOM   2415  HA  SER   182      73.528 110.062  68.049  1.00  0.00           H  
ATOM   2416  CB  SER   182      72.060 109.123  69.110  1.00  0.00           C  
ATOM   2417  HB2 SER   182      71.547 109.179  70.070  1.00  0.00           H  
ATOM   2418  HB3 SER   182      71.227 109.107  68.406  1.00  0.00           H  
ATOM   2419  OG  SER   182      72.794 107.922  69.082  1.00  0.00           O  
ATOM   2420  HG  SER   182      73.065 107.848  68.165  1.00  0.00           H  
ATOM   2421  C   SER   182      71.904 111.513  68.509  1.00  0.00           C  
ATOM   2422  O   SER   182      70.834 111.594  69.097  1.00  0.00           O  
ATOM   2423  N   SER   183      72.200 112.412  67.499  1.00  0.00           N  
ATOM   2424  H   SER   183      71.403 112.855  67.066  1.00  0.00           H  
ATOM   2425  CA  SER   183      73.528 112.555  66.853  1.00  0.00           C  
ATOM   2426  HA  SER   183      73.779 111.541  66.541  1.00  0.00           H  
ATOM   2427  CB  SER   183      73.418 113.542  65.662  1.00  0.00           C  
ATOM   2428  HB2 SER   183      72.686 113.213  64.924  1.00  0.00           H  
ATOM   2429  HB3 SER   183      73.016 114.499  65.994  1.00  0.00           H  
ATOM   2430  OG  SER   183      74.624 113.863  65.022  1.00  0.00           O  
ATOM   2431  HG  SER   183      74.870 114.668  65.482  1.00  0.00           H  
ATOM   2432  C   SER   183      74.633 113.071  67.781  1.00  0.00           C  
ATOM   2433  O   SER   183      74.432 113.747  68.839  1.00  0.00           O  
ATOM   2434  N   MET   184      75.844 112.959  67.393  1.00  0.00           N  
ATOM   2435  H   MET   184      75.951 112.492  66.503  1.00  0.00           H  
ATOM   2436  CA  MET   184      77.014 113.622  68.012  1.00  0.00           C  
ATOM   2437  HA  MET   184      76.923 113.420  69.080  1.00  0.00           H  
ATOM   2438  CB  MET   184      78.250 112.957  67.439  1.00  0.00           C  
ATOM   2439  HB2 MET   184      78.159 111.904  67.704  1.00  0.00           H  
ATOM   2440  HB3 MET   184      78.180 113.055  66.356  1.00  0.00           H  
ATOM   2441  CG  MET   184      79.673 113.398  67.825  1.00  0.00           C  
ATOM   2442  HG2 MET   184      80.383 112.683  67.410  1.00  0.00           H  
ATOM   2443  HG3 MET   184      79.849 114.391  67.410  1.00  0.00           H  
ATOM   2444  SD  MET   184      79.844 113.403  69.677  1.00  0.00           S  
ATOM   2445  CE  MET   184      79.906 111.640  69.954  1.00  0.00           C  
ATOM   2446  HE1 MET   184      78.941 111.201  69.702  1.00  0.00           H  
ATOM   2447  HE2 MET   184      80.753 111.268  69.379  1.00  0.00           H  
ATOM   2448  HE3 MET   184      80.141 111.392  70.989  1.00  0.00           H  
ATOM   2449  C   MET   184      77.031 115.195  67.725  1.00  0.00           C  
ATOM   2450  O   MET   184      76.345 115.637  66.779  1.00  0.00           O  
ATOM   2451  N   SER   185      77.774 116.020  68.485  1.00  0.00           N  
ATOM   2452  H   SER   185      78.182 115.574  69.294  1.00  0.00           H  
ATOM   2453  CA  SER   185      78.092 117.423  68.137  1.00  0.00           C  
ATOM   2454  HA  SER   185      77.190 118.028  68.234  1.00  0.00           H  
ATOM   2455  CB  SER   185      79.005 117.924  69.343  1.00  0.00           C  
ATOM   2456  HB2 SER   185      79.320 118.919  69.031  1.00  0.00           H  
ATOM   2457  HB3 SER   185      78.383 118.131  70.214  1.00  0.00           H  
ATOM   2458  OG  SER   185      80.111 117.008  69.626  1.00  0.00           O  
ATOM   2459  HG  SER   185      80.058 116.798  70.561  1.00  0.00           H  
ATOM   2460  C   SER   185      78.765 117.602  66.751  1.00  0.00           C  
ATOM   2461  O   SER   185      79.312 116.679  66.118  1.00  0.00           O  
ATOM   2462  N   SER   186      78.889 118.882  66.333  1.00  0.00           N  
ATOM   2463  H   SER   186      78.547 119.563  66.996  1.00  0.00           H  
ATOM   2464  CA  SER   186      79.834 119.241  65.310  1.00  0.00           C  
ATOM   2465  HA  SER   186      79.801 118.563  64.457  1.00  0.00           H  
ATOM   2466  CB  SER   186      79.369 120.647  64.806  1.00  0.00           C  
ATOM   2467  HB2 SER   186      78.347 120.582  64.433  1.00  0.00           H  
ATOM   2468  HB3 SER   186      79.589 121.432  65.530  1.00  0.00           H  
ATOM   2469  OG  SER   186      80.177 121.011  63.640  1.00  0.00           O  
ATOM   2470  HG  SER   186      80.107 121.967  63.582  1.00  0.00           H  
ATOM   2471  C   SER   186      81.314 119.362  65.810  1.00  0.00           C  
ATOM   2472  O   SER   186      81.650 120.057  66.761  1.00  0.00           O  
ATOM   2473  N   GLY   187      82.299 118.690  65.239  1.00  0.00           N  
ATOM   2474  H   GLY   187      83.154 118.737  65.775  1.00  0.00           H  
ATOM   2475  CA  GLY   187      82.403 117.888  64.047  1.00  0.00           C  
ATOM   2476  HA2 GLY   187      81.594 117.163  63.962  1.00  0.00           H  
ATOM   2477  HA3 GLY   187      82.397 118.437  63.106  1.00  0.00           H  
ATOM   2478  C   GLY   187      83.586 116.919  64.029  1.00  0.00           C  
ATOM   2479  O   GLY   187      84.074 116.549  65.115  1.00  0.00           O  
ATOM   2480  N   GLY   188      84.122 116.534  62.850  1.00  0.00           N  
ATOM   2481  H   GLY   188      83.831 116.904  61.957  1.00  0.00           H  
ATOM   2482  CA  GLY   188      85.303 115.576  62.906  1.00  0.00           C  
ATOM   2483  HA2 GLY   188      86.092 116.026  63.508  1.00  0.00           H  
ATOM   2484  HA3 GLY   188      84.937 114.710  63.457  1.00  0.00           H  
ATOM   2485  C   GLY   188      85.917 115.100  61.589  1.00  0.00           C  
ATOM   2486  O   GLY   188      85.819 113.941  61.303  1.00  0.00           O  
ATOM   2487  N   GLY   189      86.523 116.012  60.765  1.00  0.00           N  
ATOM   2488  H   GLY   189      86.665 115.607  59.851  1.00  0.00           H  
ATOM   2489  CA  GLY   189      86.564 117.467  60.810  1.00  0.00           C  
ATOM   2490  HA2 GLY   189      85.786 117.969  60.235  1.00  0.00           H  
ATOM   2491  HA3 GLY   189      86.448 117.829  61.831  1.00  0.00           H  
ATOM   2492  C   GLY   189      87.884 118.041  60.148  1.00  0.00           C  
ATOM   2493  O   GLY   189      88.755 117.283  59.747  1.00  0.00           O  
ATOM   2494  N   SER   190      88.023 119.354  60.207  1.00  0.00           N  
ATOM   2495  H   SER   190      87.209 119.837  60.559  1.00  0.00           H  
ATOM   2496  CA  SER   190      89.070 120.120  59.596  1.00  0.00           C  
ATOM   2497  HA  SER   190      89.764 119.451  59.087  1.00  0.00           H  
ATOM   2498  CB  SER   190      88.602 121.088  58.590  1.00  0.00           C  
ATOM   2499  HB2 SER   190      87.944 121.800  59.088  1.00  0.00           H  
ATOM   2500  HB3 SER   190      89.432 121.622  58.128  1.00  0.00           H  
ATOM   2501  OG  SER   190      87.829 120.461  57.580  1.00  0.00           O  
ATOM   2502  HG  SER   190      88.494 120.119  56.978  1.00  0.00           H  
ATOM   2503  C   SER   190      89.862 120.890  60.682  1.00  0.00           C  
ATOM   2504  O   SER   190      89.561 122.023  61.044  1.00  0.00           O  
ATOM   2505  N   GLY   191      90.729 120.240  61.445  1.00  0.00           N  
ATOM   2506  H   GLY   191      91.403 120.844  61.894  1.00  0.00           H  
ATOM   2507  CA  GLY   191      91.242 118.843  61.288  1.00  0.00           C  
ATOM   2508  HA2 GLY   191      91.995 118.715  62.066  1.00  0.00           H  
ATOM   2509  HA3 GLY   191      90.377 118.186  61.365  1.00  0.00           H  
ATOM   2510  C   GLY   191      91.928 118.567  59.916  1.00  0.00           C  
ATOM   2511  O   GLY   191      92.144 119.488  59.150  1.00  0.00           O  
ATOM   2512  N   GLY   192      92.216 117.292  59.545  1.00  0.00           N  
ATOM   2513  H   GLY   192      91.735 116.637  60.144  1.00  0.00           H  
ATOM   2514  CA  GLY   192      92.708 117.004  58.199  1.00  0.00           C  
ATOM   2515  HA2 GLY   192      93.654 117.507  57.998  1.00  0.00           H  
ATOM   2516  HA3 GLY   192      92.777 115.930  58.030  1.00  0.00           H  
ATOM   2517  C   GLY   192      91.740 117.449  57.068  1.00  0.00           C  
ATOM   2518  O   GLY   192      90.571 116.999  57.100  1.00  0.00           O  
ATOM   2519  N   GLY   193      92.269 118.111  56.000  1.00  0.00           N  
ATOM   2520  H   GLY   193      93.228 118.424  56.040  1.00  0.00           H  
ATOM   2521  CA  GLY   193      91.526 118.449  54.812  1.00  0.00           C  
ATOM   2522  HA2 GLY   193      92.273 118.488  54.019  1.00  0.00           H  
ATOM   2523  HA3 GLY   193      90.775 117.691  54.589  1.00  0.00           H  
ATOM   2524  C   GLY   193      90.745 119.769  55.058  1.00  0.00           C  
ATOM   2525  O   GLY   193      90.059 119.854  56.053  1.00  0.00           O  
ATOM   2526  N   TYR   194      90.890 120.698  54.151  1.00  0.00           N  
ATOM   2527  H   TYR   194      91.413 120.446  53.324  1.00  0.00           H  
ATOM   2528  CA  TYR   194      90.105 121.937  54.190  1.00  0.00           C  
ATOM   2529  HA  TYR   194      90.258 122.414  55.158  1.00  0.00           H  
ATOM   2530  CB  TYR   194      90.650 122.863  53.061  1.00  0.00           C  
ATOM   2531  HB2 TYR   194      90.377 122.382  52.122  1.00  0.00           H  
ATOM   2532  HB3 TYR   194      90.115 123.811  53.122  1.00  0.00           H  
ATOM   2533  CG  TYR   194      92.116 123.271  53.055  1.00  0.00           C  
ATOM   2534  CD1 TYR   194      92.813 123.425  51.874  1.00  0.00           C  
ATOM   2535  HD1 TYR   194      92.262 123.309  50.952  1.00  0.00           H  
ATOM   2536  CE1 TYR   194      94.178 123.658  51.866  1.00  0.00           C  
ATOM   2537  HE1 TYR   194      94.640 123.720  50.892  1.00  0.00           H  
ATOM   2538  CZ  TYR   194      94.914 123.642  53.074  1.00  0.00           C  
ATOM   2539  OH  TYR   194      96.321 123.665  53.005  1.00  0.00           O  
ATOM   2540  HH  TYR   194      96.559 123.627  52.076  1.00  0.00           H  
ATOM   2541  CE2 TYR   194      94.163 123.618  54.264  1.00  0.00           C  
ATOM   2542  HE2 TYR   194      94.552 123.661  55.271  1.00  0.00           H  
ATOM   2543  CD2 TYR   194      92.744 123.455  54.290  1.00  0.00           C  
ATOM   2544  HD2 TYR   194      92.167 123.423  55.202  1.00  0.00           H  
ATOM   2545  C   TYR   194      88.588 121.707  53.936  1.00  0.00           C  
ATOM   2546  O   TYR   194      88.254 120.803  53.203  1.00  0.00           O  
ATOM   2547  N   GLY   195      87.749 122.589  54.522  1.00  0.00           N  
ATOM   2548  H   GLY   195      86.788 122.443  54.248  1.00  0.00           H  
ATOM   2549  CA  GLY   195      87.966 123.745  55.433  1.00  0.00           C  
ATOM   2550  HA2 GLY   195      88.332 123.380  56.393  1.00  0.00           H  
ATOM   2551  HA3 GLY   195      88.729 124.346  54.938  1.00  0.00           H  
ATOM   2552  C   GLY   195      86.767 124.686  55.574  1.00  0.00           C  
ATOM   2553  O   GLY   195      85.590 124.311  55.482  1.00  0.00           O  
ATOM   2554  N   ASN   196      87.050 125.956  55.588  1.00  0.00           N  
ATOM   2555  H   ASN   196      88.023 126.226  55.563  1.00  0.00           H  
ATOM   2556  CA  ASN   196      86.083 126.981  55.873  1.00  0.00           C  
ATOM   2557  HA  ASN   196      85.564 126.790  56.812  1.00  0.00           H  
ATOM   2558  CB  ASN   196      86.814 128.279  56.114  1.00  0.00           C  
ATOM   2559  HB2 ASN   196      87.479 128.210  56.975  1.00  0.00           H  
ATOM   2560  HB3 ASN   196      87.444 128.494  55.251  1.00  0.00           H  
ATOM   2561  CG  ASN   196      85.869 129.538  56.400  1.00  0.00           C  
ATOM   2562  OD1 ASN   196      85.006 129.552  57.278  1.00  0.00           O  
ATOM   2563  ND2 ASN   196      85.977 130.569  55.647  1.00  0.00           N  
ATOM   2564 HD21 ASN   196      85.214 131.217  55.784  1.00  0.00           H  
ATOM   2565 HD22 ASN   196      86.742 130.660  54.995  1.00  0.00           H  
ATOM   2566  C   ASN   196      84.965 127.122  54.908  1.00  0.00           C  
ATOM   2567  O   ASN   196      85.129 126.923  53.742  1.00  0.00           O  
ATOM   2568  N   GLN   197      83.785 127.397  55.447  1.00  0.00           N  
ATOM   2569  H   GLN   197      83.797 127.590  56.439  1.00  0.00           H  
ATOM   2570  CA  GLN   197      82.591 127.744  54.711  1.00  0.00           C  
ATOM   2571  HA  GLN   197      82.869 127.838  53.662  1.00  0.00           H  
ATOM   2572  CB  GLN   197      81.539 126.564  54.937  1.00  0.00           C  
ATOM   2573  HB2 GLN   197      81.414 126.337  55.996  1.00  0.00           H  
ATOM   2574  HB3 GLN   197      80.603 126.857  54.463  1.00  0.00           H  
ATOM   2575  CG  GLN   197      81.943 125.304  54.124  1.00  0.00           C  
ATOM   2576  HG2 GLN   197      82.780 124.771  54.574  1.00  0.00           H  
ATOM   2577  HG3 GLN   197      81.096 124.632  54.261  1.00  0.00           H  
ATOM   2578  CD  GLN   197      82.065 125.533  52.636  1.00  0.00           C  
ATOM   2579  OE1 GLN   197      81.272 126.194  51.938  1.00  0.00           O  
ATOM   2580  NE2 GLN   197      83.051 124.903  52.103  1.00  0.00           N  
ATOM   2581 HE21 GLN   197      83.721 124.433  52.694  1.00  0.00           H  
ATOM   2582 HE22 GLN   197      83.153 124.903  51.098  1.00  0.00           H  
ATOM   2583  C   GLN   197      82.017 129.102  55.135  1.00  0.00           C  
ATOM   2584  O   GLN   197      81.052 129.488  54.559  1.00  0.00           O  
ATOM   2585  N   ASP   198      82.460 129.782  56.176  1.00  0.00           N  
ATOM   2586  H   ASP   198      83.355 129.448  56.503  1.00  0.00           H  
ATOM   2587  CA  ASP   198      81.838 130.961  56.826  1.00  0.00           C  
ATOM   2588  HA  ASP   198      80.801 131.057  56.505  1.00  0.00           H  
ATOM   2589  CB  ASP   198      81.955 130.840  58.393  1.00  0.00           C  
ATOM   2590  HB2 ASP   198      83.014 130.892  58.645  1.00  0.00           H  
ATOM   2591  HB3 ASP   198      81.412 131.630  58.911  1.00  0.00           H  
ATOM   2592  CG  ASP   198      81.386 129.513  58.881  1.00  0.00           C  
ATOM   2593  OD1 ASP   198      82.115 128.647  59.443  1.00  0.00           O  
ATOM   2594  OD2 ASP   198      80.189 129.296  58.598  1.00  0.00           O  
ATOM   2595  C   ASP   198      82.521 132.216  56.272  1.00  0.00           C  
ATOM   2596  O   ASP   198      83.754 132.184  56.264  1.00  0.00           O  
ATOM   2597  N   GLN   199      81.767 133.267  55.916  1.00  0.00           N  
ATOM   2598  H   GLN   199      80.773 133.184  56.075  1.00  0.00           H  
ATOM   2599  CA  GLN   199      82.133 134.529  55.311  1.00  0.00           C  
ATOM   2600  HA  GLN   199      82.278 134.397  54.238  1.00  0.00           H  
ATOM   2601  CB  GLN   199      81.014 135.554  55.625  1.00  0.00           C  
ATOM   2602  HB2 GLN   199      80.625 135.507  56.642  1.00  0.00           H  
ATOM   2603  HB3 GLN   199      81.571 136.482  55.490  1.00  0.00           H  
ATOM   2604  CG  GLN   199      79.862 135.525  54.616  1.00  0.00           C  
ATOM   2605  HG2 GLN   199      79.307 136.463  54.612  1.00  0.00           H  
ATOM   2606  HG3 GLN   199      80.225 135.393  53.597  1.00  0.00           H  
ATOM   2607  CD  GLN   199      78.868 134.381  54.800  1.00  0.00           C  
ATOM   2608  OE1 GLN   199      78.932 133.523  55.653  1.00  0.00           O  
ATOM   2609  NE2 GLN   199      77.915 134.237  53.974  1.00  0.00           N  
ATOM   2610 HE21 GLN   199      78.005 134.866  53.188  1.00  0.00           H  
ATOM   2611 HE22 GLN   199      77.200 133.548  54.157  1.00  0.00           H  
ATOM   2612  C   GLN   199      83.406 135.106  55.883  1.00  0.00           C  
ATOM   2613  O   GLN   199      83.650 135.081  57.087  1.00  0.00           O  
ATOM   2614  N   SER   200      84.237 135.779  54.991  1.00  0.00           N  
ATOM   2615  H   SER   200      85.030 136.215  55.441  1.00  0.00           H  
ATOM   2616  CA  SER   200      84.242 135.965  53.486  1.00  0.00           C  
ATOM   2617  HA  SER   200      83.273 136.386  53.217  1.00  0.00           H  
ATOM   2618  CB  SER   200      85.257 136.974  52.918  1.00  0.00           C  
ATOM   2619  HB2 SER   200      85.089 136.925  51.842  1.00  0.00           H  
ATOM   2620  HB3 SER   200      85.002 137.987  53.229  1.00  0.00           H  
ATOM   2621  OG  SER   200      86.640 136.678  53.281  1.00  0.00           O  
ATOM   2622  HG  SER   200      87.090 136.265  52.540  1.00  0.00           H  
ATOM   2623  C   SER   200      84.315 134.656  52.696  1.00  0.00           C  
ATOM   2624  O   SER   200      83.770 134.615  51.578  1.00  0.00           O  
ATOM   2625  N   GLY   201      84.754 133.536  53.300  1.00  0.00           N  
ATOM   2626  H   GLY   201      85.270 133.610  54.165  1.00  0.00           H  
ATOM   2627  CA  GLY   201      84.843 132.184  52.664  1.00  0.00           C  
ATOM   2628  HA2 GLY   201      85.309 132.227  51.680  1.00  0.00           H  
ATOM   2629  HA3 GLY   201      85.480 131.592  53.320  1.00  0.00           H  
ATOM   2630  C   GLY   201      83.437 131.492  52.372  1.00  0.00           C  
ATOM   2631  O   GLY   201      82.364 131.997  52.794  1.00  0.00           O  
ATOM   2632  N   GLY   202      83.255 130.357  51.688  1.00  0.00           N  
ATOM   2633  H   GLY   202      82.285 130.078  51.706  1.00  0.00           H  
ATOM   2634  CA  GLY   202      84.175 129.562  50.988  1.00  0.00           C  
ATOM   2635  HA2 GLY   202      84.973 129.450  51.722  1.00  0.00           H  
ATOM   2636  HA3 GLY   202      83.755 128.586  50.746  1.00  0.00           H  
ATOM   2637  C   GLY   202      84.731 130.117  49.734  1.00  0.00           C  
ATOM   2638  O   GLY   202      84.354 131.227  49.291  1.00  0.00           O  
ATOM   2639  N   GLY   203      85.676 129.521  49.070  1.00  0.00           N  
ATOM   2640  H   GLY   203      86.043 129.958  48.236  1.00  0.00           H  
ATOM   2641  CA  GLY   203      86.420 128.331  49.561  1.00  0.00           C  
ATOM   2642  HA2 GLY   203      85.801 127.495  49.886  1.00  0.00           H  
ATOM   2643  HA3 GLY   203      87.005 127.950  48.724  1.00  0.00           H  
ATOM   2644  C   GLY   203      87.498 128.582  50.630  1.00  0.00           C  
ATOM   2645  O   GLY   203      87.556 129.662  51.213  1.00  0.00           O  
ATOM   2646  N   GLY   204      88.250 127.573  51.042  1.00  0.00           N  
ATOM   2647  H   GLY   204      88.111 126.650  50.655  1.00  0.00           H  
ATOM   2648  CA  GLY   204      89.321 127.677  52.042  1.00  0.00           C  
ATOM   2649  HA2 GLY   204      89.872 128.618  52.034  1.00  0.00           H  
ATOM   2650  HA3 GLY   204      88.922 127.710  53.056  1.00  0.00           H  
ATOM   2651  C   GLY   204      90.335 126.438  51.973  1.00  0.00           C  
ATOM   2652  O   GLY   204      90.330 125.672  50.985  1.00  0.00           O  
ATOM   2653  N   SER   205      91.298 126.345  52.883  1.00  0.00           N  
ATOM   2654  H   SER   205      91.986 125.606  52.882  1.00  0.00           H  
ATOM   2655  CA  SER   205      91.710 127.367  53.852  1.00  0.00           C  
ATOM   2656  HA  SER   205      91.078 128.254  53.814  1.00  0.00           H  
ATOM   2657  CB  SER   205      91.444 126.765  55.236  1.00  0.00           C  
ATOM   2658  HB2 SER   205      92.083 125.908  55.447  1.00  0.00           H  
ATOM   2659  HB3 SER   205      91.688 127.520  55.984  1.00  0.00           H  
ATOM   2660  OG  SER   205      90.160 126.327  55.392  1.00  0.00           O  
ATOM   2661  HG  SER   205      89.950 126.176  56.317  1.00  0.00           H  
ATOM   2662  C   SER   205      93.137 127.883  53.668  1.00  0.00           C  
ATOM   2663  O   SER   205      93.772 128.148  54.712  1.00  0.00           O  
ATOM   2664  N   GLY   206      93.642 128.101  52.464  1.00  0.00           N  
ATOM   2665  H   GLY   206      93.223 127.779  51.603  1.00  0.00           H  
ATOM   2666  CA  GLY   206      94.975 128.679  52.327  1.00  0.00           C  
ATOM   2667  HA2 GLY   206      95.611 128.136  53.026  1.00  0.00           H  
ATOM   2668  HA3 GLY   206      95.336 128.372  51.346  1.00  0.00           H  
ATOM   2669  C   GLY   206      95.067 130.176  52.600  1.00  0.00           C  
ATOM   2670  O   GLY   206      94.247 130.906  52.054  1.00  0.00           O  
ATOM   2671  N   GLY   207      95.974 130.699  53.404  1.00  0.00           N  
ATOM   2672  H   GLY   207      96.078 131.700  53.495  1.00  0.00           H  
ATOM   2673  CA  GLY   207      96.962 129.851  54.219  1.00  0.00           C  
ATOM   2674  HA2 GLY   207      97.626 130.533  54.749  1.00  0.00           H  
ATOM   2675  HA3 GLY   207      96.407 129.255  54.945  1.00  0.00           H  
ATOM   2676  C   GLY   207      97.981 128.906  53.481  1.00  0.00           C  
ATOM   2677  O   GLY   207      98.414 127.875  53.992  1.00  0.00           O  
ATOM   2678  N   TYR   208      98.188 129.180  52.246  1.00  0.00           N  
ATOM   2679  H   TYR   208      97.693 129.961  51.840  1.00  0.00           H  
ATOM   2680  CA  TYR   208      99.157 128.471  51.403  1.00  0.00           C  
ATOM   2681  HA  TYR   208     100.059 128.275  51.984  1.00  0.00           H  
ATOM   2682  CB  TYR   208      98.536 127.162  50.921  1.00  0.00           C  
ATOM   2683  HB2 TYR   208      98.070 126.627  51.748  1.00  0.00           H  
ATOM   2684  HB3 TYR   208      97.709 127.363  50.241  1.00  0.00           H  
ATOM   2685  CG  TYR   208      99.534 126.216  50.274  1.00  0.00           C  
ATOM   2686  CD1 TYR   208     100.674 125.590  50.944  1.00  0.00           C  
ATOM   2687  HD1 TYR   208     100.751 125.606  52.021  1.00  0.00           H  
ATOM   2688  CE1 TYR   208     101.597 124.806  50.192  1.00  0.00           C  
ATOM   2689  HE1 TYR   208     102.358 124.278  50.747  1.00  0.00           H  
ATOM   2690  CZ  TYR   208     101.527 124.759  48.790  1.00  0.00           C  
ATOM   2691  OH  TYR   208     102.484 123.934  48.204  1.00  0.00           O  
ATOM   2692  HH  TYR   208     103.135 123.733  48.881  1.00  0.00           H  
ATOM   2693  CE2 TYR   208     100.456 125.435  48.135  1.00  0.00           C  
ATOM   2694  HE2 TYR   208     100.389 125.422  47.057  1.00  0.00           H  
ATOM   2695  CD2 TYR   208      99.548 126.159  48.850  1.00  0.00           C  
ATOM   2696  HD2 TYR   208      98.758 126.643  48.295  1.00  0.00           H  
ATOM   2697  C   TYR   208      99.526 129.419  50.274  1.00  0.00           C  
ATOM   2698  O   TYR   208      98.713 130.211  49.740  1.00  0.00           O  
ATOM   2699  N   GLY   209     100.761 129.473  49.859  1.00  0.00           N  
ATOM   2700  H   GLY   209     101.424 128.852  50.300  1.00  0.00           H  
ATOM   2701  CA  GLY   209     101.367 130.400  48.849  1.00  0.00           C  
ATOM   2702  HA2 GLY   209     101.461 131.385  49.306  1.00  0.00           H  
ATOM   2703  HA3 GLY   209     102.395 130.067  48.710  1.00  0.00           H  
ATOM   2704  C   GLY   209     100.569 130.410  47.535  1.00  0.00           C  
ATOM   2705  O   GLY   209      99.942 129.421  47.140  1.00  0.00           O  
ATOM   2706  N   GLN   210     100.655 131.500  46.776  1.00  0.00           N  
ATOM   2707  H   GLN   210     100.071 131.506  45.952  1.00  0.00           H  
ATOM   2708  CA  GLN   210     101.327 132.790  46.919  1.00  0.00           C  
ATOM   2709  HA  GLN   210     101.064 133.325  46.006  1.00  0.00           H  
ATOM   2710  CB  GLN   210     100.819 133.678  48.063  1.00  0.00           C  
ATOM   2711  HB2 GLN   210     101.194 133.371  49.039  1.00  0.00           H  
ATOM   2712  HB3 GLN   210     101.101 134.703  47.824  1.00  0.00           H  
ATOM   2713  CG  GLN   210      99.269 133.727  48.127  1.00  0.00           C  
ATOM   2714  HG2 GLN   210      98.963 132.695  48.297  1.00  0.00           H  
ATOM   2715  HG3 GLN   210      98.899 134.372  48.924  1.00  0.00           H  
ATOM   2716  CD  GLN   210      98.597 134.210  46.796  1.00  0.00           C  
ATOM   2717  OE1 GLN   210      99.266 134.758  45.935  1.00  0.00           O  
ATOM   2718  NE2 GLN   210      97.308 134.131  46.711  1.00  0.00           N  
ATOM   2719 HE21 GLN   210      96.845 134.639  45.971  1.00  0.00           H  
ATOM   2720 HE22 GLN   210      96.756 133.522  47.298  1.00  0.00           H  
ATOM   2721  C   GLN   210     102.888 132.615  46.966  1.00  0.00           C  
ATOM   2722  O   GLN   210     103.544 132.875  47.953  1.00  0.00           O  
ATOM   2723  N   GLN   211     103.484 132.008  45.893  1.00  0.00           N  
ATOM   2724  H   GLN   211     102.862 131.751  45.139  1.00  0.00           H  
ATOM   2725  CA  GLN   211     104.924 131.806  45.733  1.00  0.00           C  
ATOM   2726  HA  GLN   211     105.338 132.028  46.716  1.00  0.00           H  
ATOM   2727  CB  GLN   211     105.358 130.395  45.305  1.00  0.00           C  
ATOM   2728  HB2 GLN   211     105.426 130.258  44.226  1.00  0.00           H  
ATOM   2729  HB3 GLN   211     106.366 130.436  45.718  1.00  0.00           H  
ATOM   2730  CG  GLN   211     104.749 129.144  46.019  1.00  0.00           C  
ATOM   2731  HG2 GLN   211     105.338 128.231  45.929  1.00  0.00           H  
ATOM   2732  HG3 GLN   211     104.638 129.397  47.073  1.00  0.00           H  
ATOM   2733  CD  GLN   211     103.298 128.826  45.631  1.00  0.00           C  
ATOM   2734  OE1 GLN   211     102.890 129.197  44.572  1.00  0.00           O  
ATOM   2735  NE2 GLN   211     102.501 128.186  46.445  1.00  0.00           N  
ATOM   2736 HE21 GLN   211     102.835 127.908  47.357  1.00  0.00           H  
ATOM   2737 HE22 GLN   211     101.514 128.139  46.234  1.00  0.00           H  
ATOM   2738  C   GLN   211     105.638 132.858  44.854  1.00  0.00           C  
ATOM   2739  O   GLN   211     106.824 132.925  45.133  1.00  0.00           O  
ATOM   2740  N   ASP   212     105.077 133.545  43.830  1.00  0.00           N  
ATOM   2741  H   ASP   212     104.136 133.236  43.635  1.00  0.00           H  
ATOM   2742  CA  ASP   212     105.580 134.711  43.156  1.00  0.00           C  
ATOM   2743  HA  ASP   212     106.499 134.359  42.687  1.00  0.00           H  
ATOM   2744  CB  ASP   212     104.629 135.198  42.058  1.00  0.00           C  
ATOM   2745  HB2 ASP   212     104.351 134.352  41.429  1.00  0.00           H  
ATOM   2746  HB3 ASP   212     103.688 135.546  42.484  1.00  0.00           H  
ATOM   2747  CG  ASP   212     105.222 136.271  41.193  1.00  0.00           C  
ATOM   2748  OD1 ASP   212     104.447 137.080  40.596  1.00  0.00           O  
ATOM   2749  OD2 ASP   212     106.400 136.159  40.970  1.00  0.00           O  
ATOM   2750  C   ASP   212     105.704 135.851  44.216  1.00  0.00           C  
ATOM   2751  O   ASP   212     104.786 136.075  45.022  1.00  0.00           O  
ATOM   2752  N   ARG   213     106.775 136.614  44.105  1.00  0.00           N  
ATOM   2753  H   ARG   213     107.225 136.472  43.212  1.00  0.00           H  
ATOM   2754  CA  ARG   213     106.938 137.859  44.838  1.00  0.00           C  
ATOM   2755  HA  ARG   213     106.991 137.609  45.897  1.00  0.00           H  
ATOM   2756  CB  ARG   213     108.313 138.388  44.560  1.00  0.00           C  
ATOM   2757  HB2 ARG   213     108.284 138.486  43.475  1.00  0.00           H  
ATOM   2758  HB3 ARG   213     108.410 139.412  44.921  1.00  0.00           H  
ATOM   2759  CG  ARG   213     109.579 137.650  44.953  1.00  0.00           C  
ATOM   2760  HG2 ARG   213     109.471 136.612  44.638  1.00  0.00           H  
ATOM   2761  HG3 ARG   213     110.361 138.159  44.390  1.00  0.00           H  
ATOM   2762  CD  ARG   213     109.809 137.707  46.404  1.00  0.00           C  
ATOM   2763  HD2 ARG   213     109.609 138.729  46.724  1.00  0.00           H  
ATOM   2764  HD3 ARG   213     109.084 137.090  46.934  1.00  0.00           H  
ATOM   2765  NE  ARG   213     111.166 137.227  46.794  1.00  0.00           N  
ATOM   2766  HE  ARG   213     111.858 137.921  46.547  1.00  0.00           H  
ATOM   2767  CZ  ARG   213     111.492 136.372  47.741  1.00  0.00           C  
ATOM   2768  NH1 ARG   213     110.647 135.465  48.280  1.00  0.00           N  
ATOM   2769 HH11 ARG   213     110.877 134.869  49.062  1.00  0.00           H  
ATOM   2770 HH12 ARG   213     109.667 135.608  48.081  1.00  0.00           H  
ATOM   2771  NH2 ARG   213     112.657 136.347  48.231  1.00  0.00           N  
ATOM   2772 HH21 ARG   213     112.941 135.596  48.844  1.00  0.00           H  
ATOM   2773 HH22 ARG   213     113.286 136.972  47.746  1.00  0.00           H  
ATOM   2774  C   ARG   213     105.891 138.947  44.636  1.00  0.00           C  
ATOM   2775  O   ARG   213     105.347 139.020  43.509  1.00  0.00           O  
ATOM   2776  N   GLY   214     105.622 139.836  45.542  1.00  0.00           N  
ATOM   2777  H   GLY   214     104.958 140.514  45.198  1.00  0.00           H  
ATOM   2778  CA  GLY   214     106.221 140.135  46.873  1.00  0.00           C  
ATOM   2779  HA2 GLY   214     107.286 140.246  46.672  1.00  0.00           H  
ATOM   2780  HA3 GLY   214     105.771 141.016  47.332  1.00  0.00           H  
ATOM   2781  C   GLY   214     106.028 138.961  47.907  1.00  0.00           C  
ATOM   2782  O   GLY   214     104.880 138.692  48.337  1.00  0.00           O  
ATOM   2783  OXT GLY   214     107.054 138.408  48.245  1.00  0.00           O  
TER    2784      GLY   214 
END   
