# Supplementary material for: Visualization of oligomerization, clustering, and density transition of intrinsically disordered proteins
Source: Natl Sci Rev. 2026 Feb 14;13(7):nwag107. doi: 10.1093/nsr/nwag107 (PMC13114874; doi:10.1093/nsr/nwag107)
Supplement: nwag107_Supplemental_Files [file nwag107_supplemental_files.zip › SI-MD-Structures/MD-Sturctures/frame118.pdb]

CRYST1  135.046  149.203  136.808  90.00  90.00  90.00               1
ATOM      1  N   MET     1      33.891  57.130  84.669  1.00  0.00           N  
ATOM      2  H1  MET     1      34.494  56.731  83.964  1.00  0.00           H  
ATOM      3  H2  MET     1      34.005  56.644  85.548  1.00  0.00           H  
ATOM      4  H3  MET     1      32.987  56.770  84.396  1.00  0.00           H  
ATOM      5  CA  MET     1      33.839  58.570  84.862  1.00  0.00           C  
ATOM      6  HA  MET     1      33.460  58.717  85.874  1.00  0.00           H  
ATOM      7  CB  MET     1      35.209  59.324  84.726  1.00  0.00           C  
ATOM      8  HB2 MET     1      35.630  59.141  83.737  1.00  0.00           H  
ATOM      9  HB3 MET     1      34.930  60.372  84.834  1.00  0.00           H  
ATOM     10  CG  MET     1      36.258  58.832  85.738  1.00  0.00           C  
ATOM     11  HG2 MET     1      35.741  58.649  86.680  1.00  0.00           H  
ATOM     12  HG3 MET     1      36.744  57.892  85.478  1.00  0.00           H  
ATOM     13  SD  MET     1      37.469  60.059  86.212  1.00  0.00           S  
ATOM     14  CE  MET     1      38.239  60.389  84.564  1.00  0.00           C  
ATOM     15  HE1 MET     1      37.642  61.222  84.192  1.00  0.00           H  
ATOM     16  HE2 MET     1      39.253  60.789  84.563  1.00  0.00           H  
ATOM     17  HE3 MET     1      38.107  59.540  83.894  1.00  0.00           H  
ATOM     18  C   MET     1      32.742  59.045  83.845  1.00  0.00           C  
ATOM     19  O   MET     1      32.686  58.468  82.746  1.00  0.00           O  
ATOM     20  N   ALA     2      31.793  59.961  84.041  1.00  0.00           N  
ATOM     21  H   ALA     2      31.168  60.024  83.250  1.00  0.00           H  
ATOM     22  CA  ALA     2      31.485  60.706  85.295  1.00  0.00           C  
ATOM     23  HA  ALA     2      30.661  61.376  85.048  1.00  0.00           H  
ATOM     24  CB  ALA     2      30.966  59.844  86.393  1.00  0.00           C  
ATOM     25  HB1 ALA     2      30.644  60.554  87.155  1.00  0.00           H  
ATOM     26  HB2 ALA     2      30.120  59.341  85.923  1.00  0.00           H  
ATOM     27  HB3 ALA     2      31.766  59.190  86.740  1.00  0.00           H  
ATOM     28  C   ALA     2      32.607  61.656  85.761  1.00  0.00           C  
ATOM     29  O   ALA     2      33.424  61.291  86.553  1.00  0.00           O  
ATOM     30  N   SER     3      32.785  62.893  85.253  1.00  0.00           N  
ATOM     31  H   SER     3      33.607  63.392  85.562  1.00  0.00           H  
ATOM     32  CA  SER     3      32.001  63.514  84.186  1.00  0.00           C  
ATOM     33  HA  SER     3      30.936  63.407  84.389  1.00  0.00           H  
ATOM     34  CB  SER     3      32.260  65.076  84.150  1.00  0.00           C  
ATOM     35  HB2 SER     3      32.157  65.540  85.131  1.00  0.00           H  
ATOM     36  HB3 SER     3      33.317  65.133  83.888  1.00  0.00           H  
ATOM     37  OG  SER     3      31.422  65.758  83.296  1.00  0.00           O  
ATOM     38  HG  SER     3      30.691  66.161  83.770  1.00  0.00           H  
ATOM     39  C   SER     3      32.256  62.977  82.755  1.00  0.00           C  
ATOM     40  O   SER     3      33.284  62.429  82.527  1.00  0.00           O  
ATOM     41  N   ASN     4      31.270  63.123  81.878  1.00  0.00           N  
ATOM     42  H   ASN     4      30.459  63.642  82.185  1.00  0.00           H  
ATOM     43  CA  ASN     4      31.434  62.839  80.427  1.00  0.00           C  
ATOM     44  HA  ASN     4      32.412  62.433  80.169  1.00  0.00           H  
ATOM     45  CB  ASN     4      30.400  61.800  80.062  1.00  0.00           C  
ATOM     46  HB2 ASN     4      29.383  62.139  80.264  1.00  0.00           H  
ATOM     47  HB3 ASN     4      30.301  61.602  78.995  1.00  0.00           H  
ATOM     48  CG  ASN     4      30.505  60.517  80.803  1.00  0.00           C  
ATOM     49  OD1 ASN     4      29.883  60.206  81.832  1.00  0.00           O  
ATOM     50  ND2 ASN     4      31.229  59.537  80.318  1.00  0.00           N  
ATOM     51 HD21 ASN     4      31.239  58.670  80.836  1.00  0.00           H  
ATOM     52 HD22 ASN     4      31.678  59.451  79.418  1.00  0.00           H  
ATOM     53  C   ASN     4      31.342  64.122  79.626  1.00  0.00           C  
ATOM     54  O   ASN     4      30.312  64.353  79.045  1.00  0.00           O  
ATOM     55  N   ASP     5      32.380  64.969  79.564  1.00  0.00           N  
ATOM     56  H   ASP     5      32.300  65.694  78.866  1.00  0.00           H  
ATOM     57  CA  ASP     5      33.795  64.819  80.028  1.00  0.00           C  
ATOM     58  HA  ASP     5      33.908  63.867  80.547  1.00  0.00           H  
ATOM     59  CB  ASP     5      34.724  64.567  78.875  1.00  0.00           C  
ATOM     60  HB2 ASP     5      34.678  65.413  78.190  1.00  0.00           H  
ATOM     61  HB3 ASP     5      35.693  64.470  79.364  1.00  0.00           H  
ATOM     62  CG  ASP     5      34.473  63.250  78.053  1.00  0.00           C  
ATOM     63  OD1 ASP     5      34.372  63.370  76.788  1.00  0.00           O  
ATOM     64  OD2 ASP     5      34.248  62.123  78.582  1.00  0.00           O  
ATOM     65  C   ASP     5      34.274  66.106  80.753  1.00  0.00           C  
ATOM     66  O   ASP     5      33.661  67.214  80.590  1.00  0.00           O  
ATOM     67  N   TYR     6      35.315  65.991  81.589  1.00  0.00           N  
ATOM     68  H   TYR     6      35.684  65.052  81.640  1.00  0.00           H  
ATOM     69  CA  TYR     6      35.885  67.020  82.473  1.00  0.00           C  
ATOM     70  HA  TYR     6      35.098  67.305  83.172  1.00  0.00           H  
ATOM     71  CB  TYR     6      36.969  66.330  83.405  1.00  0.00           C  
ATOM     72  HB2 TYR     6      37.538  65.671  82.749  1.00  0.00           H  
ATOM     73  HB3 TYR     6      37.688  66.985  83.898  1.00  0.00           H  
ATOM     74  CG  TYR     6      36.163  65.527  84.475  1.00  0.00           C  
ATOM     75  CD1 TYR     6      36.535  64.181  84.685  1.00  0.00           C  
ATOM     76  HD1 TYR     6      37.159  63.666  83.970  1.00  0.00           H  
ATOM     77  CE1 TYR     6      36.064  63.502  85.767  1.00  0.00           C  
ATOM     78  HE1 TYR     6      36.194  62.433  85.847  1.00  0.00           H  
ATOM     79  CZ  TYR     6      35.326  64.168  86.778  1.00  0.00           C  
ATOM     80  OH  TYR     6      34.743  63.469  87.871  1.00  0.00           O  
ATOM     81  HH  TYR     6      35.049  62.566  87.983  1.00  0.00           H  
ATOM     82  CE2 TYR     6      34.993  65.542  86.624  1.00  0.00           C  
ATOM     83  HE2 TYR     6      34.512  66.092  87.419  1.00  0.00           H  
ATOM     84  CD2 TYR     6      35.486  66.204  85.497  1.00  0.00           C  
ATOM     85  HD2 TYR     6      35.379  67.277  85.538  1.00  0.00           H  
ATOM     86  C   TYR     6      36.360  68.260  81.706  1.00  0.00           C  
ATOM     87  O   TYR     6      36.949  68.185  80.600  1.00  0.00           O  
ATOM     88  N   THR     7      36.184  69.431  82.405  1.00  0.00           N  
ATOM     89  H   THR     7      35.510  69.313  83.149  1.00  0.00           H  
ATOM     90  CA  THR     7      36.482  70.733  81.814  1.00  0.00           C  
ATOM     91  HA  THR     7      37.451  70.651  81.322  1.00  0.00           H  
ATOM     92  CB  THR     7      35.496  71.183  80.810  1.00  0.00           C  
ATOM     93  HB  THR     7      35.435  70.513  79.952  1.00  0.00           H  
ATOM     94  CG2 THR     7      34.060  71.211  81.247  1.00  0.00           C  
ATOM     95 HG21 THR     7      34.026  71.744  82.198  1.00  0.00           H  
ATOM     96 HG22 THR     7      33.402  71.841  80.649  1.00  0.00           H  
ATOM     97 HG23 THR     7      33.610  70.226  81.369  1.00  0.00           H  
ATOM     98  OG1 THR     7      35.877  72.463  80.397  1.00  0.00           O  
ATOM     99  HG1 THR     7      36.673  72.464  79.861  1.00  0.00           H  
ATOM    100  C   THR     7      36.617  71.749  82.954  1.00  0.00           C  
ATOM    101  O   THR     7      36.055  71.575  84.020  1.00  0.00           O  
ATOM    102  N   GLN     8      37.423  72.809  82.652  1.00  0.00           N  
ATOM    103  H   GLN     8      37.698  72.863  81.682  1.00  0.00           H  
ATOM    104  CA  GLN     8      37.948  73.767  83.664  1.00  0.00           C  
ATOM    105  HA  GLN     8      38.944  73.454  83.978  1.00  0.00           H  
ATOM    106  CB  GLN     8      38.162  75.121  82.922  1.00  0.00           C  
ATOM    107  HB2 GLN     8      37.202  75.520  82.594  1.00  0.00           H  
ATOM    108  HB3 GLN     8      38.599  75.811  83.645  1.00  0.00           H  
ATOM    109  CG  GLN     8      39.013  75.043  81.674  1.00  0.00           C  
ATOM    110  HG2 GLN     8      39.949  74.600  82.016  1.00  0.00           H  
ATOM    111  HG3 GLN     8      38.674  74.266  80.988  1.00  0.00           H  
ATOM    112  CD  GLN     8      39.218  76.353  80.955  1.00  0.00           C  
ATOM    113  OE1 GLN     8      38.415  77.262  80.862  1.00  0.00           O  
ATOM    114  NE2 GLN     8      40.405  76.542  80.480  1.00  0.00           N  
ATOM    115 HE21 GLN     8      41.109  75.825  80.382  1.00  0.00           H  
ATOM    116 HE22 GLN     8      40.647  77.470  80.164  1.00  0.00           H  
ATOM    117  C   GLN     8      37.074  74.033  84.938  1.00  0.00           C  
ATOM    118  O   GLN     8      35.966  74.496  84.856  1.00  0.00           O  
ATOM    119  N   GLN     9      37.601  73.983  86.140  1.00  0.00           N  
ATOM    120  H   GLN     9      37.015  74.309  86.895  1.00  0.00           H  
ATOM    121  CA  GLN     9      38.846  73.467  86.541  1.00  0.00           C  
ATOM    122  HA  GLN     9      38.898  73.639  87.616  1.00  0.00           H  
ATOM    123  CB  GLN     9      38.980  71.897  86.457  1.00  0.00           C  
ATOM    124  HB2 GLN     9      38.897  71.590  85.415  1.00  0.00           H  
ATOM    125  HB3 GLN     9      39.836  71.472  86.981  1.00  0.00           H  
ATOM    126  CG  GLN     9      37.832  71.144  87.143  1.00  0.00           C  
ATOM    127  HG2 GLN     9      37.886  71.100  88.231  1.00  0.00           H  
ATOM    128  HG3 GLN     9      36.863  71.621  86.992  1.00  0.00           H  
ATOM    129  CD  GLN     9      37.577  69.719  86.567  1.00  0.00           C  
ATOM    130  OE1 GLN     9      38.357  69.075  85.815  1.00  0.00           O  
ATOM    131  NE2 GLN     9      36.507  69.158  87.018  1.00  0.00           N  
ATOM    132 HE21 GLN     9      36.071  69.570  87.831  1.00  0.00           H  
ATOM    133 HE22 GLN     9      36.309  68.214  86.718  1.00  0.00           H  
ATOM    134  C   GLN     9      40.093  74.277  85.934  1.00  0.00           C  
ATOM    135  O   GLN     9      41.011  73.695  85.302  1.00  0.00           O  
ATOM    136  N   ALA    10      40.231  75.600  86.061  1.00  0.00           N  
ATOM    137  H   ALA    10      40.967  76.077  85.560  1.00  0.00           H  
ATOM    138  CA  ALA    10      39.375  76.436  86.909  1.00  0.00           C  
ATOM    139  HA  ALA    10      38.634  75.898  87.501  1.00  0.00           H  
ATOM    140  CB  ALA    10      40.348  77.050  87.971  1.00  0.00           C  
ATOM    141  HB1 ALA    10      41.014  77.642  87.344  1.00  0.00           H  
ATOM    142  HB2 ALA    10      39.797  77.617  88.722  1.00  0.00           H  
ATOM    143  HB3 ALA    10      40.790  76.206  88.500  1.00  0.00           H  
ATOM    144  C   ALA    10      38.654  77.559  86.168  1.00  0.00           C  
ATOM    145  O   ALA    10      39.178  78.123  85.170  1.00  0.00           O  
ATOM    146  N   THR    11      37.397  77.855  86.648  1.00  0.00           N  
ATOM    147  H   THR    11      37.016  77.481  87.505  1.00  0.00           H  
ATOM    148  CA  THR    11      36.520  78.858  85.972  1.00  0.00           C  
ATOM    149  HA  THR    11      36.988  79.142  85.030  1.00  0.00           H  
ATOM    150  CB  THR    11      35.162  78.213  85.723  1.00  0.00           C  
ATOM    151  HB  THR    11      34.784  77.717  86.617  1.00  0.00           H  
ATOM    152  CG2 THR    11      33.979  79.140  85.168  1.00  0.00           C  
ATOM    153 HG21 THR    11      33.140  78.496  84.902  1.00  0.00           H  
ATOM    154 HG22 THR    11      33.564  79.853  85.880  1.00  0.00           H  
ATOM    155 HG23 THR    11      34.254  79.716  84.284  1.00  0.00           H  
ATOM    156  OG1 THR    11      35.462  77.227  84.753  1.00  0.00           O  
ATOM    157  HG1 THR    11      36.110  76.588  85.056  1.00  0.00           H  
ATOM    158  C   THR    11      36.445  80.129  86.818  1.00  0.00           C  
ATOM    159  O   THR    11      35.442  80.262  87.548  1.00  0.00           O  
ATOM    160  N   GLN    12      37.388  81.058  86.825  1.00  0.00           N  
ATOM    161  H   GLN    12      37.248  81.875  87.403  1.00  0.00           H  
ATOM    162  CA  GLN    12      38.661  81.063  86.108  1.00  0.00           C  
ATOM    163  HA  GLN    12      38.646  80.348  85.285  1.00  0.00           H  
ATOM    164  CB  GLN    12      38.737  82.406  85.316  1.00  0.00           C  
ATOM    165  HB2 GLN    12      38.994  83.191  86.027  1.00  0.00           H  
ATOM    166  HB3 GLN    12      39.476  82.210  84.538  1.00  0.00           H  
ATOM    167  CG  GLN    12      37.518  82.813  84.493  1.00  0.00           C  
ATOM    168  HG2 GLN    12      37.156  81.901  84.018  1.00  0.00           H  
ATOM    169  HG3 GLN    12      36.732  83.123  85.182  1.00  0.00           H  
ATOM    170  CD  GLN    12      37.655  84.011  83.485  1.00  0.00           C  
ATOM    171  OE1 GLN    12      38.776  84.339  83.202  1.00  0.00           O  
ATOM    172  NE2 GLN    12      36.606  84.553  82.828  1.00  0.00           N  
ATOM    173 HE21 GLN    12      36.784  85.385  82.283  1.00  0.00           H  
ATOM    174 HE22 GLN    12      35.681  84.328  83.164  1.00  0.00           H  
ATOM    175  C   GLN    12      39.933  80.761  86.976  1.00  0.00           C  
ATOM    176  O   GLN    12      39.835  80.912  88.210  1.00  0.00           O  
ATOM    177  N   SER    13      41.032  80.414  86.348  1.00  0.00           N  
ATOM    178  H   SER    13      40.967  80.278  85.349  1.00  0.00           H  
ATOM    179  CA  SER    13      42.303  80.302  86.929  1.00  0.00           C  
ATOM    180  HA  SER    13      42.275  79.762  87.875  1.00  0.00           H  
ATOM    181  CB  SER    13      43.252  79.451  86.143  1.00  0.00           C  
ATOM    182  HB2 SER    13      42.649  78.607  85.809  1.00  0.00           H  
ATOM    183  HB3 SER    13      43.619  80.006  85.280  1.00  0.00           H  
ATOM    184  OG  SER    13      44.294  78.863  86.808  1.00  0.00           O  
ATOM    185  HG  SER    13      44.597  78.091  86.326  1.00  0.00           H  
ATOM    186  C   SER    13      42.809  81.688  87.347  1.00  0.00           C  
ATOM    187  O   SER    13      42.246  82.733  86.965  1.00  0.00           O  
ATOM    188  N   TYR    14      43.856  81.687  88.108  1.00  0.00           N  
ATOM    189  H   TYR    14      44.165  80.756  88.345  1.00  0.00           H  
ATOM    190  CA  TYR    14      44.749  82.803  88.438  1.00  0.00           C  
ATOM    191  HA  TYR    14      44.898  83.412  87.547  1.00  0.00           H  
ATOM    192  CB  TYR    14      44.093  83.557  89.627  1.00  0.00           C  
ATOM    193  HB2 TYR    14      43.013  83.576  89.477  1.00  0.00           H  
ATOM    194  HB3 TYR    14      44.231  82.899  90.485  1.00  0.00           H  
ATOM    195  CG  TYR    14      44.636  84.975  89.854  1.00  0.00           C  
ATOM    196  CD1 TYR    14      44.155  85.992  89.026  1.00  0.00           C  
ATOM    197  HD1 TYR    14      43.374  85.750  88.320  1.00  0.00           H  
ATOM    198  CE1 TYR    14      44.499  87.305  89.258  1.00  0.00           C  
ATOM    199  HE1 TYR    14      44.029  88.110  88.713  1.00  0.00           H  
ATOM    200  CZ  TYR    14      45.410  87.574  90.300  1.00  0.00           C  
ATOM    201  OH  TYR    14      45.708  88.877  90.551  1.00  0.00           O  
ATOM    202  HH  TYR    14      46.145  89.074  91.382  1.00  0.00           H  
ATOM    203  CE2 TYR    14      46.090  86.544  91.062  1.00  0.00           C  
ATOM    204  HE2 TYR    14      46.857  86.809  91.775  1.00  0.00           H  
ATOM    205  CD2 TYR    14      45.752  85.164  90.726  1.00  0.00           C  
ATOM    206  HD2 TYR    14      46.212  84.413  91.351  1.00  0.00           H  
ATOM    207  C   TYR    14      46.160  82.278  88.950  1.00  0.00           C  
ATOM    208  O   TYR    14      46.333  81.223  89.590  1.00  0.00           O  
ATOM    209  N   GLY    15      47.251  83.036  88.784  1.00  0.00           N  
ATOM    210  H   GLY    15      48.056  82.700  89.293  1.00  0.00           H  
ATOM    211  CA  GLY    15      47.435  84.298  88.100  1.00  0.00           C  
ATOM    212  HA2 GLY    15      46.467  84.619  87.716  1.00  0.00           H  
ATOM    213  HA3 GLY    15      47.812  85.019  88.825  1.00  0.00           H  
ATOM    214  C   GLY    15      48.465  84.272  86.925  1.00  0.00           C  
ATOM    215  O   GLY    15      49.067  83.269  86.590  1.00  0.00           O  
ATOM    216  N   ALA    16      48.680  85.464  86.317  1.00  0.00           N  
ATOM    217  H   ALA    16      48.107  86.247  86.596  1.00  0.00           H  
ATOM    218  CA  ALA    16      49.890  85.572  85.401  1.00  0.00           C  
ATOM    219  HA  ALA    16      49.747  85.145  84.408  1.00  0.00           H  
ATOM    220  CB  ALA    16      50.091  87.119  85.238  1.00  0.00           C  
ATOM    221  HB1 ALA    16      49.980  87.593  86.214  1.00  0.00           H  
ATOM    222  HB2 ALA    16      51.026  87.273  84.700  1.00  0.00           H  
ATOM    223  HB3 ALA    16      49.309  87.348  84.514  1.00  0.00           H  
ATOM    224  C   ALA    16      51.232  85.022  86.049  1.00  0.00           C  
ATOM    225  O   ALA    16      51.436  85.034  87.275  1.00  0.00           O  
ATOM    226  N   TYR    17      52.103  84.468  85.179  1.00  0.00           N  
ATOM    227  H   TYR    17      51.938  84.645  84.198  1.00  0.00           H  
ATOM    228  CA  TYR    17      52.994  83.368  85.490  1.00  0.00           C  
ATOM    229  HA  TYR    17      52.720  83.183  86.529  1.00  0.00           H  
ATOM    230  CB  TYR    17      52.727  82.087  84.678  1.00  0.00           C  
ATOM    231  HB2 TYR    17      51.820  81.652  85.097  1.00  0.00           H  
ATOM    232  HB3 TYR    17      52.572  82.414  83.650  1.00  0.00           H  
ATOM    233  CG  TYR    17      53.629  80.889  84.617  1.00  0.00           C  
ATOM    234  CD1 TYR    17      54.325  80.621  83.393  1.00  0.00           C  
ATOM    235  HD1 TYR    17      54.202  81.469  82.735  1.00  0.00           H  
ATOM    236  CE1 TYR    17      55.137  79.488  83.280  1.00  0.00           C  
ATOM    237  HE1 TYR    17      55.673  79.336  82.355  1.00  0.00           H  
ATOM    238  CZ  TYR    17      55.456  78.758  84.453  1.00  0.00           C  
ATOM    239  OH  TYR    17      56.325  77.749  84.385  1.00  0.00           O  
ATOM    240  HH  TYR    17      56.493  77.565  85.313  1.00  0.00           H  
ATOM    241  CE2 TYR    17      54.695  78.907  85.617  1.00  0.00           C  
ATOM    242  HE2 TYR    17      54.800  78.181  86.410  1.00  0.00           H  
ATOM    243  CD2 TYR    17      53.799  79.952  85.654  1.00  0.00           C  
ATOM    244  HD2 TYR    17      53.214  80.097  86.550  1.00  0.00           H  
ATOM    245  C   TYR    17      54.473  83.676  85.363  1.00  0.00           C  
ATOM    246  O   TYR    17      54.966  83.952  84.261  1.00  0.00           O  
ATOM    247  N   PRO    18      55.160  83.698  86.483  1.00  0.00           N  
ATOM    248  CD  PRO    18      54.736  83.380  87.874  1.00  0.00           C  
ATOM    249  HD2 PRO    18      54.147  82.463  87.887  1.00  0.00           H  
ATOM    250  HD3 PRO    18      54.189  84.184  88.366  1.00  0.00           H  
ATOM    251  CG  PRO    18      55.973  83.114  88.736  1.00  0.00           C  
ATOM    252  HG2 PRO    18      56.251  82.073  88.571  1.00  0.00           H  
ATOM    253  HG3 PRO    18      55.752  83.275  89.791  1.00  0.00           H  
ATOM    254  CB  PRO    18      56.964  84.106  88.045  1.00  0.00           C  
ATOM    255  HB2 PRO    18      58.014  83.835  88.156  1.00  0.00           H  
ATOM    256  HB3 PRO    18      56.836  85.124  88.412  1.00  0.00           H  
ATOM    257  CA  PRO    18      56.560  84.101  86.604  1.00  0.00           C  
ATOM    258  HA  PRO    18      56.677  85.115  86.221  1.00  0.00           H  
ATOM    259  C   PRO    18      57.545  83.104  85.903  1.00  0.00           C  
ATOM    260  O   PRO    18      57.257  81.917  85.739  1.00  0.00           O  
ATOM    261  N   THR    19      58.636  83.730  85.394  1.00  0.00           N  
ATOM    262  H   THR    19      58.572  84.738  85.374  1.00  0.00           H  
ATOM    263  CA  THR    19      59.843  83.074  84.907  1.00  0.00           C  
ATOM    264  HA  THR    19      59.519  82.291  84.222  1.00  0.00           H  
ATOM    265  CB  THR    19      60.560  84.158  84.080  1.00  0.00           C  
ATOM    266  HB  THR    19      61.399  83.692  83.563  1.00  0.00           H  
ATOM    267  CG2 THR    19      59.801  84.922  82.965  1.00  0.00           C  
ATOM    268 HG21 THR    19      60.395  85.608  82.360  1.00  0.00           H  
ATOM    269 HG22 THR    19      59.273  84.312  82.232  1.00  0.00           H  
ATOM    270 HG23 THR    19      58.961  85.440  83.429  1.00  0.00           H  
ATOM    271  OG1 THR    19      60.943  85.278  84.923  1.00  0.00           O  
ATOM    272  HG1 THR    19      61.897  85.257  85.027  1.00  0.00           H  
ATOM    273  C   THR    19      60.772  82.531  86.037  1.00  0.00           C  
ATOM    274  O   THR    19      60.364  82.576  87.203  1.00  0.00           O  
ATOM    275  N   GLN    20      61.922  81.986  85.750  1.00  0.00           N  
ATOM    276  H   GLN    20      62.045  81.844  84.758  1.00  0.00           H  
ATOM    277  CA  GLN    20      62.984  81.352  86.643  1.00  0.00           C  
ATOM    278  HA  GLN    20      62.742  80.385  87.083  1.00  0.00           H  
ATOM    279  CB  GLN    20      64.259  81.120  85.771  1.00  0.00           C  
ATOM    280  HB2 GLN    20      63.966  80.322  85.090  1.00  0.00           H  
ATOM    281  HB3 GLN    20      64.583  81.998  85.212  1.00  0.00           H  
ATOM    282  CG  GLN    20      65.542  80.497  86.416  1.00  0.00           C  
ATOM    283  HG2 GLN    20      65.636  80.738  87.475  1.00  0.00           H  
ATOM    284  HG3 GLN    20      65.535  79.411  86.326  1.00  0.00           H  
ATOM    285  CD  GLN    20      66.805  81.034  85.700  1.00  0.00           C  
ATOM    286  OE1 GLN    20      67.487  81.869  86.217  1.00  0.00           O  
ATOM    287  NE2 GLN    20      67.036  80.566  84.460  1.00  0.00           N  
ATOM    288 HE21 GLN    20      66.385  79.939  84.009  1.00  0.00           H  
ATOM    289 HE22 GLN    20      67.890  80.819  83.984  1.00  0.00           H  
ATOM    290  C   GLN    20      63.372  82.318  87.708  1.00  0.00           C  
ATOM    291  O   GLN    20      63.159  83.511  87.570  1.00  0.00           O  
ATOM    292  N   PRO    21      63.856  81.819  88.888  1.00  0.00           N  
ATOM    293  CD  PRO    21      63.750  80.430  89.332  1.00  0.00           C  
ATOM    294  HD2 PRO    21      64.678  79.916  89.082  1.00  0.00           H  
ATOM    295  HD3 PRO    21      62.835  80.011  88.911  1.00  0.00           H  
ATOM    296  CG  PRO    21      63.548  80.424  90.792  1.00  0.00           C  
ATOM    297  HG2 PRO    21      63.851  79.529  91.336  1.00  0.00           H  
ATOM    298  HG3 PRO    21      62.551  80.801  91.021  1.00  0.00           H  
ATOM    299  CB  PRO    21      64.395  81.622  91.126  1.00  0.00           C  
ATOM    300  HB2 PRO    21      65.455  81.373  91.157  1.00  0.00           H  
ATOM    301  HB3 PRO    21      64.176  82.028  92.114  1.00  0.00           H  
ATOM    302  CA  PRO    21      64.119  82.635  90.036  1.00  0.00           C  
ATOM    303  HA  PRO    21      63.222  83.110  90.432  1.00  0.00           H  
ATOM    304  C   PRO    21      65.143  83.712  89.726  1.00  0.00           C  
ATOM    305  O   PRO    21      66.078  83.453  88.944  1.00  0.00           O  
ATOM    306  N   GLY    22      65.171  84.748  90.572  1.00  0.00           N  
ATOM    307  H   GLY    22      64.442  84.728  91.271  1.00  0.00           H  
ATOM    308  CA  GLY    22      66.245  85.628  90.773  1.00  0.00           C  
ATOM    309  HA2 GLY    22      67.220  85.249  90.468  1.00  0.00           H  
ATOM    310  HA3 GLY    22      66.085  86.572  90.253  1.00  0.00           H  
ATOM    311  C   GLY    22      66.487  86.061  92.214  1.00  0.00           C  
ATOM    312  O   GLY    22      65.595  85.961  93.068  1.00  0.00           O  
ATOM    313  N   GLN    23      67.721  86.463  92.521  1.00  0.00           N  
ATOM    314  H   GLN    23      68.378  86.440  91.754  1.00  0.00           H  
ATOM    315  CA  GLN    23      68.011  87.037  93.836  1.00  0.00           C  
ATOM    316  HA  GLN    23      67.154  87.469  94.353  1.00  0.00           H  
ATOM    317  CB  GLN    23      68.593  85.969  94.822  1.00  0.00           C  
ATOM    318  HB2 GLN    23      69.036  86.558  95.625  1.00  0.00           H  
ATOM    319  HB3 GLN    23      67.759  85.411  95.249  1.00  0.00           H  
ATOM    320  CG  GLN    23      69.702  85.087  94.253  1.00  0.00           C  
ATOM    321  HG2 GLN    23      70.199  85.587  93.422  1.00  0.00           H  
ATOM    322  HG3 GLN    23      70.435  84.817  95.014  1.00  0.00           H  
ATOM    323  CD  GLN    23      69.106  83.751  93.757  1.00  0.00           C  
ATOM    324  OE1 GLN    23      68.521  83.663  92.754  1.00  0.00           O  
ATOM    325  NE2 GLN    23      69.149  82.744  94.615  1.00  0.00           N  
ATOM    326 HE21 GLN    23      69.348  83.036  95.561  1.00  0.00           H  
ATOM    327 HE22 GLN    23      68.750  81.829  94.459  1.00  0.00           H  
ATOM    328  C   GLN    23      69.046  88.095  93.582  1.00  0.00           C  
ATOM    329  O   GLN    23      70.022  87.918  92.874  1.00  0.00           O  
ATOM    330  N   GLY    24      68.730  89.272  94.163  1.00  0.00           N  
ATOM    331  H   GLY    24      67.904  89.306  94.744  1.00  0.00           H  
ATOM    332  CA  GLY    24      69.529  90.549  93.964  1.00  0.00           C  
ATOM    333  HA2 GLY    24      69.877  90.826  92.969  1.00  0.00           H  
ATOM    334  HA3 GLY    24      68.819  91.344  94.191  1.00  0.00           H  
ATOM    335  C   GLY    24      70.701  90.681  94.947  1.00  0.00           C  
ATOM    336  O   GLY    24      70.710  90.017  95.969  1.00  0.00           O  
ATOM    337  N   TYR    25      71.639  91.647  94.715  1.00  0.00           N  
ATOM    338  H   TYR    25      71.591  92.106  93.817  1.00  0.00           H  
ATOM    339  CA  TYR    25      72.809  92.045  95.587  1.00  0.00           C  
ATOM    340  HA  TYR    25      73.060  91.125  96.116  1.00  0.00           H  
ATOM    341  CB  TYR    25      74.024  92.569  94.627  1.00  0.00           C  
ATOM    342  HB2 TYR    25      74.020  91.968  93.718  1.00  0.00           H  
ATOM    343  HB3 TYR    25      73.872  93.576  94.239  1.00  0.00           H  
ATOM    344  CG  TYR    25      75.412  92.531  95.347  1.00  0.00           C  
ATOM    345  CD1 TYR    25      76.071  91.262  95.485  1.00  0.00           C  
ATOM    346  HD1 TYR    25      75.603  90.462  94.930  1.00  0.00           H  
ATOM    347  CE1 TYR    25      77.219  91.085  96.239  1.00  0.00           C  
ATOM    348  HE1 TYR    25      77.710  90.126  96.172  1.00  0.00           H  
ATOM    349  CZ  TYR    25      77.815  92.214  96.766  1.00  0.00           C  
ATOM    350  OH  TYR    25      79.023  92.034  97.348  1.00  0.00           O  
ATOM    351  HH  TYR    25      79.295  91.114  97.352  1.00  0.00           H  
ATOM    352  CE2 TYR    25      77.207  93.496  96.735  1.00  0.00           C  
ATOM    353  HE2 TYR    25      77.628  94.317  97.296  1.00  0.00           H  
ATOM    354  CD2 TYR    25      75.942  93.608  96.089  1.00  0.00           C  
ATOM    355  HD2 TYR    25      75.400  94.539  96.167  1.00  0.00           H  
ATOM    356  C   TYR    25      72.364  93.017  96.717  1.00  0.00           C  
ATOM    357  O   TYR    25      71.187  93.416  96.897  1.00  0.00           O  
ATOM    358  N   SER    26      73.285  93.496  97.457  1.00  0.00           N  
ATOM    359  H   SER    26      74.241  93.203  97.316  1.00  0.00           H  
ATOM    360  CA  SER    26      73.106  94.560  98.393  1.00  0.00           C  
ATOM    361  HA  SER    26      72.248  94.277  99.003  1.00  0.00           H  
ATOM    362  CB  SER    26      74.338  94.524  99.339  1.00  0.00           C  
ATOM    363  HB2 SER    26      74.411  93.570  99.862  1.00  0.00           H  
ATOM    364  HB3 SER    26      75.268  94.638  98.782  1.00  0.00           H  
ATOM    365  OG  SER    26      74.084  95.568 100.268  1.00  0.00           O  
ATOM    366  HG  SER    26      73.469  95.306 100.956  1.00  0.00           H  
ATOM    367  C   SER    26      72.792  95.921  97.729  1.00  0.00           C  
ATOM    368  O   SER    26      72.815  95.967  96.513  1.00  0.00           O  
ATOM    369  N   GLN    27      72.505  96.990  98.519  1.00  0.00           N  
ATOM    370  H   GLN    27      72.697  96.868  99.503  1.00  0.00           H  
ATOM    371  CA  GLN    27      72.063  98.275  97.956  1.00  0.00           C  
ATOM    372  HA  GLN    27      71.130  98.079  97.426  1.00  0.00           H  
ATOM    373  CB  GLN    27      71.631  99.348  99.032  1.00  0.00           C  
ATOM    374  HB2 GLN    27      72.550  99.401  99.615  1.00  0.00           H  
ATOM    375  HB3 GLN    27      71.612 100.296  98.494  1.00  0.00           H  
ATOM    376  CG  GLN    27      70.422  99.159  99.939  1.00  0.00           C  
ATOM    377  HG2 GLN    27      69.963 100.061 100.343  1.00  0.00           H  
ATOM    378  HG3 GLN    27      69.534  98.822  99.403  1.00  0.00           H  
ATOM    379  CD  GLN    27      70.687  98.177 101.078  1.00  0.00           C  
ATOM    380  OE1 GLN    27      71.782  98.141 101.677  1.00  0.00           O  
ATOM    381  NE2 GLN    27      69.637  97.424 101.474  1.00  0.00           N  
ATOM    382 HE21 GLN    27      68.736  97.427 101.017  1.00  0.00           H  
ATOM    383 HE22 GLN    27      69.814  96.772 102.225  1.00  0.00           H  
ATOM    384  C   GLN    27      73.000  98.922  96.929  1.00  0.00           C  
ATOM    385  O   GLN    27      72.556  99.069  95.728  1.00  0.00           O  
ATOM    386  N   GLN    28      74.162  99.427  97.248  1.00  0.00           N  
ATOM    387  H   GLN    28      74.570  99.274  98.159  1.00  0.00           H  
ATOM    388  CA  GLN    28      74.977 100.193  96.294  1.00  0.00           C  
ATOM    389  HA  GLN    28      74.379 101.067  96.036  1.00  0.00           H  
ATOM    390  CB  GLN    28      76.211 100.773  97.014  1.00  0.00           C  
ATOM    391  HB2 GLN    28      75.880 101.611  97.627  1.00  0.00           H  
ATOM    392  HB3 GLN    28      76.613 100.045  97.719  1.00  0.00           H  
ATOM    393  CG  GLN    28      77.343 101.304  96.207  1.00  0.00           C  
ATOM    394  HG2 GLN    28      78.094 101.780  96.838  1.00  0.00           H  
ATOM    395  HG3 GLN    28      77.859 100.539  95.625  1.00  0.00           H  
ATOM    396  CD  GLN    28      76.929 102.354  95.175  1.00  0.00           C  
ATOM    397  OE1 GLN    28      75.938 103.092  95.281  1.00  0.00           O  
ATOM    398  NE2 GLN    28      77.656 102.537  94.086  1.00  0.00           N  
ATOM    399 HE21 GLN    28      77.188 103.208  93.495  1.00  0.00           H  
ATOM    400 HE22 GLN    28      78.507 102.043  93.858  1.00  0.00           H  
ATOM    401  C   GLN    28      75.316  99.368  95.002  1.00  0.00           C  
ATOM    402  O   GLN    28      75.341  99.938  93.912  1.00  0.00           O  
ATOM    403  N   SER    29      75.489  98.038  95.125  1.00  0.00           N  
ATOM    404  H   SER    29      75.582  97.752  96.089  1.00  0.00           H  
ATOM    405  CA  SER    29      75.880  97.097  94.062  1.00  0.00           C  
ATOM    406  HA  SER    29      75.990  96.120  94.532  1.00  0.00           H  
ATOM    407  CB  SER    29      74.741  96.987  93.137  1.00  0.00           C  
ATOM    408  HB2 SER    29      74.347  97.943  92.793  1.00  0.00           H  
ATOM    409  HB3 SER    29      75.108  96.342  92.338  1.00  0.00           H  
ATOM    410  OG  SER    29      73.683  96.347  93.706  1.00  0.00           O  
ATOM    411  HG  SER    29      73.350  96.870  94.439  1.00  0.00           H  
ATOM    412  C   SER    29      77.181  97.575  93.382  1.00  0.00           C  
ATOM    413  O   SER    29      78.131  97.828  94.108  1.00  0.00           O  
ATOM    414  N   SER    30      77.304  97.719  92.017  1.00  0.00           N  
ATOM    415  H   SER    30      76.491  97.466  91.474  1.00  0.00           H  
ATOM    416  CA  SER    30      78.467  98.206  91.391  1.00  0.00           C  
ATOM    417  HA  SER    30      79.324  98.190  92.064  1.00  0.00           H  
ATOM    418  CB  SER    30      78.746  97.323  90.154  1.00  0.00           C  
ATOM    419  HB2 SER    30      77.865  97.315  89.512  1.00  0.00           H  
ATOM    420  HB3 SER    30      79.550  97.866  89.656  1.00  0.00           H  
ATOM    421  OG  SER    30      79.092  96.040  90.565  1.00  0.00           O  
ATOM    422  HG  SER    30      78.284  95.659  90.918  1.00  0.00           H  
ATOM    423  C   SER    30      78.308  99.709  90.900  1.00  0.00           C  
ATOM    424  O   SER    30      77.230 100.085  90.433  1.00  0.00           O  
ATOM    425  N   GLN    31      79.345 100.561  91.000  1.00  0.00           N  
ATOM    426  H   GLN    31      79.226 101.462  90.558  1.00  0.00           H  
ATOM    427  CA  GLN    31      80.633 100.355  91.580  1.00  0.00           C  
ATOM    428  HA  GLN    31      80.999  99.482  91.038  1.00  0.00           H  
ATOM    429  CB  GLN    31      81.513 101.662  91.205  1.00  0.00           C  
ATOM    430  HB2 GLN    31      81.415 101.970  90.164  1.00  0.00           H  
ATOM    431  HB3 GLN    31      81.025 102.410  91.830  1.00  0.00           H  
ATOM    432  CG  GLN    31      82.997 101.487  91.583  1.00  0.00           C  
ATOM    433  HG2 GLN    31      83.105 101.080  92.589  1.00  0.00           H  
ATOM    434  HG3 GLN    31      83.386 100.733  90.900  1.00  0.00           H  
ATOM    435  CD  GLN    31      83.733 102.754  91.340  1.00  0.00           C  
ATOM    436  OE1 GLN    31      83.177 103.835  90.983  1.00  0.00           O  
ATOM    437  NE2 GLN    31      85.033 102.609  91.211  1.00  0.00           N  
ATOM    438 HE21 GLN    31      85.681 103.298  90.857  1.00  0.00           H  
ATOM    439 HE22 GLN    31      85.396 101.671  91.305  1.00  0.00           H  
ATOM    440  C   GLN    31      80.584 100.163  93.137  1.00  0.00           C  
ATOM    441  O   GLN    31      79.903 100.843  93.795  1.00  0.00           O  
ATOM    442  N   PRO    32      81.445  99.211  93.647  1.00  0.00           N  
ATOM    443  CD  PRO    32      82.088  98.192  92.837  1.00  0.00           C  
ATOM    444  HD2 PRO    32      82.605  98.637  91.986  1.00  0.00           H  
ATOM    445  HD3 PRO    32      81.344  97.441  92.571  1.00  0.00           H  
ATOM    446  CG  PRO    32      83.153  97.639  93.788  1.00  0.00           C  
ATOM    447  HG2 PRO    32      84.082  98.203  93.865  1.00  0.00           H  
ATOM    448  HG3 PRO    32      83.471  96.646  93.471  1.00  0.00           H  
ATOM    449  CB  PRO    32      82.397  97.739  95.165  1.00  0.00           C  
ATOM    450  HB2 PRO    32      83.097  97.643  95.995  1.00  0.00           H  
ATOM    451  HB3 PRO    32      81.742  96.870  95.229  1.00  0.00           H  
ATOM    452  CA  PRO    32      81.654  99.063  95.088  1.00  0.00           C  
ATOM    453  HA  PRO    32      80.738  98.969  95.670  1.00  0.00           H  
ATOM    454  C   PRO    32      82.510 100.130  95.680  1.00  0.00           C  
ATOM    455  O   PRO    32      83.539 100.484  95.161  1.00  0.00           O  
ATOM    456  N   TYR    33      82.182 100.518  96.911  1.00  0.00           N  
ATOM    457  H   TYR    33      81.280 100.297  97.309  1.00  0.00           H  
ATOM    458  CA  TYR    33      82.959 101.446  97.715  1.00  0.00           C  
ATOM    459  HA  TYR    33      83.935 101.693  97.296  1.00  0.00           H  
ATOM    460  CB  TYR    33      82.171 102.802  97.794  1.00  0.00           C  
ATOM    461  HB2 TYR    33      81.199 102.524  98.200  1.00  0.00           H  
ATOM    462  HB3 TYR    33      82.755 103.440  98.458  1.00  0.00           H  
ATOM    463  CG  TYR    33      82.019 103.432  96.437  1.00  0.00           C  
ATOM    464  CD1 TYR    33      83.131 103.659  95.579  1.00  0.00           C  
ATOM    465  HD1 TYR    33      84.128 103.491  95.960  1.00  0.00           H  
ATOM    466  CE1 TYR    33      82.893 104.291  94.292  1.00  0.00           C  
ATOM    467  HE1 TYR    33      83.735 104.576  93.681  1.00  0.00           H  
ATOM    468  CZ  TYR    33      81.565 104.461  93.847  1.00  0.00           C  
ATOM    469  OH  TYR    33      81.292 105.017  92.635  1.00  0.00           O  
ATOM    470  HH  TYR    33      81.965 104.778  91.994  1.00  0.00           H  
ATOM    471  CE2 TYR    33      80.510 104.065  94.685  1.00  0.00           C  
ATOM    472  HE2 TYR    33      79.489 104.315  94.439  1.00  0.00           H  
ATOM    473  CD2 TYR    33      80.704 103.578  95.986  1.00  0.00           C  
ATOM    474  HD2 TYR    33      79.866 103.324  96.618  1.00  0.00           H  
ATOM    475  C   TYR    33      83.255 100.862  99.098  1.00  0.00           C  
ATOM    476  O   TYR    33      83.444 101.601 100.086  1.00  0.00           O  
ATOM    477  N   GLY    34      83.234  99.531  99.231  1.00  0.00           N  
ATOM    478  H   GLY    34      83.156  99.029  98.358  1.00  0.00           H  
ATOM    479  CA  GLY    34      83.393  98.849 100.533  1.00  0.00           C  
ATOM    480  HA2 GLY    34      84.121  98.054 100.371  1.00  0.00           H  
ATOM    481  HA3 GLY    34      83.863  99.479 101.288  1.00  0.00           H  
ATOM    482  C   GLY    34      82.176  98.208 101.095  1.00  0.00           C  
ATOM    483  O   GLY    34      81.153  98.218 100.418  1.00  0.00           O  
ATOM    484  N   GLN    35      82.287  97.700 102.359  1.00  0.00           N  
ATOM    485  H   GLN    35      83.197  97.741 102.795  1.00  0.00           H  
ATOM    486  CA  GLN    35      81.181  97.175 103.093  1.00  0.00           C  
ATOM    487  HA  GLN    35      80.264  97.725 102.882  1.00  0.00           H  
ATOM    488  CB  GLN    35      80.897  95.738 102.608  1.00  0.00           C  
ATOM    489  HB2 GLN    35      80.514  95.781 101.589  1.00  0.00           H  
ATOM    490  HB3 GLN    35      81.847  95.206 102.568  1.00  0.00           H  
ATOM    491  CG  GLN    35      79.810  94.940 103.412  1.00  0.00           C  
ATOM    492  HG2 GLN    35      79.578  93.991 102.928  1.00  0.00           H  
ATOM    493  HG3 GLN    35      80.202  94.672 104.393  1.00  0.00           H  
ATOM    494  CD  GLN    35      78.454  95.598 103.390  1.00  0.00           C  
ATOM    495  OE1 GLN    35      77.987  96.060 102.386  1.00  0.00           O  
ATOM    496  NE2 GLN    35      77.704  95.489 104.479  1.00  0.00           N  
ATOM    497 HE21 GLN    35      77.982  94.967 105.298  1.00  0.00           H  
ATOM    498 HE22 GLN    35      76.784  95.904 104.452  1.00  0.00           H  
ATOM    499  C   GLN    35      81.591  97.264 104.609  1.00  0.00           C  
ATOM    500  O   GLN    35      82.219  96.317 105.056  1.00  0.00           O  
ATOM    501  N   GLN    36      81.234  98.300 105.408  1.00  0.00           N  
ATOM    502  H   GLN    36      81.388  98.180 106.399  1.00  0.00           H  
ATOM    503  CA  GLN    36      80.559  99.550 105.030  1.00  0.00           C  
ATOM    504  HA  GLN    36      79.591  99.373 104.559  1.00  0.00           H  
ATOM    505  CB  GLN    36      80.196 100.124 106.381  1.00  0.00           C  
ATOM    506  HB2 GLN    36      79.506  99.410 106.831  1.00  0.00           H  
ATOM    507  HB3 GLN    36      81.113 100.171 106.969  1.00  0.00           H  
ATOM    508  CG  GLN    36      79.626 101.574 106.531  1.00  0.00           C  
ATOM    509  HG2 GLN    36      79.650 101.934 107.560  1.00  0.00           H  
ATOM    510  HG3 GLN    36      80.307 102.271 106.044  1.00  0.00           H  
ATOM    511  CD  GLN    36      78.252 101.836 105.848  1.00  0.00           C  
ATOM    512  OE1 GLN    36      77.989 101.517 104.685  1.00  0.00           O  
ATOM    513  NE2 GLN    36      77.293 102.214 106.632  1.00  0.00           N  
ATOM    514 HE21 GLN    36      77.450 102.484 107.592  1.00  0.00           H  
ATOM    515 HE22 GLN    36      76.336 102.087 106.333  1.00  0.00           H  
ATOM    516  C   GLN    36      81.291 100.574 104.052  1.00  0.00           C  
ATOM    517  O   GLN    36      82.515 100.493 103.920  1.00  0.00           O  
ATOM    518  N   SER    37      80.537 101.404 103.299  1.00  0.00           N  
ATOM    519  H   SER    37      79.552 101.340 103.511  1.00  0.00           H  
ATOM    520  CA  SER    37      81.029 102.306 102.284  1.00  0.00           C  
ATOM    521  HA  SER    37      81.614 101.786 101.525  1.00  0.00           H  
ATOM    522  CB  SER    37      79.856 102.906 101.524  1.00  0.00           C  
ATOM    523  HB2 SER    37      79.413 101.980 101.157  1.00  0.00           H  
ATOM    524  HB3 SER    37      79.060 103.353 102.121  1.00  0.00           H  
ATOM    525  OG  SER    37      80.282 103.634 100.444  1.00  0.00           O  
ATOM    526  HG  SER    37      79.480 103.704  99.922  1.00  0.00           H  
ATOM    527  C   SER    37      81.980 103.323 102.914  1.00  0.00           C  
ATOM    528  O   SER    37      81.676 103.785 104.023  1.00  0.00           O  
ATOM    529  N   TYR    38      83.197 103.588 102.373  1.00  0.00           N  
ATOM    530  H   TYR    38      83.433 103.067 101.541  1.00  0.00           H  
ATOM    531  CA  TYR    38      84.159 104.500 102.985  1.00  0.00           C  
ATOM    532  HA  TYR    38      84.480 103.933 103.859  1.00  0.00           H  
ATOM    533  CB  TYR    38      85.413 104.643 102.125  1.00  0.00           C  
ATOM    534  HB2 TYR    38      86.067 105.399 102.560  1.00  0.00           H  
ATOM    535  HB3 TYR    38      86.005 103.729 102.170  1.00  0.00           H  
ATOM    536  CG  TYR    38      85.245 105.050 100.713  1.00  0.00           C  
ATOM    537  CD1 TYR    38      85.027 106.350 100.364  1.00  0.00           C  
ATOM    538  HD1 TYR    38      84.831 107.049 101.163  1.00  0.00           H  
ATOM    539  CE1 TYR    38      85.001 106.809  98.992  1.00  0.00           C  
ATOM    540  HE1 TYR    38      84.628 107.794  98.755  1.00  0.00           H  
ATOM    541  CZ  TYR    38      85.260 105.829  98.034  1.00  0.00           C  
ATOM    542  OH  TYR    38      85.271 106.200  96.691  1.00  0.00           O  
ATOM    543  HH  TYR    38      85.794 105.609  96.144  1.00  0.00           H  
ATOM    544  CE2 TYR    38      85.355 104.430  98.374  1.00  0.00           C  
ATOM    545  HE2 TYR    38      85.581 103.685  97.625  1.00  0.00           H  
ATOM    546  CD2 TYR    38      85.286 104.096  99.722  1.00  0.00           C  
ATOM    547  HD2 TYR    38      85.434 103.066 100.010  1.00  0.00           H  
ATOM    548  C   TYR    38      83.591 105.865 103.392  1.00  0.00           C  
ATOM    549  O   TYR    38      82.800 106.488 102.749  1.00  0.00           O  
ATOM    550  N   SER    39      84.056 106.343 104.565  1.00  0.00           N  
ATOM    551  H   SER    39      84.733 105.742 105.013  1.00  0.00           H  
ATOM    552  CA  SER    39      83.616 107.568 105.284  1.00  0.00           C  
ATOM    553  HA  SER    39      82.707 107.405 105.862  1.00  0.00           H  
ATOM    554  CB  SER    39      84.627 107.914 106.374  1.00  0.00           C  
ATOM    555  HB2 SER    39      84.680 107.117 107.115  1.00  0.00           H  
ATOM    556  HB3 SER    39      85.556 108.108 105.838  1.00  0.00           H  
ATOM    557  OG  SER    39      84.230 109.110 107.020  1.00  0.00           O  
ATOM    558  HG  SER    39      84.792 109.774 106.612  1.00  0.00           H  
ATOM    559  C   SER    39      83.378 108.846 104.373  1.00  0.00           C  
ATOM    560  O   SER    39      84.346 109.090 103.610  1.00  0.00           O  
ATOM    561  N   GLY    40      82.458 109.744 104.734  1.00  0.00           N  
ATOM    562  H   GLY    40      81.906 109.434 105.521  1.00  0.00           H  
ATOM    563  CA  GLY    40      82.516 111.151 104.307  1.00  0.00           C  
ATOM    564  HA2 GLY    40      82.308 111.246 103.241  1.00  0.00           H  
ATOM    565  HA3 GLY    40      81.750 111.655 104.897  1.00  0.00           H  
ATOM    566  C   GLY    40      83.919 111.840 104.526  1.00  0.00           C  
ATOM    567  O   GLY    40      84.626 111.481 105.492  1.00  0.00           O  
ATOM    568  N   TYR    41      84.445 112.776 103.721  1.00  0.00           N  
ATOM    569  H   TYR    41      85.418 113.019 103.843  1.00  0.00           H  
ATOM    570  CA  TYR    41      83.821 113.369 102.545  1.00  0.00           C  
ATOM    571  HA  TYR    41      82.954 112.788 102.232  1.00  0.00           H  
ATOM    572  CB  TYR    41      83.394 114.761 102.933  1.00  0.00           C  
ATOM    573  HB2 TYR    41      84.374 115.218 103.070  1.00  0.00           H  
ATOM    574  HB3 TYR    41      83.001 115.155 101.996  1.00  0.00           H  
ATOM    575  CG  TYR    41      82.383 115.088 104.030  1.00  0.00           C  
ATOM    576  CD1 TYR    41      81.102 114.448 103.913  1.00  0.00           C  
ATOM    577  HD1 TYR    41      80.926 113.811 103.058  1.00  0.00           H  
ATOM    578  CE1 TYR    41      80.130 114.690 104.940  1.00  0.00           C  
ATOM    579  HE1 TYR    41      79.226 114.109 104.833  1.00  0.00           H  
ATOM    580  CZ  TYR    41      80.469 115.461 106.068  1.00  0.00           C  
ATOM    581  OH  TYR    41      79.645 115.479 107.193  1.00  0.00           O  
ATOM    582  HH  TYR    41      80.020 115.797 108.017  1.00  0.00           H  
ATOM    583  CE2 TYR    41      81.771 116.130 106.168  1.00  0.00           C  
ATOM    584  HE2 TYR    41      82.033 116.679 107.061  1.00  0.00           H  
ATOM    585  CD2 TYR    41      82.664 115.939 105.110  1.00  0.00           C  
ATOM    586  HD2 TYR    41      83.647 116.385 105.164  1.00  0.00           H  
ATOM    587  C   TYR    41      84.781 113.500 101.324  1.00  0.00           C  
ATOM    588  O   TYR    41      86.022 113.400 101.487  1.00  0.00           O  
ATOM    589  N   SER    42      84.191 113.708 100.098  1.00  0.00           N  
ATOM    590  H   SER    42      83.192 113.856 100.107  1.00  0.00           H  
ATOM    591  CA  SER    42      85.048 114.193  99.043  1.00  0.00           C  
ATOM    592  HA  SER    42      85.930 113.555  98.998  1.00  0.00           H  
ATOM    593  CB  SER    42      84.409 114.104  97.681  1.00  0.00           C  
ATOM    594  HB2 SER    42      84.429 113.090  97.281  1.00  0.00           H  
ATOM    595  HB3 SER    42      83.361 114.403  97.654  1.00  0.00           H  
ATOM    596  OG  SER    42      85.006 114.955  96.759  1.00  0.00           O  
ATOM    597  HG  SER    42      84.743 115.863  96.925  1.00  0.00           H  
ATOM    598  C   SER    42      85.485 115.640  99.349  1.00  0.00           C  
ATOM    599  O   SER    42      84.626 116.429  99.698  1.00  0.00           O  
ATOM    600  N   GLN    43      86.734 116.013  99.057  1.00  0.00           N  
ATOM    601  H   GLN    43      87.304 115.233  98.761  1.00  0.00           H  
ATOM    602  CA  GLN    43      87.404 117.319  99.353  1.00  0.00           C  
ATOM    603  HA  GLN    43      86.822 118.131  98.917  1.00  0.00           H  
ATOM    604  CB  GLN    43      87.429 117.571 100.848  1.00  0.00           C  
ATOM    605  HB2 GLN    43      87.736 118.595 101.059  1.00  0.00           H  
ATOM    606  HB3 GLN    43      86.417 117.404 101.216  1.00  0.00           H  
ATOM    607  CG  GLN    43      88.349 116.672 101.741  1.00  0.00           C  
ATOM    608  HG2 GLN    43      88.228 115.658 101.358  1.00  0.00           H  
ATOM    609  HG3 GLN    43      89.409 116.925 101.765  1.00  0.00           H  
ATOM    610  CD  GLN    43      87.888 116.617 103.216  1.00  0.00           C  
ATOM    611  OE1 GLN    43      87.400 117.541 103.822  1.00  0.00           O  
ATOM    612  NE2 GLN    43      88.114 115.504 103.881  1.00  0.00           N  
ATOM    613 HE21 GLN    43      88.537 114.665 103.510  1.00  0.00           H  
ATOM    614 HE22 GLN    43      87.854 115.426 104.854  1.00  0.00           H  
ATOM    615  C   GLN    43      88.773 117.447  98.568  1.00  0.00           C  
ATOM    616  O   GLN    43      89.463 118.380  98.881  1.00  0.00           O  
ATOM    617  N   SER    44      89.096 116.650  97.521  1.00  0.00           N  
ATOM    618  H   SER    44      88.612 115.782  97.338  1.00  0.00           H  
ATOM    619  CA  SER    44      90.290 116.841  96.647  1.00  0.00           C  
ATOM    620  HA  SER    44      91.227 116.461  97.053  1.00  0.00           H  
ATOM    621  CB  SER    44      90.137 115.839  95.398  1.00  0.00           C  
ATOM    622  HB2 SER    44      90.074 114.815  95.765  1.00  0.00           H  
ATOM    623  HB3 SER    44      89.313 116.198  94.780  1.00  0.00           H  
ATOM    624  OG  SER    44      91.334 115.846  94.634  1.00  0.00           O  
ATOM    625  HG  SER    44      92.065 115.384  95.051  1.00  0.00           H  
ATOM    626  C   SER    44      90.413 118.272  96.155  1.00  0.00           C  
ATOM    627  O   SER    44      89.441 118.934  95.840  1.00  0.00           O  
ATOM    628  N   THR    45      91.632 118.765  96.044  1.00  0.00           N  
ATOM    629  H   THR    45      92.454 118.266  96.354  1.00  0.00           H  
ATOM    630  CA  THR    45      92.031 119.994  95.349  1.00  0.00           C  
ATOM    631  HA  THR    45      91.129 120.350  94.851  1.00  0.00           H  
ATOM    632  CB  THR    45      92.461 121.103  96.321  1.00  0.00           C  
ATOM    633  HB  THR    45      92.795 121.900  95.657  1.00  0.00           H  
ATOM    634  CG2 THR    45      91.242 121.836  96.945  1.00  0.00           C  
ATOM    635 HG21 THR    45      90.553 122.132  96.154  1.00  0.00           H  
ATOM    636 HG22 THR    45      90.736 121.185  97.658  1.00  0.00           H  
ATOM    637 HG23 THR    45      91.625 122.682  97.516  1.00  0.00           H  
ATOM    638  OG1 THR    45      93.479 120.742  97.218  1.00  0.00           O  
ATOM    639  HG1 THR    45      93.520 119.814  97.458  1.00  0.00           H  
ATOM    640  C   THR    45      92.995 119.567  94.268  1.00  0.00           C  
ATOM    641  O   THR    45      94.034 120.181  94.198  1.00  0.00           O  
ATOM    642  N   ASP    46      92.764 118.462  93.574  1.00  0.00           N  
ATOM    643  H   ASP    46      91.907 117.938  93.678  1.00  0.00           H  
ATOM    644  CA  ASP    46      93.832 117.828  92.753  1.00  0.00           C  
ATOM    645  HA  ASP    46      94.529 118.584  92.391  1.00  0.00           H  
ATOM    646  CB  ASP    46      94.691 116.839  93.648  1.00  0.00           C  
ATOM    647  HB2 ASP    46      95.194 117.464  94.386  1.00  0.00           H  
ATOM    648  HB3 ASP    46      93.999 116.071  93.995  1.00  0.00           H  
ATOM    649  CG  ASP    46      95.781 116.034  92.998  1.00  0.00           C  
ATOM    650  OD1 ASP    46      96.327 115.121  93.720  1.00  0.00           O  
ATOM    651  OD2 ASP    46      96.190 116.356  91.850  1.00  0.00           O  
ATOM    652  C   ASP    46      93.177 117.010  91.606  1.00  0.00           C  
ATOM    653  O   ASP    46      92.282 116.199  91.801  1.00  0.00           O  
ATOM    654  N   THR    47      93.742 117.174  90.428  1.00  0.00           N  
ATOM    655  H   THR    47      94.473 117.862  90.319  1.00  0.00           H  
ATOM    656  CA  THR    47      93.314 116.540  89.147  1.00  0.00           C  
ATOM    657  HA  THR    47      92.583 115.760  89.358  1.00  0.00           H  
ATOM    658  CB  THR    47      92.685 117.641  88.246  1.00  0.00           C  
ATOM    659  HB  THR    47      92.469 117.289  87.237  1.00  0.00           H  
ATOM    660  CG2 THR    47      91.322 118.169  88.787  1.00  0.00           C  
ATOM    661 HG21 THR    47      91.390 118.925  89.569  1.00  0.00           H  
ATOM    662 HG22 THR    47      90.842 118.510  87.870  1.00  0.00           H  
ATOM    663 HG23 THR    47      90.757 117.296  89.115  1.00  0.00           H  
ATOM    664  OG1 THR    47      93.518 118.793  88.085  1.00  0.00           O  
ATOM    665  HG1 THR    47      93.102 119.285  87.373  1.00  0.00           H  
ATOM    666  C   THR    47      94.453 115.812  88.477  1.00  0.00           C  
ATOM    667  O   THR    47      94.298 115.298  87.352  1.00  0.00           O  
ATOM    668  N   SER    48      95.617 115.637  89.110  1.00  0.00           N  
ATOM    669  H   SER    48      95.590 115.909  90.082  1.00  0.00           H  
ATOM    670  CA  SER    48      96.820 115.136  88.540  1.00  0.00           C  
ATOM    671  HA  SER    48      97.026 115.621  87.586  1.00  0.00           H  
ATOM    672  CB  SER    48      97.960 115.469  89.484  1.00  0.00           C  
ATOM    673  HB2 SER    48      98.980 115.330  89.126  1.00  0.00           H  
ATOM    674  HB3 SER    48      97.905 116.537  89.693  1.00  0.00           H  
ATOM    675  OG  SER    48      97.824 114.708  90.603  1.00  0.00           O  
ATOM    676  HG  SER    48      97.213 115.216  91.140  1.00  0.00           H  
ATOM    677  C   SER    48      96.715 113.641  88.159  1.00  0.00           C  
ATOM    678  O   SER    48      95.838 112.935  88.677  1.00  0.00           O  
ATOM    679  N   GLY    49      97.577 113.200  87.206  1.00  0.00           N  
ATOM    680  H   GLY    49      98.025 113.937  86.680  1.00  0.00           H  
ATOM    681  CA  GLY    49      97.796 111.758  87.013  1.00  0.00           C  
ATOM    682  HA2 GLY    49      98.579 111.507  86.298  1.00  0.00           H  
ATOM    683  HA3 GLY    49      98.073 111.415  88.010  1.00  0.00           H  
ATOM    684  C   GLY    49      96.535 110.882  86.691  1.00  0.00           C  
ATOM    685  O   GLY    49      95.515 111.370  86.235  1.00  0.00           O  
ATOM    686  N   TYR    50      96.538 109.543  86.889  1.00  0.00           N  
ATOM    687  H   TYR    50      95.652 109.112  86.666  1.00  0.00           H  
ATOM    688  CA  TYR    50      97.652 108.683  87.449  1.00  0.00           C  
ATOM    689  HA  TYR    50      98.005 109.161  88.363  1.00  0.00           H  
ATOM    690  CB  TYR    50      97.150 107.280  87.712  1.00  0.00           C  
ATOM    691  HB2 TYR    50      96.165 107.290  88.180  1.00  0.00           H  
ATOM    692  HB3 TYR    50      97.035 106.805  86.737  1.00  0.00           H  
ATOM    693  CG  TYR    50      98.092 106.369  88.508  1.00  0.00           C  
ATOM    694  CD1 TYR    50      99.073 105.534  87.912  1.00  0.00           C  
ATOM    695  HD1 TYR    50      98.992 105.359  86.849  1.00  0.00           H  
ATOM    696  CE1 TYR    50      99.930 104.741  88.696  1.00  0.00           C  
ATOM    697  HE1 TYR    50     100.487 103.915  88.277  1.00  0.00           H  
ATOM    698  CZ  TYR    50      99.843 104.895  90.095  1.00  0.00           C  
ATOM    699  OH  TYR    50     100.705 104.152  90.771  1.00  0.00           O  
ATOM    700  HH  TYR    50     101.346 103.718  90.203  1.00  0.00           H  
ATOM    701  CE2 TYR    50      98.898 105.713  90.663  1.00  0.00           C  
ATOM    702  HE2 TYR    50      98.889 105.802  91.739  1.00  0.00           H  
ATOM    703  CD2 TYR    50      97.986 106.452  89.861  1.00  0.00           C  
ATOM    704  HD2 TYR    50      97.236 107.077  90.324  1.00  0.00           H  
ATOM    705  C   TYR    50      98.804 108.656  86.392  1.00  0.00           C  
ATOM    706  O   TYR    50      98.573 108.758  85.178  1.00  0.00           O  
ATOM    707  N   GLY    51     100.072 108.548  86.749  1.00  0.00           N  
ATOM    708  H   GLY    51     100.744 108.502  85.996  1.00  0.00           H  
ATOM    709  CA  GLY    51     100.664 108.442  88.137  1.00  0.00           C  
ATOM    710  HA2 GLY    51     101.097 109.410  88.387  1.00  0.00           H  
ATOM    711  HA3 GLY    51      99.956 108.204  88.931  1.00  0.00           H  
ATOM    712  C   GLY    51     101.898 107.554  88.174  1.00  0.00           C  
ATOM    713  O   GLY    51     102.009 106.618  87.395  1.00  0.00           O  
ATOM    714  N   GLN    52     102.883 107.962  88.980  1.00  0.00           N  
ATOM    715  H   GLN    52     102.812 108.818  89.513  1.00  0.00           H  
ATOM    716  CA  GLN    52     104.265 107.365  89.006  1.00  0.00           C  
ATOM    717  HA  GLN    52     104.964 108.055  89.479  1.00  0.00           H  
ATOM    718  CB  GLN    52     104.218 106.085  89.845  1.00  0.00           C  
ATOM    719  HB2 GLN    52     103.369 105.458  89.571  1.00  0.00           H  
ATOM    720  HB3 GLN    52     105.139 105.562  89.590  1.00  0.00           H  
ATOM    721  CG  GLN    52     104.185 106.335  91.371  1.00  0.00           C  
ATOM    722  HG2 GLN    52     105.134 106.721  91.742  1.00  0.00           H  
ATOM    723  HG3 GLN    52     103.462 107.138  91.514  1.00  0.00           H  
ATOM    724  CD  GLN    52     103.874 105.041  92.131  1.00  0.00           C  
ATOM    725  OE1 GLN    52     104.160 103.904  91.706  1.00  0.00           O  
ATOM    726  NE2 GLN    52     103.533 105.190  93.333  1.00  0.00           N  
ATOM    727 HE21 GLN    52     103.296 106.140  93.579  1.00  0.00           H  
ATOM    728 HE22 GLN    52     103.458 104.414  93.976  1.00  0.00           H  
ATOM    729  C   GLN    52     104.753 106.981  87.565  1.00  0.00           C  
ATOM    730  O   GLN    52     105.323 105.948  87.254  1.00  0.00           O  
ATOM    731  N   SER    53     105.031 107.897  86.672  1.00  0.00           N  
ATOM    732  H   SER    53     105.412 107.492  85.829  1.00  0.00           H  
ATOM    733  CA  SER    53     104.915 109.402  86.786  1.00  0.00           C  
ATOM    734  HA  SER    53     105.007 109.756  87.812  1.00  0.00           H  
ATOM    735  CB  SER    53     105.857 110.167  85.832  1.00  0.00           C  
ATOM    736  HB2 SER    53     106.887 110.022  86.157  1.00  0.00           H  
ATOM    737  HB3 SER    53     105.733 109.838  84.800  1.00  0.00           H  
ATOM    738  OG  SER    53     105.617 111.559  85.865  1.00  0.00           O  
ATOM    739  HG  SER    53     106.431 111.890  85.478  1.00  0.00           H  
ATOM    740  C   SER    53     103.461 109.899  86.490  1.00  0.00           C  
ATOM    741  O   SER    53     102.775 109.374  85.682  1.00  0.00           O  
ATOM    742  N   SER    54     103.063 111.026  87.107  1.00  0.00           N  
ATOM    743  H   SER    54     103.707 111.458  87.753  1.00  0.00           H  
ATOM    744  CA  SER    54     101.833 111.802  86.762  1.00  0.00           C  
ATOM    745  HA  SER    54     101.197 111.048  86.298  1.00  0.00           H  
ATOM    746  CB  SER    54     101.235 112.461  88.041  1.00  0.00           C  
ATOM    747  HB2 SER    54     101.970 113.208  88.341  1.00  0.00           H  
ATOM    748  HB3 SER    54     100.377 113.080  87.781  1.00  0.00           H  
ATOM    749  OG  SER    54     100.887 111.564  89.111  1.00  0.00           O  
ATOM    750  HG  SER    54     100.619 112.144  89.828  1.00  0.00           H  
ATOM    751  C   SER    54     102.019 112.849  85.713  1.00  0.00           C  
ATOM    752  O   SER    54     101.057 113.571  85.344  1.00  0.00           O  
ATOM    753  N   TYR    55     103.205 112.971  85.079  1.00  0.00           N  
ATOM    754  H   TYR    55     103.947 112.452  85.528  1.00  0.00           H  
ATOM    755  CA  TYR    55     103.643 113.895  84.133  1.00  0.00           C  
ATOM    756  HA  TYR    55     102.761 114.293  83.631  1.00  0.00           H  
ATOM    757  CB  TYR    55     104.398 115.026  84.872  1.00  0.00           C  
ATOM    758  HB2 TYR    55     105.291 114.619  85.347  1.00  0.00           H  
ATOM    759  HB3 TYR    55     104.767 115.756  84.151  1.00  0.00           H  
ATOM    760  CG  TYR    55     103.514 115.716  85.903  1.00  0.00           C  
ATOM    761  CD1 TYR    55     103.600 115.419  87.288  1.00  0.00           C  
ATOM    762  HD1 TYR    55     104.452 114.826  87.586  1.00  0.00           H  
ATOM    763  CE1 TYR    55     102.616 115.929  88.208  1.00  0.00           C  
ATOM    764  HE1 TYR    55     102.697 115.864  89.283  1.00  0.00           H  
ATOM    765  CZ  TYR    55     101.510 116.640  87.717  1.00  0.00           C  
ATOM    766  OH  TYR    55     100.566 117.060  88.578  1.00  0.00           O  
ATOM    767  HH  TYR    55     100.897 116.935  89.471  1.00  0.00           H  
ATOM    768  CE2 TYR    55     101.459 116.982  86.329  1.00  0.00           C  
ATOM    769  HE2 TYR    55     100.663 117.647  86.026  1.00  0.00           H  
ATOM    770  CD2 TYR    55     102.472 116.532  85.418  1.00  0.00           C  
ATOM    771  HD2 TYR    55     102.291 116.814  84.391  1.00  0.00           H  
ATOM    772  C   TYR    55     104.398 113.213  83.002  1.00  0.00           C  
ATOM    773  O   TYR    55     105.619 113.065  83.204  1.00  0.00           O  
ATOM    774  N   SER    56     103.943 112.738  81.870  1.00  0.00           N  
ATOM    775  H   SER    56     104.604 112.355  81.209  1.00  0.00           H  
ATOM    776  CA  SER    56     102.629 112.933  81.238  1.00  0.00           C  
ATOM    777  HA  SER    56     102.650 112.720  80.169  1.00  0.00           H  
ATOM    778  CB  SER    56     101.520 112.008  81.782  1.00  0.00           C  
ATOM    779  HB2 SER    56     101.305 112.163  82.839  1.00  0.00           H  
ATOM    780  HB3 SER    56     100.652 112.187  81.148  1.00  0.00           H  
ATOM    781  OG  SER    56     102.012 110.750  81.599  1.00  0.00           O  
ATOM    782  HG  SER    56     101.342 110.147  81.932  1.00  0.00           H  
ATOM    783  C   SER    56     102.150 114.420  81.190  1.00  0.00           C  
ATOM    784  O   SER    56     101.095 114.758  81.733  1.00  0.00           O  
ATOM    785  N   SER    57     102.790 115.384  80.517  1.00  0.00           N  
ATOM    786  H   SER    57     102.320 116.277  80.465  1.00  0.00           H  
ATOM    787  CA  SER    57     104.081 115.299  79.712  1.00  0.00           C  
ATOM    788  HA  SER    57     104.676 114.623  80.326  1.00  0.00           H  
ATOM    789  CB  SER    57     103.882 114.809  78.210  1.00  0.00           C  
ATOM    790  HB2 SER    57     104.841 114.796  77.691  1.00  0.00           H  
ATOM    791  HB3 SER    57     103.352 113.862  78.311  1.00  0.00           H  
ATOM    792  OG  SER    57     103.090 115.769  77.558  1.00  0.00           O  
ATOM    793  HG  SER    57     102.258 115.772  78.036  1.00  0.00           H  
ATOM    794  C   SER    57     104.775 116.648  79.784  1.00  0.00           C  
ATOM    795  O   SER    57     104.077 117.679  80.043  1.00  0.00           O  
ATOM    796  N   TYR    58     106.042 116.789  79.460  1.00  0.00           N  
ATOM    797  H   TYR    58     106.470 115.877  79.389  1.00  0.00           H  
ATOM    798  CA  TYR    58     106.764 118.089  79.206  1.00  0.00           C  
ATOM    799  HA  TYR    58     106.115 118.908  79.515  1.00  0.00           H  
ATOM    800  CB  TYR    58     107.797 118.340  80.280  1.00  0.00           C  
ATOM    801  HB2 TYR    58     108.653 117.674  80.174  1.00  0.00           H  
ATOM    802  HB3 TYR    58     108.066 119.396  80.246  1.00  0.00           H  
ATOM    803  CG  TYR    58     107.297 118.203  81.638  1.00  0.00           C  
ATOM    804  CD1 TYR    58     106.661 119.334  82.235  1.00  0.00           C  
ATOM    805  HD1 TYR    58     106.529 120.243  81.667  1.00  0.00           H  
ATOM    806  CE1 TYR    58     106.361 119.271  83.632  1.00  0.00           C  
ATOM    807  HE1 TYR    58     105.871 120.129  84.068  1.00  0.00           H  
ATOM    808  CZ  TYR    58     106.611 118.104  84.331  1.00  0.00           C  
ATOM    809  OH  TYR    58     106.282 117.966  85.630  1.00  0.00           O  
ATOM    810  HH  TYR    58     106.001 117.056  85.752  1.00  0.00           H  
ATOM    811  CE2 TYR    58     107.122 116.898  83.701  1.00  0.00           C  
ATOM    812  HE2 TYR    58     107.285 116.015  84.302  1.00  0.00           H  
ATOM    813  CD2 TYR    58     107.555 116.993  82.338  1.00  0.00           C  
ATOM    814  HD2 TYR    58     107.992 116.187  81.768  1.00  0.00           H  
ATOM    815  C   TYR    58     107.251 118.176  77.764  1.00  0.00           C  
ATOM    816  O   TYR    58     108.437 117.967  77.478  1.00  0.00           O  
ATOM    817  N   GLY    59     106.418 118.410  76.727  1.00  0.00           N  
ATOM    818  H   GLY    59     106.835 118.403  75.807  1.00  0.00           H  
ATOM    819  CA  GLY    59     104.945 118.480  76.871  1.00  0.00           C  
ATOM    820  HA2 GLY    59     104.570 118.347  75.857  1.00  0.00           H  
ATOM    821  HA3 GLY    59     104.632 117.720  77.587  1.00  0.00           H  
ATOM    822  C   GLY    59     104.442 119.835  77.387  1.00  0.00           C  
ATOM    823  O   GLY    59     105.213 120.639  77.888  1.00  0.00           O  
ATOM    824  N   GLN    60     103.135 120.100  77.404  1.00  0.00           N  
ATOM    825  H   GLN    60     102.879 121.059  77.591  1.00  0.00           H  
ATOM    826  CA  GLN    60     101.988 119.172  77.337  1.00  0.00           C  
ATOM    827  HA  GLN    60     102.340 118.237  77.774  1.00  0.00           H  
ATOM    828  CB  GLN    60     100.873 119.722  78.209  1.00  0.00           C  
ATOM    829  HB2 GLN    60     100.615 120.692  77.784  1.00  0.00           H  
ATOM    830  HB3 GLN    60     100.008 119.103  77.970  1.00  0.00           H  
ATOM    831  CG  GLN    60     100.999 119.608  79.738  1.00  0.00           C  
ATOM    832  HG2 GLN    60     100.030 119.822  80.190  1.00  0.00           H  
ATOM    833  HG3 GLN    60     101.174 118.565  80.002  1.00  0.00           H  
ATOM    834  CD  GLN    60     102.023 120.547  80.439  1.00  0.00           C  
ATOM    835  OE1 GLN    60     101.675 121.689  80.741  1.00  0.00           O  
ATOM    836  NE2 GLN    60     103.197 120.126  80.847  1.00  0.00           N  
ATOM    837 HE21 GLN    60     103.470 119.174  80.647  1.00  0.00           H  
ATOM    838 HE22 GLN    60     103.868 120.723  81.308  1.00  0.00           H  
ATOM    839  C   GLN    60     101.535 118.831  75.937  1.00  0.00           C  
ATOM    840  O   GLN    60     101.811 119.551  74.987  1.00  0.00           O  
ATOM    841  N   SER    61     100.751 117.743  75.807  1.00  0.00           N  
ATOM    842  H   SER    61     100.461 117.238  76.632  1.00  0.00           H  
ATOM    843  CA  SER    61     100.354 117.245  74.526  1.00  0.00           C  
ATOM    844  HA  SER    61     100.050 118.120  73.953  1.00  0.00           H  
ATOM    845  CB  SER    61     101.613 116.516  73.917  1.00  0.00           C  
ATOM    846  HB2 SER    61     102.372 117.282  73.756  1.00  0.00           H  
ATOM    847  HB3 SER    61     101.976 115.760  74.614  1.00  0.00           H  
ATOM    848  OG  SER    61     101.419 115.951  72.658  1.00  0.00           O  
ATOM    849  HG  SER    61     101.464 116.609  71.960  1.00  0.00           H  
ATOM    850  C   SER    61      99.141 116.225  74.520  1.00  0.00           C  
ATOM    851  O   SER    61      98.923 115.547  75.555  1.00  0.00           O  
ATOM    852  N   GLN    62      98.511 116.179  73.344  1.00  0.00           N  
ATOM    853  H   GLN    62      98.906 116.638  72.536  1.00  0.00           H  
ATOM    854  CA  GLN    62      97.224 115.420  73.120  1.00  0.00           C  
ATOM    855  HA  GLN    62      96.565 115.510  73.984  1.00  0.00           H  
ATOM    856  CB  GLN    62      96.547 116.087  71.974  1.00  0.00           C  
ATOM    857  HB2 GLN    62      97.133 116.045  71.056  1.00  0.00           H  
ATOM    858  HB3 GLN    62      95.738 115.381  71.790  1.00  0.00           H  
ATOM    859  CG  GLN    62      96.166 117.568  72.054  1.00  0.00           C  
ATOM    860  HG2 GLN    62      97.082 118.157  72.096  1.00  0.00           H  
ATOM    861  HG3 GLN    62      95.669 117.878  71.135  1.00  0.00           H  
ATOM    862  CD  GLN    62      95.258 118.064  73.200  1.00  0.00           C  
ATOM    863  OE1 GLN    62      94.723 117.326  73.995  1.00  0.00           O  
ATOM    864  NE2 GLN    62      95.016 119.314  73.301  1.00  0.00           N  
ATOM    865 HE21 GLN    62      94.369 119.515  74.050  1.00  0.00           H  
ATOM    866 HE22 GLN    62      95.261 120.027  72.630  1.00  0.00           H  
ATOM    867  C   GLN    62      97.582 113.922  72.831  1.00  0.00           C  
ATOM    868  O   GLN    62      96.705 113.162  72.541  1.00  0.00           O  
ATOM    869  N   ASN    63      98.843 113.506  72.890  1.00  0.00           N  
ATOM    870  H   ASN    63      99.528 114.240  72.996  1.00  0.00           H  
ATOM    871  CA  ASN    63      99.207 112.179  72.445  1.00  0.00           C  
ATOM    872  HA  ASN    63      98.412 111.686  71.886  1.00  0.00           H  
ATOM    873  CB  ASN    63     100.360 112.333  71.489  1.00  0.00           C  
ATOM    874  HB2 ASN    63     101.128 113.005  71.872  1.00  0.00           H  
ATOM    875  HB3 ASN    63     100.710 111.320  71.290  1.00  0.00           H  
ATOM    876  CG  ASN    63      99.924 113.002  70.136  1.00  0.00           C  
ATOM    877  OD1 ASN    63      98.768 113.220  69.912  1.00  0.00           O  
ATOM    878  ND2 ASN    63     100.801 113.319  69.229  1.00  0.00           N  
ATOM    879 HD21 ASN    63     100.519 113.377  68.261  1.00  0.00           H  
ATOM    880 HD22 ASN    63     101.775 113.135  69.425  1.00  0.00           H  
ATOM    881  C   ASN    63      99.584 111.259  73.637  1.00  0.00           C  
ATOM    882  O   ASN    63      99.393 110.042  73.597  1.00  0.00           O  
ATOM    883  N   THR    64      99.985 111.880  74.747  1.00  0.00           N  
ATOM    884  H   THR    64     100.019 112.889  74.761  1.00  0.00           H  
ATOM    885  CA  THR    64     100.315 111.302  76.057  1.00  0.00           C  
ATOM    886  HA  THR    64      99.798 110.358  76.229  1.00  0.00           H  
ATOM    887  CB  THR    64     101.839 110.978  76.090  1.00  0.00           C  
ATOM    888  HB  THR    64     102.395 111.907  75.957  1.00  0.00           H  
ATOM    889  CG2 THR    64     102.193 110.425  77.426  1.00  0.00           C  
ATOM    890 HG21 THR    64     103.220 110.064  77.378  1.00  0.00           H  
ATOM    891 HG22 THR    64     102.002 111.084  78.274  1.00  0.00           H  
ATOM    892 HG23 THR    64     101.445 109.638  77.525  1.00  0.00           H  
ATOM    893  OG1 THR    64     102.175 110.056  75.141  1.00  0.00           O  
ATOM    894  HG1 THR    64     102.167 110.524  74.303  1.00  0.00           H  
ATOM    895  C   THR    64     100.005 112.350  77.126  1.00  0.00           C  
ATOM    896  O   THR    64     100.700 113.326  77.333  1.00  0.00           O  
ATOM    897  N   GLY    65      98.861 112.275  77.780  1.00  0.00           N  
ATOM    898  H   GLY    65      98.744 112.985  78.489  1.00  0.00           H  
ATOM    899  CA  GLY    65      97.644 111.403  77.708  1.00  0.00           C  
ATOM    900  HA2 GLY    65      98.011 110.377  77.726  1.00  0.00           H  
ATOM    901  HA3 GLY    65      97.085 111.538  78.634  1.00  0.00           H  
ATOM    902  C   GLY    65      96.842 111.689  76.408  1.00  0.00           C  
ATOM    903  O   GLY    65      97.137 112.545  75.540  1.00  0.00           O  
ATOM    904  N   TYR    66      95.740 110.978  76.231  1.00  0.00           N  
ATOM    905  H   TYR    66      95.531 110.292  76.943  1.00  0.00           H  
ATOM    906  CA  TYR    66      95.048 110.969  74.916  1.00  0.00           C  
ATOM    907  HA  TYR    66      95.746 111.232  74.122  1.00  0.00           H  
ATOM    908  CB  TYR    66      94.544 109.608  74.663  1.00  0.00           C  
ATOM    909  HB2 TYR    66      95.390 108.952  74.457  1.00  0.00           H  
ATOM    910  HB3 TYR    66      94.064 109.290  75.589  1.00  0.00           H  
ATOM    911  CG  TYR    66      93.634 109.418  73.502  1.00  0.00           C  
ATOM    912  CD1 TYR    66      93.914 109.994  72.213  1.00  0.00           C  
ATOM    913  HD1 TYR    66      94.933 110.310  72.044  1.00  0.00           H  
ATOM    914  CE1 TYR    66      93.117 109.699  71.135  1.00  0.00           C  
ATOM    915  HE1 TYR    66      93.528 109.927  70.162  1.00  0.00           H  
ATOM    916  CZ  TYR    66      91.875 109.105  71.329  1.00  0.00           C  
ATOM    917  OH  TYR    66      91.138 108.988  70.180  1.00  0.00           O  
ATOM    918  HH  TYR    66      90.408 108.370  70.267  1.00  0.00           H  
ATOM    919  CE2 TYR    66      91.479 108.731  72.562  1.00  0.00           C  
ATOM    920  HE2 TYR    66      90.466 108.377  72.686  1.00  0.00           H  
ATOM    921  CD2 TYR    66      92.311 108.866  73.679  1.00  0.00           C  
ATOM    922  HD2 TYR    66      91.912 108.654  74.660  1.00  0.00           H  
ATOM    923  C   TYR    66      93.936 111.932  74.851  1.00  0.00           C  
ATOM    924  O   TYR    66      92.812 111.672  75.309  1.00  0.00           O  
ATOM    925  N   GLY    67      94.165 113.158  74.306  1.00  0.00           N  
ATOM    926  H   GLY    67      95.150 113.370  74.250  1.00  0.00           H  
ATOM    927  CA  GLY    67      93.274 114.299  74.365  1.00  0.00           C  
ATOM    928  HA2 GLY    67      92.390 114.033  74.944  1.00  0.00           H  
ATOM    929  HA3 GLY    67      93.841 115.141  74.764  1.00  0.00           H  
ATOM    930  C   GLY    67      92.748 114.592  72.994  1.00  0.00           C  
ATOM    931  O   GLY    67      92.354 113.719  72.298  1.00  0.00           O  
ATOM    932  N   THR    68      92.633 115.866  72.625  1.00  0.00           N  
ATOM    933  H   THR    68      92.952 116.584  73.259  1.00  0.00           H  
ATOM    934  CA  THR    68      91.873 116.426  71.550  1.00  0.00           C  
ATOM    935  HA  THR    68      90.917 115.904  71.540  1.00  0.00           H  
ATOM    936  CB  THR    68      91.852 117.918  71.633  1.00  0.00           C  
ATOM    937  HB  THR    68      92.840 118.360  71.770  1.00  0.00           H  
ATOM    938  CG2 THR    68      91.160 118.593  70.437  1.00  0.00           C  
ATOM    939 HG21 THR    68      90.193 118.168  70.170  1.00  0.00           H  
ATOM    940 HG22 THR    68      91.165 119.670  70.602  1.00  0.00           H  
ATOM    941 HG23 THR    68      91.756 118.343  69.559  1.00  0.00           H  
ATOM    942  OG1 THR    68      90.903 118.230  72.656  1.00  0.00           O  
ATOM    943  HG1 THR    68      91.295 117.949  73.486  1.00  0.00           H  
ATOM    944  C   THR    68      92.612 116.033  70.253  1.00  0.00           C  
ATOM    945  O   THR    68      93.762 116.437  70.061  1.00  0.00           O  
ATOM    946  N   GLN    69      91.879 115.418  69.378  1.00  0.00           N  
ATOM    947  H   GLN    69      90.904 115.284  69.610  1.00  0.00           H  
ATOM    948  CA  GLN    69      92.294 114.888  68.063  1.00  0.00           C  
ATOM    949  HA  GLN    69      92.883 115.616  67.505  1.00  0.00           H  
ATOM    950  CB  GLN    69      93.208 113.623  68.354  1.00  0.00           C  
ATOM    951  HB2 GLN    69      94.155 113.940  68.790  1.00  0.00           H  
ATOM    952  HB3 GLN    69      92.697 112.957  69.049  1.00  0.00           H  
ATOM    953  CG  GLN    69      93.706 112.885  67.152  1.00  0.00           C  
ATOM    954  HG2 GLN    69      94.012 111.878  67.436  1.00  0.00           H  
ATOM    955  HG3 GLN    69      93.000 112.957  66.324  1.00  0.00           H  
ATOM    956  CD  GLN    69      94.972 113.529  66.534  1.00  0.00           C  
ATOM    957  OE1 GLN    69      94.900 114.241  65.482  1.00  0.00           O  
ATOM    958  NE2 GLN    69      96.113 113.299  67.086  1.00  0.00           N  
ATOM    959 HE21 GLN    69      96.154 112.947  68.032  1.00  0.00           H  
ATOM    960 HE22 GLN    69      96.762 114.043  66.871  1.00  0.00           H  
ATOM    961  C   GLN    69      91.115 114.552  67.193  1.00  0.00           C  
ATOM    962  O   GLN    69      90.150 113.895  67.713  1.00  0.00           O  
ATOM    963  N   SER    70      91.109 115.014  65.924  1.00  0.00           N  
ATOM    964  H   SER    70      91.918 115.523  65.599  1.00  0.00           H  
ATOM    965  CA  SER    70      89.948 115.023  65.082  1.00  0.00           C  
ATOM    966  HA  SER    70      89.192 115.608  65.606  1.00  0.00           H  
ATOM    967  CB  SER    70      90.211 115.591  63.617  1.00  0.00           C  
ATOM    968  HB2 SER    70      89.233 115.775  63.172  1.00  0.00           H  
ATOM    969  HB3 SER    70      90.782 116.516  63.691  1.00  0.00           H  
ATOM    970  OG  SER    70      90.890 114.580  62.797  1.00  0.00           O  
ATOM    971  HG  SER    70      90.275 114.079  62.256  1.00  0.00           H  
ATOM    972  C   SER    70      89.146 113.729  64.985  1.00  0.00           C  
ATOM    973  O   SER    70      89.634 112.596  65.033  1.00  0.00           O  
ATOM    974  N   THR    71      87.834 113.890  64.777  1.00  0.00           N  
ATOM    975  H   THR    71      87.466 114.810  64.976  1.00  0.00           H  
ATOM    976  CA  THR    71      86.858 112.819  64.457  1.00  0.00           C  
ATOM    977  HA  THR    71      87.360 112.115  63.793  1.00  0.00           H  
ATOM    978  CB  THR    71      86.559 112.130  65.825  1.00  0.00           C  
ATOM    979  HB  THR    71      87.438 111.583  66.166  1.00  0.00           H  
ATOM    980  CG2 THR    71      85.995 113.061  66.995  1.00  0.00           C  
ATOM    981 HG21 THR    71      86.731 113.837  67.206  1.00  0.00           H  
ATOM    982 HG22 THR    71      85.097 113.575  66.649  1.00  0.00           H  
ATOM    983 HG23 THR    71      85.722 112.405  67.821  1.00  0.00           H  
ATOM    984  OG1 THR    71      85.685 111.059  65.622  1.00  0.00           O  
ATOM    985  HG1 THR    71      86.206 110.386  65.179  1.00  0.00           H  
ATOM    986  C   THR    71      85.569 113.315  63.779  1.00  0.00           C  
ATOM    987  O   THR    71      85.100 114.406  64.053  1.00  0.00           O  
ATOM    988  N   PRO    72      85.121 112.707  62.672  1.00  0.00           N  
ATOM    989  CD  PRO    72      85.813 111.625  61.930  1.00  0.00           C  
ATOM    990  HD2 PRO    72      85.999 110.723  62.514  1.00  0.00           H  
ATOM    991  HD3 PRO    72      86.701 112.007  61.426  1.00  0.00           H  
ATOM    992  CG  PRO    72      84.905 111.163  60.779  1.00  0.00           C  
ATOM    993  HG2 PRO    72      84.270 110.315  61.039  1.00  0.00           H  
ATOM    994  HG3 PRO    72      85.451 110.998  59.850  1.00  0.00           H  
ATOM    995  CB  PRO    72      84.104 112.426  60.567  1.00  0.00           C  
ATOM    996  HB2 PRO    72      83.136 112.288  60.085  1.00  0.00           H  
ATOM    997  HB3 PRO    72      84.654 113.171  59.992  1.00  0.00           H  
ATOM    998  CA  PRO    72      83.892 112.978  61.996  1.00  0.00           C  
ATOM    999  HA  PRO    72      83.711 114.043  61.847  1.00  0.00           H  
ATOM   1000  C   PRO    72      82.739 112.428  62.738  1.00  0.00           C  
ATOM   1001  O   PRO    72      82.803 111.369  63.321  1.00  0.00           O  
ATOM   1002  N   GLN    73      81.610 113.184  62.757  1.00  0.00           N  
ATOM   1003  H   GLN    73      81.552 113.956  62.107  1.00  0.00           H  
ATOM   1004  CA  GLN    73      80.293 112.681  63.200  1.00  0.00           C  
ATOM   1005  HA  GLN    73      80.455 112.362  64.230  1.00  0.00           H  
ATOM   1006  CB  GLN    73      79.371 113.941  63.256  1.00  0.00           C  
ATOM   1007  HB2 GLN    73      78.444 113.564  63.688  1.00  0.00           H  
ATOM   1008  HB3 GLN    73      79.720 114.661  63.996  1.00  0.00           H  
ATOM   1009  CG  GLN    73      78.935 114.471  61.877  1.00  0.00           C  
ATOM   1010  HG2 GLN    73      78.818 113.645  61.176  1.00  0.00           H  
ATOM   1011  HG3 GLN    73      77.951 114.935  61.947  1.00  0.00           H  
ATOM   1012  CD  GLN    73      79.749 115.567  61.180  1.00  0.00           C  
ATOM   1013  OE1 GLN    73      80.956 115.563  61.196  1.00  0.00           O  
ATOM   1014  NE2 GLN    73      79.123 116.572  60.674  1.00  0.00           N  
ATOM   1015 HE21 GLN    73      78.113 116.604  60.652  1.00  0.00           H  
ATOM   1016 HE22 GLN    73      79.574 117.225  60.051  1.00  0.00           H  
ATOM   1017  C   GLN    73      79.746 111.496  62.425  1.00  0.00           C  
ATOM   1018  O   GLN    73      80.075 111.287  61.275  1.00  0.00           O  
ATOM   1019  N   GLY    74      78.703 110.794  62.984  1.00  0.00           N  
ATOM   1020  H   GLY    74      78.362 111.012  63.909  1.00  0.00           H  
ATOM   1021  CA  GLY    74      77.868 109.829  62.197  1.00  0.00           C  
ATOM   1022  HA2 GLY    74      77.728 110.450  61.312  1.00  0.00           H  
ATOM   1023  HA3 GLY    74      78.465 108.941  61.990  1.00  0.00           H  
ATOM   1024  C   GLY    74      76.574 109.293  62.855  1.00  0.00           C  
ATOM   1025  O   GLY    74      76.240 109.659  63.953  1.00  0.00           O  
ATOM   1026  N   TYR    75      75.784 108.437  62.207  1.00  0.00           N  
ATOM   1027  H   TYR    75      76.170 108.025  61.369  1.00  0.00           H  
ATOM   1028  CA  TYR    75      74.534 107.848  62.697  1.00  0.00           C  
ATOM   1029  HA  TYR    75      73.986 108.439  63.430  1.00  0.00           H  
ATOM   1030  CB  TYR    75      73.643 107.479  61.488  1.00  0.00           C  
ATOM   1031  HB2 TYR    75      74.197 106.680  60.995  1.00  0.00           H  
ATOM   1032  HB3 TYR    75      72.796 106.953  61.928  1.00  0.00           H  
ATOM   1033  CG  TYR    75      73.292 108.622  60.600  1.00  0.00           C  
ATOM   1034  CD1 TYR    75      73.113 108.348  59.222  1.00  0.00           C  
ATOM   1035  HD1 TYR    75      73.350 107.372  58.826  1.00  0.00           H  
ATOM   1036  CE1 TYR    75      72.653 109.306  58.314  1.00  0.00           C  
ATOM   1037  HE1 TYR    75      72.314 108.960  57.348  1.00  0.00           H  
ATOM   1038  CZ  TYR    75      72.221 110.553  58.832  1.00  0.00           C  
ATOM   1039  OH  TYR    75      71.499 111.521  58.175  1.00  0.00           O  
ATOM   1040  HH  TYR    75      72.046 111.786  57.432  1.00  0.00           H  
ATOM   1041  CE2 TYR    75      72.420 110.798  60.201  1.00  0.00           C  
ATOM   1042  HE2 TYR    75      72.040 111.726  60.602  1.00  0.00           H  
ATOM   1043  CD2 TYR    75      72.926 109.858  61.093  1.00  0.00           C  
ATOM   1044  HD2 TYR    75      73.008 110.068  62.149  1.00  0.00           H  
ATOM   1045  C   TYR    75      74.890 106.594  63.540  1.00  0.00           C  
ATOM   1046  O   TYR    75      74.052 106.059  64.279  1.00  0.00           O  
ATOM   1047  N   GLY    76      76.054 105.953  63.450  1.00  0.00           N  
ATOM   1048  H   GLY    76      76.816 106.396  62.957  1.00  0.00           H  
ATOM   1049  CA  GLY    76      76.366 104.644  64.056  1.00  0.00           C  
ATOM   1050  HA2 GLY    76      77.455 104.600  64.053  1.00  0.00           H  
ATOM   1051  HA3 GLY    76      76.066 104.677  65.104  1.00  0.00           H  
ATOM   1052  C   GLY    76      75.929 103.455  63.238  1.00  0.00           C  
ATOM   1053  O   GLY    76      74.909 103.459  62.568  1.00  0.00           O  
ATOM   1054  N   SER    77      76.739 102.399  63.152  1.00  0.00           N  
ATOM   1055  H   SER    77      77.524 102.400  63.787  1.00  0.00           H  
ATOM   1056  CA  SER    77      76.483 101.143  62.552  1.00  0.00           C  
ATOM   1057  HA  SER    77      76.462 101.265  61.469  1.00  0.00           H  
ATOM   1058  CB  SER    77      77.732 100.299  62.790  1.00  0.00           C  
ATOM   1059  HB2 SER    77      78.524 100.766  62.205  1.00  0.00           H  
ATOM   1060  HB3 SER    77      77.915 100.227  63.862  1.00  0.00           H  
ATOM   1061  OG  SER    77      77.583  98.968  62.304  1.00  0.00           O  
ATOM   1062  HG  SER    77      77.953  98.407  62.990  1.00  0.00           H  
ATOM   1063  C   SER    77      75.211 100.466  63.078  1.00  0.00           C  
ATOM   1064  O   SER    77      75.011 100.451  64.349  1.00  0.00           O  
ATOM   1065  N   THR    78      74.273  99.908  62.323  1.00  0.00           N  
ATOM   1066  H   THR    78      73.459  99.663  62.868  1.00  0.00           H  
ATOM   1067  CA  THR    78      74.088  99.830  60.883  1.00  0.00           C  
ATOM   1068  HA  THR    78      74.920 100.358  60.418  1.00  0.00           H  
ATOM   1069  CB  THR    78      74.263  98.334  60.528  1.00  0.00           C  
ATOM   1070  HB  THR    78      75.159  98.060  61.085  1.00  0.00           H  
ATOM   1071  CG2 THR    78      73.143  97.403  61.069  1.00  0.00           C  
ATOM   1072 HG21 THR    78      73.182  96.372  60.717  1.00  0.00           H  
ATOM   1073 HG22 THR    78      73.299  97.360  62.147  1.00  0.00           H  
ATOM   1074 HG23 THR    78      72.119  97.768  60.991  1.00  0.00           H  
ATOM   1075  OG1 THR    78      74.391  98.171  59.130  1.00  0.00           O  
ATOM   1076  HG1 THR    78      74.778  97.306  58.977  1.00  0.00           H  
ATOM   1077  C   THR    78      72.797 100.403  60.356  1.00  0.00           C  
ATOM   1078  O   THR    78      71.836 100.479  61.091  1.00  0.00           O  
ATOM   1079  N   GLY    79      72.862 100.782  59.060  1.00  0.00           N  
ATOM   1080  H   GLY    79      73.765 100.752  58.608  1.00  0.00           H  
ATOM   1081  CA  GLY    79      71.737 101.331  58.364  1.00  0.00           C  
ATOM   1082  HA2 GLY    79      71.128 101.969  59.005  1.00  0.00           H  
ATOM   1083  HA3 GLY    79      72.178 101.836  57.505  1.00  0.00           H  
ATOM   1084  C   GLY    79      70.775 100.216  57.961  1.00  0.00           C  
ATOM   1085  O   GLY    79      70.675  99.211  58.595  1.00  0.00           O  
ATOM   1086  N   GLY    80      69.936 100.462  56.955  1.00  0.00           N  
ATOM   1087  H   GLY    80      69.367  99.631  56.880  1.00  0.00           H  
ATOM   1088  CA  GLY    80      69.668 101.766  56.237  1.00  0.00           C  
ATOM   1089  HA2 GLY    80      70.567 102.064  55.698  1.00  0.00           H  
ATOM   1090  HA3 GLY    80      68.918 101.540  55.479  1.00  0.00           H  
ATOM   1091  C   GLY    80      69.123 102.871  57.153  1.00  0.00           C  
ATOM   1092  O   GLY    80      68.666 102.563  58.265  1.00  0.00           O  
ATOM   1093  N   TYR    81      69.311 104.150  56.749  1.00  0.00           N  
ATOM   1094  H   TYR    81      69.765 104.187  55.847  1.00  0.00           H  
ATOM   1095  CA  TYR    81      69.076 105.364  57.542  1.00  0.00           C  
ATOM   1096  HA  TYR    81      68.960 105.167  58.607  1.00  0.00           H  
ATOM   1097  CB  TYR    81      70.404 106.113  57.445  1.00  0.00           C  
ATOM   1098  HB2 TYR    81      70.593 106.217  56.377  1.00  0.00           H  
ATOM   1099  HB3 TYR    81      70.316 107.098  57.904  1.00  0.00           H  
ATOM   1100  CG  TYR    81      71.580 105.341  58.087  1.00  0.00           C  
ATOM   1101  CD1 TYR    81      71.538 105.043  59.459  1.00  0.00           C  
ATOM   1102  HD1 TYR    81      70.689 105.366  60.042  1.00  0.00           H  
ATOM   1103  CE1 TYR    81      72.647 104.388  60.072  1.00  0.00           C  
ATOM   1104  HE1 TYR    81      72.552 104.063  61.098  1.00  0.00           H  
ATOM   1105  CZ  TYR    81      73.702 103.952  59.295  1.00  0.00           C  
ATOM   1106  OH  TYR    81      74.627 103.152  59.773  1.00  0.00           O  
ATOM   1107  HH  TYR    81      74.636 103.127  60.733  1.00  0.00           H  
ATOM   1108  CE2 TYR    81      73.762 104.245  57.937  1.00  0.00           C  
ATOM   1109  HE2 TYR    81      74.621 103.962  57.347  1.00  0.00           H  
ATOM   1110  CD2 TYR    81      72.660 104.900  57.299  1.00  0.00           C  
ATOM   1111  HD2 TYR    81      72.737 105.129  56.246  1.00  0.00           H  
ATOM   1112  C   TYR    81      67.930 106.266  57.068  1.00  0.00           C  
ATOM   1113  O   TYR    81      68.115 107.271  56.396  1.00  0.00           O  
ATOM   1114  N   GLY    82      66.724 106.033  57.607  1.00  0.00           N  
ATOM   1115  H   GLY    82      66.015 106.704  57.345  1.00  0.00           H  
ATOM   1116  CA  GLY    82      66.280 105.084  58.635  1.00  0.00           C  
ATOM   1117  HA2 GLY    82      66.999 104.265  58.660  1.00  0.00           H  
ATOM   1118  HA3 GLY    82      66.271 105.648  59.568  1.00  0.00           H  
ATOM   1119  C   GLY    82      64.891 104.493  58.347  1.00  0.00           C  
ATOM   1120  O   GLY    82      64.510 104.493  57.192  1.00  0.00           O  
ATOM   1121  N   SER    83      64.218 103.993  59.371  1.00  0.00           N  
ATOM   1122  H   SER    83      64.596 103.956  60.307  1.00  0.00           H  
ATOM   1123  CA  SER    83      62.732 103.591  59.333  1.00  0.00           C  
ATOM   1124  HA  SER    83      62.847 102.812  58.579  1.00  0.00           H  
ATOM   1125  CB  SER    83      62.277 103.048  60.595  1.00  0.00           C  
ATOM   1126  HB2 SER    83      63.091 102.390  60.901  1.00  0.00           H  
ATOM   1127  HB3 SER    83      62.407 103.838  61.334  1.00  0.00           H  
ATOM   1128  OG  SER    83      61.006 102.475  60.469  1.00  0.00           O  
ATOM   1129  HG  SER    83      60.683 102.097  61.289  1.00  0.00           H  
ATOM   1130  C   SER    83      61.803 104.689  58.769  1.00  0.00           C  
ATOM   1131  O   SER    83      62.040 105.856  58.993  1.00  0.00           O  
ATOM   1132  N   SER    84      60.637 104.444  58.157  1.00  0.00           N  
ATOM   1133  H   SER    84      60.040 105.256  58.089  1.00  0.00           H  
ATOM   1134  CA  SER    84      60.138 103.253  57.545  1.00  0.00           C  
ATOM   1135  HA  SER    84      59.822 102.603  58.362  1.00  0.00           H  
ATOM   1136  CB  SER    84      58.900 103.465  56.620  1.00  0.00           C  
ATOM   1137  HB2 SER    84      58.102 103.970  57.164  1.00  0.00           H  
ATOM   1138  HB3 SER    84      59.144 104.127  55.789  1.00  0.00           H  
ATOM   1139  OG  SER    84      58.384 102.220  56.298  1.00  0.00           O  
ATOM   1140  HG  SER    84      57.492 102.346  56.630  1.00  0.00           H  
ATOM   1141  C   SER    84      61.160 102.443  56.762  1.00  0.00           C  
ATOM   1142  O   SER    84      61.982 103.025  56.005  1.00  0.00           O  
ATOM   1143  N   GLN    85      61.148 101.131  56.757  1.00  0.00           N  
ATOM   1144  H   GLN    85      60.357 100.789  57.285  1.00  0.00           H  
ATOM   1145  CA  GLN    85      61.826 100.267  55.802  1.00  0.00           C  
ATOM   1146  HA  GLN    85      62.898 100.466  55.794  1.00  0.00           H  
ATOM   1147  CB  GLN    85      61.615  98.795  56.291  1.00  0.00           C  
ATOM   1148  HB2 GLN    85      60.576  98.468  56.264  1.00  0.00           H  
ATOM   1149  HB3 GLN    85      62.087  98.226  55.490  1.00  0.00           H  
ATOM   1150  CG  GLN    85      62.402  98.494  57.598  1.00  0.00           C  
ATOM   1151  HG2 GLN    85      62.623  97.428  57.645  1.00  0.00           H  
ATOM   1152  HG3 GLN    85      63.387  98.954  57.524  1.00  0.00           H  
ATOM   1153  CD  GLN    85      61.561  98.853  58.819  1.00  0.00           C  
ATOM   1154  OE1 GLN    85      60.347  98.630  58.999  1.00  0.00           O  
ATOM   1155  NE2 GLN    85      62.271  99.469  59.693  1.00  0.00           N  
ATOM   1156 HE21 GLN    85      61.916  99.510  60.637  1.00  0.00           H  
ATOM   1157 HE22 GLN    85      63.255  99.651  59.559  1.00  0.00           H  
ATOM   1158  C   GLN    85      61.276 100.395  54.445  1.00  0.00           C  
ATOM   1159  O   GLN    85      61.976 100.014  53.473  1.00  0.00           O  
ATOM   1160  N   SER    86      59.989 100.902  54.284  1.00  0.00           N  
ATOM   1161  H   SER    86      59.702 101.339  55.148  1.00  0.00           H  
ATOM   1162  CA  SER    86      59.161 100.912  53.060  1.00  0.00           C  
ATOM   1163  HA  SER    86      58.298 101.558  53.219  1.00  0.00           H  
ATOM   1164  CB  SER    86      59.875 101.522  51.841  1.00  0.00           C  
ATOM   1165  HB2 SER    86      60.767 100.951  51.581  1.00  0.00           H  
ATOM   1166  HB3 SER    86      59.279 101.319  50.951  1.00  0.00           H  
ATOM   1167  OG  SER    86      59.947 102.832  52.072  1.00  0.00           O  
ATOM   1168  HG  SER    86      59.321 103.217  51.454  1.00  0.00           H  
ATOM   1169  C   SER    86      58.627  99.483  52.914  1.00  0.00           C  
ATOM   1170  O   SER    86      58.606  98.970  51.849  1.00  0.00           O  
ATOM   1171  N   SER    87      58.315  98.707  54.027  1.00  0.00           N  
ATOM   1172  H   SER    87      58.327  99.122  54.947  1.00  0.00           H  
ATOM   1173  CA  SER    87      57.878  97.295  54.020  1.00  0.00           C  
ATOM   1174  HA  SER    87      58.279  96.820  53.124  1.00  0.00           H  
ATOM   1175  CB  SER    87      58.286  96.560  55.268  1.00  0.00           C  
ATOM   1176  HB2 SER    87      59.374  96.618  55.253  1.00  0.00           H  
ATOM   1177  HB3 SER    87      57.949  97.193  56.089  1.00  0.00           H  
ATOM   1178  OG  SER    87      57.916  95.153  55.268  1.00  0.00           O  
ATOM   1179  HG  SER    87      57.244  95.171  55.954  1.00  0.00           H  
ATOM   1180  C   SER    87      56.302  97.388  53.794  1.00  0.00           C  
ATOM   1181  O   SER    87      55.607  98.183  54.369  1.00  0.00           O  
ATOM   1182  N   GLN    88      55.818  96.440  52.970  1.00  0.00           N  
ATOM   1183  H   GLN    88      56.590  95.922  52.576  1.00  0.00           H  
ATOM   1184  CA  GLN    88      54.443  96.250  52.587  1.00  0.00           C  
ATOM   1185  HA  GLN    88      53.754  96.530  53.384  1.00  0.00           H  
ATOM   1186  CB  GLN    88      54.124  97.196  51.428  1.00  0.00           C  
ATOM   1187  HB2 GLN    88      53.039  97.108  51.366  1.00  0.00           H  
ATOM   1188  HB3 GLN    88      54.301  98.220  51.756  1.00  0.00           H  
ATOM   1189  CG  GLN    88      54.812  96.976  50.104  1.00  0.00           C  
ATOM   1190  HG2 GLN    88      55.860  96.705  50.232  1.00  0.00           H  
ATOM   1191  HG3 GLN    88      54.325  96.150  49.587  1.00  0.00           H  
ATOM   1192  CD  GLN    88      54.928  98.179  49.112  1.00  0.00           C  
ATOM   1193  OE1 GLN    88      54.384  99.239  49.266  1.00  0.00           O  
ATOM   1194  NE2 GLN    88      55.709  97.995  48.018  1.00  0.00           N  
ATOM   1195 HE21 GLN    88      56.130  97.099  47.819  1.00  0.00           H  
ATOM   1196 HE22 GLN    88      55.822  98.738  47.343  1.00  0.00           H  
ATOM   1197  C   GLN    88      54.239  94.778  52.280  1.00  0.00           C  
ATOM   1198  O   GLN    88      54.950  94.204  51.436  1.00  0.00           O  
ATOM   1199  N   SER    89      53.153  94.254  52.868  1.00  0.00           N  
ATOM   1200  H   SER    89      52.669  94.730  53.616  1.00  0.00           H  
ATOM   1201  CA  SER    89      52.819  92.818  52.626  1.00  0.00           C  
ATOM   1202  HA  SER    89      53.697  92.204  52.829  1.00  0.00           H  
ATOM   1203  CB  SER    89      51.658  92.430  53.577  1.00  0.00           C  
ATOM   1204  HB2 SER    89      51.856  92.835  54.569  1.00  0.00           H  
ATOM   1205  HB3 SER    89      50.786  92.961  53.195  1.00  0.00           H  
ATOM   1206  OG  SER    89      51.355  91.045  53.579  1.00  0.00           O  
ATOM   1207  HG  SER    89      50.407  90.989  53.723  1.00  0.00           H  
ATOM   1208  C   SER    89      52.540  92.517  51.135  1.00  0.00           C  
ATOM   1209  O   SER    89      51.996  93.354  50.421  1.00  0.00           O  
ATOM   1210  N   SER    90      52.762  91.300  50.618  1.00  0.00           N  
ATOM   1211  H   SER    90      53.135  90.553  51.187  1.00  0.00           H  
ATOM   1212  CA  SER    90      52.475  90.963  49.181  1.00  0.00           C  
ATOM   1213  HA  SER    90      52.997  91.703  48.574  1.00  0.00           H  
ATOM   1214  CB  SER    90      53.302  89.664  48.909  1.00  0.00           C  
ATOM   1215  HB2 SER    90      54.284  90.038  49.200  1.00  0.00           H  
ATOM   1216  HB3 SER    90      53.051  88.742  49.434  1.00  0.00           H  
ATOM   1217  OG  SER    90      53.262  89.400  47.529  1.00  0.00           O  
ATOM   1218  HG  SER    90      52.674  88.641  47.507  1.00  0.00           H  
ATOM   1219  C   SER    90      51.001  90.931  48.852  1.00  0.00           C  
ATOM   1220  O   SER    90      50.154  90.487  49.661  1.00  0.00           O  
ATOM   1221  N   TYR    91      50.688  91.174  47.572  1.00  0.00           N  
ATOM   1222  H   TYR    91      51.425  91.383  46.914  1.00  0.00           H  
ATOM   1223  CA  TYR    91      49.298  91.129  47.071  1.00  0.00           C  
ATOM   1224  HA  TYR    91      48.657  90.645  47.808  1.00  0.00           H  
ATOM   1225  CB  TYR    91      48.760  92.579  46.952  1.00  0.00           C  
ATOM   1226  HB2 TYR    91      48.824  93.121  47.896  1.00  0.00           H  
ATOM   1227  HB3 TYR    91      49.423  93.119  46.276  1.00  0.00           H  
ATOM   1228  CG  TYR    91      47.274  92.657  46.397  1.00  0.00           C  
ATOM   1229  CD1 TYR    91      46.999  93.048  45.089  1.00  0.00           C  
ATOM   1230  HD1 TYR    91      47.752  93.256  44.342  1.00  0.00           H  
ATOM   1231  CE1 TYR    91      45.652  93.187  44.592  1.00  0.00           C  
ATOM   1232  HE1 TYR    91      45.474  93.388  43.545  1.00  0.00           H  
ATOM   1233  CZ  TYR    91      44.583  92.876  45.484  1.00  0.00           C  
ATOM   1234  OH  TYR    91      43.325  92.956  44.991  1.00  0.00           O  
ATOM   1235  HH  TYR    91      43.416  93.303  44.100  1.00  0.00           H  
ATOM   1236  CE2 TYR    91      44.844  92.540  46.871  1.00  0.00           C  
ATOM   1237  HE2 TYR    91      44.011  92.382  47.541  1.00  0.00           H  
ATOM   1238  CD2 TYR    91      46.215  92.495  47.283  1.00  0.00           C  
ATOM   1239  HD2 TYR    91      46.435  92.172  48.290  1.00  0.00           H  
ATOM   1240  C   TYR    91      49.232  90.291  45.753  1.00  0.00           C  
ATOM   1241  O   TYR    91      50.156  90.461  44.977  1.00  0.00           O  
ATOM   1242  N   GLY    92      48.282  89.422  45.472  1.00  0.00           N  
ATOM   1243  H   GLY    92      48.562  88.924  44.640  1.00  0.00           H  
ATOM   1244  CA  GLY    92      47.182  88.949  46.315  1.00  0.00           C  
ATOM   1245  HA2 GLY    92      46.657  89.853  46.620  1.00  0.00           H  
ATOM   1246  HA3 GLY    92      46.449  88.360  45.763  1.00  0.00           H  
ATOM   1247  C   GLY    92      47.670  88.006  47.473  1.00  0.00           C  
ATOM   1248  O   GLY    92      48.869  87.809  47.693  1.00  0.00           O  
ATOM   1249  N   GLN    93      46.788  87.531  48.344  1.00  0.00           N  
ATOM   1250  H   GLN    93      45.810  87.715  48.176  1.00  0.00           H  
ATOM   1251  CA  GLN    93      47.112  86.407  49.319  1.00  0.00           C  
ATOM   1252  HA  GLN    93      48.019  85.914  48.971  1.00  0.00           H  
ATOM   1253  CB  GLN    93      47.472  86.782  50.747  1.00  0.00           C  
ATOM   1254  HB2 GLN    93      46.677  87.354  51.224  1.00  0.00           H  
ATOM   1255  HB3 GLN    93      47.641  85.885  51.344  1.00  0.00           H  
ATOM   1256  CG  GLN    93      48.707  87.687  50.846  1.00  0.00           C  
ATOM   1257  HG2 GLN    93      48.667  88.330  49.968  1.00  0.00           H  
ATOM   1258  HG3 GLN    93      48.617  88.269  51.763  1.00  0.00           H  
ATOM   1259  CD  GLN    93      50.023  86.938  50.849  1.00  0.00           C  
ATOM   1260  OE1 GLN    93      50.117  85.754  50.997  1.00  0.00           O  
ATOM   1261  NE2 GLN    93      51.098  87.681  50.756  1.00  0.00           N  
ATOM   1262 HE21 GLN    93      51.998  87.252  50.915  1.00  0.00           H  
ATOM   1263 HE22 GLN    93      51.029  88.664  50.535  1.00  0.00           H  
ATOM   1264  C   GLN    93      46.049  85.252  49.318  1.00  0.00           C  
ATOM   1265  O   GLN    93      44.903  85.587  49.445  1.00  0.00           O  
ATOM   1266  N   GLN    94      46.487  84.018  49.178  1.00  0.00           N  
ATOM   1267  H   GLN    94      47.485  83.863  49.213  1.00  0.00           H  
ATOM   1268  CA  GLN    94      45.610  82.909  48.785  1.00  0.00           C  
ATOM   1269  HA  GLN    94      44.541  83.097  48.889  1.00  0.00           H  
ATOM   1270  CB  GLN    94      45.780  82.726  47.298  1.00  0.00           C  
ATOM   1271  HB2 GLN    94      45.541  83.695  46.859  1.00  0.00           H  
ATOM   1272  HB3 GLN    94      46.820  82.431  47.160  1.00  0.00           H  
ATOM   1273  CG  GLN    94      44.965  81.572  46.682  1.00  0.00           C  
ATOM   1274  HG2 GLN    94      45.389  80.650  47.079  1.00  0.00           H  
ATOM   1275  HG3 GLN    94      43.931  81.608  47.024  1.00  0.00           H  
ATOM   1276  CD  GLN    94      45.002  81.497  45.170  1.00  0.00           C  
ATOM   1277  OE1 GLN    94      45.631  82.239  44.431  1.00  0.00           O  
ATOM   1278  NE2 GLN    94      44.389  80.501  44.596  1.00  0.00           N  
ATOM   1279 HE21 GLN    94      44.017  79.835  45.258  1.00  0.00           H  
ATOM   1280 HE22 GLN    94      44.573  80.236  43.638  1.00  0.00           H  
ATOM   1281  C   GLN    94      45.906  81.643  49.654  1.00  0.00           C  
ATOM   1282  O   GLN    94      47.024  81.031  49.529  1.00  0.00           O  
ATOM   1283  N   SER    95      44.872  81.139  50.288  1.00  0.00           N  
ATOM   1284  H   SER    95      43.956  81.525  50.110  1.00  0.00           H  
ATOM   1285  CA  SER    95      45.001  79.861  51.018  1.00  0.00           C  
ATOM   1286  HA  SER    95      45.920  79.924  51.601  1.00  0.00           H  
ATOM   1287  CB  SER    95      43.743  79.744  51.955  1.00  0.00           C  
ATOM   1288  HB2 SER    95      43.717  80.531  52.709  1.00  0.00           H  
ATOM   1289  HB3 SER    95      42.813  79.878  51.402  1.00  0.00           H  
ATOM   1290  OG  SER    95      43.567  78.566  52.640  1.00  0.00           O  
ATOM   1291  HG  SER    95      42.827  78.167  52.177  1.00  0.00           H  
ATOM   1292  C   SER    95      45.113  78.611  50.167  1.00  0.00           C  
ATOM   1293  O   SER    95      44.399  78.518  49.170  1.00  0.00           O  
ATOM   1294  N   SER    96      45.827  77.545  50.619  1.00  0.00           N  
ATOM   1295  H   SER    96      46.081  77.578  51.596  1.00  0.00           H  
ATOM   1296  CA  SER    96      46.082  76.375  49.828  1.00  0.00           C  
ATOM   1297  HA  SER    96      46.451  76.644  48.839  1.00  0.00           H  
ATOM   1298  CB  SER    96      47.215  75.503  50.437  1.00  0.00           C  
ATOM   1299  HB2 SER    96      47.615  74.908  49.616  1.00  0.00           H  
ATOM   1300  HB3 SER    96      47.995  76.176  50.795  1.00  0.00           H  
ATOM   1301  OG  SER    96      46.841  74.656  51.465  1.00  0.00           O  
ATOM   1302  HG  SER    96      46.757  73.815  51.010  1.00  0.00           H  
ATOM   1303  C   SER    96      44.801  75.583  49.597  1.00  0.00           C  
ATOM   1304  O   SER    96      43.874  75.394  50.413  1.00  0.00           O  
ATOM   1305  N   TYR    97      44.605  74.936  48.422  1.00  0.00           N  
ATOM   1306  H   TYR    97      43.712  74.463  48.423  1.00  0.00           H  
ATOM   1307  CA  TYR    97      45.412  74.889  47.157  1.00  0.00           C  
ATOM   1308  HA  TYR    97      44.932  74.080  46.605  1.00  0.00           H  
ATOM   1309  CB  TYR    97      45.149  76.202  46.535  1.00  0.00           C  
ATOM   1310  HB2 TYR    97      44.073  76.337  46.424  1.00  0.00           H  
ATOM   1311  HB3 TYR    97      45.631  77.020  47.069  1.00  0.00           H  
ATOM   1312  CG  TYR    97      45.643  76.410  45.138  1.00  0.00           C  
ATOM   1313  CD1 TYR    97      46.775  77.263  44.893  1.00  0.00           C  
ATOM   1314  HD1 TYR    97      47.275  77.762  45.710  1.00  0.00           H  
ATOM   1315  CE1 TYR    97      47.207  77.484  43.597  1.00  0.00           C  
ATOM   1316  HE1 TYR    97      48.109  78.024  43.351  1.00  0.00           H  
ATOM   1317  CZ  TYR    97      46.594  76.843  42.492  1.00  0.00           C  
ATOM   1318  OH  TYR    97      47.192  76.895  41.303  1.00  0.00           O  
ATOM   1319  HH  TYR    97      47.883  77.560  41.269  1.00  0.00           H  
ATOM   1320  CE2 TYR    97      45.413  76.069  42.749  1.00  0.00           C  
ATOM   1321  HE2 TYR    97      44.939  75.570  41.917  1.00  0.00           H  
ATOM   1322  CD2 TYR    97      44.939  75.881  44.052  1.00  0.00           C  
ATOM   1323  HD2 TYR    97      44.063  75.283  44.254  1.00  0.00           H  
ATOM   1324  C   TYR    97      46.894  74.453  47.284  1.00  0.00           C  
ATOM   1325  O   TYR    97      47.815  75.295  47.045  1.00  0.00           O  
ATOM   1326  N   PRO    98      47.163  73.205  47.688  1.00  0.00           N  
ATOM   1327  CD  PRO    98      48.532  72.754  47.610  1.00  0.00           C  
ATOM   1328  HD2 PRO    98      49.183  73.030  48.440  1.00  0.00           H  
ATOM   1329  HD3 PRO    98      49.047  72.964  46.672  1.00  0.00           H  
ATOM   1330  CG  PRO    98      48.407  71.256  47.748  1.00  0.00           C  
ATOM   1331  HG2 PRO    98      48.624  70.911  48.759  1.00  0.00           H  
ATOM   1332  HG3 PRO    98      49.157  70.846  47.072  1.00  0.00           H  
ATOM   1333  CB  PRO    98      47.052  70.872  47.357  1.00  0.00           C  
ATOM   1334  HB2 PRO    98      46.748  69.846  47.568  1.00  0.00           H  
ATOM   1335  HB3 PRO    98      47.045  70.795  46.270  1.00  0.00           H  
ATOM   1336  CA  PRO    98      46.261  72.066  47.854  1.00  0.00           C  
ATOM   1337  HA  PRO    98      45.402  72.251  47.208  1.00  0.00           H  
ATOM   1338  C   PRO    98      45.624  71.968  49.249  1.00  0.00           C  
ATOM   1339  O   PRO    98      46.312  72.373  50.246  1.00  0.00           O  
ATOM   1340  N   GLY    99      44.368  71.435  49.325  1.00  0.00           N  
ATOM   1341  H   GLY    99      43.896  71.027  48.531  1.00  0.00           H  
ATOM   1342  CA  GLY    99      43.600  71.477  50.566  1.00  0.00           C  
ATOM   1343  HA2 GLY    99      43.366  72.515  50.803  1.00  0.00           H  
ATOM   1344  HA3 GLY    99      42.729  70.870  50.317  1.00  0.00           H  
ATOM   1345  C   GLY    99      44.305  70.791  51.778  1.00  0.00           C  
ATOM   1346  O   GLY    99      45.190  69.934  51.622  1.00  0.00           O  
ATOM   1347  N   TYR   100      43.855  71.169  53.010  1.00  0.00           N  
ATOM   1348  H   TYR   100      42.938  71.571  53.142  1.00  0.00           H  
ATOM   1349  CA  TYR   100      44.478  70.802  54.288  1.00  0.00           C  
ATOM   1350  HA  TYR   100      45.312  70.125  54.104  1.00  0.00           H  
ATOM   1351  CB  TYR   100      45.067  72.127  54.904  1.00  0.00           C  
ATOM   1352  HB2 TYR   100      45.543  71.840  55.841  1.00  0.00           H  
ATOM   1353  HB3 TYR   100      45.948  72.477  54.366  1.00  0.00           H  
ATOM   1354  CG  TYR   100      44.017  73.269  54.929  1.00  0.00           C  
ATOM   1355  CD1 TYR   100      44.092  74.160  53.827  1.00  0.00           C  
ATOM   1356  HD1 TYR   100      44.763  73.999  52.996  1.00  0.00           H  
ATOM   1357  CE1 TYR   100      43.321  75.343  53.831  1.00  0.00           C  
ATOM   1358  HE1 TYR   100      43.467  75.956  52.954  1.00  0.00           H  
ATOM   1359  CZ  TYR   100      42.435  75.601  54.881  1.00  0.00           C  
ATOM   1360  OH  TYR   100      41.657  76.714  54.729  1.00  0.00           O  
ATOM   1361  HH  TYR   100      41.258  76.906  55.580  1.00  0.00           H  
ATOM   1362  CE2 TYR   100      42.525  74.867  56.050  1.00  0.00           C  
ATOM   1363  HE2 TYR   100      41.972  75.232  56.903  1.00  0.00           H  
ATOM   1364  CD2 TYR   100      43.306  73.698  56.055  1.00  0.00           C  
ATOM   1365  HD2 TYR   100      43.416  73.126  56.965  1.00  0.00           H  
ATOM   1366  C   TYR   100      43.595  70.072  55.328  1.00  0.00           C  
ATOM   1367  O   TYR   100      44.093  69.655  56.356  1.00  0.00           O  
ATOM   1368  N   GLY   101      42.266  70.158  55.120  1.00  0.00           N  
ATOM   1369  H   GLY   101      41.970  70.336  54.170  1.00  0.00           H  
ATOM   1370  CA  GLY   101      41.262  69.704  56.044  1.00  0.00           C  
ATOM   1371  HA2 GLY   101      41.513  70.150  57.006  1.00  0.00           H  
ATOM   1372  HA3 GLY   101      40.249  69.938  55.716  1.00  0.00           H  
ATOM   1373  C   GLY   101      41.257  68.198  56.344  1.00  0.00           C  
ATOM   1374  O   GLY   101      41.053  67.774  57.487  1.00  0.00           O  
ATOM   1375  N   GLN   102      41.556  67.474  55.226  1.00  0.00           N  
ATOM   1376  H   GLN   102      41.565  67.980  54.352  1.00  0.00           H  
ATOM   1377  CA  GLN   102      41.446  65.962  55.005  1.00  0.00           C  
ATOM   1378  HA  GLN   102      40.381  65.755  55.106  1.00  0.00           H  
ATOM   1379  CB  GLN   102      41.887  65.565  53.568  1.00  0.00           C  
ATOM   1380  HB2 GLN   102      41.419  64.591  53.422  1.00  0.00           H  
ATOM   1381  HB3 GLN   102      41.316  66.222  52.912  1.00  0.00           H  
ATOM   1382  CG  GLN   102      43.432  65.595  53.252  1.00  0.00           C  
ATOM   1383  HG2 GLN   102      43.969  65.096  54.059  1.00  0.00           H  
ATOM   1384  HG3 GLN   102      43.688  64.999  52.376  1.00  0.00           H  
ATOM   1385  CD  GLN   102      43.946  66.992  52.956  1.00  0.00           C  
ATOM   1386  OE1 GLN   102      43.131  67.866  52.760  1.00  0.00           O  
ATOM   1387  NE2 GLN   102      45.242  67.300  53.004  1.00  0.00           N  
ATOM   1388 HE21 GLN   102      45.923  66.612  53.291  1.00  0.00           H  
ATOM   1389 HE22 GLN   102      45.505  68.153  52.532  1.00  0.00           H  
ATOM   1390  C   GLN   102      42.080  65.103  56.084  1.00  0.00           C  
ATOM   1391  O   GLN   102      43.030  65.495  56.751  1.00  0.00           O  
ATOM   1392  N   GLN   103      41.532  63.888  56.193  1.00  0.00           N  
ATOM   1393  H   GLN   103      40.904  63.566  55.471  1.00  0.00           H  
ATOM   1394  CA  GLN   103      42.094  62.874  57.081  1.00  0.00           C  
ATOM   1395  HA  GLN   103      42.023  63.212  58.115  1.00  0.00           H  
ATOM   1396  CB  GLN   103      41.247  61.570  56.956  1.00  0.00           C  
ATOM   1397  HB2 GLN   103      40.202  61.793  57.173  1.00  0.00           H  
ATOM   1398  HB3 GLN   103      41.147  61.236  55.924  1.00  0.00           H  
ATOM   1399  CG  GLN   103      41.686  60.365  57.742  1.00  0.00           C  
ATOM   1400  HG2 GLN   103      40.981  59.567  57.514  1.00  0.00           H  
ATOM   1401  HG3 GLN   103      42.676  60.071  57.391  1.00  0.00           H  
ATOM   1402  CD  GLN   103      41.703  60.520  59.272  1.00  0.00           C  
ATOM   1403  OE1 GLN   103      40.793  61.105  59.886  1.00  0.00           O  
ATOM   1404  NE2 GLN   103      42.649  60.001  60.030  1.00  0.00           N  
ATOM   1405 HE21 GLN   103      42.591  60.409  60.952  1.00  0.00           H  
ATOM   1406 HE22 GLN   103      43.463  59.538  59.651  1.00  0.00           H  
ATOM   1407  C   GLN   103      43.509  62.539  56.607  1.00  0.00           C  
ATOM   1408  O   GLN   103      43.670  62.227  55.513  1.00  0.00           O  
ATOM   1409  N   PRO   104      44.522  62.539  57.518  1.00  0.00           N  
ATOM   1410  CD  PRO   104      44.506  63.082  58.844  1.00  0.00           C  
ATOM   1411  HD2 PRO   104      43.912  62.505  59.552  1.00  0.00           H  
ATOM   1412  HD3 PRO   104      44.212  64.131  58.811  1.00  0.00           H  
ATOM   1413  CG  PRO   104      45.932  62.974  59.419  1.00  0.00           C  
ATOM   1414  HG2 PRO   104      45.814  62.168  60.143  1.00  0.00           H  
ATOM   1415  HG3 PRO   104      46.267  63.832  60.001  1.00  0.00           H  
ATOM   1416  CB  PRO   104      46.877  62.569  58.332  1.00  0.00           C  
ATOM   1417  HB2 PRO   104      47.673  61.917  58.690  1.00  0.00           H  
ATOM   1418  HB3 PRO   104      47.381  63.425  57.883  1.00  0.00           H  
ATOM   1419  CA  PRO   104      45.883  61.996  57.280  1.00  0.00           C  
ATOM   1420  HA  PRO   104      46.241  62.237  56.279  1.00  0.00           H  
ATOM   1421  C   PRO   104      45.987  60.448  57.357  1.00  0.00           C  
ATOM   1422  O   PRO   104      45.081  59.862  58.035  1.00  0.00           O  
ATOM   1423  N   ALA   105      46.871  59.790  56.607  1.00  0.00           N  
ATOM   1424  H   ALA   105      47.457  60.349  56.004  1.00  0.00           H  
ATOM   1425  CA  ALA   105      46.998  58.332  56.362  1.00  0.00           C  
ATOM   1426  HA  ALA   105      46.011  57.883  56.470  1.00  0.00           H  
ATOM   1427  CB  ALA   105      47.367  58.019  54.897  1.00  0.00           C  
ATOM   1428  HB1 ALA   105      46.977  57.078  54.510  1.00  0.00           H  
ATOM   1429  HB2 ALA   105      46.848  58.795  54.336  1.00  0.00           H  
ATOM   1430  HB3 ALA   105      48.436  58.209  54.799  1.00  0.00           H  
ATOM   1431  C   ALA   105      47.935  57.535  57.261  1.00  0.00           C  
ATOM   1432  O   ALA   105      48.872  58.126  57.862  1.00  0.00           O  
ATOM   1433  N   PRO   106      47.611  56.229  57.494  1.00  0.00           N  
ATOM   1434  CD  PRO   106      46.548  55.430  56.937  1.00  0.00           C  
ATOM   1435  HD2 PRO   106      46.612  55.453  55.849  1.00  0.00           H  
ATOM   1436  HD3 PRO   106      45.598  55.872  57.236  1.00  0.00           H  
ATOM   1437  CG  PRO   106      46.781  53.963  57.463  1.00  0.00           C  
ATOM   1438  HG2 PRO   106      47.325  53.388  56.714  1.00  0.00           H  
ATOM   1439  HG3 PRO   106      45.872  53.423  57.730  1.00  0.00           H  
ATOM   1440  CB  PRO   106      47.664  54.180  58.714  1.00  0.00           C  
ATOM   1441  HB2 PRO   106      48.328  53.328  58.860  1.00  0.00           H  
ATOM   1442  HB3 PRO   106      47.055  54.322  59.607  1.00  0.00           H  
ATOM   1443  CA  PRO   106      48.478  55.462  58.408  1.00  0.00           C  
ATOM   1444  HA  PRO   106      48.523  56.083  59.303  1.00  0.00           H  
ATOM   1445  C   PRO   106      49.901  55.136  57.873  1.00  0.00           C  
ATOM   1446  O   PRO   106      50.136  55.118  56.620  1.00  0.00           O  
ATOM   1447  N   SER   107      50.849  54.872  58.774  1.00  0.00           N  
ATOM   1448  H   SER   107      50.569  54.919  59.743  1.00  0.00           H  
ATOM   1449  CA  SER   107      52.250  54.709  58.321  1.00  0.00           C  
ATOM   1450  HA  SER   107      52.410  55.663  57.818  1.00  0.00           H  
ATOM   1451  CB  SER   107      53.165  54.569  59.592  1.00  0.00           C  
ATOM   1452  HB2 SER   107      53.114  55.489  60.175  1.00  0.00           H  
ATOM   1453  HB3 SER   107      52.788  53.802  60.269  1.00  0.00           H  
ATOM   1454  OG  SER   107      54.536  54.313  59.161  1.00  0.00           O  
ATOM   1455  HG  SER   107      54.735  53.495  59.622  1.00  0.00           H  
ATOM   1456  C   SER   107      52.468  53.565  57.327  1.00  0.00           C  
ATOM   1457  O   SER   107      51.829  52.492  57.435  1.00  0.00           O  
ATOM   1458  N   SER   108      53.376  53.740  56.371  1.00  0.00           N  
ATOM   1459  H   SER   108      53.766  54.668  56.285  1.00  0.00           H  
ATOM   1460  CA  SER   108      53.837  52.691  55.396  1.00  0.00           C  
ATOM   1461  HA  SER   108      53.181  51.832  55.536  1.00  0.00           H  
ATOM   1462  CB  SER   108      53.719  53.201  53.979  1.00  0.00           C  
ATOM   1463  HB2 SER   108      53.880  52.377  53.283  1.00  0.00           H  
ATOM   1464  HB3 SER   108      52.705  53.531  53.751  1.00  0.00           H  
ATOM   1465  OG  SER   108      54.635  54.213  53.625  1.00  0.00           O  
ATOM   1466  HG  SER   108      54.236  54.929  53.124  1.00  0.00           H  
ATOM   1467  C   SER   108      55.276  52.207  55.740  1.00  0.00           C  
ATOM   1468  O   SER   108      55.897  51.560  54.948  1.00  0.00           O  
ATOM   1469  N   THR   109      55.696  52.566  56.953  1.00  0.00           N  
ATOM   1470  H   THR   109      55.151  53.148  57.572  1.00  0.00           H  
ATOM   1471  CA  THR   109      57.142  52.712  57.321  1.00  0.00           C  
ATOM   1472  HA  THR   109      57.648  52.360  56.422  1.00  0.00           H  
ATOM   1473  CB  THR   109      57.572  54.176  57.380  1.00  0.00           C  
ATOM   1474  HB  THR   109      56.977  54.775  58.069  1.00  0.00           H  
ATOM   1475  CG2 THR   109      59.071  54.416  57.438  1.00  0.00           C  
ATOM   1476 HG21 THR   109      59.409  54.333  56.405  1.00  0.00           H  
ATOM   1477 HG22 THR   109      59.241  55.421  57.826  1.00  0.00           H  
ATOM   1478 HG23 THR   109      59.414  53.625  58.104  1.00  0.00           H  
ATOM   1479  OG1 THR   109      57.358  54.869  56.158  1.00  0.00           O  
ATOM   1480  HG1 THR   109      57.743  54.334  55.461  1.00  0.00           H  
ATOM   1481  C   THR   109      57.590  51.996  58.557  1.00  0.00           C  
ATOM   1482  O   THR   109      57.484  52.613  59.636  1.00  0.00           O  
ATOM   1483  N   SER   110      58.135  50.815  58.446  1.00  0.00           N  
ATOM   1484  H   SER   110      58.043  50.448  57.509  1.00  0.00           H  
ATOM   1485  CA  SER   110      58.333  49.976  59.622  1.00  0.00           C  
ATOM   1486  HA  SER   110      57.960  50.573  60.454  1.00  0.00           H  
ATOM   1487  CB  SER   110      57.371  48.745  59.499  1.00  0.00           C  
ATOM   1488  HB2 SER   110      56.378  49.151  59.304  1.00  0.00           H  
ATOM   1489  HB3 SER   110      57.784  48.081  58.740  1.00  0.00           H  
ATOM   1490  OG  SER   110      57.290  48.001  60.712  1.00  0.00           O  
ATOM   1491  HG  SER   110      57.070  47.081  60.551  1.00  0.00           H  
ATOM   1492  C   SER   110      59.773  49.578  59.786  1.00  0.00           C  
ATOM   1493  O   SER   110      60.539  49.525  58.815  1.00  0.00           O  
ATOM   1494  N   GLY   111      60.070  49.291  61.018  1.00  0.00           N  
ATOM   1495  H   GLY   111      59.271  49.333  61.634  1.00  0.00           H  
ATOM   1496  CA  GLY   111      61.420  48.695  61.349  1.00  0.00           C  
ATOM   1497  HA2 GLY   111      61.250  47.690  60.962  1.00  0.00           H  
ATOM   1498  HA3 GLY   111      62.257  49.128  60.802  1.00  0.00           H  
ATOM   1499  C   GLY   111      61.774  48.618  62.875  1.00  0.00           C  
ATOM   1500  O   GLY   111      60.986  48.102  63.655  1.00  0.00           O  
ATOM   1501  N   SER   112      62.859  49.135  63.448  1.00  0.00           N  
ATOM   1502  H   SER   112      63.024  48.903  64.417  1.00  0.00           H  
ATOM   1503  CA  SER   112      63.698  50.264  63.025  1.00  0.00           C  
ATOM   1504  HA  SER   112      64.031  50.734  63.951  1.00  0.00           H  
ATOM   1505  CB  SER   112      64.947  49.712  62.299  1.00  0.00           C  
ATOM   1506  HB2 SER   112      65.228  48.810  62.842  1.00  0.00           H  
ATOM   1507  HB3 SER   112      64.704  49.320  61.312  1.00  0.00           H  
ATOM   1508  OG  SER   112      65.988  50.729  62.278  1.00  0.00           O  
ATOM   1509  HG  SER   112      66.279  50.857  63.183  1.00  0.00           H  
ATOM   1510  C   SER   112      62.994  51.316  62.056  1.00  0.00           C  
ATOM   1511  O   SER   112      63.388  51.407  60.934  1.00  0.00           O  
ATOM   1512  N   TYR   113      61.932  52.047  62.468  1.00  0.00           N  
ATOM   1513  H   TYR   113      61.456  52.639  61.803  1.00  0.00           H  
ATOM   1514  CA  TYR   113      61.471  52.131  63.854  1.00  0.00           C  
ATOM   1515  HA  TYR   113      61.850  51.265  64.398  1.00  0.00           H  
ATOM   1516  CB  TYR   113      62.033  53.400  64.484  1.00  0.00           C  
ATOM   1517  HB2 TYR   113      61.602  54.310  64.066  1.00  0.00           H  
ATOM   1518  HB3 TYR   113      61.640  53.420  65.501  1.00  0.00           H  
ATOM   1519  CG  TYR   113      63.557  53.563  64.663  1.00  0.00           C  
ATOM   1520  CD1 TYR   113      64.098  53.406  65.924  1.00  0.00           C  
ATOM   1521  HD1 TYR   113      63.470  53.205  66.779  1.00  0.00           H  
ATOM   1522  CE1 TYR   113      65.496  53.565  66.061  1.00  0.00           C  
ATOM   1523  HE1 TYR   113      65.915  53.426  67.047  1.00  0.00           H  
ATOM   1524  CZ  TYR   113      66.317  54.010  65.040  1.00  0.00           C  
ATOM   1525  OH  TYR   113      67.551  54.462  65.329  1.00  0.00           O  
ATOM   1526  HH  TYR   113      67.996  54.754  64.530  1.00  0.00           H  
ATOM   1527  CE2 TYR   113      65.729  54.354  63.826  1.00  0.00           C  
ATOM   1528  HE2 TYR   113      66.281  54.829  63.028  1.00  0.00           H  
ATOM   1529  CD2 TYR   113      64.343  53.993  63.574  1.00  0.00           C  
ATOM   1530  HD2 TYR   113      63.806  54.273  62.680  1.00  0.00           H  
ATOM   1531  C   TYR   113      59.959  52.140  64.000  1.00  0.00           C  
ATOM   1532  O   TYR   113      59.341  52.758  63.094  1.00  0.00           O  
ATOM   1533  N   GLY   114      59.277  51.515  65.021  1.00  0.00           N  
ATOM   1534  H   GLY   114      59.847  50.958  65.640  1.00  0.00           H  
ATOM   1535  CA  GLY   114      57.773  51.398  64.955  1.00  0.00           C  
ATOM   1536  HA2 GLY   114      57.485  51.322  66.003  1.00  0.00           H  
ATOM   1537  HA3 GLY   114      57.392  52.301  64.477  1.00  0.00           H  
ATOM   1538  C   GLY   114      57.271  50.081  64.375  1.00  0.00           C  
ATOM   1539  O   GLY   114      57.752  49.498  63.428  1.00  0.00           O  
ATOM   1540  N   SER   115      56.177  49.527  64.762  1.00  0.00           N  
ATOM   1541  H   SER   115      55.918  48.724  64.207  1.00  0.00           H  
ATOM   1542  CA  SER   115      55.284  49.835  65.966  1.00  0.00           C  
ATOM   1543  HA  SER   115      55.873  50.448  66.648  1.00  0.00           H  
ATOM   1544  CB  SER   115      54.130  50.714  65.431  1.00  0.00           C  
ATOM   1545  HB2 SER   115      53.486  51.051  66.244  1.00  0.00           H  
ATOM   1546  HB3 SER   115      54.564  51.553  64.888  1.00  0.00           H  
ATOM   1547  OG  SER   115      53.321  49.931  64.564  1.00  0.00           O  
ATOM   1548  HG  SER   115      53.012  50.466  63.830  1.00  0.00           H  
ATOM   1549  C   SER   115      54.753  48.612  66.750  1.00  0.00           C  
ATOM   1550  O   SER   115      54.104  48.783  67.714  1.00  0.00           O  
ATOM   1551  N   SER   116      54.984  47.386  66.326  1.00  0.00           N  
ATOM   1552  H   SER   116      55.593  47.375  65.520  1.00  0.00           H  
ATOM   1553  CA  SER   116      54.389  46.213  66.900  1.00  0.00           C  
ATOM   1554  HA  SER   116      53.314  46.380  66.956  1.00  0.00           H  
ATOM   1555  CB  SER   116      54.379  45.066  65.843  1.00  0.00           C  
ATOM   1556  HB2 SER   116      53.945  44.180  66.306  1.00  0.00           H  
ATOM   1557  HB3 SER   116      53.936  45.362  64.892  1.00  0.00           H  
ATOM   1558  OG  SER   116      55.739  44.770  65.619  1.00  0.00           O  
ATOM   1559  HG  SER   116      55.748  44.044  64.990  1.00  0.00           H  
ATOM   1560  C   SER   116      55.082  45.719  68.161  1.00  0.00           C  
ATOM   1561  O   SER   116      56.111  46.204  68.606  1.00  0.00           O  
ATOM   1562  N   SER   117      54.564  44.664  68.754  1.00  0.00           N  
ATOM   1563  H   SER   117      53.824  44.201  68.245  1.00  0.00           H  
ATOM   1564  CA  SER   117      55.127  44.040  70.029  1.00  0.00           C  
ATOM   1565  HA  SER   117      55.617  44.885  70.512  1.00  0.00           H  
ATOM   1566  CB  SER   117      53.967  43.366  70.791  1.00  0.00           C  
ATOM   1567  HB2 SER   117      54.326  43.037  71.767  1.00  0.00           H  
ATOM   1568  HB3 SER   117      53.276  44.170  71.046  1.00  0.00           H  
ATOM   1569  OG  SER   117      53.364  42.326  69.956  1.00  0.00           O  
ATOM   1570  HG  SER   117      52.607  41.968  70.425  1.00  0.00           H  
ATOM   1571  C   SER   117      56.189  42.977  69.565  1.00  0.00           C  
ATOM   1572  O   SER   117      56.322  42.753  68.403  1.00  0.00           O  
ATOM   1573  N   GLN   118      56.968  42.252  70.461  1.00  0.00           N  
ATOM   1574  H   GLN   118      56.811  42.571  71.406  1.00  0.00           H  
ATOM   1575  CA  GLN   118      58.068  41.356  70.201  1.00  0.00           C  
ATOM   1576  HA  GLN   118      58.275  40.809  71.121  1.00  0.00           H  
ATOM   1577  CB  GLN   118      57.767  40.232  69.207  1.00  0.00           C  
ATOM   1578  HB2 GLN   118      57.434  40.544  68.217  1.00  0.00           H  
ATOM   1579  HB3 GLN   118      58.638  39.581  69.129  1.00  0.00           H  
ATOM   1580  CG  GLN   118      56.537  39.421  69.748  1.00  0.00           C  
ATOM   1581  HG2 GLN   118      55.769  40.066  70.175  1.00  0.00           H  
ATOM   1582  HG3 GLN   118      56.147  38.837  68.915  1.00  0.00           H  
ATOM   1583  CD  GLN   118      56.940  38.492  70.905  1.00  0.00           C  
ATOM   1584  OE1 GLN   118      58.046  38.463  71.420  1.00  0.00           O  
ATOM   1585  NE2 GLN   118      55.989  37.695  71.332  1.00  0.00           N  
ATOM   1586 HE21 GLN   118      55.073  37.616  70.913  1.00  0.00           H  
ATOM   1587 HE22 GLN   118      56.279  37.080  72.079  1.00  0.00           H  
ATOM   1588  C   GLN   118      59.412  42.166  69.922  1.00  0.00           C  
ATOM   1589  O   GLN   118      59.458  43.393  69.574  1.00  0.00           O  
ATOM   1590  N   SER   119      60.579  41.605  70.031  1.00  0.00           N  
ATOM   1591  H   SER   119      61.345  42.110  69.609  1.00  0.00           H  
ATOM   1592  CA  SER   119      61.059  40.354  70.605  1.00  0.00           C  
ATOM   1593  HA  SER   119      60.234  39.900  71.154  1.00  0.00           H  
ATOM   1594  CB  SER   119      61.471  39.330  69.531  1.00  0.00           C  
ATOM   1595  HB2 SER   119      60.545  39.142  68.988  1.00  0.00           H  
ATOM   1596  HB3 SER   119      62.065  39.864  68.789  1.00  0.00           H  
ATOM   1597  OG  SER   119      62.005  38.111  69.908  1.00  0.00           O  
ATOM   1598  HG  SER   119      62.908  38.249  70.202  1.00  0.00           H  
ATOM   1599  C   SER   119      62.228  40.679  71.644  1.00  0.00           C  
ATOM   1600  O   SER   119      63.115  41.421  71.304  1.00  0.00           O  
ATOM   1601  N   SER   120      62.302  40.032  72.829  1.00  0.00           N  
ATOM   1602  H   SER   120      61.459  39.540  73.090  1.00  0.00           H  
ATOM   1603  CA  SER   120      63.258  40.224  73.902  1.00  0.00           C  
ATOM   1604  HA  SER   120      63.723  41.204  73.800  1.00  0.00           H  
ATOM   1605  CB  SER   120      62.540  40.113  75.197  1.00  0.00           C  
ATOM   1606  HB2 SER   120      61.613  40.686  75.176  1.00  0.00           H  
ATOM   1607  HB3 SER   120      62.153  39.109  75.369  1.00  0.00           H  
ATOM   1608  OG  SER   120      63.346  40.447  76.297  1.00  0.00           O  
ATOM   1609  HG  SER   120      63.296  41.390  76.472  1.00  0.00           H  
ATOM   1610  C   SER   120      64.394  39.161  73.845  1.00  0.00           C  
ATOM   1611  O   SER   120      64.192  37.990  73.466  1.00  0.00           O  
ATOM   1612  N   SER   121      65.701  39.586  74.028  1.00  0.00           N  
ATOM   1613  H   SER   121      66.447  38.986  73.705  1.00  0.00           H  
ATOM   1614  CA  SER   121      66.095  40.958  74.173  1.00  0.00           C  
ATOM   1615  HA  SER   121      65.522  41.434  74.969  1.00  0.00           H  
ATOM   1616  CB  SER   121      67.511  40.969  74.646  1.00  0.00           C  
ATOM   1617  HB2 SER   121      67.566  40.387  75.566  1.00  0.00           H  
ATOM   1618  HB3 SER   121      68.280  40.444  74.079  1.00  0.00           H  
ATOM   1619  OG  SER   121      67.862  42.329  75.022  1.00  0.00           O  
ATOM   1620  HG  SER   121      68.809  42.336  75.179  1.00  0.00           H  
ATOM   1621  C   SER   121      65.863  41.759  72.910  1.00  0.00           C  
ATOM   1622  O   SER   121      65.860  41.211  71.843  1.00  0.00           O  
ATOM   1623  N   TYR   122      65.639  43.043  73.039  1.00  0.00           N  
ATOM   1624  H   TYR   122      65.740  43.457  73.955  1.00  0.00           H  
ATOM   1625  CA  TYR   122      65.542  43.987  71.998  1.00  0.00           C  
ATOM   1626  HA  TYR   122      64.897  43.471  71.288  1.00  0.00           H  
ATOM   1627  CB  TYR   122      64.806  45.225  72.466  1.00  0.00           C  
ATOM   1628  HB2 TYR   122      65.378  45.614  73.308  1.00  0.00           H  
ATOM   1629  HB3 TYR   122      64.757  46.001  71.703  1.00  0.00           H  
ATOM   1630  CG  TYR   122      63.310  45.003  72.946  1.00  0.00           C  
ATOM   1631  CD1 TYR   122      62.915  44.842  74.275  1.00  0.00           C  
ATOM   1632  HD1 TYR   122      63.722  44.939  74.986  1.00  0.00           H  
ATOM   1633  CE1 TYR   122      61.561  44.836  74.596  1.00  0.00           C  
ATOM   1634  HE1 TYR   122      61.176  44.747  75.601  1.00  0.00           H  
ATOM   1635  CZ  TYR   122      60.647  44.786  73.567  1.00  0.00           C  
ATOM   1636  OH  TYR   122      59.342  44.596  73.910  1.00  0.00           O  
ATOM   1637  HH  TYR   122      58.766  44.729  73.154  1.00  0.00           H  
ATOM   1638  CE2 TYR   122      61.024  44.875  72.263  1.00  0.00           C  
ATOM   1639  HE2 TYR   122      60.273  45.030  71.502  1.00  0.00           H  
ATOM   1640  CD2 TYR   122      62.339  45.070  71.929  1.00  0.00           C  
ATOM   1641  HD2 TYR   122      62.696  45.308  70.938  1.00  0.00           H  
ATOM   1642  C   TYR   122      66.924  44.292  71.449  1.00  0.00           C  
ATOM   1643  O   TYR   122      67.955  44.313  72.216  1.00  0.00           O  
ATOM   1644  N   GLY   123      67.117  44.615  70.135  1.00  0.00           N  
ATOM   1645  H   GLY   123      68.051  44.580  69.753  1.00  0.00           H  
ATOM   1646  CA  GLY   123      66.030  44.796  69.202  1.00  0.00           C  
ATOM   1647  HA2 GLY   123      66.013  43.875  68.620  1.00  0.00           H  
ATOM   1648  HA3 GLY   123      65.066  44.925  69.695  1.00  0.00           H  
ATOM   1649  C   GLY   123      66.355  45.984  68.250  1.00  0.00           C  
ATOM   1650  O   GLY   123      67.490  46.224  67.871  1.00  0.00           O  
ATOM   1651  N   GLN   124      65.334  46.713  67.677  1.00  0.00           N  
ATOM   1652  H   GLN   124      64.397  46.504  67.991  1.00  0.00           H  
ATOM   1653  CA  GLN   124      65.508  47.940  66.848  1.00  0.00           C  
ATOM   1654  HA  GLN   124      66.514  48.313  67.036  1.00  0.00           H  
ATOM   1655  CB  GLN   124      65.433  47.549  65.381  1.00  0.00           C  
ATOM   1656  HB2 GLN   124      64.525  46.952  65.301  1.00  0.00           H  
ATOM   1657  HB3 GLN   124      65.341  48.414  64.724  1.00  0.00           H  
ATOM   1658  CG  GLN   124      66.624  46.706  64.881  1.00  0.00           C  
ATOM   1659  HG2 GLN   124      67.514  47.210  65.256  1.00  0.00           H  
ATOM   1660  HG3 GLN   124      66.522  45.668  65.199  1.00  0.00           H  
ATOM   1661  CD  GLN   124      66.845  46.671  63.368  1.00  0.00           C  
ATOM   1662  OE1 GLN   124      67.803  47.231  62.842  1.00  0.00           O  
ATOM   1663  NE2 GLN   124      66.138  45.781  62.654  1.00  0.00           N  
ATOM   1664 HE21 GLN   124      65.515  45.130  63.111  1.00  0.00           H  
ATOM   1665 HE22 GLN   124      66.319  45.752  61.660  1.00  0.00           H  
ATOM   1666  C   GLN   124      64.485  48.970  67.252  1.00  0.00           C  
ATOM   1667  O   GLN   124      63.446  49.073  66.555  1.00  0.00           O  
ATOM   1668  N   PRO   125      64.664  49.828  68.321  1.00  0.00           N  
ATOM   1669  CD  PRO   125      63.575  50.676  68.741  1.00  0.00           C  
ATOM   1670  HD2 PRO   125      62.855  49.987  69.182  1.00  0.00           H  
ATOM   1671  HD3 PRO   125      63.134  51.262  67.935  1.00  0.00           H  
ATOM   1672  CG  PRO   125      64.177  51.704  69.647  1.00  0.00           C  
ATOM   1673  HG2 PRO   125      63.450  51.854  70.445  1.00  0.00           H  
ATOM   1674  HG3 PRO   125      64.408  52.612  69.089  1.00  0.00           H  
ATOM   1675  CB  PRO   125      65.394  50.998  70.302  1.00  0.00           C  
ATOM   1676  HB2 PRO   125      65.114  50.461  71.208  1.00  0.00           H  
ATOM   1677  HB3 PRO   125      66.240  51.658  70.496  1.00  0.00           H  
ATOM   1678  CA  PRO   125      65.797  50.080  69.166  1.00  0.00           C  
ATOM   1679  HA  PRO   125      66.588  50.591  68.617  1.00  0.00           H  
ATOM   1680  C   PRO   125      66.462  48.855  69.824  1.00  0.00           C  
ATOM   1681  O   PRO   125      65.927  47.951  70.473  1.00  0.00           O  
ATOM   1682  N   GLN   126      67.801  48.897  69.725  1.00  0.00           N  
ATOM   1683  H   GLN   126      68.068  49.739  69.236  1.00  0.00           H  
ATOM   1684  CA  GLN   126      68.708  48.028  70.419  1.00  0.00           C  
ATOM   1685  HA  GLN   126      68.363  47.046  70.096  1.00  0.00           H  
ATOM   1686  CB  GLN   126      70.099  48.157  69.870  1.00  0.00           C  
ATOM   1687  HB2 GLN   126      69.996  47.889  68.819  1.00  0.00           H  
ATOM   1688  HB3 GLN   126      70.413  49.187  70.042  1.00  0.00           H  
ATOM   1689  CG  GLN   126      71.073  47.200  70.526  1.00  0.00           C  
ATOM   1690  HG2 GLN   126      72.046  47.342  70.055  1.00  0.00           H  
ATOM   1691  HG3 GLN   126      71.010  47.363  71.602  1.00  0.00           H  
ATOM   1692  CD  GLN   126      70.723  45.729  70.396  1.00  0.00           C  
ATOM   1693  OE1 GLN   126      69.809  45.304  69.709  1.00  0.00           O  
ATOM   1694  NE2 GLN   126      71.547  44.836  70.878  1.00  0.00           N  
ATOM   1695 HE21 GLN   126      72.249  45.142  71.536  1.00  0.00           H  
ATOM   1696 HE22 GLN   126      71.211  43.902  70.690  1.00  0.00           H  
ATOM   1697  C   GLN   126      68.550  48.208  71.891  1.00  0.00           C  
ATOM   1698  O   GLN   126      68.620  49.348  72.341  1.00  0.00           O  
ATOM   1699  N   SER   127      68.378  47.089  72.644  1.00  0.00           N  
ATOM   1700  H   SER   127      68.276  46.194  72.187  1.00  0.00           H  
ATOM   1701  CA  SER   127      68.245  47.037  74.091  1.00  0.00           C  
ATOM   1702  HA  SER   127      68.336  45.965  74.266  1.00  0.00           H  
ATOM   1703  CB  SER   127      69.455  47.769  74.699  1.00  0.00           C  
ATOM   1704  HB2 SER   127      70.347  47.389  74.202  1.00  0.00           H  
ATOM   1705  HB3 SER   127      69.372  48.850  74.587  1.00  0.00           H  
ATOM   1706  OG  SER   127      69.641  47.488  76.060  1.00  0.00           O  
ATOM   1707  HG  SER   127      69.317  48.184  76.636  1.00  0.00           H  
ATOM   1708  C   SER   127      66.940  47.439  74.776  1.00  0.00           C  
ATOM   1709  O   SER   127      66.630  46.941  75.873  1.00  0.00           O  
ATOM   1710  N   GLY   128      66.165  48.413  74.236  1.00  0.00           N  
ATOM   1711  H   GLY   128      66.411  48.707  73.302  1.00  0.00           H  
ATOM   1712  CA  GLY   128      64.770  48.553  74.697  1.00  0.00           C  
ATOM   1713  HA2 GLY   128      64.174  47.699  74.376  1.00  0.00           H  
ATOM   1714  HA3 GLY   128      64.721  48.612  75.785  1.00  0.00           H  
ATOM   1715  C   GLY   128      64.167  49.841  74.182  1.00  0.00           C  
ATOM   1716  O   GLY   128      64.780  50.610  73.499  1.00  0.00           O  
ATOM   1717  N   SER   129      62.964  50.149  74.620  1.00  0.00           N  
ATOM   1718  H   SER   129      62.678  51.018  74.193  1.00  0.00           H  
ATOM   1719  CA  SER   129      61.962  49.261  75.293  1.00  0.00           C  
ATOM   1720  HA  SER   129      61.158  49.957  75.532  1.00  0.00           H  
ATOM   1721  CB  SER   129      61.375  48.111  74.497  1.00  0.00           C  
ATOM   1722  HB2 SER   129      62.133  47.333  74.399  1.00  0.00           H  
ATOM   1723  HB3 SER   129      60.530  47.748  75.082  1.00  0.00           H  
ATOM   1724  OG  SER   129      61.073  48.606  73.267  1.00  0.00           O  
ATOM   1725  HG  SER   129      61.868  48.479  72.745  1.00  0.00           H  
ATOM   1726  C   SER   129      62.389  48.797  76.747  1.00  0.00           C  
ATOM   1727  O   SER   129      62.318  47.590  77.032  1.00  0.00           O  
ATOM   1728  N   TYR   130      62.888  49.817  77.502  1.00  0.00           N  
ATOM   1729  H   TYR   130      62.883  50.714  77.037  1.00  0.00           H  
ATOM   1730  CA  TYR   130      63.597  49.798  78.775  1.00  0.00           C  
ATOM   1731  HA  TYR   130      63.244  48.978  79.400  1.00  0.00           H  
ATOM   1732  CB  TYR   130      65.104  49.592  78.573  1.00  0.00           C  
ATOM   1733  HB2 TYR   130      65.285  48.761  77.890  1.00  0.00           H  
ATOM   1734  HB3 TYR   130      65.476  50.494  78.087  1.00  0.00           H  
ATOM   1735  CG  TYR   130      65.960  49.376  79.855  1.00  0.00           C  
ATOM   1736  CD1 TYR   130      66.970  50.304  80.195  1.00  0.00           C  
ATOM   1737  HD1 TYR   130      67.044  51.253  79.683  1.00  0.00           H  
ATOM   1738  CE1 TYR   130      67.957  49.974  81.093  1.00  0.00           C  
ATOM   1739  HE1 TYR   130      68.752  50.655  81.359  1.00  0.00           H  
ATOM   1740  CZ  TYR   130      67.880  48.759  81.834  1.00  0.00           C  
ATOM   1741  OH  TYR   130      68.933  48.377  82.634  1.00  0.00           O  
ATOM   1742  HH  TYR   130      69.549  49.099  82.778  1.00  0.00           H  
ATOM   1743  CE2 TYR   130      66.814  47.854  81.518  1.00  0.00           C  
ATOM   1744  HE2 TYR   130      66.858  46.925  82.067  1.00  0.00           H  
ATOM   1745  CD2 TYR   130      65.866  48.165  80.501  1.00  0.00           C  
ATOM   1746  HD2 TYR   130      65.169  47.409  80.173  1.00  0.00           H  
ATOM   1747  C   TYR   130      63.301  51.026  79.637  1.00  0.00           C  
ATOM   1748  O   TYR   130      63.885  52.098  79.413  1.00  0.00           O  
ATOM   1749  N   SER   131      62.431  51.024  80.627  1.00  0.00           N  
ATOM   1750  H   SER   131      62.362  51.910  81.109  1.00  0.00           H  
ATOM   1751  CA  SER   131      61.548  49.862  81.127  1.00  0.00           C  
ATOM   1752  HA  SER   131      60.805  50.331  81.773  1.00  0.00           H  
ATOM   1753  CB  SER   131      60.681  49.212  80.105  1.00  0.00           C  
ATOM   1754  HB2 SER   131      61.138  48.672  79.276  1.00  0.00           H  
ATOM   1755  HB3 SER   131      60.089  48.472  80.645  1.00  0.00           H  
ATOM   1756  OG  SER   131      59.924  50.177  79.603  1.00  0.00           O  
ATOM   1757  HG  SER   131      58.996  49.934  79.573  1.00  0.00           H  
ATOM   1758  C   SER   131      62.306  48.841  81.954  1.00  0.00           C  
ATOM   1759  O   SER   131      62.828  47.912  81.413  1.00  0.00           O  
ATOM   1760  N   GLN   132      62.501  48.954  83.305  1.00  0.00           N  
ATOM   1761  H   GLN   132      63.127  48.275  83.713  1.00  0.00           H  
ATOM   1762  CA  GLN   132      61.829  49.823  84.265  1.00  0.00           C  
ATOM   1763  HA  GLN   132      61.913  50.800  83.787  1.00  0.00           H  
ATOM   1764  CB  GLN   132      60.341  49.316  84.484  1.00  0.00           C  
ATOM   1765  HB2 GLN   132      59.847  49.391  83.515  1.00  0.00           H  
ATOM   1766  HB3 GLN   132      60.292  48.235  84.613  1.00  0.00           H  
ATOM   1767  CG  GLN   132      59.458  49.948  85.600  1.00  0.00           C  
ATOM   1768  HG2 GLN   132      58.522  49.393  85.666  1.00  0.00           H  
ATOM   1769  HG3 GLN   132      60.010  49.818  86.531  1.00  0.00           H  
ATOM   1770  CD  GLN   132      59.218  51.475  85.244  1.00  0.00           C  
ATOM   1771  OE1 GLN   132      60.136  52.269  85.226  1.00  0.00           O  
ATOM   1772  NE2 GLN   132      58.007  51.876  85.085  1.00  0.00           N  
ATOM   1773 HE21 GLN   132      57.242  51.235  85.238  1.00  0.00           H  
ATOM   1774 HE22 GLN   132      57.990  52.873  84.925  1.00  0.00           H  
ATOM   1775  C   GLN   132      62.535  49.809  85.660  1.00  0.00           C  
ATOM   1776  O   GLN   132      62.683  48.816  86.291  1.00  0.00           O  
ATOM   1777  N   GLN   133      62.958  51.002  86.094  1.00  0.00           N  
ATOM   1778  H   GLN   133      62.518  51.800  85.659  1.00  0.00           H  
ATOM   1779  CA  GLN   133      63.803  51.323  87.297  1.00  0.00           C  
ATOM   1780  HA  GLN   133      64.409  52.196  87.055  1.00  0.00           H  
ATOM   1781  CB  GLN   133      62.859  51.491  88.489  1.00  0.00           C  
ATOM   1782  HB2 GLN   133      62.160  50.668  88.640  1.00  0.00           H  
ATOM   1783  HB3 GLN   133      63.469  51.545  89.391  1.00  0.00           H  
ATOM   1784  CG  GLN   133      61.960  52.790  88.362  1.00  0.00           C  
ATOM   1785  HG2 GLN   133      62.496  53.713  88.141  1.00  0.00           H  
ATOM   1786  HG3 GLN   133      61.178  52.728  87.605  1.00  0.00           H  
ATOM   1787  CD  GLN   133      61.174  53.123  89.637  1.00  0.00           C  
ATOM   1788  OE1 GLN   133      60.535  52.261  90.224  1.00  0.00           O  
ATOM   1789  NE2 GLN   133      61.154  54.338  90.101  1.00  0.00           N  
ATOM   1790 HE21 GLN   133      61.508  55.057  89.486  1.00  0.00           H  
ATOM   1791 HE22 GLN   133      60.594  54.511  90.924  1.00  0.00           H  
ATOM   1792  C   GLN   133      64.956  50.302  87.451  1.00  0.00           C  
ATOM   1793  O   GLN   133      64.815  49.439  88.310  1.00  0.00           O  
ATOM   1794  N   PRO   134      66.108  50.493  86.719  1.00  0.00           N  
ATOM   1795  CD  PRO   134      67.304  49.840  87.090  1.00  0.00           C  
ATOM   1796  HD2 PRO   134      67.277  48.752  87.151  1.00  0.00           H  
ATOM   1797  HD3 PRO   134      67.697  50.297  87.998  1.00  0.00           H  
ATOM   1798  CG  PRO   134      68.292  50.118  85.924  1.00  0.00           C  
ATOM   1799  HG2 PRO   134      68.071  49.407  85.128  1.00  0.00           H  
ATOM   1800  HG3 PRO   134      69.315  50.125  86.302  1.00  0.00           H  
ATOM   1801  CB  PRO   134      67.855  51.452  85.332  1.00  0.00           C  
ATOM   1802  HB2 PRO   134      68.100  51.550  84.275  1.00  0.00           H  
ATOM   1803  HB3 PRO   134      68.432  52.184  85.897  1.00  0.00           H  
ATOM   1804  CA  PRO   134      66.387  51.446  85.617  1.00  0.00           C  
ATOM   1805  HA  PRO   134      66.100  52.478  85.818  1.00  0.00           H  
ATOM   1806  C   PRO   134      65.619  51.024  84.365  1.00  0.00           C  
ATOM   1807  O   PRO   134      65.409  49.814  84.207  1.00  0.00           O  
ATOM   1808  N   SER   135      65.211  51.933  83.488  1.00  0.00           N  
ATOM   1809  H   SER   135      64.525  51.591  82.830  1.00  0.00           H  
ATOM   1810  CA  SER   135      65.235  53.410  83.520  1.00  0.00           C  
ATOM   1811  HA  SER   135      66.199  53.798  83.848  1.00  0.00           H  
ATOM   1812  CB  SER   135      65.023  53.983  82.093  1.00  0.00           C  
ATOM   1813  HB2 SER   135      65.872  53.798  81.434  1.00  0.00           H  
ATOM   1814  HB3 SER   135      64.087  53.563  81.725  1.00  0.00           H  
ATOM   1815  OG  SER   135      64.866  55.444  82.026  1.00  0.00           O  
ATOM   1816  HG  SER   135      65.769  55.768  82.061  1.00  0.00           H  
ATOM   1817  C   SER   135      64.144  53.982  84.513  1.00  0.00           C  
ATOM   1818  O   SER   135      63.119  53.357  84.623  1.00  0.00           O  
ATOM   1819  N   TYR   136      64.350  55.202  85.002  1.00  0.00           N  
ATOM   1820  H   TYR   136      65.107  55.786  84.675  1.00  0.00           H  
ATOM   1821  CA  TYR   136      63.545  55.831  86.031  1.00  0.00           C  
ATOM   1822  HA  TYR   136      62.870  55.092  86.463  1.00  0.00           H  
ATOM   1823  CB  TYR   136      64.477  56.265  87.156  1.00  0.00           C  
ATOM   1824  HB2 TYR   136      65.420  56.689  86.810  1.00  0.00           H  
ATOM   1825  HB3 TYR   136      63.880  56.830  87.872  1.00  0.00           H  
ATOM   1826  CG  TYR   136      65.015  55.095  88.016  1.00  0.00           C  
ATOM   1827  CD1 TYR   136      64.439  54.755  89.271  1.00  0.00           C  
ATOM   1828  HD1 TYR   136      63.578  55.292  89.641  1.00  0.00           H  
ATOM   1829  CE1 TYR   136      64.941  53.737  90.059  1.00  0.00           C  
ATOM   1830  HE1 TYR   136      64.496  53.572  91.029  1.00  0.00           H  
ATOM   1831  CZ  TYR   136      66.122  53.060  89.646  1.00  0.00           C  
ATOM   1832  OH  TYR   136      66.660  52.045  90.409  1.00  0.00           O  
ATOM   1833  HH  TYR   136      66.531  52.152  91.355  1.00  0.00           H  
ATOM   1834  CE2 TYR   136      66.744  53.414  88.405  1.00  0.00           C  
ATOM   1835  HE2 TYR   136      67.445  52.705  87.990  1.00  0.00           H  
ATOM   1836  CD2 TYR   136      66.182  54.396  87.601  1.00  0.00           C  
ATOM   1837  HD2 TYR   136      66.609  54.621  86.635  1.00  0.00           H  
ATOM   1838  C   TYR   136      62.820  57.117  85.613  1.00  0.00           C  
ATOM   1839  O   TYR   136      63.422  58.144  85.265  1.00  0.00           O  
ATOM   1840  N   GLY   137      61.520  57.139  85.319  1.00  0.00           N  
ATOM   1841  H   GLY   137      61.077  58.014  85.078  1.00  0.00           H  
ATOM   1842  CA  GLY   137      60.581  55.986  85.351  1.00  0.00           C  
ATOM   1843  HA2 GLY   137      59.624  56.115  84.846  1.00  0.00           H  
ATOM   1844  HA3 GLY   137      61.056  55.073  84.993  1.00  0.00           H  
ATOM   1845  C   GLY   137      60.043  55.624  86.738  1.00  0.00           C  
ATOM   1846  O   GLY   137      60.639  55.831  87.770  1.00  0.00           O  
ATOM   1847  N   GLY   138      58.854  54.970  86.737  1.00  0.00           N  
ATOM   1848  H   GLY   138      58.430  54.821  85.833  1.00  0.00           H  
ATOM   1849  CA  GLY   138      58.029  54.543  87.882  1.00  0.00           C  
ATOM   1850  HA2 GLY   138      57.394  53.679  87.687  1.00  0.00           H  
ATOM   1851  HA3 GLY   138      58.715  54.140  88.626  1.00  0.00           H  
ATOM   1852  C   GLY   138      57.293  55.705  88.641  1.00  0.00           C  
ATOM   1853  O   GLY   138      57.539  56.930  88.444  1.00  0.00           O  
ATOM   1854  N   GLN   139      56.375  55.462  89.627  1.00  0.00           N  
ATOM   1855  H   GLN   139      56.017  56.245  90.155  1.00  0.00           H  
ATOM   1856  CA  GLN   139      55.943  54.115  90.100  1.00  0.00           C  
ATOM   1857  HA  GLN   139      55.997  53.440  89.246  1.00  0.00           H  
ATOM   1858  CB  GLN   139      56.929  53.511  91.055  1.00  0.00           C  
ATOM   1859  HB2 GLN   139      56.527  52.511  91.221  1.00  0.00           H  
ATOM   1860  HB3 GLN   139      57.861  53.335  90.519  1.00  0.00           H  
ATOM   1861  CG  GLN   139      57.094  54.288  92.433  1.00  0.00           C  
ATOM   1862  HG2 GLN   139      56.149  54.798  92.621  1.00  0.00           H  
ATOM   1863  HG3 GLN   139      57.331  53.632  93.271  1.00  0.00           H  
ATOM   1864  CD  GLN   139      58.147  55.435  92.314  1.00  0.00           C  
ATOM   1865  OE1 GLN   139      59.245  55.221  91.918  1.00  0.00           O  
ATOM   1866  NE2 GLN   139      57.903  56.699  92.677  1.00  0.00           N  
ATOM   1867 HE21 GLN   139      56.954  57.008  92.826  1.00  0.00           H  
ATOM   1868 HE22 GLN   139      58.657  57.327  92.436  1.00  0.00           H  
ATOM   1869  C   GLN   139      54.468  54.086  90.694  1.00  0.00           C  
ATOM   1870  O   GLN   139      54.007  52.973  90.957  1.00  0.00           O  
ATOM   1871  N   GLN   140      53.780  55.209  90.904  1.00  0.00           N  
ATOM   1872  H   GLN   140      54.325  56.037  90.707  1.00  0.00           H  
ATOM   1873  CA  GLN   140      52.310  55.326  91.239  1.00  0.00           C  
ATOM   1874  HA  GLN   140      52.003  56.371  91.236  1.00  0.00           H  
ATOM   1875  CB  GLN   140      51.362  54.689  90.179  1.00  0.00           C  
ATOM   1876  HB2 GLN   140      51.416  53.630  90.429  1.00  0.00           H  
ATOM   1877  HB3 GLN   140      50.341  55.041  90.324  1.00  0.00           H  
ATOM   1878  CG  GLN   140      51.723  54.797  88.670  1.00  0.00           C  
ATOM   1879  HG2 GLN   140      52.731  54.390  88.590  1.00  0.00           H  
ATOM   1880  HG3 GLN   140      51.013  54.282  88.024  1.00  0.00           H  
ATOM   1881  CD  GLN   140      51.911  56.177  88.146  1.00  0.00           C  
ATOM   1882  OE1 GLN   140      51.079  57.051  88.254  1.00  0.00           O  
ATOM   1883  NE2 GLN   140      53.013  56.432  87.482  1.00  0.00           N  
ATOM   1884 HE21 GLN   140      53.609  55.619  87.411  1.00  0.00           H  
ATOM   1885 HE22 GLN   140      53.154  57.266  86.932  1.00  0.00           H  
ATOM   1886  C   GLN   140      51.880  54.995  92.753  1.00  0.00           C  
ATOM   1887  O   GLN   140      50.768  55.258  93.166  1.00  0.00           O  
ATOM   1888  N   GLN   141      52.779  54.352  93.493  1.00  0.00           N  
ATOM   1889  H   GLN   141      53.672  54.149  93.067  1.00  0.00           H  
ATOM   1890  CA  GLN   141      52.571  54.090  94.931  1.00  0.00           C  
ATOM   1891  HA  GLN   141      51.644  53.521  94.994  1.00  0.00           H  
ATOM   1892  CB  GLN   141      53.693  53.232  95.452  1.00  0.00           C  
ATOM   1893  HB2 GLN   141      54.597  53.834  95.542  1.00  0.00           H  
ATOM   1894  HB3 GLN   141      53.513  52.965  96.493  1.00  0.00           H  
ATOM   1895  CG  GLN   141      53.862  51.925  94.649  1.00  0.00           C  
ATOM   1896  HG2 GLN   141      53.036  51.567  94.033  1.00  0.00           H  
ATOM   1897  HG3 GLN   141      54.638  52.209  93.938  1.00  0.00           H  
ATOM   1898  CD  GLN   141      54.261  50.682  95.449  1.00  0.00           C  
ATOM   1899  OE1 GLN   141      53.625  50.376  96.480  1.00  0.00           O  
ATOM   1900  NE2 GLN   141      55.270  49.909  95.136  1.00  0.00           N  
ATOM   1901 HE21 GLN   141      55.733  50.015  94.244  1.00  0.00           H  
ATOM   1902 HE22 GLN   141      55.339  49.026  95.621  1.00  0.00           H  
ATOM   1903  C   GLN   141      52.406  55.400  95.773  1.00  0.00           C  
ATOM   1904  O   GLN   141      53.296  56.281  95.660  1.00  0.00           O  
ATOM   1905  N   SER   142      51.403  55.555  96.567  1.00  0.00           N  
ATOM   1906  H   SER   142      51.573  56.373  97.135  1.00  0.00           H  
ATOM   1907  CA  SER   142      50.251  54.672  96.962  1.00  0.00           C  
ATOM   1908  HA  SER   142      49.778  55.164  97.811  1.00  0.00           H  
ATOM   1909  CB  SER   142      49.102  54.586  95.955  1.00  0.00           C  
ATOM   1910  HB2 SER   142      49.572  54.037  95.139  1.00  0.00           H  
ATOM   1911  HB3 SER   142      48.214  54.083  96.338  1.00  0.00           H  
ATOM   1912  OG  SER   142      48.874  55.931  95.544  1.00  0.00           O  
ATOM   1913  HG  SER   142      48.774  55.959  94.589  1.00  0.00           H  
ATOM   1914  C   SER   142      50.569  53.273  97.481  1.00  0.00           C  
ATOM   1915  O   SER   142      49.866  52.338  97.094  1.00  0.00           O  
ATOM   1916  N   TYR   143      51.509  53.205  98.449  1.00  0.00           N  
ATOM   1917  H   TYR   143      52.156  53.978  98.513  1.00  0.00           H  
ATOM   1918  CA  TYR   143      51.949  51.973  99.059  1.00  0.00           C  
ATOM   1919  HA  TYR   143      52.324  51.252  98.332  1.00  0.00           H  
ATOM   1920  CB  TYR   143      53.196  52.283  99.884  1.00  0.00           C  
ATOM   1921  HB2 TYR   143      52.895  53.044 100.603  1.00  0.00           H  
ATOM   1922  HB3 TYR   143      53.473  51.388 100.442  1.00  0.00           H  
ATOM   1923  CG  TYR   143      54.499  52.625  99.103  1.00  0.00           C  
ATOM   1924  CD1 TYR   143      55.354  51.599  98.602  1.00  0.00           C  
ATOM   1925  HD1 TYR   143      55.179  50.547  98.775  1.00  0.00           H  
ATOM   1926  CE1 TYR   143      56.520  51.917  97.863  1.00  0.00           C  
ATOM   1927  HE1 TYR   143      57.109  51.110  97.452  1.00  0.00           H  
ATOM   1928  CZ  TYR   143      56.804  53.237  97.509  1.00  0.00           C  
ATOM   1929  OH  TYR   143      57.979  53.597  96.897  1.00  0.00           O  
ATOM   1930  HH  TYR   143      57.988  54.555  96.830  1.00  0.00           H  
ATOM   1931  CE2 TYR   143      55.925  54.253  98.047  1.00  0.00           C  
ATOM   1932  HE2 TYR   143      56.223  55.275  97.867  1.00  0.00           H  
ATOM   1933  CD2 TYR   143      54.815  53.990  98.934  1.00  0.00           C  
ATOM   1934  HD2 TYR   143      54.307  54.772  99.480  1.00  0.00           H  
ATOM   1935  C   TYR   143      50.939  51.447 100.061  1.00  0.00           C  
ATOM   1936  O   TYR   143      50.416  52.274 100.778  1.00  0.00           O  
ATOM   1937  N   GLY   144      50.810  50.108 100.252  1.00  0.00           N  
ATOM   1938  H   GLY   144      51.374  49.445  99.740  1.00  0.00           H  
ATOM   1939  CA  GLY   144      50.038  49.450 101.319  1.00  0.00           C  
ATOM   1940  HA2 GLY   144      50.238  48.383 101.412  1.00  0.00           H  
ATOM   1941  HA3 GLY   144      50.371  49.888 102.260  1.00  0.00           H  
ATOM   1942  C   GLY   144      48.484  49.740 101.305  1.00  0.00           C  
ATOM   1943  O   GLY   144      47.843  49.939 100.286  1.00  0.00           O  
ATOM   1944  N   GLN   145      47.779  49.705 102.496  1.00  0.00           N  
ATOM   1945  H   GLN   145      48.370  49.699 103.316  1.00  0.00           H  
ATOM   1946  CA  GLN   145      46.413  50.059 102.675  1.00  0.00           C  
ATOM   1947  HA  GLN   145      45.798  49.646 101.876  1.00  0.00           H  
ATOM   1948  CB  GLN   145      45.833  49.775 104.083  1.00  0.00           C  
ATOM   1949  HB2 GLN   145      46.516  50.157 104.842  1.00  0.00           H  
ATOM   1950  HB3 GLN   145      44.855  50.194 104.321  1.00  0.00           H  
ATOM   1951  CG  GLN   145      45.791  48.227 104.335  1.00  0.00           C  
ATOM   1952  HG2 GLN   145      44.997  47.851 103.689  1.00  0.00           H  
ATOM   1953  HG3 GLN   145      46.762  47.800 104.085  1.00  0.00           H  
ATOM   1954  CD  GLN   145      45.358  47.897 105.771  1.00  0.00           C  
ATOM   1955  OE1 GLN   145      44.781  48.756 106.475  1.00  0.00           O  
ATOM   1956  NE2 GLN   145      45.692  46.692 106.249  1.00  0.00           N  
ATOM   1957 HE21 GLN   145      45.500  46.447 107.210  1.00  0.00           H  
ATOM   1958 HE22 GLN   145      45.922  45.943 105.611  1.00  0.00           H  
ATOM   1959  C   GLN   145      46.090  51.539 102.372  1.00  0.00           C  
ATOM   1960  O   GLN   145      47.030  52.349 102.501  1.00  0.00           O  
ATOM   1961  N   GLN   146      44.929  51.787 101.816  1.00  0.00           N  
ATOM   1962  H   GLN   146      44.179  51.150 102.046  1.00  0.00           H  
ATOM   1963  CA  GLN   146      44.541  53.111 101.260  1.00  0.00           C  
ATOM   1964  HA  GLN   146      45.407  53.364 100.648  1.00  0.00           H  
ATOM   1965  CB  GLN   146      43.342  53.022 100.283  1.00  0.00           C  
ATOM   1966  HB2 GLN   146      42.496  52.571 100.802  1.00  0.00           H  
ATOM   1967  HB3 GLN   146      43.150  54.024  99.899  1.00  0.00           H  
ATOM   1968  CG  GLN   146      43.486  52.059  99.029  1.00  0.00           C  
ATOM   1969  HG2 GLN   146      44.073  52.678  98.350  1.00  0.00           H  
ATOM   1970  HG3 GLN   146      43.933  51.129  99.379  1.00  0.00           H  
ATOM   1971  CD  GLN   146      42.162  51.640  98.447  1.00  0.00           C  
ATOM   1972  OE1 GLN   146      41.119  52.315  98.404  1.00  0.00           O  
ATOM   1973  NE2 GLN   146      42.096  50.463  97.876  1.00  0.00           N  
ATOM   1974 HE21 GLN   146      42.954  49.934  97.798  1.00  0.00           H  
ATOM   1975 HE22 GLN   146      41.202  50.114  97.562  1.00  0.00           H  
ATOM   1976  C   GLN   146      44.496  54.255 102.331  1.00  0.00           C  
ATOM   1977  O   GLN   146      43.872  53.975 103.417  1.00  0.00           O  
ATOM   1978  N   GLN   147      45.110  55.411 101.993  1.00  0.00           N  
ATOM   1979  H   GLN   147      45.584  55.489 101.105  1.00  0.00           H  
ATOM   1980  CA  GLN   147      45.409  56.460 102.924  1.00  0.00           C  
ATOM   1981  HA  GLN   147      45.017  56.140 103.889  1.00  0.00           H  
ATOM   1982  CB  GLN   147      46.921  56.692 103.109  1.00  0.00           C  
ATOM   1983  HB2 GLN   147      47.375  57.117 102.215  1.00  0.00           H  
ATOM   1984  HB3 GLN   147      46.922  57.497 103.843  1.00  0.00           H  
ATOM   1985  CG  GLN   147      47.847  55.536 103.580  1.00  0.00           C  
ATOM   1986  HG2 GLN   147      47.853  54.716 102.862  1.00  0.00           H  
ATOM   1987  HG3 GLN   147      48.853  55.889 103.808  1.00  0.00           H  
ATOM   1988  CD  GLN   147      47.319  54.943 104.890  1.00  0.00           C  
ATOM   1989  OE1 GLN   147      47.016  55.727 105.788  1.00  0.00           O  
ATOM   1990  NE2 GLN   147      47.228  53.626 105.039  1.00  0.00           N  
ATOM   1991 HE21 GLN   147      47.412  53.038 104.239  1.00  0.00           H  
ATOM   1992 HE22 GLN   147      46.638  53.258 105.772  1.00  0.00           H  
ATOM   1993  C   GLN   147      44.789  57.813 102.461  1.00  0.00           C  
ATOM   1994  O   GLN   147      44.734  58.077 101.267  1.00  0.00           O  
ATOM   1995  N   SER   148      44.438  58.656 103.397  1.00  0.00           N  
ATOM   1996  H   SER   148      44.682  58.471 104.359  1.00  0.00           H  
ATOM   1997  CA  SER   148      44.380  60.119 103.100  1.00  0.00           C  
ATOM   1998  HA  SER   148      43.680  60.382 102.307  1.00  0.00           H  
ATOM   1999  CB  SER   148      43.995  60.929 104.305  1.00  0.00           C  
ATOM   2000  HB2 SER   148      44.671  60.715 105.133  1.00  0.00           H  
ATOM   2001  HB3 SER   148      44.015  61.987 104.042  1.00  0.00           H  
ATOM   2002  OG  SER   148      42.680  60.614 104.801  1.00  0.00           O  
ATOM   2003  HG  SER   148      42.838  60.164 105.635  1.00  0.00           H  
ATOM   2004  C   SER   148      45.803  60.622 102.578  1.00  0.00           C  
ATOM   2005  O   SER   148      46.811  59.981 102.890  1.00  0.00           O  
ATOM   2006  N   TYR   149      45.781  61.607 101.708  1.00  0.00           N  
ATOM   2007  H   TYR   149      44.893  62.018 101.457  1.00  0.00           H  
ATOM   2008  CA  TYR   149      46.964  62.288 101.176  1.00  0.00           C  
ATOM   2009  HA  TYR   149      47.662  61.585 100.722  1.00  0.00           H  
ATOM   2010  CB  TYR   149      46.535  63.395 100.155  1.00  0.00           C  
ATOM   2011  HB2 TYR   149      45.999  62.898  99.347  1.00  0.00           H  
ATOM   2012  HB3 TYR   149      45.688  63.930 100.583  1.00  0.00           H  
ATOM   2013  CG  TYR   149      47.673  64.169  99.564  1.00  0.00           C  
ATOM   2014  CD1 TYR   149      48.076  65.472  99.945  1.00  0.00           C  
ATOM   2015  HD1 TYR   149      47.470  66.003 100.663  1.00  0.00           H  
ATOM   2016  CE1 TYR   149      49.168  66.272  99.397  1.00  0.00           C  
ATOM   2017  HE1 TYR   149      49.461  67.237  99.784  1.00  0.00           H  
ATOM   2018  CZ  TYR   149      49.922  65.607  98.424  1.00  0.00           C  
ATOM   2019  OH  TYR   149      50.912  66.297  97.757  1.00  0.00           O  
ATOM   2020  HH  TYR   149      50.825  67.239  97.920  1.00  0.00           H  
ATOM   2021  CE2 TYR   149      49.527  64.308  97.976  1.00  0.00           C  
ATOM   2022  HE2 TYR   149      50.053  63.879  97.136  1.00  0.00           H  
ATOM   2023  CD2 TYR   149      48.369  63.624  98.488  1.00  0.00           C  
ATOM   2024  HD2 TYR   149      48.045  62.756  97.932  1.00  0.00           H  
ATOM   2025  C   TYR   149      47.755  62.864 102.373  1.00  0.00           C  
ATOM   2026  O   TYR   149      47.119  63.134 103.432  1.00  0.00           O  
ATOM   2027  N   ASN   150      49.051  63.025 102.181  1.00  0.00           N  
ATOM   2028  H   ASN   150      49.484  62.782 101.302  1.00  0.00           H  
ATOM   2029  CA  ASN   150      49.902  63.635 103.201  1.00  0.00           C  
ATOM   2030  HA  ASN   150      49.132  64.102 103.814  1.00  0.00           H  
ATOM   2031  CB  ASN   150      50.584  62.578 104.114  1.00  0.00           C  
ATOM   2032  HB2 ASN   150      49.986  61.692 104.328  1.00  0.00           H  
ATOM   2033  HB3 ASN   150      51.458  62.244 103.554  1.00  0.00           H  
ATOM   2034  CG  ASN   150      50.999  63.068 105.399  1.00  0.00           C  
ATOM   2035  OD1 ASN   150      50.130  63.229 106.256  1.00  0.00           O  
ATOM   2036  ND2 ASN   150      52.255  63.504 105.585  1.00  0.00           N  
ATOM   2037 HD21 ASN   150      52.459  63.985 106.450  1.00  0.00           H  
ATOM   2038 HD22 ASN   150      52.953  63.658 104.871  1.00  0.00           H  
ATOM   2039  C   ASN   150      50.919  64.710 102.701  1.00  0.00           C  
ATOM   2040  O   ASN   150      51.676  64.414 101.761  1.00  0.00           O  
ATOM   2041  N   PRO   151      50.918  65.938 103.274  1.00  0.00           N  
ATOM   2042  CD  PRO   151      50.088  66.318 104.499  1.00  0.00           C  
ATOM   2043  HD2 PRO   151      50.431  65.665 105.301  1.00  0.00           H  
ATOM   2044  HD3 PRO   151      49.003  66.310 104.399  1.00  0.00           H  
ATOM   2045  CG  PRO   151      50.590  67.698 104.909  1.00  0.00           C  
ATOM   2046  HG2 PRO   151      51.028  67.685 105.907  1.00  0.00           H  
ATOM   2047  HG3 PRO   151      49.724  68.348 105.027  1.00  0.00           H  
ATOM   2048  CB  PRO   151      51.587  68.179 103.729  1.00  0.00           C  
ATOM   2049  HB2 PRO   151      52.492  68.666 104.092  1.00  0.00           H  
ATOM   2050  HB3 PRO   151      51.013  68.861 103.102  1.00  0.00           H  
ATOM   2051  CA  PRO   151      51.943  66.924 102.934  1.00  0.00           C  
ATOM   2052  HA  PRO   151      51.890  67.102 101.860  1.00  0.00           H  
ATOM   2053  C   PRO   151      53.441  66.512 103.120  1.00  0.00           C  
ATOM   2054  O   PRO   151      53.750  65.749 104.056  1.00  0.00           O  
ATOM   2055  N   PRO   152      54.381  66.998 102.339  1.00  0.00           N  
ATOM   2056  CD  PRO   152      54.117  67.999 101.239  1.00  0.00           C  
ATOM   2057  HD2 PRO   152      53.495  68.773 101.689  1.00  0.00           H  
ATOM   2058  HD3 PRO   152      53.807  67.600 100.273  1.00  0.00           H  
ATOM   2059  CG  PRO   152      55.524  68.605 100.903  1.00  0.00           C  
ATOM   2060  HG2 PRO   152      55.501  69.579 101.393  1.00  0.00           H  
ATOM   2061  HG3 PRO   152      55.626  68.646  99.819  1.00  0.00           H  
ATOM   2062  CB  PRO   152      56.469  67.608 101.380  1.00  0.00           C  
ATOM   2063  HB2 PRO   152      57.429  67.938 101.778  1.00  0.00           H  
ATOM   2064  HB3 PRO   152      56.570  66.790 100.666  1.00  0.00           H  
ATOM   2065  CA  PRO   152      55.841  67.048 102.653  1.00  0.00           C  
ATOM   2066  HA  PRO   152      56.276  66.068 102.851  1.00  0.00           H  
ATOM   2067  C   PRO   152      56.106  67.895 103.958  1.00  0.00           C  
ATOM   2068  O   PRO   152      55.516  68.901 104.348  1.00  0.00           O  
ATOM   2069  N   GLN   153      57.052  67.359 104.759  1.00  0.00           N  
ATOM   2070  H   GLN   153      57.535  66.506 104.514  1.00  0.00           H  
ATOM   2071  CA  GLN   153      57.464  67.871 106.123  1.00  0.00           C  
ATOM   2072  HA  GLN   153      56.539  67.851 106.700  1.00  0.00           H  
ATOM   2073  CB  GLN   153      58.585  66.960 106.699  1.00  0.00           C  
ATOM   2074  HB2 GLN   153      59.406  66.876 105.988  1.00  0.00           H  
ATOM   2075  HB3 GLN   153      58.931  67.343 107.659  1.00  0.00           H  
ATOM   2076  CG  GLN   153      57.959  65.600 106.996  1.00  0.00           C  
ATOM   2077  HG2 GLN   153      57.167  65.643 107.744  1.00  0.00           H  
ATOM   2078  HG3 GLN   153      57.491  65.206 106.094  1.00  0.00           H  
ATOM   2079  CD  GLN   153      58.881  64.491 107.547  1.00  0.00           C  
ATOM   2080  OE1 GLN   153      59.702  64.835 108.420  1.00  0.00           O  
ATOM   2081  NE2 GLN   153      58.948  63.313 106.934  1.00  0.00           N  
ATOM   2082 HE21 GLN   153      58.225  63.107 106.259  1.00  0.00           H  
ATOM   2083 HE22 GLN   153      59.680  62.642 107.114  1.00  0.00           H  
ATOM   2084  C   GLN   153      57.982  69.358 106.215  1.00  0.00           C  
ATOM   2085  O   GLN   153      57.804  69.957 107.308  1.00  0.00           O  
ATOM   2086  N   GLY   154      58.571  69.955 105.097  1.00  0.00           N  
ATOM   2087  H   GLY   154      58.765  69.385 104.286  1.00  0.00           H  
ATOM   2088  CA  GLY   154      59.228  71.255 105.224  1.00  0.00           C  
ATOM   2089  HA2 GLY   154      59.676  71.392 106.208  1.00  0.00           H  
ATOM   2090  HA3 GLY   154      59.973  71.331 104.433  1.00  0.00           H  
ATOM   2091  C   GLY   154      58.198  72.425 104.986  1.00  0.00           C  
ATOM   2092  O   GLY   154      57.043  72.214 104.650  1.00  0.00           O  
ATOM   2093  N   TYR   155      58.541  73.731 105.137  1.00  0.00           N  
ATOM   2094  H   TYR   155      59.529  73.881 105.284  1.00  0.00           H  
ATOM   2095  CA  TYR   155      57.600  74.886 104.875  1.00  0.00           C  
ATOM   2096  HA  TYR   155      56.632  74.741 105.354  1.00  0.00           H  
ATOM   2097  CB  TYR   155      58.260  76.151 105.441  1.00  0.00           C  
ATOM   2098  HB2 TYR   155      59.246  76.228 104.983  1.00  0.00           H  
ATOM   2099  HB3 TYR   155      57.622  76.987 105.154  1.00  0.00           H  
ATOM   2100  CG  TYR   155      58.322  76.329 107.015  1.00  0.00           C  
ATOM   2101  CD1 TYR   155      59.432  77.011 107.570  1.00  0.00           C  
ATOM   2102  HD1 TYR   155      60.376  77.032 107.046  1.00  0.00           H  
ATOM   2103  CE1 TYR   155      59.437  77.304 108.962  1.00  0.00           C  
ATOM   2104  HE1 TYR   155      60.323  77.639 109.481  1.00  0.00           H  
ATOM   2105  CZ  TYR   155      58.241  77.129 109.723  1.00  0.00           C  
ATOM   2106  OH  TYR   155      58.300  77.399 111.041  1.00  0.00           O  
ATOM   2107  HH  TYR   155      57.436  77.437 111.456  1.00  0.00           H  
ATOM   2108  CE2 TYR   155      57.089  76.631 109.135  1.00  0.00           C  
ATOM   2109  HE2 TYR   155      56.127  76.580 109.622  1.00  0.00           H  
ATOM   2110  CD2 TYR   155      57.133  76.219 107.808  1.00  0.00           C  
ATOM   2111  HD2 TYR   155      56.247  75.764 107.389  1.00  0.00           H  
ATOM   2112  C   TYR   155      57.333  75.113 103.416  1.00  0.00           C  
ATOM   2113  O   TYR   155      58.237  74.904 102.619  1.00  0.00           O  
ATOM   2114  N   GLY   156      56.154  75.334 102.921  1.00  0.00           N  
ATOM   2115  H   GLY   156      56.106  75.476 101.922  1.00  0.00           H  
ATOM   2116  CA  GLY   156      54.885  75.629 103.630  1.00  0.00           C  
ATOM   2117  HA2 GLY   156      54.018  75.171 103.155  1.00  0.00           H  
ATOM   2118  HA3 GLY   156      54.896  75.336 104.680  1.00  0.00           H  
ATOM   2119  C   GLY   156      54.489  77.080 103.576  1.00  0.00           C  
ATOM   2120  O   GLY   156      55.361  77.936 103.716  1.00  0.00           O  
ATOM   2121  N   GLN   157      53.170  77.434 103.484  1.00  0.00           N  
ATOM   2122  H   GLN   157      52.609  76.628 103.248  1.00  0.00           H  
ATOM   2123  CA  GLN   157      52.652  78.808 103.550  1.00  0.00           C  
ATOM   2124  HA  GLN   157      53.208  79.321 102.765  1.00  0.00           H  
ATOM   2125  CB  GLN   157      51.130  78.853 103.088  1.00  0.00           C  
ATOM   2126  HB2 GLN   157      50.604  78.115 103.694  1.00  0.00           H  
ATOM   2127  HB3 GLN   157      50.766  79.877 103.170  1.00  0.00           H  
ATOM   2128  CG  GLN   157      50.943  78.461 101.599  1.00  0.00           C  
ATOM   2129  HG2 GLN   157      51.789  78.823 101.015  1.00  0.00           H  
ATOM   2130  HG3 GLN   157      50.986  77.373 101.543  1.00  0.00           H  
ATOM   2131  CD  GLN   157      49.712  79.075 100.799  1.00  0.00           C  
ATOM   2132  OE1 GLN   157      49.167  80.092 101.152  1.00  0.00           O  
ATOM   2133  NE2 GLN   157      49.318  78.366  99.809  1.00  0.00           N  
ATOM   2134 HE21 GLN   157      49.878  77.620  99.422  1.00  0.00           H  
ATOM   2135 HE22 GLN   157      48.675  78.847  99.196  1.00  0.00           H  
ATOM   2136  C   GLN   157      52.762  79.534 104.959  1.00  0.00           C  
ATOM   2137  O   GLN   157      52.533  78.926 106.013  1.00  0.00           O  
ATOM   2138  N   GLN   158      53.052  80.846 105.135  1.00  0.00           N  
ATOM   2139  H   GLN   158      53.285  81.151 106.070  1.00  0.00           H  
ATOM   2140  CA  GLN   158      53.071  81.908 104.066  1.00  0.00           C  
ATOM   2141  HA  GLN   158      52.569  81.455 103.211  1.00  0.00           H  
ATOM   2142  CB  GLN   158      52.204  83.045 104.626  1.00  0.00           C  
ATOM   2143  HB2 GLN   158      52.534  83.413 105.597  1.00  0.00           H  
ATOM   2144  HB3 GLN   158      52.206  83.830 103.869  1.00  0.00           H  
ATOM   2145  CG  GLN   158      50.700  82.670 104.754  1.00  0.00           C  
ATOM   2146  HG2 GLN   158      50.674  81.841 105.462  1.00  0.00           H  
ATOM   2147  HG3 GLN   158      50.262  83.457 105.367  1.00  0.00           H  
ATOM   2148  CD  GLN   158      49.944  82.515 103.367  1.00  0.00           C  
ATOM   2149  OE1 GLN   158      50.239  83.118 102.307  1.00  0.00           O  
ATOM   2150  NE2 GLN   158      48.857  81.802 103.386  1.00  0.00           N  
ATOM   2151 HE21 GLN   158      48.457  81.450 104.244  1.00  0.00           H  
ATOM   2152 HE22 GLN   158      48.365  81.628 102.522  1.00  0.00           H  
ATOM   2153  C   GLN   158      54.483  82.488 103.823  1.00  0.00           C  
ATOM   2154  O   GLN   158      55.388  82.476 104.700  1.00  0.00           O  
ATOM   2155  N   ASN   159      54.632  82.966 102.643  1.00  0.00           N  
ATOM   2156  H   ASN   159      53.867  82.949 101.984  1.00  0.00           H  
ATOM   2157  CA  ASN   159      55.951  83.320 101.984  1.00  0.00           C  
ATOM   2158  HA  ASN   159      56.574  82.436 101.848  1.00  0.00           H  
ATOM   2159  CB  ASN   159      55.529  83.868 100.609  1.00  0.00           C  
ATOM   2160  HB2 ASN   159      56.351  83.981  99.903  1.00  0.00           H  
ATOM   2161  HB3 ASN   159      54.969  83.105 100.068  1.00  0.00           H  
ATOM   2162  CG  ASN   159      54.846  85.128 100.522  1.00  0.00           C  
ATOM   2163  OD1 ASN   159      53.643  85.269 100.527  1.00  0.00           O  
ATOM   2164  ND2 ASN   159      55.587  86.175 100.486  1.00  0.00           N  
ATOM   2165 HD21 ASN   159      56.582  86.125 100.651  1.00  0.00           H  
ATOM   2166 HD22 ASN   159      55.167  87.076 100.309  1.00  0.00           H  
ATOM   2167  C   ASN   159      56.790  84.347 102.873  1.00  0.00           C  
ATOM   2168  O   ASN   159      56.282  85.289 103.424  1.00  0.00           O  
ATOM   2169  N   GLN   160      58.062  84.140 103.085  1.00  0.00           N  
ATOM   2170  H   GLN   160      58.530  84.903 103.553  1.00  0.00           H  
ATOM   2171  CA  GLN   160      59.053  83.298 102.478  1.00  0.00           C  
ATOM   2172  HA  GLN   160      58.476  82.375 102.420  1.00  0.00           H  
ATOM   2173  CB  GLN   160      59.431  83.831 101.188  1.00  0.00           C  
ATOM   2174  HB2 GLN   160      58.549  84.143 100.629  1.00  0.00           H  
ATOM   2175  HB3 GLN   160      60.179  84.603 101.363  1.00  0.00           H  
ATOM   2176  CG  GLN   160      59.996  82.665 100.352  1.00  0.00           C  
ATOM   2177  HG2 GLN   160      60.520  83.201  99.560  1.00  0.00           H  
ATOM   2178  HG3 GLN   160      60.678  82.035 100.923  1.00  0.00           H  
ATOM   2179  CD  GLN   160      58.883  81.804  99.595  1.00  0.00           C  
ATOM   2180  OE1 GLN   160      57.665  81.820  99.797  1.00  0.00           O  
ATOM   2181  NE2 GLN   160      59.322  81.114  98.600  1.00  0.00           N  
ATOM   2182 HE21 GLN   160      60.281  81.156  98.285  1.00  0.00           H  
ATOM   2183 HE22 GLN   160      58.697  80.458  98.154  1.00  0.00           H  
ATOM   2184  C   GLN   160      60.226  82.943 103.426  1.00  0.00           C  
ATOM   2185  O   GLN   160      60.940  83.897 103.859  1.00  0.00           O  
ATOM   2186  N   TYR   161      60.565  81.691 103.527  1.00  0.00           N  
ATOM   2187  H   TYR   161      59.901  80.963 103.305  1.00  0.00           H  
ATOM   2188  CA  TYR   161      61.671  81.220 104.340  1.00  0.00           C  
ATOM   2189  HA  TYR   161      61.904  81.953 105.112  1.00  0.00           H  
ATOM   2190  CB  TYR   161      61.244  79.897 105.005  1.00  0.00           C  
ATOM   2191  HB2 TYR   161      61.066  79.157 104.224  1.00  0.00           H  
ATOM   2192  HB3 TYR   161      62.209  79.654 105.451  1.00  0.00           H  
ATOM   2193  CG  TYR   161      60.086  79.913 106.034  1.00  0.00           C  
ATOM   2194  CD1 TYR   161      60.289  80.432 107.316  1.00  0.00           C  
ATOM   2195  HD1 TYR   161      61.269  80.739 107.649  1.00  0.00           H  
ATOM   2196  CE1 TYR   161      59.190  80.544 108.174  1.00  0.00           C  
ATOM   2197  HE1 TYR   161      59.348  80.875 109.190  1.00  0.00           H  
ATOM   2198  CZ  TYR   161      57.921  80.190 107.762  1.00  0.00           C  
ATOM   2199  OH  TYR   161      56.982  80.037 108.682  1.00  0.00           O  
ATOM   2200  HH  TYR   161      56.252  79.504 108.358  1.00  0.00           H  
ATOM   2201  CE2 TYR   161      57.723  79.712 106.445  1.00  0.00           C  
ATOM   2202  HE2 TYR   161      56.760  79.320 106.155  1.00  0.00           H  
ATOM   2203  CD2 TYR   161      58.793  79.608 105.631  1.00  0.00           C  
ATOM   2204  HD2 TYR   161      58.604  79.244 104.632  1.00  0.00           H  
ATOM   2205  C   TYR   161      63.033  81.211 103.546  1.00  0.00           C  
ATOM   2206  O   TYR   161      63.740  80.194 103.576  1.00  0.00           O  
ATOM   2207  N   ASN   162      63.302  82.278 102.828  1.00  0.00           N  
ATOM   2208  H   ASN   162      62.536  82.934 102.889  1.00  0.00           H  
ATOM   2209  CA  ASN   162      64.381  82.642 101.886  1.00  0.00           C  
ATOM   2210  HA  ASN   162      65.359  82.826 102.331  1.00  0.00           H  
ATOM   2211  CB  ASN   162      64.518  81.404 100.931  1.00  0.00           C  
ATOM   2212  HB2 ASN   162      63.533  80.991 100.710  1.00  0.00           H  
ATOM   2213  HB3 ASN   162      64.919  81.672  99.954  1.00  0.00           H  
ATOM   2214  CG  ASN   162      65.555  80.429 101.442  1.00  0.00           C  
ATOM   2215  OD1 ASN   162      66.581  80.837 101.956  1.00  0.00           O  
ATOM   2216  ND2 ASN   162      65.332  79.155 101.319  1.00  0.00           N  
ATOM   2217 HD21 ASN   162      66.176  78.602 101.277  1.00  0.00           H  
ATOM   2218 HD22 ASN   162      64.422  78.770 101.112  1.00  0.00           H  
ATOM   2219  C   ASN   162      64.012  83.893 101.073  1.00  0.00           C  
ATOM   2220  O   ASN   162      62.909  84.453 101.245  1.00  0.00           O  
ATOM   2221  N   SER   163      64.945  84.437 100.237  1.00  0.00           N  
ATOM   2222  H   SER   163      65.815  83.958 100.051  1.00  0.00           H  
ATOM   2223  CA  SER   163      64.561  85.585  99.324  1.00  0.00           C  
ATOM   2224  HA  SER   163      64.154  86.396  99.927  1.00  0.00           H  
ATOM   2225  CB  SER   163      65.856  86.122  98.728  1.00  0.00           C  
ATOM   2226  HB2 SER   163      66.569  86.604  99.396  1.00  0.00           H  
ATOM   2227  HB3 SER   163      66.457  85.405  98.169  1.00  0.00           H  
ATOM   2228  OG  SER   163      65.598  87.259  97.786  1.00  0.00           O  
ATOM   2229  HG  SER   163      66.394  87.529  97.321  1.00  0.00           H  
ATOM   2230  C   SER   163      63.485  85.325  98.211  1.00  0.00           C  
ATOM   2231  O   SER   163      63.526  84.237  97.626  1.00  0.00           O  
ATOM   2232  N   SER   164      62.671  86.332  97.908  1.00  0.00           N  
ATOM   2233  H   SER   164      62.746  87.163  98.478  1.00  0.00           H  
ATOM   2234  CA  SER   164      61.530  86.307  97.045  1.00  0.00           C  
ATOM   2235  HA  SER   164      60.989  87.236  97.228  1.00  0.00           H  
ATOM   2236  CB  SER   164      60.510  85.144  97.454  1.00  0.00           C  
ATOM   2237  HB2 SER   164      61.049  84.200  97.379  1.00  0.00           H  
ATOM   2238  HB3 SER   164      60.257  85.433  98.474  1.00  0.00           H  
ATOM   2239  OG  SER   164      59.308  85.092  96.755  1.00  0.00           O  
ATOM   2240  HG  SER   164      58.747  85.743  97.183  1.00  0.00           H  
ATOM   2241  C   SER   164      61.823  86.331  95.550  1.00  0.00           C  
ATOM   2242  O   SER   164      62.979  86.174  95.041  1.00  0.00           O  
ATOM   2243  N   SER   165      60.794  86.697  94.753  1.00  0.00           N  
ATOM   2244  H   SER   165      59.933  86.820  95.267  1.00  0.00           H  
ATOM   2245  CA  SER   165      60.746  87.026  93.334  1.00  0.00           C  
ATOM   2246  HA  SER   165      60.916  86.122  92.749  1.00  0.00           H  
ATOM   2247  CB  SER   165      59.366  87.700  92.931  1.00  0.00           C  
ATOM   2248  HB2 SER   165      58.610  86.928  93.079  1.00  0.00           H  
ATOM   2249  HB3 SER   165      59.213  88.550  93.595  1.00  0.00           H  
ATOM   2250  OG  SER   165      59.405  88.077  91.541  1.00  0.00           O  
ATOM   2251  HG  SER   165      58.513  88.395  91.384  1.00  0.00           H  
ATOM   2252  C   SER   165      61.850  87.938  92.941  1.00  0.00           C  
ATOM   2253  O   SER   165      62.236  88.910  93.601  1.00  0.00           O  
ATOM   2254  N   GLY   166      62.403  87.805  91.749  1.00  0.00           N  
ATOM   2255  H   GLY   166      62.000  87.035  91.234  1.00  0.00           H  
ATOM   2256  CA  GLY   166      63.541  88.639  91.208  1.00  0.00           C  
ATOM   2257  HA2 GLY   166      64.246  88.749  92.032  1.00  0.00           H  
ATOM   2258  HA3 GLY   166      64.147  88.123  90.463  1.00  0.00           H  
ATOM   2259  C   GLY   166      63.035  90.024  90.856  1.00  0.00           C  
ATOM   2260  O   GLY   166      63.805  90.985  91.009  1.00  0.00           O  
ATOM   2261  N   GLY   167      61.759  90.220  90.482  1.00  0.00           N  
ATOM   2262  H   GLY   167      61.106  89.455  90.570  1.00  0.00           H  
ATOM   2263  CA  GLY   167      61.206  91.533  90.108  1.00  0.00           C  
ATOM   2264  HA2 GLY   167      60.141  91.439  90.321  1.00  0.00           H  
ATOM   2265  HA3 GLY   167      61.545  92.271  90.834  1.00  0.00           H  
ATOM   2266  C   GLY   167      61.666  92.078  88.721  1.00  0.00           C  
ATOM   2267  O   GLY   167      61.732  93.287  88.524  1.00  0.00           O  
ATOM   2268  N   GLY   168      62.099  91.220  87.758  1.00  0.00           N  
ATOM   2269  H   GLY   168      61.983  90.230  87.919  1.00  0.00           H  
ATOM   2270  CA  GLY   168      62.604  91.620  86.508  1.00  0.00           C  
ATOM   2271  HA2 GLY   168      62.669  90.799  85.795  1.00  0.00           H  
ATOM   2272  HA3 GLY   168      61.865  92.327  86.132  1.00  0.00           H  
ATOM   2273  C   GLY   168      63.932  92.362  86.579  1.00  0.00           C  
ATOM   2274  O   GLY   168      64.640  92.449  87.609  1.00  0.00           O  
ATOM   2275  N   GLY   169      64.585  92.543  85.422  1.00  0.00           N  
ATOM   2276  H   GLY   169      65.543  92.862  85.448  1.00  0.00           H  
ATOM   2277  CA  GLY   169      63.963  92.513  84.098  1.00  0.00           C  
ATOM   2278  HA2 GLY   169      63.553  91.518  83.923  1.00  0.00           H  
ATOM   2279  HA3 GLY   169      63.225  93.316  84.109  1.00  0.00           H  
ATOM   2280  C   GLY   169      64.968  92.911  83.021  1.00  0.00           C  
ATOM   2281  O   GLY   169      66.231  92.971  83.148  1.00  0.00           O  
ATOM   2282  N   GLY   170      64.397  93.077  81.784  1.00  0.00           N  
ATOM   2283  H   GLY   170      63.418  92.859  81.660  1.00  0.00           H  
ATOM   2284  CA  GLY   170      64.927  93.819  80.674  1.00  0.00           C  
ATOM   2285  HA2 GLY   170      65.746  93.149  80.410  1.00  0.00           H  
ATOM   2286  HA3 GLY   170      64.171  93.692  79.899  1.00  0.00           H  
ATOM   2287  C   GLY   170      65.359  95.305  80.901  1.00  0.00           C  
ATOM   2288  O   GLY   170      65.067  96.038  81.837  1.00  0.00           O  
ATOM   2289  N   GLY   171      65.971  95.867  79.928  1.00  0.00           N  
ATOM   2290  H   GLY   171      66.164  96.817  80.214  1.00  0.00           H  
ATOM   2291  CA  GLY   171      66.589  95.377  78.698  1.00  0.00           C  
ATOM   2292  HA2 GLY   171      67.479  95.968  78.485  1.00  0.00           H  
ATOM   2293  HA3 GLY   171      67.050  94.396  78.819  1.00  0.00           H  
ATOM   2294  C   GLY   171      65.761  95.102  77.482  1.00  0.00           C  
ATOM   2295  O   GLY   171      64.603  94.634  77.611  1.00  0.00           O  
ATOM   2296  N   GLY   172      66.226  95.356  76.250  1.00  0.00           N  
ATOM   2297  H   GLY   172      65.535  95.229  75.524  1.00  0.00           H  
ATOM   2298  CA  GLY   172      67.557  95.662  75.742  1.00  0.00           C  
ATOM   2299  HA2 GLY   172      68.200  94.844  76.067  1.00  0.00           H  
ATOM   2300  HA3 GLY   172      67.526  95.834  74.666  1.00  0.00           H  
ATOM   2301  C   GLY   172      68.169  96.980  76.387  1.00  0.00           C  
ATOM   2302  O   GLY   172      67.344  97.885  76.778  1.00  0.00           O  
ATOM   2303  N   GLY   173      69.464  97.103  76.341  1.00  0.00           N  
ATOM   2304  H   GLY   173      70.068  96.418  75.909  1.00  0.00           H  
ATOM   2305  CA  GLY   173      70.101  98.218  77.012  1.00  0.00           C  
ATOM   2306  HA2 GLY   173      69.454  99.080  76.849  1.00  0.00           H  
ATOM   2307  HA3 GLY   173      70.158  98.128  78.097  1.00  0.00           H  
ATOM   2308  C   GLY   173      71.484  98.533  76.483  1.00  0.00           C  
ATOM   2309  O   GLY   173      71.995  97.866  75.545  1.00  0.00           O  
ATOM   2310  N   GLY   174      72.246  99.393  77.090  1.00  0.00           N  
ATOM   2311  H   GLY   174      73.131  99.605  76.651  1.00  0.00           H  
ATOM   2312  CA  GLY   174      71.945 100.220  78.237  1.00  0.00           C  
ATOM   2313  HA2 GLY   174      71.638 101.173  77.807  1.00  0.00           H  
ATOM   2314  HA3 GLY   174      71.165  99.810  78.878  1.00  0.00           H  
ATOM   2315  C   GLY   174      73.258 100.510  79.036  1.00  0.00           C  
ATOM   2316  O   GLY   174      74.283  99.866  78.777  1.00  0.00           O  
ATOM   2317  N   GLY   175      73.107 101.292  80.111  1.00  0.00           N  
ATOM   2318  H   GLY   175      72.168 101.610  80.305  1.00  0.00           H  
ATOM   2319  CA  GLY   175      74.220 101.514  81.094  1.00  0.00           C  
ATOM   2320  HA2 GLY   175      73.767 101.928  81.994  1.00  0.00           H  
ATOM   2321  HA3 GLY   175      74.775 100.581  81.194  1.00  0.00           H  
ATOM   2322  C   GLY   175      75.290 102.477  80.606  1.00  0.00           C  
ATOM   2323  O   GLY   175      76.503 102.394  80.821  1.00  0.00           O  
ATOM   2324  N   ASN   176      74.891 103.472  79.817  1.00  0.00           N  
ATOM   2325  H   ASN   176      73.895 103.600  79.703  1.00  0.00           H  
ATOM   2326  CA  ASN   176      75.835 104.173  78.961  1.00  0.00           C  
ATOM   2327  HA  ASN   176      76.887 103.935  79.120  1.00  0.00           H  
ATOM   2328  CB  ASN   176      75.552 103.636  77.535  1.00  0.00           C  
ATOM   2329  HB2 ASN   176      76.142 104.122  76.758  1.00  0.00           H  
ATOM   2330  HB3 ASN   176      75.934 102.618  77.455  1.00  0.00           H  
ATOM   2331  CG  ASN   176      74.116 103.537  77.010  1.00  0.00           C  
ATOM   2332  OD1 ASN   176      73.123 103.604  77.738  1.00  0.00           O  
ATOM   2333  ND2 ASN   176      73.950 103.234  75.757  1.00  0.00           N  
ATOM   2334 HD21 ASN   176      73.057 102.905  75.419  1.00  0.00           H  
ATOM   2335 HD22 ASN   176      74.798 103.045  75.243  1.00  0.00           H  
ATOM   2336  C   ASN   176      75.629 105.744  78.987  1.00  0.00           C  
ATOM   2337  O   ASN   176      74.748 106.267  79.652  1.00  0.00           O  
ATOM   2338  N   TYR   177      76.384 106.504  78.175  1.00  0.00           N  
ATOM   2339  H   TYR   177      77.038 105.968  77.623  1.00  0.00           H  
ATOM   2340  CA  TYR   177      76.253 107.945  77.887  1.00  0.00           C  
ATOM   2341  HA  TYR   177      76.428 108.522  78.796  1.00  0.00           H  
ATOM   2342  CB  TYR   177      77.416 108.379  76.988  1.00  0.00           C  
ATOM   2343  HB2 TYR   177      77.378 109.467  76.929  1.00  0.00           H  
ATOM   2344  HB3 TYR   177      78.375 108.051  77.388  1.00  0.00           H  
ATOM   2345  CG  TYR   177      77.178 107.963  75.536  1.00  0.00           C  
ATOM   2346  CD1 TYR   177      77.745 106.800  75.012  1.00  0.00           C  
ATOM   2347  HD1 TYR   177      78.380 106.211  75.657  1.00  0.00           H  
ATOM   2348  CE1 TYR   177      77.583 106.363  73.676  1.00  0.00           C  
ATOM   2349  HE1 TYR   177      77.961 105.403  73.356  1.00  0.00           H  
ATOM   2350  CZ  TYR   177      76.762 107.168  72.829  1.00  0.00           C  
ATOM   2351  OH  TYR   177      76.471 106.692  71.600  1.00  0.00           O  
ATOM   2352  HH  TYR   177      75.790 107.185  71.137  1.00  0.00           H  
ATOM   2353  CE2 TYR   177      76.261 108.373  73.296  1.00  0.00           C  
ATOM   2354  HE2 TYR   177      75.659 108.996  72.651  1.00  0.00           H  
ATOM   2355  CD2 TYR   177      76.460 108.751  74.622  1.00  0.00           C  
ATOM   2356  HD2 TYR   177      76.036 109.655  75.034  1.00  0.00           H  
ATOM   2357  C   TYR   177      74.865 108.225  77.315  1.00  0.00           C  
ATOM   2358  O   TYR   177      74.284 107.442  76.564  1.00  0.00           O  
ATOM   2359  N   GLY   178      74.175 109.368  77.577  1.00  0.00           N  
ATOM   2360  H   GLY   178      73.375 109.520  76.980  1.00  0.00           H  
ATOM   2361  CA  GLY   178      74.654 110.456  78.553  1.00  0.00           C  
ATOM   2362  HA2 GLY   178      73.753 110.810  79.054  1.00  0.00           H  
ATOM   2363  HA3 GLY   178      75.311 110.110  79.350  1.00  0.00           H  
ATOM   2364  C   GLY   178      75.275 111.653  77.788  1.00  0.00           C  
ATOM   2365  O   GLY   178      76.033 111.511  76.900  1.00  0.00           O  
ATOM   2366  N   GLN   179      74.972 112.857  78.241  1.00  0.00           N  
ATOM   2367  H   GLN   179      74.468 112.912  79.115  1.00  0.00           H  
ATOM   2368  CA  GLN   179      75.173 114.094  77.450  1.00  0.00           C  
ATOM   2369  HA  GLN   179      74.615 114.176  76.517  1.00  0.00           H  
ATOM   2370  CB  GLN   179      74.594 115.308  78.296  1.00  0.00           C  
ATOM   2371  HB2 GLN   179      75.077 115.361  79.272  1.00  0.00           H  
ATOM   2372  HB3 GLN   179      74.759 116.220  77.723  1.00  0.00           H  
ATOM   2373  CG  GLN   179      73.114 115.114  78.509  1.00  0.00           C  
ATOM   2374  HG2 GLN   179      72.963 114.198  79.080  1.00  0.00           H  
ATOM   2375  HG3 GLN   179      72.849 116.014  79.063  1.00  0.00           H  
ATOM   2376  CD  GLN   179      72.126 114.969  77.380  1.00  0.00           C  
ATOM   2377  OE1 GLN   179      72.320 115.341  76.231  1.00  0.00           O  
ATOM   2378  NE2 GLN   179      71.007 114.356  77.637  1.00  0.00           N  
ATOM   2379 HE21 GLN   179      70.760 114.224  78.607  1.00  0.00           H  
ATOM   2380 HE22 GLN   179      70.387 114.219  76.851  1.00  0.00           H  
ATOM   2381  C   GLN   179      76.681 114.237  77.232  1.00  0.00           C  
ATOM   2382  O   GLN   179      77.422 114.107  78.191  1.00  0.00           O  
ATOM   2383  N   ASP   180      77.242 114.618  76.056  1.00  0.00           N  
ATOM   2384  H   ASP   180      78.239 114.516  75.933  1.00  0.00           H  
ATOM   2385  CA  ASP   180      76.554 115.121  74.924  1.00  0.00           C  
ATOM   2386  HA  ASP   180      75.487 114.902  74.900  1.00  0.00           H  
ATOM   2387  CB  ASP   180      76.746 116.652  74.928  1.00  0.00           C  
ATOM   2388  HB2 ASP   180      76.311 117.106  75.818  1.00  0.00           H  
ATOM   2389  HB3 ASP   180      77.800 116.927  74.894  1.00  0.00           H  
ATOM   2390  CG  ASP   180      75.985 117.313  73.701  1.00  0.00           C  
ATOM   2391  OD1 ASP   180      76.258 118.497  73.375  1.00  0.00           O  
ATOM   2392  OD2 ASP   180      75.201 116.599  73.028  1.00  0.00           O  
ATOM   2393  C   ASP   180      77.121 114.409  73.654  1.00  0.00           C  
ATOM   2394  O   ASP   180      78.060 114.881  73.027  1.00  0.00           O  
ATOM   2395  N   GLN   181      76.490 113.299  73.252  1.00  0.00           N  
ATOM   2396  H   GLN   181      75.679 112.907  73.708  1.00  0.00           H  
ATOM   2397  CA  GLN   181      76.948 112.485  72.069  1.00  0.00           C  
ATOM   2398  HA  GLN   181      77.348 113.185  71.335  1.00  0.00           H  
ATOM   2399  CB  GLN   181      78.081 111.483  72.466  1.00  0.00           C  
ATOM   2400  HB2 GLN   181      77.650 110.825  73.221  1.00  0.00           H  
ATOM   2401  HB3 GLN   181      78.393 110.843  71.641  1.00  0.00           H  
ATOM   2402  CG  GLN   181      79.431 111.967  72.976  1.00  0.00           C  
ATOM   2403  HG2 GLN   181      80.224 111.255  72.743  1.00  0.00           H  
ATOM   2404  HG3 GLN   181      79.705 112.844  72.390  1.00  0.00           H  
ATOM   2405  CD  GLN   181      79.617 112.239  74.501  1.00  0.00           C  
ATOM   2406  OE1 GLN   181      79.884 113.310  74.989  1.00  0.00           O  
ATOM   2407  NE2 GLN   181      79.420 111.305  75.343  1.00  0.00           N  
ATOM   2408 HE21 GLN   181      79.238 110.348  75.075  1.00  0.00           H  
ATOM   2409 HE22 GLN   181      79.235 111.526  76.311  1.00  0.00           H  
ATOM   2410  C   GLN   181      75.818 111.744  71.251  1.00  0.00           C  
ATOM   2411  O   GLN   181      76.132 110.857  70.467  1.00  0.00           O  
ATOM   2412  N   SER   182      74.561 112.186  71.337  1.00  0.00           N  
ATOM   2413  H   SER   182      74.470 113.069  71.818  1.00  0.00           H  
ATOM   2414  CA  SER   182      73.359 111.517  70.800  1.00  0.00           C  
ATOM   2415  HA  SER   182      73.516 110.596  70.240  1.00  0.00           H  
ATOM   2416  CB  SER   182      72.473 110.918  71.967  1.00  0.00           C  
ATOM   2417  HB2 SER   182      72.144 111.641  72.714  1.00  0.00           H  
ATOM   2418  HB3 SER   182      71.577 110.474  71.534  1.00  0.00           H  
ATOM   2419  OG  SER   182      73.232 109.902  72.639  1.00  0.00           O  
ATOM   2420  HG  SER   182      73.765 110.359  73.294  1.00  0.00           H  
ATOM   2421  C   SER   182      72.472 112.415  69.929  1.00  0.00           C  
ATOM   2422  O   SER   182      71.381 112.814  70.422  1.00  0.00           O  
ATOM   2423  N   SER   183      72.758 112.770  68.682  1.00  0.00           N  
ATOM   2424  H   SER   183      72.038 113.292  68.204  1.00  0.00           H  
ATOM   2425  CA  SER   183      74.042 112.490  67.973  1.00  0.00           C  
ATOM   2426  HA  SER   183      74.183 111.443  68.239  1.00  0.00           H  
ATOM   2427  CB  SER   183      73.894 112.616  66.457  1.00  0.00           C  
ATOM   2428  HB2 SER   183      72.972 112.122  66.152  1.00  0.00           H  
ATOM   2429  HB3 SER   183      73.792 113.684  66.261  1.00  0.00           H  
ATOM   2430  OG  SER   183      74.916 112.016  65.667  1.00  0.00           O  
ATOM   2431  HG  SER   183      74.857 112.305  64.753  1.00  0.00           H  
ATOM   2432  C   SER   183      75.239 113.308  68.459  1.00  0.00           C  
ATOM   2433  O   SER   183      74.989 114.218  69.233  1.00  0.00           O  
ATOM   2434  N   MET   184      76.418 113.080  67.963  1.00  0.00           N  
ATOM   2435  H   MET   184      76.436 112.415  67.203  1.00  0.00           H  
ATOM   2436  CA  MET   184      77.604 113.990  68.106  1.00  0.00           C  
ATOM   2437  HA  MET   184      77.556 114.342  69.136  1.00  0.00           H  
ATOM   2438  CB  MET   184      78.854 113.140  67.938  1.00  0.00           C  
ATOM   2439  HB2 MET   184      78.818 112.271  68.594  1.00  0.00           H  
ATOM   2440  HB3 MET   184      78.877 112.838  66.891  1.00  0.00           H  
ATOM   2441  CG  MET   184      80.233 113.701  68.182  1.00  0.00           C  
ATOM   2442  HG2 MET   184      80.429 114.502  67.469  1.00  0.00           H  
ATOM   2443  HG3 MET   184      80.294 114.090  69.199  1.00  0.00           H  
ATOM   2444  SD  MET   184      81.455 112.384  67.903  1.00  0.00           S  
ATOM   2445  CE  MET   184      81.409 111.637  69.506  1.00  0.00           C  
ATOM   2446  HE1 MET   184      82.375 111.140  69.606  1.00  0.00           H  
ATOM   2447  HE2 MET   184      81.260 112.351  70.316  1.00  0.00           H  
ATOM   2448  HE3 MET   184      80.589 110.946  69.703  1.00  0.00           H  
ATOM   2449  C   MET   184      77.594 115.231  67.154  1.00  0.00           C  
ATOM   2450  O   MET   184      77.073 115.222  66.082  1.00  0.00           O  
ATOM   2451  N   SER   185      78.234 116.287  67.587  1.00  0.00           N  
ATOM   2452  H   SER   185      78.717 116.198  68.469  1.00  0.00           H  
ATOM   2453  CA  SER   185      78.538 117.554  66.800  1.00  0.00           C  
ATOM   2454  HA  SER   185      77.672 117.856  66.210  1.00  0.00           H  
ATOM   2455  CB  SER   185      78.832 118.817  67.649  1.00  0.00           C  
ATOM   2456  HB2 SER   185      79.026 119.658  66.984  1.00  0.00           H  
ATOM   2457  HB3 SER   185      77.918 118.970  68.224  1.00  0.00           H  
ATOM   2458  OG  SER   185      79.785 118.622  68.601  1.00  0.00           O  
ATOM   2459  HG  SER   185      80.620 118.966  68.275  1.00  0.00           H  
ATOM   2460  C   SER   185      79.729 117.343  65.847  1.00  0.00           C  
ATOM   2461  O   SER   185      80.659 116.627  66.197  1.00  0.00           O  
ATOM   2462  N   SER   186      79.710 118.022  64.708  1.00  0.00           N  
ATOM   2463  H   SER   186      78.923 118.622  64.504  1.00  0.00           H  
ATOM   2464  CA  SER   186      80.829 118.155  63.804  1.00  0.00           C  
ATOM   2465  HA  SER   186      81.009 117.135  63.466  1.00  0.00           H  
ATOM   2466  CB  SER   186      80.434 118.937  62.572  1.00  0.00           C  
ATOM   2467  HB2 SER   186      79.483 118.611  62.151  1.00  0.00           H  
ATOM   2468  HB3 SER   186      80.254 119.925  62.994  1.00  0.00           H  
ATOM   2469  OG  SER   186      81.393 118.863  61.555  1.00  0.00           O  
ATOM   2470  HG  SER   186      81.146 119.573  60.957  1.00  0.00           H  
ATOM   2471  C   SER   186      82.122 118.770  64.475  1.00  0.00           C  
ATOM   2472  O   SER   186      81.986 119.722  65.248  1.00  0.00           O  
ATOM   2473  N   GLY   187      83.358 118.341  64.085  1.00  0.00           N  
ATOM   2474  H   GLY   187      84.088 119.022  64.242  1.00  0.00           H  
ATOM   2475  CA  GLY   187      83.707 117.163  63.338  1.00  0.00           C  
ATOM   2476  HA2 GLY   187      83.550 116.244  63.902  1.00  0.00           H  
ATOM   2477  HA3 GLY   187      83.093 117.098  62.439  1.00  0.00           H  
ATOM   2478  C   GLY   187      85.131 117.265  62.826  1.00  0.00           C  
ATOM   2479  O   GLY   187      86.028 117.677  63.582  1.00  0.00           O  
ATOM   2480  N   GLY   188      85.406 116.808  61.617  1.00  0.00           N  
ATOM   2481  H   GLY   188      84.675 116.477  61.003  1.00  0.00           H  
ATOM   2482  CA  GLY   188      86.700 116.770  61.035  1.00  0.00           C  
ATOM   2483  HA2 GLY   188      87.275 117.669  61.256  1.00  0.00           H  
ATOM   2484  HA3 GLY   188      87.123 115.880  61.500  1.00  0.00           H  
ATOM   2485  C   GLY   188      86.655 116.452  59.548  1.00  0.00           C  
ATOM   2486  O   GLY   188      86.399 115.278  59.162  1.00  0.00           O  
ATOM   2487  N   GLY   189      86.818 117.377  58.658  1.00  0.00           N  
ATOM   2488  H   GLY   189      86.836 117.010  57.717  1.00  0.00           H  
ATOM   2489  CA  GLY   189      87.298 118.725  58.907  1.00  0.00           C  
ATOM   2490  HA2 GLY   189      87.309 119.270  57.963  1.00  0.00           H  
ATOM   2491  HA3 GLY   189      86.674 119.213  59.655  1.00  0.00           H  
ATOM   2492  C   GLY   189      88.728 118.697  59.367  1.00  0.00           C  
ATOM   2493  O   GLY   189      89.337 117.628  59.508  1.00  0.00           O  
ATOM   2494  N   SER   190      89.338 119.858  59.498  1.00  0.00           N  
ATOM   2495  H   SER   190      88.749 120.675  59.419  1.00  0.00           H  
ATOM   2496  CA  SER   190      90.810 120.077  59.893  1.00  0.00           C  
ATOM   2497  HA  SER   190      91.324 119.155  59.620  1.00  0.00           H  
ATOM   2498  CB  SER   190      91.332 121.235  59.092  1.00  0.00           C  
ATOM   2499  HB2 SER   190      90.813 122.180  59.251  1.00  0.00           H  
ATOM   2500  HB3 SER   190      92.396 121.295  59.322  1.00  0.00           H  
ATOM   2501  OG  SER   190      91.307 120.818  57.698  1.00  0.00           O  
ATOM   2502  HG  SER   190      91.913 120.088  57.552  1.00  0.00           H  
ATOM   2503  C   SER   190      90.969 120.284  61.374  1.00  0.00           C  
ATOM   2504  O   SER   190      90.357 121.184  61.866  1.00  0.00           O  
ATOM   2505  N   GLY   191      91.895 119.569  62.095  1.00  0.00           N  
ATOM   2506  H   GLY   191      91.911 119.776  63.084  1.00  0.00           H  
ATOM   2507  CA  GLY   191      92.800 118.450  61.709  1.00  0.00           C  
ATOM   2508  HA2 GLY   191      93.103 117.815  62.542  1.00  0.00           H  
ATOM   2509  HA3 GLY   191      92.178 117.749  61.152  1.00  0.00           H  
ATOM   2510  C   GLY   191      94.054 118.880  60.909  1.00  0.00           C  
ATOM   2511  O   GLY   191      94.481 120.066  60.936  1.00  0.00           O  
ATOM   2512  N   GLY   192      94.601 117.923  60.187  1.00  0.00           N  
ATOM   2513  H   GLY   192      94.382 116.943  60.295  1.00  0.00           H  
ATOM   2514  CA  GLY   192      95.589 118.220  59.117  1.00  0.00           C  
ATOM   2515  HA2 GLY   192      96.403 118.836  59.499  1.00  0.00           H  
ATOM   2516  HA3 GLY   192      96.053 117.309  58.738  1.00  0.00           H  
ATOM   2517  C   GLY   192      94.926 119.058  58.072  1.00  0.00           C  
ATOM   2518  O   GLY   192      93.687 119.147  57.941  1.00  0.00           O  
ATOM   2519  N   GLY   193      95.770 119.737  57.244  1.00  0.00           N  
ATOM   2520  H   GLY   193      96.754 119.530  57.335  1.00  0.00           H  
ATOM   2521  CA  GLY   193      95.450 120.766  56.220  1.00  0.00           C  
ATOM   2522  HA2 GLY   193      96.377 121.189  55.833  1.00  0.00           H  
ATOM   2523  HA3 GLY   193      94.940 120.225  55.423  1.00  0.00           H  
ATOM   2524  C   GLY   193      94.618 121.954  56.854  1.00  0.00           C  
ATOM   2525  O   GLY   193      94.793 122.398  58.026  1.00  0.00           O  
ATOM   2526  N   TYR   194      93.665 122.482  56.028  1.00  0.00           N  
ATOM   2527  H   TYR   194      93.624 122.147  55.076  1.00  0.00           H  
ATOM   2528  CA  TYR   194      92.724 123.590  56.419  1.00  0.00           C  
ATOM   2529  HA  TYR   194      92.527 123.614  57.491  1.00  0.00           H  
ATOM   2530  CB  TYR   194      93.165 124.929  55.816  1.00  0.00           C  
ATOM   2531  HB2 TYR   194      93.251 124.818  54.735  1.00  0.00           H  
ATOM   2532  HB3 TYR   194      92.330 125.620  55.935  1.00  0.00           H  
ATOM   2533  CG  TYR   194      94.395 125.533  56.494  1.00  0.00           C  
ATOM   2534  CD1 TYR   194      95.634 125.576  55.888  1.00  0.00           C  
ATOM   2535  HD1 TYR   194      95.771 125.161  54.900  1.00  0.00           H  
ATOM   2536  CE1 TYR   194      96.792 126.113  56.471  1.00  0.00           C  
ATOM   2537  HE1 TYR   194      97.679 126.171  55.858  1.00  0.00           H  
ATOM   2538  CZ  TYR   194      96.730 126.538  57.810  1.00  0.00           C  
ATOM   2539  OH  TYR   194      97.868 126.927  58.429  1.00  0.00           O  
ATOM   2540  HH  TYR   194      97.609 127.063  59.343  1.00  0.00           H  
ATOM   2541  CE2 TYR   194      95.513 126.490  58.452  1.00  0.00           C  
ATOM   2542  HE2 TYR   194      95.453 126.816  59.480  1.00  0.00           H  
ATOM   2543  CD2 TYR   194      94.337 126.085  57.754  1.00  0.00           C  
ATOM   2544  HD2 TYR   194      93.440 125.970  58.345  1.00  0.00           H  
ATOM   2545  C   TYR   194      91.311 123.268  55.829  1.00  0.00           C  
ATOM   2546  O   TYR   194      91.236 122.614  54.813  1.00  0.00           O  
ATOM   2547  N   GLY   195      90.184 123.700  56.358  1.00  0.00           N  
ATOM   2548  H   GLY   195      89.351 123.386  55.881  1.00  0.00           H  
ATOM   2549  CA  GLY   195      90.075 124.623  57.552  1.00  0.00           C  
ATOM   2550  HA2 GLY   195      89.917 124.055  58.469  1.00  0.00           H  
ATOM   2551  HA3 GLY   195      91.046 125.111  57.637  1.00  0.00           H  
ATOM   2552  C   GLY   195      88.876 125.577  57.288  1.00  0.00           C  
ATOM   2553  O   GLY   195      87.717 125.184  57.050  1.00  0.00           O  
ATOM   2554  N   ASN   196      89.136 126.862  57.303  1.00  0.00           N  
ATOM   2555  H   ASN   196      90.098 127.119  57.476  1.00  0.00           H  
ATOM   2556  CA  ASN   196      88.140 127.928  57.131  1.00  0.00           C  
ATOM   2557  HA  ASN   196      87.325 127.831  57.848  1.00  0.00           H  
ATOM   2558  CB  ASN   196      88.869 129.287  57.346  1.00  0.00           C  
ATOM   2559  HB2 ASN   196      89.325 129.418  58.327  1.00  0.00           H  
ATOM   2560  HB3 ASN   196      89.686 129.242  56.626  1.00  0.00           H  
ATOM   2561  CG  ASN   196      88.093 130.565  57.128  1.00  0.00           C  
ATOM   2562  OD1 ASN   196      87.190 130.954  57.874  1.00  0.00           O  
ATOM   2563  ND2 ASN   196      88.364 131.276  56.053  1.00  0.00           N  
ATOM   2564 HD21 ASN   196      87.758 132.027  55.754  1.00  0.00           H  
ATOM   2565 HD22 ASN   196      89.007 131.044  55.309  1.00  0.00           H  
ATOM   2566  C   ASN   196      87.327 127.881  55.834  1.00  0.00           C  
ATOM   2567  O   ASN   196      87.914 127.735  54.753  1.00  0.00           O  
ATOM   2568  N   GLN   197      85.991 127.823  55.908  1.00  0.00           N  
ATOM   2569  H   GLN   197      85.527 127.852  56.804  1.00  0.00           H  
ATOM   2570  CA  GLN   197      85.131 127.716  54.716  1.00  0.00           C  
ATOM   2571  HA  GLN   197      85.546 127.827  53.714  1.00  0.00           H  
ATOM   2572  CB  GLN   197      84.616 126.263  54.858  1.00  0.00           C  
ATOM   2573  HB2 GLN   197      84.714 125.868  55.869  1.00  0.00           H  
ATOM   2574  HB3 GLN   197      83.584 126.156  54.524  1.00  0.00           H  
ATOM   2575  CG  GLN   197      85.503 125.393  53.983  1.00  0.00           C  
ATOM   2576  HG2 GLN   197      86.527 125.681  54.221  1.00  0.00           H  
ATOM   2577  HG3 GLN   197      85.388 124.412  54.444  1.00  0.00           H  
ATOM   2578  CD  GLN   197      85.089 125.238  52.509  1.00  0.00           C  
ATOM   2579  OE1 GLN   197      83.930 125.372  52.133  1.00  0.00           O  
ATOM   2580  NE2 GLN   197      86.066 125.002  51.637  1.00  0.00           N  
ATOM   2581 HE21 GLN   197      86.957 124.797  52.066  1.00  0.00           H  
ATOM   2582 HE22 GLN   197      85.797 124.756  50.695  1.00  0.00           H  
ATOM   2583  C   GLN   197      83.888 128.698  54.710  1.00  0.00           C  
ATOM   2584  O   GLN   197      83.058 128.685  53.811  1.00  0.00           O  
ATOM   2585  N   ASP   198      83.810 129.698  55.640  1.00  0.00           N  
ATOM   2586  H   ASP   198      84.669 129.929  56.118  1.00  0.00           H  
ATOM   2587  CA  ASP   198      82.790 130.760  55.719  1.00  0.00           C  
ATOM   2588  HA  ASP   198      81.890 130.461  55.181  1.00  0.00           H  
ATOM   2589  CB  ASP   198      82.321 131.025  57.183  1.00  0.00           C  
ATOM   2590  HB2 ASP   198      83.122 131.326  57.858  1.00  0.00           H  
ATOM   2591  HB3 ASP   198      81.638 131.855  57.364  1.00  0.00           H  
ATOM   2592  CG  ASP   198      81.595 129.861  57.671  1.00  0.00           C  
ATOM   2593  OD1 ASP   198      82.078 129.303  58.664  1.00  0.00           O  
ATOM   2594  OD2 ASP   198      80.671 129.379  56.983  1.00  0.00           O  
ATOM   2595  C   ASP   198      83.296 131.984  55.007  1.00  0.00           C  
ATOM   2596  O   ASP   198      84.529 132.327  55.035  1.00  0.00           O  
ATOM   2597  N   GLN   199      82.355 132.758  54.393  1.00  0.00           N  
ATOM   2598  H   GLN   199      81.471 132.271  54.352  1.00  0.00           H  
ATOM   2599  CA  GLN   199      82.551 133.970  53.592  1.00  0.00           C  
ATOM   2600  HA  GLN   199      82.887 133.607  52.621  1.00  0.00           H  
ATOM   2601  CB  GLN   199      81.194 134.725  53.506  1.00  0.00           C  
ATOM   2602  HB2 GLN   199      80.969 135.253  54.432  1.00  0.00           H  
ATOM   2603  HB3 GLN   199      81.218 135.485  52.725  1.00  0.00           H  
ATOM   2604  CG  GLN   199      79.949 133.893  52.976  1.00  0.00           C  
ATOM   2605  HG2 GLN   199      79.283 134.530  52.393  1.00  0.00           H  
ATOM   2606  HG3 GLN   199      80.291 133.145  52.261  1.00  0.00           H  
ATOM   2607  CD  GLN   199      79.131 133.285  54.040  1.00  0.00           C  
ATOM   2608  OE1 GLN   199      79.643 132.427  54.732  1.00  0.00           O  
ATOM   2609  NE2 GLN   199      77.863 133.565  54.172  1.00  0.00           N  
ATOM   2610 HE21 GLN   199      77.425 134.126  53.456  1.00  0.00           H  
ATOM   2611 HE22 GLN   199      77.336 133.085  54.887  1.00  0.00           H  
ATOM   2612  C   GLN   199      83.681 134.915  54.152  1.00  0.00           C  
ATOM   2613  O   GLN   199      83.699 135.279  55.335  1.00  0.00           O  
ATOM   2614  N   SER   200      84.712 135.295  53.446  1.00  0.00           N  
ATOM   2615  H   SER   200      85.312 135.913  53.973  1.00  0.00           H  
ATOM   2616  CA  SER   200      84.830 135.218  52.006  1.00  0.00           C  
ATOM   2617  HA  SER   200      83.822 135.366  51.620  1.00  0.00           H  
ATOM   2618  CB  SER   200      85.719 136.401  51.511  1.00  0.00           C  
ATOM   2619  HB2 SER   200      85.576 136.440  50.431  1.00  0.00           H  
ATOM   2620  HB3 SER   200      85.258 137.346  51.797  1.00  0.00           H  
ATOM   2621  OG  SER   200      87.110 136.253  51.774  1.00  0.00           O  
ATOM   2622  HG  SER   200      87.213 135.996  52.693  1.00  0.00           H  
ATOM   2623  C   SER   200      85.511 133.856  51.632  1.00  0.00           C  
ATOM   2624  O   SER   200      85.672 133.686  50.432  1.00  0.00           O  
ATOM   2625  N   GLY   201      85.815 132.968  52.626  1.00  0.00           N  
ATOM   2626  H   GLY   201      85.552 133.191  53.576  1.00  0.00           H  
ATOM   2627  CA  GLY   201      86.184 131.607  52.423  1.00  0.00           C  
ATOM   2628  HA2 GLY   201      87.028 131.583  51.735  1.00  0.00           H  
ATOM   2629  HA3 GLY   201      86.441 131.152  53.380  1.00  0.00           H  
ATOM   2630  C   GLY   201      85.083 130.719  51.788  1.00  0.00           C  
ATOM   2631  O   GLY   201      83.922 131.121  51.766  1.00  0.00           O  
ATOM   2632  N   GLY   202      85.393 129.477  51.407  1.00  0.00           N  
ATOM   2633  H   GLY   202      84.596 128.872  51.272  1.00  0.00           H  
ATOM   2634  CA  GLY   202      86.718 128.931  51.161  1.00  0.00           C  
ATOM   2635  HA2 GLY   202      87.292 129.215  52.043  1.00  0.00           H  
ATOM   2636  HA3 GLY   202      86.559 127.853  51.128  1.00  0.00           H  
ATOM   2637  C   GLY   202      87.491 129.503  49.986  1.00  0.00           C  
ATOM   2638  O   GLY   202      87.133 130.582  49.557  1.00  0.00           O  
ATOM   2639  N   GLY   203      88.566 128.892  49.465  1.00  0.00           N  
ATOM   2640  H   GLY   203      88.986 129.347  48.667  1.00  0.00           H  
ATOM   2641  CA  GLY   203      89.305 127.836  50.111  1.00  0.00           C  
ATOM   2642  HA2 GLY   203      88.831 127.035  50.679  1.00  0.00           H  
ATOM   2643  HA3 GLY   203      89.947 127.390  49.351  1.00  0.00           H  
ATOM   2644  C   GLY   203      90.197 128.492  51.070  1.00  0.00           C  
ATOM   2645  O   GLY   203      89.997 129.616  51.543  1.00  0.00           O  
ATOM   2646  N   GLY   204      91.382 127.985  51.356  1.00  0.00           N  
ATOM   2647  H   GLY   204      91.475 127.007  51.121  1.00  0.00           H  
ATOM   2648  CA  GLY   204      92.505 128.686  52.025  1.00  0.00           C  
ATOM   2649  HA2 GLY   204      93.298 129.040  51.366  1.00  0.00           H  
ATOM   2650  HA3 GLY   204      92.052 129.493  52.601  1.00  0.00           H  
ATOM   2651  C   GLY   204      93.221 127.560  52.845  1.00  0.00           C  
ATOM   2652  O   GLY   204      93.172 126.372  52.396  1.00  0.00           O  
ATOM   2653  N   SER   205      93.850 127.815  54.019  1.00  0.00           N  
ATOM   2654  H   SER   205      94.383 127.070  54.445  1.00  0.00           H  
ATOM   2655  CA  SER   205      93.917 129.031  54.711  1.00  0.00           C  
ATOM   2656  HA  SER   205      93.744 129.862  54.027  1.00  0.00           H  
ATOM   2657  CB  SER   205      92.824 129.098  55.721  1.00  0.00           C  
ATOM   2658  HB2 SER   205      92.995 128.438  56.571  1.00  0.00           H  
ATOM   2659  HB3 SER   205      92.895 130.116  56.105  1.00  0.00           H  
ATOM   2660  OG  SER   205      91.502 128.876  55.222  1.00  0.00           O  
ATOM   2661  HG  SER   205      91.184 129.581  54.653  1.00  0.00           H  
ATOM   2662  C   SER   205      95.344 129.299  55.220  1.00  0.00           C  
ATOM   2663  O   SER   205      95.435 129.975  56.270  1.00  0.00           O  
ATOM   2664  N   GLY   206      96.344 128.932  54.432  1.00  0.00           N  
ATOM   2665  H   GLY   206      96.144 128.566  53.512  1.00  0.00           H  
ATOM   2666  CA  GLY   206      97.807 129.128  54.818  1.00  0.00           C  
ATOM   2667  HA2 GLY   206      97.868 128.987  55.897  1.00  0.00           H  
ATOM   2668  HA3 GLY   206      98.420 128.294  54.476  1.00  0.00           H  
ATOM   2669  C   GLY   206      98.302 130.519  54.490  1.00  0.00           C  
ATOM   2670  O   GLY   206      97.579 131.387  54.032  1.00  0.00           O  
ATOM   2671  N   GLY   207      99.592 130.838  54.798  1.00  0.00           N  
ATOM   2672  H   GLY   207      99.830 131.816  54.721  1.00  0.00           H  
ATOM   2673  CA  GLY   207     100.665 129.989  55.352  1.00  0.00           C  
ATOM   2674  HA2 GLY   207     101.221 130.466  56.159  1.00  0.00           H  
ATOM   2675  HA3 GLY   207     100.276 129.065  55.781  1.00  0.00           H  
ATOM   2676  C   GLY   207     101.713 129.565  54.330  1.00  0.00           C  
ATOM   2677  O   GLY   207     102.666 128.964  54.810  1.00  0.00           O  
ATOM   2678  N   TYR   208     101.620 129.887  53.053  1.00  0.00           N  
ATOM   2679  H   TYR   208     100.744 130.271  52.729  1.00  0.00           H  
ATOM   2680  CA  TYR   208     102.592 129.456  52.031  1.00  0.00           C  
ATOM   2681  HA  TYR   208     103.615 129.536  52.399  1.00  0.00           H  
ATOM   2682  CB  TYR   208     102.267 128.026  51.593  1.00  0.00           C  
ATOM   2683  HB2 TYR   208     102.214 127.411  52.491  1.00  0.00           H  
ATOM   2684  HB3 TYR   208     101.348 127.957  51.010  1.00  0.00           H  
ATOM   2685  CG  TYR   208     103.403 127.346  50.873  1.00  0.00           C  
ATOM   2686  CD1 TYR   208     104.577 126.941  51.556  1.00  0.00           C  
ATOM   2687  HD1 TYR   208     104.565 127.255  52.590  1.00  0.00           H  
ATOM   2688  CE1 TYR   208     105.658 126.365  50.897  1.00  0.00           C  
ATOM   2689  HE1 TYR   208     106.553 126.042  51.408  1.00  0.00           H  
ATOM   2690  CZ  TYR   208     105.573 126.226  49.523  1.00  0.00           C  
ATOM   2691  OH  TYR   208     106.629 125.883  48.737  1.00  0.00           O  
ATOM   2692  HH  TYR   208     107.481 125.739  49.156  1.00  0.00           H  
ATOM   2693  CE2 TYR   208     104.462 126.591  48.832  1.00  0.00           C  
ATOM   2694  HE2 TYR   208     104.457 126.537  47.753  1.00  0.00           H  
ATOM   2695  CD2 TYR   208     103.319 127.102  49.473  1.00  0.00           C  
ATOM   2696  HD2 TYR   208     102.427 127.358  48.920  1.00  0.00           H  
ATOM   2697  C   TYR   208     102.459 130.437  50.803  1.00  0.00           C  
ATOM   2698  O   TYR   208     101.356 130.893  50.435  1.00  0.00           O  
ATOM   2699  N   GLY   209     103.570 130.581  50.040  1.00  0.00           N  
ATOM   2700  H   GLY   209     104.465 130.178  50.281  1.00  0.00           H  
ATOM   2701  CA  GLY   209     103.690 131.353  48.751  1.00  0.00           C  
ATOM   2702  HA2 GLY   209     103.686 132.389  49.089  1.00  0.00           H  
ATOM   2703  HA3 GLY   209     104.639 131.118  48.268  1.00  0.00           H  
ATOM   2704  C   GLY   209     102.562 130.995  47.829  1.00  0.00           C  
ATOM   2705  O   GLY   209     102.201 129.846  47.733  1.00  0.00           O  
ATOM   2706  N   GLN   210     101.931 131.928  47.123  1.00  0.00           N  
ATOM   2707  H   GLN   210     101.158 131.579  46.574  1.00  0.00           H  
ATOM   2708  CA  GLN   210     102.161 133.394  47.132  1.00  0.00           C  
ATOM   2709  HA  GLN   210     101.666 133.738  46.224  1.00  0.00           H  
ATOM   2710  CB  GLN   210     101.437 134.170  48.216  1.00  0.00           C  
ATOM   2711  HB2 GLN   210     101.959 134.185  49.172  1.00  0.00           H  
ATOM   2712  HB3 GLN   210     101.614 135.214  47.957  1.00  0.00           H  
ATOM   2713  CG  GLN   210      99.943 133.900  48.275  1.00  0.00           C  
ATOM   2714  HG2 GLN   210      99.812 132.866  47.957  1.00  0.00           H  
ATOM   2715  HG3 GLN   210      99.443 134.069  49.228  1.00  0.00           H  
ATOM   2716  CD  GLN   210      99.120 134.551  47.238  1.00  0.00           C  
ATOM   2717  OE1 GLN   210      99.585 135.510  46.545  1.00  0.00           O  
ATOM   2718  NE2 GLN   210      97.855 134.146  47.067  1.00  0.00           N  
ATOM   2719 HE21 GLN   210      97.259 134.580  46.376  1.00  0.00           H  
ATOM   2720 HE22 GLN   210      97.561 133.370  47.642  1.00  0.00           H  
ATOM   2721  C   GLN   210     103.648 133.845  46.889  1.00  0.00           C  
ATOM   2722  O   GLN   210     104.294 134.649  47.600  1.00  0.00           O  
ATOM   2723  N   GLN   211     104.194 133.292  45.831  1.00  0.00           N  
ATOM   2724  H   GLN   211     103.639 132.698  45.231  1.00  0.00           H  
ATOM   2725  CA  GLN   211     105.526 133.655  45.371  1.00  0.00           C  
ATOM   2726  HA  GLN   211     106.088 133.865  46.280  1.00  0.00           H  
ATOM   2727  CB  GLN   211     106.249 132.465  44.702  1.00  0.00           C  
ATOM   2728  HB2 GLN   211     105.555 132.257  43.888  1.00  0.00           H  
ATOM   2729  HB3 GLN   211     107.165 132.829  44.237  1.00  0.00           H  
ATOM   2730  CG  GLN   211     106.513 131.284  45.632  1.00  0.00           C  
ATOM   2731  HG2 GLN   211     107.538 130.942  45.491  1.00  0.00           H  
ATOM   2732  HG3 GLN   211     106.362 131.537  46.682  1.00  0.00           H  
ATOM   2733  CD  GLN   211     105.625 130.099  45.315  1.00  0.00           C  
ATOM   2734  OE1 GLN   211     104.453 130.144  44.833  1.00  0.00           O  
ATOM   2735  NE2 GLN   211     106.082 128.909  45.628  1.00  0.00           N  
ATOM   2736 HE21 GLN   211     106.940 128.813  46.152  1.00  0.00           H  
ATOM   2737 HE22 GLN   211     105.516 128.096  45.428  1.00  0.00           H  
ATOM   2738  C   GLN   211     105.426 134.901  44.513  1.00  0.00           C  
ATOM   2739  O   GLN   211     105.318 134.750  43.280  1.00  0.00           O  
ATOM   2740  N   ASP   212     105.426 136.021  45.197  1.00  0.00           N  
ATOM   2741  H   ASP   212     105.259 135.989  46.192  1.00  0.00           H  
ATOM   2742  CA  ASP   212     105.456 137.334  44.615  1.00  0.00           C  
ATOM   2743  HA  ASP   212     105.911 137.263  43.627  1.00  0.00           H  
ATOM   2744  CB  ASP   212     104.046 137.950  44.594  1.00  0.00           C  
ATOM   2745  HB2 ASP   212     103.231 137.227  44.603  1.00  0.00           H  
ATOM   2746  HB3 ASP   212     103.796 138.435  45.538  1.00  0.00           H  
ATOM   2747  CG  ASP   212     103.873 138.934  43.453  1.00  0.00           C  
ATOM   2748  OD1 ASP   212     102.767 139.472  43.217  1.00  0.00           O  
ATOM   2749  OD2 ASP   212     104.834 139.202  42.701  1.00  0.00           O  
ATOM   2750  C   ASP   212     106.305 138.351  45.422  1.00  0.00           C  
ATOM   2751  O   ASP   212     106.752 138.117  46.590  1.00  0.00           O  
ATOM   2752  N   ARG   213     106.574 139.516  44.799  1.00  0.00           N  
ATOM   2753  H   ARG   213     106.102 139.708  43.927  1.00  0.00           H  
ATOM   2754  CA  ARG   213     107.525 140.497  45.206  1.00  0.00           C  
ATOM   2755  HA  ARG   213     107.653 140.451  46.287  1.00  0.00           H  
ATOM   2756  CB  ARG   213     108.935 140.198  44.612  1.00  0.00           C  
ATOM   2757  HB2 ARG   213     108.972 140.225  43.523  1.00  0.00           H  
ATOM   2758  HB3 ARG   213     109.638 140.955  44.957  1.00  0.00           H  
ATOM   2759  CG  ARG   213     109.568 138.922  45.073  1.00  0.00           C  
ATOM   2760  HG2 ARG   213     108.826 138.124  45.042  1.00  0.00           H  
ATOM   2761  HG3 ARG   213     110.368 138.640  44.387  1.00  0.00           H  
ATOM   2762  CD  ARG   213     110.099 139.010  46.530  1.00  0.00           C  
ATOM   2763  HD2 ARG   213     110.844 139.805  46.513  1.00  0.00           H  
ATOM   2764  HD3 ARG   213     109.407 139.319  47.313  1.00  0.00           H  
ATOM   2765  NE  ARG   213     110.733 137.745  46.902  1.00  0.00           N  
ATOM   2766  HE  ARG   213     111.329 137.323  46.204  1.00  0.00           H  
ATOM   2767  CZ  ARG   213     110.555 137.139  48.032  1.00  0.00           C  
ATOM   2768  NH1 ARG   213     109.729 137.589  48.913  1.00  0.00           N  
ATOM   2769 HH11 ARG   213     109.643 137.102  49.793  1.00  0.00           H  
ATOM   2770 HH12 ARG   213     109.345 138.514  48.780  1.00  0.00           H  
ATOM   2771  NH2 ARG   213     111.129 136.012  48.288  1.00  0.00           N  
ATOM   2772 HH21 ARG   213     110.977 135.465  49.124  1.00  0.00           H  
ATOM   2773 HH22 ARG   213     111.713 135.655  47.546  1.00  0.00           H  
ATOM   2774  C   ARG   213     107.106 141.917  44.842  1.00  0.00           C  
ATOM   2775  O   ARG   213     106.537 142.147  43.743  1.00  0.00           O  
ATOM   2776  N   GLY   214     107.357 142.942  45.711  1.00  0.00           N  
ATOM   2777  H   GLY   214     107.367 143.838  45.246  1.00  0.00           H  
ATOM   2778  CA  GLY   214     107.778 143.075  47.041  1.00  0.00           C  
ATOM   2779  HA2 GLY   214     107.115 143.734  47.602  1.00  0.00           H  
ATOM   2780  HA3 GLY   214     107.853 142.121  47.563  1.00  0.00           H  
ATOM   2781  C   GLY   214     109.139 143.676  47.057  1.00  0.00           C  
ATOM   2782  O   GLY   214     110.032 143.007  47.659  1.00  0.00           O  
ATOM   2783  OXT GLY   214     109.375 144.853  46.600  1.00  0.00           O  
TER    2784      GLY   214 
END   
