# Supplementary material for: Visualization of oligomerization, clustering, and density transition of intrinsically disordered proteins
Source: Natl Sci Rev. 2026 Feb 14;13(7):nwag107. doi: 10.1093/nsr/nwag107 (PMC13114874; doi:10.1093/nsr/nwag107)
Supplement: nwag107_Supplemental_Files [file nwag107_supplemental_files.zip › SI-MD-Structures/MD-Sturctures/frame119.pdb]

CRYST1  135.050  149.208  136.813  90.00  90.00  90.00               1
ATOM      1  N   MET     1      33.245  55.543  86.448  1.00  0.00           N  
ATOM      2  H1  MET     1      32.420  55.024  86.710  1.00  0.00           H  
ATOM      3  H2  MET     1      33.579  55.386  85.508  1.00  0.00           H  
ATOM      4  H3  MET     1      33.930  55.221  87.118  1.00  0.00           H  
ATOM      5  CA  MET     1      32.823  56.962  86.673  1.00  0.00           C  
ATOM      6  HA  MET     1      32.265  56.922  87.608  1.00  0.00           H  
ATOM      7  CB  MET     1      34.139  57.841  86.925  1.00  0.00           C  
ATOM      8  HB2 MET     1      34.926  57.644  86.197  1.00  0.00           H  
ATOM      9  HB3 MET     1      33.990  58.906  87.106  1.00  0.00           H  
ATOM     10  CG  MET     1      34.592  57.381  88.346  1.00  0.00           C  
ATOM     11  HG2 MET     1      33.737  57.571  88.995  1.00  0.00           H  
ATOM     12  HG3 MET     1      34.835  56.327  88.216  1.00  0.00           H  
ATOM     13  SD  MET     1      36.131  58.234  88.957  1.00  0.00           S  
ATOM     14  CE  MET     1      36.724  56.984  90.019  1.00  0.00           C  
ATOM     15  HE1 MET     1      36.057  56.738  90.845  1.00  0.00           H  
ATOM     16  HE2 MET     1      36.743  56.094  89.390  1.00  0.00           H  
ATOM     17  HE3 MET     1      37.764  57.103  90.323  1.00  0.00           H  
ATOM     18  C   MET     1      31.954  57.348  85.533  1.00  0.00           C  
ATOM     19  O   MET     1      32.395  57.158  84.402  1.00  0.00           O  
ATOM     20  N   ALA     2      30.832  58.093  85.623  1.00  0.00           N  
ATOM     21  H   ALA     2      30.305  58.294  84.785  1.00  0.00           H  
ATOM     22  CA  ALA     2      30.182  58.511  86.825  1.00  0.00           C  
ATOM     23  HA  ALA     2      29.397  59.238  86.618  1.00  0.00           H  
ATOM     24  CB  ALA     2      29.541  57.398  87.683  1.00  0.00           C  
ATOM     25  HB1 ALA     2      29.204  56.633  86.983  1.00  0.00           H  
ATOM     26  HB2 ALA     2      30.124  56.962  88.495  1.00  0.00           H  
ATOM     27  HB3 ALA     2      28.543  57.672  88.026  1.00  0.00           H  
ATOM     28  C   ALA     2      31.077  59.437  87.672  1.00  0.00           C  
ATOM     29  O   ALA     2      31.782  58.954  88.565  1.00  0.00           O  
ATOM     30  N   SER     3      31.239  60.756  87.455  1.00  0.00           N  
ATOM     31  H   SER     3      32.034  61.127  87.955  1.00  0.00           H  
ATOM     32  CA  SER     3      30.558  61.690  86.613  1.00  0.00           C  
ATOM     33  HA  SER     3      29.472  61.631  86.682  1.00  0.00           H  
ATOM     34  CB  SER     3      30.963  63.096  87.056  1.00  0.00           C  
ATOM     35  HB2 SER     3      30.490  63.360  88.001  1.00  0.00           H  
ATOM     36  HB3 SER     3      32.006  63.203  87.353  1.00  0.00           H  
ATOM     37  OG  SER     3      30.621  64.197  86.216  1.00  0.00           O  
ATOM     38  HG  SER     3      29.674  64.338  86.290  1.00  0.00           H  
ATOM     39  C   SER     3      31.002  61.557  85.141  1.00  0.00           C  
ATOM     40  O   SER     3      32.196  61.314  84.925  1.00  0.00           O  
ATOM     41  N   ASN     4      30.101  61.625  84.136  1.00  0.00           N  
ATOM     42  H   ASN     4      29.123  61.759  84.350  1.00  0.00           H  
ATOM     43  CA  ASN     4      30.445  61.819  82.720  1.00  0.00           C  
ATOM     44  HA  ASN     4      31.525  61.722  82.617  1.00  0.00           H  
ATOM     45  CB  ASN     4      29.757  60.696  81.911  1.00  0.00           C  
ATOM     46  HB2 ASN     4      28.715  61.014  81.919  1.00  0.00           H  
ATOM     47  HB3 ASN     4      30.142  60.685  80.891  1.00  0.00           H  
ATOM     48  CG  ASN     4      29.867  59.282  82.489  1.00  0.00           C  
ATOM     49  OD1 ASN     4      29.158  58.736  83.230  1.00  0.00           O  
ATOM     50  ND2 ASN     4      30.947  58.646  82.278  1.00  0.00           N  
ATOM     51 HD21 ASN     4      31.003  57.758  82.755  1.00  0.00           H  
ATOM     52 HD22 ASN     4      31.620  58.994  81.610  1.00  0.00           H  
ATOM     53  C   ASN     4      30.056  63.230  82.223  1.00  0.00           C  
ATOM     54  O   ASN     4      28.952  63.474  81.742  1.00  0.00           O  
ATOM     55  N   ASP     5      30.947  64.240  82.326  1.00  0.00           N  
ATOM     56  H   ASP     5      30.594  65.156  82.087  1.00  0.00           H  
ATOM     57  CA  ASP     5      32.334  64.170  82.750  1.00  0.00           C  
ATOM     58  HA  ASP     5      32.528  63.271  83.336  1.00  0.00           H  
ATOM     59  CB  ASP     5      33.198  64.156  81.529  1.00  0.00           C  
ATOM     60  HB2 ASP     5      32.790  64.972  80.934  1.00  0.00           H  
ATOM     61  HB3 ASP     5      34.236  64.354  81.797  1.00  0.00           H  
ATOM     62  CG  ASP     5      33.239  62.847  80.731  1.00  0.00           C  
ATOM     63  OD1 ASP     5      32.955  62.877  79.504  1.00  0.00           O  
ATOM     64  OD2 ASP     5      33.688  61.839  81.300  1.00  0.00           O  
ATOM     65  C   ASP     5      32.716  65.379  83.648  1.00  0.00           C  
ATOM     66  O   ASP     5      32.031  66.386  83.797  1.00  0.00           O  
ATOM     67  N   TYR     6      33.864  65.314  84.331  1.00  0.00           N  
ATOM     68  H   TYR     6      34.498  64.546  84.163  1.00  0.00           H  
ATOM     69  CA  TYR     6      34.310  66.451  85.273  1.00  0.00           C  
ATOM     70  HA  TYR     6      33.428  66.798  85.812  1.00  0.00           H  
ATOM     71  CB  TYR     6      35.414  65.883  86.213  1.00  0.00           C  
ATOM     72  HB2 TYR     6      36.414  65.730  85.808  1.00  0.00           H  
ATOM     73  HB3 TYR     6      35.494  66.627  87.007  1.00  0.00           H  
ATOM     74  CG  TYR     6      34.925  64.609  86.896  1.00  0.00           C  
ATOM     75  CD1 TYR     6      35.109  63.312  86.339  1.00  0.00           C  
ATOM     76  HD1 TYR     6      35.599  63.266  85.378  1.00  0.00           H  
ATOM     77  CE1 TYR     6      34.770  62.178  87.113  1.00  0.00           C  
ATOM     78  HE1 TYR     6      34.900  61.156  86.789  1.00  0.00           H  
ATOM     79  CZ  TYR     6      34.313  62.307  88.436  1.00  0.00           C  
ATOM     80  OH  TYR     6      34.080  61.227  89.216  1.00  0.00           O  
ATOM     81  HH  TYR     6      33.398  61.380  89.873  1.00  0.00           H  
ATOM     82  CE2 TYR     6      34.145  63.584  88.984  1.00  0.00           C  
ATOM     83  HE2 TYR     6      33.796  63.590  90.007  1.00  0.00           H  
ATOM     84  CD2 TYR     6      34.473  64.724  88.291  1.00  0.00           C  
ATOM     85  HD2 TYR     6      34.250  65.709  88.673  1.00  0.00           H  
ATOM     86  C   TYR     6      34.845  67.780  84.558  1.00  0.00           C  
ATOM     87  O   TYR     6      34.584  67.950  83.377  1.00  0.00           O  
ATOM     88  N   THR     7      35.521  68.651  85.322  1.00  0.00           N  
ATOM     89  H   THR     7      35.880  68.368  86.223  1.00  0.00           H  
ATOM     90  CA  THR     7      35.773  70.050  84.859  1.00  0.00           C  
ATOM     91  HA  THR     7      36.332  70.115  83.925  1.00  0.00           H  
ATOM     92  CB  THR     7      34.393  70.689  84.746  1.00  0.00           C  
ATOM     93  HB  THR     7      33.776  70.200  83.992  1.00  0.00           H  
ATOM     94  CG2 THR     7      33.619  70.848  86.104  1.00  0.00           C  
ATOM     95 HG21 THR     7      34.330  71.300  86.795  1.00  0.00           H  
ATOM     96 HG22 THR     7      32.708  71.444  86.048  1.00  0.00           H  
ATOM     97 HG23 THR     7      33.403  69.859  86.508  1.00  0.00           H  
ATOM     98  OG1 THR     7      34.477  72.016  84.188  1.00  0.00           O  
ATOM     99  HG1 THR     7      34.278  71.882  83.259  1.00  0.00           H  
ATOM    100  C   THR     7      36.713  70.735  85.890  1.00  0.00           C  
ATOM    101  O   THR     7      36.926  70.172  86.949  1.00  0.00           O  
ATOM    102  N   GLN     8      37.240  71.834  85.494  1.00  0.00           N  
ATOM    103  H   GLN     8      36.968  72.184  84.587  1.00  0.00           H  
ATOM    104  CA  GLN     8      38.068  72.800  86.298  1.00  0.00           C  
ATOM    105  HA  GLN     8      38.892  72.216  86.709  1.00  0.00           H  
ATOM    106  CB  GLN     8      38.621  73.864  85.296  1.00  0.00           C  
ATOM    107  HB2 GLN     8      37.841  74.161  84.596  1.00  0.00           H  
ATOM    108  HB3 GLN     8      38.981  74.716  85.873  1.00  0.00           H  
ATOM    109  CG  GLN     8      39.881  73.292  84.604  1.00  0.00           C  
ATOM    110  HG2 GLN     8      40.629  73.089  85.371  1.00  0.00           H  
ATOM    111  HG3 GLN     8      39.575  72.447  83.986  1.00  0.00           H  
ATOM    112  CD  GLN     8      40.552  74.311  83.755  1.00  0.00           C  
ATOM    113  OE1 GLN     8      40.189  75.494  83.762  1.00  0.00           O  
ATOM    114  NE2 GLN     8      41.478  73.923  82.938  1.00  0.00           N  
ATOM    115 HE21 GLN     8      41.844  73.001  83.129  1.00  0.00           H  
ATOM    116 HE22 GLN     8      41.973  74.637  82.423  1.00  0.00           H  
ATOM    117  C   GLN     8      37.048  73.389  87.374  1.00  0.00           C  
ATOM    118  O   GLN     8      35.900  73.729  87.160  1.00  0.00           O  
ATOM    119  N   GLN     9      37.414  73.571  88.616  1.00  0.00           N  
ATOM    120  H   GLN     9      36.672  73.865  89.235  1.00  0.00           H  
ATOM    121  CA  GLN     9      38.668  73.246  89.338  1.00  0.00           C  
ATOM    122  HA  GLN     9      38.607  73.824  90.260  1.00  0.00           H  
ATOM    123  CB  GLN     9      38.647  71.713  89.683  1.00  0.00           C  
ATOM    124  HB2 GLN     9      38.506  71.122  88.779  1.00  0.00           H  
ATOM    125  HB3 GLN     9      39.613  71.451  90.116  1.00  0.00           H  
ATOM    126  CG  GLN     9      37.517  71.385  90.582  1.00  0.00           C  
ATOM    127  HG2 GLN     9      37.638  72.071  91.421  1.00  0.00           H  
ATOM    128  HG3 GLN     9      36.590  71.515  90.023  1.00  0.00           H  
ATOM    129  CD  GLN     9      37.570  70.016  91.126  1.00  0.00           C  
ATOM    130  OE1 GLN     9      38.623  69.326  91.079  1.00  0.00           O  
ATOM    131  NE2 GLN     9      36.484  69.469  91.671  1.00  0.00           N  
ATOM    132 HE21 GLN     9      35.645  70.023  91.570  1.00  0.00           H  
ATOM    133 HE22 GLN     9      36.524  68.483  91.884  1.00  0.00           H  
ATOM    134  C   GLN     9      40.015  73.682  88.699  1.00  0.00           C  
ATOM    135  O   GLN     9      40.828  72.807  88.391  1.00  0.00           O  
ATOM    136  N   ALA    10      40.187  74.971  88.348  1.00  0.00           N  
ATOM    137  H   ALA    10      40.912  75.075  87.652  1.00  0.00           H  
ATOM    138  CA  ALA    10      39.279  76.178  88.748  1.00  0.00           C  
ATOM    139  HA  ALA    10      38.303  75.746  88.969  1.00  0.00           H  
ATOM    140  CB  ALA    10      39.804  76.856  90.024  1.00  0.00           C  
ATOM    141  HB1 ALA    10      40.431  77.677  89.677  1.00  0.00           H  
ATOM    142  HB2 ALA    10      38.986  77.275  90.610  1.00  0.00           H  
ATOM    143  HB3 ALA    10      40.308  76.205  90.738  1.00  0.00           H  
ATOM    144  C   ALA    10      39.042  77.193  87.739  1.00  0.00           C  
ATOM    145  O   ALA    10      39.851  77.424  86.853  1.00  0.00           O  
ATOM    146  N   THR    11      38.013  78.022  87.877  1.00  0.00           N  
ATOM    147  H   THR    11      37.399  77.961  88.677  1.00  0.00           H  
ATOM    148  CA  THR    11      37.649  79.150  87.043  1.00  0.00           C  
ATOM    149  HA  THR    11      38.439  79.333  86.315  1.00  0.00           H  
ATOM    150  CB  THR    11      36.334  78.844  86.335  1.00  0.00           C  
ATOM    151  HB  THR    11      35.571  78.900  87.111  1.00  0.00           H  
ATOM    152  CG2 THR    11      35.778  79.860  85.290  1.00  0.00           C  
ATOM    153 HG21 THR    11      35.836  80.898  85.619  1.00  0.00           H  
ATOM    154 HG22 THR    11      36.432  79.846  84.418  1.00  0.00           H  
ATOM    155 HG23 THR    11      34.707  79.715  85.149  1.00  0.00           H  
ATOM    156  OG1 THR    11      36.355  77.608  85.641  1.00  0.00           O  
ATOM    157  HG1 THR    11      35.412  77.445  85.565  1.00  0.00           H  
ATOM    158  C   THR    11      37.408  80.460  87.858  1.00  0.00           C  
ATOM    159  O   THR    11      36.613  80.533  88.764  1.00  0.00           O  
ATOM    160  N   GLN    12      38.121  81.556  87.515  1.00  0.00           N  
ATOM    161  H   GLN    12      37.752  82.435  87.850  1.00  0.00           H  
ATOM    162  CA  GLN    12      39.515  81.636  87.092  1.00  0.00           C  
ATOM    163  HA  GLN    12      39.732  81.075  86.182  1.00  0.00           H  
ATOM    164  CB  GLN    12      39.904  83.098  86.762  1.00  0.00           C  
ATOM    165  HB2 GLN    12      39.966  83.713  87.660  1.00  0.00           H  
ATOM    166  HB3 GLN    12      40.925  83.101  86.379  1.00  0.00           H  
ATOM    167  CG  GLN    12      38.943  83.630  85.707  1.00  0.00           C  
ATOM    168  HG2 GLN    12      39.021  83.024  84.804  1.00  0.00           H  
ATOM    169  HG3 GLN    12      37.927  83.663  86.102  1.00  0.00           H  
ATOM    170  CD  GLN    12      39.446  85.049  85.148  1.00  0.00           C  
ATOM    171  OE1 GLN    12      40.547  85.471  85.410  1.00  0.00           O  
ATOM    172  NE2 GLN    12      38.628  85.783  84.419  1.00  0.00           N  
ATOM    173 HE21 GLN    12      38.931  86.696  84.111  1.00  0.00           H  
ATOM    174 HE22 GLN    12      37.657  85.521  84.332  1.00  0.00           H  
ATOM    175  C   GLN    12      40.371  81.012  88.145  1.00  0.00           C  
ATOM    176  O   GLN    12      40.179  81.126  89.377  1.00  0.00           O  
ATOM    177  N   SER    13      41.510  80.528  87.683  1.00  0.00           N  
ATOM    178  H   SER    13      41.577  80.406  86.682  1.00  0.00           H  
ATOM    179  CA  SER    13      42.702  80.421  88.477  1.00  0.00           C  
ATOM    180  HA  SER    13      42.405  79.901  89.388  1.00  0.00           H  
ATOM    181  CB  SER    13      43.621  79.502  87.563  1.00  0.00           C  
ATOM    182  HB2 SER    13      43.160  78.514  87.586  1.00  0.00           H  
ATOM    183  HB3 SER    13      43.808  79.809  86.534  1.00  0.00           H  
ATOM    184  OG  SER    13      44.927  79.476  88.048  1.00  0.00           O  
ATOM    185  HG  SER    13      44.950  79.157  88.954  1.00  0.00           H  
ATOM    186  C   SER    13      43.322  81.806  88.814  1.00  0.00           C  
ATOM    187  O   SER    13      43.203  82.736  87.972  1.00  0.00           O  
ATOM    188  N   TYR    14      43.962  81.885  89.918  1.00  0.00           N  
ATOM    189  H   TYR    14      43.960  81.063  90.505  1.00  0.00           H  
ATOM    190  CA  TYR    14      44.260  83.110  90.580  1.00  0.00           C  
ATOM    191  HA  TYR    14      44.508  83.858  89.827  1.00  0.00           H  
ATOM    192  CB  TYR    14      43.046  83.651  91.268  1.00  0.00           C  
ATOM    193  HB2 TYR    14      42.175  83.720  90.617  1.00  0.00           H  
ATOM    194  HB3 TYR    14      42.772  83.140  92.191  1.00  0.00           H  
ATOM    195  CG  TYR    14      43.221  85.063  91.757  1.00  0.00           C  
ATOM    196  CD1 TYR    14      42.918  86.121  90.933  1.00  0.00           C  
ATOM    197  HD1 TYR    14      42.374  85.953  90.015  1.00  0.00           H  
ATOM    198  CE1 TYR    14      43.028  87.439  91.428  1.00  0.00           C  
ATOM    199  HE1 TYR    14      42.706  88.313  90.882  1.00  0.00           H  
ATOM    200  CZ  TYR    14      43.697  87.666  92.709  1.00  0.00           C  
ATOM    201  OH  TYR    14      43.954  88.920  93.046  1.00  0.00           O  
ATOM    202  HH  TYR    14      44.332  89.014  93.923  1.00  0.00           H  
ATOM    203  CE2 TYR    14      44.097  86.540  93.428  1.00  0.00           C  
ATOM    204  HE2 TYR    14      44.594  86.801  94.350  1.00  0.00           H  
ATOM    205  CD2 TYR    14      43.842  85.215  92.999  1.00  0.00           C  
ATOM    206  HD2 TYR    14      44.114  84.352  93.588  1.00  0.00           H  
ATOM    207  C   TYR    14      45.627  83.067  91.347  1.00  0.00           C  
ATOM    208  O   TYR    14      45.977  82.035  91.923  1.00  0.00           O  
ATOM    209  N   GLY    15      46.440  84.111  91.349  1.00  0.00           N  
ATOM    210  H   GLY    15      47.249  84.143  91.953  1.00  0.00           H  
ATOM    211  CA  GLY    15      46.282  85.447  90.729  1.00  0.00           C  
ATOM    212  HA2 GLY    15      45.582  85.467  89.893  1.00  0.00           H  
ATOM    213  HA3 GLY    15      46.041  86.132  91.542  1.00  0.00           H  
ATOM    214  C   GLY    15      47.531  85.979  89.926  1.00  0.00           C  
ATOM    215  O   GLY    15      47.874  85.358  88.945  1.00  0.00           O  
ATOM    216  N   ALA    16      48.250  87.025  90.287  1.00  0.00           N  
ATOM    217  H   ALA    16      47.872  87.440  91.126  1.00  0.00           H  
ATOM    218  CA  ALA    16      49.461  87.475  89.659  1.00  0.00           C  
ATOM    219  HA  ALA    16      49.127  87.769  88.663  1.00  0.00           H  
ATOM    220  CB  ALA    16      49.883  88.796  90.332  1.00  0.00           C  
ATOM    221  HB1 ALA    16      48.956  89.335  90.524  1.00  0.00           H  
ATOM    222  HB2 ALA    16      50.546  88.577  91.170  1.00  0.00           H  
ATOM    223  HB3 ALA    16      50.486  89.368  89.628  1.00  0.00           H  
ATOM    224  C   ALA    16      50.590  86.413  89.519  1.00  0.00           C  
ATOM    225  O   ALA    16      50.915  85.759  90.560  1.00  0.00           O  
ATOM    226  N   TYR    17      51.154  86.169  88.355  1.00  0.00           N  
ATOM    227  H   TYR    17      50.782  86.555  87.499  1.00  0.00           H  
ATOM    228  CA  TYR    17      52.434  85.380  88.098  1.00  0.00           C  
ATOM    229  HA  TYR    17      52.074  84.357  88.210  1.00  0.00           H  
ATOM    230  CB  TYR    17      52.814  85.705  86.690  1.00  0.00           C  
ATOM    231  HB2 TYR    17      52.334  84.919  86.107  1.00  0.00           H  
ATOM    232  HB3 TYR    17      52.386  86.667  86.410  1.00  0.00           H  
ATOM    233  CG  TYR    17      54.330  85.697  86.430  1.00  0.00           C  
ATOM    234  CD1 TYR    17      55.063  86.875  86.537  1.00  0.00           C  
ATOM    235  HD1 TYR    17      54.478  87.754  86.763  1.00  0.00           H  
ATOM    236  CE1 TYR    17      56.438  86.871  86.306  1.00  0.00           C  
ATOM    237  HE1 TYR    17      57.018  87.781  86.362  1.00  0.00           H  
ATOM    238  CZ  TYR    17      57.065  85.683  85.980  1.00  0.00           C  
ATOM    239  OH  TYR    17      58.464  85.618  85.756  1.00  0.00           O  
ATOM    240  HH  TYR    17      58.948  86.442  85.659  1.00  0.00           H  
ATOM    241  CE2 TYR    17      56.321  84.490  85.722  1.00  0.00           C  
ATOM    242  HE2 TYR    17      56.779  83.557  85.431  1.00  0.00           H  
ATOM    243  CD2 TYR    17      54.972  84.547  86.026  1.00  0.00           C  
ATOM    244  HD2 TYR    17      54.416  83.622  85.995  1.00  0.00           H  
ATOM    245  C   TYR    17      53.481  85.682  89.172  1.00  0.00           C  
ATOM    246  O   TYR    17      53.801  86.818  89.439  1.00  0.00           O  
ATOM    247  N   PRO    18      54.180  84.686  89.731  1.00  0.00           N  
ATOM    248  CD  PRO    18      53.962  83.253  89.470  1.00  0.00           C  
ATOM    249  HD2 PRO    18      54.155  83.083  88.411  1.00  0.00           H  
ATOM    250  HD3 PRO    18      52.904  83.082  89.670  1.00  0.00           H  
ATOM    251  CG  PRO    18      55.009  82.504  90.291  1.00  0.00           C  
ATOM    252  HG2 PRO    18      55.887  82.175  89.735  1.00  0.00           H  
ATOM    253  HG3 PRO    18      54.535  81.627  90.732  1.00  0.00           H  
ATOM    254  CB  PRO    18      55.433  83.459  91.409  1.00  0.00           C  
ATOM    255  HB2 PRO    18      56.465  83.249  91.693  1.00  0.00           H  
ATOM    256  HB3 PRO    18      54.715  83.374  92.224  1.00  0.00           H  
ATOM    257  CA  PRO    18      55.266  84.850  90.720  1.00  0.00           C  
ATOM    258  HA  PRO    18      54.989  85.598  91.463  1.00  0.00           H  
ATOM    259  C   PRO    18      56.544  85.432  90.067  1.00  0.00           C  
ATOM    260  O   PRO    18      57.159  84.820  89.165  1.00  0.00           O  
ATOM    261  N   THR    19      57.021  86.559  90.538  1.00  0.00           N  
ATOM    262  H   THR    19      56.515  86.945  91.322  1.00  0.00           H  
ATOM    263  CA  THR    19      58.220  87.251  89.988  1.00  0.00           C  
ATOM    264  HA  THR    19      57.935  87.581  88.989  1.00  0.00           H  
ATOM    265  CB  THR    19      58.635  88.511  90.733  1.00  0.00           C  
ATOM    266  HB  THR    19      59.596  88.876  90.369  1.00  0.00           H  
ATOM    267  CG2 THR    19      57.581  89.680  90.632  1.00  0.00           C  
ATOM    268 HG21 THR    19      56.847  89.373  89.888  1.00  0.00           H  
ATOM    269 HG22 THR    19      57.134  89.904  91.600  1.00  0.00           H  
ATOM    270 HG23 THR    19      58.019  90.590  90.220  1.00  0.00           H  
ATOM    271  OG1 THR    19      58.697  88.239  92.075  1.00  0.00           O  
ATOM    272  HG1 THR    19      58.624  89.044  92.592  1.00  0.00           H  
ATOM    273  C   THR    19      59.459  86.315  89.951  1.00  0.00           C  
ATOM    274  O   THR    19      59.678  85.513  90.903  1.00  0.00           O  
ATOM    275  N   GLN    20      60.317  86.399  88.957  1.00  0.00           N  
ATOM    276  H   GLN    20      60.250  87.235  88.394  1.00  0.00           H  
ATOM    277  CA  GLN    20      61.515  85.592  88.768  1.00  0.00           C  
ATOM    278  HA  GLN    20      61.140  84.575  88.657  1.00  0.00           H  
ATOM    279  CB  GLN    20      62.290  85.998  87.589  1.00  0.00           C  
ATOM    280  HB2 GLN    20      61.692  85.674  86.737  1.00  0.00           H  
ATOM    281  HB3 GLN    20      62.380  87.084  87.624  1.00  0.00           H  
ATOM    282  CG  GLN    20      63.634  85.273  87.388  1.00  0.00           C  
ATOM    283  HG2 GLN    20      64.199  85.395  88.312  1.00  0.00           H  
ATOM    284  HG3 GLN    20      63.479  84.194  87.358  1.00  0.00           H  
ATOM    285  CD  GLN    20      64.489  85.736  86.223  1.00  0.00           C  
ATOM    286  OE1 GLN    20      64.259  86.748  85.644  1.00  0.00           O  
ATOM    287  NE2 GLN    20      65.493  85.031  85.780  1.00  0.00           N  
ATOM    288 HE21 GLN    20      65.572  84.123  86.216  1.00  0.00           H  
ATOM    289 HE22 GLN    20      66.179  85.513  85.217  1.00  0.00           H  
ATOM    290  C   GLN    20      62.357  85.396  90.078  1.00  0.00           C  
ATOM    291  O   GLN    20      62.696  86.442  90.655  1.00  0.00           O  
ATOM    292  N   PRO    21      62.677  84.186  90.598  1.00  0.00           N  
ATOM    293  CD  PRO    21      62.478  82.945  89.882  1.00  0.00           C  
ATOM    294  HD2 PRO    21      62.549  83.084  88.803  1.00  0.00           H  
ATOM    295  HD3 PRO    21      61.453  82.584  89.962  1.00  0.00           H  
ATOM    296  CG  PRO    21      63.550  82.024  90.417  1.00  0.00           C  
ATOM    297  HG2 PRO    21      64.541  82.191  89.994  1.00  0.00           H  
ATOM    298  HG3 PRO    21      63.168  81.015  90.268  1.00  0.00           H  
ATOM    299  CB  PRO    21      63.539  82.487  91.907  1.00  0.00           C  
ATOM    300  HB2 PRO    21      64.490  82.254  92.386  1.00  0.00           H  
ATOM    301  HB3 PRO    21      62.693  82.027  92.417  1.00  0.00           H  
ATOM    302  CA  PRO    21      63.388  83.973  91.809  1.00  0.00           C  
ATOM    303  HA  PRO    21      62.703  84.234  92.615  1.00  0.00           H  
ATOM    304  C   PRO    21      64.637  84.813  91.980  1.00  0.00           C  
ATOM    305  O   PRO    21      65.299  85.318  91.040  1.00  0.00           O  
ATOM    306  N   GLY    22      64.880  85.144  93.271  1.00  0.00           N  
ATOM    307  H   GLY    22      64.270  84.665  93.917  1.00  0.00           H  
ATOM    308  CA  GLY    22      65.836  86.074  93.778  1.00  0.00           C  
ATOM    309  HA2 GLY    22      66.826  85.825  93.396  1.00  0.00           H  
ATOM    310  HA3 GLY    22      65.541  87.059  93.418  1.00  0.00           H  
ATOM    311  C   GLY    22      65.983  86.197  95.293  1.00  0.00           C  
ATOM    312  O   GLY    22      65.160  85.619  96.023  1.00  0.00           O  
ATOM    313  N   GLN    23      67.085  86.843  95.710  1.00  0.00           N  
ATOM    314  H   GLN    23      67.691  87.320  95.057  1.00  0.00           H  
ATOM    315  CA  GLN    23      67.461  87.036  97.067  1.00  0.00           C  
ATOM    316  HA  GLN    23      66.531  87.102  97.632  1.00  0.00           H  
ATOM    317  CB  GLN    23      68.332  85.915  97.649  1.00  0.00           C  
ATOM    318  HB2 GLN    23      68.757  86.284  98.582  1.00  0.00           H  
ATOM    319  HB3 GLN    23      67.642  85.146  97.995  1.00  0.00           H  
ATOM    320  CG  GLN    23      69.424  85.321  96.696  1.00  0.00           C  
ATOM    321  HG2 GLN    23      69.068  84.997  95.718  1.00  0.00           H  
ATOM    322  HG3 GLN    23      70.070  86.153  96.415  1.00  0.00           H  
ATOM    323  CD  GLN    23      70.213  84.194  97.279  1.00  0.00           C  
ATOM    324  OE1 GLN    23      70.076  83.864  98.452  1.00  0.00           O  
ATOM    325  NE2 GLN    23      70.954  83.493  96.396  1.00  0.00           N  
ATOM    326 HE21 GLN    23      70.983  83.743  95.418  1.00  0.00           H  
ATOM    327 HE22 GLN    23      71.510  82.773  96.834  1.00  0.00           H  
ATOM    328  C   GLN    23      68.325  88.312  97.114  1.00  0.00           C  
ATOM    329  O   GLN    23      69.155  88.546  96.229  1.00  0.00           O  
ATOM    330  N   GLY    24      68.088  89.151  98.122  1.00  0.00           N  
ATOM    331  H   GLY    24      67.343  88.814  98.716  1.00  0.00           H  
ATOM    332  CA  GLY    24      68.683  90.503  98.353  1.00  0.00           C  
ATOM    333  HA2 GLY    24      68.578  91.210  97.529  1.00  0.00           H  
ATOM    334  HA3 GLY    24      68.143  90.978  99.172  1.00  0.00           H  
ATOM    335  C   GLY    24      70.291  90.443  98.597  1.00  0.00           C  
ATOM    336  O   GLY    24      70.860  89.376  98.687  1.00  0.00           O  
ATOM    337  N   TYR    25      70.860  91.608  98.853  1.00  0.00           N  
ATOM    338  H   TYR    25      70.239  92.404  98.858  1.00  0.00           H  
ATOM    339  CA  TYR    25      72.295  91.801  99.178  1.00  0.00           C  
ATOM    340  HA  TYR    25      72.649  91.198 100.014  1.00  0.00           H  
ATOM    341  CB  TYR    25      73.077  91.412  97.878  1.00  0.00           C  
ATOM    342  HB2 TYR    25      73.136  90.325  97.837  1.00  0.00           H  
ATOM    343  HB3 TYR    25      72.628  91.735  96.939  1.00  0.00           H  
ATOM    344  CG  TYR    25      74.513  91.793  97.947  1.00  0.00           C  
ATOM    345  CD1 TYR    25      75.441  91.140  98.843  1.00  0.00           C  
ATOM    346  HD1 TYR    25      75.219  90.318  99.507  1.00  0.00           H  
ATOM    347  CE1 TYR    25      76.824  91.527  98.802  1.00  0.00           C  
ATOM    348  HE1 TYR    25      77.498  91.184  99.573  1.00  0.00           H  
ATOM    349  CZ  TYR    25      77.281  92.616  98.024  1.00  0.00           C  
ATOM    350  OH  TYR    25      78.591  93.022  98.172  1.00  0.00           O  
ATOM    351  HH  TYR    25      79.170  92.464  98.696  1.00  0.00           H  
ATOM    352  CE2 TYR    25      76.381  93.206  97.100  1.00  0.00           C  
ATOM    353  HE2 TYR    25      76.725  93.987  96.438  1.00  0.00           H  
ATOM    354  CD2 TYR    25      75.061  92.802  97.049  1.00  0.00           C  
ATOM    355  HD2 TYR    25      74.422  93.289  96.327  1.00  0.00           H  
ATOM    356  C   TYR    25      72.593  93.255  99.648  1.00  0.00           C  
ATOM    357  O   TYR    25      71.717  94.108  99.379  1.00  0.00           O  
ATOM    358  N   SER    26      73.775  93.573 100.232  1.00  0.00           N  
ATOM    359  H   SER    26      74.381  92.786 100.411  1.00  0.00           H  
ATOM    360  CA  SER    26      74.176  94.843 100.748  1.00  0.00           C  
ATOM    361  HA  SER    26      73.750  94.922 101.748  1.00  0.00           H  
ATOM    362  CB  SER    26      75.672  94.790 100.991  1.00  0.00           C  
ATOM    363  HB2 SER    26      75.810  94.064 101.792  1.00  0.00           H  
ATOM    364  HB3 SER    26      76.207  94.667 100.050  1.00  0.00           H  
ATOM    365  OG  SER    26      76.122  96.061 101.436  1.00  0.00           O  
ATOM    366  HG  SER    26      76.932  96.238 100.953  1.00  0.00           H  
ATOM    367  C   SER    26      73.812  96.028  99.849  1.00  0.00           C  
ATOM    368  O   SER    26      73.887  95.935  98.647  1.00  0.00           O  
ATOM    369  N   GLN    27      73.381  97.062 100.513  1.00  0.00           N  
ATOM    370  H   GLN    27      73.400  96.959 101.518  1.00  0.00           H  
ATOM    371  CA  GLN    27      72.862  98.429 100.069  1.00  0.00           C  
ATOM    372  HA  GLN    27      72.114  98.376  99.278  1.00  0.00           H  
ATOM    373  CB  GLN    27      72.122  99.176 101.117  1.00  0.00           C  
ATOM    374  HB2 GLN    27      71.338  98.522 101.501  1.00  0.00           H  
ATOM    375  HB3 GLN    27      72.711  99.491 101.979  1.00  0.00           H  
ATOM    376  CG  GLN    27      71.361 100.437 100.712  1.00  0.00           C  
ATOM    377  HG2 GLN    27      70.841 100.864 101.570  1.00  0.00           H  
ATOM    378  HG3 GLN    27      72.091 101.196 100.429  1.00  0.00           H  
ATOM    379  CD  GLN    27      70.229 100.094  99.641  1.00  0.00           C  
ATOM    380  OE1 GLN    27      69.672  98.999  99.551  1.00  0.00           O  
ATOM    381  NE2 GLN    27      69.906 101.063  98.831  1.00  0.00           N  
ATOM    382 HE21 GLN    27      70.277 101.997  98.926  1.00  0.00           H  
ATOM    383 HE22 GLN    27      69.198 100.882  98.133  1.00  0.00           H  
ATOM    384  C   GLN    27      73.969  99.250  99.424  1.00  0.00           C  
ATOM    385  O   GLN    27      73.569 100.169  98.710  1.00  0.00           O  
ATOM    386  N   GLN    28      75.299  98.851  99.468  1.00  0.00           N  
ATOM    387  H   GLN    28      75.628  98.082 100.034  1.00  0.00           H  
ATOM    388  CA  GLN    28      76.272  99.385  98.533  1.00  0.00           C  
ATOM    389  HA  GLN    28      76.101 100.458  98.446  1.00  0.00           H  
ATOM    390  CB  GLN    28      77.604  99.198  99.174  1.00  0.00           C  
ATOM    391  HB2 GLN    28      77.839  99.804 100.049  1.00  0.00           H  
ATOM    392  HB3 GLN    28      77.641  98.208  99.630  1.00  0.00           H  
ATOM    393  CG  GLN    28      78.861  99.311  98.251  1.00  0.00           C  
ATOM    394  HG2 GLN    28      79.750  98.802  98.623  1.00  0.00           H  
ATOM    395  HG3 GLN    28      78.595  98.913  97.272  1.00  0.00           H  
ATOM    396  CD  GLN    28      79.295 100.766  98.025  1.00  0.00           C  
ATOM    397  OE1 GLN    28      78.806 101.665  98.634  1.00  0.00           O  
ATOM    398  NE2 GLN    28      80.078 101.040  96.996  1.00  0.00           N  
ATOM    399 HE21 GLN    28      80.349 102.005  96.874  1.00  0.00           H  
ATOM    400 HE22 GLN    28      80.416 100.297  96.400  1.00  0.00           H  
ATOM    401  C   GLN    28      76.148  98.853  97.078  1.00  0.00           C  
ATOM    402  O   GLN    28      76.526  99.508  96.129  1.00  0.00           O  
ATOM    403  N   SER    29      75.534  97.668  96.880  1.00  0.00           N  
ATOM    404  H   SER    29      75.281  97.142  97.704  1.00  0.00           H  
ATOM    405  CA  SER    29      75.668  96.937  95.576  1.00  0.00           C  
ATOM    406  HA  SER    29      75.454  95.907  95.861  1.00  0.00           H  
ATOM    407  CB  SER    29      74.623  97.295  94.521  1.00  0.00           C  
ATOM    408  HB2 SER    29      74.783  98.334  94.233  1.00  0.00           H  
ATOM    409  HB3 SER    29      74.908  96.836  93.574  1.00  0.00           H  
ATOM    410  OG  SER    29      73.329  96.898  94.895  1.00  0.00           O  
ATOM    411  HG  SER    29      73.002  97.500  95.568  1.00  0.00           H  
ATOM    412  C   SER    29      77.213  96.886  95.124  1.00  0.00           C  
ATOM    413  O   SER    29      78.112  96.509  95.885  1.00  0.00           O  
ATOM    414  N   SER    30      77.566  97.444  93.933  1.00  0.00           N  
ATOM    415  H   SER    30      76.838  97.943  93.443  1.00  0.00           H  
ATOM    416  CA  SER    30      78.940  97.340  93.367  1.00  0.00           C  
ATOM    417  HA  SER    30      79.566  97.285  94.258  1.00  0.00           H  
ATOM    418  CB  SER    30      79.055  96.014  92.559  1.00  0.00           C  
ATOM    419  HB2 SER    30      78.308  96.030  91.766  1.00  0.00           H  
ATOM    420  HB3 SER    30      80.043  95.880  92.117  1.00  0.00           H  
ATOM    421  OG  SER    30      78.812  94.876  93.405  1.00  0.00           O  
ATOM    422  HG  SER    30      78.498  94.212  92.787  1.00  0.00           H  
ATOM    423  C   SER    30      79.311  98.580  92.557  1.00  0.00           C  
ATOM    424  O   SER    30      78.412  99.233  92.021  1.00  0.00           O  
ATOM    425  N   GLN    31      80.586  98.902  92.351  1.00  0.00           N  
ATOM    426  H   GLN    31      80.727  99.798  91.908  1.00  0.00           H  
ATOM    427  CA  GLN    31      81.740  98.276  92.958  1.00  0.00           C  
ATOM    428  HA  GLN    31      81.651  97.207  92.765  1.00  0.00           H  
ATOM    429  CB  GLN    31      83.013  98.600  92.155  1.00  0.00           C  
ATOM    430  HB2 GLN    31      83.334  99.609  92.414  1.00  0.00           H  
ATOM    431  HB3 GLN    31      83.766  97.831  92.333  1.00  0.00           H  
ATOM    432  CG  GLN    31      82.894  98.643  90.591  1.00  0.00           C  
ATOM    433  HG2 GLN    31      82.522  97.654  90.324  1.00  0.00           H  
ATOM    434  HG3 GLN    31      82.230  99.437  90.249  1.00  0.00           H  
ATOM    435  CD  GLN    31      84.340  98.811  90.069  1.00  0.00           C  
ATOM    436  OE1 GLN    31      85.227  99.536  90.570  1.00  0.00           O  
ATOM    437  NE2 GLN    31      84.757  98.030  89.099  1.00  0.00           N  
ATOM    438 HE21 GLN    31      85.738  97.955  88.874  1.00  0.00           H  
ATOM    439 HE22 GLN    31      84.125  97.316  88.768  1.00  0.00           H  
ATOM    440  C   GLN    31      81.896  98.576  94.482  1.00  0.00           C  
ATOM    441  O   GLN    31      81.293  99.552  94.901  1.00  0.00           O  
ATOM    442  N   PRO    32      82.666  97.786  95.233  1.00  0.00           N  
ATOM    443  CD  PRO    32      83.048  96.429  94.962  1.00  0.00           C  
ATOM    444  HD2 PRO    32      84.012  96.302  94.469  1.00  0.00           H  
ATOM    445  HD3 PRO    32      82.232  95.966  94.407  1.00  0.00           H  
ATOM    446  CG  PRO    32      83.120  95.753  96.279  1.00  0.00           C  
ATOM    447  HG2 PRO    32      83.921  95.015  96.307  1.00  0.00           H  
ATOM    448  HG3 PRO    32      82.181  95.237  96.476  1.00  0.00           H  
ATOM    449  CB  PRO    32      83.336  96.816  97.333  1.00  0.00           C  
ATOM    450  HB2 PRO    32      84.392  96.911  97.586  1.00  0.00           H  
ATOM    451  HB3 PRO    32      82.719  96.639  98.214  1.00  0.00           H  
ATOM    452  CA  PRO    32      82.951  98.080  96.602  1.00  0.00           C  
ATOM    453  HA  PRO    32      82.050  98.528  97.021  1.00  0.00           H  
ATOM    454  C   PRO    32      84.045  99.149  96.627  1.00  0.00           C  
ATOM    455  O   PRO    32      84.902  99.151  95.772  1.00  0.00           O  
ATOM    456  N   TYR    33      83.971 100.091  97.584  1.00  0.00           N  
ATOM    457  H   TYR    33      83.323 100.027  98.357  1.00  0.00           H  
ATOM    458  CA  TYR    33      84.916 101.259  97.603  1.00  0.00           C  
ATOM    459  HA  TYR    33      85.306 101.232  96.586  1.00  0.00           H  
ATOM    460  CB  TYR    33      84.199 102.545  97.896  1.00  0.00           C  
ATOM    461  HB2 TYR    33      83.763 102.309  98.867  1.00  0.00           H  
ATOM    462  HB3 TYR    33      84.892 103.382  97.975  1.00  0.00           H  
ATOM    463  CG  TYR    33      83.084 103.000  96.979  1.00  0.00           C  
ATOM    464  CD1 TYR    33      82.957 102.602  95.606  1.00  0.00           C  
ATOM    465  HD1 TYR    33      83.578 101.826  95.183  1.00  0.00           H  
ATOM    466  CE1 TYR    33      81.889 103.088  94.815  1.00  0.00           C  
ATOM    467  HE1 TYR    33      81.755 102.745  93.800  1.00  0.00           H  
ATOM    468  CZ  TYR    33      80.880 103.926  95.414  1.00  0.00           C  
ATOM    469  OH  TYR    33      79.884 104.476  94.700  1.00  0.00           O  
ATOM    470  HH  TYR    33      79.992 104.393  93.750  1.00  0.00           H  
ATOM    471  CE2 TYR    33      81.001 104.252  96.751  1.00  0.00           C  
ATOM    472  HE2 TYR    33      80.290 104.941  97.182  1.00  0.00           H  
ATOM    473  CD2 TYR    33      82.048 103.811  97.495  1.00  0.00           C  
ATOM    474  HD2 TYR    33      82.074 104.108  98.533  1.00  0.00           H  
ATOM    475  C   TYR    33      86.091 101.190  98.549  1.00  0.00           C  
ATOM    476  O   TYR    33      86.602 102.171  99.101  1.00  0.00           O  
ATOM    477  N   GLY    34      86.615  99.966  98.677  1.00  0.00           N  
ATOM    478  H   GLY    34      86.131  99.240  98.168  1.00  0.00           H  
ATOM    479  CA  GLY    34      87.747  99.576  99.550  1.00  0.00           C  
ATOM    480  HA2 GLY    34      88.155  98.614  99.242  1.00  0.00           H  
ATOM    481  HA3 GLY    34      88.606 100.247  99.515  1.00  0.00           H  
ATOM    482  C   GLY    34      87.365  99.252 101.001  1.00  0.00           C  
ATOM    483  O   GLY    34      86.206  99.389 101.393  1.00  0.00           O  
ATOM    484  N   GLN    35      88.291  98.941 101.889  1.00  0.00           N  
ATOM    485  H   GLN    35      89.198  98.707 101.509  1.00  0.00           H  
ATOM    486  CA  GLN    35      88.023  98.746 103.293  1.00  0.00           C  
ATOM    487  HA  GLN    35      87.298  99.499 103.602  1.00  0.00           H  
ATOM    488  CB  GLN    35      87.371  97.407 103.548  1.00  0.00           C  
ATOM    489  HB2 GLN    35      86.433  97.380 102.994  1.00  0.00           H  
ATOM    490  HB3 GLN    35      87.959  96.660 103.014  1.00  0.00           H  
ATOM    491  CG  GLN    35      87.226  96.909 105.035  1.00  0.00           C  
ATOM    492  HG2 GLN    35      86.893  95.871 105.000  1.00  0.00           H  
ATOM    493  HG3 GLN    35      88.170  96.934 105.581  1.00  0.00           H  
ATOM    494  CD  GLN    35      86.216  97.749 105.786  1.00  0.00           C  
ATOM    495  OE1 GLN    35      85.438  98.538 105.180  1.00  0.00           O  
ATOM    496  NE2 GLN    35      86.184  97.760 107.100  1.00  0.00           N  
ATOM    497 HE21 GLN    35      86.413  96.910 107.595  1.00  0.00           H  
ATOM    498 HE22 GLN    35      85.679  98.534 107.507  1.00  0.00           H  
ATOM    499  C   GLN    35      89.299  98.952 104.180  1.00  0.00           C  
ATOM    500  O   GLN    35      90.259  98.210 104.040  1.00  0.00           O  
ATOM    501  N   GLN    36      89.457  99.875 105.086  1.00  0.00           N  
ATOM    502  H   GLN    36      90.336  99.823 105.580  1.00  0.00           H  
ATOM    503  CA  GLN    36      88.627 101.057 105.168  1.00  0.00           C  
ATOM    504  HA  GLN    36      87.606 100.706 105.317  1.00  0.00           H  
ATOM    505  CB  GLN    36      89.193 102.003 106.366  1.00  0.00           C  
ATOM    506  HB2 GLN    36      89.051 101.446 107.292  1.00  0.00           H  
ATOM    507  HB3 GLN    36      90.257 102.187 106.214  1.00  0.00           H  
ATOM    508  CG  GLN    36      88.561 103.394 106.561  1.00  0.00           C  
ATOM    509  HG2 GLN    36      89.037 103.766 107.469  1.00  0.00           H  
ATOM    510  HG3 GLN    36      88.889 104.052 105.757  1.00  0.00           H  
ATOM    511  CD  GLN    36      87.076 103.434 106.832  1.00  0.00           C  
ATOM    512  OE1 GLN    36      86.566 102.630 107.592  1.00  0.00           O  
ATOM    513  NE2 GLN    36      86.380 104.219 106.095  1.00  0.00           N  
ATOM    514 HE21 GLN    36      86.942 104.675 105.390  1.00  0.00           H  
ATOM    515 HE22 GLN    36      85.423 103.942 105.931  1.00  0.00           H  
ATOM    516  C   GLN    36      88.641 101.919 103.892  1.00  0.00           C  
ATOM    517  O   GLN    36      89.740 102.130 103.368  1.00  0.00           O  
ATOM    518  N   SER    37      87.511 102.446 103.407  1.00  0.00           N  
ATOM    519  H   SER    37      86.710 102.284 104.001  1.00  0.00           H  
ATOM    520  CA  SER    37      87.395 103.386 102.287  1.00  0.00           C  
ATOM    521  HA  SER    37      88.067 103.099 101.479  1.00  0.00           H  
ATOM    522  CB  SER    37      85.947 103.215 101.764  1.00  0.00           C  
ATOM    523  HB2 SER    37      85.823 102.173 101.468  1.00  0.00           H  
ATOM    524  HB3 SER    37      85.290 103.455 102.600  1.00  0.00           H  
ATOM    525  OG  SER    37      85.524 104.067 100.784  1.00  0.00           O  
ATOM    526  HG  SER    37      85.761 103.657  99.949  1.00  0.00           H  
ATOM    527  C   SER    37      87.789 104.796 102.751  1.00  0.00           C  
ATOM    528  O   SER    37      87.519 105.240 103.840  1.00  0.00           O  
ATOM    529  N   TYR    38      88.460 105.539 101.934  1.00  0.00           N  
ATOM    530  H   TYR    38      88.707 105.225 101.006  1.00  0.00           H  
ATOM    531  CA  TYR    38      88.925 106.898 102.337  1.00  0.00           C  
ATOM    532  HA  TYR    38      89.635 106.698 103.140  1.00  0.00           H  
ATOM    533  CB  TYR    38      89.813 107.404 101.183  1.00  0.00           C  
ATOM    534  HB2 TYR    38      90.471 108.197 101.538  1.00  0.00           H  
ATOM    535  HB3 TYR    38      90.510 106.666 100.786  1.00  0.00           H  
ATOM    536  CG  TYR    38      89.056 107.980  99.960  1.00  0.00           C  
ATOM    537  CD1 TYR    38      88.806 109.326  99.748  1.00  0.00           C  
ATOM    538  HD1 TYR    38      89.008 110.012 100.557  1.00  0.00           H  
ATOM    539  CE1 TYR    38      88.055 109.859  98.639  1.00  0.00           C  
ATOM    540  HE1 TYR    38      87.728 110.887  98.586  1.00  0.00           H  
ATOM    541  CZ  TYR    38      87.604 108.977  97.615  1.00  0.00           C  
ATOM    542  OH  TYR    38      86.778 109.344  96.588  1.00  0.00           O  
ATOM    543  HH  TYR    38      86.623 108.641  95.952  1.00  0.00           H  
ATOM    544  CE2 TYR    38      87.947 107.616  97.817  1.00  0.00           C  
ATOM    545  HE2 TYR    38      87.607 106.851  97.133  1.00  0.00           H  
ATOM    546  CD2 TYR    38      88.657 107.147  98.918  1.00  0.00           C  
ATOM    547  HD2 TYR    38      88.781 106.084  99.060  1.00  0.00           H  
ATOM    548  C   TYR    38      87.798 107.796 102.825  1.00  0.00           C  
ATOM    549  O   TYR    38      86.675 107.756 102.377  1.00  0.00           O  
ATOM    550  N   SER    39      88.151 108.684 103.800  1.00  0.00           N  
ATOM    551  H   SER    39      89.110 108.718 104.115  1.00  0.00           H  
ATOM    552  CA  SER    39      87.145 109.575 104.339  1.00  0.00           C  
ATOM    553  HA  SER    39      86.339 109.040 104.842  1.00  0.00           H  
ATOM    554  CB  SER    39      87.893 110.381 105.464  1.00  0.00           C  
ATOM    555  HB2 SER    39      88.432 109.719 106.143  1.00  0.00           H  
ATOM    556  HB3 SER    39      88.620 110.974 104.909  1.00  0.00           H  
ATOM    557  OG  SER    39      87.134 111.311 106.255  1.00  0.00           O  
ATOM    558  HG  SER    39      86.664 110.740 106.867  1.00  0.00           H  
ATOM    559  C   SER    39      86.474 110.601 103.380  1.00  0.00           C  
ATOM    560  O   SER    39      87.092 111.019 102.388  1.00  0.00           O  
ATOM    561  N   GLY    40      85.232 110.955 103.761  1.00  0.00           N  
ATOM    562  H   GLY    40      84.890 110.700 104.676  1.00  0.00           H  
ATOM    563  CA  GLY    40      84.408 111.959 103.096  1.00  0.00           C  
ATOM    564  HA2 GLY    40      83.963 111.512 102.208  1.00  0.00           H  
ATOM    565  HA3 GLY    40      83.616 112.215 103.800  1.00  0.00           H  
ATOM    566  C   GLY    40      85.237 113.240 102.710  1.00  0.00           C  
ATOM    567  O   GLY    40      85.938 113.775 103.563  1.00  0.00           O  
ATOM    568  N   TYR    41      85.051 113.856 101.558  1.00  0.00           N  
ATOM    569  H   TYR    41      85.774 114.515 101.303  1.00  0.00           H  
ATOM    570  CA  TYR    41      83.812 113.728 100.697  1.00  0.00           C  
ATOM    571  HA  TYR    41      83.486 112.688 100.699  1.00  0.00           H  
ATOM    572  CB  TYR    41      82.686 114.645 101.186  1.00  0.00           C  
ATOM    573  HB2 TYR    41      83.052 115.651 101.392  1.00  0.00           H  
ATOM    574  HB3 TYR    41      81.894 114.673 100.438  1.00  0.00           H  
ATOM    575  CG  TYR    41      82.069 114.179 102.478  1.00  0.00           C  
ATOM    576  CD1 TYR    41      81.269 112.990 102.366  1.00  0.00           C  
ATOM    577  HD1 TYR    41      81.086 112.441 101.454  1.00  0.00           H  
ATOM    578  CE1 TYR    41      80.595 112.593 103.557  1.00  0.00           C  
ATOM    579  HE1 TYR    41      79.946 111.730 103.564  1.00  0.00           H  
ATOM    580  CZ  TYR    41      80.733 113.341 104.767  1.00  0.00           C  
ATOM    581  OH  TYR    41      80.152 113.034 105.917  1.00  0.00           O  
ATOM    582  HH  TYR    41      79.657 112.218 105.809  1.00  0.00           H  
ATOM    583  CE2 TYR    41      81.533 114.503 104.799  1.00  0.00           C  
ATOM    584  HE2 TYR    41      81.535 115.113 105.690  1.00  0.00           H  
ATOM    585  CD2 TYR    41      82.173 114.957 103.682  1.00  0.00           C  
ATOM    586  HD2 TYR    41      82.619 115.941 103.670  1.00  0.00           H  
ATOM    587  C   TYR    41      84.139 114.051  99.198  1.00  0.00           C  
ATOM    588  O   TYR    41      85.209 114.611  98.969  1.00  0.00           O  
ATOM    589  N   SER    42      83.191 113.970  98.199  1.00  0.00           N  
ATOM    590  H   SER    42      82.276 113.642  98.475  1.00  0.00           H  
ATOM    591  CA  SER    42      83.425 114.547  96.882  1.00  0.00           C  
ATOM    592  HA  SER    42      84.451 114.287  96.623  1.00  0.00           H  
ATOM    593  CB  SER    42      82.446 114.023  95.807  1.00  0.00           C  
ATOM    594  HB2 SER    42      82.684 112.972  95.642  1.00  0.00           H  
ATOM    595  HB3 SER    42      81.451 114.116  96.244  1.00  0.00           H  
ATOM    596  OG  SER    42      82.604 114.771  94.608  1.00  0.00           O  
ATOM    597  HG  SER    42      81.789 114.665  94.113  1.00  0.00           H  
ATOM    598  C   SER    42      83.370 116.105  96.843  1.00  0.00           C  
ATOM    599  O   SER    42      82.325 116.658  97.045  1.00  0.00           O  
ATOM    600  N   GLN    43      84.535 116.763  96.743  1.00  0.00           N  
ATOM    601  H   GLN    43      85.376 116.205  96.777  1.00  0.00           H  
ATOM    602  CA  GLN    43      84.703 118.232  96.845  1.00  0.00           C  
ATOM    603  HA  GLN    43      83.969 118.719  96.203  1.00  0.00           H  
ATOM    604  CB  GLN    43      84.520 118.713  98.340  1.00  0.00           C  
ATOM    605  HB2 GLN    43      84.370 119.783  98.481  1.00  0.00           H  
ATOM    606  HB3 GLN    43      83.532 118.347  98.621  1.00  0.00           H  
ATOM    607  CG  GLN    43      85.543 118.188  99.410  1.00  0.00           C  
ATOM    608  HG2 GLN    43      85.440 117.109  99.299  1.00  0.00           H  
ATOM    609  HG3 GLN    43      86.561 118.460  99.131  1.00  0.00           H  
ATOM    610  CD  GLN    43      85.103 118.491 100.850  1.00  0.00           C  
ATOM    611  OE1 GLN    43      84.308 119.346 101.235  1.00  0.00           O  
ATOM    612  NE2 GLN    43      85.604 117.610 101.759  1.00  0.00           N  
ATOM    613 HE21 GLN    43      86.256 116.885 101.497  1.00  0.00           H  
ATOM    614 HE22 GLN    43      85.423 117.799 102.735  1.00  0.00           H  
ATOM    615  C   GLN    43      86.078 118.618  96.367  1.00  0.00           C  
ATOM    616  O   GLN    43      86.474 119.731  96.551  1.00  0.00           O  
ATOM    617  N   SER    44      86.822 117.706  95.702  1.00  0.00           N  
ATOM    618  H   SER    44      86.320 116.857  95.482  1.00  0.00           H  
ATOM    619  CA  SER    44      88.198 117.839  95.297  1.00  0.00           C  
ATOM    620  HA  SER    44      88.838 117.674  96.164  1.00  0.00           H  
ATOM    621  CB  SER    44      88.635 116.663  94.475  1.00  0.00           C  
ATOM    622  HB2 SER    44      88.673 115.730  95.038  1.00  0.00           H  
ATOM    623  HB3 SER    44      87.927 116.538  93.656  1.00  0.00           H  
ATOM    624  OG  SER    44      89.876 116.908  93.847  1.00  0.00           O  
ATOM    625  HG  SER    44      90.339 116.070  93.911  1.00  0.00           H  
ATOM    626  C   SER    44      88.508 119.224  94.603  1.00  0.00           C  
ATOM    627  O   SER    44      87.709 119.810  93.890  1.00  0.00           O  
ATOM    628  N   THR    45      89.691 119.759  94.960  1.00  0.00           N  
ATOM    629  H   THR    45      90.278 119.267  95.619  1.00  0.00           H  
ATOM    630  CA  THR    45      90.327 120.882  94.228  1.00  0.00           C  
ATOM    631  HA  THR    45      89.525 121.557  93.929  1.00  0.00           H  
ATOM    632  CB  THR    45      91.166 121.748  95.143  1.00  0.00           C  
ATOM    633  HB  THR    45      91.593 122.639  94.681  1.00  0.00           H  
ATOM    634  CG2 THR    45      90.320 122.173  96.356  1.00  0.00           C  
ATOM    635 HG21 THR    45      90.094 121.321  96.998  1.00  0.00           H  
ATOM    636 HG22 THR    45      90.760 122.963  96.964  1.00  0.00           H  
ATOM    637 HG23 THR    45      89.405 122.510  95.870  1.00  0.00           H  
ATOM    638  OG1 THR    45      92.186 120.948  95.686  1.00  0.00           O  
ATOM    639  HG1 THR    45      92.874 120.956  95.016  1.00  0.00           H  
ATOM    640  C   THR    45      91.171 120.539  92.910  1.00  0.00           C  
ATOM    641  O   THR    45      92.000 121.279  92.421  1.00  0.00           O  
ATOM    642  N   ASP    46      91.061 119.238  92.516  1.00  0.00           N  
ATOM    643  H   ASP    46      90.427 118.623  93.007  1.00  0.00           H  
ATOM    644  CA  ASP    46      91.915 118.596  91.509  1.00  0.00           C  
ATOM    645  HA  ASP    46      92.125 119.351  90.752  1.00  0.00           H  
ATOM    646  CB  ASP    46      93.142 118.031  92.216  1.00  0.00           C  
ATOM    647  HB2 ASP    46      93.560 118.915  92.698  1.00  0.00           H  
ATOM    648  HB3 ASP    46      92.870 117.377  93.044  1.00  0.00           H  
ATOM    649  CG  ASP    46      94.183 117.337  91.346  1.00  0.00           C  
ATOM    650  OD1 ASP    46      94.857 116.433  91.795  1.00  0.00           O  
ATOM    651  OD2 ASP    46      94.398 117.604  90.096  1.00  0.00           O  
ATOM    652  C   ASP    46      91.274 117.448  90.676  1.00  0.00           C  
ATOM    653  O   ASP    46      90.964 116.355  91.202  1.00  0.00           O  
ATOM    654  N   THR    47      91.131 117.545  89.363  1.00  0.00           N  
ATOM    655  H   THR    47      91.455 118.399  88.933  1.00  0.00           H  
ATOM    656  CA  THR    47      90.616 116.444  88.467  1.00  0.00           C  
ATOM    657  HA  THR    47      89.807 115.882  88.935  1.00  0.00           H  
ATOM    658  CB  THR    47      90.120 117.121  87.146  1.00  0.00           C  
ATOM    659  HB  THR    47      89.981 116.319  86.421  1.00  0.00           H  
ATOM    660  CG2 THR    47      88.883 118.009  87.274  1.00  0.00           C  
ATOM    661 HG21 THR    47      88.033 117.336  87.390  1.00  0.00           H  
ATOM    662 HG22 THR    47      88.947 118.566  88.209  1.00  0.00           H  
ATOM    663 HG23 THR    47      88.866 118.776  86.499  1.00  0.00           H  
ATOM    664  OG1 THR    47      91.160 117.953  86.629  1.00  0.00           O  
ATOM    665  HG1 THR    47      91.781 117.337  86.234  1.00  0.00           H  
ATOM    666  C   THR    47      91.651 115.403  88.019  1.00  0.00           C  
ATOM    667  O   THR    47      91.285 114.379  87.474  1.00  0.00           O  
ATOM    668  N   SER    48      92.980 115.587  88.195  1.00  0.00           N  
ATOM    669  H   SER    48      93.235 116.412  88.721  1.00  0.00           H  
ATOM    670  CA  SER    48      94.112 114.836  87.585  1.00  0.00           C  
ATOM    671  HA  SER    48      94.020 114.828  86.499  1.00  0.00           H  
ATOM    672  CB  SER    48      95.499 115.357  87.903  1.00  0.00           C  
ATOM    673  HB2 SER    48      96.313 114.840  87.395  1.00  0.00           H  
ATOM    674  HB3 SER    48      95.587 116.362  87.491  1.00  0.00           H  
ATOM    675  OG  SER    48      95.736 115.276  89.308  1.00  0.00           O  
ATOM    676  HG  SER    48      95.290 115.987  89.773  1.00  0.00           H  
ATOM    677  C   SER    48      94.012 113.337  87.912  1.00  0.00           C  
ATOM    678  O   SER    48      93.630 112.899  89.070  1.00  0.00           O  
ATOM    679  N   GLY    49      94.387 112.548  86.931  1.00  0.00           N  
ATOM    680  H   GLY    49      94.630 113.021  86.073  1.00  0.00           H  
ATOM    681  CA  GLY    49      94.331 111.054  86.890  1.00  0.00           C  
ATOM    682  HA2 GLY    49      94.812 110.537  86.059  1.00  0.00           H  
ATOM    683  HA3 GLY    49      94.864 110.700  87.772  1.00  0.00           H  
ATOM    684  C   GLY    49      92.879 110.587  87.084  1.00  0.00           C  
ATOM    685  O   GLY    49      91.964 111.352  86.748  1.00  0.00           O  
ATOM    686  N   TYR    50      92.568 109.373  87.513  1.00  0.00           N  
ATOM    687  H   TYR    50      91.620 109.260  87.843  1.00  0.00           H  
ATOM    688  CA  TYR    50      93.460 108.217  87.753  1.00  0.00           C  
ATOM    689  HA  TYR    50      94.091 108.327  88.635  1.00  0.00           H  
ATOM    690  CB  TYR    50      92.498 107.066  88.148  1.00  0.00           C  
ATOM    691  HB2 TYR    50      91.680 107.409  88.782  1.00  0.00           H  
ATOM    692  HB3 TYR    50      91.969 106.599  87.317  1.00  0.00           H  
ATOM    693  CG  TYR    50      93.166 105.956  88.955  1.00  0.00           C  
ATOM    694  CD1 TYR    50      93.678 104.832  88.258  1.00  0.00           C  
ATOM    695  HD1 TYR    50      93.541 104.755  87.190  1.00  0.00           H  
ATOM    696  CE1 TYR    50      94.238 103.746  89.028  1.00  0.00           C  
ATOM    697  HE1 TYR    50      94.747 102.924  88.547  1.00  0.00           H  
ATOM    698  CZ  TYR    50      94.363 103.885  90.446  1.00  0.00           C  
ATOM    699  OH  TYR    50      95.012 102.889  91.110  1.00  0.00           O  
ATOM    700  HH  TYR    50      95.293 102.115  90.616  1.00  0.00           H  
ATOM    701  CE2 TYR    50      93.858 105.020  91.115  1.00  0.00           C  
ATOM    702  HE2 TYR    50      93.960 105.165  92.181  1.00  0.00           H  
ATOM    703  CD2 TYR    50      93.279 106.096  90.353  1.00  0.00           C  
ATOM    704  HD2 TYR    50      92.980 107.019  90.827  1.00  0.00           H  
ATOM    705  C   TYR    50      94.305 107.782  86.566  1.00  0.00           C  
ATOM    706  O   TYR    50      93.867 107.829  85.425  1.00  0.00           O  
ATOM    707  N   GLY    51      95.532 107.382  86.707  1.00  0.00           N  
ATOM    708  H   GLY    51      96.043 107.098  85.884  1.00  0.00           H  
ATOM    709  CA  GLY    51      96.347 107.300  87.934  1.00  0.00           C  
ATOM    710  HA2 GLY    51      96.779 108.266  88.196  1.00  0.00           H  
ATOM    711  HA3 GLY    51      95.656 107.083  88.749  1.00  0.00           H  
ATOM    712  C   GLY    51      97.419 106.278  87.918  1.00  0.00           C  
ATOM    713  O   GLY    51      97.475 105.324  87.106  1.00  0.00           O  
ATOM    714  N   GLN    52      98.390 106.539  88.795  1.00  0.00           N  
ATOM    715  H   GLN    52      98.320 107.306  89.448  1.00  0.00           H  
ATOM    716  CA  GLN    52      99.585 105.670  88.816  1.00  0.00           C  
ATOM    717  HA  GLN    52     100.268 106.264  89.423  1.00  0.00           H  
ATOM    718  CB  GLN    52      99.320 104.344  89.514  1.00  0.00           C  
ATOM    719  HB2 GLN    52      98.646 103.736  88.910  1.00  0.00           H  
ATOM    720  HB3 GLN    52     100.297 103.868  89.592  1.00  0.00           H  
ATOM    721  CG  GLN    52      98.733 104.458  90.913  1.00  0.00           C  
ATOM    722  HG2 GLN    52      97.973 105.224  90.764  1.00  0.00           H  
ATOM    723  HG3 GLN    52      98.298 103.486  91.143  1.00  0.00           H  
ATOM    724  CD  GLN    52      99.572 104.792  92.152  1.00  0.00           C  
ATOM    725  OE1 GLN    52     100.731 104.381  92.248  1.00  0.00           O  
ATOM    726  NE2 GLN    52      98.958 105.535  93.054  1.00  0.00           N  
ATOM    727 HE21 GLN    52      97.990 105.819  92.997  1.00  0.00           H  
ATOM    728 HE22 GLN    52      99.499 105.793  93.867  1.00  0.00           H  
ATOM    729  C   GLN    52     100.249 105.510  87.427  1.00  0.00           C  
ATOM    730  O   GLN    52     100.286 104.414  86.868  1.00  0.00           O  
ATOM    731  N   SER    53     100.744 106.531  86.749  1.00  0.00           N  
ATOM    732  H   SER    53     101.342 106.185  86.012  1.00  0.00           H  
ATOM    733  CA  SER    53     100.774 107.979  87.084  1.00  0.00           C  
ATOM    734  HA  SER    53     100.886 108.023  88.168  1.00  0.00           H  
ATOM    735  CB  SER    53     102.058 108.481  86.455  1.00  0.00           C  
ATOM    736  HB2 SER    53     102.840 108.193  87.158  1.00  0.00           H  
ATOM    737  HB3 SER    53     102.175 108.137  85.427  1.00  0.00           H  
ATOM    738  OG  SER    53     102.170 109.905  86.441  1.00  0.00           O  
ATOM    739  HG  SER    53     102.433 110.194  87.318  1.00  0.00           H  
ATOM    740  C   SER    53      99.552 108.753  86.630  1.00  0.00           C  
ATOM    741  O   SER    53      98.952 108.401  85.616  1.00  0.00           O  
ATOM    742  N   SER    54      99.159 109.844  87.259  1.00  0.00           N  
ATOM    743  H   SER    54      99.705 110.062  88.080  1.00  0.00           H  
ATOM    744  CA  SER    54      97.975 110.658  86.828  1.00  0.00           C  
ATOM    745  HA  SER    54      97.057 110.089  86.680  1.00  0.00           H  
ATOM    746  CB  SER    54      97.757 111.816  87.788  1.00  0.00           C  
ATOM    747  HB2 SER    54      98.714 112.226  88.109  1.00  0.00           H  
ATOM    748  HB3 SER    54      97.172 112.594  87.297  1.00  0.00           H  
ATOM    749  OG  SER    54      96.943 111.324  88.883  1.00  0.00           O  
ATOM    750  HG  SER    54      97.006 111.969  89.591  1.00  0.00           H  
ATOM    751  C   SER    54      98.169 111.419  85.548  1.00  0.00           C  
ATOM    752  O   SER    54      97.158 111.830  84.967  1.00  0.00           O  
ATOM    753  N   TYR    55      99.386 111.461  84.978  1.00  0.00           N  
ATOM    754  H   TYR    55     100.189 111.024  85.408  1.00  0.00           H  
ATOM    755  CA  TYR    55      99.613 112.384  83.790  1.00  0.00           C  
ATOM    756  HA  TYR    55      98.645 112.715  83.415  1.00  0.00           H  
ATOM    757  CB  TYR    55     100.370 113.633  84.141  1.00  0.00           C  
ATOM    758  HB2 TYR    55     101.398 113.413  84.431  1.00  0.00           H  
ATOM    759  HB3 TYR    55     100.574 114.221  83.246  1.00  0.00           H  
ATOM    760  CG  TYR    55      99.762 114.424  85.352  1.00  0.00           C  
ATOM    761  CD1 TYR    55     100.214 114.095  86.666  1.00  0.00           C  
ATOM    762  HD1 TYR    55     100.907 113.301  86.901  1.00  0.00           H  
ATOM    763  CE1 TYR    55      99.821 114.891  87.754  1.00  0.00           C  
ATOM    764  HE1 TYR    55     100.178 114.618  88.736  1.00  0.00           H  
ATOM    765  CZ  TYR    55      98.829 115.880  87.603  1.00  0.00           C  
ATOM    766  OH  TYR    55      98.468 116.765  88.592  1.00  0.00           O  
ATOM    767  HH  TYR    55      97.643 117.224  88.418  1.00  0.00           H  
ATOM    768  CE2 TYR    55      98.294 116.068  86.327  1.00  0.00           C  
ATOM    769  HE2 TYR    55      97.430 116.691  86.148  1.00  0.00           H  
ATOM    770  CD2 TYR    55      98.801 115.436  85.200  1.00  0.00           C  
ATOM    771  HD2 TYR    55      98.411 115.692  84.226  1.00  0.00           H  
ATOM    772  C   TYR    55     100.505 111.611  82.723  1.00  0.00           C  
ATOM    773  O   TYR    55     101.609 111.212  83.037  1.00  0.00           O  
ATOM    774  N   SER    56     100.130 111.504  81.447  1.00  0.00           N  
ATOM    775  H   SER    56     100.772 110.974  80.875  1.00  0.00           H  
ATOM    776  CA  SER    56      99.049 112.202  80.766  1.00  0.00           C  
ATOM    777  HA  SER    56      99.162 112.092  79.687  1.00  0.00           H  
ATOM    778  CB  SER    56      97.705 111.664  81.101  1.00  0.00           C  
ATOM    779  HB2 SER    56      97.664 111.701  82.190  1.00  0.00           H  
ATOM    780  HB3 SER    56      96.851 112.263  80.784  1.00  0.00           H  
ATOM    781  OG  SER    56      97.566 110.365  80.424  1.00  0.00           O  
ATOM    782  HG  SER    56      98.328 109.885  80.755  1.00  0.00           H  
ATOM    783  C   SER    56      99.029 113.756  81.064  1.00  0.00           C  
ATOM    784  O   SER    56      98.145 114.241  81.709  1.00  0.00           O  
ATOM    785  N   SER    57      99.993 114.600  80.667  1.00  0.00           N  
ATOM    786  H   SER    57      99.845 115.543  80.999  1.00  0.00           H  
ATOM    787  CA  SER    57     101.222 114.318  79.897  1.00  0.00           C  
ATOM    788  HA  SER    57     101.756 113.433  80.242  1.00  0.00           H  
ATOM    789  CB  SER    57     100.876 114.002  78.411  1.00  0.00           C  
ATOM    790  HB2 SER    57     101.683 113.638  77.776  1.00  0.00           H  
ATOM    791  HB3 SER    57     100.032 113.321  78.305  1.00  0.00           H  
ATOM    792  OG  SER    57     100.352 115.160  77.772  1.00  0.00           O  
ATOM    793  HG  SER    57      99.445 115.242  78.076  1.00  0.00           H  
ATOM    794  C   SER    57     102.219 115.532  80.002  1.00  0.00           C  
ATOM    795  O   SER    57     101.787 116.699  80.156  1.00  0.00           O  
ATOM    796  N   TYR    58     103.526 115.279  79.839  1.00  0.00           N  
ATOM    797  H   TYR    58     103.767 114.316  79.653  1.00  0.00           H  
ATOM    798  CA  TYR    58     104.639 116.330  79.806  1.00  0.00           C  
ATOM    799  HA  TYR    58     104.272 117.356  79.849  1.00  0.00           H  
ATOM    800  CB  TYR    58     105.458 116.186  81.097  1.00  0.00           C  
ATOM    801  HB2 TYR    58     106.071 115.285  81.089  1.00  0.00           H  
ATOM    802  HB3 TYR    58     106.057 117.081  81.266  1.00  0.00           H  
ATOM    803  CG  TYR    58     104.639 116.075  82.385  1.00  0.00           C  
ATOM    804  CD1 TYR    58     103.702 117.055  82.790  1.00  0.00           C  
ATOM    805  HD1 TYR    58     103.400 117.851  82.125  1.00  0.00           H  
ATOM    806  CE1 TYR    58     103.066 116.973  84.076  1.00  0.00           C  
ATOM    807  HE1 TYR    58     102.399 117.759  84.399  1.00  0.00           H  
ATOM    808  CZ  TYR    58     103.444 115.944  84.932  1.00  0.00           C  
ATOM    809  OH  TYR    58     103.158 115.980  86.275  1.00  0.00           O  
ATOM    810  HH  TYR    58     102.610 116.756  86.414  1.00  0.00           H  
ATOM    811  CE2 TYR    58     104.299 114.884  84.549  1.00  0.00           C  
ATOM    812  HE2 TYR    58     104.610 114.050  85.161  1.00  0.00           H  
ATOM    813  CD2 TYR    58     104.916 115.026  83.315  1.00  0.00           C  
ATOM    814  HD2 TYR    58     105.597 114.222  83.074  1.00  0.00           H  
ATOM    815  C   TYR    58     105.597 116.265  78.565  1.00  0.00           C  
ATOM    816  O   TYR    58     106.760 115.885  78.726  1.00  0.00           O  
ATOM    817  N   GLY    59     105.271 116.592  77.283  1.00  0.00           N  
ATOM    818  H   GLY    59     106.067 116.646  76.663  1.00  0.00           H  
ATOM    819  CA  GLY    59     104.064 117.297  76.773  1.00  0.00           C  
ATOM    820  HA2 GLY    59     104.071 117.376  75.686  1.00  0.00           H  
ATOM    821  HA3 GLY    59     103.185 116.687  76.986  1.00  0.00           H  
ATOM    822  C   GLY    59     103.796 118.711  77.325  1.00  0.00           C  
ATOM    823  O   GLY    59     104.695 119.474  77.725  1.00  0.00           O  
ATOM    824  N   GLN    60     102.592 119.195  77.570  1.00  0.00           N  
ATOM    825  H   GLN    60     102.687 120.092  78.023  1.00  0.00           H  
ATOM    826  CA  GLN    60     101.278 118.538  77.248  1.00  0.00           C  
ATOM    827  HA  GLN    60     101.256 117.700  77.945  1.00  0.00           H  
ATOM    828  CB  GLN    60     100.056 119.506  77.556  1.00  0.00           C  
ATOM    829  HB2 GLN    60     100.245 120.464  77.072  1.00  0.00           H  
ATOM    830  HB3 GLN    60      99.161 119.044  77.139  1.00  0.00           H  
ATOM    831  CG  GLN    60      99.722 119.658  79.045  1.00  0.00           C  
ATOM    832  HG2 GLN    60      98.819 120.265  79.103  1.00  0.00           H  
ATOM    833  HG3 GLN    60      99.489 118.710  79.530  1.00  0.00           H  
ATOM    834  CD  GLN    60     100.765 120.326  79.894  1.00  0.00           C  
ATOM    835  OE1 GLN    60     100.939 121.534  79.828  1.00  0.00           O  
ATOM    836  NE2 GLN    60     101.483 119.644  80.644  1.00  0.00           N  
ATOM    837 HE21 GLN    60     101.274 118.657  80.691  1.00  0.00           H  
ATOM    838 HE22 GLN    60     102.145 120.170  81.197  1.00  0.00           H  
ATOM    839  C   GLN    60     101.194 117.961  75.909  1.00  0.00           C  
ATOM    840  O   GLN    60     101.871 118.396  74.947  1.00  0.00           O  
ATOM    841  N   SER    61     100.265 117.032  75.684  1.00  0.00           N  
ATOM    842  H   SER    61      99.769 116.551  76.421  1.00  0.00           H  
ATOM    843  CA  SER    61      99.845 116.642  74.301  1.00  0.00           C  
ATOM    844  HA  SER    61      99.937 117.552  73.708  1.00  0.00           H  
ATOM    845  CB  SER    61     100.706 115.509  73.799  1.00  0.00           C  
ATOM    846  HB2 SER    61     101.727 115.875  73.691  1.00  0.00           H  
ATOM    847  HB3 SER    61     100.572 114.603  74.391  1.00  0.00           H  
ATOM    848  OG  SER    61     100.250 115.129  72.553  1.00  0.00           O  
ATOM    849  HG  SER    61     101.048 114.787  72.145  1.00  0.00           H  
ATOM    850  C   SER    61      98.391 116.262  74.203  1.00  0.00           C  
ATOM    851  O   SER    61      97.972 115.496  75.027  1.00  0.00           O  
ATOM    852  N   GLN    62      97.680 116.607  73.088  1.00  0.00           N  
ATOM    853  H   GLN    62      98.201 117.264  72.525  1.00  0.00           H  
ATOM    854  CA  GLN    62      96.273 116.256  72.725  1.00  0.00           C  
ATOM    855  HA  GLN    62      95.700 116.469  73.628  1.00  0.00           H  
ATOM    856  CB  GLN    62      95.681 117.130  71.562  1.00  0.00           C  
ATOM    857  HB2 GLN    62      96.455 117.313  70.816  1.00  0.00           H  
ATOM    858  HB3 GLN    62      94.857 116.555  71.139  1.00  0.00           H  
ATOM    859  CG  GLN    62      95.228 118.537  72.026  1.00  0.00           C  
ATOM    860  HG2 GLN    62      96.091 118.973  72.530  1.00  0.00           H  
ATOM    861  HG3 GLN    62      95.063 119.170  71.154  1.00  0.00           H  
ATOM    862  CD  GLN    62      94.073 118.545  73.001  1.00  0.00           C  
ATOM    863  OE1 GLN    62      93.169 117.716  72.956  1.00  0.00           O  
ATOM    864  NE2 GLN    62      94.094 119.458  73.929  1.00  0.00           N  
ATOM    865 HE21 GLN    62      93.294 119.600  74.529  1.00  0.00           H  
ATOM    866 HE22 GLN    62      94.669 120.288  73.895  1.00  0.00           H  
ATOM    867  C   GLN    62      96.189 114.800  72.404  1.00  0.00           C  
ATOM    868  O   GLN    62      95.084 114.241  72.294  1.00  0.00           O  
ATOM    869  N   ASN    63      97.296 114.061  72.117  1.00  0.00           N  
ATOM    870  H   ASN    63      98.146 114.588  72.259  1.00  0.00           H  
ATOM    871  CA  ASN    63      97.306 112.652  71.867  1.00  0.00           C  
ATOM    872  HA  ASN    63      96.383 112.401  71.344  1.00  0.00           H  
ATOM    873  CB  ASN    63      98.538 112.297  70.924  1.00  0.00           C  
ATOM    874  HB2 ASN    63      99.440 112.643  71.427  1.00  0.00           H  
ATOM    875  HB3 ASN    63      98.654 111.226  70.756  1.00  0.00           H  
ATOM    876  CG  ASN    63      98.422 113.113  69.672  1.00  0.00           C  
ATOM    877  OD1 ASN    63      97.476 113.001  68.983  1.00  0.00           O  
ATOM    878  ND2 ASN    63      99.381 113.992  69.378  1.00  0.00           N  
ATOM    879 HD21 ASN    63      99.185 114.469  68.510  1.00  0.00           H  
ATOM    880 HD22 ASN    63     100.221 113.921  69.935  1.00  0.00           H  
ATOM    881  C   ASN    63      97.413 111.785  73.070  1.00  0.00           C  
ATOM    882  O   ASN    63      97.373 110.536  72.969  1.00  0.00           O  
ATOM    883  N   THR    64      97.504 112.391  74.302  1.00  0.00           N  
ATOM    884  H   THR    64      97.515 113.400  74.254  1.00  0.00           H  
ATOM    885  CA  THR    64      98.133 111.723  75.523  1.00  0.00           C  
ATOM    886  HA  THR    64      97.973 110.655  75.378  1.00  0.00           H  
ATOM    887  CB  THR    64      99.652 111.982  75.635  1.00  0.00           C  
ATOM    888  HB  THR    64      99.871 112.960  76.062  1.00  0.00           H  
ATOM    889  CG2 THR    64     100.230 110.895  76.683  1.00  0.00           C  
ATOM    890 HG21 THR    64     101.260 111.206  76.853  1.00  0.00           H  
ATOM    891 HG22 THR    64      99.634 110.900  77.596  1.00  0.00           H  
ATOM    892 HG23 THR    64     100.254 109.881  76.285  1.00  0.00           H  
ATOM    893  OG1 THR    64     100.360 111.921  74.395  1.00  0.00           O  
ATOM    894  HG1 THR    64     101.279 112.074  74.627  1.00  0.00           H  
ATOM    895  C   THR    64      97.378 112.008  76.841  1.00  0.00           C  
ATOM    896  O   THR    64      97.952 112.585  77.749  1.00  0.00           O  
ATOM    897  N   GLY    65      96.066 111.626  76.998  1.00  0.00           N  
ATOM    898  H   GLY    65      95.794 111.982  77.903  1.00  0.00           H  
ATOM    899  CA  GLY    65      95.229 110.720  76.114  1.00  0.00           C  
ATOM    900  HA2 GLY    65      95.820 110.040  75.499  1.00  0.00           H  
ATOM    901  HA3 GLY    65      94.766 110.026  76.816  1.00  0.00           H  
ATOM    902  C   GLY    65      94.240 111.505  75.253  1.00  0.00           C  
ATOM    903  O   GLY    65      94.360 112.734  75.014  1.00  0.00           O  
ATOM    904  N   TYR    66      93.232 110.790  74.806  1.00  0.00           N  
ATOM    905  H   TYR    66      92.998 109.888  75.196  1.00  0.00           H  
ATOM    906  CA  TYR    66      92.310 111.313  73.777  1.00  0.00           C  
ATOM    907  HA  TYR    66      92.870 111.381  72.844  1.00  0.00           H  
ATOM    908  CB  TYR    66      91.119 110.339  73.566  1.00  0.00           C  
ATOM    909  HB2 TYR    66      91.519 109.343  73.374  1.00  0.00           H  
ATOM    910  HB3 TYR    66      90.451 110.348  74.427  1.00  0.00           H  
ATOM    911  CG  TYR    66      90.220 110.634  72.387  1.00  0.00           C  
ATOM    912  CD1 TYR    66      90.618 110.370  71.058  1.00  0.00           C  
ATOM    913  HD1 TYR    66      91.513 109.833  70.779  1.00  0.00           H  
ATOM    914  CE1 TYR    66      89.768 110.789  70.018  1.00  0.00           C  
ATOM    915  HE1 TYR    66      90.109 110.851  68.995  1.00  0.00           H  
ATOM    916  CZ  TYR    66      88.528 111.323  70.280  1.00  0.00           C  
ATOM    917  OH  TYR    66      87.690 111.670  69.212  1.00  0.00           O  
ATOM    918  HH  TYR    66      86.947 112.222  69.467  1.00  0.00           H  
ATOM    919  CE2 TYR    66      88.069 111.486  71.589  1.00  0.00           C  
ATOM    920  HE2 TYR    66      87.037 111.776  71.719  1.00  0.00           H  
ATOM    921  CD2 TYR    66      88.935 111.190  72.675  1.00  0.00           C  
ATOM    922  HD2 TYR    66      88.554 111.192  73.685  1.00  0.00           H  
ATOM    923  C   TYR    66      91.659 112.687  74.019  1.00  0.00           C  
ATOM    924  O   TYR    66      91.344 113.032  75.124  1.00  0.00           O  
ATOM    925  N   GLY    67      91.730 113.494  72.953  1.00  0.00           N  
ATOM    926  H   GLY    67      91.910 113.170  72.013  1.00  0.00           H  
ATOM    927  CA  GLY    67      91.435 114.953  73.121  1.00  0.00           C  
ATOM    928  HA2 GLY    67      90.812 115.127  73.998  1.00  0.00           H  
ATOM    929  HA3 GLY    67      92.350 115.535  73.240  1.00  0.00           H  
ATOM    930  C   GLY    67      90.594 115.382  71.935  1.00  0.00           C  
ATOM    931  O   GLY    67      89.722 114.689  71.476  1.00  0.00           O  
ATOM    932  N   THR    68      90.930 116.635  71.498  1.00  0.00           N  
ATOM    933  H   THR    68      91.546 117.208  72.058  1.00  0.00           H  
ATOM    934  CA  THR    68      90.424 117.420  70.339  1.00  0.00           C  
ATOM    935  HA  THR    68      89.337 117.490  70.327  1.00  0.00           H  
ATOM    936  CB  THR    68      90.919 118.875  70.373  1.00  0.00           C  
ATOM    937  HB  THR    68      92.004 118.895  70.474  1.00  0.00           H  
ATOM    938  CG2 THR    68      90.346 119.728  69.202  1.00  0.00           C  
ATOM    939 HG21 THR    68      89.257 119.773  69.223  1.00  0.00           H  
ATOM    940 HG22 THR    68      90.707 120.756  69.181  1.00  0.00           H  
ATOM    941 HG23 THR    68      90.588 119.329  68.217  1.00  0.00           H  
ATOM    942  OG1 THR    68      90.344 119.464  71.529  1.00  0.00           O  
ATOM    943  HG1 THR    68      90.602 120.382  71.647  1.00  0.00           H  
ATOM    944  C   THR    68      90.953 116.790  69.010  1.00  0.00           C  
ATOM    945  O   THR    68      92.150 116.529  68.976  1.00  0.00           O  
ATOM    946  N   GLN    69      90.145 116.511  67.994  1.00  0.00           N  
ATOM    947  H   GLN    69      89.170 116.752  68.099  1.00  0.00           H  
ATOM    948  CA  GLN    69      90.530 115.850  66.647  1.00  0.00           C  
ATOM    949  HA  GLN    69      91.409 116.353  66.243  1.00  0.00           H  
ATOM    950  CB  GLN    69      90.937 114.396  66.998  1.00  0.00           C  
ATOM    951  HB2 GLN    69      91.672 114.409  67.803  1.00  0.00           H  
ATOM    952  HB3 GLN    69      90.079 113.947  67.498  1.00  0.00           H  
ATOM    953  CG  GLN    69      91.342 113.494  65.848  1.00  0.00           C  
ATOM    954  HG2 GLN    69      91.642 112.577  66.355  1.00  0.00           H  
ATOM    955  HG3 GLN    69      90.479 113.261  65.223  1.00  0.00           H  
ATOM    956  CD  GLN    69      92.469 114.154  64.986  1.00  0.00           C  
ATOM    957  OE1 GLN    69      93.276 115.017  65.408  1.00  0.00           O  
ATOM    958  NE2 GLN    69      92.542 113.755  63.692  1.00  0.00           N  
ATOM    959 HE21 GLN    69      91.910 113.070  63.303  1.00  0.00           H  
ATOM    960 HE22 GLN    69      93.338 113.981  63.114  1.00  0.00           H  
ATOM    961  C   GLN    69      89.411 115.882  65.557  1.00  0.00           C  
ATOM    962  O   GLN    69      88.276 115.586  65.894  1.00  0.00           O  
ATOM    963  N   SER    70      89.724 116.091  64.283  1.00  0.00           N  
ATOM    964  H   SER    70      90.677 116.308  64.028  1.00  0.00           H  
ATOM    965  CA  SER    70      88.667 116.134  63.311  1.00  0.00           C  
ATOM    966  HA  SER    70      87.864 116.810  63.605  1.00  0.00           H  
ATOM    967  CB  SER    70      89.340 116.737  62.037  1.00  0.00           C  
ATOM    968  HB2 SER    70      88.617 117.060  61.287  1.00  0.00           H  
ATOM    969  HB3 SER    70      89.815 117.654  62.384  1.00  0.00           H  
ATOM    970  OG  SER    70      90.328 115.885  61.487  1.00  0.00           O  
ATOM    971  HG  SER    70      89.944 115.459  60.717  1.00  0.00           H  
ATOM    972  C   SER    70      87.922 114.809  62.952  1.00  0.00           C  
ATOM    973  O   SER    70      88.554 113.711  62.915  1.00  0.00           O  
ATOM    974  N   THR    71      86.646 114.908  62.536  1.00  0.00           N  
ATOM    975  H   THR    71      86.156 115.791  62.564  1.00  0.00           H  
ATOM    976  CA  THR    71      85.867 113.813  62.008  1.00  0.00           C  
ATOM    977  HA  THR    71      86.404 113.521  61.106  1.00  0.00           H  
ATOM    978  CB  THR    71      85.844 112.584  62.995  1.00  0.00           C  
ATOM    979  HB  THR    71      86.809 112.160  63.268  1.00  0.00           H  
ATOM    980  CG2 THR    71      85.134 112.948  64.294  1.00  0.00           C  
ATOM    981 HG21 THR    71      85.360 112.173  65.027  1.00  0.00           H  
ATOM    982 HG22 THR    71      85.644 113.827  64.689  1.00  0.00           H  
ATOM    983 HG23 THR    71      84.070 113.180  64.241  1.00  0.00           H  
ATOM    984  OG1 THR    71      85.149 111.562  62.309  1.00  0.00           O  
ATOM    985  HG1 THR    71      85.031 110.789  62.866  1.00  0.00           H  
ATOM    986  C   THR    71      84.436 114.258  61.593  1.00  0.00           C  
ATOM    987  O   THR    71      83.850 115.101  62.208  1.00  0.00           O  
ATOM    988  N   PRO    72      83.846 113.690  60.523  1.00  0.00           N  
ATOM    989  CD  PRO    72      84.572 112.794  59.586  1.00  0.00           C  
ATOM    990  HD2 PRO    72      84.935 111.898  60.090  1.00  0.00           H  
ATOM    991  HD3 PRO    72      85.458 113.288  59.188  1.00  0.00           H  
ATOM    992  CG  PRO    72      83.627 112.447  58.474  1.00  0.00           C  
ATOM    993  HG2 PRO    72      84.000 111.569  57.945  1.00  0.00           H  
ATOM    994  HG3 PRO    72      83.701 113.307  57.809  1.00  0.00           H  
ATOM    995  CB  PRO    72      82.281 112.471  59.123  1.00  0.00           C  
ATOM    996  HB2 PRO    72      82.042 111.521  59.600  1.00  0.00           H  
ATOM    997  HB3 PRO    72      81.489 112.598  58.385  1.00  0.00           H  
ATOM    998  CA  PRO    72      82.414 113.663  60.042  1.00  0.00           C  
ATOM    999  HA  PRO    72      82.187 114.625  59.582  1.00  0.00           H  
ATOM   1000  C   PRO    72      81.378 113.397  61.198  1.00  0.00           C  
ATOM   1001  O   PRO    72      81.585 112.624  62.108  1.00  0.00           O  
ATOM   1002  N   GLN    73      80.178 113.993  61.001  1.00  0.00           N  
ATOM   1003  H   GLN    73      80.214 114.685  60.266  1.00  0.00           H  
ATOM   1004  CA  GLN    73      78.994 113.898  61.925  1.00  0.00           C  
ATOM   1005  HA  GLN    73      79.461 113.835  62.908  1.00  0.00           H  
ATOM   1006  CB  GLN    73      78.084 115.096  61.920  1.00  0.00           C  
ATOM   1007  HB2 GLN    73      77.107 114.702  62.202  1.00  0.00           H  
ATOM   1008  HB3 GLN    73      78.552 115.886  62.508  1.00  0.00           H  
ATOM   1009  CG  GLN    73      77.882 115.595  60.418  1.00  0.00           C  
ATOM   1010  HG2 GLN    73      77.844 114.736  59.748  1.00  0.00           H  
ATOM   1011  HG3 GLN    73      76.928 116.123  60.427  1.00  0.00           H  
ATOM   1012  CD  GLN    73      78.992 116.608  60.021  1.00  0.00           C  
ATOM   1013  OE1 GLN    73      79.805 116.236  59.208  1.00  0.00           O  
ATOM   1014  NE2 GLN    73      78.900 117.824  60.507  1.00  0.00           N  
ATOM   1015 HE21 GLN    73      78.117 118.078  61.092  1.00  0.00           H  
ATOM   1016 HE22 GLN    73      79.514 118.488  60.058  1.00  0.00           H  
ATOM   1017  C   GLN    73      78.170 112.584  61.665  1.00  0.00           C  
ATOM   1018  O   GLN    73      77.568 112.374  60.629  1.00  0.00           O  
ATOM   1019  N   GLY    74      78.303 111.695  62.642  1.00  0.00           N  
ATOM   1020  H   GLY    74      79.074 111.834  63.280  1.00  0.00           H  
ATOM   1021  CA  GLY    74      77.663 110.467  62.623  1.00  0.00           C  
ATOM   1022  HA2 GLY    74      77.895 110.052  61.642  1.00  0.00           H  
ATOM   1023  HA3 GLY    74      78.238 109.755  63.215  1.00  0.00           H  
ATOM   1024  C   GLY    74      76.121 110.524  62.881  1.00  0.00           C  
ATOM   1025  O   GLY    74      75.434 111.543  62.954  1.00  0.00           O  
ATOM   1026  N   TYR    75      75.599 109.317  62.906  1.00  0.00           N  
ATOM   1027  H   TYR    75      76.216 108.517  62.909  1.00  0.00           H  
ATOM   1028  CA  TYR    75      74.170 108.979  62.814  1.00  0.00           C  
ATOM   1029  HA  TYR    75      73.742 109.975  62.922  1.00  0.00           H  
ATOM   1030  CB  TYR    75      73.755 108.472  61.362  1.00  0.00           C  
ATOM   1031  HB2 TYR    75      73.749 107.384  61.295  1.00  0.00           H  
ATOM   1032  HB3 TYR    75      72.705 108.716  61.201  1.00  0.00           H  
ATOM   1033  CG  TYR    75      74.443 109.098  60.153  1.00  0.00           C  
ATOM   1034  CD1 TYR    75      75.652 108.579  59.705  1.00  0.00           C  
ATOM   1035  HD1 TYR    75      76.173 107.856  60.314  1.00  0.00           H  
ATOM   1036  CE1 TYR    75      76.373 109.190  58.628  1.00  0.00           C  
ATOM   1037  HE1 TYR    75      77.280 108.779  58.209  1.00  0.00           H  
ATOM   1038  CZ  TYR    75      75.694 110.195  57.874  1.00  0.00           C  
ATOM   1039  OH  TYR    75      76.234 110.649  56.779  1.00  0.00           O  
ATOM   1040  HH  TYR    75      75.545 110.942  56.178  1.00  0.00           H  
ATOM   1041  CE2 TYR    75      74.434 110.608  58.238  1.00  0.00           C  
ATOM   1042  HE2 TYR    75      73.887 111.368  57.700  1.00  0.00           H  
ATOM   1043  CD2 TYR    75      73.802 110.040  59.357  1.00  0.00           C  
ATOM   1044  HD2 TYR    75      72.761 110.249  59.552  1.00  0.00           H  
ATOM   1045  C   TYR    75      73.559 108.144  63.978  1.00  0.00           C  
ATOM   1046  O   TYR    75      72.343 108.026  64.101  1.00  0.00           O  
ATOM   1047  N   GLY    76      74.444 107.652  64.862  1.00  0.00           N  
ATOM   1048  H   GLY    76      75.436 107.835  64.819  1.00  0.00           H  
ATOM   1049  CA  GLY    76      74.036 106.907  66.048  1.00  0.00           C  
ATOM   1050  HA2 GLY    76      74.719 107.073  66.881  1.00  0.00           H  
ATOM   1051  HA3 GLY    76      73.123 107.334  66.463  1.00  0.00           H  
ATOM   1052  C   GLY    76      73.673 105.378  65.789  1.00  0.00           C  
ATOM   1053  O   GLY    76      73.593 104.842  64.644  1.00  0.00           O  
ATOM   1054  N   SER    77      73.571 104.696  66.969  1.00  0.00           N  
ATOM   1055  H   SER    77      73.783 105.151  67.846  1.00  0.00           H  
ATOM   1056  CA  SER    77      73.327 103.279  66.971  1.00  0.00           C  
ATOM   1057  HA  SER    77      73.750 102.822  66.077  1.00  0.00           H  
ATOM   1058  CB  SER    77      73.971 102.695  68.262  1.00  0.00           C  
ATOM   1059  HB2 SER    77      75.040 102.824  68.089  1.00  0.00           H  
ATOM   1060  HB3 SER    77      73.631 103.169  69.182  1.00  0.00           H  
ATOM   1061  OG  SER    77      73.493 101.352  68.186  1.00  0.00           O  
ATOM   1062  HG  SER    77      72.636 101.450  68.608  1.00  0.00           H  
ATOM   1063  C   SER    77      71.789 103.036  66.908  1.00  0.00           C  
ATOM   1064  O   SER    77      71.177 103.401  67.938  1.00  0.00           O  
ATOM   1065  N   THR    78      71.194 102.299  65.962  1.00  0.00           N  
ATOM   1066  H   THR    78      70.201 102.131  66.037  1.00  0.00           H  
ATOM   1067  CA  THR    78      71.798 101.943  64.660  1.00  0.00           C  
ATOM   1068  HA  THR    78      72.533 102.734  64.514  1.00  0.00           H  
ATOM   1069  CB  THR    78      72.377 100.517  64.883  1.00  0.00           C  
ATOM   1070  HB  THR    78      73.170 100.578  65.629  1.00  0.00           H  
ATOM   1071  CG2 THR    78      71.343  99.483  65.150  1.00  0.00           C  
ATOM   1072 HG21 THR    78      70.763  99.781  66.024  1.00  0.00           H  
ATOM   1073 HG22 THR    78      70.685  99.287  64.303  1.00  0.00           H  
ATOM   1074 HG23 THR    78      71.841  98.560  65.446  1.00  0.00           H  
ATOM   1075  OG1 THR    78      72.951 100.037  63.644  1.00  0.00           O  
ATOM   1076  HG1 THR    78      73.546 100.694  63.276  1.00  0.00           H  
ATOM   1077  C   THR    78      70.804 102.006  63.490  1.00  0.00           C  
ATOM   1078  O   THR    78      69.605 101.864  63.683  1.00  0.00           O  
ATOM   1079  N   GLY    79      71.185 102.409  62.241  1.00  0.00           N  
ATOM   1080  H   GLY    79      72.075 102.861  62.085  1.00  0.00           H  
ATOM   1081  CA  GLY    79      70.270 102.462  61.132  1.00  0.00           C  
ATOM   1082  HA2 GLY    79      69.304 102.912  61.361  1.00  0.00           H  
ATOM   1083  HA3 GLY    79      70.704 103.140  60.397  1.00  0.00           H  
ATOM   1084  C   GLY    79      70.073 101.120  60.406  1.00  0.00           C  
ATOM   1085  O   GLY    79      70.577 100.068  60.864  1.00  0.00           O  
ATOM   1086  N   GLY    80      69.323 101.099  59.316  1.00  0.00           N  
ATOM   1087  H   GLY    80      69.379 100.227  58.808  1.00  0.00           H  
ATOM   1088  CA  GLY    80      68.626 102.264  58.644  1.00  0.00           C  
ATOM   1089  HA2 GLY    80      69.238 103.166  58.639  1.00  0.00           H  
ATOM   1090  HA3 GLY    80      68.389 101.987  57.617  1.00  0.00           H  
ATOM   1091  C   GLY    80      67.222 102.561  59.126  1.00  0.00           C  
ATOM   1092  O   GLY    80      66.822 102.184  60.237  1.00  0.00           O  
ATOM   1093  N   TYR    81      66.461 103.154  58.176  1.00  0.00           N  
ATOM   1094  H   TYR    81      66.895 103.171  57.264  1.00  0.00           H  
ATOM   1095  CA  TYR    81      65.385 104.134  58.502  1.00  0.00           C  
ATOM   1096  HA  TYR    81      64.950 103.781  59.437  1.00  0.00           H  
ATOM   1097  CB  TYR    81      65.969 105.536  58.637  1.00  0.00           C  
ATOM   1098  HB2 TYR    81      66.344 105.812  57.651  1.00  0.00           H  
ATOM   1099  HB3 TYR    81      65.238 106.220  59.066  1.00  0.00           H  
ATOM   1100  CG  TYR    81      67.168 105.721  59.602  1.00  0.00           C  
ATOM   1101  CD1 TYR    81      67.037 105.609  61.033  1.00  0.00           C  
ATOM   1102  HD1 TYR    81      66.121 105.411  61.570  1.00  0.00           H  
ATOM   1103  CE1 TYR    81      68.157 105.770  61.870  1.00  0.00           C  
ATOM   1104  HE1 TYR    81      68.046 105.672  62.940  1.00  0.00           H  
ATOM   1105  CZ  TYR    81      69.427 105.753  61.261  1.00  0.00           C  
ATOM   1106  OH  TYR    81      70.587 105.578  62.033  1.00  0.00           O  
ATOM   1107  HH  TYR    81      70.378 105.628  62.969  1.00  0.00           H  
ATOM   1108  CE2 TYR    81      69.648 105.841  59.900  1.00  0.00           C  
ATOM   1109  HE2 TYR    81      70.623 105.726  59.451  1.00  0.00           H  
ATOM   1110  CD2 TYR    81      68.465 105.907  59.056  1.00  0.00           C  
ATOM   1111  HD2 TYR    81      68.479 105.820  57.979  1.00  0.00           H  
ATOM   1112  C   TYR    81      64.254 104.145  57.396  1.00  0.00           C  
ATOM   1113  O   TYR    81      64.631 104.194  56.228  1.00  0.00           O  
ATOM   1114  N   GLY    82      63.014 104.008  57.689  1.00  0.00           N  
ATOM   1115  H   GLY    82      62.350 104.139  56.939  1.00  0.00           H  
ATOM   1116  CA  GLY    82      62.366 103.618  58.989  1.00  0.00           C  
ATOM   1117  HA2 GLY    82      62.880 102.728  59.350  1.00  0.00           H  
ATOM   1118  HA3 GLY    82      62.616 104.479  59.608  1.00  0.00           H  
ATOM   1119  C   GLY    82      60.879 103.435  58.938  1.00  0.00           C  
ATOM   1120  O   GLY    82      60.216 103.466  57.915  1.00  0.00           O  
ATOM   1121  N   SER    83      60.296 103.253  60.104  1.00  0.00           N  
ATOM   1122  H   SER    83      60.870 103.141  60.928  1.00  0.00           H  
ATOM   1123  CA  SER    83      58.856 102.921  60.282  1.00  0.00           C  
ATOM   1124  HA  SER    83      58.676 102.112  59.574  1.00  0.00           H  
ATOM   1125  CB  SER    83      58.558 102.436  61.693  1.00  0.00           C  
ATOM   1126  HB2 SER    83      59.265 101.624  61.863  1.00  0.00           H  
ATOM   1127  HB3 SER    83      58.718 103.232  62.421  1.00  0.00           H  
ATOM   1128  OG  SER    83      57.202 102.058  61.761  1.00  0.00           O  
ATOM   1129  HG  SER    83      57.078 101.205  61.340  1.00  0.00           H  
ATOM   1130  C   SER    83      57.918 104.133  59.880  1.00  0.00           C  
ATOM   1131  O   SER    83      58.177 105.277  60.191  1.00  0.00           O  
ATOM   1132  N   SER    84      56.751 103.983  59.290  1.00  0.00           N  
ATOM   1133  H   SER    84      56.180 104.809  59.180  1.00  0.00           H  
ATOM   1134  CA  SER    84      56.332 102.839  58.426  1.00  0.00           C  
ATOM   1135  HA  SER    84      56.609 101.944  58.983  1.00  0.00           H  
ATOM   1136  CB  SER    84      54.766 102.645  58.331  1.00  0.00           C  
ATOM   1137  HB2 SER    84      54.270 102.817  59.286  1.00  0.00           H  
ATOM   1138  HB3 SER    84      54.427 103.416  57.638  1.00  0.00           H  
ATOM   1139  OG  SER    84      54.409 101.417  57.753  1.00  0.00           O  
ATOM   1140  HG  SER    84      53.492 101.260  57.988  1.00  0.00           H  
ATOM   1141  C   SER    84      56.981 102.654  57.036  1.00  0.00           C  
ATOM   1142  O   SER    84      57.000 103.625  56.264  1.00  0.00           O  
ATOM   1143  N   GLN    85      57.324 101.415  56.693  1.00  0.00           N  
ATOM   1144  H   GLN    85      57.332 100.755  57.457  1.00  0.00           H  
ATOM   1145  CA  GLN    85      57.802 101.009  55.344  1.00  0.00           C  
ATOM   1146  HA  GLN    85      58.476 101.727  54.877  1.00  0.00           H  
ATOM   1147  CB  GLN    85      58.722  99.682  55.492  1.00  0.00           C  
ATOM   1148  HB2 GLN    85      58.104  98.987  56.060  1.00  0.00           H  
ATOM   1149  HB3 GLN    85      59.016  99.439  54.471  1.00  0.00           H  
ATOM   1150  CG  GLN    85      60.052  99.828  56.336  1.00  0.00           C  
ATOM   1151  HG2 GLN    85      60.780  99.107  55.966  1.00  0.00           H  
ATOM   1152  HG3 GLN    85      60.427 100.852  56.323  1.00  0.00           H  
ATOM   1153  CD  GLN    85      59.928  99.392  57.897  1.00  0.00           C  
ATOM   1154  OE1 GLN    85      58.901  99.247  58.463  1.00  0.00           O  
ATOM   1155  NE2 GLN    85      61.032  99.113  58.473  1.00  0.00           N  
ATOM   1156 HE21 GLN    85      60.977  98.907  59.460  1.00  0.00           H  
ATOM   1157 HE22 GLN    85      61.920  99.373  58.070  1.00  0.00           H  
ATOM   1158  C   GLN    85      56.658 100.805  54.344  1.00  0.00           C  
ATOM   1159  O   GLN    85      56.932 100.460  53.136  1.00  0.00           O  
ATOM   1160  N   SER    86      55.406 100.991  54.755  1.00  0.00           N  
ATOM   1161  H   SER    86      55.239 101.407  55.660  1.00  0.00           H  
ATOM   1162  CA  SER    86      54.150 100.920  53.991  1.00  0.00           C  
ATOM   1163  HA  SER    86      53.411 101.087  54.775  1.00  0.00           H  
ATOM   1164  CB  SER    86      54.074 102.114  52.966  1.00  0.00           C  
ATOM   1165  HB2 SER    86      54.838 102.101  52.189  1.00  0.00           H  
ATOM   1166  HB3 SER    86      53.078 101.983  52.542  1.00  0.00           H  
ATOM   1167  OG  SER    86      54.201 103.297  53.682  1.00  0.00           O  
ATOM   1168  HG  SER    86      54.501 103.888  52.988  1.00  0.00           H  
ATOM   1169  C   SER    86      53.900  99.626  53.264  1.00  0.00           C  
ATOM   1170  O   SER    86      53.269  99.527  52.212  1.00  0.00           O  
ATOM   1171  N   SER    87      54.431  98.525  53.686  1.00  0.00           N  
ATOM   1172  H   SER    87      54.937  98.604  54.556  1.00  0.00           H  
ATOM   1173  CA  SER    87      54.329  97.139  53.062  1.00  0.00           C  
ATOM   1174  HA  SER    87      54.511  97.267  51.995  1.00  0.00           H  
ATOM   1175  CB  SER    87      55.465  96.266  53.629  1.00  0.00           C  
ATOM   1176  HB2 SER    87      56.406  96.809  53.534  1.00  0.00           H  
ATOM   1177  HB3 SER    87      55.346  95.909  54.652  1.00  0.00           H  
ATOM   1178  OG  SER    87      55.592  95.147  52.843  1.00  0.00           O  
ATOM   1179  HG  SER    87      56.039  95.266  52.002  1.00  0.00           H  
ATOM   1180  C   SER    87      53.054  96.427  53.267  1.00  0.00           C  
ATOM   1181  O   SER    87      52.396  96.654  54.284  1.00  0.00           O  
ATOM   1182  N   GLN    88      52.722  95.627  52.294  1.00  0.00           N  
ATOM   1183  H   GLN    88      53.142  95.660  51.376  1.00  0.00           H  
ATOM   1184  CA  GLN    88      51.567  94.745  52.254  1.00  0.00           C  
ATOM   1185  HA  GLN    88      51.588  94.183  53.187  1.00  0.00           H  
ATOM   1186  CB  GLN    88      50.210  95.501  52.253  1.00  0.00           C  
ATOM   1187  HB2 GLN    88      49.405  94.783  52.094  1.00  0.00           H  
ATOM   1188  HB3 GLN    88      50.204  95.991  53.226  1.00  0.00           H  
ATOM   1189  CG  GLN    88      50.303  96.472  51.062  1.00  0.00           C  
ATOM   1190  HG2 GLN    88      50.903  97.375  51.180  1.00  0.00           H  
ATOM   1191  HG3 GLN    88      50.721  95.916  50.223  1.00  0.00           H  
ATOM   1192  CD  GLN    88      48.880  96.921  50.641  1.00  0.00           C  
ATOM   1193  OE1 GLN    88      47.976  97.094  51.430  1.00  0.00           O  
ATOM   1194  NE2 GLN    88      48.588  97.268  49.435  1.00  0.00           N  
ATOM   1195 HE21 GLN    88      49.310  97.038  48.768  1.00  0.00           H  
ATOM   1196 HE22 GLN    88      47.636  97.381  49.117  1.00  0.00           H  
ATOM   1197  C   GLN    88      51.635  93.574  51.219  1.00  0.00           C  
ATOM   1198  O   GLN    88      52.302  93.610  50.165  1.00  0.00           O  
ATOM   1199  N   SER    89      50.929  92.479  51.530  1.00  0.00           N  
ATOM   1200  H   SER    89      50.381  92.580  52.372  1.00  0.00           H  
ATOM   1201  CA  SER    89      50.911  91.221  50.769  1.00  0.00           C  
ATOM   1202  HA  SER    89      51.951  90.964  50.568  1.00  0.00           H  
ATOM   1203  CB  SER    89      50.485  90.043  51.607  1.00  0.00           C  
ATOM   1204  HB2 SER    89      50.830  90.217  52.626  1.00  0.00           H  
ATOM   1205  HB3 SER    89      49.395  90.055  51.573  1.00  0.00           H  
ATOM   1206  OG  SER    89      50.947  88.833  51.051  1.00  0.00           O  
ATOM   1207  HG  SER    89      51.785  88.830  50.583  1.00  0.00           H  
ATOM   1208  C   SER    89      50.128  91.301  49.419  1.00  0.00           C  
ATOM   1209  O   SER    89      49.354  92.241  49.215  1.00  0.00           O  
ATOM   1210  N   SER    90      50.421  90.494  48.460  1.00  0.00           N  
ATOM   1211  H   SER    90      51.154  89.835  48.683  1.00  0.00           H  
ATOM   1212  CA  SER    90      49.601  90.195  47.294  1.00  0.00           C  
ATOM   1213  HA  SER    90      49.554  91.164  46.797  1.00  0.00           H  
ATOM   1214  CB  SER    90      50.438  89.291  46.327  1.00  0.00           C  
ATOM   1215  HB2 SER    90      51.395  89.812  46.294  1.00  0.00           H  
ATOM   1216  HB3 SER    90      50.392  88.245  46.628  1.00  0.00           H  
ATOM   1217  OG  SER    90      49.824  89.476  45.037  1.00  0.00           O  
ATOM   1218  HG  SER    90      49.301  88.723  44.751  1.00  0.00           H  
ATOM   1219  C   SER    90      48.259  89.600  47.707  1.00  0.00           C  
ATOM   1220  O   SER    90      48.177  88.940  48.723  1.00  0.00           O  
ATOM   1221  N   TYR    91      47.265  89.798  46.870  1.00  0.00           N  
ATOM   1222  H   TYR    91      47.429  90.483  46.146  1.00  0.00           H  
ATOM   1223  CA  TYR    91      45.872  89.314  47.009  1.00  0.00           C  
ATOM   1224  HA  TYR    91      45.868  88.305  47.420  1.00  0.00           H  
ATOM   1225  CB  TYR    91      45.065  90.240  47.818  1.00  0.00           C  
ATOM   1226  HB2 TYR    91      45.450  90.323  48.835  1.00  0.00           H  
ATOM   1227  HB3 TYR    91      45.205  91.229  47.382  1.00  0.00           H  
ATOM   1228  CG  TYR    91      43.556  89.914  47.810  1.00  0.00           C  
ATOM   1229  CD1 TYR    91      42.657  90.422  46.832  1.00  0.00           C  
ATOM   1230  HD1 TYR    91      42.971  91.102  46.054  1.00  0.00           H  
ATOM   1231  CE1 TYR    91      41.365  89.867  46.799  1.00  0.00           C  
ATOM   1232  HE1 TYR    91      40.723  90.117  45.968  1.00  0.00           H  
ATOM   1233  CZ  TYR    91      40.948  88.860  47.682  1.00  0.00           C  
ATOM   1234  OH  TYR    91      39.737  88.302  47.604  1.00  0.00           O  
ATOM   1235  HH  TYR    91      39.385  88.221  46.714  1.00  0.00           H  
ATOM   1236  CE2 TYR    91      41.790  88.388  48.687  1.00  0.00           C  
ATOM   1237  HE2 TYR    91      41.328  87.727  49.405  1.00  0.00           H  
ATOM   1238  CD2 TYR    91      43.110  88.873  48.673  1.00  0.00           C  
ATOM   1239  HD2 TYR    91      43.838  88.446  49.347  1.00  0.00           H  
ATOM   1240  C   TYR    91      45.243  89.228  45.572  1.00  0.00           C  
ATOM   1241  O   TYR    91      45.278  90.168  44.820  1.00  0.00           O  
ATOM   1242  N   GLY    92      44.657  88.062  45.199  1.00  0.00           N  
ATOM   1243  H   GLY    92      44.526  87.914  44.209  1.00  0.00           H  
ATOM   1244  CA  GLY    92      44.319  86.930  45.939  1.00  0.00           C  
ATOM   1245  HA2 GLY    92      43.869  87.200  46.895  1.00  0.00           H  
ATOM   1246  HA3 GLY    92      43.807  86.152  45.374  1.00  0.00           H  
ATOM   1247  C   GLY    92      45.532  86.110  46.525  1.00  0.00           C  
ATOM   1248  O   GLY    92      46.772  86.369  46.214  1.00  0.00           O  
ATOM   1249  N   GLN    93      45.224  85.134  47.369  1.00  0.00           N  
ATOM   1250  H   GLN    93      44.283  85.115  47.735  1.00  0.00           H  
ATOM   1251  CA  GLN    93      46.160  84.073  47.754  1.00  0.00           C  
ATOM   1252  HA  GLN    93      46.973  84.045  47.029  1.00  0.00           H  
ATOM   1253  CB  GLN    93      46.739  84.408  49.157  1.00  0.00           C  
ATOM   1254  HB2 GLN    93      46.049  84.604  49.978  1.00  0.00           H  
ATOM   1255  HB3 GLN    93      47.352  83.593  49.541  1.00  0.00           H  
ATOM   1256  CG  GLN    93      47.668  85.633  49.173  1.00  0.00           C  
ATOM   1257  HG2 GLN    93      47.104  86.498  48.822  1.00  0.00           H  
ATOM   1258  HG3 GLN    93      47.835  85.848  50.228  1.00  0.00           H  
ATOM   1259  CD  GLN    93      49.054  85.535  48.557  1.00  0.00           C  
ATOM   1260  OE1 GLN    93      49.493  84.468  48.203  1.00  0.00           O  
ATOM   1261  NE2 GLN    93      49.777  86.566  48.447  1.00  0.00           N  
ATOM   1262 HE21 GLN    93      50.725  86.382  48.151  1.00  0.00           H  
ATOM   1263 HE22 GLN    93      49.379  87.483  48.588  1.00  0.00           H  
ATOM   1264  C   GLN    93      45.455  82.686  47.753  1.00  0.00           C  
ATOM   1265  O   GLN    93      44.903  82.226  48.781  1.00  0.00           O  
ATOM   1266  N   GLN    94      45.688  81.915  46.691  1.00  0.00           N  
ATOM   1267  H   GLN    94      46.332  82.256  45.992  1.00  0.00           H  
ATOM   1268  CA  GLN    94      45.136  80.519  46.445  1.00  0.00           C  
ATOM   1269  HA  GLN    94      44.047  80.507  46.392  1.00  0.00           H  
ATOM   1270  CB  GLN    94      45.557  80.043  45.056  1.00  0.00           C  
ATOM   1271  HB2 GLN    94      45.063  80.685  44.327  1.00  0.00           H  
ATOM   1272  HB3 GLN    94      46.646  80.081  45.024  1.00  0.00           H  
ATOM   1273  CG  GLN    94      45.154  78.553  44.719  1.00  0.00           C  
ATOM   1274  HG2 GLN    94      45.185  77.891  45.584  1.00  0.00           H  
ATOM   1275  HG3 GLN    94      44.101  78.699  44.478  1.00  0.00           H  
ATOM   1276  CD  GLN    94      45.851  77.885  43.475  1.00  0.00           C  
ATOM   1277  OE1 GLN    94      46.806  78.415  42.908  1.00  0.00           O  
ATOM   1278  NE2 GLN    94      45.337  76.767  43.027  1.00  0.00           N  
ATOM   1279 HE21 GLN    94      44.480  76.358  43.370  1.00  0.00           H  
ATOM   1280 HE22 GLN    94      45.847  76.240  42.332  1.00  0.00           H  
ATOM   1281  C   GLN    94      45.670  79.559  47.635  1.00  0.00           C  
ATOM   1282  O   GLN    94      46.883  79.401  47.926  1.00  0.00           O  
ATOM   1283  N   SER    95      44.750  78.904  48.317  1.00  0.00           N  
ATOM   1284  H   SER    95      43.798  78.910  47.980  1.00  0.00           H  
ATOM   1285  CA  SER    95      44.988  77.864  49.356  1.00  0.00           C  
ATOM   1286  HA  SER    95      45.713  78.166  50.112  1.00  0.00           H  
ATOM   1287  CB  SER    95      43.715  77.603  50.104  1.00  0.00           C  
ATOM   1288  HB2 SER    95      43.466  78.433  50.764  1.00  0.00           H  
ATOM   1289  HB3 SER    95      42.891  77.561  49.390  1.00  0.00           H  
ATOM   1290  OG  SER    95      43.760  76.492  50.963  1.00  0.00           O  
ATOM   1291  HG  SER    95      43.002  76.561  51.547  1.00  0.00           H  
ATOM   1292  C   SER    95      45.565  76.696  48.644  1.00  0.00           C  
ATOM   1293  O   SER    95      44.971  76.275  47.682  1.00  0.00           O  
ATOM   1294  N   SER    96      46.699  76.159  49.110  1.00  0.00           N  
ATOM   1295  H   SER    96      47.041  76.501  49.996  1.00  0.00           H  
ATOM   1296  CA  SER    96      47.409  74.970  48.577  1.00  0.00           C  
ATOM   1297  HA  SER    96      47.784  75.271  47.599  1.00  0.00           H  
ATOM   1298  CB  SER    96      48.644  74.595  49.446  1.00  0.00           C  
ATOM   1299  HB2 SER    96      49.128  73.753  48.950  1.00  0.00           H  
ATOM   1300  HB3 SER    96      49.335  75.420  49.616  1.00  0.00           H  
ATOM   1301  OG  SER    96      48.301  74.244  50.703  1.00  0.00           O  
ATOM   1302  HG  SER    96      47.841  74.987  51.100  1.00  0.00           H  
ATOM   1303  C   SER    96      46.499  73.742  48.390  1.00  0.00           C  
ATOM   1304  O   SER    96      45.887  73.334  49.374  1.00  0.00           O  
ATOM   1305  N   TYR    97      46.292  73.109  47.201  1.00  0.00           N  
ATOM   1306  H   TYR    97      45.578  72.397  47.260  1.00  0.00           H  
ATOM   1307  CA  TYR    97      47.053  73.185  45.930  1.00  0.00           C  
ATOM   1308  HA  TYR    97      46.736  72.338  45.321  1.00  0.00           H  
ATOM   1309  CB  TYR    97      46.676  74.406  45.150  1.00  0.00           C  
ATOM   1310  HB2 TYR    97      45.593  74.503  45.063  1.00  0.00           H  
ATOM   1311  HB3 TYR    97      47.009  75.313  45.656  1.00  0.00           H  
ATOM   1312  CG  TYR    97      47.320  74.550  43.710  1.00  0.00           C  
ATOM   1313  CD1 TYR    97      48.391  75.434  43.454  1.00  0.00           C  
ATOM   1314  HD1 TYR    97      48.597  76.065  44.307  1.00  0.00           H  
ATOM   1315  CE1 TYR    97      48.951  75.389  42.143  1.00  0.00           C  
ATOM   1316  HE1 TYR    97      49.770  76.084  42.034  1.00  0.00           H  
ATOM   1317  CZ  TYR    97      48.449  74.565  41.104  1.00  0.00           C  
ATOM   1318  OH  TYR    97      48.976  74.592  39.802  1.00  0.00           O  
ATOM   1319  HH  TYR    97      49.427  75.419  39.620  1.00  0.00           H  
ATOM   1320  CE2 TYR    97      47.388  73.674  41.460  1.00  0.00           C  
ATOM   1321  HE2 TYR    97      46.953  73.115  40.645  1.00  0.00           H  
ATOM   1322  CD2 TYR    97      46.863  73.679  42.731  1.00  0.00           C  
ATOM   1323  HD2 TYR    97      46.127  72.920  42.953  1.00  0.00           H  
ATOM   1324  C   TYR    97      48.520  73.041  46.112  1.00  0.00           C  
ATOM   1325  O   TYR    97      49.279  74.053  45.922  1.00  0.00           O  
ATOM   1326  N   PRO    98      49.021  71.875  46.599  1.00  0.00           N  
ATOM   1327  CD  PRO    98      50.416  71.643  46.947  1.00  0.00           C  
ATOM   1328  HD2 PRO    98      50.502  72.233  47.859  1.00  0.00           H  
ATOM   1329  HD3 PRO    98      51.023  72.046  46.137  1.00  0.00           H  
ATOM   1330  CG  PRO    98      50.759  70.206  47.205  1.00  0.00           C  
ATOM   1331  HG2 PRO    98      51.031  69.989  48.238  1.00  0.00           H  
ATOM   1332  HG3 PRO    98      51.572  69.917  46.538  1.00  0.00           H  
ATOM   1333  CB  PRO    98      49.421  69.491  46.741  1.00  0.00           C  
ATOM   1334  HB2 PRO    98      49.189  68.580  47.292  1.00  0.00           H  
ATOM   1335  HB3 PRO    98      49.461  69.303  45.668  1.00  0.00           H  
ATOM   1336  CA  PRO    98      48.326  70.577  46.751  1.00  0.00           C  
ATOM   1337  HA  PRO    98      47.545  70.447  46.003  1.00  0.00           H  
ATOM   1338  C   PRO    98      47.402  70.545  48.029  1.00  0.00           C  
ATOM   1339  O   PRO    98      47.847  70.703  49.158  1.00  0.00           O  
ATOM   1340  N   GLY    99      46.176  70.192  47.847  1.00  0.00           N  
ATOM   1341  H   GLY    99      45.846  70.103  46.896  1.00  0.00           H  
ATOM   1342  CA  GLY    99      45.160  70.030  48.990  1.00  0.00           C  
ATOM   1343  HA2 GLY    99      44.845  70.965  49.453  1.00  0.00           H  
ATOM   1344  HA3 GLY    99      44.262  69.632  48.518  1.00  0.00           H  
ATOM   1345  C   GLY    99      45.581  68.991  50.074  1.00  0.00           C  
ATOM   1346  O   GLY    99      46.472  68.179  49.818  1.00  0.00           O  
ATOM   1347  N   TYR   100      44.881  68.986  51.173  1.00  0.00           N  
ATOM   1348  H   TYR   100      43.995  69.470  51.136  1.00  0.00           H  
ATOM   1349  CA  TYR   100      45.304  68.389  52.459  1.00  0.00           C  
ATOM   1350  HA  TYR   100      45.773  67.413  52.332  1.00  0.00           H  
ATOM   1351  CB  TYR   100      46.416  69.208  53.069  1.00  0.00           C  
ATOM   1352  HB2 TYR   100      46.686  68.753  54.022  1.00  0.00           H  
ATOM   1353  HB3 TYR   100      47.254  69.227  52.371  1.00  0.00           H  
ATOM   1354  CG  TYR   100      46.133  70.684  53.419  1.00  0.00           C  
ATOM   1355  CD1 TYR   100      46.225  71.561  52.396  1.00  0.00           C  
ATOM   1356  HD1 TYR   100      46.253  71.157  51.394  1.00  0.00           H  
ATOM   1357  CE1 TYR   100      45.969  72.923  52.677  1.00  0.00           C  
ATOM   1358  HE1 TYR   100      46.046  73.653  51.886  1.00  0.00           H  
ATOM   1359  CZ  TYR   100      45.982  73.380  54.005  1.00  0.00           C  
ATOM   1360  OH  TYR   100      45.840  74.628  54.267  1.00  0.00           O  
ATOM   1361  HH  TYR   100      46.007  75.133  53.468  1.00  0.00           H  
ATOM   1362  CE2 TYR   100      45.990  72.445  55.093  1.00  0.00           C  
ATOM   1363  HE2 TYR   100      45.839  72.726  56.125  1.00  0.00           H  
ATOM   1364  CD2 TYR   100      45.960  71.107  54.754  1.00  0.00           C  
ATOM   1365  HD2 TYR   100      45.879  70.419  55.582  1.00  0.00           H  
ATOM   1366  C   TYR   100      44.091  68.202  53.388  1.00  0.00           C  
ATOM   1367  O   TYR   100      44.379  67.707  54.482  1.00  0.00           O  
ATOM   1368  N   GLY   101      42.840  68.310  52.917  1.00  0.00           N  
ATOM   1369  H   GLY   101      42.613  68.613  51.980  1.00  0.00           H  
ATOM   1370  CA  GLY   101      41.754  68.244  53.818  1.00  0.00           C  
ATOM   1371  HA2 GLY   101      42.049  68.794  54.712  1.00  0.00           H  
ATOM   1372  HA3 GLY   101      40.876  68.764  53.434  1.00  0.00           H  
ATOM   1373  C   GLY   101      41.360  66.852  54.276  1.00  0.00           C  
ATOM   1374  O   GLY   101      40.785  66.683  55.345  1.00  0.00           O  
ATOM   1375  N   GLN   102      41.806  65.805  53.535  1.00  0.00           N  
ATOM   1376  H   GLN   102      42.312  65.882  52.664  1.00  0.00           H  
ATOM   1377  CA  GLN   102      41.459  64.380  53.756  1.00  0.00           C  
ATOM   1378  HA  GLN   102      40.427  64.251  54.081  1.00  0.00           H  
ATOM   1379  CB  GLN   102      41.472  63.678  52.387  1.00  0.00           C  
ATOM   1380  HB2 GLN   102      41.049  62.698  52.606  1.00  0.00           H  
ATOM   1381  HB3 GLN   102      40.785  64.213  51.731  1.00  0.00           H  
ATOM   1382  CG  GLN   102      42.830  63.548  51.605  1.00  0.00           C  
ATOM   1383  HG2 GLN   102      43.627  63.612  52.345  1.00  0.00           H  
ATOM   1384  HG3 GLN   102      42.925  62.641  51.008  1.00  0.00           H  
ATOM   1385  CD  GLN   102      43.159  64.657  50.653  1.00  0.00           C  
ATOM   1386  OE1 GLN   102      42.749  65.844  50.724  1.00  0.00           O  
ATOM   1387  NE2 GLN   102      44.180  64.363  49.822  1.00  0.00           N  
ATOM   1388 HE21 GLN   102      44.711  63.510  49.925  1.00  0.00           H  
ATOM   1389 HE22 GLN   102      44.360  65.105  49.162  1.00  0.00           H  
ATOM   1390  C   GLN   102      42.472  63.786  54.823  1.00  0.00           C  
ATOM   1391  O   GLN   102      43.667  64.136  54.746  1.00  0.00           O  
ATOM   1392  N   GLN   103      42.055  62.936  55.791  1.00  0.00           N  
ATOM   1393  H   GLN   103      41.063  62.837  55.950  1.00  0.00           H  
ATOM   1394  CA  GLN   103      42.952  62.382  56.817  1.00  0.00           C  
ATOM   1395  HA  GLN   103      43.381  63.142  57.471  1.00  0.00           H  
ATOM   1396  CB  GLN   103      42.013  61.658  57.783  1.00  0.00           C  
ATOM   1397  HB2 GLN   103      41.443  62.455  58.262  1.00  0.00           H  
ATOM   1398  HB3 GLN   103      41.301  61.066  57.208  1.00  0.00           H  
ATOM   1399  CG  GLN   103      42.607  60.563  58.735  1.00  0.00           C  
ATOM   1400  HG2 GLN   103      41.815  60.141  59.354  1.00  0.00           H  
ATOM   1401  HG3 GLN   103      43.168  59.886  58.091  1.00  0.00           H  
ATOM   1402  CD  GLN   103      43.591  61.106  59.807  1.00  0.00           C  
ATOM   1403  OE1 GLN   103      43.264  61.946  60.611  1.00  0.00           O  
ATOM   1404  NE2 GLN   103      44.766  60.547  60.000  1.00  0.00           N  
ATOM   1405 HE21 GLN   103      45.375  60.864  60.741  1.00  0.00           H  
ATOM   1406 HE22 GLN   103      45.104  59.920  59.284  1.00  0.00           H  
ATOM   1407  C   GLN   103      44.038  61.560  56.232  1.00  0.00           C  
ATOM   1408  O   GLN   103      43.723  60.634  55.472  1.00  0.00           O  
ATOM   1409  N   PRO   104      45.328  61.782  56.612  1.00  0.00           N  
ATOM   1410  CD  PRO   104      45.696  62.746  57.596  1.00  0.00           C  
ATOM   1411  HD2 PRO   104      45.150  62.690  58.538  1.00  0.00           H  
ATOM   1412  HD3 PRO   104      45.613  63.722  57.118  1.00  0.00           H  
ATOM   1413  CG  PRO   104      47.163  62.515  57.923  1.00  0.00           C  
ATOM   1414  HG2 PRO   104      47.339  61.940  58.832  1.00  0.00           H  
ATOM   1415  HG3 PRO   104      47.746  63.433  58.005  1.00  0.00           H  
ATOM   1416  CB  PRO   104      47.698  61.712  56.723  1.00  0.00           C  
ATOM   1417  HB2 PRO   104      48.426  60.930  56.937  1.00  0.00           H  
ATOM   1418  HB3 PRO   104      48.075  62.413  55.979  1.00  0.00           H  
ATOM   1419  CA  PRO   104      46.450  60.943  56.121  1.00  0.00           C  
ATOM   1420  HA  PRO   104      46.613  60.929  55.043  1.00  0.00           H  
ATOM   1421  C   PRO   104      46.474  59.461  56.680  1.00  0.00           C  
ATOM   1422  O   PRO   104      45.959  59.191  57.737  1.00  0.00           O  
ATOM   1423  N   ALA   105      47.022  58.558  55.873  1.00  0.00           N  
ATOM   1424  H   ALA   105      47.283  58.848  54.941  1.00  0.00           H  
ATOM   1425  CA  ALA   105      47.166  57.145  56.227  1.00  0.00           C  
ATOM   1426  HA  ALA   105      46.128  56.836  56.352  1.00  0.00           H  
ATOM   1427  CB  ALA   105      47.737  56.465  54.993  1.00  0.00           C  
ATOM   1428  HB1 ALA   105      47.554  55.391  55.031  1.00  0.00           H  
ATOM   1429  HB2 ALA   105      47.298  56.853  54.074  1.00  0.00           H  
ATOM   1430  HB3 ALA   105      48.802  56.697  54.967  1.00  0.00           H  
ATOM   1431  C   ALA   105      47.993  56.924  57.578  1.00  0.00           C  
ATOM   1432  O   ALA   105      48.793  57.745  57.955  1.00  0.00           O  
ATOM   1433  N   PRO   106      47.705  55.786  58.277  1.00  0.00           N  
ATOM   1434  CD  PRO   106      46.643  54.814  57.956  1.00  0.00           C  
ATOM   1435  HD2 PRO   106      46.887  54.219  57.075  1.00  0.00           H  
ATOM   1436  HD3 PRO   106      45.691  55.338  57.867  1.00  0.00           H  
ATOM   1437  CG  PRO   106      46.532  53.833  59.200  1.00  0.00           C  
ATOM   1438  HG2 PRO   106      46.063  52.910  58.857  1.00  0.00           H  
ATOM   1439  HG3 PRO   106      45.895  54.319  59.939  1.00  0.00           H  
ATOM   1440  CB  PRO   106      48.004  53.920  59.755  1.00  0.00           C  
ATOM   1441  HB2 PRO   106      48.639  53.209  59.225  1.00  0.00           H  
ATOM   1442  HB3 PRO   106      48.069  53.698  60.820  1.00  0.00           H  
ATOM   1443  CA  PRO   106      48.430  55.343  59.455  1.00  0.00           C  
ATOM   1444  HA  PRO   106      48.274  56.095  60.228  1.00  0.00           H  
ATOM   1445  C   PRO   106      49.889  55.250  59.176  1.00  0.00           C  
ATOM   1446  O   PRO   106      50.361  54.902  58.074  1.00  0.00           O  
ATOM   1447  N   SER   107      50.672  55.634  60.204  1.00  0.00           N  
ATOM   1448  H   SER   107      50.187  55.883  61.054  1.00  0.00           H  
ATOM   1449  CA  SER   107      52.176  55.611  60.145  1.00  0.00           C  
ATOM   1450  HA  SER   107      52.458  56.108  59.217  1.00  0.00           H  
ATOM   1451  CB  SER   107      52.779  56.247  61.376  1.00  0.00           C  
ATOM   1452  HB2 SER   107      52.270  57.185  61.600  1.00  0.00           H  
ATOM   1453  HB3 SER   107      52.516  55.587  62.203  1.00  0.00           H  
ATOM   1454  OG  SER   107      54.122  56.375  61.366  1.00  0.00           O  
ATOM   1455  HG  SER   107      54.364  57.059  60.738  1.00  0.00           H  
ATOM   1456  C   SER   107      52.600  54.185  59.937  1.00  0.00           C  
ATOM   1457  O   SER   107      51.977  53.263  60.532  1.00  0.00           O  
ATOM   1458  N   SER   108      53.580  53.922  59.066  1.00  0.00           N  
ATOM   1459  H   SER   108      53.910  54.685  58.493  1.00  0.00           H  
ATOM   1460  CA  SER   108      54.145  52.634  58.800  1.00  0.00           C  
ATOM   1461  HA  SER   108      53.842  51.915  59.561  1.00  0.00           H  
ATOM   1462  CB  SER   108      53.592  52.014  57.533  1.00  0.00           C  
ATOM   1463  HB2 SER   108      53.925  50.992  57.352  1.00  0.00           H  
ATOM   1464  HB3 SER   108      52.545  52.286  57.405  1.00  0.00           H  
ATOM   1465  OG  SER   108      54.104  52.696  56.444  1.00  0.00           O  
ATOM   1466  HG  SER   108      54.148  52.124  55.675  1.00  0.00           H  
ATOM   1467  C   SER   108      55.694  52.615  58.828  1.00  0.00           C  
ATOM   1468  O   SER   108      56.345  51.671  58.416  1.00  0.00           O  
ATOM   1469  N   THR   109      56.215  53.684  59.357  1.00  0.00           N  
ATOM   1470  H   THR   109      55.439  54.270  59.632  1.00  0.00           H  
ATOM   1471  CA  THR   109      57.634  53.946  59.767  1.00  0.00           C  
ATOM   1472  HA  THR   109      58.250  54.014  58.870  1.00  0.00           H  
ATOM   1473  CB  THR   109      57.562  55.271  60.610  1.00  0.00           C  
ATOM   1474  HB  THR   109      56.775  55.292  61.364  1.00  0.00           H  
ATOM   1475  CG2 THR   109      58.875  55.507  61.310  1.00  0.00           C  
ATOM   1476 HG21 THR   109      59.684  55.660  60.596  1.00  0.00           H  
ATOM   1477 HG22 THR   109      58.778  56.427  61.886  1.00  0.00           H  
ATOM   1478 HG23 THR   109      59.126  54.712  62.012  1.00  0.00           H  
ATOM   1479  OG1 THR   109      57.439  56.299  59.708  1.00  0.00           O  
ATOM   1480  HG1 THR   109      57.860  57.091  60.052  1.00  0.00           H  
ATOM   1481  C   THR   109      58.024  52.818  60.730  1.00  0.00           C  
ATOM   1482  O   THR   109      57.252  52.479  61.662  1.00  0.00           O  
ATOM   1483  N   SER   110      59.285  52.284  60.538  1.00  0.00           N  
ATOM   1484  H   SER   110      59.827  52.566  59.734  1.00  0.00           H  
ATOM   1485  CA  SER   110      59.847  51.286  61.468  1.00  0.00           C  
ATOM   1486  HA  SER   110      59.434  51.454  62.462  1.00  0.00           H  
ATOM   1487  CB  SER   110      59.191  49.933  61.019  1.00  0.00           C  
ATOM   1488  HB2 SER   110      58.108  50.059  61.040  1.00  0.00           H  
ATOM   1489  HB3 SER   110      59.480  49.719  59.990  1.00  0.00           H  
ATOM   1490  OG  SER   110      59.643  48.862  61.893  1.00  0.00           O  
ATOM   1491  HG  SER   110      59.494  49.288  62.740  1.00  0.00           H  
ATOM   1492  C   SER   110      61.342  51.298  61.486  1.00  0.00           C  
ATOM   1493  O   SER   110      62.031  51.385  60.443  1.00  0.00           O  
ATOM   1494  N   GLY   111      61.912  51.156  62.654  1.00  0.00           N  
ATOM   1495  H   GLY   111      61.364  51.090  63.500  1.00  0.00           H  
ATOM   1496  CA  GLY   111      63.337  51.040  62.825  1.00  0.00           C  
ATOM   1497  HA2 GLY   111      63.797  50.144  62.406  1.00  0.00           H  
ATOM   1498  HA3 GLY   111      63.806  51.894  62.337  1.00  0.00           H  
ATOM   1499  C   GLY   111      63.732  50.896  64.339  1.00  0.00           C  
ATOM   1500  O   GLY   111      63.169  50.032  65.002  1.00  0.00           O  
ATOM   1501  N   SER   112      64.644  51.634  64.991  1.00  0.00           N  
ATOM   1502  H   SER   112      64.738  51.405  65.970  1.00  0.00           H  
ATOM   1503  CA  SER   112      65.143  52.971  64.565  1.00  0.00           C  
ATOM   1504  HA  SER   112      65.583  53.532  65.390  1.00  0.00           H  
ATOM   1505  CB  SER   112      66.439  52.734  63.771  1.00  0.00           C  
ATOM   1506  HB2 SER   112      67.072  52.066  64.355  1.00  0.00           H  
ATOM   1507  HB3 SER   112      66.205  52.176  62.864  1.00  0.00           H  
ATOM   1508  OG  SER   112      67.138  53.868  63.286  1.00  0.00           O  
ATOM   1509  HG  SER   112      66.625  54.268  62.580  1.00  0.00           H  
ATOM   1510  C   SER   112      64.201  53.993  63.851  1.00  0.00           C  
ATOM   1511  O   SER   112      64.289  54.099  62.627  1.00  0.00           O  
ATOM   1512  N   TYR   113      63.146  54.590  64.417  1.00  0.00           N  
ATOM   1513  H   TYR   113      62.441  54.891  63.759  1.00  0.00           H  
ATOM   1514  CA  TYR   113      62.870  54.590  65.847  1.00  0.00           C  
ATOM   1515  HA  TYR   113      63.407  53.698  66.170  1.00  0.00           H  
ATOM   1516  CB  TYR   113      63.436  55.795  66.563  1.00  0.00           C  
ATOM   1517  HB2 TYR   113      63.034  56.613  65.964  1.00  0.00           H  
ATOM   1518  HB3 TYR   113      63.057  55.830  67.584  1.00  0.00           H  
ATOM   1519  CG  TYR   113      64.921  55.881  66.591  1.00  0.00           C  
ATOM   1520  CD1 TYR   113      65.686  55.690  67.774  1.00  0.00           C  
ATOM   1521  HD1 TYR   113      65.244  55.404  68.717  1.00  0.00           H  
ATOM   1522  CE1 TYR   113      67.064  56.011  67.785  1.00  0.00           C  
ATOM   1523  HE1 TYR   113      67.691  56.130  68.657  1.00  0.00           H  
ATOM   1524  CZ  TYR   113      67.651  56.363  66.581  1.00  0.00           C  
ATOM   1525  OH  TYR   113      68.976  56.701  66.598  1.00  0.00           O  
ATOM   1526  HH  TYR   113      69.366  56.738  65.722  1.00  0.00           H  
ATOM   1527  CE2 TYR   113      66.948  56.608  65.437  1.00  0.00           C  
ATOM   1528  HE2 TYR   113      67.423  56.866  64.502  1.00  0.00           H  
ATOM   1529  CD2 TYR   113      65.582  56.361  65.414  1.00  0.00           C  
ATOM   1530  HD2 TYR   113      65.108  56.661  64.491  1.00  0.00           H  
ATOM   1531  C   TYR   113      61.393  54.488  66.213  1.00  0.00           C  
ATOM   1532  O   TYR   113      60.622  55.327  65.787  1.00  0.00           O  
ATOM   1533  N   GLY   114      60.863  53.416  66.820  1.00  0.00           N  
ATOM   1534  H   GLY   114      61.500  52.723  67.188  1.00  0.00           H  
ATOM   1535  CA  GLY   114      59.487  52.966  66.624  1.00  0.00           C  
ATOM   1536  HA2 GLY   114      59.450  51.922  66.936  1.00  0.00           H  
ATOM   1537  HA3 GLY   114      58.823  53.619  67.190  1.00  0.00           H  
ATOM   1538  C   GLY   114      59.150  52.919  65.122  1.00  0.00           C  
ATOM   1539  O   GLY   114      59.960  52.569  64.217  1.00  0.00           O  
ATOM   1540  N   SER   115      57.937  53.227  64.745  1.00  0.00           N  
ATOM   1541  H   SER   115      57.769  53.215  63.749  1.00  0.00           H  
ATOM   1542  CA  SER   115      56.799  53.473  65.564  1.00  0.00           C  
ATOM   1543  HA  SER   115      57.040  54.011  66.480  1.00  0.00           H  
ATOM   1544  CB  SER   115      55.850  54.341  64.789  1.00  0.00           C  
ATOM   1545  HB2 SER   115      54.999  54.572  65.429  1.00  0.00           H  
ATOM   1546  HB3 SER   115      56.314  55.260  64.430  1.00  0.00           H  
ATOM   1547  OG  SER   115      55.258  53.695  63.709  1.00  0.00           O  
ATOM   1548  HG  SER   115      54.313  53.767  63.863  1.00  0.00           H  
ATOM   1549  C   SER   115      55.997  52.242  65.948  1.00  0.00           C  
ATOM   1550  O   SER   115      55.140  52.303  66.791  1.00  0.00           O  
ATOM   1551  N   SER   116      56.296  51.075  65.332  1.00  0.00           N  
ATOM   1552  H   SER   116      56.948  51.215  64.573  1.00  0.00           H  
ATOM   1553  CA  SER   116      55.833  49.723  65.826  1.00  0.00           C  
ATOM   1554  HA  SER   116      54.784  49.771  66.116  1.00  0.00           H  
ATOM   1555  CB  SER   116      55.825  48.768  64.654  1.00  0.00           C  
ATOM   1556  HB2 SER   116      55.630  47.723  64.896  1.00  0.00           H  
ATOM   1557  HB3 SER   116      55.152  49.204  63.916  1.00  0.00           H  
ATOM   1558  OG  SER   116      57.152  48.819  64.081  1.00  0.00           O  
ATOM   1559  HG  SER   116      57.367  47.926  63.800  1.00  0.00           H  
ATOM   1560  C   SER   116      56.608  49.229  66.965  1.00  0.00           C  
ATOM   1561  O   SER   116      57.666  49.875  67.379  1.00  0.00           O  
ATOM   1562  N   SER   117      56.159  48.155  67.665  1.00  0.00           N  
ATOM   1563  H   SER   117      55.204  47.857  67.530  1.00  0.00           H  
ATOM   1564  CA  SER   117      56.816  47.439  68.692  1.00  0.00           C  
ATOM   1565  HA  SER   117      57.200  48.121  69.450  1.00  0.00           H  
ATOM   1566  CB  SER   117      55.770  46.666  69.498  1.00  0.00           C  
ATOM   1567  HB2 SER   117      56.185  46.170  70.375  1.00  0.00           H  
ATOM   1568  HB3 SER   117      54.995  47.317  69.903  1.00  0.00           H  
ATOM   1569  OG  SER   117      55.253  45.726  68.658  1.00  0.00           O  
ATOM   1570  HG  SER   117      54.513  45.319  69.115  1.00  0.00           H  
ATOM   1571  C   SER   117      58.091  46.647  68.279  1.00  0.00           C  
ATOM   1572  O   SER   117      58.553  46.929  67.182  1.00  0.00           O  
ATOM   1573  N   GLN   118      58.554  45.624  69.059  1.00  0.00           N  
ATOM   1574  H   GLN   118      58.013  45.449  69.894  1.00  0.00           H  
ATOM   1575  CA  GLN   118      59.532  44.573  68.681  1.00  0.00           C  
ATOM   1576  HA  GLN   118      59.351  43.834  69.462  1.00  0.00           H  
ATOM   1577  CB  GLN   118      59.023  43.779  67.385  1.00  0.00           C  
ATOM   1578  HB2 GLN   118      59.138  44.329  66.451  1.00  0.00           H  
ATOM   1579  HB3 GLN   118      59.622  42.876  67.271  1.00  0.00           H  
ATOM   1580  CG  GLN   118      57.535  43.317  67.400  1.00  0.00           C  
ATOM   1581  HG2 GLN   118      56.881  44.168  67.588  1.00  0.00           H  
ATOM   1582  HG3 GLN   118      57.380  42.870  66.418  1.00  0.00           H  
ATOM   1583  CD  GLN   118      57.218  42.339  68.488  1.00  0.00           C  
ATOM   1584  OE1 GLN   118      57.992  42.025  69.384  1.00  0.00           O  
ATOM   1585  NE2 GLN   118      56.019  41.807  68.573  1.00  0.00           N  
ATOM   1586 HE21 GLN   118      55.353  42.094  67.869  1.00  0.00           H  
ATOM   1587 HE22 GLN   118      55.942  41.095  69.285  1.00  0.00           H  
ATOM   1588  C   GLN   118      60.965  45.014  68.775  1.00  0.00           C  
ATOM   1589  O   GLN   118      61.100  46.166  68.879  1.00  0.00           O  
ATOM   1590  N   SER   119      61.992  44.151  68.780  1.00  0.00           N  
ATOM   1591  H   SER   119      62.898  44.596  68.830  1.00  0.00           H  
ATOM   1592  CA  SER   119      62.052  42.692  68.732  1.00  0.00           C  
ATOM   1593  HA  SER   119      61.133  42.213  69.070  1.00  0.00           H  
ATOM   1594  CB  SER   119      62.426  42.298  67.291  1.00  0.00           C  
ATOM   1595  HB2 SER   119      61.829  42.987  66.694  1.00  0.00           H  
ATOM   1596  HB3 SER   119      63.508  42.337  67.166  1.00  0.00           H  
ATOM   1597  OG  SER   119      61.925  41.032  67.025  1.00  0.00           O  
ATOM   1598  HG  SER   119      62.623  40.400  67.215  1.00  0.00           H  
ATOM   1599  C   SER   119      63.157  42.192  69.651  1.00  0.00           C  
ATOM   1600  O   SER   119      64.281  42.513  69.288  1.00  0.00           O  
ATOM   1601  N   SER   120      62.967  41.435  70.730  1.00  0.00           N  
ATOM   1602  H   SER   120      62.013  41.418  71.060  1.00  0.00           H  
ATOM   1603  CA  SER   120      64.052  40.941  71.542  1.00  0.00           C  
ATOM   1604  HA  SER   120      64.463  41.796  72.079  1.00  0.00           H  
ATOM   1605  CB  SER   120      63.432  40.122  72.644  1.00  0.00           C  
ATOM   1606  HB2 SER   120      62.612  40.752  72.989  1.00  0.00           H  
ATOM   1607  HB3 SER   120      62.995  39.196  72.270  1.00  0.00           H  
ATOM   1608  OG  SER   120      64.425  39.876  73.659  1.00  0.00           O  
ATOM   1609  HG  SER   120      64.273  39.029  74.084  1.00  0.00           H  
ATOM   1610  C   SER   120      65.080  40.176  70.839  1.00  0.00           C  
ATOM   1611  O   SER   120      64.890  39.428  69.930  1.00  0.00           O  
ATOM   1612  N   SER   121      66.412  40.259  71.157  1.00  0.00           N  
ATOM   1613  H   SER   121      67.064  39.687  70.640  1.00  0.00           H  
ATOM   1614  CA  SER   121      67.067  41.079  72.153  1.00  0.00           C  
ATOM   1615  HA  SER   121      66.423  41.155  73.029  1.00  0.00           H  
ATOM   1616  CB  SER   121      68.439  40.572  72.546  1.00  0.00           C  
ATOM   1617  HB2 SER   121      68.273  39.560  72.915  1.00  0.00           H  
ATOM   1618  HB3 SER   121      69.119  40.330  71.728  1.00  0.00           H  
ATOM   1619  OG  SER   121      69.062  41.280  73.607  1.00  0.00           O  
ATOM   1620  HG  SER   121      69.781  40.729  73.926  1.00  0.00           H  
ATOM   1621  C   SER   121      67.117  42.480  71.595  1.00  0.00           C  
ATOM   1622  O   SER   121      67.422  42.684  70.391  1.00  0.00           O  
ATOM   1623  N   TYR   122      66.964  43.488  72.441  1.00  0.00           N  
ATOM   1624  H   TYR   122      66.962  43.219  73.414  1.00  0.00           H  
ATOM   1625  CA  TYR   122      66.847  44.883  72.017  1.00  0.00           C  
ATOM   1626  HA  TYR   122      66.445  44.790  71.008  1.00  0.00           H  
ATOM   1627  CB  TYR   122      65.914  45.653  72.883  1.00  0.00           C  
ATOM   1628  HB2 TYR   122      66.136  45.588  73.948  1.00  0.00           H  
ATOM   1629  HB3 TYR   122      66.022  46.696  72.587  1.00  0.00           H  
ATOM   1630  CG  TYR   122      64.457  45.331  72.767  1.00  0.00           C  
ATOM   1631  CD1 TYR   122      63.856  44.425  73.658  1.00  0.00           C  
ATOM   1632  HD1 TYR   122      64.468  43.741  74.228  1.00  0.00           H  
ATOM   1633  CE1 TYR   122      62.452  44.432  73.712  1.00  0.00           C  
ATOM   1634  HE1 TYR   122      61.954  43.785  74.419  1.00  0.00           H  
ATOM   1635  CZ  TYR   122      61.642  45.234  72.824  1.00  0.00           C  
ATOM   1636  OH  TYR   122      60.295  45.174  72.855  1.00  0.00           O  
ATOM   1637  HH  TYR   122      60.017  46.021  72.499  1.00  0.00           H  
ATOM   1638  CE2 TYR   122      62.226  46.068  71.866  1.00  0.00           C  
ATOM   1639  HE2 TYR   122      61.677  46.723  71.206  1.00  0.00           H  
ATOM   1640  CD2 TYR   122      63.668  46.122  71.913  1.00  0.00           C  
ATOM   1641  HD2 TYR   122      64.171  46.800  71.239  1.00  0.00           H  
ATOM   1642  C   TYR   122      68.240  45.564  71.905  1.00  0.00           C  
ATOM   1643  O   TYR   122      69.038  45.624  72.874  1.00  0.00           O  
ATOM   1644  N   GLY   123      68.602  46.192  70.767  1.00  0.00           N  
ATOM   1645  H   GLY   123      69.571  46.466  70.687  1.00  0.00           H  
ATOM   1646  CA  GLY   123      67.949  46.241  69.466  1.00  0.00           C  
ATOM   1647  HA2 GLY   123      68.346  45.393  68.907  1.00  0.00           H  
ATOM   1648  HA3 GLY   123      66.862  46.175  69.422  1.00  0.00           H  
ATOM   1649  C   GLY   123      68.234  47.547  68.705  1.00  0.00           C  
ATOM   1650  O   GLY   123      69.356  48.010  68.663  1.00  0.00           O  
ATOM   1651  N   GLN   124      67.259  48.122  67.976  1.00  0.00           N  
ATOM   1652  H   GLN   124      66.355  47.679  67.894  1.00  0.00           H  
ATOM   1653  CA  GLN   124      67.406  49.439  67.281  1.00  0.00           C  
ATOM   1654  HA  GLN   124      68.427  49.800  67.408  1.00  0.00           H  
ATOM   1655  CB  GLN   124      67.133  49.232  65.799  1.00  0.00           C  
ATOM   1656  HB2 GLN   124      66.252  48.638  65.556  1.00  0.00           H  
ATOM   1657  HB3 GLN   124      67.068  50.157  65.226  1.00  0.00           H  
ATOM   1658  CG  GLN   124      68.307  48.424  65.142  1.00  0.00           C  
ATOM   1659  HG2 GLN   124      68.363  47.374  65.430  1.00  0.00           H  
ATOM   1660  HG3 GLN   124      68.142  48.311  64.071  1.00  0.00           H  
ATOM   1661  CD  GLN   124      69.680  49.057  65.252  1.00  0.00           C  
ATOM   1662  OE1 GLN   124      69.829  50.290  65.485  1.00  0.00           O  
ATOM   1663  NE2 GLN   124      70.772  48.349  65.149  1.00  0.00           N  
ATOM   1664 HE21 GLN   124      70.716  47.353  64.992  1.00  0.00           H  
ATOM   1665 HE22 GLN   124      71.629  48.854  65.319  1.00  0.00           H  
ATOM   1666  C   GLN   124      66.435  50.516  67.861  1.00  0.00           C  
ATOM   1667  O   GLN   124      65.245  50.521  67.502  1.00  0.00           O  
ATOM   1668  N   PRO   125      66.894  51.365  68.784  1.00  0.00           N  
ATOM   1669  CD  PRO   125      66.078  52.489  69.208  1.00  0.00           C  
ATOM   1670  HD2 PRO   125      65.079  52.310  69.606  1.00  0.00           H  
ATOM   1671  HD3 PRO   125      65.928  53.050  68.286  1.00  0.00           H  
ATOM   1672  CG  PRO   125      66.957  53.235  70.206  1.00  0.00           C  
ATOM   1673  HG2 PRO   125      66.854  52.805  71.202  1.00  0.00           H  
ATOM   1674  HG3 PRO   125      66.763  54.307  70.183  1.00  0.00           H  
ATOM   1675  CB  PRO   125      68.374  52.949  69.719  1.00  0.00           C  
ATOM   1676  HB2 PRO   125      69.117  53.165  70.487  1.00  0.00           H  
ATOM   1677  HB3 PRO   125      68.501  53.612  68.863  1.00  0.00           H  
ATOM   1678  CA  PRO   125      68.254  51.489  69.345  1.00  0.00           C  
ATOM   1679  HA  PRO   125      68.967  51.371  68.529  1.00  0.00           H  
ATOM   1680  C   PRO   125      68.557  50.499  70.439  1.00  0.00           C  
ATOM   1681  O   PRO   125      67.653  49.849  70.941  1.00  0.00           O  
ATOM   1682  N   GLN   126      69.848  50.394  70.850  1.00  0.00           N  
ATOM   1683  H   GLN   126      70.398  50.995  70.253  1.00  0.00           H  
ATOM   1684  CA  GLN   126      70.314  49.457  71.791  1.00  0.00           C  
ATOM   1685  HA  GLN   126      69.964  48.500  71.403  1.00  0.00           H  
ATOM   1686  CB  GLN   126      71.840  49.532  71.804  1.00  0.00           C  
ATOM   1687  HB2 GLN   126      72.224  49.409  70.792  1.00  0.00           H  
ATOM   1688  HB3 GLN   126      72.164  50.513  72.151  1.00  0.00           H  
ATOM   1689  CG  GLN   126      72.566  48.432  72.584  1.00  0.00           C  
ATOM   1690  HG2 GLN   126      73.623  48.576  72.362  1.00  0.00           H  
ATOM   1691  HG3 GLN   126      72.450  48.700  73.635  1.00  0.00           H  
ATOM   1692  CD  GLN   126      72.101  46.991  72.327  1.00  0.00           C  
ATOM   1693  OE1 GLN   126      71.403  46.629  71.418  1.00  0.00           O  
ATOM   1694  NE2 GLN   126      72.499  46.084  73.145  1.00  0.00           N  
ATOM   1695 HE21 GLN   126      72.976  46.228  74.023  1.00  0.00           H  
ATOM   1696 HE22 GLN   126      72.068  45.171  73.135  1.00  0.00           H  
ATOM   1697  C   GLN   126      69.686  49.546  73.199  1.00  0.00           C  
ATOM   1698  O   GLN   126      69.270  50.603  73.653  1.00  0.00           O  
ATOM   1699  N   SER   127      69.542  48.396  73.865  1.00  0.00           N  
ATOM   1700  H   SER   127      69.989  47.579  73.475  1.00  0.00           H  
ATOM   1701  CA  SER   127      69.051  48.238  75.199  1.00  0.00           C  
ATOM   1702  HA  SER   127      69.294  47.267  75.629  1.00  0.00           H  
ATOM   1703  CB  SER   127      69.786  49.244  76.099  1.00  0.00           C  
ATOM   1704  HB2 SER   127      70.783  49.262  75.661  1.00  0.00           H  
ATOM   1705  HB3 SER   127      69.310  50.223  76.149  1.00  0.00           H  
ATOM   1706  OG  SER   127      69.837  48.706  77.364  1.00  0.00           O  
ATOM   1707  HG  SER   127      70.397  47.932  77.459  1.00  0.00           H  
ATOM   1708  C   SER   127      67.508  48.251  75.320  1.00  0.00           C  
ATOM   1709  O   SER   127      66.945  47.325  75.889  1.00  0.00           O  
ATOM   1710  N   GLY   128      66.781  49.167  74.622  1.00  0.00           N  
ATOM   1711  H   GLY   128      67.332  49.890  74.181  1.00  0.00           H  
ATOM   1712  CA  GLY   128      65.344  49.121  74.452  1.00  0.00           C  
ATOM   1713  HA2 GLY   128      65.061  48.828  73.441  1.00  0.00           H  
ATOM   1714  HA3 GLY   128      64.902  48.327  75.054  1.00  0.00           H  
ATOM   1715  C   GLY   128      64.678  50.529  74.469  1.00  0.00           C  
ATOM   1716  O   GLY   128      65.339  51.482  74.087  1.00  0.00           O  
ATOM   1717  N   SER   129      63.434  50.688  74.865  1.00  0.00           N  
ATOM   1718  H   SER   129      63.219  51.672  74.792  1.00  0.00           H  
ATOM   1719  CA  SER   129      62.459  49.713  75.366  1.00  0.00           C  
ATOM   1720  HA  SER   129      61.597  50.321  75.640  1.00  0.00           H  
ATOM   1721  CB  SER   129      61.963  48.720  74.366  1.00  0.00           C  
ATOM   1722  HB2 SER   129      62.744  48.043  74.020  1.00  0.00           H  
ATOM   1723  HB3 SER   129      61.116  48.133  74.720  1.00  0.00           H  
ATOM   1724  OG  SER   129      61.508  49.385  73.257  1.00  0.00           O  
ATOM   1725  HG  SER   129      62.297  49.610  72.759  1.00  0.00           H  
ATOM   1726  C   SER   129      62.865  48.966  76.642  1.00  0.00           C  
ATOM   1727  O   SER   129      62.821  47.705  76.805  1.00  0.00           O  
ATOM   1728  N   TYR   130      63.378  49.789  77.565  1.00  0.00           N  
ATOM   1729  H   TYR   130      63.548  50.733  77.249  1.00  0.00           H  
ATOM   1730  CA  TYR   130      64.147  49.471  78.753  1.00  0.00           C  
ATOM   1731  HA  TYR   130      63.821  48.549  79.234  1.00  0.00           H  
ATOM   1732  CB  TYR   130      65.603  49.245  78.372  1.00  0.00           C  
ATOM   1733  HB2 TYR   130      65.571  48.303  77.824  1.00  0.00           H  
ATOM   1734  HB3 TYR   130      66.006  50.045  77.751  1.00  0.00           H  
ATOM   1735  CG  TYR   130      66.558  49.024  79.570  1.00  0.00           C  
ATOM   1736  CD1 TYR   130      67.228  50.132  80.105  1.00  0.00           C  
ATOM   1737  HD1 TYR   130      67.054  51.062  79.584  1.00  0.00           H  
ATOM   1738  CE1 TYR   130      68.148  50.004  81.127  1.00  0.00           C  
ATOM   1739  HE1 TYR   130      68.568  50.894  81.573  1.00  0.00           H  
ATOM   1740  CZ  TYR   130      68.404  48.645  81.635  1.00  0.00           C  
ATOM   1741  OH  TYR   130      69.446  48.531  82.537  1.00  0.00           O  
ATOM   1742  HH  TYR   130      69.719  49.397  82.848  1.00  0.00           H  
ATOM   1743  CE2 TYR   130      67.682  47.555  81.106  1.00  0.00           C  
ATOM   1744  HE2 TYR   130      67.887  46.591  81.549  1.00  0.00           H  
ATOM   1745  CD2 TYR   130      66.817  47.734  80.011  1.00  0.00           C  
ATOM   1746  HD2 TYR   130      66.265  46.899  79.604  1.00  0.00           H  
ATOM   1747  C   TYR   130      63.963  50.572  79.828  1.00  0.00           C  
ATOM   1748  O   TYR   130      64.427  51.669  79.644  1.00  0.00           O  
ATOM   1749  N   SER   131      63.299  50.295  81.000  1.00  0.00           N  
ATOM   1750  H   SER   131      63.269  51.103  81.605  1.00  0.00           H  
ATOM   1751  CA  SER   131      62.265  49.225  81.257  1.00  0.00           C  
ATOM   1752  HA  SER   131      61.497  49.634  81.914  1.00  0.00           H  
ATOM   1753  CB  SER   131      61.400  48.788  80.038  1.00  0.00           C  
ATOM   1754  HB2 SER   131      61.914  48.177  79.296  1.00  0.00           H  
ATOM   1755  HB3 SER   131      60.592  48.239  80.520  1.00  0.00           H  
ATOM   1756  OG  SER   131      61.003  49.973  79.344  1.00  0.00           O  
ATOM   1757  HG  SER   131      60.668  49.664  78.499  1.00  0.00           H  
ATOM   1758  C   SER   131      63.025  47.956  81.867  1.00  0.00           C  
ATOM   1759  O   SER   131      63.862  47.277  81.172  1.00  0.00           O  
ATOM   1760  N   GLN   132      62.750  47.578  83.085  1.00  0.00           N  
ATOM   1761  H   GLN   132      62.975  46.617  83.300  1.00  0.00           H  
ATOM   1762  CA  GLN   132      62.081  48.254  84.171  1.00  0.00           C  
ATOM   1763  HA  GLN   132      62.315  49.319  84.141  1.00  0.00           H  
ATOM   1764  CB  GLN   132      60.501  47.980  84.030  1.00  0.00           C  
ATOM   1765  HB2 GLN   132      60.116  48.351  83.080  1.00  0.00           H  
ATOM   1766  HB3 GLN   132      60.294  46.909  84.040  1.00  0.00           H  
ATOM   1767  CG  GLN   132      59.727  48.546  85.294  1.00  0.00           C  
ATOM   1768  HG2 GLN   132      58.755  48.054  85.263  1.00  0.00           H  
ATOM   1769  HG3 GLN   132      60.079  48.047  86.197  1.00  0.00           H  
ATOM   1770  CD  GLN   132      59.529  50.107  85.410  1.00  0.00           C  
ATOM   1771  OE1 GLN   132      60.405  50.952  85.402  1.00  0.00           O  
ATOM   1772  NE2 GLN   132      58.310  50.528  85.438  1.00  0.00           N  
ATOM   1773 HE21 GLN   132      57.558  49.866  85.312  1.00  0.00           H  
ATOM   1774 HE22 GLN   132      58.191  51.530  85.381  1.00  0.00           H  
ATOM   1775  C   GLN   132      62.641  47.751  85.520  1.00  0.00           C  
ATOM   1776  O   GLN   132      62.686  46.584  85.784  1.00  0.00           O  
ATOM   1777  N   GLN   133      63.157  48.741  86.300  1.00  0.00           N  
ATOM   1778  H   GLN   133      62.907  49.687  86.050  1.00  0.00           H  
ATOM   1779  CA  GLN   133      63.888  48.609  87.560  1.00  0.00           C  
ATOM   1780  HA  GLN   133      64.448  49.530  87.726  1.00  0.00           H  
ATOM   1781  CB  GLN   133      62.864  48.573  88.701  1.00  0.00           C  
ATOM   1782  HB2 GLN   133      62.279  47.658  88.604  1.00  0.00           H  
ATOM   1783  HB3 GLN   133      63.480  48.515  89.598  1.00  0.00           H  
ATOM   1784  CG  GLN   133      61.939  49.801  88.725  1.00  0.00           C  
ATOM   1785  HG2 GLN   133      62.442  50.700  88.370  1.00  0.00           H  
ATOM   1786  HG3 GLN   133      61.067  49.749  88.073  1.00  0.00           H  
ATOM   1787  CD  GLN   133      61.535  50.053  90.180  1.00  0.00           C  
ATOM   1788  OE1 GLN   133      61.458  49.184  91.061  1.00  0.00           O  
ATOM   1789  NE2 GLN   133      61.220  51.310  90.473  1.00  0.00           N  
ATOM   1790 HE21 GLN   133      61.382  52.052  89.807  1.00  0.00           H  
ATOM   1791 HE22 GLN   133      60.950  51.612  91.398  1.00  0.00           H  
ATOM   1792  C   GLN   133      64.987  47.531  87.607  1.00  0.00           C  
ATOM   1793  O   GLN   133      64.898  46.658  88.484  1.00  0.00           O  
ATOM   1794  N   PRO   134      66.050  47.619  86.811  1.00  0.00           N  
ATOM   1795  CD  PRO   134      67.167  46.651  86.780  1.00  0.00           C  
ATOM   1796  HD2 PRO   134      66.812  45.622  86.718  1.00  0.00           H  
ATOM   1797  HD3 PRO   134      67.801  46.722  87.664  1.00  0.00           H  
ATOM   1798  CG  PRO   134      68.036  47.016  85.597  1.00  0.00           C  
ATOM   1799  HG2 PRO   134      67.610  46.602  84.683  1.00  0.00           H  
ATOM   1800  HG3 PRO   134      69.075  46.838  85.872  1.00  0.00           H  
ATOM   1801  CB  PRO   134      67.866  48.531  85.687  1.00  0.00           C  
ATOM   1802  HB2 PRO   134      68.268  48.953  84.766  1.00  0.00           H  
ATOM   1803  HB3 PRO   134      68.319  49.088  86.507  1.00  0.00           H  
ATOM   1804  CA  PRO   134      66.358  48.726  85.858  1.00  0.00           C  
ATOM   1805  HA  PRO   134      66.187  49.671  86.373  1.00  0.00           H  
ATOM   1806  C   PRO   134      65.634  48.698  84.511  1.00  0.00           C  
ATOM   1807  O   PRO   134      65.333  47.562  84.129  1.00  0.00           O  
ATOM   1808  N   SER   135      65.550  49.830  83.807  1.00  0.00           N  
ATOM   1809  H   SER   135      65.215  49.668  82.868  1.00  0.00           H  
ATOM   1810  CA  SER   135      65.754  51.209  84.318  1.00  0.00           C  
ATOM   1811  HA  SER   135      66.782  51.324  84.660  1.00  0.00           H  
ATOM   1812  CB  SER   135      65.701  52.145  83.095  1.00  0.00           C  
ATOM   1813  HB2 SER   135      66.155  51.604  82.265  1.00  0.00           H  
ATOM   1814  HB3 SER   135      64.631  52.155  82.886  1.00  0.00           H  
ATOM   1815  OG  SER   135      66.378  53.403  83.162  1.00  0.00           O  
ATOM   1816  HG  SER   135      66.130  53.762  82.306  1.00  0.00           H  
ATOM   1817  C   SER   135      64.837  51.847  85.364  1.00  0.00           C  
ATOM   1818  O   SER   135      63.721  51.264  85.497  1.00  0.00           O  
ATOM   1819  N   TYR   136      65.186  52.927  86.107  1.00  0.00           N  
ATOM   1820  H   TYR   136      66.056  53.428  85.996  1.00  0.00           H  
ATOM   1821  CA  TYR   136      64.282  53.552  87.132  1.00  0.00           C  
ATOM   1822  HA  TYR   136      63.444  52.883  87.329  1.00  0.00           H  
ATOM   1823  CB  TYR   136      65.049  53.612  88.448  1.00  0.00           C  
ATOM   1824  HB2 TYR   136      66.022  54.066  88.261  1.00  0.00           H  
ATOM   1825  HB3 TYR   136      64.403  54.336  88.944  1.00  0.00           H  
ATOM   1826  CG  TYR   136      65.158  52.254  89.174  1.00  0.00           C  
ATOM   1827  CD1 TYR   136      64.521  51.895  90.414  1.00  0.00           C  
ATOM   1828  HD1 TYR   136      64.000  52.691  90.925  1.00  0.00           H  
ATOM   1829  CE1 TYR   136      64.774  50.668  90.990  1.00  0.00           C  
ATOM   1830  HE1 TYR   136      64.272  50.540  91.938  1.00  0.00           H  
ATOM   1831  CZ  TYR   136      65.752  49.788  90.431  1.00  0.00           C  
ATOM   1832  OH  TYR   136      66.186  48.716  91.144  1.00  0.00           O  
ATOM   1833  HH  TYR   136      66.787  48.123  90.687  1.00  0.00           H  
ATOM   1834  CE2 TYR   136      66.334  50.126  89.210  1.00  0.00           C  
ATOM   1835  HE2 TYR   136      66.976  49.408  88.721  1.00  0.00           H  
ATOM   1836  CD2 TYR   136      66.137  51.369  88.675  1.00  0.00           C  
ATOM   1837  HD2 TYR   136      66.670  51.630  87.773  1.00  0.00           H  
ATOM   1838  C   TYR   136      63.785  54.948  86.737  1.00  0.00           C  
ATOM   1839  O   TYR   136      64.552  55.926  86.784  1.00  0.00           O  
ATOM   1840  N   GLY   137      62.510  55.151  86.458  1.00  0.00           N  
ATOM   1841  H   GLY   137      62.201  56.113  86.460  1.00  0.00           H  
ATOM   1842  CA  GLY   137      61.445  54.093  86.203  1.00  0.00           C  
ATOM   1843  HA2 GLY   137      60.626  54.498  85.609  1.00  0.00           H  
ATOM   1844  HA3 GLY   137      61.787  53.267  85.580  1.00  0.00           H  
ATOM   1845  C   GLY   137      60.794  53.544  87.470  1.00  0.00           C  
ATOM   1846  O   GLY   137      61.339  53.540  88.589  1.00  0.00           O  
ATOM   1847  N   GLY   138      59.517  53.187  87.322  1.00  0.00           N  
ATOM   1848  H   GLY   138      59.208  53.115  86.363  1.00  0.00           H  
ATOM   1849  CA  GLY   138      58.603  52.681  88.402  1.00  0.00           C  
ATOM   1850  HA2 GLY   138      57.714  52.290  87.907  1.00  0.00           H  
ATOM   1851  HA3 GLY   138      59.180  51.945  88.962  1.00  0.00           H  
ATOM   1852  C   GLY   138      58.109  53.713  89.423  1.00  0.00           C  
ATOM   1853  O   GLY   138      58.636  54.802  89.393  1.00  0.00           O  
ATOM   1854  N   GLN   139      57.166  53.444  90.346  1.00  0.00           N  
ATOM   1855  H   GLN   139      56.937  54.213  90.959  1.00  0.00           H  
ATOM   1856  CA  GLN   139      56.419  52.224  90.477  1.00  0.00           C  
ATOM   1857  HA  GLN   139      56.205  51.812  89.491  1.00  0.00           H  
ATOM   1858  CB  GLN   139      57.244  51.124  91.131  1.00  0.00           C  
ATOM   1859  HB2 GLN   139      56.654  50.209  91.183  1.00  0.00           H  
ATOM   1860  HB3 GLN   139      58.172  50.838  90.635  1.00  0.00           H  
ATOM   1861  CG  GLN   139      57.519  51.370  92.661  1.00  0.00           C  
ATOM   1862  HG2 GLN   139      58.368  52.025  92.859  1.00  0.00           H  
ATOM   1863  HG3 GLN   139      56.658  51.929  93.027  1.00  0.00           H  
ATOM   1864  CD  GLN   139      57.715  50.097  93.509  1.00  0.00           C  
ATOM   1865  OE1 GLN   139      57.653  49.066  93.030  1.00  0.00           O  
ATOM   1866  NE2 GLN   139      57.827  50.150  94.813  1.00  0.00           N  
ATOM   1867 HE21 GLN   139      57.970  50.991  95.352  1.00  0.00           H  
ATOM   1868 HE22 GLN   139      57.916  49.283  95.324  1.00  0.00           H  
ATOM   1869  C   GLN   139      55.027  52.452  91.100  1.00  0.00           C  
ATOM   1870  O   GLN   139      54.322  51.497  91.476  1.00  0.00           O  
ATOM   1871  N   GLN   140      54.447  53.638  90.973  1.00  0.00           N  
ATOM   1872  H   GLN   140      54.985  54.350  90.500  1.00  0.00           H  
ATOM   1873  CA  GLN   140      52.994  53.980  91.210  1.00  0.00           C  
ATOM   1874  HA  GLN   140      52.858  55.029  90.946  1.00  0.00           H  
ATOM   1875  CB  GLN   140      52.237  53.222  90.103  1.00  0.00           C  
ATOM   1876  HB2 GLN   140      52.073  52.265  90.599  1.00  0.00           H  
ATOM   1877  HB3 GLN   140      51.242  53.661  90.034  1.00  0.00           H  
ATOM   1878  CG  GLN   140      52.813  53.035  88.687  1.00  0.00           C  
ATOM   1879  HG2 GLN   140      53.699  52.402  88.730  1.00  0.00           H  
ATOM   1880  HG3 GLN   140      52.127  52.390  88.138  1.00  0.00           H  
ATOM   1881  CD  GLN   140      53.061  54.327  87.850  1.00  0.00           C  
ATOM   1882  OE1 GLN   140      52.717  55.450  88.201  1.00  0.00           O  
ATOM   1883  NE2 GLN   140      53.797  54.182  86.744  1.00  0.00           N  
ATOM   1884 HE21 GLN   140      54.175  53.292  86.454  1.00  0.00           H  
ATOM   1885 HE22 GLN   140      53.865  54.972  86.117  1.00  0.00           H  
ATOM   1886  C   GLN   140      52.474  53.712  92.669  1.00  0.00           C  
ATOM   1887  O   GLN   140      51.483  53.078  92.981  1.00  0.00           O  
ATOM   1888  N   GLN   141      53.244  54.246  93.690  1.00  0.00           N  
ATOM   1889  H   GLN   141      54.079  54.782  93.500  1.00  0.00           H  
ATOM   1890  CA  GLN   141      52.909  54.179  95.118  1.00  0.00           C  
ATOM   1891  HA  GLN   141      51.952  53.659  95.140  1.00  0.00           H  
ATOM   1892  CB  GLN   141      53.905  53.255  95.874  1.00  0.00           C  
ATOM   1893  HB2 GLN   141      54.827  53.812  96.040  1.00  0.00           H  
ATOM   1894  HB3 GLN   141      53.655  52.963  96.894  1.00  0.00           H  
ATOM   1895  CG  GLN   141      54.309  52.001  95.170  1.00  0.00           C  
ATOM   1896  HG2 GLN   141      54.585  52.173  94.130  1.00  0.00           H  
ATOM   1897  HG3 GLN   141      55.226  51.700  95.676  1.00  0.00           H  
ATOM   1898  CD  GLN   141      53.388  50.817  95.254  1.00  0.00           C  
ATOM   1899  OE1 GLN   141      53.464  50.020  96.119  1.00  0.00           O  
ATOM   1900  NE2 GLN   141      52.336  50.749  94.503  1.00  0.00           N  
ATOM   1901 HE21 GLN   141      52.088  51.522  93.903  1.00  0.00           H  
ATOM   1902 HE22 GLN   141      51.662  50.047  94.774  1.00  0.00           H  
ATOM   1903  C   GLN   141      52.878  55.603  95.847  1.00  0.00           C  
ATOM   1904  O   GLN   141      53.747  56.375  95.481  1.00  0.00           O  
ATOM   1905  N   SER   142      51.903  55.988  96.702  1.00  0.00           N  
ATOM   1906  H   SER   142      51.957  56.942  97.027  1.00  0.00           H  
ATOM   1907  CA  SER   142      50.736  55.174  97.130  1.00  0.00           C  
ATOM   1908  HA  SER   142      50.215  55.706  97.927  1.00  0.00           H  
ATOM   1909  CB  SER   142      49.663  55.280  96.017  1.00  0.00           C  
ATOM   1910  HB2 SER   142      49.521  56.325  95.743  1.00  0.00           H  
ATOM   1911  HB3 SER   142      50.021  54.714  95.157  1.00  0.00           H  
ATOM   1912  OG  SER   142      48.458  54.683  96.343  1.00  0.00           O  
ATOM   1913  HG  SER   142      48.073  54.455  95.494  1.00  0.00           H  
ATOM   1914  C   SER   142      51.041  53.821  97.766  1.00  0.00           C  
ATOM   1915  O   SER   142      50.499  52.828  97.370  1.00  0.00           O  
ATOM   1916  N   TYR   143      52.046  53.843  98.674  1.00  0.00           N  
ATOM   1917  H   TYR   143      52.365  54.681  99.140  1.00  0.00           H  
ATOM   1918  CA  TYR   143      52.603  52.633  99.406  1.00  0.00           C  
ATOM   1919  HA  TYR   143      52.753  51.833  98.681  1.00  0.00           H  
ATOM   1920  CB  TYR   143      53.871  53.019 100.131  1.00  0.00           C  
ATOM   1921  HB2 TYR   143      53.809  54.016 100.568  1.00  0.00           H  
ATOM   1922  HB3 TYR   143      54.078  52.290 100.915  1.00  0.00           H  
ATOM   1923  CG  TYR   143      55.091  52.970  99.240  1.00  0.00           C  
ATOM   1924  CD1 TYR   143      55.483  51.673  98.813  1.00  0.00           C  
ATOM   1925  HD1 TYR   143      54.949  50.842  99.250  1.00  0.00           H  
ATOM   1926  CE1 TYR   143      56.545  51.644  97.913  1.00  0.00           C  
ATOM   1927  HE1 TYR   143      56.974  50.687  97.655  1.00  0.00           H  
ATOM   1928  CZ  TYR   143      57.180  52.803  97.414  1.00  0.00           C  
ATOM   1929  OH  TYR   143      58.196  52.706  96.500  1.00  0.00           O  
ATOM   1930  HH  TYR   143      58.507  53.577  96.243  1.00  0.00           H  
ATOM   1931  CE2 TYR   143      56.779  54.026  97.801  1.00  0.00           C  
ATOM   1932  HE2 TYR   143      57.382  54.895  97.583  1.00  0.00           H  
ATOM   1933  CD2 TYR   143      55.755  54.120  98.767  1.00  0.00           C  
ATOM   1934  HD2 TYR   143      55.423  55.086  99.119  1.00  0.00           H  
ATOM   1935  C   TYR   143      51.558  52.165 100.472  1.00  0.00           C  
ATOM   1936  O   TYR   143      51.285  52.861 101.480  1.00  0.00           O  
ATOM   1937  N   GLY   144      51.106  50.941 100.361  1.00  0.00           N  
ATOM   1938  H   GLY   144      51.393  50.432  99.538  1.00  0.00           H  
ATOM   1939  CA  GLY   144      50.250  50.282 101.309  1.00  0.00           C  
ATOM   1940  HA2 GLY   144      50.438  49.218 101.166  1.00  0.00           H  
ATOM   1941  HA3 GLY   144      50.520  50.578 102.323  1.00  0.00           H  
ATOM   1942  C   GLY   144      48.788  50.496 101.057  1.00  0.00           C  
ATOM   1943  O   GLY   144      48.298  50.631  99.943  1.00  0.00           O  
ATOM   1944  N   GLN   145      48.060  50.509 102.156  1.00  0.00           N  
ATOM   1945  H   GLN   145      48.471  50.264 103.045  1.00  0.00           H  
ATOM   1946  CA  GLN   145      46.626  50.700 102.172  1.00  0.00           C  
ATOM   1947  HA  GLN   145      46.219  49.927 101.520  1.00  0.00           H  
ATOM   1948  CB  GLN   145      46.109  50.493 103.648  1.00  0.00           C  
ATOM   1949  HB2 GLN   145      46.667  51.192 104.271  1.00  0.00           H  
ATOM   1950  HB3 GLN   145      45.096  50.872 103.778  1.00  0.00           H  
ATOM   1951  CG  GLN   145      46.131  49.072 104.257  1.00  0.00           C  
ATOM   1952  HG2 GLN   145      45.520  48.398 103.657  1.00  0.00           H  
ATOM   1953  HG3 GLN   145      47.160  48.730 104.370  1.00  0.00           H  
ATOM   1954  CD  GLN   145      45.482  49.193 105.635  1.00  0.00           C  
ATOM   1955  OE1 GLN   145      45.448  50.239 106.261  1.00  0.00           O  
ATOM   1956  NE2 GLN   145      44.965  48.130 106.209  1.00  0.00           N  
ATOM   1957 HE21 GLN   145      44.497  48.227 107.098  1.00  0.00           H  
ATOM   1958 HE22 GLN   145      45.130  47.228 105.785  1.00  0.00           H  
ATOM   1959  C   GLN   145      46.210  52.099 101.684  1.00  0.00           C  
ATOM   1960  O   GLN   145      46.961  53.089 101.888  1.00  0.00           O  
ATOM   1961  N   GLN   146      44.962  52.226 101.245  1.00  0.00           N  
ATOM   1962  H   GLN   146      44.398  51.390 101.198  1.00  0.00           H  
ATOM   1963  CA  GLN   146      44.366  53.483 100.815  1.00  0.00           C  
ATOM   1964  HA  GLN   146      45.149  54.065 100.328  1.00  0.00           H  
ATOM   1965  CB  GLN   146      43.188  53.227  99.816  1.00  0.00           C  
ATOM   1966  HB2 GLN   146      42.424  52.632 100.317  1.00  0.00           H  
ATOM   1967  HB3 GLN   146      42.726  54.164  99.507  1.00  0.00           H  
ATOM   1968  CG  GLN   146      43.688  52.474  98.529  1.00  0.00           C  
ATOM   1969  HG2 GLN   146      44.648  52.900  98.237  1.00  0.00           H  
ATOM   1970  HG3 GLN   146      43.892  51.465  98.887  1.00  0.00           H  
ATOM   1971  CD  GLN   146      42.651  52.530  97.345  1.00  0.00           C  
ATOM   1972  OE1 GLN   146      42.693  53.435  96.535  1.00  0.00           O  
ATOM   1973  NE2 GLN   146      41.650  51.653  97.205  1.00  0.00           N  
ATOM   1974 HE21 GLN   146      41.688  50.886  97.861  1.00  0.00           H  
ATOM   1975 HE22 GLN   146      40.930  51.705  96.498  1.00  0.00           H  
ATOM   1976  C   GLN   146      43.812  54.315 102.001  1.00  0.00           C  
ATOM   1977  O   GLN   146      42.789  53.995 102.542  1.00  0.00           O  
ATOM   1978  N   GLN   147      44.482  55.385 102.339  1.00  0.00           N  
ATOM   1979  H   GLN   147      45.340  55.490 101.818  1.00  0.00           H  
ATOM   1980  CA  GLN   147      44.115  56.423 103.390  1.00  0.00           C  
ATOM   1981  HA  GLN   147      43.071  56.211 103.620  1.00  0.00           H  
ATOM   1982  CB  GLN   147      45.015  56.226 104.645  1.00  0.00           C  
ATOM   1983  HB2 GLN   147      46.042  56.531 104.441  1.00  0.00           H  
ATOM   1984  HB3 GLN   147      44.616  56.966 105.339  1.00  0.00           H  
ATOM   1985  CG  GLN   147      45.010  54.874 105.336  1.00  0.00           C  
ATOM   1986  HG2 GLN   147      45.414  54.141 104.638  1.00  0.00           H  
ATOM   1987  HG3 GLN   147      45.660  54.993 106.203  1.00  0.00           H  
ATOM   1988  CD  GLN   147      43.639  54.502 105.891  1.00  0.00           C  
ATOM   1989  OE1 GLN   147      43.084  53.495 105.555  1.00  0.00           O  
ATOM   1990  NE2 GLN   147      43.068  55.331 106.735  1.00  0.00           N  
ATOM   1991 HE21 GLN   147      43.626  56.121 107.025  1.00  0.00           H  
ATOM   1992 HE22 GLN   147      42.160  55.073 107.094  1.00  0.00           H  
ATOM   1993  C   GLN   147      44.167  57.850 102.997  1.00  0.00           C  
ATOM   1994  O   GLN   147      44.498  58.199 101.878  1.00  0.00           O  
ATOM   1995  N   SER   148      43.644  58.712 103.864  1.00  0.00           N  
ATOM   1996  H   SER   148      43.052  58.433 104.634  1.00  0.00           H  
ATOM   1997  CA  SER   148      43.466  60.149 103.576  1.00  0.00           C  
ATOM   1998  HA  SER   148      42.843  60.224 102.685  1.00  0.00           H  
ATOM   1999  CB  SER   148      42.934  60.857 104.824  1.00  0.00           C  
ATOM   2000  HB2 SER   148      43.634  60.746 105.652  1.00  0.00           H  
ATOM   2001  HB3 SER   148      42.885  61.923 104.603  1.00  0.00           H  
ATOM   2002  OG  SER   148      41.677  60.402 105.286  1.00  0.00           O  
ATOM   2003  HG  SER   148      41.094  60.910 104.717  1.00  0.00           H  
ATOM   2004  C   SER   148      44.785  60.835 103.192  1.00  0.00           C  
ATOM   2005  O   SER   148      45.809  60.548 103.863  1.00  0.00           O  
ATOM   2006  N   TYR   149      44.817  61.608 102.145  1.00  0.00           N  
ATOM   2007  H   TYR   149      43.934  61.821 101.703  1.00  0.00           H  
ATOM   2008  CA  TYR   149      46.112  61.998 101.480  1.00  0.00           C  
ATOM   2009  HA  TYR   149      46.576  61.040 101.242  1.00  0.00           H  
ATOM   2010  CB  TYR   149      45.787  62.646 100.159  1.00  0.00           C  
ATOM   2011  HB2 TYR   149      45.313  61.847  99.588  1.00  0.00           H  
ATOM   2012  HB3 TYR   149      44.986  63.351 100.383  1.00  0.00           H  
ATOM   2013  CG  TYR   149      47.021  63.302  99.425  1.00  0.00           C  
ATOM   2014  CD1 TYR   149      47.275  64.685  99.489  1.00  0.00           C  
ATOM   2015  HD1 TYR   149      46.597  65.205 100.149  1.00  0.00           H  
ATOM   2016  CE1 TYR   149      48.321  65.315  98.817  1.00  0.00           C  
ATOM   2017  HE1 TYR   149      48.566  66.366  98.814  1.00  0.00           H  
ATOM   2018  CZ  TYR   149      49.140  64.474  98.005  1.00  0.00           C  
ATOM   2019  OH  TYR   149      50.123  64.992  97.238  1.00  0.00           O  
ATOM   2020  HH  TYR   149      50.185  65.937  97.397  1.00  0.00           H  
ATOM   2021  CE2 TYR   149      49.036  63.106  98.057  1.00  0.00           C  
ATOM   2022  HE2 TYR   149      49.667  62.377  97.571  1.00  0.00           H  
ATOM   2023  CD2 TYR   149      47.991  62.520  98.794  1.00  0.00           C  
ATOM   2024  HD2 TYR   149      47.915  61.443  98.828  1.00  0.00           H  
ATOM   2025  C   TYR   149      47.084  62.856 102.385  1.00  0.00           C  
ATOM   2026  O   TYR   149      46.831  63.954 102.875  1.00  0.00           O  
ATOM   2027  N   ASN   150      48.385  62.387 102.469  1.00  0.00           N  
ATOM   2028  H   ASN   150      48.736  61.533 102.058  1.00  0.00           H  
ATOM   2029  CA  ASN   150      49.475  63.194 103.080  1.00  0.00           C  
ATOM   2030  HA  ASN   150      49.102  64.049 103.643  1.00  0.00           H  
ATOM   2031  CB  ASN   150      50.305  62.274 103.997  1.00  0.00           C  
ATOM   2032  HB2 ASN   150      49.632  61.897 104.767  1.00  0.00           H  
ATOM   2033  HB3 ASN   150      50.711  61.452 103.408  1.00  0.00           H  
ATOM   2034  CG  ASN   150      51.317  62.989 104.793  1.00  0.00           C  
ATOM   2035  OD1 ASN   150      51.225  64.206 105.027  1.00  0.00           O  
ATOM   2036  ND2 ASN   150      52.322  62.325 105.217  1.00  0.00           N  
ATOM   2037 HD21 ASN   150      52.994  62.867 105.740  1.00  0.00           H  
ATOM   2038 HD22 ASN   150      52.189  61.326 105.283  1.00  0.00           H  
ATOM   2039  C   ASN   150      50.369  63.994 102.078  1.00  0.00           C  
ATOM   2040  O   ASN   150      51.207  63.329 101.424  1.00  0.00           O  
ATOM   2041  N   PRO   151      50.241  65.316 101.899  1.00  0.00           N  
ATOM   2042  CD  PRO   151      49.292  66.272 102.529  1.00  0.00           C  
ATOM   2043  HD2 PRO   151      49.173  66.071 103.594  1.00  0.00           H  
ATOM   2044  HD3 PRO   151      48.294  66.232 102.091  1.00  0.00           H  
ATOM   2045  CG  PRO   151      49.923  67.582 102.350  1.00  0.00           C  
ATOM   2046  HG2 PRO   151      50.697  67.817 103.081  1.00  0.00           H  
ATOM   2047  HG3 PRO   151      49.141  68.339 102.278  1.00  0.00           H  
ATOM   2048  CB  PRO   151      50.453  67.551 100.979  1.00  0.00           C  
ATOM   2049  HB2 PRO   151      51.116  68.382 100.739  1.00  0.00           H  
ATOM   2050  HB3 PRO   151      49.743  67.678 100.162  1.00  0.00           H  
ATOM   2051  CA  PRO   151      51.090  66.089 100.974  1.00  0.00           C  
ATOM   2052  HA  PRO   151      50.961  65.707  99.962  1.00  0.00           H  
ATOM   2053  C   PRO   151      52.566  66.036 101.293  1.00  0.00           C  
ATOM   2054  O   PRO   151      53.015  65.531 102.317  1.00  0.00           O  
ATOM   2055  N   PRO   152      53.431  66.532 100.402  1.00  0.00           N  
ATOM   2056  CD  PRO   152      53.172  66.884  98.979  1.00  0.00           C  
ATOM   2057  HD2 PRO   152      53.068  67.969  98.957  1.00  0.00           H  
ATOM   2058  HD3 PRO   152      52.261  66.394  98.635  1.00  0.00           H  
ATOM   2059  CG  PRO   152      54.304  66.390  98.104  1.00  0.00           C  
ATOM   2060  HG2 PRO   152      54.416  66.982  97.196  1.00  0.00           H  
ATOM   2061  HG3 PRO   152      54.169  65.334  97.868  1.00  0.00           H  
ATOM   2062  CB  PRO   152      55.492  66.599  99.148  1.00  0.00           C  
ATOM   2063  HB2 PRO   152      55.864  67.614  99.007  1.00  0.00           H  
ATOM   2064  HB3 PRO   152      56.269  65.877  98.898  1.00  0.00           H  
ATOM   2065  CA  PRO   152      54.920  66.402 100.579  1.00  0.00           C  
ATOM   2066  HA  PRO   152      55.054  65.368 100.895  1.00  0.00           H  
ATOM   2067  C   PRO   152      55.387  67.326 101.698  1.00  0.00           C  
ATOM   2068  O   PRO   152      54.829  68.431 101.863  1.00  0.00           O  
ATOM   2069  N   GLN   153      56.445  66.921 102.415  1.00  0.00           N  
ATOM   2070  H   GLN   153      56.862  66.073 102.058  1.00  0.00           H  
ATOM   2071  CA  GLN   153      56.939  67.690 103.600  1.00  0.00           C  
ATOM   2072  HA  GLN   153      56.026  67.883 104.164  1.00  0.00           H  
ATOM   2073  CB  GLN   153      57.970  66.819 104.292  1.00  0.00           C  
ATOM   2074  HB2 GLN   153      58.724  66.489 103.578  1.00  0.00           H  
ATOM   2075  HB3 GLN   153      58.453  67.348 105.113  1.00  0.00           H  
ATOM   2076  CG  GLN   153      57.402  65.502 104.838  1.00  0.00           C  
ATOM   2077  HG2 GLN   153      56.797  65.641 105.734  1.00  0.00           H  
ATOM   2078  HG3 GLN   153      56.695  65.050 104.142  1.00  0.00           H  
ATOM   2079  CD  GLN   153      58.570  64.565 104.913  1.00  0.00           C  
ATOM   2080  OE1 GLN   153      58.816  63.829 104.015  1.00  0.00           O  
ATOM   2081  NE2 GLN   153      59.187  64.308 106.048  1.00  0.00           N  
ATOM   2082 HE21 GLN   153      58.899  64.926 106.793  1.00  0.00           H  
ATOM   2083 HE22 GLN   153      59.847  63.548 105.970  1.00  0.00           H  
ATOM   2084  C   GLN   153      57.480  69.142 103.306  1.00  0.00           C  
ATOM   2085  O   GLN   153      57.383  70.061 104.130  1.00  0.00           O  
ATOM   2086  N   GLY   154      57.943  69.423 102.074  1.00  0.00           N  
ATOM   2087  H   GLY   154      57.760  68.763 101.332  1.00  0.00           H  
ATOM   2088  CA  GLY   154      58.499  70.696 101.601  1.00  0.00           C  
ATOM   2089  HA2 GLY   154      59.335  71.129 102.150  1.00  0.00           H  
ATOM   2090  HA3 GLY   154      58.712  70.683 100.532  1.00  0.00           H  
ATOM   2091  C   GLY   154      57.420  71.783 101.557  1.00  0.00           C  
ATOM   2092  O   GLY   154      56.254  71.512 101.311  1.00  0.00           O  
ATOM   2093  N   TYR   155      57.823  73.083 101.769  1.00  0.00           N  
ATOM   2094  H   TYR   155      58.790  73.203 102.032  1.00  0.00           H  
ATOM   2095  CA  TYR   155      56.881  74.256 101.682  1.00  0.00           C  
ATOM   2096  HA  TYR   155      56.145  74.111 102.473  1.00  0.00           H  
ATOM   2097  CB  TYR   155      57.563  75.536 102.087  1.00  0.00           C  
ATOM   2098  HB2 TYR   155      58.454  75.710 101.485  1.00  0.00           H  
ATOM   2099  HB3 TYR   155      56.941  76.406 101.873  1.00  0.00           H  
ATOM   2100  CG  TYR   155      57.972  75.673 103.549  1.00  0.00           C  
ATOM   2101  CD1 TYR   155      59.308  76.062 103.770  1.00  0.00           C  
ATOM   2102  HD1 TYR   155      60.085  76.143 103.025  1.00  0.00           H  
ATOM   2103  CE1 TYR   155      59.640  76.399 105.078  1.00  0.00           C  
ATOM   2104  HE1 TYR   155      60.542  76.977 105.208  1.00  0.00           H  
ATOM   2105  CZ  TYR   155      58.686  76.312 106.124  1.00  0.00           C  
ATOM   2106  OH  TYR   155      58.988  76.566 107.357  1.00  0.00           O  
ATOM   2107  HH  TYR   155      58.360  76.203 107.986  1.00  0.00           H  
ATOM   2108  CE2 TYR   155      57.351  75.934 105.890  1.00  0.00           C  
ATOM   2109  HE2 TYR   155      56.640  75.911 106.703  1.00  0.00           H  
ATOM   2110  CD2 TYR   155      56.990  75.499 104.616  1.00  0.00           C  
ATOM   2111  HD2 TYR   155      55.988  75.180 104.367  1.00  0.00           H  
ATOM   2112  C   TYR   155      56.121  74.400 100.290  1.00  0.00           C  
ATOM   2113  O   TYR   155      56.709  74.235  99.230  1.00  0.00           O  
ATOM   2114  N   GLY   156      54.860  74.908 100.391  1.00  0.00           N  
ATOM   2115  H   GLY   156      54.407  75.170  99.527  1.00  0.00           H  
ATOM   2116  CA  GLY   156      54.023  75.144 101.595  1.00  0.00           C  
ATOM   2117  HA2 GLY   156      53.552  74.264 102.033  1.00  0.00           H  
ATOM   2118  HA3 GLY   156      54.614  75.523 102.428  1.00  0.00           H  
ATOM   2119  C   GLY   156      53.024  76.341 101.386  1.00  0.00           C  
ATOM   2120  O   GLY   156      53.213  77.316 100.664  1.00  0.00           O  
ATOM   2121  N   GLN   157      51.916  76.169 102.113  1.00  0.00           N  
ATOM   2122  H   GLN   157      51.883  75.378 102.740  1.00  0.00           H  
ATOM   2123  CA  GLN   157      50.773  77.125 102.026  1.00  0.00           C  
ATOM   2124  HA  GLN   157      51.023  77.925 101.328  1.00  0.00           H  
ATOM   2125  CB  GLN   157      49.605  76.528 101.238  1.00  0.00           C  
ATOM   2126  HB2 GLN   157      49.193  75.656 101.746  1.00  0.00           H  
ATOM   2127  HB3 GLN   157      48.865  77.327 101.190  1.00  0.00           H  
ATOM   2128  CG  GLN   157      49.894  76.207  99.764  1.00  0.00           C  
ATOM   2129  HG2 GLN   157      50.327  77.122  99.361  1.00  0.00           H  
ATOM   2130  HG3 GLN   157      50.689  75.462  99.747  1.00  0.00           H  
ATOM   2131  CD  GLN   157      48.704  75.842  98.785  1.00  0.00           C  
ATOM   2132  OE1 GLN   157      47.564  75.686  99.130  1.00  0.00           O  
ATOM   2133  NE2 GLN   157      48.915  75.773  97.503  1.00  0.00           N  
ATOM   2134 HE21 GLN   157      49.854  75.866  97.145  1.00  0.00           H  
ATOM   2135 HE22 GLN   157      48.154  75.508  96.894  1.00  0.00           H  
ATOM   2136  C   GLN   157      50.278  77.771 103.341  1.00  0.00           C  
ATOM   2137  O   GLN   157      50.360  77.181 104.394  1.00  0.00           O  
ATOM   2138  N   GLN   158      49.699  78.973 103.398  1.00  0.00           N  
ATOM   2139  H   GLN   158      49.537  79.285 104.345  1.00  0.00           H  
ATOM   2140  CA  GLN   158      49.723  80.041 102.282  1.00  0.00           C  
ATOM   2141  HA  GLN   158      49.263  79.590 101.403  1.00  0.00           H  
ATOM   2142  CB  GLN   158      48.663  81.072 102.683  1.00  0.00           C  
ATOM   2143  HB2 GLN   158      48.767  81.416 103.712  1.00  0.00           H  
ATOM   2144  HB3 GLN   158      48.785  82.008 102.137  1.00  0.00           H  
ATOM   2145  CG  GLN   158      47.204  80.620 102.443  1.00  0.00           C  
ATOM   2146  HG2 GLN   158      46.933  79.741 103.027  1.00  0.00           H  
ATOM   2147  HG3 GLN   158      46.641  81.474 102.819  1.00  0.00           H  
ATOM   2148  CD  GLN   158      46.774  80.474 100.963  1.00  0.00           C  
ATOM   2149  OE1 GLN   158      47.353  80.957 100.040  1.00  0.00           O  
ATOM   2150  NE2 GLN   158      45.793  79.683 100.683  1.00  0.00           N  
ATOM   2151 HE21 GLN   158      45.254  79.357 101.472  1.00  0.00           H  
ATOM   2152 HE22 GLN   158      45.555  79.468  99.725  1.00  0.00           H  
ATOM   2153  C   GLN   158      51.147  80.565 101.864  1.00  0.00           C  
ATOM   2154  O   GLN   158      52.157  80.151 102.454  1.00  0.00           O  
ATOM   2155  N   ASN   159      51.140  81.525 100.959  1.00  0.00           N  
ATOM   2156  H   ASN   159      50.218  81.835 100.689  1.00  0.00           H  
ATOM   2157  CA  ASN   159      52.389  82.205 100.530  1.00  0.00           C  
ATOM   2158  HA  ASN   159      53.103  81.442 100.217  1.00  0.00           H  
ATOM   2159  CB  ASN   159      51.987  83.044  99.267  1.00  0.00           C  
ATOM   2160  HB2 ASN   159      52.861  83.340  98.688  1.00  0.00           H  
ATOM   2161  HB3 ASN   159      51.461  82.316  98.649  1.00  0.00           H  
ATOM   2162  CG  ASN   159      51.070  84.261  99.597  1.00  0.00           C  
ATOM   2163  OD1 ASN   159      49.944  84.067 100.039  1.00  0.00           O  
ATOM   2164  ND2 ASN   159      51.541  85.406  99.281  1.00  0.00           N  
ATOM   2165 HD21 ASN   159      52.442  85.374  98.825  1.00  0.00           H  
ATOM   2166 HD22 ASN   159      50.936  86.180  99.515  1.00  0.00           H  
ATOM   2167  C   ASN   159      53.100  83.098 101.619  1.00  0.00           C  
ATOM   2168  O   ASN   159      52.499  83.442 102.631  1.00  0.00           O  
ATOM   2169  N   GLN   160      54.407  83.348 101.571  1.00  0.00           N  
ATOM   2170  H   GLN   160      54.692  84.009 102.280  1.00  0.00           H  
ATOM   2171  CA  GLN   160      55.507  82.858 100.716  1.00  0.00           C  
ATOM   2172  HA  GLN   160      55.237  82.039 100.050  1.00  0.00           H  
ATOM   2173  CB  GLN   160      55.875  83.987  99.775  1.00  0.00           C  
ATOM   2174  HB2 GLN   160      54.981  84.299  99.236  1.00  0.00           H  
ATOM   2175  HB3 GLN   160      56.265  84.799 100.390  1.00  0.00           H  
ATOM   2176  CG  GLN   160      56.897  83.644  98.675  1.00  0.00           C  
ATOM   2177  HG2 GLN   160      57.170  84.629  98.298  1.00  0.00           H  
ATOM   2178  HG3 GLN   160      57.819  83.226  99.079  1.00  0.00           H  
ATOM   2179  CD  GLN   160      56.371  82.837  97.488  1.00  0.00           C  
ATOM   2180  OE1 GLN   160      55.323  82.197  97.556  1.00  0.00           O  
ATOM   2181  NE2 GLN   160      56.969  83.020  96.363  1.00  0.00           N  
ATOM   2182 HE21 GLN   160      57.796  83.600  96.355  1.00  0.00           H  
ATOM   2183 HE22 GLN   160      56.639  82.683  95.470  1.00  0.00           H  
ATOM   2184  C   GLN   160      56.654  82.469 101.695  1.00  0.00           C  
ATOM   2185  O   GLN   160      57.149  83.259 102.448  1.00  0.00           O  
ATOM   2186  N   TYR   161      57.145  81.214 101.654  1.00  0.00           N  
ATOM   2187  H   TYR   161      56.757  80.620 100.936  1.00  0.00           H  
ATOM   2188  CA  TYR   161      58.297  80.817 102.501  1.00  0.00           C  
ATOM   2189  HA  TYR   161      58.312  81.329 103.463  1.00  0.00           H  
ATOM   2190  CB  TYR   161      58.141  79.369 102.866  1.00  0.00           C  
ATOM   2191  HB2 TYR   161      58.020  78.792 101.948  1.00  0.00           H  
ATOM   2192  HB3 TYR   161      59.039  78.965 103.334  1.00  0.00           H  
ATOM   2193  CG  TYR   161      56.905  79.137 103.734  1.00  0.00           C  
ATOM   2194  CD1 TYR   161      56.922  79.410 105.102  1.00  0.00           C  
ATOM   2195  HD1 TYR   161      57.778  79.941 105.490  1.00  0.00           H  
ATOM   2196  CE1 TYR   161      55.926  79.112 105.976  1.00  0.00           C  
ATOM   2197  HE1 TYR   161      55.943  79.386 107.021  1.00  0.00           H  
ATOM   2198  CZ  TYR   161      54.801  78.425 105.527  1.00  0.00           C  
ATOM   2199  OH  TYR   161      53.724  78.179 106.317  1.00  0.00           O  
ATOM   2200  HH  TYR   161      53.747  78.748 107.090  1.00  0.00           H  
ATOM   2201  CE2 TYR   161      54.716  78.116 104.188  1.00  0.00           C  
ATOM   2202  HE2 TYR   161      53.799  77.682 103.820  1.00  0.00           H  
ATOM   2203  CD2 TYR   161      55.722  78.458 103.283  1.00  0.00           C  
ATOM   2204  HD2 TYR   161      55.744  78.230 102.227  1.00  0.00           H  
ATOM   2205  C   TYR   161      59.683  81.065 101.833  1.00  0.00           C  
ATOM   2206  O   TYR   161      60.683  81.412 102.475  1.00  0.00           O  
ATOM   2207  N   ASN   162      59.636  80.976 100.538  1.00  0.00           N  
ATOM   2208  H   ASN   162      58.777  80.755 100.056  1.00  0.00           H  
ATOM   2209  CA  ASN   162      60.702  81.483  99.695  1.00  0.00           C  
ATOM   2210  HA  ASN   162      61.622  81.011 100.039  1.00  0.00           H  
ATOM   2211  CB  ASN   162      60.502  81.141  98.235  1.00  0.00           C  
ATOM   2212  HB2 ASN   162      59.506  81.376  97.859  1.00  0.00           H  
ATOM   2213  HB3 ASN   162      61.386  81.553  97.748  1.00  0.00           H  
ATOM   2214  CG  ASN   162      60.673  79.641  97.949  1.00  0.00           C  
ATOM   2215  OD1 ASN   162      61.150  78.886  98.783  1.00  0.00           O  
ATOM   2216  ND2 ASN   162      60.425  79.151  96.794  1.00  0.00           N  
ATOM   2217 HD21 ASN   162      60.481  78.145  96.734  1.00  0.00           H  
ATOM   2218 HD22 ASN   162      59.693  79.504  96.194  1.00  0.00           H  
ATOM   2219  C   ASN   162      60.924  83.024  99.867  1.00  0.00           C  
ATOM   2220  O   ASN   162      60.044  83.822 100.239  1.00  0.00           O  
ATOM   2221  N   SER   163      62.161  83.378  99.476  1.00  0.00           N  
ATOM   2222  H   SER   163      62.680  82.661  98.990  1.00  0.00           H  
ATOM   2223  CA  SER   163      62.534  84.795  99.628  1.00  0.00           C  
ATOM   2224  HA  SER   163      62.366  85.029 100.679  1.00  0.00           H  
ATOM   2225  CB  SER   163      64.044  84.918  99.326  1.00  0.00           C  
ATOM   2226  HB2 SER   163      64.541  84.621 100.249  1.00  0.00           H  
ATOM   2227  HB3 SER   163      64.174  84.273  98.457  1.00  0.00           H  
ATOM   2228  OG  SER   163      64.424  86.194  99.037  1.00  0.00           O  
ATOM   2229  HG  SER   163      65.174  86.282  99.630  1.00  0.00           H  
ATOM   2230  C   SER   163      61.697  85.676  98.736  1.00  0.00           C  
ATOM   2231  O   SER   163      61.228  85.224  97.685  1.00  0.00           O  
ATOM   2232  N   SER   164      61.336  86.860  99.209  1.00  0.00           N  
ATOM   2233  H   SER   164      61.766  87.089 100.094  1.00  0.00           H  
ATOM   2234  CA  SER   164      60.365  87.805  98.648  1.00  0.00           C  
ATOM   2235  HA  SER   164      60.452  88.639  99.344  1.00  0.00           H  
ATOM   2236  CB  SER   164      58.975  87.183  98.652  1.00  0.00           C  
ATOM   2237  HB2 SER   164      59.039  86.388  97.908  1.00  0.00           H  
ATOM   2238  HB3 SER   164      58.750  86.731  99.618  1.00  0.00           H  
ATOM   2239  OG  SER   164      58.040  88.115  98.362  1.00  0.00           O  
ATOM   2240  HG  SER   164      57.525  87.774  97.627  1.00  0.00           H  
ATOM   2241  C   SER   164      60.783  88.354  97.247  1.00  0.00           C  
ATOM   2242  O   SER   164      61.592  87.791  96.517  1.00  0.00           O  
ATOM   2243  N   SER   165      60.021  89.348  96.842  1.00  0.00           N  
ATOM   2244  H   SER   165      59.252  89.617  97.440  1.00  0.00           H  
ATOM   2245  CA  SER   165      59.963  89.827  95.457  1.00  0.00           C  
ATOM   2246  HA  SER   165      60.245  88.951  94.873  1.00  0.00           H  
ATOM   2247  CB  SER   165      58.569  90.325  95.104  1.00  0.00           C  
ATOM   2248  HB2 SER   165      57.956  89.448  95.315  1.00  0.00           H  
ATOM   2249  HB3 SER   165      58.259  91.094  95.812  1.00  0.00           H  
ATOM   2250  OG  SER   165      58.422  90.668  93.743  1.00  0.00           O  
ATOM   2251  HG  SER   165      58.253  91.611  93.795  1.00  0.00           H  
ATOM   2252  C   SER   165      61.006  90.909  95.203  1.00  0.00           C  
ATOM   2253  O   SER   165      60.884  92.033  95.661  1.00  0.00           O  
ATOM   2254  N   GLY   166      61.945  90.582  94.331  1.00  0.00           N  
ATOM   2255  H   GLY   166      61.954  89.645  93.952  1.00  0.00           H  
ATOM   2256  CA  GLY   166      63.164  91.456  93.966  1.00  0.00           C  
ATOM   2257  HA2 GLY   166      63.653  91.668  94.917  1.00  0.00           H  
ATOM   2258  HA3 GLY   166      63.695  90.857  93.226  1.00  0.00           H  
ATOM   2259  C   GLY   166      62.780  92.747  93.342  1.00  0.00           C  
ATOM   2260  O   GLY   166      63.389  93.781  93.664  1.00  0.00           O  
ATOM   2261  N   GLY   167      61.674  92.812  92.600  1.00  0.00           N  
ATOM   2262  H   GLY   167      61.316  91.908  92.328  1.00  0.00           H  
ATOM   2263  CA  GLY   167      61.090  94.010  92.054  1.00  0.00           C  
ATOM   2264  HA2 GLY   167      60.002  93.957  92.015  1.00  0.00           H  
ATOM   2265  HA3 GLY   167      61.355  94.861  92.681  1.00  0.00           H  
ATOM   2266  C   GLY   167      61.562  94.364  90.664  1.00  0.00           C  
ATOM   2267  O   GLY   167      61.035  95.342  90.066  1.00  0.00           O  
ATOM   2268  N   GLY   168      62.477  93.661  90.068  1.00  0.00           N  
ATOM   2269  H   GLY   168      62.973  92.974  90.619  1.00  0.00           H  
ATOM   2270  CA  GLY   168      63.061  93.886  88.725  1.00  0.00           C  
ATOM   2271  HA2 GLY   168      63.805  93.092  88.673  1.00  0.00           H  
ATOM   2272  HA3 GLY   168      62.327  93.697  87.941  1.00  0.00           H  
ATOM   2273  C   GLY   168      63.984  95.166  88.544  1.00  0.00           C  
ATOM   2274  O   GLY   168      64.112  95.989  89.460  1.00  0.00           O  
ATOM   2275  N   GLY   169      64.670  95.205  87.365  1.00  0.00           N  
ATOM   2276  H   GLY   169      65.156  96.077  87.211  1.00  0.00           H  
ATOM   2277  CA  GLY   169      64.794  94.206  86.258  1.00  0.00           C  
ATOM   2278  HA2 GLY   169      65.580  93.464  86.399  1.00  0.00           H  
ATOM   2279  HA3 GLY   169      63.849  93.681  86.124  1.00  0.00           H  
ATOM   2280  C   GLY   169      65.069  94.950  84.954  1.00  0.00           C  
ATOM   2281  O   GLY   169      64.218  95.744  84.547  1.00  0.00           O  
ATOM   2282  N   GLY   170      66.247  94.769  84.428  1.00  0.00           N  
ATOM   2283  H   GLY   170      66.791  94.130  84.989  1.00  0.00           H  
ATOM   2284  CA  GLY   170      66.822  95.260  83.169  1.00  0.00           C  
ATOM   2285  HA2 GLY   170      65.956  95.468  82.541  1.00  0.00           H  
ATOM   2286  HA3 GLY   170      67.415  96.145  83.400  1.00  0.00           H  
ATOM   2287  C   GLY   170      67.792  94.226  82.431  1.00  0.00           C  
ATOM   2288  O   GLY   170      67.470  93.044  82.320  1.00  0.00           O  
ATOM   2289  N   GLY   171      68.922  94.640  81.867  1.00  0.00           N  
ATOM   2290  H   GLY   171      69.376  93.906  81.342  1.00  0.00           H  
ATOM   2291  CA  GLY   171      69.547  96.025  81.948  1.00  0.00           C  
ATOM   2292  HA2 GLY   171      69.466  96.259  83.009  1.00  0.00           H  
ATOM   2293  HA3 GLY   171      70.558  95.808  81.605  1.00  0.00           H  
ATOM   2294  C   GLY   171      68.921  97.062  81.016  1.00  0.00           C  
ATOM   2295  O   GLY   171      67.947  96.873  80.392  1.00  0.00           O  
ATOM   2296  N   GLY   172      69.372  98.317  80.928  1.00  0.00           N  
ATOM   2297  H   GLY   172      68.885  98.976  80.337  1.00  0.00           H  
ATOM   2298  CA  GLY   172      70.575  98.798  81.684  1.00  0.00           C  
ATOM   2299  HA2 GLY   172      70.417  98.369  82.673  1.00  0.00           H  
ATOM   2300  HA3 GLY   172      71.506  98.412  81.268  1.00  0.00           H  
ATOM   2301  C   GLY   172      70.710 100.325  81.856  1.00  0.00           C  
ATOM   2302  O   GLY   172      69.709 101.035  82.003  1.00  0.00           O  
ATOM   2303  N   GLY   173      71.973 100.790  81.900  1.00  0.00           N  
ATOM   2304  H   GLY   173      72.711 100.138  81.677  1.00  0.00           H  
ATOM   2305  CA  GLY   173      72.486 102.189  81.972  1.00  0.00           C  
ATOM   2306  HA2 GLY   173      72.235 102.610  82.945  1.00  0.00           H  
ATOM   2307  HA3 GLY   173      73.571 102.183  81.866  1.00  0.00           H  
ATOM   2308  C   GLY   173      71.986 103.040  80.820  1.00  0.00           C  
ATOM   2309  O   GLY   173      71.399 102.501  79.892  1.00  0.00           O  
ATOM   2310  N   GLY   174      72.171 104.383  80.866  1.00  0.00           N  
ATOM   2311  H   GLY   174      72.008 104.814  79.968  1.00  0.00           H  
ATOM   2312  CA  GLY   174      72.709 105.245  81.928  1.00  0.00           C  
ATOM   2313  HA2 GLY   174      72.515 106.302  81.749  1.00  0.00           H  
ATOM   2314  HA3 GLY   174      72.415 104.897  82.919  1.00  0.00           H  
ATOM   2315  C   GLY   174      74.233 105.233  81.968  1.00  0.00           C  
ATOM   2316  O   GLY   174      74.909 104.271  81.533  1.00  0.00           O  
ATOM   2317  N   GLY   175      74.821 106.334  82.380  1.00  0.00           N  
ATOM   2318  H   GLY   175      74.158 107.073  82.566  1.00  0.00           H  
ATOM   2319  CA  GLY   175      76.251 106.653  82.064  1.00  0.00           C  
ATOM   2320  HA2 GLY   175      76.599 107.513  82.636  1.00  0.00           H  
ATOM   2321  HA3 GLY   175      76.895 105.892  82.505  1.00  0.00           H  
ATOM   2322  C   GLY   175      76.628 106.880  80.617  1.00  0.00           C  
ATOM   2323  O   GLY   175      77.812 106.799  80.335  1.00  0.00           O  
ATOM   2324  N   ASN   176      75.680 107.190  79.783  1.00  0.00           N  
ATOM   2325  H   ASN   176      74.706 107.318  80.019  1.00  0.00           H  
ATOM   2326  CA  ASN   176      75.877 107.517  78.400  1.00  0.00           C  
ATOM   2327  HA  ASN   176      76.943 107.730  78.323  1.00  0.00           H  
ATOM   2328  CB  ASN   176      75.207 106.325  77.605  1.00  0.00           C  
ATOM   2329  HB2 ASN   176      75.305 106.580  76.549  1.00  0.00           H  
ATOM   2330  HB3 ASN   176      75.742 105.423  77.900  1.00  0.00           H  
ATOM   2331  CG  ASN   176      73.756 106.189  77.800  1.00  0.00           C  
ATOM   2332  OD1 ASN   176      73.179 106.334  78.834  1.00  0.00           O  
ATOM   2333  ND2 ASN   176      73.063 105.936  76.719  1.00  0.00           N  
ATOM   2334 HD21 ASN   176      72.070 105.758  76.764  1.00  0.00           H  
ATOM   2335 HD22 ASN   176      73.528 105.575  75.898  1.00  0.00           H  
ATOM   2336  C   ASN   176      75.235 108.928  78.193  1.00  0.00           C  
ATOM   2337  O   ASN   176      74.783 109.617  79.173  1.00  0.00           O  
ATOM   2338  N   TYR   177      75.131 109.373  76.913  1.00  0.00           N  
ATOM   2339  H   TYR   177      75.748 108.887  76.279  1.00  0.00           H  
ATOM   2340  CA  TYR   177      74.694 110.700  76.591  1.00  0.00           C  
ATOM   2341  HA  TYR   177      75.346 111.172  77.327  1.00  0.00           H  
ATOM   2342  CB  TYR   177      75.164 111.043  75.151  1.00  0.00           C  
ATOM   2343  HB2 TYR   177      75.417 112.098  75.042  1.00  0.00           H  
ATOM   2344  HB3 TYR   177      76.106 110.513  75.012  1.00  0.00           H  
ATOM   2345  CG  TYR   177      74.282 110.632  74.052  1.00  0.00           C  
ATOM   2346  CD1 TYR   177      74.089 109.234  73.794  1.00  0.00           C  
ATOM   2347  HD1 TYR   177      74.624 108.467  74.334  1.00  0.00           H  
ATOM   2348  CE1 TYR   177      73.260 108.705  72.772  1.00  0.00           C  
ATOM   2349  HE1 TYR   177      73.025 107.654  72.689  1.00  0.00           H  
ATOM   2350  CZ  TYR   177      72.629 109.714  72.027  1.00  0.00           C  
ATOM   2351  OH  TYR   177      71.858 109.426  70.952  1.00  0.00           O  
ATOM   2352  HH  TYR   177      71.899 108.514  70.658  1.00  0.00           H  
ATOM   2353  CE2 TYR   177      72.767 111.065  72.293  1.00  0.00           C  
ATOM   2354  HE2 TYR   177      72.213 111.774  71.697  1.00  0.00           H  
ATOM   2355  CD2 TYR   177      73.517 111.586  73.389  1.00  0.00           C  
ATOM   2356  HD2 TYR   177      73.518 112.651  73.564  1.00  0.00           H  
ATOM   2357  C   TYR   177      73.189 110.830  76.838  1.00  0.00           C  
ATOM   2358  O   TYR   177      72.494 109.888  76.626  1.00  0.00           O  
ATOM   2359  N   GLY   178      72.646 111.817  77.516  1.00  0.00           N  
ATOM   2360  H   GLY   178      71.638 111.855  77.567  1.00  0.00           H  
ATOM   2361  CA  GLY   178      73.338 113.069  78.038  1.00  0.00           C  
ATOM   2362  HA2 GLY   178      72.624 113.702  78.565  1.00  0.00           H  
ATOM   2363  HA3 GLY   178      74.186 112.841  78.684  1.00  0.00           H  
ATOM   2364  C   GLY   178      73.872 113.998  76.918  1.00  0.00           C  
ATOM   2365  O   GLY   178      73.372 114.056  75.815  1.00  0.00           O  
ATOM   2366  N   GLN   179      74.835 114.857  77.327  1.00  0.00           N  
ATOM   2367  H   GLN   179      75.195 114.787  78.268  1.00  0.00           H  
ATOM   2368  CA  GLN   179      75.437 115.895  76.495  1.00  0.00           C  
ATOM   2369  HA  GLN   179      74.576 116.347  76.004  1.00  0.00           H  
ATOM   2370  CB  GLN   179      76.204 116.941  77.307  1.00  0.00           C  
ATOM   2371  HB2 GLN   179      76.923 116.467  77.975  1.00  0.00           H  
ATOM   2372  HB3 GLN   179      76.780 117.629  76.687  1.00  0.00           H  
ATOM   2373  CG  GLN   179      75.274 117.792  78.218  1.00  0.00           C  
ATOM   2374  HG2 GLN   179      74.659 117.130  78.827  1.00  0.00           H  
ATOM   2375  HG3 GLN   179      75.934 118.380  78.857  1.00  0.00           H  
ATOM   2376  CD  GLN   179      74.399 118.807  77.486  1.00  0.00           C  
ATOM   2377  OE1 GLN   179      74.570 119.058  76.297  1.00  0.00           O  
ATOM   2378  NE2 GLN   179      73.529 119.484  78.212  1.00  0.00           N  
ATOM   2379 HE21 GLN   179      73.547 119.420  79.219  1.00  0.00           H  
ATOM   2380 HE22 GLN   179      73.029 120.304  77.897  1.00  0.00           H  
ATOM   2381  C   GLN   179      76.351 115.212  75.447  1.00  0.00           C  
ATOM   2382  O   GLN   179      77.102 114.316  75.771  1.00  0.00           O  
ATOM   2383  N   ASP   180      76.329 115.492  74.149  1.00  0.00           N  
ATOM   2384  H   ASP   180      77.080 115.016  73.669  1.00  0.00           H  
ATOM   2385  CA  ASP   180      75.574 116.404  73.334  1.00  0.00           C  
ATOM   2386  HA  ASP   180      74.592 116.532  73.790  1.00  0.00           H  
ATOM   2387  CB  ASP   180      76.258 117.781  73.464  1.00  0.00           C  
ATOM   2388  HB2 ASP   180      76.534 117.884  74.514  1.00  0.00           H  
ATOM   2389  HB3 ASP   180      77.211 118.016  72.990  1.00  0.00           H  
ATOM   2390  CG  ASP   180      75.250 118.876  72.930  1.00  0.00           C  
ATOM   2391  OD1 ASP   180      75.701 120.017  72.770  1.00  0.00           O  
ATOM   2392  OD2 ASP   180      74.025 118.592  72.636  1.00  0.00           O  
ATOM   2393  C   ASP   180      75.531 116.052  71.784  1.00  0.00           C  
ATOM   2394  O   ASP   180      75.633 116.921  70.931  1.00  0.00           O  
ATOM   2395  N   GLN   181      75.454 114.750  71.437  1.00  0.00           N  
ATOM   2396  H   GLN   181      75.395 114.087  72.196  1.00  0.00           H  
ATOM   2397  CA  GLN   181      75.571 114.273  70.048  1.00  0.00           C  
ATOM   2398  HA  GLN   181      76.111 114.897  69.336  1.00  0.00           H  
ATOM   2399  CB  GLN   181      76.345 112.960  70.041  1.00  0.00           C  
ATOM   2400  HB2 GLN   181      75.740 112.160  70.467  1.00  0.00           H  
ATOM   2401  HB3 GLN   181      76.487 112.612  69.018  1.00  0.00           H  
ATOM   2402  CG  GLN   181      77.746 112.870  70.557  1.00  0.00           C  
ATOM   2403  HG2 GLN   181      78.140 111.866  70.399  1.00  0.00           H  
ATOM   2404  HG3 GLN   181      78.355 113.573  69.990  1.00  0.00           H  
ATOM   2405  CD  GLN   181      77.937 113.385  72.024  1.00  0.00           C  
ATOM   2406  OE1 GLN   181      78.472 114.474  72.264  1.00  0.00           O  
ATOM   2407  NE2 GLN   181      77.464 112.602  72.968  1.00  0.00           N  
ATOM   2408 HE21 GLN   181      77.194 111.664  72.711  1.00  0.00           H  
ATOM   2409 HE22 GLN   181      77.666 112.842  73.928  1.00  0.00           H  
ATOM   2410  C   GLN   181      74.212 113.943  69.354  1.00  0.00           C  
ATOM   2411  O   GLN   181      74.147 113.275  68.321  1.00  0.00           O  
ATOM   2412  N   SER   182      73.190 114.658  69.770  1.00  0.00           N  
ATOM   2413  H   SER   182      73.369 115.341  70.493  1.00  0.00           H  
ATOM   2414  CA  SER   182      71.869 114.533  69.118  1.00  0.00           C  
ATOM   2415  HA  SER   182      71.923 114.003  68.167  1.00  0.00           H  
ATOM   2416  CB  SER   182      70.889 113.783  70.029  1.00  0.00           C  
ATOM   2417  HB2 SER   182      71.218 113.879  71.064  1.00  0.00           H  
ATOM   2418  HB3 SER   182      69.878 114.180  69.936  1.00  0.00           H  
ATOM   2419  OG  SER   182      70.825 112.391  69.623  1.00  0.00           O  
ATOM   2420  HG  SER   182      70.311 112.347  68.813  1.00  0.00           H  
ATOM   2421  C   SER   182      71.319 115.905  68.739  1.00  0.00           C  
ATOM   2422  O   SER   182      70.640 116.558  69.490  1.00  0.00           O  
ATOM   2423  N   SER   183      71.698 116.484  67.563  1.00  0.00           N  
ATOM   2424  H   SER   183      71.092 117.276  67.397  1.00  0.00           H  
ATOM   2425  CA  SER   183      72.657 116.036  66.507  1.00  0.00           C  
ATOM   2426  HA  SER   183      72.529 114.969  66.324  1.00  0.00           H  
ATOM   2427  CB  SER   183      72.438 116.607  65.198  1.00  0.00           C  
ATOM   2428  HB2 SER   183      71.384 116.415  65.000  1.00  0.00           H  
ATOM   2429  HB3 SER   183      72.721 117.660  65.181  1.00  0.00           H  
ATOM   2430  OG  SER   183      73.179 115.979  64.179  1.00  0.00           O  
ATOM   2431  HG  SER   183      73.999 116.441  63.991  1.00  0.00           H  
ATOM   2432  C   SER   183      74.130 116.248  66.973  1.00  0.00           C  
ATOM   2433  O   SER   183      74.444 117.193  67.730  1.00  0.00           O  
ATOM   2434  N   MET   184      74.996 115.355  66.411  1.00  0.00           N  
ATOM   2435  H   MET   184      74.575 114.622  65.858  1.00  0.00           H  
ATOM   2436  CA  MET   184      76.508 115.336  66.437  1.00  0.00           C  
ATOM   2437  HA  MET   184      76.754 115.129  67.478  1.00  0.00           H  
ATOM   2438  CB  MET   184      77.003 114.132  65.686  1.00  0.00           C  
ATOM   2439  HB2 MET   184      76.388 113.270  65.946  1.00  0.00           H  
ATOM   2440  HB3 MET   184      76.960 114.284  64.608  1.00  0.00           H  
ATOM   2441  CG  MET   184      78.407 113.781  66.156  1.00  0.00           C  
ATOM   2442  HG2 MET   184      79.074 114.632  66.023  1.00  0.00           H  
ATOM   2443  HG3 MET   184      78.354 113.585  67.227  1.00  0.00           H  
ATOM   2444  SD  MET   184      79.072 112.261  65.499  1.00  0.00           S  
ATOM   2445  CE  MET   184      77.997 111.068  66.283  1.00  0.00           C  
ATOM   2446  HE1 MET   184      78.106 111.097  67.367  1.00  0.00           H  
ATOM   2447  HE2 MET   184      76.971 111.262  65.968  1.00  0.00           H  
ATOM   2448  HE3 MET   184      78.274 110.053  65.999  1.00  0.00           H  
ATOM   2449  C   MET   184      77.181 116.611  65.974  1.00  0.00           C  
ATOM   2450  O   MET   184      76.737 117.143  64.913  1.00  0.00           O  
ATOM   2451  N   SER   185      78.243 117.063  66.638  1.00  0.00           N  
ATOM   2452  H   SER   185      78.527 116.619  67.500  1.00  0.00           H  
ATOM   2453  CA  SER   185      79.033 118.222  66.241  1.00  0.00           C  
ATOM   2454  HA  SER   185      78.275 118.993  66.104  1.00  0.00           H  
ATOM   2455  CB  SER   185      79.966 118.718  67.369  1.00  0.00           C  
ATOM   2456  HB2 SER   185      80.356 119.712  67.150  1.00  0.00           H  
ATOM   2457  HB3 SER   185      79.388 118.764  68.291  1.00  0.00           H  
ATOM   2458  OG  SER   185      80.970 117.767  67.494  1.00  0.00           O  
ATOM   2459  HG  SER   185      80.695 117.085  68.112  1.00  0.00           H  
ATOM   2460  C   SER   185      79.728 118.084  64.873  1.00  0.00           C  
ATOM   2461  O   SER   185      80.043 116.960  64.363  1.00  0.00           O  
ATOM   2462  N   SER   186      79.923 119.261  64.254  1.00  0.00           N  
ATOM   2463  H   SER   186      79.674 120.047  64.837  1.00  0.00           H  
ATOM   2464  CA  SER   186      80.561 119.547  62.923  1.00  0.00           C  
ATOM   2465  HA  SER   186      80.564 118.709  62.225  1.00  0.00           H  
ATOM   2466  CB  SER   186      79.753 120.573  62.088  1.00  0.00           C  
ATOM   2467  HB2 SER   186      78.761 120.126  62.038  1.00  0.00           H  
ATOM   2468  HB3 SER   186      79.860 121.585  62.480  1.00  0.00           H  
ATOM   2469  OG  SER   186      80.336 120.668  60.792  1.00  0.00           O  
ATOM   2470  HG  SER   186      80.826 121.459  60.557  1.00  0.00           H  
ATOM   2471  C   SER   186      81.936 120.061  63.066  1.00  0.00           C  
ATOM   2472  O   SER   186      82.200 121.062  63.702  1.00  0.00           O  
ATOM   2473  N   GLY   187      82.986 119.437  62.533  1.00  0.00           N  
ATOM   2474  H   GLY   187      83.878 119.728  62.908  1.00  0.00           H  
ATOM   2475  CA  GLY   187      83.121 118.477  61.502  1.00  0.00           C  
ATOM   2476  HA2 GLY   187      82.533 117.600  61.770  1.00  0.00           H  
ATOM   2477  HA3 GLY   187      82.838 118.893  60.535  1.00  0.00           H  
ATOM   2478  C   GLY   187      84.561 118.000  61.286  1.00  0.00           C  
ATOM   2479  O   GLY   187      85.203 117.648  62.313  1.00  0.00           O  
ATOM   2480  N   GLY   188      85.071 117.970  60.026  1.00  0.00           N  
ATOM   2481  H   GLY   188      84.494 118.267  59.252  1.00  0.00           H  
ATOM   2482  CA  GLY   188      86.367 117.552  59.498  1.00  0.00           C  
ATOM   2483  HA2 GLY   188      87.024 118.413  59.371  1.00  0.00           H  
ATOM   2484  HA3 GLY   188      86.925 116.961  60.223  1.00  0.00           H  
ATOM   2485  C   GLY   188      86.265 116.765  58.181  1.00  0.00           C  
ATOM   2486  O   GLY   188      85.584 115.743  58.182  1.00  0.00           O  
ATOM   2487  N   GLY   189      86.891 117.185  57.116  1.00  0.00           N  
ATOM   2488  H   GLY   189      86.628 116.756  56.239  1.00  0.00           H  
ATOM   2489  CA  GLY   189      87.831 118.278  57.039  1.00  0.00           C  
ATOM   2490  HA2 GLY   189      88.126 118.367  55.994  1.00  0.00           H  
ATOM   2491  HA3 GLY   189      87.218 119.156  57.244  1.00  0.00           H  
ATOM   2492  C   GLY   189      89.120 118.112  57.840  1.00  0.00           C  
ATOM   2493  O   GLY   189      89.291 117.170  58.614  1.00  0.00           O  
ATOM   2494  N   SER   190      89.980 119.113  57.640  1.00  0.00           N  
ATOM   2495  H   SER   190      89.853 119.878  56.993  1.00  0.00           H  
ATOM   2496  CA  SER   190      91.302 119.057  58.301  1.00  0.00           C  
ATOM   2497  HA  SER   190      91.789 118.134  57.986  1.00  0.00           H  
ATOM   2498  CB  SER   190      92.258 120.078  57.686  1.00  0.00           C  
ATOM   2499  HB2 SER   190      92.073 121.103  58.008  1.00  0.00           H  
ATOM   2500  HB3 SER   190      93.300 120.005  57.998  1.00  0.00           H  
ATOM   2501  OG  SER   190      92.260 120.023  56.261  1.00  0.00           O  
ATOM   2502  HG  SER   190      93.051 119.488  56.161  1.00  0.00           H  
ATOM   2503  C   SER   190      91.270 119.061  59.835  1.00  0.00           C  
ATOM   2504  O   SER   190      90.468 119.825  60.311  1.00  0.00           O  
ATOM   2505  N   GLY   191      92.117 118.367  60.583  1.00  0.00           N  
ATOM   2506  H   GLY   191      91.994 118.387  61.586  1.00  0.00           H  
ATOM   2507  CA  GLY   191      93.126 117.443  60.075  1.00  0.00           C  
ATOM   2508  HA2 GLY   191      93.480 116.726  60.816  1.00  0.00           H  
ATOM   2509  HA3 GLY   191      92.679 116.761  59.352  1.00  0.00           H  
ATOM   2510  C   GLY   191      94.420 118.152  59.560  1.00  0.00           C  
ATOM   2511  O   GLY   191      94.676 119.308  59.859  1.00  0.00           O  
ATOM   2512  N   GLY   192      95.224 117.352  58.792  1.00  0.00           N  
ATOM   2513  H   GLY   192      94.858 116.454  58.509  1.00  0.00           H  
ATOM   2514  CA  GLY   192      96.409 117.764  58.107  1.00  0.00           C  
ATOM   2515  HA2 GLY   192      97.029 118.372  58.767  1.00  0.00           H  
ATOM   2516  HA3 GLY   192      96.771 116.787  57.786  1.00  0.00           H  
ATOM   2517  C   GLY   192      96.094 118.661  56.795  1.00  0.00           C  
ATOM   2518  O   GLY   192      94.988 118.478  56.248  1.00  0.00           O  
ATOM   2519  N   GLY   193      97.064 119.406  56.398  1.00  0.00           N  
ATOM   2520  H   GLY   193      97.963 119.219  56.820  1.00  0.00           H  
ATOM   2521  CA  GLY   193      96.931 120.356  55.289  1.00  0.00           C  
ATOM   2522  HA2 GLY   193      97.897 120.836  55.133  1.00  0.00           H  
ATOM   2523  HA3 GLY   193      96.600 119.937  54.339  1.00  0.00           H  
ATOM   2524  C   GLY   193      95.969 121.424  55.614  1.00  0.00           C  
ATOM   2525  O   GLY   193      95.842 121.841  56.762  1.00  0.00           O  
ATOM   2526  N   TYR   194      95.260 121.855  54.562  1.00  0.00           N  
ATOM   2527  H   TYR   194      95.471 121.433  53.669  1.00  0.00           H  
ATOM   2528  CA  TYR   194      94.338 122.910  54.539  1.00  0.00           C  
ATOM   2529  HA  TYR   194      94.068 123.169  55.563  1.00  0.00           H  
ATOM   2530  CB  TYR   194      94.911 124.130  53.854  1.00  0.00           C  
ATOM   2531  HB2 TYR   194      95.176 123.882  52.826  1.00  0.00           H  
ATOM   2532  HB3 TYR   194      94.137 124.898  53.857  1.00  0.00           H  
ATOM   2533  CG  TYR   194      96.204 124.700  54.412  1.00  0.00           C  
ATOM   2534  CD1 TYR   194      97.412 124.342  53.723  1.00  0.00           C  
ATOM   2535  HD1 TYR   194      97.436 123.870  52.752  1.00  0.00           H  
ATOM   2536  CE1 TYR   194      98.618 124.695  54.258  1.00  0.00           C  
ATOM   2537  HE1 TYR   194      99.551 124.447  53.775  1.00  0.00           H  
ATOM   2538  CZ  TYR   194      98.643 125.591  55.373  1.00  0.00           C  
ATOM   2539  OH  TYR   194      99.841 126.098  55.760  1.00  0.00           O  
ATOM   2540  HH  TYR   194      99.800 127.002  56.081  1.00  0.00           H  
ATOM   2541  CE2 TYR   194      97.461 125.794  56.161  1.00  0.00           C  
ATOM   2542  HE2 TYR   194      97.559 126.187  57.162  1.00  0.00           H  
ATOM   2543  CD2 TYR   194      96.239 125.281  55.693  1.00  0.00           C  
ATOM   2544  HD2 TYR   194      95.363 125.480  56.293  1.00  0.00           H  
ATOM   2545  C   TYR   194      93.063 122.349  53.828  1.00  0.00           C  
ATOM   2546  O   TYR   194      93.125 121.227  53.315  1.00  0.00           O  
ATOM   2547  N   GLY   195      91.893 123.057  53.892  1.00  0.00           N  
ATOM   2548  H   GLY   195      91.025 122.560  53.757  1.00  0.00           H  
ATOM   2549  CA  GLY   195      91.792 124.477  54.311  1.00  0.00           C  
ATOM   2550  HA2 GLY   195      92.273 124.722  55.258  1.00  0.00           H  
ATOM   2551  HA3 GLY   195      92.180 125.145  53.543  1.00  0.00           H  
ATOM   2552  C   GLY   195      90.321 124.889  54.427  1.00  0.00           C  
ATOM   2553  O   GLY   195      89.513 123.975  54.181  1.00  0.00           O  
ATOM   2554  N   ASN   196      90.006 126.011  55.130  1.00  0.00           N  
ATOM   2555  H   ASN   196      90.749 126.681  55.267  1.00  0.00           H  
ATOM   2556  CA  ASN   196      88.628 126.428  55.539  1.00  0.00           C  
ATOM   2557  HA  ASN   196      88.389 125.669  56.285  1.00  0.00           H  
ATOM   2558  CB  ASN   196      88.824 127.861  56.187  1.00  0.00           C  
ATOM   2559  HB2 ASN   196      89.286 127.747  57.167  1.00  0.00           H  
ATOM   2560  HB3 ASN   196      89.476 128.484  55.575  1.00  0.00           H  
ATOM   2561  CG  ASN   196      87.498 128.559  56.475  1.00  0.00           C  
ATOM   2562  OD1 ASN   196      86.590 127.904  56.936  1.00  0.00           O  
ATOM   2563  ND2 ASN   196      87.252 129.723  55.938  1.00  0.00           N  
ATOM   2564 HD21 ASN   196      86.254 129.872  55.968  1.00  0.00           H  
ATOM   2565 HD22 ASN   196      87.910 130.138  55.295  1.00  0.00           H  
ATOM   2566  C   ASN   196      87.566 126.447  54.391  1.00  0.00           C  
ATOM   2567  O   ASN   196      87.836 126.780  53.221  1.00  0.00           O  
ATOM   2568  N   GLN   197      86.319 126.090  54.792  1.00  0.00           N  
ATOM   2569  H   GLN   197      86.171 126.001  55.788  1.00  0.00           H  
ATOM   2570  CA  GLN   197      85.179 126.164  53.917  1.00  0.00           C  
ATOM   2571  HA  GLN   197      85.446 126.563  52.938  1.00  0.00           H  
ATOM   2572  CB  GLN   197      84.752 124.770  53.551  1.00  0.00           C  
ATOM   2573  HB2 GLN   197      84.552 124.246  54.485  1.00  0.00           H  
ATOM   2574  HB3 GLN   197      83.763 124.921  53.117  1.00  0.00           H  
ATOM   2575  CG  GLN   197      85.684 124.074  52.568  1.00  0.00           C  
ATOM   2576  HG2 GLN   197      86.707 124.424  52.704  1.00  0.00           H  
ATOM   2577  HG3 GLN   197      85.640 123.008  52.790  1.00  0.00           H  
ATOM   2578  CD  GLN   197      85.231 124.184  51.107  1.00  0.00           C  
ATOM   2579  OE1 GLN   197      84.200 124.759  50.780  1.00  0.00           O  
ATOM   2580  NE2 GLN   197      85.926 123.526  50.169  1.00  0.00           N  
ATOM   2581 HE21 GLN   197      86.809 123.074  50.361  1.00  0.00           H  
ATOM   2582 HE22 GLN   197      85.615 123.541  49.208  1.00  0.00           H  
ATOM   2583  C   GLN   197      84.003 127.005  54.425  1.00  0.00           C  
ATOM   2584  O   GLN   197      82.906 126.995  53.841  1.00  0.00           O  
ATOM   2585  N   ASP   198      84.210 127.730  55.519  1.00  0.00           N  
ATOM   2586  H   ASP   198      85.113 127.633  55.961  1.00  0.00           H  
ATOM   2587  CA  ASP   198      83.255 128.468  56.232  1.00  0.00           C  
ATOM   2588  HA  ASP   198      82.262 128.157  55.908  1.00  0.00           H  
ATOM   2589  CB  ASP   198      83.296 128.233  57.724  1.00  0.00           C  
ATOM   2590  HB2 ASP   198      84.340 128.471  57.931  1.00  0.00           H  
ATOM   2591  HB3 ASP   198      82.814 129.003  58.326  1.00  0.00           H  
ATOM   2592  CG  ASP   198      83.056 126.824  58.261  1.00  0.00           C  
ATOM   2593  OD1 ASP   198      83.149 126.785  59.519  1.00  0.00           O  
ATOM   2594  OD2 ASP   198      82.751 125.791  57.587  1.00  0.00           O  
ATOM   2595  C   ASP   198      83.416 129.902  55.841  1.00  0.00           C  
ATOM   2596  O   ASP   198      84.552 130.411  55.877  1.00  0.00           O  
ATOM   2597  N   GLN   199      82.246 130.503  55.515  1.00  0.00           N  
ATOM   2598  H   GLN   199      81.487 129.877  55.288  1.00  0.00           H  
ATOM   2599  CA  GLN   199      82.051 131.941  55.194  1.00  0.00           C  
ATOM   2600  HA  GLN   199      82.288 132.068  54.138  1.00  0.00           H  
ATOM   2601  CB  GLN   199      80.576 132.268  55.308  1.00  0.00           C  
ATOM   2602  HB2 GLN   199      80.245 132.024  56.318  1.00  0.00           H  
ATOM   2603  HB3 GLN   199      80.354 133.317  55.114  1.00  0.00           H  
ATOM   2604  CG  GLN   199      79.705 131.504  54.214  1.00  0.00           C  
ATOM   2605  HG2 GLN   199      78.876 132.134  53.892  1.00  0.00           H  
ATOM   2606  HG3 GLN   199      80.368 131.300  53.373  1.00  0.00           H  
ATOM   2607  CD  GLN   199      79.150 130.218  54.763  1.00  0.00           C  
ATOM   2608  OE1 GLN   199      79.790 129.204  54.741  1.00  0.00           O  
ATOM   2609  NE2 GLN   199      78.041 130.211  55.425  1.00  0.00           N  
ATOM   2610 HE21 GLN   199      77.520 131.052  55.627  1.00  0.00           H  
ATOM   2611 HE22 GLN   199      77.742 129.376  55.908  1.00  0.00           H  
ATOM   2612  C   GLN   199      82.952 132.907  56.013  1.00  0.00           C  
ATOM   2613  O   GLN   199      83.066 132.815  57.174  1.00  0.00           O  
ATOM   2614  N   SER   200      83.627 133.836  55.451  1.00  0.00           N  
ATOM   2615  H   SER   200      84.410 134.292  55.897  1.00  0.00           H  
ATOM   2616  CA  SER   200      83.571 134.223  54.039  1.00  0.00           C  
ATOM   2617  HA  SER   200      82.607 134.146  53.537  1.00  0.00           H  
ATOM   2618  CB  SER   200      83.977 135.671  53.899  1.00  0.00           C  
ATOM   2619  HB2 SER   200      83.875 135.972  52.856  1.00  0.00           H  
ATOM   2620  HB3 SER   200      83.335 136.259  54.554  1.00  0.00           H  
ATOM   2621  OG  SER   200      85.319 135.937  54.367  1.00  0.00           O  
ATOM   2622  HG  SER   200      85.669 136.831  54.396  1.00  0.00           H  
ATOM   2623  C   SER   200      84.490 133.362  53.157  1.00  0.00           C  
ATOM   2624  O   SER   200      84.510 133.532  51.932  1.00  0.00           O  
ATOM   2625  N   GLY   201      85.294 132.471  53.731  1.00  0.00           N  
ATOM   2626  H   GLY   201      85.367 132.449  54.738  1.00  0.00           H  
ATOM   2627  CA  GLY   201      85.848 131.375  52.968  1.00  0.00           C  
ATOM   2628  HA2 GLY   201      86.430 131.711  52.110  1.00  0.00           H  
ATOM   2629  HA3 GLY   201      86.536 130.781  53.569  1.00  0.00           H  
ATOM   2630  C   GLY   201      84.971 130.259  52.377  1.00  0.00           C  
ATOM   2631  O   GLY   201      83.763 130.313  52.505  1.00  0.00           O  
ATOM   2632  N   GLY   202      85.556 129.235  51.728  1.00  0.00           N  
ATOM   2633  H   GLY   202      84.995 128.441  51.456  1.00  0.00           H  
ATOM   2634  CA  GLY   202      86.979 129.262  51.201  1.00  0.00           C  
ATOM   2635  HA2 GLY   202      87.703 129.511  51.977  1.00  0.00           H  
ATOM   2636  HA3 GLY   202      87.254 128.263  50.863  1.00  0.00           H  
ATOM   2637  C   GLY   202      87.220 130.329  50.014  1.00  0.00           C  
ATOM   2638  O   GLY   202      86.281 130.922  49.501  1.00  0.00           O  
ATOM   2639  N   GLY   203      88.447 130.505  49.545  1.00  0.00           N  
ATOM   2640  H   GLY   203      88.514 131.180  48.797  1.00  0.00           H  
ATOM   2641  CA  GLY   203      89.674 129.720  49.802  1.00  0.00           C  
ATOM   2642  HA2 GLY   203      89.463 128.653  49.738  1.00  0.00           H  
ATOM   2643  HA3 GLY   203      90.312 129.988  48.960  1.00  0.00           H  
ATOM   2644  C   GLY   203      90.543 130.024  50.993  1.00  0.00           C  
ATOM   2645  O   GLY   203      90.312 131.004  51.684  1.00  0.00           O  
ATOM   2646  N   GLY   204      91.673 129.308  51.088  1.00  0.00           N  
ATOM   2647  H   GLY   204      91.635 128.498  50.486  1.00  0.00           H  
ATOM   2648  CA  GLY   204      92.812 129.479  51.983  1.00  0.00           C  
ATOM   2649  HA2 GLY   204      93.732 129.212  51.461  1.00  0.00           H  
ATOM   2650  HA3 GLY   204      92.905 130.528  52.261  1.00  0.00           H  
ATOM   2651  C   GLY   204      92.699 128.691  53.233  1.00  0.00           C  
ATOM   2652  O   GLY   204      91.902 127.744  53.290  1.00  0.00           O  
ATOM   2653  N   SER   205      93.618 128.745  54.190  1.00  0.00           N  
ATOM   2654  H   SER   205      93.366 128.045  54.874  1.00  0.00           H  
ATOM   2655  CA  SER   205      94.752 129.670  54.442  1.00  0.00           C  
ATOM   2656  HA  SER   205      94.537 130.568  53.863  1.00  0.00           H  
ATOM   2657  CB  SER   205      94.573 130.094  55.915  1.00  0.00           C  
ATOM   2658  HB2 SER   205      94.613 129.173  56.496  1.00  0.00           H  
ATOM   2659  HB3 SER   205      95.326 130.784  56.296  1.00  0.00           H  
ATOM   2660  OG  SER   205      93.362 130.710  56.086  1.00  0.00           O  
ATOM   2661  HG  SER   205      93.611 131.631  55.984  1.00  0.00           H  
ATOM   2662  C   SER   205      96.170 129.261  54.025  1.00  0.00           C  
ATOM   2663  O   SER   205      97.045 130.080  54.222  1.00  0.00           O  
ATOM   2664  N   GLY   206      96.404 128.223  53.198  1.00  0.00           N  
ATOM   2665  H   GLY   206      95.627 127.658  52.885  1.00  0.00           H  
ATOM   2666  CA  GLY   206      97.792 128.078  52.748  1.00  0.00           C  
ATOM   2667  HA2 GLY   206      98.466 127.787  53.554  1.00  0.00           H  
ATOM   2668  HA3 GLY   206      97.812 127.194  52.111  1.00  0.00           H  
ATOM   2669  C   GLY   206      98.503 129.169  51.938  1.00  0.00           C  
ATOM   2670  O   GLY   206      97.759 129.924  51.256  1.00  0.00           O  
ATOM   2671  N   GLY   207      99.804 129.314  51.880  1.00  0.00           N  
ATOM   2672  H   GLY   207     100.205 130.000  51.257  1.00  0.00           H  
ATOM   2673  CA  GLY   207     100.825 128.406  52.318  1.00  0.00           C  
ATOM   2674  HA2 GLY   207     100.892 128.439  53.405  1.00  0.00           H  
ATOM   2675  HA3 GLY   207     100.577 127.391  52.005  1.00  0.00           H  
ATOM   2676  C   GLY   207     102.131 128.802  51.728  1.00  0.00           C  
ATOM   2677  O   GLY   207     102.653 129.931  51.771  1.00  0.00           O  
ATOM   2678  N   TYR   208     102.782 127.794  51.075  1.00  0.00           N  
ATOM   2679  H   TYR   208     102.320 126.906  50.940  1.00  0.00           H  
ATOM   2680  CA  TYR   208     103.990 128.016  50.264  1.00  0.00           C  
ATOM   2681  HA  TYR   208     104.596 128.715  50.840  1.00  0.00           H  
ATOM   2682  CB  TYR   208     104.852 126.765  50.181  1.00  0.00           C  
ATOM   2683  HB2 TYR   208     105.013 126.492  51.224  1.00  0.00           H  
ATOM   2684  HB3 TYR   208     104.315 125.982  49.645  1.00  0.00           H  
ATOM   2685  CG  TYR   208     106.251 126.975  49.592  1.00  0.00           C  
ATOM   2686  CD1 TYR   208     107.220 127.569  50.389  1.00  0.00           C  
ATOM   2687  HD1 TYR   208     107.007 127.810  51.420  1.00  0.00           H  
ATOM   2688  CE1 TYR   208     108.484 127.881  49.774  1.00  0.00           C  
ATOM   2689  HE1 TYR   208     109.240 128.360  50.379  1.00  0.00           H  
ATOM   2690  CZ  TYR   208     108.824 127.408  48.517  1.00  0.00           C  
ATOM   2691  OH  TYR   208     110.032 127.798  47.988  1.00  0.00           O  
ATOM   2692  HH  TYR   208     110.033 127.463  47.089  1.00  0.00           H  
ATOM   2693  CE2 TYR   208     107.886 126.684  47.761  1.00  0.00           C  
ATOM   2694  HE2 TYR   208     108.131 126.295  46.784  1.00  0.00           H  
ATOM   2695  CD2 TYR   208     106.562 126.534  48.252  1.00  0.00           C  
ATOM   2696  HD2 TYR   208     105.802 126.066  47.643  1.00  0.00           H  
ATOM   2697  C   TYR   208     103.597 128.575  48.921  1.00  0.00           C  
ATOM   2698  O   TYR   208     102.638 128.234  48.170  1.00  0.00           O  
ATOM   2699  N   GLY   209     104.388 129.601  48.568  1.00  0.00           N  
ATOM   2700  H   GLY   209     105.163 129.744  49.199  1.00  0.00           H  
ATOM   2701  CA  GLY   209     104.395 130.360  47.285  1.00  0.00           C  
ATOM   2702  HA2 GLY   209     103.425 130.854  47.332  1.00  0.00           H  
ATOM   2703  HA3 GLY   209     105.258 131.024  47.250  1.00  0.00           H  
ATOM   2704  C   GLY   209     104.495 129.450  46.049  1.00  0.00           C  
ATOM   2705  O   GLY   209     104.923 128.338  46.133  1.00  0.00           O  
ATOM   2706  N   GLN   210     104.037 129.946  44.900  1.00  0.00           N  
ATOM   2707  H   GLN   210     104.087 129.302  44.124  1.00  0.00           H  
ATOM   2708  CA  GLN   210     103.600 131.327  44.449  1.00  0.00           C  
ATOM   2709  HA  GLN   210     103.532 131.266  43.363  1.00  0.00           H  
ATOM   2710  CB  GLN   210     102.041 131.510  44.845  1.00  0.00           C  
ATOM   2711  HB2 GLN   210     101.946 131.683  45.917  1.00  0.00           H  
ATOM   2712  HB3 GLN   210     101.682 132.409  44.344  1.00  0.00           H  
ATOM   2713  CG  GLN   210     101.133 130.286  44.507  1.00  0.00           C  
ATOM   2714  HG2 GLN   210     101.688 129.590  43.877  1.00  0.00           H  
ATOM   2715  HG3 GLN   210     100.812 129.808  45.432  1.00  0.00           H  
ATOM   2716  CD  GLN   210      99.894 130.741  43.713  1.00  0.00           C  
ATOM   2717  OE1 GLN   210     100.005 130.960  42.484  1.00  0.00           O  
ATOM   2718  NE2 GLN   210      98.730 130.719  44.281  1.00  0.00           N  
ATOM   2719 HE21 GLN   210      97.938 131.025  43.733  1.00  0.00           H  
ATOM   2720 HE22 GLN   210      98.599 130.504  45.259  1.00  0.00           H  
ATOM   2721  C   GLN   210     104.529 132.442  44.805  1.00  0.00           C  
ATOM   2722  O   GLN   210     104.141 133.396  45.396  1.00  0.00           O  
ATOM   2723  N   GLN   211     105.832 132.244  44.461  1.00  0.00           N  
ATOM   2724  H   GLN   211     106.173 131.414  43.998  1.00  0.00           H  
ATOM   2725  CA  GLN   211     106.976 133.175  44.759  1.00  0.00           C  
ATOM   2726  HA  GLN   211     106.911 133.513  45.793  1.00  0.00           H  
ATOM   2727  CB  GLN   211     108.372 132.533  44.511  1.00  0.00           C  
ATOM   2728  HB2 GLN   211     108.436 132.112  43.508  1.00  0.00           H  
ATOM   2729  HB3 GLN   211     109.128 133.312  44.609  1.00  0.00           H  
ATOM   2730  CG  GLN   211     108.734 131.530  45.645  1.00  0.00           C  
ATOM   2731  HG2 GLN   211     109.761 131.165  45.653  1.00  0.00           H  
ATOM   2732  HG3 GLN   211     108.507 132.057  46.571  1.00  0.00           H  
ATOM   2733  CD  GLN   211     107.936 130.229  45.570  1.00  0.00           C  
ATOM   2734  OE1 GLN   211     107.470 129.878  44.479  1.00  0.00           O  
ATOM   2735  NE2 GLN   211     107.670 129.508  46.710  1.00  0.00           N  
ATOM   2736 HE21 GLN   211     108.139 129.765  47.566  1.00  0.00           H  
ATOM   2737 HE22 GLN   211     107.129 128.657  46.664  1.00  0.00           H  
ATOM   2738  C   GLN   211     106.778 134.389  43.837  1.00  0.00           C  
ATOM   2739  O   GLN   211     106.499 134.217  42.680  1.00  0.00           O  
ATOM   2740  N   ASP   212     107.063 135.547  44.443  1.00  0.00           N  
ATOM   2741  H   ASP   212     107.103 135.552  45.452  1.00  0.00           H  
ATOM   2742  CA  ASP   212     106.896 136.817  43.786  1.00  0.00           C  
ATOM   2743  HA  ASP   212     107.125 136.588  42.745  1.00  0.00           H  
ATOM   2744  CB  ASP   212     105.425 137.304  43.896  1.00  0.00           C  
ATOM   2745  HB2 ASP   212     104.728 136.467  43.934  1.00  0.00           H  
ATOM   2746  HB3 ASP   212     105.230 137.896  44.790  1.00  0.00           H  
ATOM   2747  CG  ASP   212     104.975 138.224  42.762  1.00  0.00           C  
ATOM   2748  OD1 ASP   212     103.894 138.818  42.846  1.00  0.00           O  
ATOM   2749  OD2 ASP   212     105.640 138.276  41.730  1.00  0.00           O  
ATOM   2750  C   ASP   212     107.896 137.927  44.113  1.00  0.00           C  
ATOM   2751  O   ASP   212     108.497 137.889  45.192  1.00  0.00           O  
ATOM   2752  N   ARG   213     108.197 138.915  43.260  1.00  0.00           N  
ATOM   2753  H   ARG   213     107.800 138.823  42.336  1.00  0.00           H  
ATOM   2754  CA  ARG   213     108.811 140.190  43.566  1.00  0.00           C  
ATOM   2755  HA  ARG   213     108.877 140.317  44.647  1.00  0.00           H  
ATOM   2756  CB  ARG   213     110.246 140.255  43.147  1.00  0.00           C  
ATOM   2757  HB2 ARG   213     110.490 140.148  42.090  1.00  0.00           H  
ATOM   2758  HB3 ARG   213     110.528 141.292  43.329  1.00  0.00           H  
ATOM   2759  CG  ARG   213     111.164 139.181  43.779  1.00  0.00           C  
ATOM   2760  HG2 ARG   213     110.907 138.126  43.683  1.00  0.00           H  
ATOM   2761  HG3 ARG   213     112.153 139.293  43.334  1.00  0.00           H  
ATOM   2762  CD  ARG   213     111.331 139.576  45.282  1.00  0.00           C  
ATOM   2763  HD2 ARG   213     112.140 140.305  45.297  1.00  0.00           H  
ATOM   2764  HD3 ARG   213     110.448 140.015  45.746  1.00  0.00           H  
ATOM   2765  NE  ARG   213     111.855 138.423  46.100  1.00  0.00           N  
ATOM   2766  HE  ARG   213     111.970 137.523  45.656  1.00  0.00           H  
ATOM   2767  CZ  ARG   213     112.301 138.431  47.267  1.00  0.00           C  
ATOM   2768  NH1 ARG   213     112.097 139.496  48.003  1.00  0.00           N  
ATOM   2769 HH11 ARG   213     112.613 139.686  48.850  1.00  0.00           H  
ATOM   2770 HH12 ARG   213     111.426 140.176  47.676  1.00  0.00           H  
ATOM   2771  NH2 ARG   213     112.919 137.390  47.728  1.00  0.00           N  
ATOM   2772 HH21 ARG   213     113.143 137.352  48.711  1.00  0.00           H  
ATOM   2773 HH22 ARG   213     112.985 136.545  47.177  1.00  0.00           H  
ATOM   2774  C   ARG   213     107.954 141.438  43.226  1.00  0.00           C  
ATOM   2775  O   ARG   213     108.263 142.204  42.314  1.00  0.00           O  
ATOM   2776  N   GLY   214     106.883 141.729  43.995  1.00  0.00           N  
ATOM   2777  H   GLY   214     106.388 142.600  43.867  1.00  0.00           H  
ATOM   2778  CA  GLY   214     106.593 141.185  45.365  1.00  0.00           C  
ATOM   2779  HA2 GLY   214     105.551 141.402  45.602  1.00  0.00           H  
ATOM   2780  HA3 GLY   214     106.692 140.105  45.469  1.00  0.00           H  
ATOM   2781  C   GLY   214     107.306 141.850  46.445  1.00  0.00           C  
ATOM   2782  O   GLY   214     107.407 143.069  46.391  1.00  0.00           O  
ATOM   2783  OXT GLY   214     107.860 141.165  47.321  1.00  0.00           O  
TER    2784      GLY   214 
END   
