# Supplementary material for: Visualization of oligomerization, clustering, and density transition of intrinsically disordered proteins
Source: Natl Sci Rev. 2026 Feb 14;13(7):nwag107. doi: 10.1093/nsr/nwag107 (PMC13114874; doi:10.1093/nsr/nwag107)
Supplement: nwag107_Supplemental_Files [file nwag107_supplemental_files.zip › SI-MD-Structures/MD-Sturctures/frame12.pdb]

CRYST1  135.019  149.174  136.782  90.00  90.00  90.00               1
ATOM      1  N   MET     1      22.208  51.989 101.006  1.00  0.00           N  
ATOM      2  H1  MET     1      21.838  52.436 101.833  1.00  0.00           H  
ATOM      3  H2  MET     1      21.482  51.871 100.315  1.00  0.00           H  
ATOM      4  H3  MET     1      22.552  51.101 101.342  1.00  0.00           H  
ATOM      5  CA  MET     1      23.265  52.812 100.408  1.00  0.00           C  
ATOM      6  HA  MET     1      24.142  52.966 101.037  1.00  0.00           H  
ATOM      7  CB  MET     1      23.898  52.137  99.191  1.00  0.00           C  
ATOM      8  HB2 MET     1      23.166  51.724  98.497  1.00  0.00           H  
ATOM      9  HB3 MET     1      24.401  52.793  98.481  1.00  0.00           H  
ATOM     10  CG  MET     1      24.975  51.075  99.586  1.00  0.00           C  
ATOM     11  HG2 MET     1      25.935  51.544  99.804  1.00  0.00           H  
ATOM     12  HG3 MET     1      24.520  50.550 100.426  1.00  0.00           H  
ATOM     13  SD  MET     1      25.343  49.857  98.336  1.00  0.00           S  
ATOM     14  CE  MET     1      26.518  50.698  97.346  1.00  0.00           C  
ATOM     15  HE1 MET     1      27.343  50.917  98.024  1.00  0.00           H  
ATOM     16  HE2 MET     1      27.031  50.011  96.673  1.00  0.00           H  
ATOM     17  HE3 MET     1      26.233  51.581  96.773  1.00  0.00           H  
ATOM     18  C   MET     1      22.659  54.165 100.070  1.00  0.00           C  
ATOM     19  O   MET     1      21.494  54.223  99.620  1.00  0.00           O  
ATOM     20  N   ALA     2      23.318  55.317 100.119  1.00  0.00           N  
ATOM     21  H   ALA     2      22.665  56.045  99.867  1.00  0.00           H  
ATOM     22  CA  ALA     2      24.663  55.791 100.638  1.00  0.00           C  
ATOM     23  HA  ALA     2      24.664  56.875 100.524  1.00  0.00           H  
ATOM     24  CB  ALA     2      24.791  55.479 102.142  1.00  0.00           C  
ATOM     25  HB1 ALA     2      24.941  54.404 102.241  1.00  0.00           H  
ATOM     26  HB2 ALA     2      25.679  55.993 102.509  1.00  0.00           H  
ATOM     27  HB3 ALA     2      23.868  55.817 102.613  1.00  0.00           H  
ATOM     28  C   ALA     2      25.858  55.133  99.788  1.00  0.00           C  
ATOM     29  O   ALA     2      26.438  54.166 100.236  1.00  0.00           O  
ATOM     30  N   SER     3      26.189  55.698  98.596  1.00  0.00           N  
ATOM     31  H   SER     3      26.878  55.190  98.061  1.00  0.00           H  
ATOM     32  CA  SER     3      25.710  56.979  98.101  1.00  0.00           C  
ATOM     33  HA  SER     3      24.689  57.158  98.438  1.00  0.00           H  
ATOM     34  CB  SER     3      26.567  58.129  98.672  1.00  0.00           C  
ATOM     35  HB2 SER     3      26.042  59.056  98.440  1.00  0.00           H  
ATOM     36  HB3 SER     3      26.554  57.856  99.727  1.00  0.00           H  
ATOM     37  OG  SER     3      27.822  58.176  98.037  1.00  0.00           O  
ATOM     38  HG  SER     3      28.410  57.649  98.583  1.00  0.00           H  
ATOM     39  C   SER     3      25.561  57.056  96.548  1.00  0.00           C  
ATOM     40  O   SER     3      24.729  56.357  96.024  1.00  0.00           O  
ATOM     41  N   ASN     4      26.204  58.055  95.806  1.00  0.00           N  
ATOM     42  H   ASN     4      26.814  58.713  96.270  1.00  0.00           H  
ATOM     43  CA  ASN     4      26.088  58.224  94.327  1.00  0.00           C  
ATOM     44  HA  ASN     4      26.688  59.072  93.998  1.00  0.00           H  
ATOM     45  CB  ASN     4      26.754  57.036  93.630  1.00  0.00           C  
ATOM     46  HB2 ASN     4      27.697  56.767  94.107  1.00  0.00           H  
ATOM     47  HB3 ASN     4      26.062  56.219  93.834  1.00  0.00           H  
ATOM     48  CG  ASN     4      26.846  57.156  92.142  1.00  0.00           C  
ATOM     49  OD1 ASN     4      26.743  58.244  91.598  1.00  0.00           O  
ATOM     50  ND2 ASN     4      26.781  56.089  91.336  1.00  0.00           N  
ATOM     51 HD21 ASN     4      26.571  56.200  90.354  1.00  0.00           H  
ATOM     52 HD22 ASN     4      26.581  55.231  91.829  1.00  0.00           H  
ATOM     53  C   ASN     4      24.699  58.517  93.812  1.00  0.00           C  
ATOM     54  O   ASN     4      24.151  57.793  93.004  1.00  0.00           O  
ATOM     55  N   ASP     5      23.905  59.477  94.228  1.00  0.00           N  
ATOM     56  H   ASP     5      22.962  59.385  93.879  1.00  0.00           H  
ATOM     57  CA  ASP     5      24.197  60.638  95.183  1.00  0.00           C  
ATOM     58  HA  ASP     5      23.558  61.452  94.841  1.00  0.00           H  
ATOM     59  CB  ASP     5      23.793  60.419  96.694  1.00  0.00           C  
ATOM     60  HB2 ASP     5      24.422  59.635  97.114  1.00  0.00           H  
ATOM     61  HB3 ASP     5      23.885  61.307  97.319  1.00  0.00           H  
ATOM     62  CG  ASP     5      22.350  59.998  96.719  1.00  0.00           C  
ATOM     63  OD1 ASP     5      21.496  60.442  95.893  1.00  0.00           O  
ATOM     64  OD2 ASP     5      22.020  59.158  97.588  1.00  0.00           O  
ATOM     65  C   ASP     5      25.634  61.285  95.105  1.00  0.00           C  
ATOM     66  O   ASP     5      26.480  60.983  95.991  1.00  0.00           O  
ATOM     67  N   TYR     6      25.940  61.968  93.993  1.00  0.00           N  
ATOM     68  H   TYR     6      25.224  62.320  93.373  1.00  0.00           H  
ATOM     69  CA  TYR     6      27.301  62.330  93.698  1.00  0.00           C  
ATOM     70  HA  TYR     6      27.932  62.079  94.551  1.00  0.00           H  
ATOM     71  CB  TYR     6      27.915  61.446  92.527  1.00  0.00           C  
ATOM     72  HB2 TYR     6      27.820  60.364  92.616  1.00  0.00           H  
ATOM     73  HB3 TYR     6      27.250  61.540  91.669  1.00  0.00           H  
ATOM     74  CG  TYR     6      29.274  61.890  92.177  1.00  0.00           C  
ATOM     75  CD1 TYR     6      29.593  62.239  90.813  1.00  0.00           C  
ATOM     76  HD1 TYR     6      28.804  62.282  90.076  1.00  0.00           H  
ATOM     77  CE1 TYR     6      30.969  62.650  90.482  1.00  0.00           C  
ATOM     78  HE1 TYR     6      31.263  62.898  89.473  1.00  0.00           H  
ATOM     79  CZ  TYR     6      31.909  62.673  91.531  1.00  0.00           C  
ATOM     80  OH  TYR     6      33.179  63.024  91.290  1.00  0.00           O  
ATOM     81  HH  TYR     6      33.521  62.862  90.408  1.00  0.00           H  
ATOM     82  CE2 TYR     6      31.586  62.327  92.871  1.00  0.00           C  
ATOM     83  HE2 TYR     6      32.344  62.335  93.640  1.00  0.00           H  
ATOM     84  CD2 TYR     6      30.273  62.038  93.205  1.00  0.00           C  
ATOM     85  HD2 TYR     6      30.085  61.772  94.235  1.00  0.00           H  
ATOM     86  C   TYR     6      27.508  63.838  93.436  1.00  0.00           C  
ATOM     87  O   TYR     6      26.885  64.343  92.525  1.00  0.00           O  
ATOM     88  N   THR     7      28.386  64.522  94.138  1.00  0.00           N  
ATOM     89  H   THR     7      28.829  64.016  94.892  1.00  0.00           H  
ATOM     90  CA  THR     7      29.096  65.789  93.788  1.00  0.00           C  
ATOM     91  HA  THR     7      29.043  66.091  92.742  1.00  0.00           H  
ATOM     92  CB  THR     7      28.427  66.826  94.689  1.00  0.00           C  
ATOM     93  HB  THR     7      27.385  66.921  94.384  1.00  0.00           H  
ATOM     94  CG2 THR     7      28.586  66.758  96.186  1.00  0.00           C  
ATOM     95 HG21 THR     7      27.941  67.560  96.547  1.00  0.00           H  
ATOM     96 HG22 THR     7      28.141  65.805  96.471  1.00  0.00           H  
ATOM     97 HG23 THR     7      29.602  66.757  96.580  1.00  0.00           H  
ATOM     98  OG1 THR     7      29.053  68.083  94.447  1.00  0.00           O  
ATOM     99  HG1 THR     7      28.979  68.311  93.518  1.00  0.00           H  
ATOM    100  C   THR     7      30.609  65.596  93.911  1.00  0.00           C  
ATOM    101  O   THR     7      31.132  65.043  94.905  1.00  0.00           O  
ATOM    102  N   GLN     8      31.383  66.151  92.976  1.00  0.00           N  
ATOM    103  H   GLN     8      30.812  66.553  92.246  1.00  0.00           H  
ATOM    104  CA  GLN     8      32.841  66.374  93.149  1.00  0.00           C  
ATOM    105  HA  GLN     8      33.213  65.350  93.114  1.00  0.00           H  
ATOM    106  CB  GLN     8      33.324  67.239  91.934  1.00  0.00           C  
ATOM    107  HB2 GLN     8      32.690  68.075  91.638  1.00  0.00           H  
ATOM    108  HB3 GLN     8      34.311  67.608  92.211  1.00  0.00           H  
ATOM    109  CG  GLN     8      33.524  66.329  90.667  1.00  0.00           C  
ATOM    110  HG2 GLN     8      34.206  66.931  90.066  1.00  0.00           H  
ATOM    111  HG3 GLN     8      33.943  65.362  90.947  1.00  0.00           H  
ATOM    112  CD  GLN     8      32.359  66.318  89.688  1.00  0.00           C  
ATOM    113  OE1 GLN     8      31.761  67.273  89.414  1.00  0.00           O  
ATOM    114  NE2 GLN     8      32.120  65.332  88.907  1.00  0.00           N  
ATOM    115 HE21 GLN     8      32.800  64.588  88.853  1.00  0.00           H  
ATOM    116 HE22 GLN     8      31.307  65.472  88.325  1.00  0.00           H  
ATOM    117  C   GLN     8      33.248  67.070  94.445  1.00  0.00           C  
ATOM    118  O   GLN     8      32.412  67.840  94.995  1.00  0.00           O  
ATOM    119  N   GLN     9      34.444  66.824  95.061  1.00  0.00           N  
ATOM    120  H   GLN     9      34.728  67.609  95.630  1.00  0.00           H  
ATOM    121  CA  GLN     9      35.367  65.705  95.013  1.00  0.00           C  
ATOM    122  HA  GLN     9      36.178  65.838  95.730  1.00  0.00           H  
ATOM    123  CB  GLN     9      34.693  64.482  95.512  1.00  0.00           C  
ATOM    124  HB2 GLN     9      33.681  64.442  95.110  1.00  0.00           H  
ATOM    125  HB3 GLN     9      35.216  63.558  95.264  1.00  0.00           H  
ATOM    126  CG  GLN     9      34.425  64.559  97.001  1.00  0.00           C  
ATOM    127  HG2 GLN     9      33.855  65.483  97.095  1.00  0.00           H  
ATOM    128  HG3 GLN     9      33.745  63.769  97.322  1.00  0.00           H  
ATOM    129  CD  GLN     9      35.719  64.473  97.760  1.00  0.00           C  
ATOM    130  OE1 GLN     9      36.688  63.884  97.338  1.00  0.00           O  
ATOM    131  NE2 GLN     9      35.738  65.011  98.996  1.00  0.00           N  
ATOM    132 HE21 GLN     9      34.925  65.532  99.292  1.00  0.00           H  
ATOM    133 HE22 GLN     9      36.594  64.910  99.523  1.00  0.00           H  
ATOM    134  C   GLN     9      36.187  65.445  93.713  1.00  0.00           C  
ATOM    135  O   GLN     9      35.675  64.950  92.731  1.00  0.00           O  
ATOM    136  N   ALA    10      37.456  65.808  93.684  1.00  0.00           N  
ATOM    137  H   ALA    10      37.940  65.523  92.845  1.00  0.00           H  
ATOM    138  CA  ALA    10      38.057  66.823  94.586  1.00  0.00           C  
ATOM    139  HA  ALA    10      37.295  67.401  95.109  1.00  0.00           H  
ATOM    140  CB  ALA    10      39.040  66.119  95.527  1.00  0.00           C  
ATOM    141  HB1 ALA    10      38.594  65.498  96.304  1.00  0.00           H  
ATOM    142  HB2 ALA    10      39.705  65.527  94.899  1.00  0.00           H  
ATOM    143  HB3 ALA    10      39.599  66.942  95.971  1.00  0.00           H  
ATOM    144  C   ALA    10      38.896  67.868  93.705  1.00  0.00           C  
ATOM    145  O   ALA    10      40.156  67.874  93.663  1.00  0.00           O  
ATOM    146  N   THR    11      38.202  68.579  92.855  1.00  0.00           N  
ATOM    147  H   THR    11      37.196  68.514  92.926  1.00  0.00           H  
ATOM    148  CA  THR    11      38.796  69.563  91.984  1.00  0.00           C  
ATOM    149  HA  THR    11      39.574  68.981  91.490  1.00  0.00           H  
ATOM    150  CB  THR    11      37.803  70.141  90.896  1.00  0.00           C  
ATOM    151  HB  THR    11      38.377  70.592  90.086  1.00  0.00           H  
ATOM    152  CG2 THR    11      36.937  68.982  90.397  1.00  0.00           C  
ATOM    153 HG21 THR    11      37.560  68.139  90.097  1.00  0.00           H  
ATOM    154 HG22 THR    11      36.200  68.690  91.145  1.00  0.00           H  
ATOM    155 HG23 THR    11      36.307  69.312  89.571  1.00  0.00           H  
ATOM    156  OG1 THR    11      36.921  71.006  91.564  1.00  0.00           O  
ATOM    157  HG1 THR    11      36.382  71.392  90.870  1.00  0.00           H  
ATOM    158  C   THR    11      39.496  70.700  92.799  1.00  0.00           C  
ATOM    159  O   THR    11      38.993  71.144  93.830  1.00  0.00           O  
ATOM    160  N   GLN    12      40.535  71.388  92.306  1.00  0.00           N  
ATOM    161  H   GLN    12      40.968  71.987  92.994  1.00  0.00           H  
ATOM    162  CA  GLN    12      41.264  71.263  91.081  1.00  0.00           C  
ATOM    163  HA  GLN    12      41.042  70.294  90.633  1.00  0.00           H  
ATOM    164  CB  GLN    12      40.711  72.414  90.154  1.00  0.00           C  
ATOM    165  HB2 GLN    12      39.642  72.249  90.021  1.00  0.00           H  
ATOM    166  HB3 GLN    12      40.776  73.355  90.700  1.00  0.00           H  
ATOM    167  CG  GLN    12      41.303  72.559  88.774  1.00  0.00           C  
ATOM    168  HG2 GLN    12      42.369  72.788  88.759  1.00  0.00           H  
ATOM    169  HG3 GLN    12      41.184  71.664  88.163  1.00  0.00           H  
ATOM    170  CD  GLN    12      40.575  73.672  87.945  1.00  0.00           C  
ATOM    171  OE1 GLN    12      40.233  74.698  88.427  1.00  0.00           O  
ATOM    172  NE2 GLN    12      40.633  73.601  86.620  1.00  0.00           N  
ATOM    173 HE21 GLN    12      40.500  74.407  86.025  1.00  0.00           H  
ATOM    174 HE22 GLN    12      40.867  72.722  86.181  1.00  0.00           H  
ATOM    175  C   GLN    12      42.782  71.346  91.259  1.00  0.00           C  
ATOM    176  O   GLN    12      43.204  72.181  92.050  1.00  0.00           O  
ATOM    177  N   SER    13      43.673  70.691  90.523  1.00  0.00           N  
ATOM    178  H   SER    13      43.306  70.020  89.863  1.00  0.00           H  
ATOM    179  CA  SER    13      45.124  70.864  90.473  1.00  0.00           C  
ATOM    180  HA  SER    13      45.387  71.091  91.507  1.00  0.00           H  
ATOM    181  CB  SER    13      45.816  69.492  90.264  1.00  0.00           C  
ATOM    182  HB2 SER    13      45.589  68.855  91.119  1.00  0.00           H  
ATOM    183  HB3 SER    13      45.505  68.958  89.366  1.00  0.00           H  
ATOM    184  OG  SER    13      47.274  69.685  90.270  1.00  0.00           O  
ATOM    185  HG  SER    13      47.636  69.140  90.972  1.00  0.00           H  
ATOM    186  C   SER    13      45.499  71.961  89.482  1.00  0.00           C  
ATOM    187  O   SER    13      45.555  71.633  88.243  1.00  0.00           O  
ATOM    188  N   TYR    14      45.593  73.134  90.055  1.00  0.00           N  
ATOM    189  H   TYR    14      45.422  73.241  91.045  1.00  0.00           H  
ATOM    190  CA  TYR    14      45.829  74.402  89.288  1.00  0.00           C  
ATOM    191  HA  TYR    14      46.095  75.202  89.979  1.00  0.00           H  
ATOM    192  CB  TYR    14      47.022  74.264  88.359  1.00  0.00           C  
ATOM    193  HB2 TYR    14      46.883  73.448  87.649  1.00  0.00           H  
ATOM    194  HB3 TYR    14      47.081  75.129  87.699  1.00  0.00           H  
ATOM    195  CG  TYR    14      48.423  73.992  88.837  1.00  0.00           C  
ATOM    196  CD1 TYR    14      48.936  72.705  88.996  1.00  0.00           C  
ATOM    197  HD1 TYR    14      48.413  71.861  88.571  1.00  0.00           H  
ATOM    198  CE1 TYR    14      50.103  72.446  89.705  1.00  0.00           C  
ATOM    199  HE1 TYR    14      50.547  71.464  89.773  1.00  0.00           H  
ATOM    200  CZ  TYR    14      50.958  73.561  90.118  1.00  0.00           C  
ATOM    201  OH  TYR    14      52.202  73.460  90.698  1.00  0.00           O  
ATOM    202  HH  TYR    14      52.373  72.529  90.859  1.00  0.00           H  
ATOM    203  CE2 TYR    14      50.479  74.842  89.903  1.00  0.00           C  
ATOM    204  HE2 TYR    14      51.091  75.624  90.327  1.00  0.00           H  
ATOM    205  CD2 TYR    14      49.187  75.070  89.382  1.00  0.00           C  
ATOM    206  HD2 TYR    14      48.751  76.047  89.233  1.00  0.00           H  
ATOM    207  C   TYR    14      44.576  74.737  88.392  1.00  0.00           C  
ATOM    208  O   TYR    14      44.491  74.428  87.207  1.00  0.00           O  
ATOM    209  N   GLY    15      43.489  75.378  88.892  1.00  0.00           N  
ATOM    210  H   GLY    15      42.684  75.573  88.314  1.00  0.00           H  
ATOM    211  CA  GLY    15      43.427  75.682  90.324  1.00  0.00           C  
ATOM    212  HA2 GLY    15      42.377  75.940  90.456  1.00  0.00           H  
ATOM    213  HA3 GLY    15      43.588  74.850  91.009  1.00  0.00           H  
ATOM    214  C   GLY    15      44.154  76.947  90.781  1.00  0.00           C  
ATOM    215  O   GLY    15      44.931  77.642  90.081  1.00  0.00           O  
ATOM    216  N   ALA    16      43.685  77.424  91.991  1.00  0.00           N  
ATOM    217  H   ALA    16      42.861  77.018  92.408  1.00  0.00           H  
ATOM    218  CA  ALA    16      43.878  78.835  92.415  1.00  0.00           C  
ATOM    219  HA  ALA    16      44.163  79.474  91.580  1.00  0.00           H  
ATOM    220  CB  ALA    16      42.553  79.334  93.015  1.00  0.00           C  
ATOM    221  HB1 ALA    16      42.706  80.332  93.426  1.00  0.00           H  
ATOM    222  HB2 ALA    16      41.772  79.454  92.263  1.00  0.00           H  
ATOM    223  HB3 ALA    16      42.186  78.662  93.790  1.00  0.00           H  
ATOM    224  C   ALA    16      44.934  78.990  93.472  1.00  0.00           C  
ATOM    225  O   ALA    16      45.156  80.056  94.048  1.00  0.00           O  
ATOM    226  N   TYR    17      45.610  77.833  93.771  1.00  0.00           N  
ATOM    227  H   TYR    17      45.435  77.004  93.220  1.00  0.00           H  
ATOM    228  CA  TYR    17      46.579  77.672  94.883  1.00  0.00           C  
ATOM    229  HA  TYR    17      46.697  78.648  95.354  1.00  0.00           H  
ATOM    230  CB  TYR    17      45.770  76.849  95.999  1.00  0.00           C  
ATOM    231  HB2 TYR    17      45.560  75.842  95.636  1.00  0.00           H  
ATOM    232  HB3 TYR    17      46.392  76.584  96.854  1.00  0.00           H  
ATOM    233  CG  TYR    17      44.498  77.391  96.533  1.00  0.00           C  
ATOM    234  CD1 TYR    17      44.511  78.500  97.418  1.00  0.00           C  
ATOM    235  HD1 TYR    17      45.463  78.891  97.745  1.00  0.00           H  
ATOM    236  CE1 TYR    17      43.316  78.960  97.971  1.00  0.00           C  
ATOM    237  HE1 TYR    17      43.258  79.710  98.745  1.00  0.00           H  
ATOM    238  CZ  TYR    17      42.034  78.409  97.667  1.00  0.00           C  
ATOM    239  OH  TYR    17      40.845  78.864  98.077  1.00  0.00           O  
ATOM    240  HH  TYR    17      40.110  78.472  97.600  1.00  0.00           H  
ATOM    241  CE2 TYR    17      42.045  77.271  96.758  1.00  0.00           C  
ATOM    242  HE2 TYR    17      41.101  76.861  96.430  1.00  0.00           H  
ATOM    243  CD2 TYR    17      43.276  76.838  96.213  1.00  0.00           C  
ATOM    244  HD2 TYR    17      43.214  76.047  95.479  1.00  0.00           H  
ATOM    245  C   TYR    17      47.963  77.069  94.566  1.00  0.00           C  
ATOM    246  O   TYR    17      48.347  75.980  95.062  1.00  0.00           O  
ATOM    247  N   PRO    18      48.689  77.579  93.464  1.00  0.00           N  
ATOM    248  CD  PRO    18      48.288  78.816  92.798  1.00  0.00           C  
ATOM    249  HD2 PRO    18      48.001  79.589  93.512  1.00  0.00           H  
ATOM    250  HD3 PRO    18      47.380  78.635  92.224  1.00  0.00           H  
ATOM    251  CG  PRO    18      49.554  79.214  92.015  1.00  0.00           C  
ATOM    252  HG2 PRO    18      50.255  79.823  92.586  1.00  0.00           H  
ATOM    253  HG3 PRO    18      49.316  79.679  91.058  1.00  0.00           H  
ATOM    254  CB  PRO    18      50.250  77.929  91.647  1.00  0.00           C  
ATOM    255  HB2 PRO    18      51.309  78.071  91.431  1.00  0.00           H  
ATOM    256  HB3 PRO    18      49.824  77.494  90.743  1.00  0.00           H  
ATOM    257  CA  PRO    18      49.906  77.043  92.865  1.00  0.00           C  
ATOM    258  HA  PRO    18      49.633  76.025  92.588  1.00  0.00           H  
ATOM    259  C   PRO    18      51.100  77.070  93.874  1.00  0.00           C  
ATOM    260  O   PRO    18      51.178  78.006  94.695  1.00  0.00           O  
ATOM    261  N   THR    19      52.084  76.166  93.762  1.00  0.00           N  
ATOM    262  H   THR    19      51.883  75.331  93.230  1.00  0.00           H  
ATOM    263  CA  THR    19      53.248  76.140  94.602  1.00  0.00           C  
ATOM    264  HA  THR    19      52.989  76.477  95.606  1.00  0.00           H  
ATOM    265  CB  THR    19      53.808  74.724  94.849  1.00  0.00           C  
ATOM    266  HB  THR    19      54.093  74.330  93.873  1.00  0.00           H  
ATOM    267  CG2 THR    19      54.979  74.720  95.784  1.00  0.00           C  
ATOM    268 HG21 THR    19      54.755  75.247  96.710  1.00  0.00           H  
ATOM    269 HG22 THR    19      55.338  73.707  95.969  1.00  0.00           H  
ATOM    270 HG23 THR    19      55.826  75.116  95.223  1.00  0.00           H  
ATOM    271  OG1 THR    19      52.748  73.952  95.369  1.00  0.00           O  
ATOM    272  HG1 THR    19      52.099  73.754  94.690  1.00  0.00           H  
ATOM    273  C   THR    19      54.361  77.100  94.154  1.00  0.00           C  
ATOM    274  O   THR    19      54.814  77.086  92.952  1.00  0.00           O  
ATOM    275  N   GLN    20      54.785  77.919  95.076  1.00  0.00           N  
ATOM    276  H   GLN    20      54.277  77.925  95.949  1.00  0.00           H  
ATOM    277  CA  GLN    20      55.977  78.796  94.963  1.00  0.00           C  
ATOM    278  HA  GLN    20      55.887  79.329  94.016  1.00  0.00           H  
ATOM    279  CB  GLN    20      55.842  79.823  96.076  1.00  0.00           C  
ATOM    280  HB2 GLN    20      54.850  80.272  96.009  1.00  0.00           H  
ATOM    281  HB3 GLN    20      55.979  79.260  96.999  1.00  0.00           H  
ATOM    282  CG  GLN    20      56.862  80.961  96.034  1.00  0.00           C  
ATOM    283  HG2 GLN    20      56.481  81.603  96.829  1.00  0.00           H  
ATOM    284  HG3 GLN    20      57.859  80.593  96.280  1.00  0.00           H  
ATOM    285  CD  GLN    20      56.977  81.664  94.653  1.00  0.00           C  
ATOM    286  OE1 GLN    20      56.019  82.206  94.114  1.00  0.00           O  
ATOM    287  NE2 GLN    20      58.219  81.747  94.214  1.00  0.00           N  
ATOM    288 HE21 GLN    20      58.958  81.192  94.623  1.00  0.00           H  
ATOM    289 HE22 GLN    20      58.499  82.464  93.559  1.00  0.00           H  
ATOM    290  C   GLN    20      57.330  78.077  94.990  1.00  0.00           C  
ATOM    291  O   GLN    20      57.523  77.256  95.847  1.00  0.00           O  
ATOM    292  N   PRO    21      58.332  78.404  94.201  1.00  0.00           N  
ATOM    293  CD  PRO    21      58.149  78.719  92.820  1.00  0.00           C  
ATOM    294  HD2 PRO    21      58.522  79.730  92.658  1.00  0.00           H  
ATOM    295  HD3 PRO    21      57.114  78.843  92.501  1.00  0.00           H  
ATOM    296  CG  PRO    21      59.118  77.891  92.019  1.00  0.00           C  
ATOM    297  HG2 PRO    21      59.315  78.410  91.081  1.00  0.00           H  
ATOM    298  HG3 PRO    21      58.615  76.939  91.845  1.00  0.00           H  
ATOM    299  CB  PRO    21      60.388  77.817  92.893  1.00  0.00           C  
ATOM    300  HB2 PRO    21      61.057  78.667  92.766  1.00  0.00           H  
ATOM    301  HB3 PRO    21      60.994  76.921  92.761  1.00  0.00           H  
ATOM    302  CA  PRO    21      59.716  77.792  94.321  1.00  0.00           C  
ATOM    303  HA  PRO    21      59.541  76.774  94.670  1.00  0.00           H  
ATOM    304  C   PRO    21      60.467  78.511  95.389  1.00  0.00           C  
ATOM    305  O   PRO    21      60.500  79.761  95.458  1.00  0.00           O  
ATOM    306  N   GLY    22      61.175  77.712  96.260  1.00  0.00           N  
ATOM    307  H   GLY    22      61.088  76.713  96.140  1.00  0.00           H  
ATOM    308  CA  GLY    22      61.833  78.213  97.467  1.00  0.00           C  
ATOM    309  HA2 GLY    22      62.007  77.283  98.007  1.00  0.00           H  
ATOM    310  HA3 GLY    22      62.741  78.718  97.137  1.00  0.00           H  
ATOM    311  C   GLY    22      60.895  79.109  98.344  1.00  0.00           C  
ATOM    312  O   GLY    22      59.726  78.771  98.605  1.00  0.00           O  
ATOM    313  N   GLN    23      61.461  80.126  98.947  1.00  0.00           N  
ATOM    314  H   GLN    23      62.460  80.165  98.803  1.00  0.00           H  
ATOM    315  CA  GLN    23      60.857  81.248  99.661  1.00  0.00           C  
ATOM    316  HA  GLN    23      61.655  81.967  99.849  1.00  0.00           H  
ATOM    317  CB  GLN    23      59.783  81.971  98.761  1.00  0.00           C  
ATOM    318  HB2 GLN    23      58.992  81.344  98.348  1.00  0.00           H  
ATOM    319  HB3 GLN    23      59.278  82.733  99.354  1.00  0.00           H  
ATOM    320  CG  GLN    23      60.449  82.708  97.608  1.00  0.00           C  
ATOM    321  HG2 GLN    23      61.225  83.410  97.912  1.00  0.00           H  
ATOM    322  HG3 GLN    23      60.802  82.010  96.848  1.00  0.00           H  
ATOM    323  CD  GLN    23      59.467  83.708  97.003  1.00  0.00           C  
ATOM    324  OE1 GLN    23      58.320  83.887  97.360  1.00  0.00           O  
ATOM    325  NE2 GLN    23      59.896  84.413  95.966  1.00  0.00           N  
ATOM    326 HE21 GLN    23      60.844  84.184  95.706  1.00  0.00           H  
ATOM    327 HE22 GLN    23      59.303  85.009  95.406  1.00  0.00           H  
ATOM    328  C   GLN    23      60.222  80.968 101.162  1.00  0.00           C  
ATOM    329  O   GLN    23      59.855  79.868 101.492  1.00  0.00           O  
ATOM    330  N   GLY    24      60.036  82.051 101.923  1.00  0.00           N  
ATOM    331  H   GLY    24      60.430  82.925 101.606  1.00  0.00           H  
ATOM    332  CA  GLY    24      59.161  82.164 103.087  1.00  0.00           C  
ATOM    333  HA2 GLY    24      58.867  83.209 103.181  1.00  0.00           H  
ATOM    334  HA3 GLY    24      58.251  81.605 102.869  1.00  0.00           H  
ATOM    335  C   GLY    24      59.678  81.688 104.425  1.00  0.00           C  
ATOM    336  O   GLY    24      58.858  81.465 105.301  1.00  0.00           O  
ATOM    337  N   TYR    25      60.934  81.440 104.511  1.00  0.00           N  
ATOM    338  H   TYR    25      61.435  81.698 103.673  1.00  0.00           H  
ATOM    339  CA  TYR    25      61.769  80.880 105.583  1.00  0.00           C  
ATOM    340  HA  TYR    25      61.439  79.846 105.679  1.00  0.00           H  
ATOM    341  CB  TYR    25      63.223  80.786 105.103  1.00  0.00           C  
ATOM    342  HB2 TYR    25      63.596  81.807 105.019  1.00  0.00           H  
ATOM    343  HB3 TYR    25      63.765  80.310 105.921  1.00  0.00           H  
ATOM    344  CG  TYR    25      63.330  80.002 103.809  1.00  0.00           C  
ATOM    345  CD1 TYR    25      63.374  78.583 103.847  1.00  0.00           C  
ATOM    346  HD1 TYR    25      63.295  78.056 104.786  1.00  0.00           H  
ATOM    347  CE1 TYR    25      63.549  77.939 102.553  1.00  0.00           C  
ATOM    348  HE1 TYR    25      63.470  76.865 102.477  1.00  0.00           H  
ATOM    349  CZ  TYR    25      63.822  78.715 101.351  1.00  0.00           C  
ATOM    350  OH  TYR    25      64.092  78.007 100.228  1.00  0.00           O  
ATOM    351  HH  TYR    25      63.854  77.086 100.356  1.00  0.00           H  
ATOM    352  CE2 TYR    25      63.648  80.070 101.403  1.00  0.00           C  
ATOM    353  HE2 TYR    25      63.796  80.742 100.571  1.00  0.00           H  
ATOM    354  CD2 TYR    25      63.412  80.733 102.583  1.00  0.00           C  
ATOM    355  HD2 TYR    25      63.170  81.784 102.620  1.00  0.00           H  
ATOM    356  C   TYR    25      61.643  81.569 106.965  1.00  0.00           C  
ATOM    357  O   TYR    25      61.346  82.763 106.976  1.00  0.00           O  
ATOM    358  N   SER    26      61.949  80.851 108.037  1.00  0.00           N  
ATOM    359  H   SER    26      61.938  79.844 107.965  1.00  0.00           H  
ATOM    360  CA  SER    26      62.291  81.571 109.336  1.00  0.00           C  
ATOM    361  HA  SER    26      61.622  82.403 109.555  1.00  0.00           H  
ATOM    362  CB  SER    26      62.306  80.499 110.426  1.00  0.00           C  
ATOM    363  HB2 SER    26      62.751  80.908 111.333  1.00  0.00           H  
ATOM    364  HB3 SER    26      61.271  80.233 110.641  1.00  0.00           H  
ATOM    365  OG  SER    26      63.103  79.385 110.102  1.00  0.00           O  
ATOM    366  HG  SER    26      63.038  78.799 110.859  1.00  0.00           H  
ATOM    367  C   SER    26      63.570  82.459 109.218  1.00  0.00           C  
ATOM    368  O   SER    26      64.470  81.975 108.574  1.00  0.00           O  
ATOM    369  N   GLN    27      63.696  83.656 109.815  1.00  0.00           N  
ATOM    370  H   GLN    27      62.929  83.933 110.411  1.00  0.00           H  
ATOM    371  CA  GLN    27      64.672  84.723 109.534  1.00  0.00           C  
ATOM    372  HA  GLN    27      65.713  84.398 109.532  1.00  0.00           H  
ATOM    373  CB  GLN    27      64.304  85.114 108.086  1.00  0.00           C  
ATOM    374  HB2 GLN    27      64.357  84.231 107.449  1.00  0.00           H  
ATOM    375  HB3 GLN    27      63.249  85.367 107.981  1.00  0.00           H  
ATOM    376  CG  GLN    27      65.204  86.217 107.449  1.00  0.00           C  
ATOM    377  HG2 GLN    27      66.059  86.309 108.119  1.00  0.00           H  
ATOM    378  HG3 GLN    27      65.507  85.896 106.453  1.00  0.00           H  
ATOM    379  CD  GLN    27      64.587  87.655 107.374  1.00  0.00           C  
ATOM    380  OE1 GLN    27      63.460  87.919 107.702  1.00  0.00           O  
ATOM    381  NE2 GLN    27      65.263  88.691 107.040  1.00  0.00           N  
ATOM    382 HE21 GLN    27      66.235  88.685 106.767  1.00  0.00           H  
ATOM    383 HE22 GLN    27      64.853  89.595 106.852  1.00  0.00           H  
ATOM    384  C   GLN    27      64.581  85.861 110.565  1.00  0.00           C  
ATOM    385  O   GLN    27      63.521  86.145 111.114  1.00  0.00           O  
ATOM    386  N   GLN    28      65.692  86.558 110.895  1.00  0.00           N  
ATOM    387  H   GLN    28      66.565  86.151 110.590  1.00  0.00           H  
ATOM    388  CA  GLN    28      65.915  87.816 111.572  1.00  0.00           C  
ATOM    389  HA  GLN    28      64.945  88.305 111.657  1.00  0.00           H  
ATOM    390  CB  GLN    28      66.340  87.507 112.996  1.00  0.00           C  
ATOM    391  HB2 GLN    28      65.451  87.099 113.477  1.00  0.00           H  
ATOM    392  HB3 GLN    28      67.136  86.762 112.982  1.00  0.00           H  
ATOM    393  CG  GLN    28      66.893  88.752 113.756  1.00  0.00           C  
ATOM    394  HG2 GLN    28      67.888  89.119 113.508  1.00  0.00           H  
ATOM    395  HG3 GLN    28      66.283  89.634 113.559  1.00  0.00           H  
ATOM    396  CD  GLN    28      67.024  88.526 115.247  1.00  0.00           C  
ATOM    397  OE1 GLN    28      66.365  87.633 115.830  1.00  0.00           O  
ATOM    398  NE2 GLN    28      67.580  89.462 115.972  1.00  0.00           N  
ATOM    399 HE21 GLN    28      67.656  89.339 116.972  1.00  0.00           H  
ATOM    400 HE22 GLN    28      68.236  90.053 115.482  1.00  0.00           H  
ATOM    401  C   GLN    28      66.892  88.704 110.809  1.00  0.00           C  
ATOM    402  O   GLN    28      68.074  88.354 110.745  1.00  0.00           O  
ATOM    403  N   SER    29      66.446  89.864 110.212  1.00  0.00           N  
ATOM    404  H   SER    29      65.457  90.036 110.323  1.00  0.00           H  
ATOM    405  CA  SER    29      67.278  90.972 109.758  1.00  0.00           C  
ATOM    406  HA  SER    29      68.021  90.589 109.058  1.00  0.00           H  
ATOM    407  CB  SER    29      66.333  91.914 109.049  1.00  0.00           C  
ATOM    408  HB2 SER    29      65.699  91.313 108.398  1.00  0.00           H  
ATOM    409  HB3 SER    29      65.765  92.506 109.767  1.00  0.00           H  
ATOM    410  OG  SER    29      67.042  92.847 108.130  1.00  0.00           O  
ATOM    411  HG  SER    29      67.571  92.457 107.430  1.00  0.00           H  
ATOM    412  C   SER    29      68.040  91.722 110.879  1.00  0.00           C  
ATOM    413  O   SER    29      67.480  92.099 111.948  1.00  0.00           O  
ATOM    414  N   SER    30      69.356  91.929 110.737  1.00  0.00           N  
ATOM    415  H   SER    30      69.792  91.646 109.871  1.00  0.00           H  
ATOM    416  CA  SER    30      70.315  92.500 111.690  1.00  0.00           C  
ATOM    417  HA  SER    30      69.847  92.930 112.576  1.00  0.00           H  
ATOM    418  CB  SER    30      71.187  91.422 112.207  1.00  0.00           C  
ATOM    419  HB2 SER    30      71.497  90.866 111.322  1.00  0.00           H  
ATOM    420  HB3 SER    30      72.020  91.899 112.724  1.00  0.00           H  
ATOM    421  OG  SER    30      70.468  90.625 113.074  1.00  0.00           O  
ATOM    422  HG  SER    30      70.525  89.725 112.746  1.00  0.00           H  
ATOM    423  C   SER    30      71.211  93.482 110.929  1.00  0.00           C  
ATOM    424  O   SER    30      71.923  93.029 110.047  1.00  0.00           O  
ATOM    425  N   GLN    31      71.377  94.767 111.340  1.00  0.00           N  
ATOM    426  H   GLN    31      71.973  95.204 110.652  1.00  0.00           H  
ATOM    427  CA  GLN    31      70.958  95.630 112.476  1.00  0.00           C  
ATOM    428  HA  GLN    31      69.969  95.318 112.812  1.00  0.00           H  
ATOM    429  CB  GLN    31      71.968  95.340 113.685  1.00  0.00           C  
ATOM    430  HB2 GLN    31      71.828  94.283 113.915  1.00  0.00           H  
ATOM    431  HB3 GLN    31      72.973  95.565 113.328  1.00  0.00           H  
ATOM    432  CG  GLN    31      71.724  96.266 114.845  1.00  0.00           C  
ATOM    433  HG2 GLN    31      72.161  97.220 114.550  1.00  0.00           H  
ATOM    434  HG3 GLN    31      70.677  96.557 114.934  1.00  0.00           H  
ATOM    435  CD  GLN    31      72.297  95.760 116.208  1.00  0.00           C  
ATOM    436  OE1 GLN    31      72.849  94.681 116.332  1.00  0.00           O  
ATOM    437  NE2 GLN    31      72.054  96.539 117.237  1.00  0.00           N  
ATOM    438 HE21 GLN    31      72.254  96.184 118.161  1.00  0.00           H  
ATOM    439 HE22 GLN    31      71.517  97.374 117.050  1.00  0.00           H  
ATOM    440  C   GLN    31      71.095  97.121 112.029  1.00  0.00           C  
ATOM    441  O   GLN    31      72.051  97.450 111.367  1.00  0.00           O  
ATOM    442  N   PRO    32      70.097  97.977 112.444  1.00  0.00           N  
ATOM    443  CD  PRO    32      68.730  97.632 112.912  1.00  0.00           C  
ATOM    444  HD2 PRO    32      68.687  97.018 113.811  1.00  0.00           H  
ATOM    445  HD3 PRO    32      68.289  97.006 112.137  1.00  0.00           H  
ATOM    446  CG  PRO    32      67.859  98.878 112.897  1.00  0.00           C  
ATOM    447  HG2 PRO    32      67.776  99.167 113.945  1.00  0.00           H  
ATOM    448  HG3 PRO    32      66.930  98.745 112.342  1.00  0.00           H  
ATOM    449  CB  PRO    32      68.672  99.938 112.174  1.00  0.00           C  
ATOM    450  HB2 PRO    32      68.552 100.842 112.772  1.00  0.00           H  
ATOM    451  HB3 PRO    32      68.386 100.106 111.135  1.00  0.00           H  
ATOM    452  CA  PRO    32      70.137  99.447 112.288  1.00  0.00           C  
ATOM    453  HA  PRO    32      70.655  99.807 111.399  1.00  0.00           H  
ATOM    454  C   PRO    32      70.784 100.069 113.506  1.00  0.00           C  
ATOM    455  O   PRO    32      70.351  99.865 114.673  1.00  0.00           O  
ATOM    456  N   TYR    33      71.823 100.906 113.347  1.00  0.00           N  
ATOM    457  H   TYR    33      72.179 100.998 112.406  1.00  0.00           H  
ATOM    458  CA  TYR    33      72.659 101.414 114.470  1.00  0.00           C  
ATOM    459  HA  TYR    33      72.296 100.917 115.370  1.00  0.00           H  
ATOM    460  CB  TYR    33      74.092 101.000 114.182  1.00  0.00           C  
ATOM    461  HB2 TYR    33      74.514 101.428 113.272  1.00  0.00           H  
ATOM    462  HB3 TYR    33      74.643 101.422 115.022  1.00  0.00           H  
ATOM    463  CG  TYR    33      74.413  99.536 114.094  1.00  0.00           C  
ATOM    464  CD1 TYR    33      74.503  98.796 115.293  1.00  0.00           C  
ATOM    465  HD1 TYR    33      74.224  99.207 116.252  1.00  0.00           H  
ATOM    466  CE1 TYR    33      75.045  97.447 115.310  1.00  0.00           C  
ATOM    467  HE1 TYR    33      75.071  96.867 116.220  1.00  0.00           H  
ATOM    468  CZ  TYR    33      75.386  96.814 114.106  1.00  0.00           C  
ATOM    469  OH  TYR    33      75.542  95.501 114.058  1.00  0.00           O  
ATOM    470  HH  TYR    33      75.263  95.028 113.270  1.00  0.00           H  
ATOM    471  CE2 TYR    33      75.145  97.492 112.901  1.00  0.00           C  
ATOM    472  HE2 TYR    33      75.388  97.069 111.938  1.00  0.00           H  
ATOM    473  CD2 TYR    33      74.643  98.827 112.900  1.00  0.00           C  
ATOM    474  HD2 TYR    33      74.546  99.347 111.959  1.00  0.00           H  
ATOM    475  C   TYR    33      72.482 102.931 114.754  1.00  0.00           C  
ATOM    476  O   TYR    33      73.090 103.634 115.561  1.00  0.00           O  
ATOM    477  N   GLY    34      71.657 103.654 113.885  1.00  0.00           N  
ATOM    478  H   GLY    34      71.442 103.065 113.093  1.00  0.00           H  
ATOM    479  CA  GLY    34      71.658 105.124 113.769  1.00  0.00           C  
ATOM    480  HA2 GLY    34      70.740 105.492 113.311  1.00  0.00           H  
ATOM    481  HA3 GLY    34      71.657 105.606 114.746  1.00  0.00           H  
ATOM    482  C   GLY    34      72.822 105.646 112.997  1.00  0.00           C  
ATOM    483  O   GLY    34      73.261 105.027 111.993  1.00  0.00           O  
ATOM    484  N   GLN    35      73.328 106.808 113.352  1.00  0.00           N  
ATOM    485  H   GLN    35      72.863 107.321 114.088  1.00  0.00           H  
ATOM    486  CA  GLN    35      74.490 107.441 112.666  1.00  0.00           C  
ATOM    487  HA  GLN    35      74.294 107.778 111.649  1.00  0.00           H  
ATOM    488  CB  GLN    35      74.738 108.705 113.406  1.00  0.00           C  
ATOM    489  HB2 GLN    35      74.763 108.440 114.463  1.00  0.00           H  
ATOM    490  HB3 GLN    35      75.727 109.148 113.287  1.00  0.00           H  
ATOM    491  CG  GLN    35      73.565 109.712 113.162  1.00  0.00           C  
ATOM    492  HG2 GLN    35      73.416 109.930 112.105  1.00  0.00           H  
ATOM    493  HG3 GLN    35      72.647 109.326 113.606  1.00  0.00           H  
ATOM    494  CD  GLN    35      73.813 111.075 113.772  1.00  0.00           C  
ATOM    495  OE1 GLN    35      74.584 111.238 114.687  1.00  0.00           O  
ATOM    496  NE2 GLN    35      73.269 112.089 113.184  1.00  0.00           N  
ATOM    497 HE21 GLN    35      72.525 112.024 112.504  1.00  0.00           H  
ATOM    498 HE22 GLN    35      73.574 113.023 113.421  1.00  0.00           H  
ATOM    499  C   GLN    35      75.680 106.491 112.735  1.00  0.00           C  
ATOM    500  O   GLN    35      75.885 105.656 113.638  1.00  0.00           O  
ATOM    501  N   GLN    36      76.629 106.549 111.726  1.00  0.00           N  
ATOM    502  H   GLN    36      77.411 105.926 111.867  1.00  0.00           H  
ATOM    503  CA  GLN    36      76.721 107.378 110.451  1.00  0.00           C  
ATOM    504  HA  GLN    36      75.712 107.725 110.229  1.00  0.00           H  
ATOM    505  CB  GLN    36      77.667 108.544 110.663  1.00  0.00           C  
ATOM    506  HB2 GLN    36      77.865 108.995 109.691  1.00  0.00           H  
ATOM    507  HB3 GLN    36      77.147 109.317 111.229  1.00  0.00           H  
ATOM    508  CG  GLN    36      78.991 108.240 111.409  1.00  0.00           C  
ATOM    509  HG2 GLN    36      79.445 107.388 110.904  1.00  0.00           H  
ATOM    510  HG3 GLN    36      79.570 109.151 111.256  1.00  0.00           H  
ATOM    511  CD  GLN    36      78.899 108.027 112.921  1.00  0.00           C  
ATOM    512  OE1 GLN    36      79.001 106.899 113.395  1.00  0.00           O  
ATOM    513  NE2 GLN    36      78.809 108.971 113.774  1.00  0.00           N  
ATOM    514 HE21 GLN    36      78.691 109.923 113.459  1.00  0.00           H  
ATOM    515 HE22 GLN    36      78.508 108.751 114.713  1.00  0.00           H  
ATOM    516  C   GLN    36      77.130 106.291 109.434  1.00  0.00           C  
ATOM    517  O   GLN    36      77.929 105.392 109.726  1.00  0.00           O  
ATOM    518  N   SER    37      76.582 106.323 108.181  1.00  0.00           N  
ATOM    519  H   SER    37      76.100 107.205 108.077  1.00  0.00           H  
ATOM    520  CA  SER    37      76.835 105.466 107.032  1.00  0.00           C  
ATOM    521  HA  SER    37      77.058 104.414 107.207  1.00  0.00           H  
ATOM    522  CB  SER    37      75.472 105.302 106.290  1.00  0.00           C  
ATOM    523  HB2 SER    37      74.742 104.785 106.913  1.00  0.00           H  
ATOM    524  HB3 SER    37      74.920 106.242 106.265  1.00  0.00           H  
ATOM    525  OG  SER    37      75.576 104.715 105.000  1.00  0.00           O  
ATOM    526  HG  SER    37      75.744 103.776 105.105  1.00  0.00           H  
ATOM    527  C   SER    37      78.062 105.995 106.259  1.00  0.00           C  
ATOM    528  O   SER    37      78.388 107.192 106.448  1.00  0.00           O  
ATOM    529  N   TYR    38      78.634 105.133 105.425  1.00  0.00           N  
ATOM    530  H   TYR    38      78.279 104.200 105.276  1.00  0.00           H  
ATOM    531  CA  TYR    38      79.907 105.408 104.737  1.00  0.00           C  
ATOM    532  HA  TYR    38      79.760 106.388 104.283  1.00  0.00           H  
ATOM    533  CB  TYR    38      81.040 105.355 105.825  1.00  0.00           C  
ATOM    534  HB2 TYR    38      81.076 106.268 106.421  1.00  0.00           H  
ATOM    535  HB3 TYR    38      80.853 104.471 106.435  1.00  0.00           H  
ATOM    536  CG  TYR    38      82.454 105.129 105.282  1.00  0.00           C  
ATOM    537  CD1 TYR    38      83.007 103.883 105.142  1.00  0.00           C  
ATOM    538  HD1 TYR    38      82.447 102.991 105.380  1.00  0.00           H  
ATOM    539  CE1 TYR    38      84.271 103.716 104.594  1.00  0.00           C  
ATOM    540  HE1 TYR    38      84.734 102.740 104.575  1.00  0.00           H  
ATOM    541  CZ  TYR    38      84.901 104.805 104.002  1.00  0.00           C  
ATOM    542  OH  TYR    38      86.139 104.681 103.462  1.00  0.00           O  
ATOM    543  HH  TYR    38      86.763 104.207 104.017  1.00  0.00           H  
ATOM    544  CE2 TYR    38      84.269 106.019 104.001  1.00  0.00           C  
ATOM    545  HE2 TYR    38      84.655 106.847 103.424  1.00  0.00           H  
ATOM    546  CD2 TYR    38      83.053 106.265 104.679  1.00  0.00           C  
ATOM    547  HD2 TYR    38      82.564 107.228 104.704  1.00  0.00           H  
ATOM    548  C   TYR    38      80.147 104.513 103.529  1.00  0.00           C  
ATOM    549  O   TYR    38      79.696 103.344 103.552  1.00  0.00           O  
ATOM    550  N   SER    39      80.702 105.067 102.437  1.00  0.00           N  
ATOM    551  H   SER    39      80.933 106.049 102.496  1.00  0.00           H  
ATOM    552  CA  SER    39      80.579 104.473 101.050  1.00  0.00           C  
ATOM    553  HA  SER    39      80.484 103.395 100.923  1.00  0.00           H  
ATOM    554  CB  SER    39      79.308 104.992 100.411  1.00  0.00           C  
ATOM    555  HB2 SER    39      79.184 104.681  99.374  1.00  0.00           H  
ATOM    556  HB3 SER    39      78.511 104.639 101.065  1.00  0.00           H  
ATOM    557  OG  SER    39      79.277 106.465 100.495  1.00  0.00           O  
ATOM    558  HG  SER    39      79.838 106.940  99.878  1.00  0.00           H  
ATOM    559  C   SER    39      81.801 104.832 100.219  1.00  0.00           C  
ATOM    560  O   SER    39      81.887 104.443  99.022  1.00  0.00           O  
ATOM    561  N   GLY    40      82.809 105.588 100.764  1.00  0.00           N  
ATOM    562  H   GLY    40      82.738 105.842 101.739  1.00  0.00           H  
ATOM    563  CA  GLY    40      83.999 106.020  99.990  1.00  0.00           C  
ATOM    564  HA2 GLY    40      83.884 106.733  99.174  1.00  0.00           H  
ATOM    565  HA3 GLY    40      84.611 106.629 100.655  1.00  0.00           H  
ATOM    566  C   GLY    40      84.838 104.929  99.324  1.00  0.00           C  
ATOM    567  O   GLY    40      84.835 103.813  99.782  1.00  0.00           O  
ATOM    568  N   TYR    41      85.821 105.338  98.471  1.00  0.00           N  
ATOM    569  H   TYR    41      86.429 104.601  98.143  1.00  0.00           H  
ATOM    570  CA  TYR    41      86.150 106.612  97.876  1.00  0.00           C  
ATOM    571  HA  TYR    41      85.306 107.301  97.887  1.00  0.00           H  
ATOM    572  CB  TYR    41      87.318 107.360  98.591  1.00  0.00           C  
ATOM    573  HB2 TYR    41      88.206 106.728  98.574  1.00  0.00           H  
ATOM    574  HB3 TYR    41      87.665 108.193  97.980  1.00  0.00           H  
ATOM    575  CG  TYR    41      87.113 107.758 100.053  1.00  0.00           C  
ATOM    576  CD1 TYR    41      87.946 107.253 101.009  1.00  0.00           C  
ATOM    577  HD1 TYR    41      88.670 106.461 100.885  1.00  0.00           H  
ATOM    578  CE1 TYR    41      87.764 107.627 102.307  1.00  0.00           C  
ATOM    579  HE1 TYR    41      88.229 107.066 103.104  1.00  0.00           H  
ATOM    580  CZ  TYR    41      86.903 108.566 102.732  1.00  0.00           C  
ATOM    581  OH  TYR    41      86.626 108.811 104.028  1.00  0.00           O  
ATOM    582  HH  TYR    41      87.186 108.203 104.517  1.00  0.00           H  
ATOM    583  CE2 TYR    41      86.084 109.186 101.772  1.00  0.00           C  
ATOM    584  HE2 TYR    41      85.281 109.844 102.069  1.00  0.00           H  
ATOM    585  CD2 TYR    41      86.169 108.783 100.408  1.00  0.00           C  
ATOM    586  HD2 TYR    41      85.461 109.237  99.731  1.00  0.00           H  
ATOM    587  C   TYR    41      86.592 106.498  96.428  1.00  0.00           C  
ATOM    588  O   TYR    41      87.715 106.136  96.111  1.00  0.00           O  
ATOM    589  N   SER    42      85.707 106.802  95.463  1.00  0.00           N  
ATOM    590  H   SER    42      84.828 107.171  95.797  1.00  0.00           H  
ATOM    591  CA  SER    42      86.072 106.925  94.050  1.00  0.00           C  
ATOM    592  HA  SER    42      86.490 105.949  93.799  1.00  0.00           H  
ATOM    593  CB  SER    42      84.914 107.054  93.032  1.00  0.00           C  
ATOM    594  HB2 SER    42      84.246 106.198  93.131  1.00  0.00           H  
ATOM    595  HB3 SER    42      84.208 107.869  93.193  1.00  0.00           H  
ATOM    596  OG  SER    42      85.371 107.090  91.721  1.00  0.00           O  
ATOM    597  HG  SER    42      85.590 106.193  91.456  1.00  0.00           H  
ATOM    598  C   SER    42      87.094 108.046  93.784  1.00  0.00           C  
ATOM    599  O   SER    42      87.157 109.028  94.510  1.00  0.00           O  
ATOM    600  N   GLN    43      87.918 107.874  92.767  1.00  0.00           N  
ATOM    601  H   GLN    43      87.952 106.947  92.367  1.00  0.00           H  
ATOM    602  CA  GLN    43      88.986 108.749  92.279  1.00  0.00           C  
ATOM    603  HA  GLN    43      89.002 109.724  92.766  1.00  0.00           H  
ATOM    604  CB  GLN    43      90.289 108.090  92.495  1.00  0.00           C  
ATOM    605  HB2 GLN    43      90.185 107.271  91.782  1.00  0.00           H  
ATOM    606  HB3 GLN    43      91.047 108.793  92.150  1.00  0.00           H  
ATOM    607  CG  GLN    43      90.637 107.583  93.898  1.00  0.00           C  
ATOM    608  HG2 GLN    43      90.215 108.287  94.615  1.00  0.00           H  
ATOM    609  HG3 GLN    43      90.242 106.575  94.021  1.00  0.00           H  
ATOM    610  CD  GLN    43      92.179 107.521  94.162  1.00  0.00           C  
ATOM    611  OE1 GLN    43      92.877 106.889  93.389  1.00  0.00           O  
ATOM    612  NE2 GLN    43      92.672 108.187  95.176  1.00  0.00           N  
ATOM    613 HE21 GLN    43      92.009 108.546  95.847  1.00  0.00           H  
ATOM    614 HE22 GLN    43      93.651 108.222  95.419  1.00  0.00           H  
ATOM    615  C   GLN    43      88.646 109.049  90.812  1.00  0.00           C  
ATOM    616  O   GLN    43      89.472 108.847  89.890  1.00  0.00           O  
ATOM    617  N   SER    44      87.413 109.524  90.475  1.00  0.00           N  
ATOM    618  H   SER    44      86.786 109.872  91.186  1.00  0.00           H  
ATOM    619  CA  SER    44      86.981 109.666  89.096  1.00  0.00           C  
ATOM    620  HA  SER    44      87.608 109.097  88.409  1.00  0.00           H  
ATOM    621  CB  SER    44      85.534 109.261  88.895  1.00  0.00           C  
ATOM    622  HB2 SER    44      84.912 109.778  89.626  1.00  0.00           H  
ATOM    623  HB3 SER    44      85.228 109.528  87.884  1.00  0.00           H  
ATOM    624  OG  SER    44      85.334 107.911  89.065  1.00  0.00           O  
ATOM    625  HG  SER    44      85.545 107.845  89.999  1.00  0.00           H  
ATOM    626  C   SER    44      87.162 111.105  88.652  1.00  0.00           C  
ATOM    627  O   SER    44      86.167 111.726  88.262  1.00  0.00           O  
ATOM    628  N   THR    45      88.429 111.615  88.586  1.00  0.00           N  
ATOM    629  H   THR    45      89.163 111.080  89.029  1.00  0.00           H  
ATOM    630  CA  THR    45      88.847 112.906  88.071  1.00  0.00           C  
ATOM    631  HA  THR    45      88.569 113.640  88.827  1.00  0.00           H  
ATOM    632  CB  THR    45      90.392 112.846  87.853  1.00  0.00           C  
ATOM    633  HB  THR    45      90.587 112.546  86.823  1.00  0.00           H  
ATOM    634  CG2 THR    45      91.141 114.174  88.152  1.00  0.00           C  
ATOM    635 HG21 THR    45      90.890 115.047  87.549  1.00  0.00           H  
ATOM    636 HG22 THR    45      90.944 114.498  89.174  1.00  0.00           H  
ATOM    637 HG23 THR    45      92.205 113.956  88.067  1.00  0.00           H  
ATOM    638  OG1 THR    45      91.027 111.894  88.642  1.00  0.00           O  
ATOM    639  HG1 THR    45      91.095 111.159  88.029  1.00  0.00           H  
ATOM    640  C   THR    45      88.182 113.415  86.692  1.00  0.00           C  
ATOM    641  O   THR    45      88.093 112.587  85.771  1.00  0.00           O  
ATOM    642  N   ASP    46      87.817 114.685  86.693  1.00  0.00           N  
ATOM    643  H   ASP    46      87.980 115.342  87.443  1.00  0.00           H  
ATOM    644  CA  ASP    46      86.795 115.041  85.733  1.00  0.00           C  
ATOM    645  HA  ASP    46      86.944 114.494  84.803  1.00  0.00           H  
ATOM    646  CB  ASP    46      85.406 114.550  86.343  1.00  0.00           C  
ATOM    647  HB2 ASP    46      84.664 114.770  85.576  1.00  0.00           H  
ATOM    648  HB3 ASP    46      85.534 113.488  86.553  1.00  0.00           H  
ATOM    649  CG  ASP    46      84.949 115.121  87.620  1.00  0.00           C  
ATOM    650  OD1 ASP    46      84.250 114.452  88.386  1.00  0.00           O  
ATOM    651  OD2 ASP    46      85.348 116.274  87.961  1.00  0.00           O  
ATOM    652  C   ASP    46      86.802 116.560  85.297  1.00  0.00           C  
ATOM    653  O   ASP    46      85.794 117.015  84.789  1.00  0.00           O  
ATOM    654  N   THR    47      87.982 117.215  85.474  1.00  0.00           N  
ATOM    655  H   THR    47      88.748 116.609  85.730  1.00  0.00           H  
ATOM    656  CA  THR    47      88.228 118.606  85.116  1.00  0.00           C  
ATOM    657  HA  THR    47      87.289 119.063  85.430  1.00  0.00           H  
ATOM    658  CB  THR    47      89.401 119.334  85.811  1.00  0.00           C  
ATOM    659  HB  THR    47      89.262 119.067  86.859  1.00  0.00           H  
ATOM    660  CG2 THR    47      90.779 118.992  85.435  1.00  0.00           C  
ATOM    661 HG21 THR    47      90.956 117.937  85.644  1.00  0.00           H  
ATOM    662 HG22 THR    47      90.869 119.116  84.356  1.00  0.00           H  
ATOM    663 HG23 THR    47      91.434 119.642  86.015  1.00  0.00           H  
ATOM    664  OG1 THR    47      89.315 120.749  85.711  1.00  0.00           O  
ATOM    665  HG1 THR    47      89.177 121.039  86.615  1.00  0.00           H  
ATOM    666  C   THR    47      88.411 118.688  83.615  1.00  0.00           C  
ATOM    667  O   THR    47      88.838 117.694  83.008  1.00  0.00           O  
ATOM    668  N   SER    48      88.296 119.887  83.017  1.00  0.00           N  
ATOM    669  H   SER    48      87.913 120.579  83.645  1.00  0.00           H  
ATOM    670  CA  SER    48      88.548 120.317  81.670  1.00  0.00           C  
ATOM    671  HA  SER    48      89.264 119.628  81.222  1.00  0.00           H  
ATOM    672  CB  SER    48      87.192 120.064  80.921  1.00  0.00           C  
ATOM    673  HB2 SER    48      87.295 120.234  79.849  1.00  0.00           H  
ATOM    674  HB3 SER    48      86.883 119.034  81.095  1.00  0.00           H  
ATOM    675  OG  SER    48      86.264 120.964  81.437  1.00  0.00           O  
ATOM    676  HG  SER    48      85.987 120.727  82.325  1.00  0.00           H  
ATOM    677  C   SER    48      89.136 121.644  81.348  1.00  0.00           C  
ATOM    678  O   SER    48      88.826 122.646  81.971  1.00  0.00           O  
ATOM    679  N   GLY    49      90.111 121.626  80.439  1.00  0.00           N  
ATOM    680  H   GLY    49      90.399 120.743  80.043  1.00  0.00           H  
ATOM    681  CA  GLY    49      90.883 122.824  80.065  1.00  0.00           C  
ATOM    682  HA2 GLY    49      90.197 123.599  79.726  1.00  0.00           H  
ATOM    683  HA3 GLY    49      91.506 123.215  80.869  1.00  0.00           H  
ATOM    684  C   GLY    49      91.841 122.428  78.853  1.00  0.00           C  
ATOM    685  O   GLY    49      91.457 121.510  78.111  1.00  0.00           O  
ATOM    686  N   TYR    50      93.014 122.983  78.593  1.00  0.00           N  
ATOM    687  H   TYR    50      93.500 122.773  77.733  1.00  0.00           H  
ATOM    688  CA  TYR    50      93.771 123.987  79.405  1.00  0.00           C  
ATOM    689  HA  TYR    50      93.064 124.582  79.983  1.00  0.00           H  
ATOM    690  CB  TYR    50      94.713 123.209  80.368  1.00  0.00           C  
ATOM    691  HB2 TYR    50      94.317 122.237  80.663  1.00  0.00           H  
ATOM    692  HB3 TYR    50      95.692 123.005  79.935  1.00  0.00           H  
ATOM    693  CG  TYR    50      95.033 123.855  81.719  1.00  0.00           C  
ATOM    694  CD1 TYR    50      96.216 124.553  81.952  1.00  0.00           C  
ATOM    695  HD1 TYR    50      96.913 124.605  81.129  1.00  0.00           H  
ATOM    696  CE1 TYR    50      96.512 125.026  83.218  1.00  0.00           C  
ATOM    697  HE1 TYR    50      97.380 125.653  83.358  1.00  0.00           H  
ATOM    698  CZ  TYR    50      95.659 124.763  84.321  1.00  0.00           C  
ATOM    699  OH  TYR    50      95.825 125.364  85.490  1.00  0.00           O  
ATOM    700  HH  TYR    50      95.180 125.082  86.143  1.00  0.00           H  
ATOM    701  CE2 TYR    50      94.402 124.219  84.055  1.00  0.00           C  
ATOM    702  HE2 TYR    50      93.655 123.997  84.803  1.00  0.00           H  
ATOM    703  CD2 TYR    50      94.089 123.739  82.770  1.00  0.00           C  
ATOM    704  HD2 TYR    50      93.109 123.357  82.522  1.00  0.00           H  
ATOM    705  C   TYR    50      94.593 124.945  78.495  1.00  0.00           C  
ATOM    706  O   TYR    50      95.126 124.548  77.460  1.00  0.00           O  
ATOM    707  N   GLY    51      94.704 126.229  78.842  1.00  0.00           N  
ATOM    708  H   GLY    51      95.200 126.857  78.226  1.00  0.00           H  
ATOM    709  CA  GLY    51      94.384 126.756  80.156  1.00  0.00           C  
ATOM    710  HA2 GLY    51      93.304 126.897  80.183  1.00  0.00           H  
ATOM    711  HA3 GLY    51      94.697 126.103  80.971  1.00  0.00           H  
ATOM    712  C   GLY    51      94.934 128.128  80.337  1.00  0.00           C  
ATOM    713  O   GLY    51      95.823 128.551  79.564  1.00  0.00           O  
ATOM    714  N   GLN    52      94.461 128.916  81.299  1.00  0.00           N  
ATOM    715  H   GLN    52      93.740 128.483  81.859  1.00  0.00           H  
ATOM    716  CA  GLN    52      94.659 130.365  81.613  1.00  0.00           C  
ATOM    717  HA  GLN    52      93.966 130.635  82.410  1.00  0.00           H  
ATOM    718  CB  GLN    52      96.139 130.463  82.182  1.00  0.00           C  
ATOM    719  HB2 GLN    52      96.844 130.209  81.390  1.00  0.00           H  
ATOM    720  HB3 GLN    52      96.461 131.459  82.487  1.00  0.00           H  
ATOM    721  CG  GLN    52      96.519 129.520  83.381  1.00  0.00           C  
ATOM    722  HG2 GLN    52      96.592 128.507  82.986  1.00  0.00           H  
ATOM    723  HG3 GLN    52      97.499 129.777  83.783  1.00  0.00           H  
ATOM    724  CD  GLN    52      95.518 129.492  84.583  1.00  0.00           C  
ATOM    725  OE1 GLN    52      94.892 130.494  84.869  1.00  0.00           O  
ATOM    726  NE2 GLN    52      95.295 128.390  85.202  1.00  0.00           N  
ATOM    727 HE21 GLN    52      95.999 127.683  85.048  1.00  0.00           H  
ATOM    728 HE22 GLN    52      94.751 128.485  86.047  1.00  0.00           H  
ATOM    729  C   GLN    52      94.457 131.446  80.526  1.00  0.00           C  
ATOM    730  O   GLN    52      95.363 132.207  80.159  1.00  0.00           O  
ATOM    731  N   SER    53      93.322 131.388  79.757  1.00  0.00           N  
ATOM    732  H   SER    53      93.203 132.065  79.017  1.00  0.00           H  
ATOM    733  CA  SER    53      92.178 130.567  79.943  1.00  0.00           C  
ATOM    734  HA  SER    53      92.591 129.559  79.887  1.00  0.00           H  
ATOM    735  CB  SER    53      91.508 130.999  81.265  1.00  0.00           C  
ATOM    736  HB2 SER    53      91.964 130.573  82.158  1.00  0.00           H  
ATOM    737  HB3 SER    53      91.588 132.086  81.306  1.00  0.00           H  
ATOM    738  OG  SER    53      90.197 130.554  81.374  1.00  0.00           O  
ATOM    739  HG  SER    53      89.583 131.261  81.163  1.00  0.00           H  
ATOM    740  C   SER    53      91.268 130.765  78.737  1.00  0.00           C  
ATOM    741  O   SER    53      91.256 131.780  78.008  1.00  0.00           O  
ATOM    742  N   SER    54      90.499 129.742  78.432  1.00  0.00           N  
ATOM    743  H   SER    54      90.502 128.993  79.109  1.00  0.00           H  
ATOM    744  CA  SER    54      89.573 129.725  77.272  1.00  0.00           C  
ATOM    745  HA  SER    54      90.171 130.070  76.429  1.00  0.00           H  
ATOM    746  CB  SER    54      88.954 128.437  77.084  1.00  0.00           C  
ATOM    747  HB2 SER    54      89.711 127.653  77.101  1.00  0.00           H  
ATOM    748  HB3 SER    54      88.296 128.133  77.898  1.00  0.00           H  
ATOM    749  OG  SER    54      88.158 128.277  75.964  1.00  0.00           O  
ATOM    750  HG  SER    54      87.464 128.891  76.213  1.00  0.00           H  
ATOM    751  C   SER    54      88.537 130.818  77.464  1.00  0.00           C  
ATOM    752  O   SER    54      87.963 130.745  78.537  1.00  0.00           O  
ATOM    753  N   TYR    55      88.199 131.612  76.428  1.00  0.00           N  
ATOM    754  H   TYR    55      88.825 131.766  75.651  1.00  0.00           H  
ATOM    755  CA  TYR    55      87.086 132.602  76.453  1.00  0.00           C  
ATOM    756  HA  TYR    55      86.620 132.543  77.437  1.00  0.00           H  
ATOM    757  CB  TYR    55      87.613 133.988  76.454  1.00  0.00           C  
ATOM    758  HB2 TYR    55      87.881 134.346  75.460  1.00  0.00           H  
ATOM    759  HB3 TYR    55      86.826 134.658  76.798  1.00  0.00           H  
ATOM    760  CG  TYR    55      88.746 134.274  77.442  1.00  0.00           C  
ATOM    761  CD1 TYR    55      88.435 134.064  78.795  1.00  0.00           C  
ATOM    762  HD1 TYR    55      87.408 133.891  79.081  1.00  0.00           H  
ATOM    763  CE1 TYR    55      89.361 134.348  79.774  1.00  0.00           C  
ATOM    764  HE1 TYR    55      89.013 134.363  80.796  1.00  0.00           H  
ATOM    765  CZ  TYR    55      90.655 134.672  79.380  1.00  0.00           C  
ATOM    766  OH  TYR    55      91.576 134.909  80.335  1.00  0.00           O  
ATOM    767  HH  TYR    55      92.360 135.243  79.893  1.00  0.00           H  
ATOM    768  CE2 TYR    55      90.992 134.818  78.036  1.00  0.00           C  
ATOM    769  HE2 TYR    55      91.976 135.202  77.815  1.00  0.00           H  
ATOM    770  CD2 TYR    55      90.016 134.620  77.063  1.00  0.00           C  
ATOM    771  HD2 TYR    55      90.203 134.748  76.007  1.00  0.00           H  
ATOM    772  C   TYR    55      86.111 132.346  75.278  1.00  0.00           C  
ATOM    773  O   TYR    55      86.576 132.301  74.141  1.00  0.00           O  
ATOM    774  N   SER    56      84.831 131.957  75.461  1.00  0.00           N  
ATOM    775  H   SER    56      84.322 131.937  74.589  1.00  0.00           H  
ATOM    776  CA  SER    56      84.132 131.374  76.692  1.00  0.00           C  
ATOM    777  HA  SER    56      83.308 130.829  76.232  1.00  0.00           H  
ATOM    778  CB  SER    56      84.955 130.293  77.452  1.00  0.00           C  
ATOM    779  HB2 SER    56      85.650 130.668  78.204  1.00  0.00           H  
ATOM    780  HB3 SER    56      84.254 129.627  77.957  1.00  0.00           H  
ATOM    781  OG  SER    56      85.595 129.429  76.522  1.00  0.00           O  
ATOM    782  HG  SER    56      84.838 129.089  76.040  1.00  0.00           H  
ATOM    783  C   SER    56      83.620 132.333  77.754  1.00  0.00           C  
ATOM    784  O   SER    56      84.274 133.326  78.108  1.00  0.00           O  
ATOM    785  N   SER    57      82.464 132.003  78.381  1.00  0.00           N  
ATOM    786  H   SER    57      82.071 132.736  78.954  1.00  0.00           H  
ATOM    787  CA  SER    57      81.485 130.855  78.155  1.00  0.00           C  
ATOM    788  HA  SER    57      82.053 129.943  77.969  1.00  0.00           H  
ATOM    789  CB  SER    57      80.757 130.546  79.526  1.00  0.00           C  
ATOM    790  HB2 SER    57      80.214 129.611  79.392  1.00  0.00           H  
ATOM    791  HB3 SER    57      81.541 130.542  80.283  1.00  0.00           H  
ATOM    792  OG  SER    57      79.882 131.483  79.996  1.00  0.00           O  
ATOM    793  HG  SER    57      80.289 132.170  80.528  1.00  0.00           H  
ATOM    794  C   SER    57      80.420 131.110  77.103  1.00  0.00           C  
ATOM    795  O   SER    57      79.450 130.281  77.040  1.00  0.00           O  
ATOM    796  N   TYR    58      80.463 132.269  76.485  1.00  0.00           N  
ATOM    797  H   TYR    58      81.292 132.846  76.513  1.00  0.00           H  
ATOM    798  CA  TYR    58      79.423 132.653  75.481  1.00  0.00           C  
ATOM    799  HA  TYR    58      78.483 132.734  76.026  1.00  0.00           H  
ATOM    800  CB  TYR    58      79.747 134.128  74.982  1.00  0.00           C  
ATOM    801  HB2 TYR    58      79.410 134.238  73.951  1.00  0.00           H  
ATOM    802  HB3 TYR    58      79.437 134.854  75.733  1.00  0.00           H  
ATOM    803  CG  TYR    58      81.256 134.303  74.906  1.00  0.00           C  
ATOM    804  CD1 TYR    58      82.061 134.825  75.916  1.00  0.00           C  
ATOM    805  HD1 TYR    58      81.712 134.965  76.928  1.00  0.00           H  
ATOM    806  CE1 TYR    58      83.436 135.125  75.730  1.00  0.00           C  
ATOM    807  HE1 TYR    58      84.146 135.411  76.491  1.00  0.00           H  
ATOM    808  CZ  TYR    58      83.971 134.927  74.436  1.00  0.00           C  
ATOM    809  OH  TYR    58      85.297 135.084  74.175  1.00  0.00           O  
ATOM    810  HH  TYR    58      85.392 134.586  73.360  1.00  0.00           H  
ATOM    811  CE2 TYR    58      83.134 134.478  73.388  1.00  0.00           C  
ATOM    812  HE2 TYR    58      83.525 134.284  72.400  1.00  0.00           H  
ATOM    813  CD2 TYR    58      81.786 134.350  73.642  1.00  0.00           C  
ATOM    814  HD2 TYR    58      81.181 134.259  72.752  1.00  0.00           H  
ATOM    815  C   TYR    58      79.153 131.718  74.283  1.00  0.00           C  
ATOM    816  O   TYR    58      80.160 131.272  73.702  1.00  0.00           O  
ATOM    817  N   GLY    59      77.939 131.340  73.837  1.00  0.00           N  
ATOM    818  H   GLY    59      77.899 130.951  72.906  1.00  0.00           H  
ATOM    819  CA  GLY    59      76.717 131.201  74.662  1.00  0.00           C  
ATOM    820  HA2 GLY    59      76.011 130.805  73.933  1.00  0.00           H  
ATOM    821  HA3 GLY    59      76.960 130.565  75.514  1.00  0.00           H  
ATOM    822  C   GLY    59      76.037 132.433  75.245  1.00  0.00           C  
ATOM    823  O   GLY    59      76.240 133.523  74.747  1.00  0.00           O  
ATOM    824  N   GLN    60      75.116 132.319  76.213  1.00  0.00           N  
ATOM    825  H   GLN    60      74.883 133.177  76.693  1.00  0.00           H  
ATOM    826  CA  GLN    60      74.491 131.053  76.699  1.00  0.00           C  
ATOM    827  HA  GLN    60      75.190 130.442  77.269  1.00  0.00           H  
ATOM    828  CB  GLN    60      73.331 131.305  77.700  1.00  0.00           C  
ATOM    829  HB2 GLN    60      73.010 130.316  78.028  1.00  0.00           H  
ATOM    830  HB3 GLN    60      73.746 131.827  78.562  1.00  0.00           H  
ATOM    831  CG  GLN    60      72.123 132.092  77.155  1.00  0.00           C  
ATOM    832  HG2 GLN    60      72.396 133.059  76.733  1.00  0.00           H  
ATOM    833  HG3 GLN    60      71.618 131.473  76.414  1.00  0.00           H  
ATOM    834  CD  GLN    60      71.138 132.259  78.325  1.00  0.00           C  
ATOM    835  OE1 GLN    60      71.392 131.907  79.464  1.00  0.00           O  
ATOM    836  NE2 GLN    60      69.927 132.653  78.014  1.00  0.00           N  
ATOM    837 HE21 GLN    60      69.799 132.976  77.066  1.00  0.00           H  
ATOM    838 HE22 GLN    60      69.228 132.848  78.717  1.00  0.00           H  
ATOM    839  C   GLN    60      73.911 130.258  75.457  1.00  0.00           C  
ATOM    840  O   GLN    60      73.604 130.852  74.448  1.00  0.00           O  
ATOM    841  N   SER    61      73.869 128.912  75.517  1.00  0.00           N  
ATOM    842  H   SER    61      74.286 128.456  76.316  1.00  0.00           H  
ATOM    843  CA  SER    61      73.295 128.023  74.446  1.00  0.00           C  
ATOM    844  HA  SER    61      73.654 128.288  73.451  1.00  0.00           H  
ATOM    845  CB  SER    61      73.548 126.545  74.728  1.00  0.00           C  
ATOM    846  HB2 SER    61      73.002 125.943  74.002  1.00  0.00           H  
ATOM    847  HB3 SER    61      74.584 126.274  74.523  1.00  0.00           H  
ATOM    848  OG  SER    61      73.126 126.201  76.006  1.00  0.00           O  
ATOM    849  HG  SER    61      73.194 125.259  76.175  1.00  0.00           H  
ATOM    850  C   SER    61      71.733 128.230  74.334  1.00  0.00           C  
ATOM    851  O   SER    61      71.100 129.186  74.904  1.00  0.00           O  
ATOM    852  N   GLN    62      71.006 127.392  73.582  1.00  0.00           N  
ATOM    853  H   GLN    62      71.492 126.595  73.194  1.00  0.00           H  
ATOM    854  CA  GLN    62      69.587 127.590  73.175  1.00  0.00           C  
ATOM    855  HA  GLN    62      69.143 128.100  74.030  1.00  0.00           H  
ATOM    856  CB  GLN    62      69.514 128.458  71.930  1.00  0.00           C  
ATOM    857  HB2 GLN    62      70.097 129.372  72.044  1.00  0.00           H  
ATOM    858  HB3 GLN    62      70.094 127.922  71.178  1.00  0.00           H  
ATOM    859  CG  GLN    62      68.124 128.796  71.400  1.00  0.00           C  
ATOM    860  HG2 GLN    62      68.236 129.441  70.529  1.00  0.00           H  
ATOM    861  HG3 GLN    62      67.690 127.888  70.982  1.00  0.00           H  
ATOM    862  CD  GLN    62      67.081 129.476  72.317  1.00  0.00           C  
ATOM    863  OE1 GLN    62      66.943 129.265  73.521  1.00  0.00           O  
ATOM    864  NE2 GLN    62      66.410 130.444  71.757  1.00  0.00           N  
ATOM    865 HE21 GLN    62      65.796 130.964  72.368  1.00  0.00           H  
ATOM    866 HE22 GLN    62      66.601 130.708  70.801  1.00  0.00           H  
ATOM    867  C   GLN    62      68.792 126.247  72.955  1.00  0.00           C  
ATOM    868  O   GLN    62      69.365 125.357  72.340  1.00  0.00           O  
ATOM    869  N   ASN    63      67.518 126.303  73.334  1.00  0.00           N  
ATOM    870  H   ASN    63      67.134 127.162  73.702  1.00  0.00           H  
ATOM    871  CA  ASN    63      66.584 125.151  73.186  1.00  0.00           C  
ATOM    872  HA  ASN    63      67.005 124.450  72.466  1.00  0.00           H  
ATOM    873  CB  ASN    63      66.547 124.352  74.497  1.00  0.00           C  
ATOM    874  HB2 ASN    63      66.264 125.017  75.313  1.00  0.00           H  
ATOM    875  HB3 ASN    63      65.795 123.590  74.702  1.00  0.00           H  
ATOM    876  CG  ASN    63      67.927 123.749  74.816  1.00  0.00           C  
ATOM    877  OD1 ASN    63      68.257 122.599  74.497  1.00  0.00           O  
ATOM    878  ND2 ASN    63      68.778 124.546  75.478  1.00  0.00           N  
ATOM    879 HD21 ASN    63      69.699 124.206  75.715  1.00  0.00           H  
ATOM    880 HD22 ASN    63      68.462 125.470  75.737  1.00  0.00           H  
ATOM    881  C   ASN    63      65.105 125.518  72.846  1.00  0.00           C  
ATOM    882  O   ASN    63      64.466 126.267  73.503  1.00  0.00           O  
ATOM    883  N   THR    64      64.435 124.905  71.765  1.00  0.00           N  
ATOM    884  H   THR    64      64.945 124.352  71.091  1.00  0.00           H  
ATOM    885  CA  THR    64      63.030 125.104  71.469  1.00  0.00           C  
ATOM    886  HA  THR    64      62.520 124.988  72.426  1.00  0.00           H  
ATOM    887  CB  THR    64      62.759 126.461  70.862  1.00  0.00           C  
ATOM    888  HB  THR    64      63.049 127.226  71.582  1.00  0.00           H  
ATOM    889  CG2 THR    64      63.403 126.764  69.551  1.00  0.00           C  
ATOM    890 HG21 THR    64      63.106 125.985  68.849  1.00  0.00           H  
ATOM    891 HG22 THR    64      63.006 127.759  69.349  1.00  0.00           H  
ATOM    892 HG23 THR    64      64.480 126.910  69.630  1.00  0.00           H  
ATOM    893  OG1 THR    64      61.324 126.587  70.564  1.00  0.00           O  
ATOM    894  HG1 THR    64      60.989 127.016  71.354  1.00  0.00           H  
ATOM    895  C   THR    64      62.525 123.960  70.587  1.00  0.00           C  
ATOM    896  O   THR    64      63.159 123.758  69.540  1.00  0.00           O  
ATOM    897  N   GLY    65      61.462 123.304  70.840  1.00  0.00           N  
ATOM    898  H   GLY    65      61.246 122.631  70.119  1.00  0.00           H  
ATOM    899  CA  GLY    65      60.417 123.458  71.851  1.00  0.00           C  
ATOM    900  HA2 GLY    65      60.261 124.525  72.009  1.00  0.00           H  
ATOM    901  HA3 GLY    65      59.522 122.948  71.494  1.00  0.00           H  
ATOM    902  C   GLY    65      60.889 122.688  73.123  1.00  0.00           C  
ATOM    903  O   GLY    65      61.992 122.133  73.222  1.00  0.00           O  
ATOM    904  N   TYR    66      60.049 122.668  74.167  1.00  0.00           N  
ATOM    905  H   TYR    66      59.120 123.010  73.967  1.00  0.00           H  
ATOM    906  CA  TYR    66      60.425 122.189  75.499  1.00  0.00           C  
ATOM    907  HA  TYR    66      61.344 122.721  75.744  1.00  0.00           H  
ATOM    908  CB  TYR    66      59.359 122.527  76.562  1.00  0.00           C  
ATOM    909  HB2 TYR    66      59.275 123.597  76.755  1.00  0.00           H  
ATOM    910  HB3 TYR    66      58.331 122.276  76.299  1.00  0.00           H  
ATOM    911  CG  TYR    66      59.639 121.957  77.919  1.00  0.00           C  
ATOM    912  CD1 TYR    66      58.789 120.913  78.346  1.00  0.00           C  
ATOM    913  HD1 TYR    66      57.995 120.595  77.686  1.00  0.00           H  
ATOM    914  CE1 TYR    66      59.040 120.319  79.626  1.00  0.00           C  
ATOM    915  HE1 TYR    66      58.488 119.434  79.906  1.00  0.00           H  
ATOM    916  CZ  TYR    66      60.095 120.789  80.472  1.00  0.00           C  
ATOM    917  OH  TYR    66      60.435 120.093  81.590  1.00  0.00           O  
ATOM    918  HH  TYR    66      61.176 120.424  82.103  1.00  0.00           H  
ATOM    919  CE2 TYR    66      60.875 121.876  80.023  1.00  0.00           C  
ATOM    920  HE2 TYR    66      61.647 122.258  80.674  1.00  0.00           H  
ATOM    921  CD2 TYR    66      60.697 122.431  78.693  1.00  0.00           C  
ATOM    922  HD2 TYR    66      61.406 123.167  78.345  1.00  0.00           H  
ATOM    923  C   TYR    66      60.569 120.666  75.513  1.00  0.00           C  
ATOM    924  O   TYR    66      59.696 119.974  74.953  1.00  0.00           O  
ATOM    925  N   GLY    67      61.551 120.138  76.259  1.00  0.00           N  
ATOM    926  H   GLY    67      62.173 120.830  76.651  1.00  0.00           H  
ATOM    927  CA  GLY    67      61.610 118.773  76.718  1.00  0.00           C  
ATOM    928  HA2 GLY    67      62.409 118.599  77.439  1.00  0.00           H  
ATOM    929  HA3 GLY    67      60.648 118.608  77.202  1.00  0.00           H  
ATOM    930  C   GLY    67      61.709 117.838  75.529  1.00  0.00           C  
ATOM    931  O   GLY    67      62.274 118.156  74.513  1.00  0.00           O  
ATOM    932  N   THR    68      61.143 116.692  75.649  1.00  0.00           N  
ATOM    933  H   THR    68      60.781 116.319  76.515  1.00  0.00           H  
ATOM    934  CA  THR    68      60.967 115.824  74.416  1.00  0.00           C  
ATOM    935  HA  THR    68      61.846 115.969  73.788  1.00  0.00           H  
ATOM    936  CB  THR    68      60.679 114.348  74.722  1.00  0.00           C  
ATOM    937  HB  THR    68      60.464 113.833  73.785  1.00  0.00           H  
ATOM    938  CG2 THR    68      61.833 113.754  75.482  1.00  0.00           C  
ATOM    939 HG21 THR    68      62.195 114.394  76.286  1.00  0.00           H  
ATOM    940 HG22 THR    68      61.601 112.826  76.005  1.00  0.00           H  
ATOM    941 HG23 THR    68      62.577 113.507  74.724  1.00  0.00           H  
ATOM    942  OG1 THR    68      59.596 114.176  75.520  1.00  0.00           O  
ATOM    943  HG1 THR    68      59.773 114.704  76.302  1.00  0.00           H  
ATOM    944  C   THR    68      59.875 116.334  73.521  1.00  0.00           C  
ATOM    945  O   THR    68      58.801 116.644  74.050  1.00  0.00           O  
ATOM    946  N   GLN    69      60.152 116.468  72.238  1.00  0.00           N  
ATOM    947  H   GLN    69      61.086 116.403  71.860  1.00  0.00           H  
ATOM    948  CA  GLN    69      59.160 116.927  71.277  1.00  0.00           C  
ATOM    949  HA  GLN    69      58.780 117.910  71.557  1.00  0.00           H  
ATOM    950  CB  GLN    69      59.913 117.085  69.944  1.00  0.00           C  
ATOM    951  HB2 GLN    69      60.721 117.805  70.076  1.00  0.00           H  
ATOM    952  HB3 GLN    69      60.409 116.140  69.724  1.00  0.00           H  
ATOM    953  CG  GLN    69      59.127 117.665  68.675  1.00  0.00           C  
ATOM    954  HG2 GLN    69      58.201 117.104  68.551  1.00  0.00           H  
ATOM    955  HG3 GLN    69      58.816 118.704  68.786  1.00  0.00           H  
ATOM    956  CD  GLN    69      59.954 117.600  67.393  1.00  0.00           C  
ATOM    957  OE1 GLN    69      61.087 117.080  67.399  1.00  0.00           O  
ATOM    958  NE2 GLN    69      59.561 118.050  66.267  1.00  0.00           N  
ATOM    959 HE21 GLN    69      58.707 118.578  66.160  1.00  0.00           H  
ATOM    960 HE22 GLN    69      60.212 117.907  65.508  1.00  0.00           H  
ATOM    961  C   GLN    69      58.045 115.880  71.232  1.00  0.00           C  
ATOM    962  O   GLN    69      58.390 114.664  71.476  1.00  0.00           O  
ATOM    963  N   SER    70      56.816 116.373  71.032  1.00  0.00           N  
ATOM    964  H   SER    70      56.757 117.364  70.844  1.00  0.00           H  
ATOM    965  CA  SER    70      55.750 115.404  70.758  1.00  0.00           C  
ATOM    966  HA  SER    70      55.673 114.766  71.638  1.00  0.00           H  
ATOM    967  CB  SER    70      54.414 116.185  70.696  1.00  0.00           C  
ATOM    968  HB2 SER    70      54.387 116.756  71.624  1.00  0.00           H  
ATOM    969  HB3 SER    70      54.385 116.878  69.855  1.00  0.00           H  
ATOM    970  OG  SER    70      53.301 115.350  70.611  1.00  0.00           O  
ATOM    971  HG  SER    70      53.020 115.166  69.711  1.00  0.00           H  
ATOM    972  C   SER    70      55.758 114.608  69.441  1.00  0.00           C  
ATOM    973  O   SER    70      55.966 115.166  68.356  1.00  0.00           O  
ATOM    974  N   THR    71      55.476 113.288  69.519  1.00  0.00           N  
ATOM    975  H   THR    71      55.194 112.895  70.406  1.00  0.00           H  
ATOM    976  CA  THR    71      55.806 112.407  68.433  1.00  0.00           C  
ATOM    977  HA  THR    71      56.605 112.909  67.886  1.00  0.00           H  
ATOM    978  CB  THR    71      56.460 111.123  69.043  1.00  0.00           C  
ATOM    979  HB  THR    71      55.674 110.717  69.679  1.00  0.00           H  
ATOM    980  CG2 THR    71      56.862 110.110  67.991  1.00  0.00           C  
ATOM    981 HG21 THR    71      57.237 109.273  68.580  1.00  0.00           H  
ATOM    982 HG22 THR    71      55.969 109.791  67.453  1.00  0.00           H  
ATOM    983 HG23 THR    71      57.596 110.449  67.261  1.00  0.00           H  
ATOM    984  OG1 THR    71      57.531 111.470  69.876  1.00  0.00           O  
ATOM    985  HG1 THR    71      58.198 111.590  69.196  1.00  0.00           H  
ATOM    986  C   THR    71      54.565 111.974  67.522  1.00  0.00           C  
ATOM    987  O   THR    71      53.600 111.484  68.105  1.00  0.00           O  
ATOM    988  N   PRO    72      54.467 112.234  66.180  1.00  0.00           N  
ATOM    989  CD  PRO    72      55.538 112.792  65.387  1.00  0.00           C  
ATOM    990  HD2 PRO    72      56.190 111.981  65.063  1.00  0.00           H  
ATOM    991  HD3 PRO    72      56.143 113.506  65.945  1.00  0.00           H  
ATOM    992  CG  PRO    72      54.846 113.331  64.178  1.00  0.00           C  
ATOM    993  HG2 PRO    72      55.496 113.465  63.313  1.00  0.00           H  
ATOM    994  HG3 PRO    72      54.295 114.237  64.427  1.00  0.00           H  
ATOM    995  CB  PRO    72      53.728 112.324  63.930  1.00  0.00           C  
ATOM    996  HB2 PRO    72      54.138 111.468  63.393  1.00  0.00           H  
ATOM    997  HB3 PRO    72      52.844 112.775  63.478  1.00  0.00           H  
ATOM    998  CA  PRO    72      53.321 111.879  65.319  1.00  0.00           C  
ATOM    999  HA  PRO    72      52.480 112.467  65.687  1.00  0.00           H  
ATOM   1000  C   PRO    72      53.142 110.331  65.410  1.00  0.00           C  
ATOM   1001  O   PRO    72      54.101 109.639  65.679  1.00  0.00           O  
ATOM   1002  N   GLN    73      51.985 109.744  64.959  1.00  0.00           N  
ATOM   1003  H   GLN    73      51.200 110.350  64.767  1.00  0.00           H  
ATOM   1004  CA  GLN    73      51.763 108.287  64.736  1.00  0.00           C  
ATOM   1005  HA  GLN    73      52.131 107.755  65.614  1.00  0.00           H  
ATOM   1006  CB  GLN    73      50.308 107.966  64.305  1.00  0.00           C  
ATOM   1007  HB2 GLN    73      50.215 108.404  63.312  1.00  0.00           H  
ATOM   1008  HB3 GLN    73      50.134 106.890  64.285  1.00  0.00           H  
ATOM   1009  CG  GLN    73      49.279 108.598  65.280  1.00  0.00           C  
ATOM   1010  HG2 GLN    73      49.326 109.667  65.072  1.00  0.00           H  
ATOM   1011  HG3 GLN    73      48.298 108.162  65.092  1.00  0.00           H  
ATOM   1012  CD  GLN    73      49.500 108.450  66.769  1.00  0.00           C  
ATOM   1013  OE1 GLN    73      49.784 109.439  67.426  1.00  0.00           O  
ATOM   1014  NE2 GLN    73      49.504 107.247  67.304  1.00  0.00           N  
ATOM   1015 HE21 GLN    73      49.391 106.426  66.725  1.00  0.00           H  
ATOM   1016 HE22 GLN    73      49.559 107.210  68.311  1.00  0.00           H  
ATOM   1017  C   GLN    73      52.524 107.829  63.507  1.00  0.00           C  
ATOM   1018  O   GLN    73      52.952 108.649  62.662  1.00  0.00           O  
ATOM   1019  N   GLY    74      52.690 106.470  63.334  1.00  0.00           N  
ATOM   1020  H   GLY    74      52.332 105.788  63.987  1.00  0.00           H  
ATOM   1021  CA  GLY    74      52.784 106.009  61.958  1.00  0.00           C  
ATOM   1022  HA2 GLY    74      53.661 106.473  61.507  1.00  0.00           H  
ATOM   1023  HA3 GLY    74      53.060 104.955  61.913  1.00  0.00           H  
ATOM   1024  C   GLY    74      51.497 106.245  61.056  1.00  0.00           C  
ATOM   1025  O   GLY    74      50.388 106.221  61.525  1.00  0.00           O  
ATOM   1026  N   TYR    75      51.854 106.361  59.774  1.00  0.00           N  
ATOM   1027  H   TYR    75      52.776 106.047  59.507  1.00  0.00           H  
ATOM   1028  CA  TYR    75      50.754 106.472  58.682  1.00  0.00           C  
ATOM   1029  HA  TYR    75      49.823 106.112  59.120  1.00  0.00           H  
ATOM   1030  CB  TYR    75      50.443 107.922  58.346  1.00  0.00           C  
ATOM   1031  HB2 TYR    75      51.342 108.422  57.986  1.00  0.00           H  
ATOM   1032  HB3 TYR    75      49.801 107.956  57.466  1.00  0.00           H  
ATOM   1033  CG  TYR    75      49.992 108.802  59.464  1.00  0.00           C  
ATOM   1034  CD1 TYR    75      50.789 109.561  60.390  1.00  0.00           C  
ATOM   1035  HD1 TYR    75      51.856 109.415  60.308  1.00  0.00           H  
ATOM   1036  CE1 TYR    75      50.147 110.468  61.271  1.00  0.00           C  
ATOM   1037  HE1 TYR    75      50.770 111.079  61.908  1.00  0.00           H  
ATOM   1038  CZ  TYR    75      48.770 110.664  61.344  1.00  0.00           C  
ATOM   1039  OH  TYR    75      48.210 111.605  62.077  1.00  0.00           O  
ATOM   1040  HH  TYR    75      48.727 111.813  62.858  1.00  0.00           H  
ATOM   1041  CE2 TYR    75      47.986 109.864  60.414  1.00  0.00           C  
ATOM   1042  HE2 TYR    75      46.920 110.015  60.490  1.00  0.00           H  
ATOM   1043  CD2 TYR    75      48.576 108.965  59.549  1.00  0.00           C  
ATOM   1044  HD2 TYR    75      47.973 108.347  58.899  1.00  0.00           H  
ATOM   1045  C   TYR    75      51.192 105.707  57.495  1.00  0.00           C  
ATOM   1046  O   TYR    75      52.152 106.116  56.794  1.00  0.00           O  
ATOM   1047  N   GLY    76      50.448 104.614  57.147  1.00  0.00           N  
ATOM   1048  H   GLY    76      49.643 104.343  57.693  1.00  0.00           H  
ATOM   1049  CA  GLY    76      50.688 103.943  55.846  1.00  0.00           C  
ATOM   1050  HA2 GLY    76      51.771 103.892  55.734  1.00  0.00           H  
ATOM   1051  HA3 GLY    76      50.284 102.937  55.951  1.00  0.00           H  
ATOM   1052  C   GLY    76      50.096 104.537  54.562  1.00  0.00           C  
ATOM   1053  O   GLY    76      50.568 104.362  53.420  1.00  0.00           O  
ATOM   1054  N   SER    77      49.167 105.516  54.838  1.00  0.00           N  
ATOM   1055  H   SER    77      48.931 105.741  55.794  1.00  0.00           H  
ATOM   1056  CA  SER    77      48.529 106.439  53.822  1.00  0.00           C  
ATOM   1057  HA  SER    77      48.229 105.702  53.078  1.00  0.00           H  
ATOM   1058  CB  SER    77      47.274 106.946  54.429  1.00  0.00           C  
ATOM   1059  HB2 SER    77      46.922 107.653  53.677  1.00  0.00           H  
ATOM   1060  HB3 SER    77      46.642 106.060  54.474  1.00  0.00           H  
ATOM   1061  OG  SER    77      47.511 107.618  55.642  1.00  0.00           O  
ATOM   1062  HG  SER    77      48.130 108.329  55.462  1.00  0.00           H  
ATOM   1063  C   SER    77      49.547 107.508  53.302  1.00  0.00           C  
ATOM   1064  O   SER    77      50.476 107.923  54.032  1.00  0.00           O  
ATOM   1065  N   THR    78      49.464 107.955  52.017  1.00  0.00           N  
ATOM   1066  H   THR    78      50.345 108.358  51.730  1.00  0.00           H  
ATOM   1067  CA  THR    78      48.499 107.522  50.971  1.00  0.00           C  
ATOM   1068  HA  THR    78      48.062 106.557  51.227  1.00  0.00           H  
ATOM   1069  CB  THR    78      47.376 108.628  50.986  1.00  0.00           C  
ATOM   1070  HB  THR    78      47.260 109.015  51.998  1.00  0.00           H  
ATOM   1071  CG2 THR    78      47.583 109.852  50.126  1.00  0.00           C  
ATOM   1072 HG21 THR    78      48.620 110.150  50.278  1.00  0.00           H  
ATOM   1073 HG22 THR    78      47.657 109.617  49.064  1.00  0.00           H  
ATOM   1074 HG23 THR    78      46.872 110.636  50.388  1.00  0.00           H  
ATOM   1075  OG1 THR    78      46.113 108.052  50.613  1.00  0.00           O  
ATOM   1076  HG1 THR    78      45.407 108.697  50.698  1.00  0.00           H  
ATOM   1077  C   THR    78      49.025 107.429  49.574  1.00  0.00           C  
ATOM   1078  O   THR    78      50.180 107.893  49.356  1.00  0.00           O  
ATOM   1079  N   GLY    79      48.314 106.811  48.680  1.00  0.00           N  
ATOM   1080  H   GLY    79      47.393 106.445  48.875  1.00  0.00           H  
ATOM   1081  CA  GLY    79      48.815 106.486  47.383  1.00  0.00           C  
ATOM   1082  HA2 GLY    79      47.910 106.149  46.876  1.00  0.00           H  
ATOM   1083  HA3 GLY    79      49.164 107.327  46.784  1.00  0.00           H  
ATOM   1084  C   GLY    79      49.854 105.394  47.370  1.00  0.00           C  
ATOM   1085  O   GLY    79      50.094 104.683  48.326  1.00  0.00           O  
ATOM   1086  N   GLY    80      50.542 105.080  46.280  1.00  0.00           N  
ATOM   1087  H   GLY    80      51.186 104.319  46.448  1.00  0.00           H  
ATOM   1088  CA  GLY    80      50.244 105.391  44.881  1.00  0.00           C  
ATOM   1089  HA2 GLY    80      49.941 106.437  44.854  1.00  0.00           H  
ATOM   1090  HA3 GLY    80      51.060 105.124  44.210  1.00  0.00           H  
ATOM   1091  C   GLY    80      49.024 104.634  44.391  1.00  0.00           C  
ATOM   1092  O   GLY    80      48.569 103.790  45.175  1.00  0.00           O  
ATOM   1093  N   TYR    81      48.578 104.727  43.127  1.00  0.00           N  
ATOM   1094  H   TYR    81      49.074 105.368  42.525  1.00  0.00           H  
ATOM   1095  CA  TYR    81      47.476 103.999  42.549  1.00  0.00           C  
ATOM   1096  HA  TYR    81      47.260 103.093  43.114  1.00  0.00           H  
ATOM   1097  CB  TYR    81      46.208 104.893  42.602  1.00  0.00           C  
ATOM   1098  HB2 TYR    81      46.269 105.630  41.801  1.00  0.00           H  
ATOM   1099  HB3 TYR    81      45.380 104.253  42.301  1.00  0.00           H  
ATOM   1100  CG  TYR    81      45.883 105.643  43.880  1.00  0.00           C  
ATOM   1101  CD1 TYR    81      45.299 104.848  44.882  1.00  0.00           C  
ATOM   1102  HD1 TYR    81      45.162 103.779  44.830  1.00  0.00           H  
ATOM   1103  CE1 TYR    81      44.971 105.446  46.118  1.00  0.00           C  
ATOM   1104  HE1 TYR    81      44.393 104.933  46.873  1.00  0.00           H  
ATOM   1105  CZ  TYR    81      45.220 106.828  46.296  1.00  0.00           C  
ATOM   1106  OH  TYR    81      44.881 107.442  47.503  1.00  0.00           O  
ATOM   1107  HH  TYR    81      44.539 106.782  48.112  1.00  0.00           H  
ATOM   1108  CE2 TYR    81      45.721 107.622  45.265  1.00  0.00           C  
ATOM   1109  HE2 TYR    81      45.834 108.681  45.442  1.00  0.00           H  
ATOM   1110  CD2 TYR    81      46.104 106.984  44.086  1.00  0.00           C  
ATOM   1111  HD2 TYR    81      46.781 107.525  43.443  1.00  0.00           H  
ATOM   1112  C   TYR    81      47.918 103.446  41.120  1.00  0.00           C  
ATOM   1113  O   TYR    81      48.428 104.180  40.231  1.00  0.00           O  
ATOM   1114  N   GLY    82      47.686 102.195  40.710  1.00  0.00           N  
ATOM   1115  H   GLY    82      48.028 102.026  39.775  1.00  0.00           H  
ATOM   1116  CA  GLY    82      46.884 101.065  41.368  1.00  0.00           C  
ATOM   1117  HA2 GLY    82      47.181 100.087  40.990  1.00  0.00           H  
ATOM   1118  HA3 GLY    82      47.282 100.883  42.367  1.00  0.00           H  
ATOM   1119  C   GLY    82      45.370 101.134  41.324  1.00  0.00           C  
ATOM   1120  O   GLY    82      44.751 102.173  41.067  1.00  0.00           O  
ATOM   1121  N   SER    83      44.805 100.049  41.743  1.00  0.00           N  
ATOM   1122  H   SER    83      45.398  99.260  41.955  1.00  0.00           H  
ATOM   1123  CA  SER    83      43.432  99.689  41.857  1.00  0.00           C  
ATOM   1124  HA  SER    83      43.366  98.886  42.592  1.00  0.00           H  
ATOM   1125  CB  SER    83      42.588 100.817  42.533  1.00  0.00           C  
ATOM   1126  HB2 SER    83      43.065 101.241  43.417  1.00  0.00           H  
ATOM   1127  HB3 SER    83      42.293 101.540  41.774  1.00  0.00           H  
ATOM   1128  OG  SER    83      41.305 100.371  43.042  1.00  0.00           O  
ATOM   1129  HG  SER    83      40.639 100.734  42.455  1.00  0.00           H  
ATOM   1130  C   SER    83      42.899  99.253  40.457  1.00  0.00           C  
ATOM   1131  O   SER    83      43.045  99.945  39.475  1.00  0.00           O  
ATOM   1132  N   SER    84      42.311  98.041  40.326  1.00  0.00           N  
ATOM   1133  H   SER    84      41.760  97.867  39.498  1.00  0.00           H  
ATOM   1134  CA  SER    84      42.069  96.937  41.232  1.00  0.00           C  
ATOM   1135  HA  SER    84      42.277  97.267  42.250  1.00  0.00           H  
ATOM   1136  CB  SER    84      40.578  96.626  41.323  1.00  0.00           C  
ATOM   1137  HB2 SER    84      40.391  95.662  41.797  1.00  0.00           H  
ATOM   1138  HB3 SER    84      40.119  97.332  42.014  1.00  0.00           H  
ATOM   1139  OG  SER    84      39.867  96.569  40.112  1.00  0.00           O  
ATOM   1140  HG  SER    84      39.756  97.462  39.779  1.00  0.00           H  
ATOM   1141  C   SER    84      42.767  95.571  40.809  1.00  0.00           C  
ATOM   1142  O   SER    84      42.824  94.677  41.665  1.00  0.00           O  
ATOM   1143  N   GLN    85      43.345  95.407  39.620  1.00  0.00           N  
ATOM   1144  H   GLN    85      43.146  96.206  39.035  1.00  0.00           H  
ATOM   1145  CA  GLN    85      44.029  94.272  39.027  1.00  0.00           C  
ATOM   1146  HA  GLN    85      44.428  94.608  38.070  1.00  0.00           H  
ATOM   1147  CB  GLN    85      45.236  93.971  39.940  1.00  0.00           C  
ATOM   1148  HB2 GLN    85      45.936  94.806  39.940  1.00  0.00           H  
ATOM   1149  HB3 GLN    85      44.923  93.882  40.980  1.00  0.00           H  
ATOM   1150  CG  GLN    85      46.051  92.733  39.473  1.00  0.00           C  
ATOM   1151  HG2 GLN    85      45.479  91.805  39.496  1.00  0.00           H  
ATOM   1152  HG3 GLN    85      46.367  92.805  38.433  1.00  0.00           H  
ATOM   1153  CD  GLN    85      47.300  92.562  40.288  1.00  0.00           C  
ATOM   1154  OE1 GLN    85      47.722  93.301  41.202  1.00  0.00           O  
ATOM   1155  NE2 GLN    85      48.249  91.781  39.745  1.00  0.00           N  
ATOM   1156 HE21 GLN    85      49.145  91.648  40.192  1.00  0.00           H  
ATOM   1157 HE22 GLN    85      48.103  91.366  38.836  1.00  0.00           H  
ATOM   1158  C   GLN    85      43.175  93.081  38.778  1.00  0.00           C  
ATOM   1159  O   GLN    85      43.228  92.514  37.694  1.00  0.00           O  
ATOM   1160  N   SER    86      42.438  92.615  39.828  1.00  0.00           N  
ATOM   1161  H   SER    86      42.377  93.122  40.700  1.00  0.00           H  
ATOM   1162  CA  SER    86      41.898  91.174  39.910  1.00  0.00           C  
ATOM   1163  HA  SER    86      42.727  90.487  40.080  1.00  0.00           H  
ATOM   1164  CB  SER    86      40.940  90.981  41.110  1.00  0.00           C  
ATOM   1165  HB2 SER    86      39.976  91.421  40.858  1.00  0.00           H  
ATOM   1166  HB3 SER    86      40.888  89.944  41.442  1.00  0.00           H  
ATOM   1167  OG  SER    86      41.490  91.637  42.252  1.00  0.00           O  
ATOM   1168  HG  SER    86      42.083  91.051  42.728  1.00  0.00           H  
ATOM   1169  C   SER    86      41.107  90.748  38.659  1.00  0.00           C  
ATOM   1170  O   SER    86      41.407  89.668  38.153  1.00  0.00           O  
ATOM   1171  N   SER    87      40.115  91.502  38.202  1.00  0.00           N  
ATOM   1172  H   SER    87      39.747  92.282  38.728  1.00  0.00           H  
ATOM   1173  CA  SER    87      39.136  91.110  37.167  1.00  0.00           C  
ATOM   1174  HA  SER    87      38.281  91.773  37.302  1.00  0.00           H  
ATOM   1175  CB  SER    87      39.821  91.330  35.793  1.00  0.00           C  
ATOM   1176  HB2 SER    87      40.323  92.293  35.698  1.00  0.00           H  
ATOM   1177  HB3 SER    87      40.657  90.642  35.664  1.00  0.00           H  
ATOM   1178  OG  SER    87      38.928  91.204  34.720  1.00  0.00           O  
ATOM   1179  HG  SER    87      39.407  91.357  33.902  1.00  0.00           H  
ATOM   1180  C   SER    87      38.622  89.659  37.321  1.00  0.00           C  
ATOM   1181  O   SER    87      38.106  89.277  38.393  1.00  0.00           O  
ATOM   1182  N   GLN    88      38.661  88.839  36.248  1.00  0.00           N  
ATOM   1183  H   GLN    88      38.936  89.288  35.387  1.00  0.00           H  
ATOM   1184  CA  GLN    88      38.161  87.370  36.247  1.00  0.00           C  
ATOM   1185  HA  GLN    88      37.897  87.071  37.262  1.00  0.00           H  
ATOM   1186  CB  GLN    88      36.929  87.165  35.277  1.00  0.00           C  
ATOM   1187  HB2 GLN    88      37.293  87.299  34.259  1.00  0.00           H  
ATOM   1188  HB3 GLN    88      36.681  86.115  35.433  1.00  0.00           H  
ATOM   1189  CG  GLN    88      35.746  88.105  35.551  1.00  0.00           C  
ATOM   1190  HG2 GLN    88      36.066  89.127  35.756  1.00  0.00           H  
ATOM   1191  HG3 GLN    88      35.018  88.208  34.746  1.00  0.00           H  
ATOM   1192  CD  GLN    88      34.925  87.464  36.654  1.00  0.00           C  
ATOM   1193  OE1 GLN    88      35.066  87.732  37.845  1.00  0.00           O  
ATOM   1194  NE2 GLN    88      33.891  86.699  36.371  1.00  0.00           N  
ATOM   1195 HE21 GLN    88      33.859  86.503  35.381  1.00  0.00           H  
ATOM   1196 HE22 GLN    88      33.376  86.203  37.084  1.00  0.00           H  
ATOM   1197  C   GLN    88      39.256  86.335  35.852  1.00  0.00           C  
ATOM   1198  O   GLN    88      39.858  86.454  34.793  1.00  0.00           O  
ATOM   1199  N   SER    89      39.432  85.343  36.720  1.00  0.00           N  
ATOM   1200  H   SER    89      39.068  85.531  37.643  1.00  0.00           H  
ATOM   1201  CA  SER    89      40.162  84.087  36.470  1.00  0.00           C  
ATOM   1202  HA  SER    89      41.190  84.391  36.271  1.00  0.00           H  
ATOM   1203  CB  SER    89      40.064  83.289  37.756  1.00  0.00           C  
ATOM   1204  HB2 SER    89      40.360  83.891  38.615  1.00  0.00           H  
ATOM   1205  HB3 SER    89      39.013  83.069  37.941  1.00  0.00           H  
ATOM   1206  OG  SER    89      40.859  82.064  37.595  1.00  0.00           O  
ATOM   1207  HG  SER    89      41.781  82.318  37.507  1.00  0.00           H  
ATOM   1208  C   SER    89      39.491  83.374  35.281  1.00  0.00           C  
ATOM   1209  O   SER    89      38.223  83.211  35.325  1.00  0.00           O  
ATOM   1210  N   SER    90      40.244  83.091  34.206  1.00  0.00           N  
ATOM   1211  H   SER    90      41.207  83.395  34.176  1.00  0.00           H  
ATOM   1212  CA  SER    90      39.695  82.964  32.840  1.00  0.00           C  
ATOM   1213  HA  SER    90      38.743  82.438  32.916  1.00  0.00           H  
ATOM   1214  CB  SER    90      39.387  84.306  32.138  1.00  0.00           C  
ATOM   1215  HB2 SER    90      40.324  84.781  31.849  1.00  0.00           H  
ATOM   1216  HB3 SER    90      38.914  84.011  31.202  1.00  0.00           H  
ATOM   1217  OG  SER    90      38.563  85.146  32.857  1.00  0.00           O  
ATOM   1218  HG  SER    90      39.081  85.727  33.419  1.00  0.00           H  
ATOM   1219  C   SER    90      40.568  82.185  31.864  1.00  0.00           C  
ATOM   1220  O   SER    90      41.771  81.919  32.081  1.00  0.00           O  
ATOM   1221  N   TYR    91      39.924  81.782  30.820  1.00  0.00           N  
ATOM   1222  H   TYR    91      38.974  82.090  30.668  1.00  0.00           H  
ATOM   1223  CA  TYR    91      40.584  81.193  29.671  1.00  0.00           C  
ATOM   1224  HA  TYR    91      39.847  81.117  28.872  1.00  0.00           H  
ATOM   1225  CB  TYR    91      41.633  82.227  29.042  1.00  0.00           C  
ATOM   1226  HB2 TYR    91      41.199  83.222  28.941  1.00  0.00           H  
ATOM   1227  HB3 TYR    91      42.559  82.196  29.617  1.00  0.00           H  
ATOM   1228  CG  TYR    91      42.111  82.006  27.603  1.00  0.00           C  
ATOM   1229  CD1 TYR    91      41.578  80.985  26.849  1.00  0.00           C  
ATOM   1230  HD1 TYR    91      40.951  80.203  27.252  1.00  0.00           H  
ATOM   1231  CE1 TYR    91      42.199  80.791  25.552  1.00  0.00           C  
ATOM   1232  HE1 TYR    91      41.873  80.005  24.886  1.00  0.00           H  
ATOM   1233  CZ  TYR    91      43.168  81.730  25.034  1.00  0.00           C  
ATOM   1234  OH  TYR    91      43.785  81.637  23.828  1.00  0.00           O  
ATOM   1235  HH  TYR    91      43.540  80.796  23.433  1.00  0.00           H  
ATOM   1236  CE2 TYR    91      43.798  82.681  25.894  1.00  0.00           C  
ATOM   1237  HE2 TYR    91      44.561  83.376  25.573  1.00  0.00           H  
ATOM   1238  CD2 TYR    91      43.197  82.828  27.162  1.00  0.00           C  
ATOM   1239  HD2 TYR    91      43.621  83.527  27.868  1.00  0.00           H  
ATOM   1240  C   TYR    91      41.205  79.842  29.857  1.00  0.00           C  
ATOM   1241  O   TYR    91      42.447  79.704  29.947  1.00  0.00           O  
ATOM   1242  N   GLY    92      40.481  78.750  29.859  1.00  0.00           N  
ATOM   1243  H   GLY    92      40.955  77.859  29.912  1.00  0.00           H  
ATOM   1244  CA  GLY    92      39.019  78.573  29.675  1.00  0.00           C  
ATOM   1245  HA2 GLY    92      38.524  79.433  30.126  1.00  0.00           H  
ATOM   1246  HA3 GLY    92      38.742  78.649  28.623  1.00  0.00           H  
ATOM   1247  C   GLY    92      38.436  77.248  30.156  1.00  0.00           C  
ATOM   1248  O   GLY    92      39.264  76.477  30.739  1.00  0.00           O  
ATOM   1249  N   GLN    93      37.153  77.060  30.145  1.00  0.00           N  
ATOM   1250  H   GLN    93      36.690  77.724  29.541  1.00  0.00           H  
ATOM   1251  CA  GLN    93      36.363  76.047  30.927  1.00  0.00           C  
ATOM   1252  HA  GLN    93      36.165  76.386  31.943  1.00  0.00           H  
ATOM   1253  CB  GLN    93      34.903  75.989  30.377  1.00  0.00           C  
ATOM   1254  HB2 GLN    93      34.362  75.149  30.812  1.00  0.00           H  
ATOM   1255  HB3 GLN    93      34.343  76.849  30.745  1.00  0.00           H  
ATOM   1256  CG  GLN    93      34.862  75.836  28.848  1.00  0.00           C  
ATOM   1257  HG2 GLN    93      35.060  76.819  28.420  1.00  0.00           H  
ATOM   1258  HG3 GLN    93      35.587  75.080  28.546  1.00  0.00           H  
ATOM   1259  CD  GLN    93      33.553  75.396  28.359  1.00  0.00           C  
ATOM   1260  OE1 GLN    93      32.511  75.716  28.941  1.00  0.00           O  
ATOM   1261  NE2 GLN    93      33.514  74.582  27.339  1.00  0.00           N  
ATOM   1262 HE21 GLN    93      32.580  74.415  26.994  1.00  0.00           H  
ATOM   1263 HE22 GLN    93      34.351  74.430  26.793  1.00  0.00           H  
ATOM   1264  C   GLN    93      36.972  74.642  31.039  1.00  0.00           C  
ATOM   1265  O   GLN    93      37.535  74.118  30.063  1.00  0.00           O  
ATOM   1266  N   GLN    94      36.836  73.974  32.238  1.00  0.00           N  
ATOM   1267  H   GLN    94      36.466  74.493  33.022  1.00  0.00           H  
ATOM   1268  CA  GLN    94      36.961  72.504  32.401  1.00  0.00           C  
ATOM   1269  HA  GLN    94      38.005  72.263  32.202  1.00  0.00           H  
ATOM   1270  CB  GLN    94      36.655  72.155  33.886  1.00  0.00           C  
ATOM   1271  HB2 GLN    94      36.846  71.090  34.016  1.00  0.00           H  
ATOM   1272  HB3 GLN    94      37.329  72.801  34.448  1.00  0.00           H  
ATOM   1273  CG  GLN    94      35.188  72.460  34.343  1.00  0.00           C  
ATOM   1274  HG2 GLN    94      34.417  72.179  33.624  1.00  0.00           H  
ATOM   1275  HG3 GLN    94      34.997  71.850  35.225  1.00  0.00           H  
ATOM   1276  CD  GLN    94      34.945  73.933  34.674  1.00  0.00           C  
ATOM   1277  OE1 GLN    94      34.404  74.697  33.905  1.00  0.00           O  
ATOM   1278  NE2 GLN    94      35.249  74.323  35.917  1.00  0.00           N  
ATOM   1279 HE21 GLN    94      35.693  73.681  36.558  1.00  0.00           H  
ATOM   1280 HE22 GLN    94      35.215  75.296  36.186  1.00  0.00           H  
ATOM   1281  C   GLN    94      36.003  71.662  31.529  1.00  0.00           C  
ATOM   1282  O   GLN    94      35.179  72.164  30.813  1.00  0.00           O  
ATOM   1283  N   SER    95      36.149  70.329  31.588  1.00  0.00           N  
ATOM   1284  H   SER    95      36.844  70.073  32.275  1.00  0.00           H  
ATOM   1285  CA  SER    95      35.392  69.351  30.823  1.00  0.00           C  
ATOM   1286  HA  SER    95      35.410  69.547  29.751  1.00  0.00           H  
ATOM   1287  CB  SER    95      35.956  67.939  30.973  1.00  0.00           C  
ATOM   1288  HB2 SER    95      35.518  67.165  30.343  1.00  0.00           H  
ATOM   1289  HB3 SER    95      37.023  68.020  30.766  1.00  0.00           H  
ATOM   1290  OG  SER    95      35.769  67.471  32.274  1.00  0.00           O  
ATOM   1291  HG  SER    95      36.242  66.644  32.393  1.00  0.00           H  
ATOM   1292  C   SER    95      33.937  69.361  31.325  1.00  0.00           C  
ATOM   1293  O   SER    95      33.526  69.860  32.398  1.00  0.00           O  
ATOM   1294  N   SER    96      33.032  68.818  30.499  1.00  0.00           N  
ATOM   1295  H   SER    96      33.401  68.490  29.619  1.00  0.00           H  
ATOM   1296  CA  SER    96      31.585  68.713  30.799  1.00  0.00           C  
ATOM   1297  HA  SER    96      31.204  69.727  30.917  1.00  0.00           H  
ATOM   1298  CB  SER    96      30.870  67.960  29.685  1.00  0.00           C  
ATOM   1299  HB2 SER    96      31.199  66.921  29.718  1.00  0.00           H  
ATOM   1300  HB3 SER    96      29.797  68.093  29.824  1.00  0.00           H  
ATOM   1301  OG  SER    96      31.104  68.488  28.418  1.00  0.00           O  
ATOM   1302  HG  SER    96      30.491  69.226  28.377  1.00  0.00           H  
ATOM   1303  C   SER    96      31.236  67.892  32.120  1.00  0.00           C  
ATOM   1304  O   SER    96      31.645  66.760  32.268  1.00  0.00           O  
ATOM   1305  N   TYR    97      30.428  68.394  33.053  1.00  0.00           N  
ATOM   1306  H   TYR    97      30.292  67.787  33.849  1.00  0.00           H  
ATOM   1307  CA  TYR    97      29.613  69.589  33.157  1.00  0.00           C  
ATOM   1308  HA  TYR    97      28.937  69.471  34.004  1.00  0.00           H  
ATOM   1309  CB  TYR    97      30.422  70.858  33.599  1.00  0.00           C  
ATOM   1310  HB2 TYR    97      31.103  71.152  32.800  1.00  0.00           H  
ATOM   1311  HB3 TYR    97      29.715  71.676  33.738  1.00  0.00           H  
ATOM   1312  CG  TYR    97      31.196  70.911  34.942  1.00  0.00           C  
ATOM   1313  CD1 TYR    97      31.404  72.154  35.532  1.00  0.00           C  
ATOM   1314  HD1 TYR    97      31.104  73.015  34.952  1.00  0.00           H  
ATOM   1315  CE1 TYR    97      32.069  72.289  36.738  1.00  0.00           C  
ATOM   1316  HE1 TYR    97      32.230  73.253  37.196  1.00  0.00           H  
ATOM   1317  CZ  TYR    97      32.449  71.157  37.416  1.00  0.00           C  
ATOM   1318  OH  TYR    97      33.170  71.216  38.600  1.00  0.00           O  
ATOM   1319  HH  TYR    97      33.750  70.496  38.857  1.00  0.00           H  
ATOM   1320  CE2 TYR    97      32.323  69.849  36.863  1.00  0.00           C  
ATOM   1321  HE2 TYR    97      32.745  68.963  37.313  1.00  0.00           H  
ATOM   1322  CD2 TYR    97      31.660  69.789  35.643  1.00  0.00           C  
ATOM   1323  HD2 TYR    97      31.614  68.761  35.317  1.00  0.00           H  
ATOM   1324  C   TYR    97      28.703  69.709  31.996  1.00  0.00           C  
ATOM   1325  O   TYR    97      28.750  70.817  31.375  1.00  0.00           O  
ATOM   1326  N   PRO    98      27.765  68.823  31.637  1.00  0.00           N  
ATOM   1327  CD  PRO    98      26.843  69.022  30.573  1.00  0.00           C  
ATOM   1328  HD2 PRO    98      27.300  68.957  29.586  1.00  0.00           H  
ATOM   1329  HD3 PRO    98      26.276  69.950  30.648  1.00  0.00           H  
ATOM   1330  CG  PRO    98      25.854  67.918  30.694  1.00  0.00           C  
ATOM   1331  HG2 PRO    98      26.195  67.107  30.050  1.00  0.00           H  
ATOM   1332  HG3 PRO    98      24.873  68.258  30.364  1.00  0.00           H  
ATOM   1333  CB  PRO    98      25.859  67.548  32.162  1.00  0.00           C  
ATOM   1334  HB2 PRO    98      25.474  66.546  32.352  1.00  0.00           H  
ATOM   1335  HB3 PRO    98      25.289  68.290  32.721  1.00  0.00           H  
ATOM   1336  CA  PRO    98      27.273  67.747  32.535  1.00  0.00           C  
ATOM   1337  HA  PRO    98      27.267  68.012  33.593  1.00  0.00           H  
ATOM   1338  C   PRO    98      28.066  66.436  32.257  1.00  0.00           C  
ATOM   1339  O   PRO    98      28.711  66.149  31.262  1.00  0.00           O  
ATOM   1340  N   GLY    99      27.709  65.529  33.118  1.00  0.00           N  
ATOM   1341  H   GLY    99      27.110  65.836  33.870  1.00  0.00           H  
ATOM   1342  CA  GLY    99      28.341  64.250  33.365  1.00  0.00           C  
ATOM   1343  HA2 GLY    99      29.405  64.422  33.526  1.00  0.00           H  
ATOM   1344  HA3 GLY    99      27.890  63.692  34.186  1.00  0.00           H  
ATOM   1345  C   GLY    99      28.424  63.294  32.191  1.00  0.00           C  
ATOM   1346  O   GLY    99      27.597  63.166  31.382  1.00  0.00           O  
ATOM   1347  N   TYR   100      29.506  62.481  32.123  1.00  0.00           N  
ATOM   1348  H   TYR   100      30.159  62.429  32.892  1.00  0.00           H  
ATOM   1349  CA  TYR   100      29.767  61.480  31.041  1.00  0.00           C  
ATOM   1350  HA  TYR   100      29.197  61.601  30.119  1.00  0.00           H  
ATOM   1351  CB  TYR   100      31.228  61.622  30.625  1.00  0.00           C  
ATOM   1352  HB2 TYR   100      31.895  61.374  31.451  1.00  0.00           H  
ATOM   1353  HB3 TYR   100      31.369  60.877  29.842  1.00  0.00           H  
ATOM   1354  CG  TYR   100      31.589  63.034  30.114  1.00  0.00           C  
ATOM   1355  CD1 TYR   100      31.534  63.322  28.694  1.00  0.00           C  
ATOM   1356  HD1 TYR   100      31.187  62.716  27.869  1.00  0.00           H  
ATOM   1357  CE1 TYR   100      32.052  64.572  28.194  1.00  0.00           C  
ATOM   1358  HE1 TYR   100      32.097  64.815  27.142  1.00  0.00           H  
ATOM   1359  CZ  TYR   100      32.807  65.379  29.147  1.00  0.00           C  
ATOM   1360  OH  TYR   100      33.603  66.419  28.657  1.00  0.00           O  
ATOM   1361  HH  TYR   100      33.362  66.502  27.731  1.00  0.00           H  
ATOM   1362  CE2 TYR   100      32.902  65.097  30.446  1.00  0.00           C  
ATOM   1363  HE2 TYR   100      33.499  65.764  31.050  1.00  0.00           H  
ATOM   1364  CD2 TYR   100      32.262  63.946  30.955  1.00  0.00           C  
ATOM   1365  HD2 TYR   100      32.322  63.565  31.964  1.00  0.00           H  
ATOM   1366  C   TYR   100      29.489  59.990  31.464  1.00  0.00           C  
ATOM   1367  O   TYR   100      30.326  59.322  32.112  1.00  0.00           O  
ATOM   1368  N   GLY   101      28.315  59.298  31.088  1.00  0.00           N  
ATOM   1369  H   GLY   101      27.611  59.686  30.476  1.00  0.00           H  
ATOM   1370  CA  GLY   101      28.099  57.919  31.417  1.00  0.00           C  
ATOM   1371  HA2 GLY   101      27.331  57.639  30.697  1.00  0.00           H  
ATOM   1372  HA3 GLY   101      29.011  57.416  31.097  1.00  0.00           H  
ATOM   1373  C   GLY   101      27.660  57.564  32.846  1.00  0.00           C  
ATOM   1374  O   GLY   101      27.844  58.389  33.702  1.00  0.00           O  
ATOM   1375  N   GLN   102      26.997  56.436  33.034  1.00  0.00           N  
ATOM   1376  H   GLN   102      26.800  55.972  32.159  1.00  0.00           H  
ATOM   1377  CA  GLN   102      26.603  55.925  34.434  1.00  0.00           C  
ATOM   1378  HA  GLN   102      26.407  56.834  35.003  1.00  0.00           H  
ATOM   1379  CB  GLN   102      25.365  55.119  34.353  1.00  0.00           C  
ATOM   1380  HB2 GLN   102      24.481  55.700  34.090  1.00  0.00           H  
ATOM   1381  HB3 GLN   102      25.512  54.306  33.641  1.00  0.00           H  
ATOM   1382  CG  GLN   102      24.945  54.477  35.699  1.00  0.00           C  
ATOM   1383  HG2 GLN   102      25.672  53.763  36.085  1.00  0.00           H  
ATOM   1384  HG3 GLN   102      24.865  55.283  36.428  1.00  0.00           H  
ATOM   1385  CD  GLN   102      23.522  53.888  35.604  1.00  0.00           C  
ATOM   1386  OE1 GLN   102      23.261  52.811  35.134  1.00  0.00           O  
ATOM   1387  NE2 GLN   102      22.555  54.596  36.044  1.00  0.00           N  
ATOM   1388 HE21 GLN   102      22.807  55.508  36.397  1.00  0.00           H  
ATOM   1389 HE22 GLN   102      21.642  54.163  36.025  1.00  0.00           H  
ATOM   1390  C   GLN   102      27.802  55.246  35.152  1.00  0.00           C  
ATOM   1391  O   GLN   102      27.883  55.338  36.376  1.00  0.00           O  
ATOM   1392  N   GLN   103      28.672  54.648  34.319  1.00  0.00           N  
ATOM   1393  H   GLN   103      28.480  54.721  33.330  1.00  0.00           H  
ATOM   1394  CA  GLN   103      29.907  54.048  34.768  1.00  0.00           C  
ATOM   1395  HA  GLN   103      30.429  53.656  33.894  1.00  0.00           H  
ATOM   1396  CB  GLN   103      30.832  55.131  35.402  1.00  0.00           C  
ATOM   1397  HB2 GLN   103      30.344  55.515  36.298  1.00  0.00           H  
ATOM   1398  HB3 GLN   103      31.789  54.660  35.627  1.00  0.00           H  
ATOM   1399  CG  GLN   103      31.151  56.374  34.624  1.00  0.00           C  
ATOM   1400  HG2 GLN   103      30.174  56.759  34.334  1.00  0.00           H  
ATOM   1401  HG3 GLN   103      31.705  57.128  35.184  1.00  0.00           H  
ATOM   1402  CD  GLN   103      31.809  56.051  33.302  1.00  0.00           C  
ATOM   1403  OE1 GLN   103      31.308  56.209  32.196  1.00  0.00           O  
ATOM   1404  NE2 GLN   103      33.024  55.443  33.390  1.00  0.00           N  
ATOM   1405 HE21 GLN   103      33.388  55.143  32.496  1.00  0.00           H  
ATOM   1406 HE22 GLN   103      33.521  55.203  34.235  1.00  0.00           H  
ATOM   1407  C   GLN   103      29.554  52.842  35.680  1.00  0.00           C  
ATOM   1408  O   GLN   103      29.881  52.864  36.867  1.00  0.00           O  
ATOM   1409  N   PRO   104      28.832  51.758  35.157  1.00  0.00           N  
ATOM   1410  CD  PRO   104      28.443  51.564  33.852  1.00  0.00           C  
ATOM   1411  HD2 PRO   104      29.311  51.790  33.232  1.00  0.00           H  
ATOM   1412  HD3 PRO   104      27.597  52.188  33.564  1.00  0.00           H  
ATOM   1413  CG  PRO   104      28.004  50.126  33.708  1.00  0.00           C  
ATOM   1414  HG2 PRO   104      28.794  49.417  33.462  1.00  0.00           H  
ATOM   1415  HG3 PRO   104      27.201  50.045  32.975  1.00  0.00           H  
ATOM   1416  CB  PRO   104      27.466  49.820  35.078  1.00  0.00           C  
ATOM   1417  HB2 PRO   104      27.590  48.758  35.286  1.00  0.00           H  
ATOM   1418  HB3 PRO   104      26.426  50.144  35.105  1.00  0.00           H  
ATOM   1419  CA  PRO   104      28.269  50.687  35.974  1.00  0.00           C  
ATOM   1420  HA  PRO   104      27.644  51.061  36.785  1.00  0.00           H  
ATOM   1421  C   PRO   104      29.421  49.854  36.559  1.00  0.00           C  
ATOM   1422  O   PRO   104      30.428  49.617  35.897  1.00  0.00           O  
ATOM   1423  N   ALA   105      29.233  49.308  37.754  1.00  0.00           N  
ATOM   1424  H   ALA   105      28.390  49.491  38.280  1.00  0.00           H  
ATOM   1425  CA  ALA   105      30.257  48.398  38.378  1.00  0.00           C  
ATOM   1426  HA  ALA   105      31.253  48.831  38.285  1.00  0.00           H  
ATOM   1427  CB  ALA   105      29.908  48.194  39.897  1.00  0.00           C  
ATOM   1428  HB1 ALA   105      30.648  47.502  40.299  1.00  0.00           H  
ATOM   1429  HB2 ALA   105      29.830  49.159  40.399  1.00  0.00           H  
ATOM   1430  HB3 ALA   105      28.871  47.860  39.860  1.00  0.00           H  
ATOM   1431  C   ALA   105      30.279  47.072  37.611  1.00  0.00           C  
ATOM   1432  O   ALA   105      29.354  46.681  36.944  1.00  0.00           O  
ATOM   1433  N   PRO   106      31.341  46.316  37.646  1.00  0.00           N  
ATOM   1434  CD  PRO   106      32.607  46.530  38.335  1.00  0.00           C  
ATOM   1435  HD2 PRO   106      32.371  46.577  39.399  1.00  0.00           H  
ATOM   1436  HD3 PRO   106      33.010  47.466  37.947  1.00  0.00           H  
ATOM   1437  CG  PRO   106      33.607  45.496  37.978  1.00  0.00           C  
ATOM   1438  HG2 PRO   106      33.582  44.760  38.781  1.00  0.00           H  
ATOM   1439  HG3 PRO   106      34.632  45.862  37.927  1.00  0.00           H  
ATOM   1440  CB  PRO   106      33.059  45.000  36.619  1.00  0.00           C  
ATOM   1441  HB2 PRO   106      33.336  43.949  36.538  1.00  0.00           H  
ATOM   1442  HB3 PRO   106      33.476  45.537  35.767  1.00  0.00           H  
ATOM   1443  CA  PRO   106      31.529  45.248  36.672  1.00  0.00           C  
ATOM   1444  HA  PRO   106      31.217  45.643  35.705  1.00  0.00           H  
ATOM   1445  C   PRO   106      30.807  43.944  37.049  1.00  0.00           C  
ATOM   1446  O   PRO   106      30.748  43.650  38.275  1.00  0.00           O  
ATOM   1447  N   SER   107      30.193  43.312  36.047  1.00  0.00           N  
ATOM   1448  H   SER   107      30.346  43.643  35.105  1.00  0.00           H  
ATOM   1449  CA  SER   107      29.329  42.163  36.248  1.00  0.00           C  
ATOM   1450  HA  SER   107      28.505  42.546  36.851  1.00  0.00           H  
ATOM   1451  CB  SER   107      28.637  41.646  34.996  1.00  0.00           C  
ATOM   1452  HB2 SER   107      27.941  42.389  34.608  1.00  0.00           H  
ATOM   1453  HB3 SER   107      29.397  41.501  34.228  1.00  0.00           H  
ATOM   1454  OG  SER   107      27.926  40.453  35.166  1.00  0.00           O  
ATOM   1455  HG  SER   107      27.426  40.227  34.379  1.00  0.00           H  
ATOM   1456  C   SER   107      29.957  41.018  37.053  1.00  0.00           C  
ATOM   1457  O   SER   107      31.159  40.845  36.905  1.00  0.00           O  
ATOM   1458  N   SER   108      29.165  40.237  37.854  1.00  0.00           N  
ATOM   1459  H   SER   108      28.193  40.500  37.925  1.00  0.00           H  
ATOM   1460  CA  SER   108      29.661  38.922  38.477  1.00  0.00           C  
ATOM   1461  HA  SER   108      30.688  39.024  38.828  1.00  0.00           H  
ATOM   1462  CB  SER   108      28.757  38.616  39.729  1.00  0.00           C  
ATOM   1463  HB2 SER   108      29.158  37.697  40.157  1.00  0.00           H  
ATOM   1464  HB3 SER   108      28.851  39.502  40.358  1.00  0.00           H  
ATOM   1465  OG  SER   108      27.413  38.388  39.316  1.00  0.00           O  
ATOM   1466  HG  SER   108      26.886  38.312  40.115  1.00  0.00           H  
ATOM   1467  C   SER   108      29.654  37.672  37.624  1.00  0.00           C  
ATOM   1468  O   SER   108      30.226  36.667  37.976  1.00  0.00           O  
ATOM   1469  N   THR   109      28.945  37.642  36.463  1.00  0.00           N  
ATOM   1470  H   THR   109      28.363  38.429  36.212  1.00  0.00           H  
ATOM   1471  CA  THR   109      28.635  36.396  35.821  1.00  0.00           C  
ATOM   1472  HA  THR   109      28.595  35.622  36.587  1.00  0.00           H  
ATOM   1473  CB  THR   109      27.294  36.548  35.157  1.00  0.00           C  
ATOM   1474  HB  THR   109      27.294  37.406  34.485  1.00  0.00           H  
ATOM   1475  CG2 THR   109      26.846  35.187  34.524  1.00  0.00           C  
ATOM   1476 HG21 THR   109      25.787  35.371  34.342  1.00  0.00           H  
ATOM   1477 HG22 THR   109      27.461  35.023  33.639  1.00  0.00           H  
ATOM   1478 HG23 THR   109      26.994  34.406  35.270  1.00  0.00           H  
ATOM   1479  OG1 THR   109      26.312  36.681  36.105  1.00  0.00           O  
ATOM   1480  HG1 THR   109      26.281  37.596  36.395  1.00  0.00           H  
ATOM   1481  C   THR   109      29.729  35.978  34.867  1.00  0.00           C  
ATOM   1482  O   THR   109      30.380  36.888  34.318  1.00  0.00           O  
ATOM   1483  N   SER   110      29.954  34.750  34.541  1.00  0.00           N  
ATOM   1484  H   SER   110      29.499  34.096  35.161  1.00  0.00           H  
ATOM   1485  CA  SER   110      30.690  34.252  33.415  1.00  0.00           C  
ATOM   1486  HA  SER   110      30.408  34.833  32.536  1.00  0.00           H  
ATOM   1487  CB  SER   110      32.165  34.387  33.722  1.00  0.00           C  
ATOM   1488  HB2 SER   110      32.801  33.905  32.980  1.00  0.00           H  
ATOM   1489  HB3 SER   110      32.333  35.456  33.849  1.00  0.00           H  
ATOM   1490  OG  SER   110      32.656  33.918  34.961  1.00  0.00           O  
ATOM   1491  HG  SER   110      32.629  34.674  35.552  1.00  0.00           H  
ATOM   1492  C   SER   110      30.405  32.776  32.992  1.00  0.00           C  
ATOM   1493  O   SER   110      29.769  32.041  33.721  1.00  0.00           O  
ATOM   1494  N   GLY   111      30.867  32.415  31.782  1.00  0.00           N  
ATOM   1495  H   GLY   111      31.020  33.163  31.120  1.00  0.00           H  
ATOM   1496  CA  GLY   111      30.665  31.013  31.347  1.00  0.00           C  
ATOM   1497  HA2 GLY   111      29.633  30.937  31.003  1.00  0.00           H  
ATOM   1498  HA3 GLY   111      31.352  30.774  30.535  1.00  0.00           H  
ATOM   1499  C   GLY   111      31.063  30.029  32.442  1.00  0.00           C  
ATOM   1500  O   GLY   111      32.177  30.071  32.930  1.00  0.00           O  
ATOM   1501  N   SER   112      30.262  28.945  32.670  1.00  0.00           N  
ATOM   1502  H   SER   112      30.547  28.306  33.398  1.00  0.00           H  
ATOM   1503  CA  SER   112      28.907  28.595  32.199  1.00  0.00           C  
ATOM   1504  HA  SER   112      28.790  27.549  32.481  1.00  0.00           H  
ATOM   1505  CB  SER   112      27.873  29.477  32.944  1.00  0.00           C  
ATOM   1506  HB2 SER   112      28.143  29.538  33.998  1.00  0.00           H  
ATOM   1507  HB3 SER   112      28.034  30.478  32.542  1.00  0.00           H  
ATOM   1508  OG  SER   112      26.481  29.161  32.815  1.00  0.00           O  
ATOM   1509  HG  SER   112      25.866  29.797  33.189  1.00  0.00           H  
ATOM   1510  C   SER   112      28.708  28.637  30.626  1.00  0.00           C  
ATOM   1511  O   SER   112      27.897  29.410  30.172  1.00  0.00           O  
ATOM   1512  N   TYR   113      29.432  27.954  29.795  1.00  0.00           N  
ATOM   1513  H   TYR   113      28.988  27.976  28.888  1.00  0.00           H  
ATOM   1514  CA  TYR   113      30.393  26.810  30.118  1.00  0.00           C  
ATOM   1515  HA  TYR   113      30.476  26.713  31.201  1.00  0.00           H  
ATOM   1516  CB  TYR   113      29.845  25.476  29.504  1.00  0.00           C  
ATOM   1517  HB2 TYR   113      30.647  24.741  29.441  1.00  0.00           H  
ATOM   1518  HB3 TYR   113      29.028  25.072  30.100  1.00  0.00           H  
ATOM   1519  CG  TYR   113      29.330  25.537  28.064  1.00  0.00           C  
ATOM   1520  CD1 TYR   113      27.935  25.768  27.840  1.00  0.00           C  
ATOM   1521  HD1 TYR   113      27.183  25.906  28.603  1.00  0.00           H  
ATOM   1522  CE1 TYR   113      27.474  25.780  26.559  1.00  0.00           C  
ATOM   1523  HE1 TYR   113      26.407  25.735  26.397  1.00  0.00           H  
ATOM   1524  CZ  TYR   113      28.349  25.700  25.427  1.00  0.00           C  
ATOM   1525  OH  TYR   113      27.925  25.803  24.148  1.00  0.00           O  
ATOM   1526  HH  TYR   113      26.986  25.649  24.020  1.00  0.00           H  
ATOM   1527  CE2 TYR   113      29.714  25.563  25.649  1.00  0.00           C  
ATOM   1528  HE2 TYR   113      30.424  25.477  24.839  1.00  0.00           H  
ATOM   1529  CD2 TYR   113      30.169  25.544  26.944  1.00  0.00           C  
ATOM   1530  HD2 TYR   113      31.243  25.461  27.017  1.00  0.00           H  
ATOM   1531  C   TYR   113      31.911  27.135  29.698  1.00  0.00           C  
ATOM   1532  O   TYR   113      32.203  27.277  28.553  1.00  0.00           O  
ATOM   1533  N   GLY   114      32.801  27.182  30.679  1.00  0.00           N  
ATOM   1534  H   GLY   114      32.407  26.984  31.588  1.00  0.00           H  
ATOM   1535  CA  GLY   114      34.207  27.491  30.623  1.00  0.00           C  
ATOM   1536  HA2 GLY   114      34.481  27.486  31.678  1.00  0.00           H  
ATOM   1537  HA3 GLY   114      34.665  26.663  30.083  1.00  0.00           H  
ATOM   1538  C   GLY   114      34.414  28.838  29.921  1.00  0.00           C  
ATOM   1539  O   GLY   114      33.469  29.638  29.993  1.00  0.00           O  
ATOM   1540  N   SER   115      35.549  29.204  29.340  1.00  0.00           N  
ATOM   1541  H   SER   115      35.510  30.160  29.019  1.00  0.00           H  
ATOM   1542  CA  SER   115      36.796  28.426  29.080  1.00  0.00           C  
ATOM   1543  HA  SER   115      36.893  27.607  29.793  1.00  0.00           H  
ATOM   1544  CB  SER   115      36.696  27.706  27.732  1.00  0.00           C  
ATOM   1545  HB2 SER   115      36.363  28.443  27.001  1.00  0.00           H  
ATOM   1546  HB3 SER   115      37.659  27.337  27.380  1.00  0.00           H  
ATOM   1547  OG  SER   115      35.865  26.617  27.866  1.00  0.00           O  
ATOM   1548  HG  SER   115      36.458  25.911  28.133  1.00  0.00           H  
ATOM   1549  C   SER   115      38.002  29.323  29.180  1.00  0.00           C  
ATOM   1550  O   SER   115      39.077  28.779  28.800  1.00  0.00           O  
ATOM   1551  N   SER   116      37.925  30.577  29.646  1.00  0.00           N  
ATOM   1552  H   SER   116      37.056  30.864  30.073  1.00  0.00           H  
ATOM   1553  CA  SER   116      39.177  31.433  29.570  1.00  0.00           C  
ATOM   1554  HA  SER   116      39.747  31.162  28.681  1.00  0.00           H  
ATOM   1555  CB  SER   116      38.800  32.934  29.475  1.00  0.00           C  
ATOM   1556  HB2 SER   116      39.787  33.397  29.456  1.00  0.00           H  
ATOM   1557  HB3 SER   116      38.288  33.127  28.532  1.00  0.00           H  
ATOM   1558  OG  SER   116      38.031  33.411  30.587  1.00  0.00           O  
ATOM   1559  HG  SER   116      37.221  32.902  30.664  1.00  0.00           H  
ATOM   1560  C   SER   116      40.156  31.182  30.773  1.00  0.00           C  
ATOM   1561  O   SER   116      40.828  32.107  31.274  1.00  0.00           O  
ATOM   1562  N   SER   117      40.387  29.923  31.131  1.00  0.00           N  
ATOM   1563  H   SER   117      39.801  29.230  30.688  1.00  0.00           H  
ATOM   1564  CA  SER   117      41.376  29.551  32.146  1.00  0.00           C  
ATOM   1565  HA  SER   117      42.106  30.337  32.342  1.00  0.00           H  
ATOM   1566  CB  SER   117      40.690  29.337  33.524  1.00  0.00           C  
ATOM   1567  HB2 SER   117      39.972  30.133  33.716  1.00  0.00           H  
ATOM   1568  HB3 SER   117      40.135  28.399  33.561  1.00  0.00           H  
ATOM   1569  OG  SER   117      41.700  29.319  34.494  1.00  0.00           O  
ATOM   1570  HG  SER   117      41.394  28.895  35.298  1.00  0.00           H  
ATOM   1571  C   SER   117      42.077  28.265  31.774  1.00  0.00           C  
ATOM   1572  O   SER   117      41.782  27.614  30.812  1.00  0.00           O  
ATOM   1573  N   GLN   118      43.125  27.855  32.507  1.00  0.00           N  
ATOM   1574  H   GLN   118      43.330  28.418  33.320  1.00  0.00           H  
ATOM   1575  CA  GLN   118      43.874  26.521  32.289  1.00  0.00           C  
ATOM   1576  HA  GLN   118      44.439  26.464  33.220  1.00  0.00           H  
ATOM   1577  CB  GLN   118      42.943  25.278  32.216  1.00  0.00           C  
ATOM   1578  HB2 GLN   118      42.450  25.151  31.252  1.00  0.00           H  
ATOM   1579  HB3 GLN   118      43.528  24.361  32.138  1.00  0.00           H  
ATOM   1580  CG  GLN   118      41.968  25.087  33.384  1.00  0.00           C  
ATOM   1581  HG2 GLN   118      41.254  25.904  33.482  1.00  0.00           H  
ATOM   1582  HG3 GLN   118      41.317  24.256  33.111  1.00  0.00           H  
ATOM   1583  CD  GLN   118      42.612  24.870  34.779  1.00  0.00           C  
ATOM   1584  OE1 GLN   118      43.811  24.583  34.981  1.00  0.00           O  
ATOM   1585  NE2 GLN   118      41.837  25.100  35.862  1.00  0.00           N  
ATOM   1586 HE21 GLN   118      41.032  25.684  35.687  1.00  0.00           H  
ATOM   1587 HE22 GLN   118      42.347  25.028  36.731  1.00  0.00           H  
ATOM   1588  C   GLN   118      44.912  26.469  31.172  1.00  0.00           C  
ATOM   1589  O   GLN   118      44.737  26.967  30.056  1.00  0.00           O  
ATOM   1590  N   SER   119      46.117  26.036  31.526  1.00  0.00           N  
ATOM   1591  H   SER   119      46.819  26.188  30.815  1.00  0.00           H  
ATOM   1592  CA  SER   119      46.683  25.533  32.771  1.00  0.00           C  
ATOM   1593  HA  SER   119      46.326  24.540  33.045  1.00  0.00           H  
ATOM   1594  CB  SER   119      48.171  25.180  32.437  1.00  0.00           C  
ATOM   1595  HB2 SER   119      48.114  24.567  31.539  1.00  0.00           H  
ATOM   1596  HB3 SER   119      48.664  26.115  32.171  1.00  0.00           H  
ATOM   1597  OG  SER   119      48.880  24.578  33.538  1.00  0.00           O  
ATOM   1598  HG  SER   119      48.769  23.625  33.516  1.00  0.00           H  
ATOM   1599  C   SER   119      46.622  26.556  33.953  1.00  0.00           C  
ATOM   1600  O   SER   119      46.887  27.745  33.726  1.00  0.00           O  
ATOM   1601  N   SER   120      46.307  26.055  35.139  1.00  0.00           N  
ATOM   1602  H   SER   120      45.974  25.104  35.209  1.00  0.00           H  
ATOM   1603  CA  SER   120      46.086  26.863  36.382  1.00  0.00           C  
ATOM   1604  HA  SER   120      46.135  26.104  37.162  1.00  0.00           H  
ATOM   1605  CB  SER   120      47.202  27.949  36.615  1.00  0.00           C  
ATOM   1606  HB2 SER   120      48.141  27.542  36.241  1.00  0.00           H  
ATOM   1607  HB3 SER   120      47.010  28.786  35.945  1.00  0.00           H  
ATOM   1608  OG  SER   120      47.333  28.516  37.867  1.00  0.00           O  
ATOM   1609  HG  SER   120      48.193  28.330  38.250  1.00  0.00           H  
ATOM   1610  C   SER   120      44.684  27.581  36.323  1.00  0.00           C  
ATOM   1611  O   SER   120      44.158  28.105  35.320  1.00  0.00           O  
ATOM   1612  N   SER   121      44.040  27.869  37.478  1.00  0.00           N  
ATOM   1613  H   SER   121      43.098  28.231  37.509  1.00  0.00           H  
ATOM   1614  CA  SER   121      44.441  27.509  38.931  1.00  0.00           C  
ATOM   1615  HA  SER   121      45.374  28.017  39.174  1.00  0.00           H  
ATOM   1616  CB  SER   121      43.456  28.308  39.706  1.00  0.00           C  
ATOM   1617  HB2 SER   121      43.774  29.344  39.594  1.00  0.00           H  
ATOM   1618  HB3 SER   121      42.462  28.321  39.258  1.00  0.00           H  
ATOM   1619  OG  SER   121      43.430  27.905  41.088  1.00  0.00           O  
ATOM   1620  HG  SER   121      43.058  28.564  41.679  1.00  0.00           H  
ATOM   1621  C   SER   121      44.495  25.960  39.274  1.00  0.00           C  
ATOM   1622  O   SER   121      43.698  25.211  38.750  1.00  0.00           O  
ATOM   1623  N   TYR   122      45.468  25.612  40.113  1.00  0.00           N  
ATOM   1624  H   TYR   122      45.948  26.409  40.506  1.00  0.00           H  
ATOM   1625  CA  TYR   122      45.911  24.321  40.442  1.00  0.00           C  
ATOM   1626  HA  TYR   122      46.489  24.445  41.358  1.00  0.00           H  
ATOM   1627  CB  TYR   122      44.756  23.403  40.818  1.00  0.00           C  
ATOM   1628  HB2 TYR   122      44.342  23.001  39.893  1.00  0.00           H  
ATOM   1629  HB3 TYR   122      45.169  22.507  41.281  1.00  0.00           H  
ATOM   1630  CG  TYR   122      43.505  23.820  41.636  1.00  0.00           C  
ATOM   1631  CD1 TYR   122      43.637  24.791  42.650  1.00  0.00           C  
ATOM   1632  HD1 TYR   122      44.601  25.226  42.870  1.00  0.00           H  
ATOM   1633  CE1 TYR   122      42.534  25.114  43.432  1.00  0.00           C  
ATOM   1634  HE1 TYR   122      42.534  25.889  44.184  1.00  0.00           H  
ATOM   1635  CZ  TYR   122      41.283  24.491  43.125  1.00  0.00           C  
ATOM   1636  OH  TYR   122      40.192  24.840  43.895  1.00  0.00           O  
ATOM   1637  HH  TYR   122      39.388  24.475  43.517  1.00  0.00           H  
ATOM   1638  CE2 TYR   122      41.117  23.537  42.077  1.00  0.00           C  
ATOM   1639  HE2 TYR   122      40.115  23.214  41.835  1.00  0.00           H  
ATOM   1640  CD2 TYR   122      42.262  23.241  41.324  1.00  0.00           C  
ATOM   1641  HD2 TYR   122      42.124  22.613  40.455  1.00  0.00           H  
ATOM   1642  C   TYR   122      46.860  23.748  39.350  1.00  0.00           C  
ATOM   1643  O   TYR   122      46.395  23.507  38.243  1.00  0.00           O  
ATOM   1644  N   GLY   123      48.178  23.613  39.452  1.00  0.00           N  
ATOM   1645  H   GLY   123      48.602  23.325  38.582  1.00  0.00           H  
ATOM   1646  CA  GLY   123      49.046  23.678  40.661  1.00  0.00           C  
ATOM   1647  HA2 GLY   123      50.091  23.750  40.360  1.00  0.00           H  
ATOM   1648  HA3 GLY   123      48.779  24.609  41.161  1.00  0.00           H  
ATOM   1649  C   GLY   123      48.838  22.576  41.596  1.00  0.00           C  
ATOM   1650  O   GLY   123      48.876  22.728  42.802  1.00  0.00           O  
ATOM   1651  N   GLN   124      48.455  21.412  41.090  1.00  0.00           N  
ATOM   1652  H   GLN   124      48.555  21.340  40.088  1.00  0.00           H  
ATOM   1653  CA  GLN   124      48.321  20.131  41.801  1.00  0.00           C  
ATOM   1654  HA  GLN   124      47.678  20.225  42.676  1.00  0.00           H  
ATOM   1655  CB  GLN   124      47.625  19.134  40.788  1.00  0.00           C  
ATOM   1656  HB2 GLN   124      48.254  19.144  39.898  1.00  0.00           H  
ATOM   1657  HB3 GLN   124      47.512  18.121  41.175  1.00  0.00           H  
ATOM   1658  CG  GLN   124      46.277  19.608  40.399  1.00  0.00           C  
ATOM   1659  HG2 GLN   124      46.341  20.612  39.980  1.00  0.00           H  
ATOM   1660  HG3 GLN   124      46.047  18.855  39.645  1.00  0.00           H  
ATOM   1661  CD  GLN   124      45.182  19.587  41.444  1.00  0.00           C  
ATOM   1662  OE1 GLN   124      45.382  19.212  42.584  1.00  0.00           O  
ATOM   1663  NE2 GLN   124      43.961  19.798  41.050  1.00  0.00           N  
ATOM   1664 HE21 GLN   124      43.843  20.176  40.121  1.00  0.00           H  
ATOM   1665 HE22 GLN   124      43.194  19.656  41.691  1.00  0.00           H  
ATOM   1666  C   GLN   124      49.664  19.545  42.360  1.00  0.00           C  
ATOM   1667  O   GLN   124      50.771  19.990  41.962  1.00  0.00           O  
ATOM   1668  N   PRO   125      49.519  18.605  43.316  1.00  0.00           N  
ATOM   1669  CD  PRO   125      50.610  17.786  43.845  1.00  0.00           C  
ATOM   1670  HD2 PRO   125      51.437  18.451  44.089  1.00  0.00           H  
ATOM   1671  HD3 PRO   125      50.985  17.164  43.032  1.00  0.00           H  
ATOM   1672  CG  PRO   125      50.095  16.842  44.913  1.00  0.00           C  
ATOM   1673  HG2 PRO   125      50.243  17.309  45.887  1.00  0.00           H  
ATOM   1674  HG3 PRO   125      50.635  15.900  44.820  1.00  0.00           H  
ATOM   1675  CB  PRO   125      48.588  16.770  44.602  1.00  0.00           C  
ATOM   1676  HB2 PRO   125      48.052  16.614  45.537  1.00  0.00           H  
ATOM   1677  HB3 PRO   125      48.466  16.120  43.735  1.00  0.00           H  
ATOM   1678  CA  PRO   125      48.281  18.224  44.085  1.00  0.00           C  
ATOM   1679  HA  PRO   125      47.477  17.970  43.394  1.00  0.00           H  
ATOM   1680  C   PRO   125      47.813  19.116  45.227  1.00  0.00           C  
ATOM   1681  O   PRO   125      48.539  19.854  45.895  1.00  0.00           O  
ATOM   1682  N   GLN   126      46.542  19.076  45.569  1.00  0.00           N  
ATOM   1683  H   GLN   126      45.985  18.397  45.069  1.00  0.00           H  
ATOM   1684  CA  GLN   126      45.922  19.991  46.555  1.00  0.00           C  
ATOM   1685  HA  GLN   126      46.457  20.915  46.779  1.00  0.00           H  
ATOM   1686  CB  GLN   126      44.528  20.410  45.999  1.00  0.00           C  
ATOM   1687  HB2 GLN   126      44.049  19.485  45.675  1.00  0.00           H  
ATOM   1688  HB3 GLN   126      43.839  20.753  46.770  1.00  0.00           H  
ATOM   1689  CG  GLN   126      44.721  21.388  44.722  1.00  0.00           C  
ATOM   1690  HG2 GLN   126      45.474  20.918  44.089  1.00  0.00           H  
ATOM   1691  HG3 GLN   126      43.716  21.529  44.324  1.00  0.00           H  
ATOM   1692  CD  GLN   126      45.288  22.774  45.087  1.00  0.00           C  
ATOM   1693  OE1 GLN   126      46.430  23.120  44.967  1.00  0.00           O  
ATOM   1694  NE2 GLN   126      44.471  23.675  45.599  1.00  0.00           N  
ATOM   1695 HE21 GLN   126      43.469  23.668  45.731  1.00  0.00           H  
ATOM   1696 HE22 GLN   126      44.893  24.535  45.921  1.00  0.00           H  
ATOM   1697  C   GLN   126      45.799  19.200  47.859  1.00  0.00           C  
ATOM   1698  O   GLN   126      46.149  19.837  48.823  1.00  0.00           O  
ATOM   1699  N   SER   127      45.556  17.894  47.845  1.00  0.00           N  
ATOM   1700  H   SER   127      45.328  17.483  46.951  1.00  0.00           H  
ATOM   1701  CA  SER   127      45.631  16.939  48.978  1.00  0.00           C  
ATOM   1702  HA  SER   127      45.072  17.437  49.770  1.00  0.00           H  
ATOM   1703  CB  SER   127      44.887  15.627  48.662  1.00  0.00           C  
ATOM   1704  HB2 SER   127      45.428  15.122  47.862  1.00  0.00           H  
ATOM   1705  HB3 SER   127      44.741  14.878  49.439  1.00  0.00           H  
ATOM   1706  OG  SER   127      43.626  16.043  48.240  1.00  0.00           O  
ATOM   1707  HG  SER   127      43.065  15.277  48.100  1.00  0.00           H  
ATOM   1708  C   SER   127      47.038  16.562  49.384  1.00  0.00           C  
ATOM   1709  O   SER   127      47.639  15.484  49.043  1.00  0.00           O  
ATOM   1710  N   GLY   128      47.659  17.436  50.144  1.00  0.00           N  
ATOM   1711  H   GLY   128      47.190  18.294  50.398  1.00  0.00           H  
ATOM   1712  CA  GLY   128      49.133  17.307  50.461  1.00  0.00           C  
ATOM   1713  HA2 GLY   128      49.296  17.856  51.389  1.00  0.00           H  
ATOM   1714  HA3 GLY   128      49.358  16.273  50.724  1.00  0.00           H  
ATOM   1715  C   GLY   128      49.976  17.732  49.294  1.00  0.00           C  
ATOM   1716  O   GLY   128      50.246  16.848  48.475  1.00  0.00           O  
ATOM   1717  N   SER   129      50.436  18.991  49.056  1.00  0.00           N  
ATOM   1718  H   SER   129      51.085  19.056  48.285  1.00  0.00           H  
ATOM   1719  CA  SER   129      50.290  20.304  49.791  1.00  0.00           C  
ATOM   1720  HA  SER   129      50.814  21.063  49.211  1.00  0.00           H  
ATOM   1721  CB  SER   129      48.790  20.684  49.970  1.00  0.00           C  
ATOM   1722  HB2 SER   129      48.363  20.700  48.968  1.00  0.00           H  
ATOM   1723  HB3 SER   129      48.266  20.081  50.711  1.00  0.00           H  
ATOM   1724  OG  SER   129      48.802  22.023  50.357  1.00  0.00           O  
ATOM   1725  HG  SER   129      48.302  22.450  49.658  1.00  0.00           H  
ATOM   1726  C   SER   129      51.068  20.212  51.071  1.00  0.00           C  
ATOM   1727  O   SER   129      52.200  19.725  51.039  1.00  0.00           O  
ATOM   1728  N   TYR   130      50.530  20.744  52.214  1.00  0.00           N  
ATOM   1729  H   TYR   130      49.545  20.965  52.186  1.00  0.00           H  
ATOM   1730  CA  TYR   130      51.422  21.129  53.224  1.00  0.00           C  
ATOM   1731  HA  TYR   130      52.304  20.489  53.231  1.00  0.00           H  
ATOM   1732  CB  TYR   130      51.880  22.562  52.855  1.00  0.00           C  
ATOM   1733  HB2 TYR   130      52.123  22.657  51.797  1.00  0.00           H  
ATOM   1734  HB3 TYR   130      51.074  23.274  53.035  1.00  0.00           H  
ATOM   1735  CG  TYR   130      53.108  23.013  53.578  1.00  0.00           C  
ATOM   1736  CD1 TYR   130      52.971  23.714  54.798  1.00  0.00           C  
ATOM   1737  HD1 TYR   130      51.987  23.798  55.236  1.00  0.00           H  
ATOM   1738  CE1 TYR   130      54.057  24.295  55.410  1.00  0.00           C  
ATOM   1739  HE1 TYR   130      53.996  24.882  56.314  1.00  0.00           H  
ATOM   1740  CZ  TYR   130      55.378  24.106  54.868  1.00  0.00           C  
ATOM   1741  OH  TYR   130      56.446  24.766  55.372  1.00  0.00           O  
ATOM   1742  HH  TYR   130      56.345  25.400  56.086  1.00  0.00           H  
ATOM   1743  CE2 TYR   130      55.570  23.255  53.744  1.00  0.00           C  
ATOM   1744  HE2 TYR   130      56.553  23.029  53.357  1.00  0.00           H  
ATOM   1745  CD2 TYR   130      54.419  22.764  53.083  1.00  0.00           C  
ATOM   1746  HD2 TYR   130      54.607  22.164  52.205  1.00  0.00           H  
ATOM   1747  C   TYR   130      50.855  21.058  54.680  1.00  0.00           C  
ATOM   1748  O   TYR   130      50.040  21.978  55.025  1.00  0.00           O  
ATOM   1749  N   SER   131      51.119  20.162  55.604  1.00  0.00           N  
ATOM   1750  H   SER   131      50.538  20.221  56.428  1.00  0.00           H  
ATOM   1751  CA  SER   131      52.204  19.180  55.699  1.00  0.00           C  
ATOM   1752  HA  SER   131      52.050  18.744  56.686  1.00  0.00           H  
ATOM   1753  CB  SER   131      52.082  18.089  54.587  1.00  0.00           C  
ATOM   1754  HB2 SER   131      51.946  18.474  53.576  1.00  0.00           H  
ATOM   1755  HB3 SER   131      52.960  17.444  54.561  1.00  0.00           H  
ATOM   1756  OG  SER   131      51.088  17.192  54.890  1.00  0.00           O  
ATOM   1757  HG  SER   131      50.295  17.632  54.574  1.00  0.00           H  
ATOM   1758  C   SER   131      53.575  19.863  55.541  1.00  0.00           C  
ATOM   1759  O   SER   131      54.285  19.736  54.540  1.00  0.00           O  
ATOM   1760  N   GLN   132      53.974  20.817  56.362  1.00  0.00           N  
ATOM   1761  H   GLN   132      54.670  21.453  55.999  1.00  0.00           H  
ATOM   1762  CA  GLN   132      53.530  21.158  57.724  1.00  0.00           C  
ATOM   1763  HA  GLN   132      52.444  21.209  57.808  1.00  0.00           H  
ATOM   1764  CB  GLN   132      54.009  20.076  58.689  1.00  0.00           C  
ATOM   1765  HB2 GLN   132      53.715  20.320  59.710  1.00  0.00           H  
ATOM   1766  HB3 GLN   132      53.505  19.141  58.444  1.00  0.00           H  
ATOM   1767  CG  GLN   132      55.542  19.910  58.706  1.00  0.00           C  
ATOM   1768  HG2 GLN   132      56.147  20.817  58.741  1.00  0.00           H  
ATOM   1769  HG3 GLN   132      55.707  19.485  59.696  1.00  0.00           H  
ATOM   1770  CD  GLN   132      56.084  18.962  57.623  1.00  0.00           C  
ATOM   1771  OE1 GLN   132      55.407  18.017  57.143  1.00  0.00           O  
ATOM   1772  NE2 GLN   132      57.207  19.239  57.085  1.00  0.00           N  
ATOM   1773 HE21 GLN   132      57.584  20.115  57.419  1.00  0.00           H  
ATOM   1774 HE22 GLN   132      57.337  18.821  56.175  1.00  0.00           H  
ATOM   1775  C   GLN   132      54.037  22.496  58.303  1.00  0.00           C  
ATOM   1776  O   GLN   132      55.043  22.999  57.867  1.00  0.00           O  
ATOM   1777  N   GLN   133      53.219  23.195  59.163  1.00  0.00           N  
ATOM   1778  H   GLN   133      52.299  22.788  59.253  1.00  0.00           H  
ATOM   1779  CA  GLN   133      53.574  24.339  59.986  1.00  0.00           C  
ATOM   1780  HA  GLN   133      52.685  24.575  60.571  1.00  0.00           H  
ATOM   1781  CB  GLN   133      54.726  23.968  60.945  1.00  0.00           C  
ATOM   1782  HB2 GLN   133      55.589  23.545  60.430  1.00  0.00           H  
ATOM   1783  HB3 GLN   133      55.137  24.858  61.421  1.00  0.00           H  
ATOM   1784  CG  GLN   133      54.229  23.027  62.007  1.00  0.00           C  
ATOM   1785  HG2 GLN   133      53.314  23.467  62.403  1.00  0.00           H  
ATOM   1786  HG3 GLN   133      53.880  22.137  61.482  1.00  0.00           H  
ATOM   1787  CD  GLN   133      55.184  22.640  63.009  1.00  0.00           C  
ATOM   1788  OE1 GLN   133      55.983  23.376  63.607  1.00  0.00           O  
ATOM   1789  NE2 GLN   133      55.092  21.385  63.337  1.00  0.00           N  
ATOM   1790 HE21 GLN   133      54.424  20.812  62.840  1.00  0.00           H  
ATOM   1791 HE22 GLN   133      55.814  21.047  63.958  1.00  0.00           H  
ATOM   1792  C   GLN   133      53.774  25.663  59.207  1.00  0.00           C  
ATOM   1793  O   GLN   133      54.896  25.907  58.802  1.00  0.00           O  
ATOM   1794  N   PRO   134      52.677  26.370  58.861  1.00  0.00           N  
ATOM   1795  CD  PRO   134      52.737  27.688  58.325  1.00  0.00           C  
ATOM   1796  HD2 PRO   134      52.714  27.607  57.238  1.00  0.00           H  
ATOM   1797  HD3 PRO   134      53.658  28.202  58.600  1.00  0.00           H  
ATOM   1798  CG  PRO   134      51.540  28.481  58.851  1.00  0.00           C  
ATOM   1799  HG2 PRO   134      51.139  29.116  58.061  1.00  0.00           H  
ATOM   1800  HG3 PRO   134      51.635  29.023  59.792  1.00  0.00           H  
ATOM   1801  CB  PRO   134      50.547  27.359  59.035  1.00  0.00           C  
ATOM   1802  HB2 PRO   134      50.065  27.174  58.075  1.00  0.00           H  
ATOM   1803  HB3 PRO   134      49.816  27.593  59.809  1.00  0.00           H  
ATOM   1804  CA  PRO   134      51.297  26.068  59.336  1.00  0.00           C  
ATOM   1805  HA  PRO   134      51.389  26.065  60.422  1.00  0.00           H  
ATOM   1806  C   PRO   134      50.609  24.886  58.692  1.00  0.00           C  
ATOM   1807  O   PRO   134      50.950  24.518  57.590  1.00  0.00           O  
ATOM   1808  N   SER   135      49.568  24.286  59.324  1.00  0.00           N  
ATOM   1809  H   SER   135      49.014  23.560  58.892  1.00  0.00           H  
ATOM   1810  CA  SER   135      49.128  24.692  60.698  1.00  0.00           C  
ATOM   1811  HA  SER   135      49.207  25.779  60.718  1.00  0.00           H  
ATOM   1812  CB  SER   135      47.684  24.270  60.854  1.00  0.00           C  
ATOM   1813  HB2 SER   135      47.611  23.214  60.594  1.00  0.00           H  
ATOM   1814  HB3 SER   135      47.301  24.504  61.848  1.00  0.00           H  
ATOM   1815  OG  SER   135      46.961  24.842  59.846  1.00  0.00           O  
ATOM   1816  HG  SER   135      46.035  24.596  59.908  1.00  0.00           H  
ATOM   1817  C   SER   135      49.976  24.141  61.868  1.00  0.00           C  
ATOM   1818  O   SER   135      50.490  22.992  61.817  1.00  0.00           O  
ATOM   1819  N   TYR   136      50.122  24.956  62.898  1.00  0.00           N  
ATOM   1820  H   TYR   136      49.578  25.806  62.861  1.00  0.00           H  
ATOM   1821  CA  TYR   136      50.854  24.678  64.144  1.00  0.00           C  
ATOM   1822  HA  TYR   136      51.759  24.092  63.984  1.00  0.00           H  
ATOM   1823  CB  TYR   136      51.225  26.080  64.698  1.00  0.00           C  
ATOM   1824  HB2 TYR   136      50.354  26.727  64.796  1.00  0.00           H  
ATOM   1825  HB3 TYR   136      51.545  26.078  65.740  1.00  0.00           H  
ATOM   1826  CG  TYR   136      52.281  26.807  63.961  1.00  0.00           C  
ATOM   1827  CD1 TYR   136      53.571  26.400  64.223  1.00  0.00           C  
ATOM   1828  HD1 TYR   136      53.721  25.641  64.975  1.00  0.00           H  
ATOM   1829  CE1 TYR   136      54.690  26.888  63.444  1.00  0.00           C  
ATOM   1830  HE1 TYR   136      55.665  26.461  63.626  1.00  0.00           H  
ATOM   1831  CZ  TYR   136      54.433  27.767  62.420  1.00  0.00           C  
ATOM   1832  OH  TYR   136      55.414  28.112  61.594  1.00  0.00           O  
ATOM   1833  HH  TYR   136      56.272  27.860  61.943  1.00  0.00           H  
ATOM   1834  CE2 TYR   136      53.095  28.306  62.223  1.00  0.00           C  
ATOM   1835  HE2 TYR   136      52.956  29.232  61.685  1.00  0.00           H  
ATOM   1836  CD2 TYR   136      52.043  27.799  63.019  1.00  0.00           C  
ATOM   1837  HD2 TYR   136      51.041  28.193  62.932  1.00  0.00           H  
ATOM   1838  C   TYR   136      49.893  23.918  65.138  1.00  0.00           C  
ATOM   1839  O   TYR   136      48.710  23.984  64.821  1.00  0.00           O  
ATOM   1840  N   GLY   137      50.384  23.168  66.110  1.00  0.00           N  
ATOM   1841  H   GLY   137      49.756  22.518  66.559  1.00  0.00           H  
ATOM   1842  CA  GLY   137      51.746  23.165  66.550  1.00  0.00           C  
ATOM   1843  HA2 GLY   137      52.098  22.195  66.901  1.00  0.00           H  
ATOM   1844  HA3 GLY   137      52.458  23.329  65.742  1.00  0.00           H  
ATOM   1845  C   GLY   137      52.061  24.164  67.744  1.00  0.00           C  
ATOM   1846  O   GLY   137      51.272  25.028  67.958  1.00  0.00           O  
ATOM   1847  N   GLY   138      53.211  24.085  68.387  1.00  0.00           N  
ATOM   1848  H   GLY   138      53.780  23.293  68.126  1.00  0.00           H  
ATOM   1849  CA  GLY   138      53.751  24.894  69.481  1.00  0.00           C  
ATOM   1850  HA2 GLY   138      54.839  24.825  69.469  1.00  0.00           H  
ATOM   1851  HA3 GLY   138      53.599  25.947  69.247  1.00  0.00           H  
ATOM   1852  C   GLY   138      53.185  24.638  70.896  1.00  0.00           C  
ATOM   1853  O   GLY   138      51.975  24.399  71.077  1.00  0.00           O  
ATOM   1854  N   GLN   139      53.923  24.846  72.033  1.00  0.00           N  
ATOM   1855  H   GLN   139      53.414  24.574  72.862  1.00  0.00           H  
ATOM   1856  CA  GLN   139      55.342  25.211  72.136  1.00  0.00           C  
ATOM   1857  HA  GLN   139      55.947  24.608  71.460  1.00  0.00           H  
ATOM   1858  CB  GLN   139      55.431  26.750  71.917  1.00  0.00           C  
ATOM   1859  HB2 GLN   139      56.488  27.016  71.916  1.00  0.00           H  
ATOM   1860  HB3 GLN   139      55.038  26.960  70.923  1.00  0.00           H  
ATOM   1861  CG  GLN   139      54.672  27.541  73.026  1.00  0.00           C  
ATOM   1862  HG2 GLN   139      53.645  27.208  73.170  1.00  0.00           H  
ATOM   1863  HG3 GLN   139      55.236  27.246  73.911  1.00  0.00           H  
ATOM   1864  CD  GLN   139      54.737  29.021  72.760  1.00  0.00           C  
ATOM   1865  OE1 GLN   139      54.884  29.584  71.678  1.00  0.00           O  
ATOM   1866  NE2 GLN   139      54.445  29.810  73.827  1.00  0.00           N  
ATOM   1867 HE21 GLN   139      54.229  29.270  74.652  1.00  0.00           H  
ATOM   1868 HE22 GLN   139      54.483  30.815  73.737  1.00  0.00           H  
ATOM   1869  C   GLN   139      56.043  24.846  73.478  1.00  0.00           C  
ATOM   1870  O   GLN   139      57.042  25.349  73.728  1.00  0.00           O  
ATOM   1871  N   GLN   140      55.416  23.974  74.262  1.00  0.00           N  
ATOM   1872  H   GLN   140      54.599  23.481  73.931  1.00  0.00           H  
ATOM   1873  CA  GLN   140      55.880  23.578  75.635  1.00  0.00           C  
ATOM   1874  HA  GLN   140      55.063  23.036  76.112  1.00  0.00           H  
ATOM   1875  CB  GLN   140      57.143  22.672  75.594  1.00  0.00           C  
ATOM   1876  HB2 GLN   140      58.000  23.254  75.256  1.00  0.00           H  
ATOM   1877  HB3 GLN   140      57.315  22.337  76.617  1.00  0.00           H  
ATOM   1878  CG  GLN   140      56.994  21.404  74.772  1.00  0.00           C  
ATOM   1879  HG2 GLN   140      57.588  20.610  75.224  1.00  0.00           H  
ATOM   1880  HG3 GLN   140      55.966  21.070  74.634  1.00  0.00           H  
ATOM   1881  CD  GLN   140      57.656  21.688  73.396  1.00  0.00           C  
ATOM   1882  OE1 GLN   140      58.789  22.113  73.339  1.00  0.00           O  
ATOM   1883  NE2 GLN   140      56.938  21.483  72.316  1.00  0.00           N  
ATOM   1884 HE21 GLN   140      55.957  21.242  72.319  1.00  0.00           H  
ATOM   1885 HE22 GLN   140      57.384  21.598  71.418  1.00  0.00           H  
ATOM   1886  C   GLN   140      56.114  24.779  76.523  1.00  0.00           C  
ATOM   1887  O   GLN   140      55.402  25.784  76.486  1.00  0.00           O  
ATOM   1888  N   GLN   141      56.993  24.788  77.498  1.00  0.00           N  
ATOM   1889  H   GLN   141      57.703  24.072  77.569  1.00  0.00           H  
ATOM   1890  CA  GLN   141      57.239  25.854  78.419  1.00  0.00           C  
ATOM   1891  HA  GLN   141      56.673  26.749  78.160  1.00  0.00           H  
ATOM   1892  CB  GLN   141      56.804  25.458  79.757  1.00  0.00           C  
ATOM   1893  HB2 GLN   141      57.445  24.618  80.027  1.00  0.00           H  
ATOM   1894  HB3 GLN   141      56.876  26.339  80.395  1.00  0.00           H  
ATOM   1895  CG  GLN   141      55.292  25.095  79.918  1.00  0.00           C  
ATOM   1896  HG2 GLN   141      54.714  25.981  79.656  1.00  0.00           H  
ATOM   1897  HG3 GLN   141      54.850  24.282  79.341  1.00  0.00           H  
ATOM   1898  CD  GLN   141      54.845  24.724  81.360  1.00  0.00           C  
ATOM   1899  OE1 GLN   141      53.880  25.311  81.858  1.00  0.00           O  
ATOM   1900  NE2 GLN   141      55.630  23.954  82.128  1.00  0.00           N  
ATOM   1901 HE21 GLN   141      56.423  23.535  81.663  1.00  0.00           H  
ATOM   1902 HE22 GLN   141      55.413  23.805  83.103  1.00  0.00           H  
ATOM   1903  C   GLN   141      58.728  26.196  78.409  1.00  0.00           C  
ATOM   1904  O   GLN   141      59.571  25.285  78.631  1.00  0.00           O  
ATOM   1905  N   SER   142      59.120  27.446  78.180  1.00  0.00           N  
ATOM   1906  H   SER   142      60.114  27.531  78.337  1.00  0.00           H  
ATOM   1907  CA  SER   142      58.462  28.751  77.772  1.00  0.00           C  
ATOM   1908  HA  SER   142      59.262  29.447  77.521  1.00  0.00           H  
ATOM   1909  CB  SER   142      57.547  28.564  76.534  1.00  0.00           C  
ATOM   1910  HB2 SER   142      58.038  27.829  75.896  1.00  0.00           H  
ATOM   1911  HB3 SER   142      56.572  28.215  76.875  1.00  0.00           H  
ATOM   1912  OG  SER   142      57.438  29.775  75.775  1.00  0.00           O  
ATOM   1913  HG  SER   142      58.289  29.906  75.352  1.00  0.00           H  
ATOM   1914  C   SER   142      57.662  29.302  78.970  1.00  0.00           C  
ATOM   1915  O   SER   142      56.639  28.756  79.412  1.00  0.00           O  
ATOM   1916  N   TYR   143      58.116  30.468  79.475  1.00  0.00           N  
ATOM   1917  H   TYR   143      58.974  30.761  79.029  1.00  0.00           H  
ATOM   1918  CA  TYR   143      57.588  31.160  80.727  1.00  0.00           C  
ATOM   1919  HA  TYR   143      56.542  30.895  80.884  1.00  0.00           H  
ATOM   1920  CB  TYR   143      58.378  30.731  82.031  1.00  0.00           C  
ATOM   1921  HB2 TYR   143      59.342  31.237  81.985  1.00  0.00           H  
ATOM   1922  HB3 TYR   143      57.879  31.043  82.949  1.00  0.00           H  
ATOM   1923  CG  TYR   143      58.679  29.237  82.122  1.00  0.00           C  
ATOM   1924  CD1 TYR   143      57.746  28.449  82.818  1.00  0.00           C  
ATOM   1925  HD1 TYR   143      56.913  28.835  83.386  1.00  0.00           H  
ATOM   1926  CE1 TYR   143      57.928  27.031  82.887  1.00  0.00           C  
ATOM   1927  HE1 TYR   143      57.239  26.479  83.509  1.00  0.00           H  
ATOM   1928  CZ  TYR   143      59.084  26.459  82.307  1.00  0.00           C  
ATOM   1929  OH  TYR   143      59.297  25.131  82.315  1.00  0.00           O  
ATOM   1930  HH  TYR   143      58.737  24.573  82.860  1.00  0.00           H  
ATOM   1931  CE2 TYR   143      60.065  27.272  81.622  1.00  0.00           C  
ATOM   1932  HE2 TYR   143      60.906  26.819  81.118  1.00  0.00           H  
ATOM   1933  CD2 TYR   143      59.817  28.682  81.538  1.00  0.00           C  
ATOM   1934  HD2 TYR   143      60.511  29.310  81.000  1.00  0.00           H  
ATOM   1935  C   TYR   143      57.582  32.680  80.543  1.00  0.00           C  
ATOM   1936  O   TYR   143      57.989  33.150  79.505  1.00  0.00           O  
ATOM   1937  N   GLY   144      57.048  33.469  81.456  1.00  0.00           N  
ATOM   1938  H   GLY   144      56.519  32.990  82.171  1.00  0.00           H  
ATOM   1939  CA  GLY   144      57.231  34.914  81.607  1.00  0.00           C  
ATOM   1940  HA2 GLY   144      56.926  35.404  80.682  1.00  0.00           H  
ATOM   1941  HA3 GLY   144      56.547  35.348  82.337  1.00  0.00           H  
ATOM   1942  C   GLY   144      58.711  35.262  81.891  1.00  0.00           C  
ATOM   1943  O   GLY   144      59.531  34.433  82.103  1.00  0.00           O  
ATOM   1944  N   GLN   145      58.933  36.529  81.972  1.00  0.00           N  
ATOM   1945  H   GLN   145      58.186  37.175  81.762  1.00  0.00           H  
ATOM   1946  CA  GLN   145      60.028  37.125  82.741  1.00  0.00           C  
ATOM   1947  HA  GLN   145      60.432  36.374  83.420  1.00  0.00           H  
ATOM   1948  CB  GLN   145      61.100  37.437  81.680  1.00  0.00           C  
ATOM   1949  HB2 GLN   145      62.019  37.779  82.156  1.00  0.00           H  
ATOM   1950  HB3 GLN   145      61.258  36.571  81.039  1.00  0.00           H  
ATOM   1951  CG  GLN   145      60.712  38.574  80.719  1.00  0.00           C  
ATOM   1952  HG2 GLN   145      59.685  38.372  80.416  1.00  0.00           H  
ATOM   1953  HG3 GLN   145      60.738  39.562  81.179  1.00  0.00           H  
ATOM   1954  CD  GLN   145      61.621  38.545  79.424  1.00  0.00           C  
ATOM   1955  OE1 GLN   145      62.391  39.461  79.156  1.00  0.00           O  
ATOM   1956  NE2 GLN   145      61.715  37.468  78.766  1.00  0.00           N  
ATOM   1957 HE21 GLN   145      62.498  37.458  78.129  1.00  0.00           H  
ATOM   1958 HE22 GLN   145      61.183  36.643  79.005  1.00  0.00           H  
ATOM   1959  C   GLN   145      59.570  38.411  83.396  1.00  0.00           C  
ATOM   1960  O   GLN   145      60.405  39.288  83.594  1.00  0.00           O  
ATOM   1961  N   GLN   146      58.277  38.525  83.760  1.00  0.00           N  
ATOM   1962  H   GLN   146      57.672  37.745  83.544  1.00  0.00           H  
ATOM   1963  CA  GLN   146      57.699  39.647  84.452  1.00  0.00           C  
ATOM   1964  HA  GLN   146      57.630  40.431  83.699  1.00  0.00           H  
ATOM   1965  CB  GLN   146      56.232  39.356  84.789  1.00  0.00           C  
ATOM   1966  HB2 GLN   146      55.763  40.306  85.046  1.00  0.00           H  
ATOM   1967  HB3 GLN   146      55.879  38.950  83.841  1.00  0.00           H  
ATOM   1968  CG  GLN   146      55.922  38.385  85.887  1.00  0.00           C  
ATOM   1969  HG2 GLN   146      56.259  38.789  86.841  1.00  0.00           H  
ATOM   1970  HG3 GLN   146      54.832  38.353  85.890  1.00  0.00           H  
ATOM   1971  CD  GLN   146      56.356  36.926  85.604  1.00  0.00           C  
ATOM   1972  OE1 GLN   146      56.461  36.488  84.497  1.00  0.00           O  
ATOM   1973  NE2 GLN   146      56.578  36.187  86.639  1.00  0.00           N  
ATOM   1974 HE21 GLN   146      56.426  36.623  87.538  1.00  0.00           H  
ATOM   1975 HE22 GLN   146      56.782  35.204  86.531  1.00  0.00           H  
ATOM   1976  C   GLN   146      58.563  40.095  85.627  1.00  0.00           C  
ATOM   1977  O   GLN   146      59.061  39.206  86.313  1.00  0.00           O  
ATOM   1978  N   GLN   147      58.610  41.407  85.779  1.00  0.00           N  
ATOM   1979  H   GLN   147      58.194  41.959  85.042  1.00  0.00           H  
ATOM   1980  CA  GLN   147      59.350  42.179  86.811  1.00  0.00           C  
ATOM   1981  HA  GLN   147      58.680  42.233  87.669  1.00  0.00           H  
ATOM   1982  CB  GLN   147      60.765  41.659  87.236  1.00  0.00           C  
ATOM   1983  HB2 GLN   147      61.193  42.463  87.835  1.00  0.00           H  
ATOM   1984  HB3 GLN   147      60.686  40.785  87.883  1.00  0.00           H  
ATOM   1985  CG  GLN   147      61.771  41.340  86.111  1.00  0.00           C  
ATOM   1986  HG2 GLN   147      61.593  40.432  85.534  1.00  0.00           H  
ATOM   1987  HG3 GLN   147      61.812  42.154  85.388  1.00  0.00           H  
ATOM   1988  CD  GLN   147      63.117  41.124  86.694  1.00  0.00           C  
ATOM   1989  OE1 GLN   147      63.363  41.017  87.910  1.00  0.00           O  
ATOM   1990  NE2 GLN   147      64.137  40.978  85.856  1.00  0.00           N  
ATOM   1991 HE21 GLN   147      64.010  40.906  84.857  1.00  0.00           H  
ATOM   1992 HE22 GLN   147      65.042  41.176  86.257  1.00  0.00           H  
ATOM   1993  C   GLN   147      59.596  43.606  86.299  1.00  0.00           C  
ATOM   1994  O   GLN   147      59.875  43.822  85.103  1.00  0.00           O  
ATOM   1995  N   SER   148      59.625  44.616  87.170  1.00  0.00           N  
ATOM   1996  H   SER   148      59.462  44.450  88.152  1.00  0.00           H  
ATOM   1997  CA  SER   148      59.759  46.066  86.897  1.00  0.00           C  
ATOM   1998  HA  SER   148      60.190  46.176  85.902  1.00  0.00           H  
ATOM   1999  CB  SER   148      58.302  46.617  86.940  1.00  0.00           C  
ATOM   2000  HB2 SER   148      58.509  47.670  86.748  1.00  0.00           H  
ATOM   2001  HB3 SER   148      57.684  46.177  86.157  1.00  0.00           H  
ATOM   2002  OG  SER   148      57.699  46.489  88.221  1.00  0.00           O  
ATOM   2003  HG  SER   148      56.789  46.202  88.119  1.00  0.00           H  
ATOM   2004  C   SER   148      60.731  46.762  87.846  1.00  0.00           C  
ATOM   2005  O   SER   148      61.044  46.173  88.875  1.00  0.00           O  
ATOM   2006  N   TYR   149      61.180  47.986  87.489  1.00  0.00           N  
ATOM   2007  H   TYR   149      60.825  48.517  86.707  1.00  0.00           H  
ATOM   2008  CA  TYR   149      62.169  48.777  88.242  1.00  0.00           C  
ATOM   2009  HA  TYR   149      63.097  48.205  88.253  1.00  0.00           H  
ATOM   2010  CB  TYR   149      62.383  50.065  87.467  1.00  0.00           C  
ATOM   2011  HB2 TYR   149      62.755  49.935  86.451  1.00  0.00           H  
ATOM   2012  HB3 TYR   149      61.499  50.703  87.478  1.00  0.00           H  
ATOM   2013  CG  TYR   149      63.479  50.886  88.095  1.00  0.00           C  
ATOM   2014  CD1 TYR   149      63.210  52.275  88.440  1.00  0.00           C  
ATOM   2015  HD1 TYR   149      62.183  52.566  88.274  1.00  0.00           H  
ATOM   2016  CE1 TYR   149      64.142  53.055  89.128  1.00  0.00           C  
ATOM   2017  HE1 TYR   149      63.872  54.064  89.402  1.00  0.00           H  
ATOM   2018  CZ  TYR   149      65.329  52.408  89.547  1.00  0.00           C  
ATOM   2019  OH  TYR   149      66.249  52.955  90.369  1.00  0.00           O  
ATOM   2020  HH  TYR   149      66.266  53.915  90.347  1.00  0.00           H  
ATOM   2021  CE2 TYR   149      65.581  51.088  89.226  1.00  0.00           C  
ATOM   2022  HE2 TYR   149      66.507  50.627  89.539  1.00  0.00           H  
ATOM   2023  CD2 TYR   149      64.700  50.324  88.465  1.00  0.00           C  
ATOM   2024  HD2 TYR   149      64.947  49.289  88.281  1.00  0.00           H  
ATOM   2025  C   TYR   149      61.743  49.032  89.708  1.00  0.00           C  
ATOM   2026  O   TYR   149      60.660  49.475  90.027  1.00  0.00           O  
ATOM   2027  N   ASN   150      62.669  48.890  90.634  1.00  0.00           N  
ATOM   2028  H   ASN   150      63.607  48.716  90.302  1.00  0.00           H  
ATOM   2029  CA  ASN   150      62.531  49.139  92.066  1.00  0.00           C  
ATOM   2030  HA  ASN   150      61.476  49.259  92.313  1.00  0.00           H  
ATOM   2031  CB  ASN   150      62.940  47.965  92.881  1.00  0.00           C  
ATOM   2032  HB2 ASN   150      62.313  47.136  92.553  1.00  0.00           H  
ATOM   2033  HB3 ASN   150      63.986  47.668  92.810  1.00  0.00           H  
ATOM   2034  CG  ASN   150      62.595  48.212  94.273  1.00  0.00           C  
ATOM   2035  OD1 ASN   150      61.865  49.148  94.650  1.00  0.00           O  
ATOM   2036  ND2 ASN   150      63.172  47.351  95.161  1.00  0.00           N  
ATOM   2037 HD21 ASN   150      63.012  47.382  96.158  1.00  0.00           H  
ATOM   2038 HD22 ASN   150      63.829  46.670  94.808  1.00  0.00           H  
ATOM   2039  C   ASN   150      63.263  50.440  92.406  1.00  0.00           C  
ATOM   2040  O   ASN   150      64.477  50.465  92.694  1.00  0.00           O  
ATOM   2041  N   PRO   151      62.636  51.632  92.360  1.00  0.00           N  
ATOM   2042  CD  PRO   151      61.209  51.906  92.092  1.00  0.00           C  
ATOM   2043  HD2 PRO   151      60.540  51.155  92.510  1.00  0.00           H  
ATOM   2044  HD3 PRO   151      61.079  51.928  91.010  1.00  0.00           H  
ATOM   2045  CG  PRO   151      60.958  53.299  92.589  1.00  0.00           C  
ATOM   2046  HG2 PRO   151      60.545  53.389  93.593  1.00  0.00           H  
ATOM   2047  HG3 PRO   151      60.249  53.810  91.938  1.00  0.00           H  
ATOM   2048  CB  PRO   151      62.266  54.033  92.441  1.00  0.00           C  
ATOM   2049  HB2 PRO   151      62.584  54.906  93.010  1.00  0.00           H  
ATOM   2050  HB3 PRO   151      62.396  54.292  91.391  1.00  0.00           H  
ATOM   2051  CA  PRO   151      63.245  52.909  92.691  1.00  0.00           C  
ATOM   2052  HA  PRO   151      64.130  53.063  92.073  1.00  0.00           H  
ATOM   2053  C   PRO   151      63.709  53.043  94.190  1.00  0.00           C  
ATOM   2054  O   PRO   151      62.922  52.600  95.091  1.00  0.00           O  
ATOM   2055  N   PRO   152      64.879  53.586  94.544  1.00  0.00           N  
ATOM   2056  CD  PRO   152      65.913  53.920  93.661  1.00  0.00           C  
ATOM   2057  HD2 PRO   152      65.562  54.774  93.082  1.00  0.00           H  
ATOM   2058  HD3 PRO   152      66.183  53.038  93.081  1.00  0.00           H  
ATOM   2059  CG  PRO   152      67.115  54.257  94.590  1.00  0.00           C  
ATOM   2060  HG2 PRO   152      67.790  54.938  94.072  1.00  0.00           H  
ATOM   2061  HG3 PRO   152      67.787  53.407  94.703  1.00  0.00           H  
ATOM   2062  CB  PRO   152      66.386  54.709  95.852  1.00  0.00           C  
ATOM   2063  HB2 PRO   152      66.387  55.799  95.870  1.00  0.00           H  
ATOM   2064  HB3 PRO   152      66.975  54.297  96.671  1.00  0.00           H  
ATOM   2065  CA  PRO   152      64.939  54.219  95.860  1.00  0.00           C  
ATOM   2066  HA  PRO   152      64.771  53.384  96.540  1.00  0.00           H  
ATOM   2067  C   PRO   152      63.916  55.257  95.922  1.00  0.00           C  
ATOM   2068  O   PRO   152      63.639  56.021  94.997  1.00  0.00           O  
ATOM   2069  N   GLN   153      63.346  55.475  97.125  1.00  0.00           N  
ATOM   2070  H   GLN   153      63.387  54.796  97.872  1.00  0.00           H  
ATOM   2071  CA  GLN   153      62.701  56.773  97.386  1.00  0.00           C  
ATOM   2072  HA  GLN   153      61.974  56.911  96.586  1.00  0.00           H  
ATOM   2073  CB  GLN   153      62.012  56.652  98.742  1.00  0.00           C  
ATOM   2074  HB2 GLN   153      61.319  55.811  98.718  1.00  0.00           H  
ATOM   2075  HB3 GLN   153      62.769  56.327  99.457  1.00  0.00           H  
ATOM   2076  CG  GLN   153      61.238  57.927  99.252  1.00  0.00           C  
ATOM   2077  HG2 GLN   153      60.751  57.623 100.179  1.00  0.00           H  
ATOM   2078  HG3 GLN   153      61.969  58.730  99.347  1.00  0.00           H  
ATOM   2079  CD  GLN   153      60.131  58.426  98.364  1.00  0.00           C  
ATOM   2080  OE1 GLN   153      60.362  58.473  97.192  1.00  0.00           O  
ATOM   2081  NE2 GLN   153      59.109  59.050  98.835  1.00  0.00           N  
ATOM   2082 HE21 GLN   153      58.934  58.763  99.787  1.00  0.00           H  
ATOM   2083 HE22 GLN   153      58.345  59.163  98.185  1.00  0.00           H  
ATOM   2084  C   GLN   153      63.732  57.869  97.253  1.00  0.00           C  
ATOM   2085  O   GLN   153      64.815  57.708  97.880  1.00  0.00           O  
ATOM   2086  N   GLY   154      63.419  58.907  96.434  1.00  0.00           N  
ATOM   2087  H   GLY   154      62.587  58.856  95.863  1.00  0.00           H  
ATOM   2088  CA  GLY   154      64.343  60.024  96.211  1.00  0.00           C  
ATOM   2089  HA2 GLY   154      65.333  59.607  96.025  1.00  0.00           H  
ATOM   2090  HA3 GLY   154      63.802  60.420  95.352  1.00  0.00           H  
ATOM   2091  C   GLY   154      64.410  61.133  97.235  1.00  0.00           C  
ATOM   2092  O   GLY   154      65.366  61.920  97.150  1.00  0.00           O  
ATOM   2093  N   TYR   155      63.287  61.295  97.970  1.00  0.00           N  
ATOM   2094  H   TYR   155      62.434  60.865  97.643  1.00  0.00           H  
ATOM   2095  CA  TYR   155      62.992  62.158  99.158  1.00  0.00           C  
ATOM   2096  HA  TYR   155      63.025  63.195  98.825  1.00  0.00           H  
ATOM   2097  CB  TYR   155      61.562  62.048  99.625  1.00  0.00           C  
ATOM   2098  HB2 TYR   155      61.328  60.985  99.583  1.00  0.00           H  
ATOM   2099  HB3 TYR   155      61.387  62.475 100.613  1.00  0.00           H  
ATOM   2100  CG  TYR   155      60.579  62.752  98.703  1.00  0.00           C  
ATOM   2101  CD1 TYR   155      60.012  63.964  99.194  1.00  0.00           C  
ATOM   2102  HD1 TYR   155      60.398  64.424 100.091  1.00  0.00           H  
ATOM   2103  CE1 TYR   155      58.998  64.637  98.503  1.00  0.00           C  
ATOM   2104  HE1 TYR   155      58.517  65.540  98.848  1.00  0.00           H  
ATOM   2105  CZ  TYR   155      58.508  64.102  97.298  1.00  0.00           C  
ATOM   2106  OH  TYR   155      57.707  64.777  96.455  1.00  0.00           O  
ATOM   2107  HH  TYR   155      56.854  64.339  96.489  1.00  0.00           H  
ATOM   2108  CE2 TYR   155      59.052  62.892  96.875  1.00  0.00           C  
ATOM   2109  HE2 TYR   155      58.521  62.450  96.045  1.00  0.00           H  
ATOM   2110  CD2 TYR   155      60.147  62.266  97.438  1.00  0.00           C  
ATOM   2111  HD2 TYR   155      60.433  61.248  97.220  1.00  0.00           H  
ATOM   2112  C   TYR   155      64.093  61.787 100.164  1.00  0.00           C  
ATOM   2113  O   TYR   155      64.303  60.589 100.454  1.00  0.00           O  
ATOM   2114  N   GLY   156      64.880  62.718 100.744  1.00  0.00           N  
ATOM   2115  H   GLY   156      65.439  62.274 101.459  1.00  0.00           H  
ATOM   2116  CA  GLY   156      64.755  64.138 100.702  1.00  0.00           C  
ATOM   2117  HA2 GLY   156      65.695  64.555 101.063  1.00  0.00           H  
ATOM   2118  HA3 GLY   156      64.673  64.377  99.642  1.00  0.00           H  
ATOM   2119  C   GLY   156      63.473  64.683 101.333  1.00  0.00           C  
ATOM   2120  O   GLY   156      62.686  65.331 100.623  1.00  0.00           O  
ATOM   2121  N   GLN   157      63.124  64.204 102.523  1.00  0.00           N  
ATOM   2122  H   GLN   157      63.847  63.693 103.009  1.00  0.00           H  
ATOM   2123  CA  GLN   157      61.946  64.544 103.305  1.00  0.00           C  
ATOM   2124  HA  GLN   157      61.669  65.573 103.076  1.00  0.00           H  
ATOM   2125  CB  GLN   157      60.768  63.498 103.166  1.00  0.00           C  
ATOM   2126  HB2 GLN   157      59.977  63.749 103.872  1.00  0.00           H  
ATOM   2127  HB3 GLN   157      60.489  63.693 102.131  1.00  0.00           H  
ATOM   2128  CG  GLN   157      61.156  62.008 103.206  1.00  0.00           C  
ATOM   2129  HG2 GLN   157      62.036  61.812 102.594  1.00  0.00           H  
ATOM   2130  HG3 GLN   157      61.428  61.681 104.210  1.00  0.00           H  
ATOM   2131  CD  GLN   157      60.152  61.005 102.636  1.00  0.00           C  
ATOM   2132  OE1 GLN   157      59.023  61.357 102.335  1.00  0.00           O  
ATOM   2133  NE2 GLN   157      60.454  59.765 102.367  1.00  0.00           N  
ATOM   2134 HE21 GLN   157      61.374  59.363 102.481  1.00  0.00           H  
ATOM   2135 HE22 GLN   157      59.627  59.264 102.078  1.00  0.00           H  
ATOM   2136  C   GLN   157      62.297  64.573 104.836  1.00  0.00           C  
ATOM   2137  O   GLN   157      63.236  63.936 105.296  1.00  0.00           O  
ATOM   2138  N   GLN   158      61.478  65.191 105.720  1.00  0.00           N  
ATOM   2139  H   GLN   158      61.675  64.877 106.660  1.00  0.00           H  
ATOM   2140  CA  GLN   158      60.337  66.087 105.425  1.00  0.00           C  
ATOM   2141  HA  GLN   158      59.606  65.521 104.848  1.00  0.00           H  
ATOM   2142  CB  GLN   158      59.665  66.237 106.797  1.00  0.00           C  
ATOM   2143  HB2 GLN   158      60.191  66.837 107.540  1.00  0.00           H  
ATOM   2144  HB3 GLN   158      58.656  66.613 106.623  1.00  0.00           H  
ATOM   2145  CG  GLN   158      59.386  64.867 107.484  1.00  0.00           C  
ATOM   2146  HG2 GLN   158      60.335  64.554 107.919  1.00  0.00           H  
ATOM   2147  HG3 GLN   158      58.858  65.088 108.412  1.00  0.00           H  
ATOM   2148  CD  GLN   158      58.535  63.864 106.694  1.00  0.00           C  
ATOM   2149  OE1 GLN   158      57.746  64.167 105.868  1.00  0.00           O  
ATOM   2150  NE2 GLN   158      58.733  62.595 106.934  1.00  0.00           N  
ATOM   2151 HE21 GLN   158      59.288  62.150 107.651  1.00  0.00           H  
ATOM   2152 HE22 GLN   158      58.058  62.038 106.429  1.00  0.00           H  
ATOM   2153  C   GLN   158      60.618  67.462 104.727  1.00  0.00           C  
ATOM   2154  O   GLN   158      61.736  67.668 104.273  1.00  0.00           O  
ATOM   2155  N   ASN   159      59.617  68.389 104.679  1.00  0.00           N  
ATOM   2156  H   ASN   159      58.631  68.224 104.822  1.00  0.00           H  
ATOM   2157  CA  ASN   159      59.838  69.858 104.517  1.00  0.00           C  
ATOM   2158  HA  ASN   159      58.896  70.268 104.880  1.00  0.00           H  
ATOM   2159  CB  ASN   159      61.054  70.419 105.310  1.00  0.00           C  
ATOM   2160  HB2 ASN   159      62.014  70.493 104.799  1.00  0.00           H  
ATOM   2161  HB3 ASN   159      60.863  71.485 105.426  1.00  0.00           H  
ATOM   2162  CG  ASN   159      61.343  69.802 106.639  1.00  0.00           C  
ATOM   2163  OD1 ASN   159      60.511  69.830 107.512  1.00  0.00           O  
ATOM   2164  ND2 ASN   159      62.546  69.329 106.863  1.00  0.00           N  
ATOM   2165 HD21 ASN   159      63.273  69.497 106.183  1.00  0.00           H  
ATOM   2166 HD22 ASN   159      62.765  69.009 107.796  1.00  0.00           H  
ATOM   2167  C   ASN   159      59.922  70.199 102.976  1.00  0.00           C  
ATOM   2168  O   ASN   159      60.423  69.438 102.169  1.00  0.00           O  
ATOM   2169  N   GLN   160      59.248  71.248 102.525  1.00  0.00           N  
ATOM   2170  H   GLN   160      59.320  71.320 101.520  1.00  0.00           H  
ATOM   2171  CA  GLN   160      58.389  72.205 103.150  1.00  0.00           C  
ATOM   2172  HA  GLN   160      57.939  71.743 104.029  1.00  0.00           H  
ATOM   2173  CB  GLN   160      59.183  73.450 103.634  1.00  0.00           C  
ATOM   2174  HB2 GLN   160      59.825  73.249 104.491  1.00  0.00           H  
ATOM   2175  HB3 GLN   160      59.806  73.735 102.786  1.00  0.00           H  
ATOM   2176  CG  GLN   160      58.347  74.724 103.940  1.00  0.00           C  
ATOM   2177  HG2 GLN   160      59.059  75.522 104.155  1.00  0.00           H  
ATOM   2178  HG3 GLN   160      57.798  75.025 103.048  1.00  0.00           H  
ATOM   2179  CD  GLN   160      57.345  74.568 105.031  1.00  0.00           C  
ATOM   2180  OE1 GLN   160      56.648  73.612 105.145  1.00  0.00           O  
ATOM   2181  NE2 GLN   160      57.325  75.474 105.973  1.00  0.00           N  
ATOM   2182 HE21 GLN   160      57.852  76.319 105.804  1.00  0.00           H  
ATOM   2183 HE22 GLN   160      56.551  75.428 106.621  1.00  0.00           H  
ATOM   2184  C   GLN   160      57.105  72.431 102.324  1.00  0.00           C  
ATOM   2185  O   GLN   160      56.963  73.362 101.474  1.00  0.00           O  
ATOM   2186  N   TYR   161      56.075  71.611 102.517  1.00  0.00           N  
ATOM   2187  H   TYR   161      56.240  70.829 103.136  1.00  0.00           H  
ATOM   2188  CA  TYR   161      54.884  71.511 101.729  1.00  0.00           C  
ATOM   2189  HA  TYR   161      55.246  71.659 100.712  1.00  0.00           H  
ATOM   2190  CB  TYR   161      54.260  70.098 101.891  1.00  0.00           C  
ATOM   2191  HB2 TYR   161      53.786  70.099 102.873  1.00  0.00           H  
ATOM   2192  HB3 TYR   161      53.573  70.033 101.047  1.00  0.00           H  
ATOM   2193  CG  TYR   161      55.314  68.982 101.886  1.00  0.00           C  
ATOM   2194  CD1 TYR   161      56.483  69.025 101.031  1.00  0.00           C  
ATOM   2195  HD1 TYR   161      56.639  69.760 100.255  1.00  0.00           H  
ATOM   2196  CE1 TYR   161      57.468  68.015 101.255  1.00  0.00           C  
ATOM   2197  HE1 TYR   161      58.401  68.286 100.782  1.00  0.00           H  
ATOM   2198  CZ  TYR   161      57.337  66.973 102.199  1.00  0.00           C  
ATOM   2199  OH  TYR   161      58.283  66.068 102.443  1.00  0.00           O  
ATOM   2200  HH  TYR   161      59.128  66.325 102.067  1.00  0.00           H  
ATOM   2201  CE2 TYR   161      56.081  66.915 102.908  1.00  0.00           C  
ATOM   2202  HE2 TYR   161      55.857  66.229 103.711  1.00  0.00           H  
ATOM   2203  CD2 TYR   161      55.135  67.923 102.740  1.00  0.00           C  
ATOM   2204  HD2 TYR   161      54.277  67.976 103.394  1.00  0.00           H  
ATOM   2205  C   TYR   161      53.829  72.656 101.943  1.00  0.00           C  
ATOM   2206  O   TYR   161      52.969  73.037 101.125  1.00  0.00           O  
ATOM   2207  N   ASN   162      53.938  73.299 103.130  1.00  0.00           N  
ATOM   2208  H   ASN   162      54.678  73.045 103.769  1.00  0.00           H  
ATOM   2209  CA  ASN   162      53.322  74.680 103.283  1.00  0.00           C  
ATOM   2210  HA  ASN   162      52.244  74.537 103.209  1.00  0.00           H  
ATOM   2211  CB  ASN   162      53.551  75.179 104.721  1.00  0.00           C  
ATOM   2212  HB2 ASN   162      53.553  74.298 105.363  1.00  0.00           H  
ATOM   2213  HB3 ASN   162      54.402  75.827 104.928  1.00  0.00           H  
ATOM   2214  CG  ASN   162      52.330  75.974 105.286  1.00  0.00           C  
ATOM   2215  OD1 ASN   162      51.232  75.888 104.799  1.00  0.00           O  
ATOM   2216  ND2 ASN   162      52.625  76.896 106.162  1.00  0.00           N  
ATOM   2217 HD21 ASN   162      51.762  77.312 106.481  1.00  0.00           H  
ATOM   2218 HD22 ASN   162      53.507  77.244 106.510  1.00  0.00           H  
ATOM   2219  C   ASN   162      53.858  75.692 102.281  1.00  0.00           C  
ATOM   2220  O   ASN   162      54.988  75.639 101.836  1.00  0.00           O  
ATOM   2221  N   SER   163      53.079  76.709 101.904  1.00  0.00           N  
ATOM   2222  H   SER   163      52.171  76.648 102.341  1.00  0.00           H  
ATOM   2223  CA  SER   163      53.504  77.887 101.178  1.00  0.00           C  
ATOM   2224  HA  SER   163      54.471  78.208 101.567  1.00  0.00           H  
ATOM   2225  CB  SER   163      53.877  77.443  99.775  1.00  0.00           C  
ATOM   2226  HB2 SER   163      54.208  78.300  99.190  1.00  0.00           H  
ATOM   2227  HB3 SER   163      54.586  76.614  99.780  1.00  0.00           H  
ATOM   2228  OG  SER   163      52.792  76.939  99.044  1.00  0.00           O  
ATOM   2229  HG  SER   163      52.411  77.552  98.410  1.00  0.00           H  
ATOM   2230  C   SER   163      52.473  79.037 101.161  1.00  0.00           C  
ATOM   2231  O   SER   163      51.345  78.870 101.623  1.00  0.00           O  
ATOM   2232  N   SER   164      52.810  80.197 100.530  1.00  0.00           N  
ATOM   2233  H   SER   164      53.802  80.219 100.342  1.00  0.00           H  
ATOM   2234  CA  SER   164      51.951  81.382 100.205  1.00  0.00           C  
ATOM   2235  HA  SER   164      52.583  82.207  99.876  1.00  0.00           H  
ATOM   2236  CB  SER   164      51.273  81.823 101.495  1.00  0.00           C  
ATOM   2237  HB2 SER   164      50.483  81.090 101.655  1.00  0.00           H  
ATOM   2238  HB3 SER   164      51.924  81.764 102.368  1.00  0.00           H  
ATOM   2239  OG  SER   164      50.762  83.137 101.391  1.00  0.00           O  
ATOM   2240  HG  SER   164      50.094  83.143 100.702  1.00  0.00           H  
ATOM   2241  C   SER   164      51.047  81.162  99.052  1.00  0.00           C  
ATOM   2242  O   SER   164      50.227  80.313  99.107  1.00  0.00           O  
ATOM   2243  N   SER   165      51.233  81.886  97.929  1.00  0.00           N  
ATOM   2244  H   SER   165      51.769  82.736  98.031  1.00  0.00           H  
ATOM   2245  CA  SER   165      50.852  81.534  96.542  1.00  0.00           C  
ATOM   2246  HA  SER   165      50.399  80.553  96.399  1.00  0.00           H  
ATOM   2247  CB  SER   165      49.778  82.637  96.142  1.00  0.00           C  
ATOM   2248  HB2 SER   165      48.808  82.397  96.577  1.00  0.00           H  
ATOM   2249  HB3 SER   165      50.078  83.671  96.311  1.00  0.00           H  
ATOM   2250  OG  SER   165      49.551  82.389  94.712  1.00  0.00           O  
ATOM   2251  HG  SER   165      48.610  82.339  94.525  1.00  0.00           H  
ATOM   2252  C   SER   165      52.014  81.617  95.518  1.00  0.00           C  
ATOM   2253  O   SER   165      52.879  82.534  95.510  1.00  0.00           O  
ATOM   2254  N   GLY   166      51.976  80.646  94.572  1.00  0.00           N  
ATOM   2255  H   GLY   166      51.246  79.955  94.674  1.00  0.00           H  
ATOM   2256  CA  GLY   166      52.885  80.511  93.463  1.00  0.00           C  
ATOM   2257  HA2 GLY   166      53.911  80.369  93.803  1.00  0.00           H  
ATOM   2258  HA3 GLY   166      52.584  79.653  92.862  1.00  0.00           H  
ATOM   2259  C   GLY   166      52.891  81.559  92.376  1.00  0.00           C  
ATOM   2260  O   GLY   166      53.537  81.347  91.367  1.00  0.00           O  
ATOM   2261  N   GLY   167      52.072  82.607  92.498  1.00  0.00           N  
ATOM   2262  H   GLY   167      51.520  82.663  93.342  1.00  0.00           H  
ATOM   2263  CA  GLY   167      51.968  83.759  91.445  1.00  0.00           C  
ATOM   2264  HA2 GLY   167      51.424  84.572  91.925  1.00  0.00           H  
ATOM   2265  HA3 GLY   167      52.969  84.128  91.223  1.00  0.00           H  
ATOM   2266  C   GLY   167      51.245  83.335  90.146  1.00  0.00           C  
ATOM   2267  O   GLY   167      50.563  82.293  90.080  1.00  0.00           O  
ATOM   2268  N   GLY   168      51.300  84.246  89.194  1.00  0.00           N  
ATOM   2269  H   GLY   168      51.779  85.090  89.472  1.00  0.00           H  
ATOM   2270  CA  GLY   168      50.664  84.216  87.910  1.00  0.00           C  
ATOM   2271  HA2 GLY   168      50.939  85.072  87.294  1.00  0.00           H  
ATOM   2272  HA3 GLY   168      50.826  83.314  87.320  1.00  0.00           H  
ATOM   2273  C   GLY   168      49.096  84.273  88.072  1.00  0.00           C  
ATOM   2274  O   GLY   168      48.598  84.551  89.174  1.00  0.00           O  
ATOM   2275  N   GLY   169      48.310  84.077  86.952  1.00  0.00           N  
ATOM   2276  H   GLY   169      47.335  84.128  87.211  1.00  0.00           H  
ATOM   2277  CA  GLY   169      48.669  84.270  85.553  1.00  0.00           C  
ATOM   2278  HA2 GLY   169      49.561  83.744  85.212  1.00  0.00           H  
ATOM   2279  HA3 GLY   169      47.794  83.909  85.013  1.00  0.00           H  
ATOM   2280  C   GLY   169      48.844  85.773  85.370  1.00  0.00           C  
ATOM   2281  O   GLY   169      48.775  86.551  86.243  1.00  0.00           O  
ATOM   2282  N   GLY   170      48.931  86.162  84.113  1.00  0.00           N  
ATOM   2283  H   GLY   170      49.057  85.425  83.434  1.00  0.00           H  
ATOM   2284  CA  GLY   170      49.247  87.451  83.649  1.00  0.00           C  
ATOM   2285  HA2 GLY   170      49.043  87.505  82.580  1.00  0.00           H  
ATOM   2286  HA3 GLY   170      48.604  88.204  84.105  1.00  0.00           H  
ATOM   2287  C   GLY   170      50.646  87.965  83.868  1.00  0.00           C  
ATOM   2288  O   GLY   170      51.438  87.239  84.485  1.00  0.00           O  
ATOM   2289  N   GLY   171      51.006  89.222  83.537  1.00  0.00           N  
ATOM   2290  H   GLY   171      51.880  89.551  83.922  1.00  0.00           H  
ATOM   2291  CA  GLY   171      50.152  90.282  82.961  1.00  0.00           C  
ATOM   2292  HA2 GLY   171      50.143  90.180  81.876  1.00  0.00           H  
ATOM   2293  HA3 GLY   171      49.165  90.137  83.400  1.00  0.00           H  
ATOM   2294  C   GLY   171      50.684  91.721  83.271  1.00  0.00           C  
ATOM   2295  O   GLY   171      51.629  91.919  84.013  1.00  0.00           O  
ATOM   2296  N   GLY   172      50.064  92.768  82.673  1.00  0.00           N  
ATOM   2297  H   GLY   172      50.591  93.627  82.738  1.00  0.00           H  
ATOM   2298  CA  GLY   172      48.946  92.759  81.781  1.00  0.00           C  
ATOM   2299  HA2 GLY   172      48.944  91.967  81.032  1.00  0.00           H  
ATOM   2300  HA3 GLY   172      48.029  92.745  82.369  1.00  0.00           H  
ATOM   2301  C   GLY   172      48.838  94.044  80.934  1.00  0.00           C  
ATOM   2302  O   GLY   172      49.785  94.699  80.595  1.00  0.00           O  
ATOM   2303  N   GLY   173      47.600  94.442  80.546  1.00  0.00           N  
ATOM   2304  H   GLY   173      46.793  93.915  80.851  1.00  0.00           H  
ATOM   2305  CA  GLY   173      47.325  95.617  79.612  1.00  0.00           C  
ATOM   2306  HA2 GLY   173      46.280  95.884  79.458  1.00  0.00           H  
ATOM   2307  HA3 GLY   173      47.795  96.542  79.944  1.00  0.00           H  
ATOM   2308  C   GLY   173      47.880  95.280  78.246  1.00  0.00           C  
ATOM   2309  O   GLY   173      47.994  94.088  77.932  1.00  0.00           O  
ATOM   2310  N   GLY   174      48.063  96.295  77.405  1.00  0.00           N  
ATOM   2311  H   GLY   174      48.327  96.019  76.470  1.00  0.00           H  
ATOM   2312  CA  GLY   174      47.775  97.761  77.614  1.00  0.00           C  
ATOM   2313  HA2 GLY   174      48.204  98.073  78.567  1.00  0.00           H  
ATOM   2314  HA3 GLY   174      48.315  98.236  76.795  1.00  0.00           H  
ATOM   2315  C   GLY   174      46.338  98.119  77.611  1.00  0.00           C  
ATOM   2316  O   GLY   174      45.377  97.374  77.184  1.00  0.00           O  
ATOM   2317  N   GLY   175      46.153  99.365  78.059  1.00  0.00           N  
ATOM   2318  H   GLY   175      46.990  99.921  78.156  1.00  0.00           H  
ATOM   2319  CA  GLY   175      44.823  99.977  78.315  1.00  0.00           C  
ATOM   2320  HA2 GLY   175      44.258  99.470  79.096  1.00  0.00           H  
ATOM   2321  HA3 GLY   175      44.918 101.014  78.639  1.00  0.00           H  
ATOM   2322  C   GLY   175      43.889 100.045  77.111  1.00  0.00           C  
ATOM   2323  O   GLY   175      44.319  99.936  75.987  1.00  0.00           O  
ATOM   2324  N   ASN   176      42.636 100.341  77.331  1.00  0.00           N  
ATOM   2325  H   ASN   176      42.434 100.546  78.299  1.00  0.00           H  
ATOM   2326  CA  ASN   176      41.573 100.352  76.300  1.00  0.00           C  
ATOM   2327  HA  ASN   176      42.033  99.764  75.506  1.00  0.00           H  
ATOM   2328  CB  ASN   176      40.344  99.555  76.731  1.00  0.00           C  
ATOM   2329  HB2 ASN   176      39.869 100.006  77.602  1.00  0.00           H  
ATOM   2330  HB3 ASN   176      39.631  99.469  75.911  1.00  0.00           H  
ATOM   2331  CG  ASN   176      40.585  98.125  77.107  1.00  0.00           C  
ATOM   2332  OD1 ASN   176      40.699  97.168  76.319  1.00  0.00           O  
ATOM   2333  ND2 ASN   176      40.715  97.892  78.411  1.00  0.00           N  
ATOM   2334 HD21 ASN   176      40.822  96.944  78.744  1.00  0.00           H  
ATOM   2335 HD22 ASN   176      40.646  98.641  79.085  1.00  0.00           H  
ATOM   2336  C   ASN   176      41.187 101.759  75.723  1.00  0.00           C  
ATOM   2337  O   ASN   176      40.162 102.366  76.134  1.00  0.00           O  
ATOM   2338  N   TYR   177      41.926 102.221  74.690  1.00  0.00           N  
ATOM   2339  H   TYR   177      42.650 101.676  74.246  1.00  0.00           H  
ATOM   2340  CA  TYR   177      41.719 103.493  73.973  1.00  0.00           C  
ATOM   2341  HA  TYR   177      41.115 104.097  74.650  1.00  0.00           H  
ATOM   2342  CB  TYR   177      43.136 104.166  73.779  1.00  0.00           C  
ATOM   2343  HB2 TYR   177      43.733 103.405  73.277  1.00  0.00           H  
ATOM   2344  HB3 TYR   177      42.989 105.051  73.159  1.00  0.00           H  
ATOM   2345  CG  TYR   177      43.807 104.564  75.115  1.00  0.00           C  
ATOM   2346  CD1 TYR   177      43.336 105.617  75.837  1.00  0.00           C  
ATOM   2347  HD1 TYR   177      42.540 106.221  75.429  1.00  0.00           H  
ATOM   2348  CE1 TYR   177      44.087 106.097  76.922  1.00  0.00           C  
ATOM   2349  HE1 TYR   177      43.920 107.101  77.282  1.00  0.00           H  
ATOM   2350  CZ  TYR   177      45.221 105.368  77.341  1.00  0.00           C  
ATOM   2351  OH  TYR   177      45.823 105.894  78.459  1.00  0.00           O  
ATOM   2352  HH  TYR   177      45.257 106.585  78.812  1.00  0.00           H  
ATOM   2353  CE2 TYR   177      45.645 104.219  76.732  1.00  0.00           C  
ATOM   2354  HE2 TYR   177      46.499 103.698  77.140  1.00  0.00           H  
ATOM   2355  CD2 TYR   177      44.927 103.800  75.570  1.00  0.00           C  
ATOM   2356  HD2 TYR   177      45.211 102.932  74.993  1.00  0.00           H  
ATOM   2357  C   TYR   177      40.965 103.144  72.658  1.00  0.00           C  
ATOM   2358  O   TYR   177      41.174 102.150  71.991  1.00  0.00           O  
ATOM   2359  N   GLY   178      39.996 103.984  72.260  1.00  0.00           N  
ATOM   2360  H   GLY   178      39.436 103.736  71.457  1.00  0.00           H  
ATOM   2361  CA  GLY   178      39.359 105.149  72.964  1.00  0.00           C  
ATOM   2362  HA2 GLY   178      38.667 104.734  73.698  1.00  0.00           H  
ATOM   2363  HA3 GLY   178      40.143 105.701  73.483  1.00  0.00           H  
ATOM   2364  C   GLY   178      38.578 106.027  72.007  1.00  0.00           C  
ATOM   2365  O   GLY   178      38.128 105.553  70.976  1.00  0.00           O  
ATOM   2366  N   GLN   179      38.318 107.230  72.432  1.00  0.00           N  
ATOM   2367  H   GLN   179      38.588 107.429  73.385  1.00  0.00           H  
ATOM   2368  CA  GLN   179      37.495 108.184  71.671  1.00  0.00           C  
ATOM   2369  HA  GLN   179      37.456 107.851  70.634  1.00  0.00           H  
ATOM   2370  CB  GLN   179      36.047 108.267  72.236  1.00  0.00           C  
ATOM   2371  HB2 GLN   179      36.114 108.703  73.233  1.00  0.00           H  
ATOM   2372  HB3 GLN   179      35.653 109.043  71.579  1.00  0.00           H  
ATOM   2373  CG  GLN   179      35.216 106.960  72.253  1.00  0.00           C  
ATOM   2374  HG2 GLN   179      34.157 107.214  72.236  1.00  0.00           H  
ATOM   2375  HG3 GLN   179      35.349 106.354  71.357  1.00  0.00           H  
ATOM   2376  CD  GLN   179      35.471 106.088  73.529  1.00  0.00           C  
ATOM   2377  OE1 GLN   179      36.131 106.497  74.471  1.00  0.00           O  
ATOM   2378  NE2 GLN   179      35.067 104.825  73.530  1.00  0.00           N  
ATOM   2379 HE21 GLN   179      34.476 104.420  72.818  1.00  0.00           H  
ATOM   2380 HE22 GLN   179      35.120 104.403  74.446  1.00  0.00           H  
ATOM   2381  C   GLN   179      38.221 109.558  71.615  1.00  0.00           C  
ATOM   2382  O   GLN   179      38.442 110.213  72.615  1.00  0.00           O  
ATOM   2383  N   ASP   180      38.701 110.104  70.463  1.00  0.00           N  
ATOM   2384  H   ASP   180      39.165 110.990  70.606  1.00  0.00           H  
ATOM   2385  CA  ASP   180      38.651 109.688  69.041  1.00  0.00           C  
ATOM   2386  HA  ASP   180      38.481 108.616  68.949  1.00  0.00           H  
ATOM   2387  CB  ASP   180      37.469 110.510  68.371  1.00  0.00           C  
ATOM   2388  HB2 ASP   180      37.444 110.070  67.374  1.00  0.00           H  
ATOM   2389  HB3 ASP   180      36.516 110.127  68.735  1.00  0.00           H  
ATOM   2390  CG  ASP   180      37.466 112.028  68.356  1.00  0.00           C  
ATOM   2391  OD1 ASP   180      36.966 112.647  67.374  1.00  0.00           O  
ATOM   2392  OD2 ASP   180      37.928 112.695  69.335  1.00  0.00           O  
ATOM   2393  C   ASP   180      39.990 109.992  68.335  1.00  0.00           C  
ATOM   2394  O   ASP   180      40.773 110.860  68.711  1.00  0.00           O  
ATOM   2395  N   GLN   181      40.395 109.265  67.335  1.00  0.00           N  
ATOM   2396  H   GLN   181      39.949 108.366  67.223  1.00  0.00           H  
ATOM   2397  CA  GLN   181      41.570 109.501  66.529  1.00  0.00           C  
ATOM   2398  HA  GLN   181      42.100 110.423  66.766  1.00  0.00           H  
ATOM   2399  CB  GLN   181      42.717 108.533  67.003  1.00  0.00           C  
ATOM   2400  HB2 GLN   181      42.776 108.730  68.073  1.00  0.00           H  
ATOM   2401  HB3 GLN   181      42.337 107.523  66.847  1.00  0.00           H  
ATOM   2402  CG  GLN   181      44.155 108.551  66.442  1.00  0.00           C  
ATOM   2403  HG2 GLN   181      44.693 107.704  66.868  1.00  0.00           H  
ATOM   2404  HG3 GLN   181      44.144 108.373  65.367  1.00  0.00           H  
ATOM   2405  CD  GLN   181      45.025 109.792  66.844  1.00  0.00           C  
ATOM   2406  OE1 GLN   181      44.916 110.408  67.890  1.00  0.00           O  
ATOM   2407  NE2 GLN   181      46.064 110.176  66.067  1.00  0.00           N  
ATOM   2408 HE21 GLN   181      46.148 109.679  65.191  1.00  0.00           H  
ATOM   2409 HE22 GLN   181      46.541 111.056  66.199  1.00  0.00           H  
ATOM   2410  C   GLN   181      41.281 109.427  64.979  1.00  0.00           C  
ATOM   2411  O   GLN   181      42.035 108.709  64.323  1.00  0.00           O  
ATOM   2412  N   SER   182      40.236 110.095  64.406  1.00  0.00           N  
ATOM   2413  H   SER   182      39.529 110.557  64.959  1.00  0.00           H  
ATOM   2414  CA  SER   182      39.819 109.854  63.053  1.00  0.00           C  
ATOM   2415  HA  SER   182      40.641 109.987  62.350  1.00  0.00           H  
ATOM   2416  CB  SER   182      39.428 108.368  62.842  1.00  0.00           C  
ATOM   2417  HB2 SER   182      39.202 108.153  61.797  1.00  0.00           H  
ATOM   2418  HB3 SER   182      40.259 107.697  63.059  1.00  0.00           H  
ATOM   2419  OG  SER   182      38.286 108.060  63.548  1.00  0.00           O  
ATOM   2420  HG  SER   182      37.513 108.125  62.984  1.00  0.00           H  
ATOM   2421  C   SER   182      38.609 110.735  62.723  1.00  0.00           C  
ATOM   2422  O   SER   182      37.722 111.015  63.584  1.00  0.00           O  
ATOM   2423  N   SER   183      38.466 111.204  61.476  1.00  0.00           N  
ATOM   2424  H   SER   183      37.636 111.772  61.381  1.00  0.00           H  
ATOM   2425  CA  SER   183      39.415 111.246  60.290  1.00  0.00           C  
ATOM   2426  HA  SER   183      39.674 110.218  60.036  1.00  0.00           H  
ATOM   2427  CB  SER   183      38.789 111.890  59.066  1.00  0.00           C  
ATOM   2428  HB2 SER   183      37.946 111.261  58.780  1.00  0.00           H  
ATOM   2429  HB3 SER   183      38.482 112.928  59.194  1.00  0.00           H  
ATOM   2430  OG  SER   183      39.696 111.669  58.047  1.00  0.00           O  
ATOM   2431  HG  SER   183      40.337 112.383  58.001  1.00  0.00           H  
ATOM   2432  C   SER   183      40.727 111.899  60.698  1.00  0.00           C  
ATOM   2433  O   SER   183      40.769 113.055  61.282  1.00  0.00           O  
ATOM   2434  N   MET   184      41.884 111.388  60.298  1.00  0.00           N  
ATOM   2435  H   MET   184      41.731 110.644  59.631  1.00  0.00           H  
ATOM   2436  CA  MET   184      43.246 111.804  60.613  1.00  0.00           C  
ATOM   2437  HA  MET   184      43.277 112.871  60.391  1.00  0.00           H  
ATOM   2438  CB  MET   184      43.504 111.609  62.102  1.00  0.00           C  
ATOM   2439  HB2 MET   184      42.603 111.668  62.713  1.00  0.00           H  
ATOM   2440  HB3 MET   184      43.850 110.601  62.333  1.00  0.00           H  
ATOM   2441  CG  MET   184      44.539 112.575  62.538  1.00  0.00           C  
ATOM   2442  HG2 MET   184      45.419 112.518  61.897  1.00  0.00           H  
ATOM   2443  HG3 MET   184      44.150 113.546  62.232  1.00  0.00           H  
ATOM   2444  SD  MET   184      45.021 112.688  64.269  1.00  0.00           S  
ATOM   2445  CE  MET   184      43.755 113.642  65.032  1.00  0.00           C  
ATOM   2446  HE1 MET   184      43.720 114.694  64.747  1.00  0.00           H  
ATOM   2447  HE2 MET   184      42.907 112.977  64.868  1.00  0.00           H  
ATOM   2448  HE3 MET   184      44.009 113.641  66.092  1.00  0.00           H  
ATOM   2449  C   MET   184      44.288 111.222  59.690  1.00  0.00           C  
ATOM   2450  O   MET   184      44.244 110.057  59.422  1.00  0.00           O  
ATOM   2451  N   SER   185      45.232 112.070  59.256  1.00  0.00           N  
ATOM   2452  H   SER   185      45.071 113.036  59.503  1.00  0.00           H  
ATOM   2453  CA  SER   185      46.224 111.812  58.193  1.00  0.00           C  
ATOM   2454  HA  SER   185      46.589 110.788  58.268  1.00  0.00           H  
ATOM   2455  CB  SER   185      45.523 111.879  56.824  1.00  0.00           C  
ATOM   2456  HB2 SER   185      46.187 111.431  56.085  1.00  0.00           H  
ATOM   2457  HB3 SER   185      44.696 111.169  56.813  1.00  0.00           H  
ATOM   2458  OG  SER   185      45.143 113.217  56.299  1.00  0.00           O  
ATOM   2459  HG  SER   185      44.303 113.524  56.648  1.00  0.00           H  
ATOM   2460  C   SER   185      47.416 112.809  58.299  1.00  0.00           C  
ATOM   2461  O   SER   185      47.254 113.834  58.988  1.00  0.00           O  
ATOM   2462  N   SER   186      48.486 112.636  57.573  1.00  0.00           N  
ATOM   2463  H   SER   186      48.635 111.727  57.158  1.00  0.00           H  
ATOM   2464  CA  SER   186      49.354 113.657  57.004  1.00  0.00           C  
ATOM   2465  HA  SER   186      50.111 113.166  56.392  1.00  0.00           H  
ATOM   2466  CB  SER   186      48.560 114.500  55.986  1.00  0.00           C  
ATOM   2467  HB2 SER   186      48.037 113.910  55.233  1.00  0.00           H  
ATOM   2468  HB3 SER   186      47.857 115.063  56.599  1.00  0.00           H  
ATOM   2469  OG  SER   186      49.517 115.365  55.296  1.00  0.00           O  
ATOM   2470  HG  SER   186      49.802 116.051  55.904  1.00  0.00           H  
ATOM   2471  C   SER   186      50.158 114.494  58.025  1.00  0.00           C  
ATOM   2472  O   SER   186      50.015 115.717  58.081  1.00  0.00           O  
ATOM   2473  N   GLY   187      50.891 113.839  58.947  1.00  0.00           N  
ATOM   2474  H   GLY   187      51.374 114.491  59.548  1.00  0.00           H  
ATOM   2475  CA  GLY   187      51.466 112.469  58.705  1.00  0.00           C  
ATOM   2476  HA2 GLY   187      52.243 112.341  59.459  1.00  0.00           H  
ATOM   2477  HA3 GLY   187      50.718 111.699  58.894  1.00  0.00           H  
ATOM   2478  C   GLY   187      52.171 112.186  57.381  1.00  0.00           C  
ATOM   2479  O   GLY   187      52.389 113.093  56.593  1.00  0.00           O  
ATOM   2480  N   GLY   188      52.290 110.898  57.081  1.00  0.00           N  
ATOM   2481  H   GLY   188      51.986 110.293  57.831  1.00  0.00           H  
ATOM   2482  CA  GLY   188      52.869 110.417  55.830  1.00  0.00           C  
ATOM   2483  HA2 GLY   188      53.879 110.827  55.826  1.00  0.00           H  
ATOM   2484  HA3 GLY   188      52.901 109.328  55.869  1.00  0.00           H  
ATOM   2485  C   GLY   188      52.284 110.930  54.504  1.00  0.00           C  
ATOM   2486  O   GLY   188      51.192 111.486  54.501  1.00  0.00           O  
ATOM   2487  N   GLY   189      52.891 110.679  53.360  1.00  0.00           N  
ATOM   2488  H   GLY   189      52.423 110.957  52.509  1.00  0.00           H  
ATOM   2489  CA  GLY   189      54.237 110.242  53.163  1.00  0.00           C  
ATOM   2490  HA2 GLY   189      54.466 109.344  53.736  1.00  0.00           H  
ATOM   2491  HA3 GLY   189      54.372 110.075  52.094  1.00  0.00           H  
ATOM   2492  C   GLY   189      55.317 111.266  53.614  1.00  0.00           C  
ATOM   2493  O   GLY   189      55.078 112.417  53.876  1.00  0.00           O  
ATOM   2494  N   SER   190      56.624 110.866  53.557  1.00  0.00           N  
ATOM   2495  H   SER   190      56.788 109.900  53.313  1.00  0.00           H  
ATOM   2496  CA  SER   190      57.892 111.698  53.591  1.00  0.00           C  
ATOM   2497  HA  SER   190      57.590 112.700  53.286  1.00  0.00           H  
ATOM   2498  CB  SER   190      58.327 111.905  55.022  1.00  0.00           C  
ATOM   2499  HB2 SER   190      57.488 112.341  55.565  1.00  0.00           H  
ATOM   2500  HB3 SER   190      58.584 110.943  55.466  1.00  0.00           H  
ATOM   2501  OG  SER   190      59.358 112.876  55.173  1.00  0.00           O  
ATOM   2502  HG  SER   190      58.959 113.697  54.874  1.00  0.00           H  
ATOM   2503  C   SER   190      59.016 111.175  52.762  1.00  0.00           C  
ATOM   2504  O   SER   190      59.804 110.322  53.171  1.00  0.00           O  
ATOM   2505  N   GLY   191      59.079 111.580  51.519  1.00  0.00           N  
ATOM   2506  H   GLY   191      59.754 111.124  50.921  1.00  0.00           H  
ATOM   2507  CA  GLY   191      58.334 112.675  50.898  1.00  0.00           C  
ATOM   2508  HA2 GLY   191      57.257 112.510  50.879  1.00  0.00           H  
ATOM   2509  HA3 GLY   191      58.343 113.655  51.374  1.00  0.00           H  
ATOM   2510  C   GLY   191      58.770 112.846  49.450  1.00  0.00           C  
ATOM   2511  O   GLY   191      59.363 111.945  48.895  1.00  0.00           O  
ATOM   2512  N   GLY   192      58.564 114.017  48.867  1.00  0.00           N  
ATOM   2513  H   GLY   192      58.356 114.767  49.511  1.00  0.00           H  
ATOM   2514  CA  GLY   192      58.735 114.245  47.382  1.00  0.00           C  
ATOM   2515  HA2 GLY   192      59.302 113.515  46.803  1.00  0.00           H  
ATOM   2516  HA3 GLY   192      57.756 114.227  46.904  1.00  0.00           H  
ATOM   2517  C   GLY   192      59.236 115.677  47.062  1.00  0.00           C  
ATOM   2518  O   GLY   192      58.747 116.671  47.680  1.00  0.00           O  
ATOM   2519  N   GLY   193      60.112 115.857  46.123  1.00  0.00           N  
ATOM   2520  H   GLY   193      60.546 115.027  45.743  1.00  0.00           H  
ATOM   2521  CA  GLY   193      60.733 117.112  45.752  1.00  0.00           C  
ATOM   2522  HA2 GLY   193      60.737 117.088  44.662  1.00  0.00           H  
ATOM   2523  HA3 GLY   193      60.130 117.954  46.093  1.00  0.00           H  
ATOM   2524  C   GLY   193      62.268 117.271  46.053  1.00  0.00           C  
ATOM   2525  O   GLY   193      62.883 118.157  45.441  1.00  0.00           O  
ATOM   2526  N   TYR   194      62.892 116.510  46.963  1.00  0.00           N  
ATOM   2527  H   TYR   194      62.371 115.776  47.422  1.00  0.00           H  
ATOM   2528  CA  TYR   194      64.335 116.526  47.164  1.00  0.00           C  
ATOM   2529  HA  TYR   194      64.918 117.302  46.668  1.00  0.00           H  
ATOM   2530  CB  TYR   194      64.537 116.889  48.660  1.00  0.00           C  
ATOM   2531  HB2 TYR   194      64.345 116.035  49.310  1.00  0.00           H  
ATOM   2532  HB3 TYR   194      65.586 116.901  48.958  1.00  0.00           H  
ATOM   2533  CG  TYR   194      63.835 118.110  49.221  1.00  0.00           C  
ATOM   2534  CD1 TYR   194      63.767 119.343  48.494  1.00  0.00           C  
ATOM   2535  HD1 TYR   194      64.267 119.414  47.540  1.00  0.00           H  
ATOM   2536  CE1 TYR   194      63.120 120.475  49.095  1.00  0.00           C  
ATOM   2537  HE1 TYR   194      63.182 121.403  48.547  1.00  0.00           H  
ATOM   2538  CZ  TYR   194      62.496 120.405  50.316  1.00  0.00           C  
ATOM   2539  OH  TYR   194      61.682 121.450  50.776  1.00  0.00           O  
ATOM   2540  HH  TYR   194      61.861 122.308  50.384  1.00  0.00           H  
ATOM   2541  CE2 TYR   194      62.373 119.112  50.872  1.00  0.00           C  
ATOM   2542  HE2 TYR   194      61.953 119.114  51.867  1.00  0.00           H  
ATOM   2543  CD2 TYR   194      63.052 117.960  50.381  1.00  0.00           C  
ATOM   2544  HD2 TYR   194      62.986 117.014  50.896  1.00  0.00           H  
ATOM   2545  C   TYR   194      64.985 115.205  46.762  1.00  0.00           C  
ATOM   2546  O   TYR   194      64.998 114.259  47.479  1.00  0.00           O  
ATOM   2547  N   GLY   195      65.587 115.093  45.548  1.00  0.00           N  
ATOM   2548  H   GLY   195      66.101 114.235  45.408  1.00  0.00           H  
ATOM   2549  CA  GLY   195      65.421 116.058  44.505  1.00  0.00           C  
ATOM   2550  HA2 GLY   195      64.362 116.296  44.401  1.00  0.00           H  
ATOM   2551  HA3 GLY   195      65.804 116.966  44.972  1.00  0.00           H  
ATOM   2552  C   GLY   195      66.076 115.884  43.156  1.00  0.00           C  
ATOM   2553  O   GLY   195      66.189 114.717  42.787  1.00  0.00           O  
ATOM   2554  N   ASN   196      66.313 117.012  42.442  1.00  0.00           N  
ATOM   2555  H   ASN   196      66.048 117.890  42.867  1.00  0.00           H  
ATOM   2556  CA  ASN   196      67.041 116.932  41.199  1.00  0.00           C  
ATOM   2557  HA  ASN   196      67.936 116.318  41.301  1.00  0.00           H  
ATOM   2558  CB  ASN   196      66.100 116.396  40.126  1.00  0.00           C  
ATOM   2559  HB2 ASN   196      65.371 115.649  40.442  1.00  0.00           H  
ATOM   2560  HB3 ASN   196      65.541 117.255  39.754  1.00  0.00           H  
ATOM   2561  CG  ASN   196      66.971 115.831  38.971  1.00  0.00           C  
ATOM   2562  OD1 ASN   196      67.745 114.895  39.122  1.00  0.00           O  
ATOM   2563  ND2 ASN   196      66.997 116.378  37.819  1.00  0.00           N  
ATOM   2564 HD21 ASN   196      67.484 115.883  37.085  1.00  0.00           H  
ATOM   2565 HD22 ASN   196      66.450 117.205  37.626  1.00  0.00           H  
ATOM   2566  C   ASN   196      67.662 118.290  40.865  1.00  0.00           C  
ATOM   2567  O   ASN   196      67.050 119.339  41.176  1.00  0.00           O  
ATOM   2568  N   GLN   197      68.764 118.249  40.140  1.00  0.00           N  
ATOM   2569  H   GLN   197      68.959 117.379  39.666  1.00  0.00           H  
ATOM   2570  CA  GLN   197      69.492 119.391  39.593  1.00  0.00           C  
ATOM   2571  HA  GLN   197      68.759 120.164  39.360  1.00  0.00           H  
ATOM   2572  CB  GLN   197      70.674 119.753  40.487  1.00  0.00           C  
ATOM   2573  HB2 GLN   197      71.193 120.558  39.967  1.00  0.00           H  
ATOM   2574  HB3 GLN   197      70.368 120.236  41.415  1.00  0.00           H  
ATOM   2575  CG  GLN   197      71.606 118.570  40.709  1.00  0.00           C  
ATOM   2576  HG2 GLN   197      71.050 117.893  41.359  1.00  0.00           H  
ATOM   2577  HG3 GLN   197      71.762 118.039  39.770  1.00  0.00           H  
ATOM   2578  CD  GLN   197      72.973 118.899  41.341  1.00  0.00           C  
ATOM   2579  OE1 GLN   197      73.947 118.171  41.230  1.00  0.00           O  
ATOM   2580  NE2 GLN   197      73.156 120.038  42.065  1.00  0.00           N  
ATOM   2581 HE21 GLN   197      72.437 120.730  42.220  1.00  0.00           H  
ATOM   2582 HE22 GLN   197      74.061 120.107  42.510  1.00  0.00           H  
ATOM   2583  C   GLN   197      69.932 119.023  38.149  1.00  0.00           C  
ATOM   2584  O   GLN   197      70.049 117.834  37.827  1.00  0.00           O  
ATOM   2585  N   ASP   198      70.112 119.976  37.283  1.00  0.00           N  
ATOM   2586  H   ASP   198      69.946 120.916  37.615  1.00  0.00           H  
ATOM   2587  CA  ASP   198      70.686 119.887  35.933  1.00  0.00           C  
ATOM   2588  HA  ASP   198      70.019 119.285  35.314  1.00  0.00           H  
ATOM   2589  CB  ASP   198      70.990 121.275  35.333  1.00  0.00           C  
ATOM   2590  HB2 ASP   198      71.529 121.831  36.100  1.00  0.00           H  
ATOM   2591  HB3 ASP   198      71.607 121.179  34.440  1.00  0.00           H  
ATOM   2592  CG  ASP   198      69.746 122.099  34.966  1.00  0.00           C  
ATOM   2593  OD1 ASP   198      68.650 121.487  34.743  1.00  0.00           O  
ATOM   2594  OD2 ASP   198      69.864 123.324  34.747  1.00  0.00           O  
ATOM   2595  C   ASP   198      72.158 119.276  35.882  1.00  0.00           C  
ATOM   2596  O   ASP   198      73.001 119.456  36.766  1.00  0.00           O  
ATOM   2597  N   GLN   199      72.471 118.574  34.807  1.00  0.00           N  
ATOM   2598  H   GLN   199      71.832 118.681  34.033  1.00  0.00           H  
ATOM   2599  CA  GLN   199      73.784 118.129  34.394  1.00  0.00           C  
ATOM   2600  HA  GLN   199      74.216 117.642  35.268  1.00  0.00           H  
ATOM   2601  CB  GLN   199      73.687 117.108  33.292  1.00  0.00           C  
ATOM   2602  HB2 GLN   199      73.101 117.582  32.505  1.00  0.00           H  
ATOM   2603  HB3 GLN   199      74.678 116.820  32.942  1.00  0.00           H  
ATOM   2604  CG  GLN   199      72.977 115.826  33.698  1.00  0.00           C  
ATOM   2605  HG2 GLN   199      73.583 115.336  34.460  1.00  0.00           H  
ATOM   2606  HG3 GLN   199      72.030 115.925  34.229  1.00  0.00           H  
ATOM   2607  CD  GLN   199      72.839 114.741  32.599  1.00  0.00           C  
ATOM   2608  OE1 GLN   199      73.490 114.738  31.535  1.00  0.00           O  
ATOM   2609  NE2 GLN   199      71.985 113.780  32.870  1.00  0.00           N  
ATOM   2610 HE21 GLN   199      71.382 113.842  33.678  1.00  0.00           H  
ATOM   2611 HE22 GLN   199      71.951 112.991  32.240  1.00  0.00           H  
ATOM   2612  C   GLN   199      74.682 119.278  33.811  1.00  0.00           C  
ATOM   2613  O   GLN   199      74.106 120.238  33.283  1.00  0.00           O  
ATOM   2614  N   SER   200      75.986 119.230  33.773  1.00  0.00           N  
ATOM   2615  H   SER   200      76.462 119.993  33.313  1.00  0.00           H  
ATOM   2616  CA  SER   200      76.936 118.222  34.320  1.00  0.00           C  
ATOM   2617  HA  SER   200      76.365 117.461  34.851  1.00  0.00           H  
ATOM   2618  CB  SER   200      77.842 117.626  33.220  1.00  0.00           C  
ATOM   2619  HB2 SER   200      78.653 118.290  32.921  1.00  0.00           H  
ATOM   2620  HB3 SER   200      78.332 116.724  33.585  1.00  0.00           H  
ATOM   2621  OG  SER   200      77.089 117.208  32.145  1.00  0.00           O  
ATOM   2622  HG  SER   200      77.043 117.925  31.509  1.00  0.00           H  
ATOM   2623  C   SER   200      77.716 118.809  35.459  1.00  0.00           C  
ATOM   2624  O   SER   200      78.600 118.122  35.963  1.00  0.00           O  
ATOM   2625  N   GLY   201      77.479 120.087  35.836  1.00  0.00           N  
ATOM   2626  H   GLY   201      76.758 120.578  35.325  1.00  0.00           H  
ATOM   2627  CA  GLY   201      78.375 120.982  36.605  1.00  0.00           C  
ATOM   2628  HA2 GLY   201      79.365 120.887  36.159  1.00  0.00           H  
ATOM   2629  HA3 GLY   201      77.995 121.981  36.391  1.00  0.00           H  
ATOM   2630  C   GLY   201      78.327 120.732  38.106  1.00  0.00           C  
ATOM   2631  O   GLY   201      78.275 119.618  38.633  1.00  0.00           O  
ATOM   2632  N   GLY   202      78.554 121.760  38.905  1.00  0.00           N  
ATOM   2633  H   GLY   202      78.483 121.487  39.875  1.00  0.00           H  
ATOM   2634  CA  GLY   202      78.756 123.184  38.628  1.00  0.00           C  
ATOM   2635  HA2 GLY   202      79.422 123.743  39.285  1.00  0.00           H  
ATOM   2636  HA3 GLY   202      79.147 123.342  37.623  1.00  0.00           H  
ATOM   2637  C   GLY   202      77.471 123.987  38.676  1.00  0.00           C  
ATOM   2638  O   GLY   202      76.454 123.375  38.416  1.00  0.00           O  
ATOM   2639  N   GLY   203      77.445 125.311  38.967  1.00  0.00           N  
ATOM   2640  H   GLY   203      76.541 125.751  39.062  1.00  0.00           H  
ATOM   2641  CA  GLY   203      78.634 126.118  39.145  1.00  0.00           C  
ATOM   2642  HA2 GLY   203      78.351 127.072  39.588  1.00  0.00           H  
ATOM   2643  HA3 GLY   203      79.185 125.576  39.914  1.00  0.00           H  
ATOM   2644  C   GLY   203      79.536 126.323  37.949  1.00  0.00           C  
ATOM   2645  O   GLY   203      79.335 125.857  36.855  1.00  0.00           O  
ATOM   2646  N   GLY   204      80.724 126.905  38.264  1.00  0.00           N  
ATOM   2647  H   GLY   204      80.892 127.208  39.213  1.00  0.00           H  
ATOM   2648  CA  GLY   204      81.764 126.958  37.228  1.00  0.00           C  
ATOM   2649  HA2 GLY   204      82.701 126.911  37.783  1.00  0.00           H  
ATOM   2650  HA3 GLY   204      81.732 126.058  36.613  1.00  0.00           H  
ATOM   2651  C   GLY   204      81.851 128.144  36.252  1.00  0.00           C  
ATOM   2652  O   GLY   204      81.092 129.165  36.459  1.00  0.00           O  
ATOM   2653  N   SER   205      82.653 128.185  35.250  1.00  0.00           N  
ATOM   2654  H   SER   205      82.726 129.109  34.848  1.00  0.00           H  
ATOM   2655  CA  SER   205      83.663 127.210  34.864  1.00  0.00           C  
ATOM   2656  HA  SER   205      83.271 126.198  34.968  1.00  0.00           H  
ATOM   2657  CB  SER   205      83.886 127.544  33.354  1.00  0.00           C  
ATOM   2658  HB2 SER   205      82.982 127.396  32.764  1.00  0.00           H  
ATOM   2659  HB3 SER   205      84.223 128.580  33.389  1.00  0.00           H  
ATOM   2660  OG  SER   205      84.877 126.759  32.818  1.00  0.00           O  
ATOM   2661  HG  SER   205      84.468 125.990  32.412  1.00  0.00           H  
ATOM   2662  C   SER   205      84.936 127.203  35.727  1.00  0.00           C  
ATOM   2663  O   SER   205      85.336 126.142  36.231  1.00  0.00           O  
ATOM   2664  N   GLY   206      85.637 128.342  35.785  1.00  0.00           N  
ATOM   2665  H   GLY   206      85.401 129.156  35.236  1.00  0.00           H  
ATOM   2666  CA  GLY   206      86.679 128.506  36.785  1.00  0.00           C  
ATOM   2667  HA2 GLY   206      87.391 127.709  36.573  1.00  0.00           H  
ATOM   2668  HA3 GLY   206      87.139 129.473  36.581  1.00  0.00           H  
ATOM   2669  C   GLY   206      86.268 128.602  38.243  1.00  0.00           C  
ATOM   2670  O   GLY   206      85.112 128.673  38.498  1.00  0.00           O  
ATOM   2671  N   GLY   207      87.131 128.680  39.265  1.00  0.00           N  
ATOM   2672  H   GLY   207      86.827 128.877  40.208  1.00  0.00           H  
ATOM   2673  CA  GLY   207      88.635 128.553  39.027  1.00  0.00           C  
ATOM   2674  HA2 GLY   207      88.824 129.334  38.291  1.00  0.00           H  
ATOM   2675  HA3 GLY   207      89.122 128.576  40.002  1.00  0.00           H  
ATOM   2676  C   GLY   207      89.163 127.239  38.469  1.00  0.00           C  
ATOM   2677  O   GLY   207      88.740 126.203  38.888  1.00  0.00           O  
ATOM   2678  N   TYR   208      90.113 127.318  37.505  1.00  0.00           N  
ATOM   2679  H   TYR   208      90.305 128.155  36.974  1.00  0.00           H  
ATOM   2680  CA  TYR   208      90.629 126.092  36.914  1.00  0.00           C  
ATOM   2681  HA  TYR   208      90.925 125.346  37.652  1.00  0.00           H  
ATOM   2682  CB  TYR   208      89.609 125.482  35.904  1.00  0.00           C  
ATOM   2683  HB2 TYR   208      88.657 125.197  36.353  1.00  0.00           H  
ATOM   2684  HB3 TYR   208      89.358 126.332  35.268  1.00  0.00           H  
ATOM   2685  CG  TYR   208      90.108 124.310  35.044  1.00  0.00           C  
ATOM   2686  CD1 TYR   208      90.265 123.113  35.725  1.00  0.00           C  
ATOM   2687  HD1 TYR   208      90.176 123.070  36.800  1.00  0.00           H  
ATOM   2688  CE1 TYR   208      90.509 121.940  34.945  1.00  0.00           C  
ATOM   2689  HE1 TYR   208      90.761 120.998  35.410  1.00  0.00           H  
ATOM   2690  CZ  TYR   208      90.637 122.065  33.552  1.00  0.00           C  
ATOM   2691  OH  TYR   208      90.777 120.940  32.809  1.00  0.00           O  
ATOM   2692  HH  TYR   208      90.396 120.142  33.182  1.00  0.00           H  
ATOM   2693  CE2 TYR   208      90.565 123.287  32.899  1.00  0.00           C  
ATOM   2694  HE2 TYR   208      90.532 123.198  31.823  1.00  0.00           H  
ATOM   2695  CD2 TYR   208      90.246 124.387  33.631  1.00  0.00           C  
ATOM   2696  HD2 TYR   208      90.207 125.331  33.106  1.00  0.00           H  
ATOM   2697  C   TYR   208      91.947 126.424  36.241  1.00  0.00           C  
ATOM   2698  O   TYR   208      92.174 127.605  35.889  1.00  0.00           O  
ATOM   2699  N   GLY   209      92.799 125.471  36.124  1.00  0.00           N  
ATOM   2700  H   GLY   209      92.532 124.522  36.343  1.00  0.00           H  
ATOM   2701  CA  GLY   209      94.192 125.746  35.519  1.00  0.00           C  
ATOM   2702  HA2 GLY   209      94.164 126.449  34.687  1.00  0.00           H  
ATOM   2703  HA3 GLY   209      94.811 126.317  36.211  1.00  0.00           H  
ATOM   2704  C   GLY   209      95.018 124.487  35.182  1.00  0.00           C  
ATOM   2705  O   GLY   209      95.185 123.654  36.059  1.00  0.00           O  
ATOM   2706  N   GLN   210      95.405 124.150  33.960  1.00  0.00           N  
ATOM   2707  H   GLN   210      95.722 123.191  33.984  1.00  0.00           H  
ATOM   2708  CA  GLN   210      95.167 124.608  32.594  1.00  0.00           C  
ATOM   2709  HA  GLN   210      95.332 123.828  31.852  1.00  0.00           H  
ATOM   2710  CB  GLN   210      93.660 124.843  32.334  1.00  0.00           C  
ATOM   2711  HB2 GLN   210      93.229 123.879  32.605  1.00  0.00           H  
ATOM   2712  HB3 GLN   210      93.262 125.596  33.013  1.00  0.00           H  
ATOM   2713  CG  GLN   210      93.324 125.199  30.874  1.00  0.00           C  
ATOM   2714  HG2 GLN   210      94.120 124.917  30.184  1.00  0.00           H  
ATOM   2715  HG3 GLN   210      92.359 124.752  30.638  1.00  0.00           H  
ATOM   2716  CD  GLN   210      93.175 126.703  30.649  1.00  0.00           C  
ATOM   2717  OE1 GLN   210      93.549 127.548  31.441  1.00  0.00           O  
ATOM   2718  NE2 GLN   210      92.832 127.050  29.434  1.00  0.00           N  
ATOM   2719 HE21 GLN   210      93.067 128.023  29.301  1.00  0.00           H  
ATOM   2720 HE22 GLN   210      92.657 126.422  28.661  1.00  0.00           H  
ATOM   2721  C   GLN   210      96.049 125.777  32.209  1.00  0.00           C  
ATOM   2722  O   GLN   210      96.150 126.831  32.880  1.00  0.00           O  
ATOM   2723  N   GLN   211      96.669 125.608  31.025  1.00  0.00           N  
ATOM   2724  H   GLN   211      96.478 124.712  30.601  1.00  0.00           H  
ATOM   2725  CA  GLN   211      97.684 126.572  30.364  1.00  0.00           C  
ATOM   2726  HA  GLN   211      98.268 125.995  29.648  1.00  0.00           H  
ATOM   2727  CB  GLN   211      96.894 127.590  29.439  1.00  0.00           C  
ATOM   2728  HB2 GLN   211      96.119 128.137  29.976  1.00  0.00           H  
ATOM   2729  HB3 GLN   211      97.667 128.284  29.109  1.00  0.00           H  
ATOM   2730  CG  GLN   211      96.135 126.977  28.228  1.00  0.00           C  
ATOM   2731  HG2 GLN   211      95.576 126.089  28.524  1.00  0.00           H  
ATOM   2732  HG3 GLN   211      95.364 127.600  27.775  1.00  0.00           H  
ATOM   2733  CD  GLN   211      96.961 126.547  26.998  1.00  0.00           C  
ATOM   2734  OE1 GLN   211      97.700 127.285  26.375  1.00  0.00           O  
ATOM   2735  NE2 GLN   211      96.924 125.315  26.583  1.00  0.00           N  
ATOM   2736 HE21 GLN   211      96.438 124.619  27.130  1.00  0.00           H  
ATOM   2737 HE22 GLN   211      97.609 124.977  25.922  1.00  0.00           H  
ATOM   2738  C   GLN   211      98.738 127.097  31.362  1.00  0.00           C  
ATOM   2739  O   GLN   211      98.924 128.310  31.555  1.00  0.00           O  
ATOM   2740  N   ASP   212      99.306 126.178  32.145  1.00  0.00           N  
ATOM   2741  H   ASP   212      98.998 125.222  32.037  1.00  0.00           H  
ATOM   2742  CA  ASP   212     100.537 126.506  32.930  1.00  0.00           C  
ATOM   2743  HA  ASP   212     100.269 126.711  33.966  1.00  0.00           H  
ATOM   2744  CB  ASP   212     101.378 125.196  32.996  1.00  0.00           C  
ATOM   2745  HB2 ASP   212     101.329 124.694  32.029  1.00  0.00           H  
ATOM   2746  HB3 ASP   212     102.432 125.456  33.092  1.00  0.00           H  
ATOM   2747  CG  ASP   212     101.025 124.210  34.133  1.00  0.00           C  
ATOM   2748  OD1 ASP   212     101.380 124.512  35.324  1.00  0.00           O  
ATOM   2749  OD2 ASP   212     100.338 123.198  33.833  1.00  0.00           O  
ATOM   2750  C   ASP   212     101.339 127.576  32.318  1.00  0.00           C  
ATOM   2751  O   ASP   212     101.982 127.384  31.230  1.00  0.00           O  
ATOM   2752  N   ARG   213     101.391 128.745  32.984  1.00  0.00           N  
ATOM   2753  H   ARG   213     100.817 128.739  33.815  1.00  0.00           H  
ATOM   2754  CA  ARG   213     101.884 130.041  32.453  1.00  0.00           C  
ATOM   2755  HA  ARG   213     101.327 130.287  31.549  1.00  0.00           H  
ATOM   2756  CB  ARG   213     101.569 131.180  33.509  1.00  0.00           C  
ATOM   2757  HB2 ARG   213     101.958 132.066  33.009  1.00  0.00           H  
ATOM   2758  HB3 ARG   213     100.479 131.151  33.491  1.00  0.00           H  
ATOM   2759  CG  ARG   213     102.191 131.109  34.923  1.00  0.00           C  
ATOM   2760  HG2 ARG   213     102.171 130.080  35.280  1.00  0.00           H  
ATOM   2761  HG3 ARG   213     103.250 131.362  34.868  1.00  0.00           H  
ATOM   2762  CD  ARG   213     101.434 132.068  35.790  1.00  0.00           C  
ATOM   2763  HD2 ARG   213     101.490 133.103  35.453  1.00  0.00           H  
ATOM   2764  HD3 ARG   213     100.380 131.789  35.768  1.00  0.00           H  
ATOM   2765  NE  ARG   213     102.018 131.930  37.123  1.00  0.00           N  
ATOM   2766  HE  ARG   213     102.474 132.754  37.485  1.00  0.00           H  
ATOM   2767  CZ  ARG   213     101.963 130.909  37.930  1.00  0.00           C  
ATOM   2768  NH1 ARG   213     101.181 129.835  37.639  1.00  0.00           N  
ATOM   2769 HH11 ARG   213     101.141 129.175  38.402  1.00  0.00           H  
ATOM   2770 HH12 ARG   213     100.657 129.705  36.785  1.00  0.00           H  
ATOM   2771  NH2 ARG   213     102.546 130.805  39.115  1.00  0.00           N  
ATOM   2772 HH21 ARG   213     102.618 129.916  39.589  1.00  0.00           H  
ATOM   2773 HH22 ARG   213     103.192 131.534  39.382  1.00  0.00           H  
ATOM   2774  C   ARG   213     103.342 130.051  32.031  1.00  0.00           C  
ATOM   2775  O   ARG   213     104.186 129.466  32.734  1.00  0.00           O  
ATOM   2776  N   GLY   214     103.811 130.733  30.941  1.00  0.00           N  
ATOM   2777  H   GLY   214     104.821 130.709  30.924  1.00  0.00           H  
ATOM   2778  CA  GLY   214     103.128 131.513  29.879  1.00  0.00           C  
ATOM   2779  HA2 GLY   214     102.264 132.016  30.313  1.00  0.00           H  
ATOM   2780  HA3 GLY   214     103.785 132.276  29.460  1.00  0.00           H  
ATOM   2781  C   GLY   214     102.589 130.711  28.715  1.00  0.00           C  
ATOM   2782  O   GLY   214     101.366 130.634  28.565  1.00  0.00           O  
ATOM   2783  OXT GLY   214     103.384 130.129  27.954  1.00  0.00           O  
TER    2784      GLY   214 
END   
