# Supplementary material for: Visualization of oligomerization, clustering, and density transition of intrinsically disordered proteins
Source: Natl Sci Rev. 2026 Feb 14;13(7):nwag107. doi: 10.1093/nsr/nwag107 (PMC13114874; doi:10.1093/nsr/nwag107)
Supplement: nwag107_Supplemental_Files [file nwag107_supplemental_files.zip › SI-MD-Structures/MD-Sturctures/frame120.pdb]

CRYST1  135.069  149.229  136.833  90.00  90.00  90.00               1
ATOM      1  N   MET     1      29.674  59.363  83.717  1.00  0.00           N  
ATOM      2  H1  MET     1      28.706  59.549  83.497  1.00  0.00           H  
ATOM      3  H2  MET     1      30.042  58.768  82.989  1.00  0.00           H  
ATOM      4  H3  MET     1      29.582  58.714  84.485  1.00  0.00           H  
ATOM      5  CA  MET     1      30.527  60.518  84.060  1.00  0.00           C  
ATOM      6  HA  MET     1      30.473  60.662  85.139  1.00  0.00           H  
ATOM      7  CB  MET     1      31.961  60.338  83.658  1.00  0.00           C  
ATOM      8  HB2 MET     1      32.037  60.407  82.573  1.00  0.00           H  
ATOM      9  HB3 MET     1      32.500  61.175  84.103  1.00  0.00           H  
ATOM     10  CG  MET     1      32.539  58.973  83.971  1.00  0.00           C  
ATOM     11  HG2 MET     1      32.082  58.642  84.904  1.00  0.00           H  
ATOM     12  HG3 MET     1      32.154  58.293  83.211  1.00  0.00           H  
ATOM     13  SD  MET     1      34.272  58.884  83.841  1.00  0.00           S  
ATOM     14  CE  MET     1      34.725  57.807  85.201  1.00  0.00           C  
ATOM     15  HE1 MET     1      34.313  56.798  85.205  1.00  0.00           H  
ATOM     16  HE2 MET     1      35.798  57.615  85.210  1.00  0.00           H  
ATOM     17  HE3 MET     1      34.417  58.225  86.160  1.00  0.00           H  
ATOM     18  C   MET     1      30.075  61.792  83.292  1.00  0.00           C  
ATOM     19  O   MET     1      30.081  61.699  82.047  1.00  0.00           O  
ATOM     20  N   ALA     2      29.720  62.970  83.825  1.00  0.00           N  
ATOM     21  H   ALA     2      29.569  63.579  83.034  1.00  0.00           H  
ATOM     22  CA  ALA     2      29.679  63.419  85.194  1.00  0.00           C  
ATOM     23  HA  ALA     2      29.113  64.351  85.181  1.00  0.00           H  
ATOM     24  CB  ALA     2      28.707  62.632  86.101  1.00  0.00           C  
ATOM     25  HB1 ALA     2      29.050  61.606  86.235  1.00  0.00           H  
ATOM     26  HB2 ALA     2      28.668  63.111  87.079  1.00  0.00           H  
ATOM     27  HB3 ALA     2      27.750  62.690  85.583  1.00  0.00           H  
ATOM     28  C   ALA     2      30.999  63.652  85.901  1.00  0.00           C  
ATOM     29  O   ALA     2      31.734  62.696  86.179  1.00  0.00           O  
ATOM     30  N   SER     3      31.472  64.881  86.233  1.00  0.00           N  
ATOM     31  H   SER     3      32.370  64.839  86.694  1.00  0.00           H  
ATOM     32  CA  SER     3      30.875  66.181  85.878  1.00  0.00           C  
ATOM     33  HA  SER     3      29.877  66.442  86.228  1.00  0.00           H  
ATOM     34  CB  SER     3      31.793  67.270  86.394  1.00  0.00           C  
ATOM     35  HB2 SER     3      32.147  66.940  87.370  1.00  0.00           H  
ATOM     36  HB3 SER     3      32.706  67.383  85.809  1.00  0.00           H  
ATOM     37  OG  SER     3      31.202  68.569  86.439  1.00  0.00           O  
ATOM     38  HG  SER     3      31.610  68.921  87.233  1.00  0.00           H  
ATOM     39  C   SER     3      30.685  66.313  84.355  1.00  0.00           C  
ATOM     40  O   SER     3      31.476  65.869  83.555  1.00  0.00           O  
ATOM     41  N   ASN     4      29.580  66.911  83.939  1.00  0.00           N  
ATOM     42  H   ASN     4      28.798  67.128  84.540  1.00  0.00           H  
ATOM     43  CA  ASN     4      29.348  67.430  82.612  1.00  0.00           C  
ATOM     44  HA  ASN     4      30.194  67.106  82.005  1.00  0.00           H  
ATOM     45  CB  ASN     4      28.106  66.821  82.006  1.00  0.00           C  
ATOM     46  HB2 ASN     4      27.372  66.855  82.812  1.00  0.00           H  
ATOM     47  HB3 ASN     4      27.767  67.436  81.172  1.00  0.00           H  
ATOM     48  CG  ASN     4      28.299  65.455  81.444  1.00  0.00           C  
ATOM     49  OD1 ASN     4      28.174  64.503  82.212  1.00  0.00           O  
ATOM     50  ND2 ASN     4      28.539  65.232  80.147  1.00  0.00           N  
ATOM     51 HD21 ASN     4      28.629  64.275  79.840  1.00  0.00           H  
ATOM     52 HD22 ASN     4      28.682  65.942  79.443  1.00  0.00           H  
ATOM     53  C   ASN     4      29.285  68.970  82.530  1.00  0.00           C  
ATOM     54  O   ASN     4      28.216  69.575  82.413  1.00  0.00           O  
ATOM     55  N   ASP     5      30.451  69.626  82.432  1.00  0.00           N  
ATOM     56  H   ASP     5      30.518  70.632  82.375  1.00  0.00           H  
ATOM     57  CA  ASP     5      31.857  69.016  82.433  1.00  0.00           C  
ATOM     58  HA  ASP     5      31.853  67.933  82.554  1.00  0.00           H  
ATOM     59  CB  ASP     5      32.522  69.205  81.021  1.00  0.00           C  
ATOM     60  HB2 ASP     5      32.669  70.284  80.965  1.00  0.00           H  
ATOM     61  HB3 ASP     5      33.441  68.626  80.941  1.00  0.00           H  
ATOM     62  CG  ASP     5      31.526  68.747  79.924  1.00  0.00           C  
ATOM     63  OD1 ASP     5      30.769  69.597  79.386  1.00  0.00           O  
ATOM     64  OD2 ASP     5      31.495  67.596  79.503  1.00  0.00           O  
ATOM     65  C   ASP     5      32.879  69.516  83.463  1.00  0.00           C  
ATOM     66  O   ASP     5      32.711  70.603  84.039  1.00  0.00           O  
ATOM     67  N   TYR     6      34.005  68.774  83.671  1.00  0.00           N  
ATOM     68  H   TYR     6      34.089  67.943  83.103  1.00  0.00           H  
ATOM     69  CA  TYR     6      35.133  69.283  84.427  1.00  0.00           C  
ATOM     70  HA  TYR     6      34.684  69.744  85.306  1.00  0.00           H  
ATOM     71  CB  TYR     6      36.080  68.173  84.790  1.00  0.00           C  
ATOM     72  HB2 TYR     6      36.494  67.751  83.874  1.00  0.00           H  
ATOM     73  HB3 TYR     6      36.963  68.562  85.298  1.00  0.00           H  
ATOM     74  CG  TYR     6      35.568  67.110  85.615  1.00  0.00           C  
ATOM     75  CD1 TYR     6      35.121  65.924  85.031  1.00  0.00           C  
ATOM     76  HD1 TYR     6      35.162  65.729  83.969  1.00  0.00           H  
ATOM     77  CE1 TYR     6      34.666  64.839  85.854  1.00  0.00           C  
ATOM     78  HE1 TYR     6      34.314  63.915  85.419  1.00  0.00           H  
ATOM     79  CZ  TYR     6      34.647  64.951  87.260  1.00  0.00           C  
ATOM     80  OH  TYR     6      34.181  63.961  88.092  1.00  0.00           O  
ATOM     81  HH  TYR     6      34.075  64.351  88.963  1.00  0.00           H  
ATOM     82  CE2 TYR     6      35.229  66.112  87.827  1.00  0.00           C  
ATOM     83  HE2 TYR     6      35.273  66.273  88.893  1.00  0.00           H  
ATOM     84  CD2 TYR     6      35.710  67.120  87.010  1.00  0.00           C  
ATOM     85  HD2 TYR     6      36.114  68.009  87.470  1.00  0.00           H  
ATOM     86  C   TYR     6      35.798  70.522  83.833  1.00  0.00           C  
ATOM     87  O   TYR     6      36.195  70.488  82.656  1.00  0.00           O  
ATOM     88  N   THR     7      35.853  71.664  84.631  1.00  0.00           N  
ATOM     89  H   THR     7      35.838  71.548  85.635  1.00  0.00           H  
ATOM     90  CA  THR     7      36.188  73.060  84.142  1.00  0.00           C  
ATOM     91  HA  THR     7      36.895  72.862  83.337  1.00  0.00           H  
ATOM     92  CB  THR     7      34.929  73.771  83.580  1.00  0.00           C  
ATOM     93  HB  THR     7      34.377  73.204  82.830  1.00  0.00           H  
ATOM     94  CG2 THR     7      33.842  74.153  84.563  1.00  0.00           C  
ATOM     95 HG21 THR     7      33.506  73.281  85.123  1.00  0.00           H  
ATOM     96 HG22 THR     7      34.188  74.900  85.278  1.00  0.00           H  
ATOM     97 HG23 THR     7      33.013  74.648  84.057  1.00  0.00           H  
ATOM     98  OG1 THR     7      35.323  74.926  82.932  1.00  0.00           O  
ATOM     99  HG1 THR     7      35.851  74.666  82.173  1.00  0.00           H  
ATOM    100  C   THR     7      36.894  73.853  85.187  1.00  0.00           C  
ATOM    101  O   THR     7      37.030  73.462  86.332  1.00  0.00           O  
ATOM    102  N   GLN     8      37.386  75.049  84.884  1.00  0.00           N  
ATOM    103  H   GLN     8      37.267  75.343  83.925  1.00  0.00           H  
ATOM    104  CA  GLN     8      38.153  75.928  85.749  1.00  0.00           C  
ATOM    105  HA  GLN     8      38.733  75.297  86.423  1.00  0.00           H  
ATOM    106  CB  GLN     8      39.156  76.693  84.859  1.00  0.00           C  
ATOM    107  HB2 GLN     8      38.540  77.480  84.424  1.00  0.00           H  
ATOM    108  HB3 GLN     8      39.894  77.239  85.447  1.00  0.00           H  
ATOM    109  CG  GLN     8      39.914  75.826  83.854  1.00  0.00           C  
ATOM    110  HG2 GLN     8      40.846  76.347  83.632  1.00  0.00           H  
ATOM    111  HG3 GLN     8      40.165  74.854  84.279  1.00  0.00           H  
ATOM    112  CD  GLN     8      39.147  75.656  82.522  1.00  0.00           C  
ATOM    113  OE1 GLN     8      38.183  76.351  82.264  1.00  0.00           O  
ATOM    114  NE2 GLN     8      39.516  74.710  81.631  1.00  0.00           N  
ATOM    115 HE21 GLN     8      40.179  73.973  81.824  1.00  0.00           H  
ATOM    116 HE22 GLN     8      38.971  74.436  80.826  1.00  0.00           H  
ATOM    117  C   GLN     8      37.215  76.829  86.480  1.00  0.00           C  
ATOM    118  O   GLN     8      36.352  77.492  85.893  1.00  0.00           O  
ATOM    119  N   GLN     9      37.284  77.091  87.756  1.00  0.00           N  
ATOM    120  H   GLN     9      36.654  77.793  88.117  1.00  0.00           H  
ATOM    121  CA  GLN     9      38.297  76.665  88.719  1.00  0.00           C  
ATOM    122  HA  GLN     9      38.180  77.331  89.574  1.00  0.00           H  
ATOM    123  CB  GLN     9      38.044  75.227  89.156  1.00  0.00           C  
ATOM    124  HB2 GLN     9      38.301  74.626  88.284  1.00  0.00           H  
ATOM    125  HB3 GLN     9      38.708  74.979  89.984  1.00  0.00           H  
ATOM    126  CG  GLN     9      36.585  74.942  89.591  1.00  0.00           C  
ATOM    127  HG2 GLN     9      36.216  75.696  90.287  1.00  0.00           H  
ATOM    128  HG3 GLN     9      35.913  74.806  88.744  1.00  0.00           H  
ATOM    129  CD  GLN     9      36.478  73.545  90.337  1.00  0.00           C  
ATOM    130  OE1 GLN     9      37.228  72.569  90.127  1.00  0.00           O  
ATOM    131  NE2 GLN     9      35.492  73.425  91.218  1.00  0.00           N  
ATOM    132 HE21 GLN     9      34.823  74.182  91.216  1.00  0.00           H  
ATOM    133 HE22 GLN     9      35.424  72.591  91.784  1.00  0.00           H  
ATOM    134  C   GLN     9      39.775  77.008  88.302  1.00  0.00           C  
ATOM    135  O   GLN     9      40.667  76.135  88.122  1.00  0.00           O  
ATOM    136  N   ALA    10      40.142  78.212  88.086  1.00  0.00           N  
ATOM    137  H   ALA    10      40.970  78.326  87.520  1.00  0.00           H  
ATOM    138  CA  ALA    10      39.402  79.405  88.313  1.00  0.00           C  
ATOM    139  HA  ALA    10      38.609  79.225  89.039  1.00  0.00           H  
ATOM    140  CB  ALA    10      40.479  80.365  88.962  1.00  0.00           C  
ATOM    141  HB1 ALA    10      41.031  79.934  89.797  1.00  0.00           H  
ATOM    142  HB2 ALA    10      41.281  80.763  88.340  1.00  0.00           H  
ATOM    143  HB3 ALA    10      40.007  81.268  89.346  1.00  0.00           H  
ATOM    144  C   ALA    10      38.821  80.004  87.024  1.00  0.00           C  
ATOM    145  O   ALA    10      39.204  79.627  85.880  1.00  0.00           O  
ATOM    146  N   THR    11      37.812  80.914  87.194  1.00  0.00           N  
ATOM    147  H   THR    11      37.684  81.153  88.167  1.00  0.00           H  
ATOM    148  CA  THR    11      37.361  81.817  86.220  1.00  0.00           C  
ATOM    149  HA  THR    11      38.178  81.966  85.514  1.00  0.00           H  
ATOM    150  CB  THR    11      36.107  81.426  85.402  1.00  0.00           C  
ATOM    151  HB  THR    11      35.253  81.281  86.064  1.00  0.00           H  
ATOM    152  CG2 THR    11      35.669  82.389  84.314  1.00  0.00           C  
ATOM    153 HG21 THR    11      36.555  82.782  83.815  1.00  0.00           H  
ATOM    154 HG22 THR    11      34.966  81.915  83.629  1.00  0.00           H  
ATOM    155 HG23 THR    11      35.074  83.171  84.785  1.00  0.00           H  
ATOM    156  OG1 THR    11      36.356  80.234  84.723  1.00  0.00           O  
ATOM    157  HG1 THR    11      36.575  79.529  85.337  1.00  0.00           H  
ATOM    158  C   THR    11      37.156  83.204  86.758  1.00  0.00           C  
ATOM    159  O   THR    11      36.294  83.404  87.605  1.00  0.00           O  
ATOM    160  N   GLN    12      37.814  84.254  86.253  1.00  0.00           N  
ATOM    161  H   GLN    12      37.519  85.122  86.677  1.00  0.00           H  
ATOM    162  CA  GLN    12      39.127  84.296  85.522  1.00  0.00           C  
ATOM    163  HA  GLN    12      38.988  83.822  84.550  1.00  0.00           H  
ATOM    164  CB  GLN    12      39.523  85.795  85.364  1.00  0.00           C  
ATOM    165  HB2 GLN    12      39.626  86.242  86.353  1.00  0.00           H  
ATOM    166  HB3 GLN    12      40.540  85.926  84.994  1.00  0.00           H  
ATOM    167  CG  GLN    12      38.556  86.711  84.554  1.00  0.00           C  
ATOM    168  HG2 GLN    12      38.172  86.311  83.615  1.00  0.00           H  
ATOM    169  HG3 GLN    12      37.687  86.706  85.213  1.00  0.00           H  
ATOM    170  CD  GLN    12      38.989  88.160  84.219  1.00  0.00           C  
ATOM    171  OE1 GLN    12      39.841  88.745  84.885  1.00  0.00           O  
ATOM    172  NE2 GLN    12      38.319  88.818  83.314  1.00  0.00           N  
ATOM    173 HE21 GLN    12      38.640  89.717  82.981  1.00  0.00           H  
ATOM    174 HE22 GLN    12      37.594  88.351  82.788  1.00  0.00           H  
ATOM    175  C   GLN    12      40.259  83.650  86.366  1.00  0.00           C  
ATOM    176  O   GLN    12      39.985  83.245  87.543  1.00  0.00           O  
ATOM    177  N   SER    13      41.449  83.432  85.780  1.00  0.00           N  
ATOM    178  H   SER    13      41.656  83.845  84.882  1.00  0.00           H  
ATOM    179  CA  SER    13      42.613  82.899  86.510  1.00  0.00           C  
ATOM    180  HA  SER    13      42.432  81.836  86.664  1.00  0.00           H  
ATOM    181  CB  SER    13      43.849  82.901  85.567  1.00  0.00           C  
ATOM    182  HB2 SER    13      43.572  82.405  84.636  1.00  0.00           H  
ATOM    183  HB3 SER    13      44.312  83.847  85.286  1.00  0.00           H  
ATOM    184  OG  SER    13      44.788  82.052  86.206  1.00  0.00           O  
ATOM    185  HG  SER    13      45.633  82.509  86.185  1.00  0.00           H  
ATOM    186  C   SER    13      42.994  83.662  87.775  1.00  0.00           C  
ATOM    187  O   SER    13      42.704  84.870  87.842  1.00  0.00           O  
ATOM    188  N   TYR    14      43.549  83.023  88.779  1.00  0.00           N  
ATOM    189  H   TYR    14      43.605  82.028  88.618  1.00  0.00           H  
ATOM    190  CA  TYR    14      43.784  83.583  90.119  1.00  0.00           C  
ATOM    191  HA  TYR    14      43.665  84.665  90.062  1.00  0.00           H  
ATOM    192  CB  TYR    14      42.756  82.990  91.080  1.00  0.00           C  
ATOM    193  HB2 TYR    14      41.842  83.527  90.827  1.00  0.00           H  
ATOM    194  HB3 TYR    14      42.616  81.923  90.903  1.00  0.00           H  
ATOM    195  CG  TYR    14      42.984  83.217  92.540  1.00  0.00           C  
ATOM    196  CD1 TYR    14      43.084  84.468  93.084  1.00  0.00           C  
ATOM    197  HD1 TYR    14      43.040  85.301  92.398  1.00  0.00           H  
ATOM    198  CE1 TYR    14      43.319  84.740  94.476  1.00  0.00           C  
ATOM    199  HE1 TYR    14      43.505  85.760  94.781  1.00  0.00           H  
ATOM    200  CZ  TYR    14      43.332  83.600  95.344  1.00  0.00           C  
ATOM    201  OH  TYR    14      43.400  83.910  96.666  1.00  0.00           O  
ATOM    202  HH  TYR    14      43.261  84.850  96.802  1.00  0.00           H  
ATOM    203  CE2 TYR    14      43.110  82.322  94.833  1.00  0.00           C  
ATOM    204  HE2 TYR    14      42.909  81.482  95.481  1.00  0.00           H  
ATOM    205  CD2 TYR    14      43.008  82.134  93.434  1.00  0.00           C  
ATOM    206  HD2 TYR    14      42.813  81.120  93.116  1.00  0.00           H  
ATOM    207  C   TYR    14      45.275  83.375  90.424  1.00  0.00           C  
ATOM    208  O   TYR    14      45.765  82.279  90.486  1.00  0.00           O  
ATOM    209  N   GLY    15      46.093  84.449  90.464  1.00  0.00           N  
ATOM    210  H   GLY    15      47.082  84.279  90.576  1.00  0.00           H  
ATOM    211  CA  GLY    15      45.805  85.887  90.268  1.00  0.00           C  
ATOM    212  HA2 GLY    15      44.983  86.096  89.584  1.00  0.00           H  
ATOM    213  HA3 GLY    15      45.436  86.231  91.234  1.00  0.00           H  
ATOM    214  C   GLY    15      46.980  86.602  89.614  1.00  0.00           C  
ATOM    215  O   GLY    15      47.412  86.255  88.521  1.00  0.00           O  
ATOM    216  N   ALA    16      47.538  87.591  90.333  1.00  0.00           N  
ATOM    217  H   ALA    16      47.034  87.730  91.197  1.00  0.00           H  
ATOM    218  CA  ALA    16      48.555  88.580  89.878  1.00  0.00           C  
ATOM    219  HA  ALA    16      48.163  88.817  88.889  1.00  0.00           H  
ATOM    220  CB  ALA    16      48.764  89.802  90.778  1.00  0.00           C  
ATOM    221  HB1 ALA    16      49.416  90.492  90.242  1.00  0.00           H  
ATOM    222  HB2 ALA    16      47.805  90.280  90.977  1.00  0.00           H  
ATOM    223  HB3 ALA    16      49.158  89.356  91.692  1.00  0.00           H  
ATOM    224  C   ALA    16      49.940  87.851  89.634  1.00  0.00           C  
ATOM    225  O   ALA    16      50.311  86.882  90.329  1.00  0.00           O  
ATOM    226  N   TYR    17      50.607  88.385  88.569  1.00  0.00           N  
ATOM    227  H   TYR    17      50.104  89.187  88.216  1.00  0.00           H  
ATOM    228  CA  TYR    17      51.935  88.034  87.916  1.00  0.00           C  
ATOM    229  HA  TYR    17      51.726  87.128  87.347  1.00  0.00           H  
ATOM    230  CB  TYR    17      52.376  89.106  86.861  1.00  0.00           C  
ATOM    231  HB2 TYR    17      51.584  89.473  86.208  1.00  0.00           H  
ATOM    232  HB3 TYR    17      52.800  89.977  87.360  1.00  0.00           H  
ATOM    233  CG  TYR    17      53.501  88.496  85.975  1.00  0.00           C  
ATOM    234  CD1 TYR    17      54.872  88.874  86.149  1.00  0.00           C  
ATOM    235  HD1 TYR    17      55.234  89.654  86.803  1.00  0.00           H  
ATOM    236  CE1 TYR    17      55.830  88.232  85.342  1.00  0.00           C  
ATOM    237  HE1 TYR    17      56.840  88.612  85.395  1.00  0.00           H  
ATOM    238  CZ  TYR    17      55.485  87.292  84.409  1.00  0.00           C  
ATOM    239  OH  TYR    17      56.351  86.702  83.584  1.00  0.00           O  
ATOM    240  HH  TYR    17      57.248  86.906  83.858  1.00  0.00           H  
ATOM    241  CE2 TYR    17      54.176  86.868  84.272  1.00  0.00           C  
ATOM    242  HE2 TYR    17      53.990  86.012  83.640  1.00  0.00           H  
ATOM    243  CD2 TYR    17      53.195  87.491  85.065  1.00  0.00           C  
ATOM    244  HD2 TYR    17      52.206  87.059  85.030  1.00  0.00           H  
ATOM    245  C   TYR    17      53.018  87.581  88.954  1.00  0.00           C  
ATOM    246  O   TYR    17      53.622  88.473  89.565  1.00  0.00           O  
ATOM    247  N   PRO    18      53.367  86.286  89.157  1.00  0.00           N  
ATOM    248  CD  PRO    18      52.629  85.117  88.661  1.00  0.00           C  
ATOM    249  HD2 PRO    18      53.028  84.871  87.676  1.00  0.00           H  
ATOM    250  HD3 PRO    18      51.543  85.210  88.665  1.00  0.00           H  
ATOM    251  CG  PRO    18      53.045  83.930  89.441  1.00  0.00           C  
ATOM    252  HG2 PRO    18      53.204  83.034  88.841  1.00  0.00           H  
ATOM    253  HG3 PRO    18      52.210  83.801  90.130  1.00  0.00           H  
ATOM    254  CB  PRO    18      54.337  84.359  90.278  1.00  0.00           C  
ATOM    255  HB2 PRO    18      55.218  83.740  90.107  1.00  0.00           H  
ATOM    256  HB3 PRO    18      54.112  84.431  91.342  1.00  0.00           H  
ATOM    257  CA  PRO    18      54.585  85.811  89.822  1.00  0.00           C  
ATOM    258  HA  PRO    18      54.760  86.363  90.745  1.00  0.00           H  
ATOM    259  C   PRO    18      55.835  85.959  88.968  1.00  0.00           C  
ATOM    260  O   PRO    18      56.034  85.158  88.045  1.00  0.00           O  
ATOM    261  N   THR    19      56.628  87.003  89.315  1.00  0.00           N  
ATOM    262  H   THR    19      56.355  87.598  90.084  1.00  0.00           H  
ATOM    263  CA  THR    19      57.959  87.344  88.632  1.00  0.00           C  
ATOM    264  HA  THR    19      57.717  87.246  87.574  1.00  0.00           H  
ATOM    265  CB  THR    19      58.430  88.767  88.963  1.00  0.00           C  
ATOM    266  HB  THR    19      59.461  88.944  88.656  1.00  0.00           H  
ATOM    267  CG2 THR    19      57.660  89.945  88.300  1.00  0.00           C  
ATOM    268 HG21 THR    19      57.700  89.736  87.231  1.00  0.00           H  
ATOM    269 HG22 THR    19      56.629  90.106  88.615  1.00  0.00           H  
ATOM    270 HG23 THR    19      58.287  90.822  88.461  1.00  0.00           H  
ATOM    271  OG1 THR    19      58.413  88.978  90.374  1.00  0.00           O  
ATOM    272  HG1 THR    19      59.190  88.486  90.648  1.00  0.00           H  
ATOM    273  C   THR    19      59.014  86.316  89.001  1.00  0.00           C  
ATOM    274  O   THR    19      58.731  85.316  89.693  1.00  0.00           O  
ATOM    275  N   GLN    20      60.226  86.542  88.472  1.00  0.00           N  
ATOM    276  H   GLN    20      60.379  87.343  87.877  1.00  0.00           H  
ATOM    277  CA  GLN    20      61.353  85.574  88.438  1.00  0.00           C  
ATOM    278  HA  GLN    20      60.957  84.630  88.064  1.00  0.00           H  
ATOM    279  CB  GLN    20      62.299  85.912  87.264  1.00  0.00           C  
ATOM    280  HB2 GLN    20      61.752  85.887  86.322  1.00  0.00           H  
ATOM    281  HB3 GLN    20      62.750  86.889  87.438  1.00  0.00           H  
ATOM    282  CG  GLN    20      63.365  84.713  87.078  1.00  0.00           C  
ATOM    283  HG2 GLN    20      64.066  84.763  87.911  1.00  0.00           H  
ATOM    284  HG3 GLN    20      62.802  83.791  86.931  1.00  0.00           H  
ATOM    285  CD  GLN    20      64.415  84.780  85.958  1.00  0.00           C  
ATOM    286  OE1 GLN    20      64.350  85.683  85.144  1.00  0.00           O  
ATOM    287  NE2 GLN    20      65.558  84.106  85.903  1.00  0.00           N  
ATOM    288 HE21 GLN    20      65.802  83.466  86.646  1.00  0.00           H  
ATOM    289 HE22 GLN    20      66.230  84.504  85.263  1.00  0.00           H  
ATOM    290  C   GLN    20      62.070  85.344  89.762  1.00  0.00           C  
ATOM    291  O   GLN    20      62.599  86.299  90.312  1.00  0.00           O  
ATOM    292  N   PRO    21      61.974  84.157  90.403  1.00  0.00           N  
ATOM    293  CD  PRO    21      61.381  82.911  89.916  1.00  0.00           C  
ATOM    294  HD2 PRO    21      62.142  82.347  89.377  1.00  0.00           H  
ATOM    295  HD3 PRO    21      60.469  83.156  89.371  1.00  0.00           H  
ATOM    296  CG  PRO    21      61.038  82.106  91.173  1.00  0.00           C  
ATOM    297  HG2 PRO    21      60.993  81.027  91.024  1.00  0.00           H  
ATOM    298  HG3 PRO    21      60.070  82.454  91.535  1.00  0.00           H  
ATOM    299  CB  PRO    21      62.201  82.513  92.190  1.00  0.00           C  
ATOM    300  HB2 PRO    21      63.003  81.779  92.110  1.00  0.00           H  
ATOM    301  HB3 PRO    21      61.784  82.566  93.196  1.00  0.00           H  
ATOM    302  CA  PRO    21      62.565  83.928  91.713  1.00  0.00           C  
ATOM    303  HA  PRO    21      62.134  84.719  92.326  1.00  0.00           H  
ATOM    304  C   PRO    21      64.125  84.104  91.762  1.00  0.00           C  
ATOM    305  O   PRO    21      64.914  83.508  90.990  1.00  0.00           O  
ATOM    306  N   GLY    22      64.728  84.721  92.819  1.00  0.00           N  
ATOM    307  H   GLY    22      64.095  85.241  93.410  1.00  0.00           H  
ATOM    308  CA  GLY    22      66.188  84.553  93.222  1.00  0.00           C  
ATOM    309  HA2 GLY    22      66.178  83.539  93.622  1.00  0.00           H  
ATOM    310  HA3 GLY    22      66.848  84.652  92.360  1.00  0.00           H  
ATOM    311  C   GLY    22      66.729  85.518  94.363  1.00  0.00           C  
ATOM    312  O   GLY    22      66.152  86.609  94.627  1.00  0.00           O  
ATOM    313  N   GLN    23      67.670  85.076  95.140  1.00  0.00           N  
ATOM    314  H   GLN    23      68.183  84.249  94.871  1.00  0.00           H  
ATOM    315  CA  GLN    23      68.092  85.931  96.231  1.00  0.00           C  
ATOM    316  HA  GLN    23      67.203  86.172  96.814  1.00  0.00           H  
ATOM    317  CB  GLN    23      69.153  85.165  97.128  1.00  0.00           C  
ATOM    318  HB2 GLN    23      69.945  84.733  96.517  1.00  0.00           H  
ATOM    319  HB3 GLN    23      69.728  85.901  97.691  1.00  0.00           H  
ATOM    320  CG  GLN    23      68.658  84.165  98.137  1.00  0.00           C  
ATOM    321  HG2 GLN    23      67.971  84.675  98.813  1.00  0.00           H  
ATOM    322  HG3 GLN    23      68.135  83.317  97.693  1.00  0.00           H  
ATOM    323  CD  GLN    23      69.796  83.635  99.050  1.00  0.00           C  
ATOM    324  OE1 GLN    23      70.744  84.257  99.499  1.00  0.00           O  
ATOM    325  NE2 GLN    23      69.728  82.381  99.440  1.00  0.00           N  
ATOM    326 HE21 GLN    23      68.977  81.743  99.220  1.00  0.00           H  
ATOM    327 HE22 GLN    23      70.374  82.130 100.175  1.00  0.00           H  
ATOM    328  C   GLN    23      68.700  87.287  95.788  1.00  0.00           C  
ATOM    329  O   GLN    23      69.720  87.288  95.040  1.00  0.00           O  
ATOM    330  N   GLY    24      67.972  88.326  96.213  1.00  0.00           N  
ATOM    331  H   GLY    24      67.080  88.200  96.670  1.00  0.00           H  
ATOM    332  CA  GLY    24      68.312  89.730  95.966  1.00  0.00           C  
ATOM    333  HA2 GLY    24      68.271  89.964  94.902  1.00  0.00           H  
ATOM    334  HA3 GLY    24      67.631  90.375  96.522  1.00  0.00           H  
ATOM    335  C   GLY    24      69.782  90.167  96.338  1.00  0.00           C  
ATOM    336  O   GLY    24      70.293  89.789  97.355  1.00  0.00           O  
ATOM    337  N   TYR    25      70.353  91.057  95.546  1.00  0.00           N  
ATOM    338  H   TYR    25      69.864  91.534  94.802  1.00  0.00           H  
ATOM    339  CA  TYR    25      71.776  91.429  95.603  1.00  0.00           C  
ATOM    340  HA  TYR    25      72.296  90.695  96.218  1.00  0.00           H  
ATOM    341  CB  TYR    25      72.189  91.307  94.166  1.00  0.00           C  
ATOM    342  HB2 TYR    25      71.800  90.430  93.648  1.00  0.00           H  
ATOM    343  HB3 TYR    25      71.706  92.097  93.592  1.00  0.00           H  
ATOM    344  CG  TYR    25      73.691  91.291  93.961  1.00  0.00           C  
ATOM    345  CD1 TYR    25      74.510  90.286  94.548  1.00  0.00           C  
ATOM    346  HD1 TYR    25      74.085  89.520  95.179  1.00  0.00           H  
ATOM    347  CE1 TYR    25      75.908  90.391  94.482  1.00  0.00           C  
ATOM    348  HE1 TYR    25      76.484  89.588  94.919  1.00  0.00           H  
ATOM    349  CZ  TYR    25      76.447  91.374  93.631  1.00  0.00           C  
ATOM    350  OH  TYR    25      77.776  91.694  93.646  1.00  0.00           O  
ATOM    351  HH  TYR    25      77.981  92.398  93.026  1.00  0.00           H  
ATOM    352  CE2 TYR    25      75.663  92.364  93.058  1.00  0.00           C  
ATOM    353  HE2 TYR    25      76.182  93.070  92.427  1.00  0.00           H  
ATOM    354  CD2 TYR    25      74.255  92.256  93.100  1.00  0.00           C  
ATOM    355  HD2 TYR    25      73.694  92.954  92.496  1.00  0.00           H  
ATOM    356  C   TYR    25      72.024  92.826  96.275  1.00  0.00           C  
ATOM    357  O   TYR    25      71.152  93.423  96.872  1.00  0.00           O  
ATOM    358  N   SER    26      73.287  93.262  96.203  1.00  0.00           N  
ATOM    359  H   SER    26      73.923  92.745  95.614  1.00  0.00           H  
ATOM    360  CA  SER    26      73.811  94.546  96.606  1.00  0.00           C  
ATOM    361  HA  SER    26      73.624  94.754  97.660  1.00  0.00           H  
ATOM    362  CB  SER    26      75.367  94.497  96.496  1.00  0.00           C  
ATOM    363  HB2 SER    26      75.634  93.859  97.338  1.00  0.00           H  
ATOM    364  HB3 SER    26      75.599  94.078  95.517  1.00  0.00           H  
ATOM    365  OG  SER    26      76.051  95.764  96.647  1.00  0.00           O  
ATOM    366  HG  SER    26      76.997  95.723  96.488  1.00  0.00           H  
ATOM    367  C   SER    26      73.190  95.707  95.825  1.00  0.00           C  
ATOM    368  O   SER    26      73.088  95.632  94.609  1.00  0.00           O  
ATOM    369  N   GLN    27      72.895  96.820  96.488  1.00  0.00           N  
ATOM    370  H   GLN    27      73.054  96.885  97.483  1.00  0.00           H  
ATOM    371  CA  GLN    27      72.542  98.119  95.866  1.00  0.00           C  
ATOM    372  HA  GLN    27      71.725  98.015  95.151  1.00  0.00           H  
ATOM    373  CB  GLN    27      71.978  98.936  97.082  1.00  0.00           C  
ATOM    374  HB2 GLN    27      71.178  98.343  97.525  1.00  0.00           H  
ATOM    375  HB3 GLN    27      72.796  99.078  97.788  1.00  0.00           H  
ATOM    376  CG  GLN    27      71.301 100.262  96.685  1.00  0.00           C  
ATOM    377  HG2 GLN    27      71.023 100.820  97.580  1.00  0.00           H  
ATOM    378  HG3 GLN    27      72.077 100.884  96.240  1.00  0.00           H  
ATOM    379  CD  GLN    27      70.062 100.033  95.810  1.00  0.00           C  
ATOM    380  OE1 GLN    27      69.229  99.193  96.038  1.00  0.00           O  
ATOM    381  NE2 GLN    27      70.056 100.664  94.682  1.00  0.00           N  
ATOM    382 HE21 GLN    27      70.689 101.429  94.498  1.00  0.00           H  
ATOM    383 HE22 GLN    27      69.163 100.582  94.217  1.00  0.00           H  
ATOM    384  C   GLN    27      73.748  98.780  95.201  1.00  0.00           C  
ATOM    385  O   GLN    27      73.566  99.478  94.239  1.00  0.00           O  
ATOM    386  N   GLN    28      75.028  98.528  95.582  1.00  0.00           N  
ATOM    387  H   GLN    28      75.113  97.862  96.337  1.00  0.00           H  
ATOM    388  CA  GLN    28      76.190  99.064  94.871  1.00  0.00           C  
ATOM    389  HA  GLN    28      75.992 100.051  94.451  1.00  0.00           H  
ATOM    390  CB  GLN    28      77.355  99.152  95.911  1.00  0.00           C  
ATOM    391  HB2 GLN    28      76.995  99.834  96.682  1.00  0.00           H  
ATOM    392  HB3 GLN    28      77.481  98.189  96.406  1.00  0.00           H  
ATOM    393  CG  GLN    28      78.713  99.675  95.463  1.00  0.00           C  
ATOM    394  HG2 GLN    28      79.206  99.707  96.434  1.00  0.00           H  
ATOM    395  HG3 GLN    28      79.240  98.922  94.877  1.00  0.00           H  
ATOM    396  CD  GLN    28      78.788 101.024  94.844  1.00  0.00           C  
ATOM    397  OE1 GLN    28      77.816 101.721  94.609  1.00  0.00           O  
ATOM    398  NE2 GLN    28      79.971 101.462  94.418  1.00  0.00           N  
ATOM    399 HE21 GLN    28      79.927 102.401  94.049  1.00  0.00           H  
ATOM    400 HE22 GLN    28      80.819 100.954  94.624  1.00  0.00           H  
ATOM    401  C   GLN    28      76.577  98.184  93.714  1.00  0.00           C  
ATOM    402  O   GLN    28      77.172  98.673  92.787  1.00  0.00           O  
ATOM    403  N   SER    29      76.418  96.862  93.782  1.00  0.00           N  
ATOM    404  H   SER    29      75.754  96.502  94.453  1.00  0.00           H  
ATOM    405  CA  SER    29      76.910  95.907  92.709  1.00  0.00           C  
ATOM    406  HA  SER    29      76.881  94.920  93.171  1.00  0.00           H  
ATOM    407  CB  SER    29      76.023  95.893  91.444  1.00  0.00           C  
ATOM    408  HB2 SER    29      75.998  96.885  90.994  1.00  0.00           H  
ATOM    409  HB3 SER    29      76.261  95.093  90.743  1.00  0.00           H  
ATOM    410  OG  SER    29      74.684  95.592  91.733  1.00  0.00           O  
ATOM    411  HG  SER    29      74.094  96.276  91.407  1.00  0.00           H  
ATOM    412  C   SER    29      78.458  96.059  92.591  1.00  0.00           C  
ATOM    413  O   SER    29      79.117  96.228  93.642  1.00  0.00           O  
ATOM    414  N   SER    30      78.959  96.012  91.359  1.00  0.00           N  
ATOM    415  H   SER    30      78.357  95.819  90.571  1.00  0.00           H  
ATOM    416  CA  SER    30      80.327  96.488  91.003  1.00  0.00           C  
ATOM    417  HA  SER    30      81.078  95.988  91.615  1.00  0.00           H  
ATOM    418  CB  SER    30      80.594  96.176  89.540  1.00  0.00           C  
ATOM    419  HB2 SER    30      80.104  96.770  88.769  1.00  0.00           H  
ATOM    420  HB3 SER    30      81.653  96.257  89.294  1.00  0.00           H  
ATOM    421  OG  SER    30      80.179  94.787  89.332  1.00  0.00           O  
ATOM    422  HG  SER    30      80.225  94.533  88.407  1.00  0.00           H  
ATOM    423  C   SER    30      80.487  98.017  91.161  1.00  0.00           C  
ATOM    424  O   SER    30      79.661  98.814  90.680  1.00  0.00           O  
ATOM    425  N   GLN    31      81.454  98.558  91.916  1.00  0.00           N  
ATOM    426  H   GLN    31      81.437  99.557  92.060  1.00  0.00           H  
ATOM    427  CA  GLN    31      82.541  97.911  92.668  1.00  0.00           C  
ATOM    428  HA  GLN    31      82.770  96.891  92.358  1.00  0.00           H  
ATOM    429  CB  GLN    31      83.814  98.716  92.416  1.00  0.00           C  
ATOM    430  HB2 GLN    31      83.711  99.795  92.527  1.00  0.00           H  
ATOM    431  HB3 GLN    31      84.623  98.486  93.109  1.00  0.00           H  
ATOM    432  CG  GLN    31      84.452  98.459  91.062  1.00  0.00           C  
ATOM    433  HG2 GLN    31      85.268  99.173  90.945  1.00  0.00           H  
ATOM    434  HG3 GLN    31      84.868  97.456  90.965  1.00  0.00           H  
ATOM    435  CD  GLN    31      83.640  98.676  89.759  1.00  0.00           C  
ATOM    436  OE1 GLN    31      83.011  99.736  89.618  1.00  0.00           O  
ATOM    437  NE2 GLN    31      83.751  97.796  88.761  1.00  0.00           N  
ATOM    438 HE21 GLN    31      83.412  97.999  87.832  1.00  0.00           H  
ATOM    439 HE22 GLN    31      84.350  96.989  88.864  1.00  0.00           H  
ATOM    440  C   GLN    31      82.340  97.963  94.167  1.00  0.00           C  
ATOM    441  O   GLN    31      81.887  98.955  94.705  1.00  0.00           O  
ATOM    442  N   PRO    32      82.728  96.957  94.926  1.00  0.00           N  
ATOM    443  CD  PRO    32      82.998  95.563  94.513  1.00  0.00           C  
ATOM    444  HD2 PRO    32      84.045  95.396  94.259  1.00  0.00           H  
ATOM    445  HD3 PRO    32      82.364  95.401  93.642  1.00  0.00           H  
ATOM    446  CG  PRO    32      82.462  94.625  95.548  1.00  0.00           C  
ATOM    447  HG2 PRO    32      82.880  93.619  95.571  1.00  0.00           H  
ATOM    448  HG3 PRO    32      81.379  94.669  95.433  1.00  0.00           H  
ATOM    449  CB  PRO    32      82.936  95.530  96.780  1.00  0.00           C  
ATOM    450  HB2 PRO    32      83.995  95.402  97.002  1.00  0.00           H  
ATOM    451  HB3 PRO    32      82.298  95.391  97.653  1.00  0.00           H  
ATOM    452  CA  PRO    32      82.622  96.965  96.403  1.00  0.00           C  
ATOM    453  HA  PRO    32      81.637  97.272  96.754  1.00  0.00           H  
ATOM    454  C   PRO    32      83.609  97.970  97.039  1.00  0.00           C  
ATOM    455  O   PRO    32      84.646  98.252  96.394  1.00  0.00           O  
ATOM    456  N   TYR    33      83.266  98.617  98.154  1.00  0.00           N  
ATOM    457  H   TYR    33      82.372  98.319  98.518  1.00  0.00           H  
ATOM    458  CA  TYR    33      84.059  99.707  98.725  1.00  0.00           C  
ATOM    459  HA  TYR    33      84.254 100.412  97.917  1.00  0.00           H  
ATOM    460  CB  TYR    33      83.268 100.554  99.706  1.00  0.00           C  
ATOM    461  HB2 TYR    33      83.162  99.964 100.616  1.00  0.00           H  
ATOM    462  HB3 TYR    33      83.779 101.427 100.112  1.00  0.00           H  
ATOM    463  CG  TYR    33      81.898 101.009  99.228  1.00  0.00           C  
ATOM    464  CD1 TYR    33      81.788 101.762  98.037  1.00  0.00           C  
ATOM    465  HD1 TYR    33      82.634 101.952  97.393  1.00  0.00           H  
ATOM    466  CE1 TYR    33      80.536 102.296  97.655  1.00  0.00           C  
ATOM    467  HE1 TYR    33      80.512 102.966  96.808  1.00  0.00           H  
ATOM    468  CZ  TYR    33      79.383 102.052  98.438  1.00  0.00           C  
ATOM    469  OH  TYR    33      78.216 102.531  97.909  1.00  0.00           O  
ATOM    470  HH  TYR    33      77.497 101.982  98.229  1.00  0.00           H  
ATOM    471  CE2 TYR    33      79.515 101.213  99.520  1.00  0.00           C  
ATOM    472  HE2 TYR    33      78.647 101.046 100.139  1.00  0.00           H  
ATOM    473  CD2 TYR    33      80.740 100.589  99.900  1.00  0.00           C  
ATOM    474  HD2 TYR    33      80.826 100.053 100.833  1.00  0.00           H  
ATOM    475  C   TYR    33      85.315  99.258  99.455  1.00  0.00           C  
ATOM    476  O   TYR    33      86.301  99.906  99.355  1.00  0.00           O  
ATOM    477  N   GLY    34      85.255  98.088 100.016  1.00  0.00           N  
ATOM    478  H   GLY    34      84.408  97.550  99.902  1.00  0.00           H  
ATOM    479  CA  GLY    34      86.390  97.329 100.509  1.00  0.00           C  
ATOM    480  HA2 GLY    34      86.849  96.630  99.811  1.00  0.00           H  
ATOM    481  HA3 GLY    34      87.175  98.052 100.731  1.00  0.00           H  
ATOM    482  C   GLY    34      86.244  96.531 101.837  1.00  0.00           C  
ATOM    483  O   GLY    34      85.245  96.619 102.564  1.00  0.00           O  
ATOM    484  N   GLN    35      87.364  95.828 102.215  1.00  0.00           N  
ATOM    485  H   GLN    35      88.150  95.920 101.588  1.00  0.00           H  
ATOM    486  CA  GLN    35      87.576  95.124 103.511  1.00  0.00           C  
ATOM    487  HA  GLN    35      86.982  95.688 104.230  1.00  0.00           H  
ATOM    488  CB  GLN    35      87.046  93.672 103.301  1.00  0.00           C  
ATOM    489  HB2 GLN    35      86.098  93.718 102.766  1.00  0.00           H  
ATOM    490  HB3 GLN    35      87.797  93.052 102.812  1.00  0.00           H  
ATOM    491  CG  GLN    35      86.789  93.036 104.709  1.00  0.00           C  
ATOM    492  HG2 GLN    35      86.534  91.994 104.516  1.00  0.00           H  
ATOM    493  HG3 GLN    35      87.687  93.186 105.309  1.00  0.00           H  
ATOM    494  CD  GLN    35      85.545  93.559 105.412  1.00  0.00           C  
ATOM    495  OE1 GLN    35      84.977  94.592 104.966  1.00  0.00           O  
ATOM    496  NE2 GLN    35      85.206  93.039 106.585  1.00  0.00           N  
ATOM    497 HE21 GLN    35      85.766  92.305 106.993  1.00  0.00           H  
ATOM    498 HE22 GLN    35      84.807  93.686 107.250  1.00  0.00           H  
ATOM    499  C   GLN    35      89.063  95.136 103.925  1.00  0.00           C  
ATOM    500  O   GLN    35      89.906  94.324 103.469  1.00  0.00           O  
ATOM    501  N   GLN    36      89.500  96.173 104.641  1.00  0.00           N  
ATOM    502  H   GLN    36      90.469  96.086 104.910  1.00  0.00           H  
ATOM    503  CA  GLN    36      88.855  97.430 105.134  1.00  0.00           C  
ATOM    504  HA  GLN    36      87.929  97.259 105.684  1.00  0.00           H  
ATOM    505  CB  GLN    36      89.914  98.049 106.019  1.00  0.00           C  
ATOM    506  HB2 GLN    36      90.195  97.367 106.821  1.00  0.00           H  
ATOM    507  HB3 GLN    36      90.843  98.161 105.461  1.00  0.00           H  
ATOM    508  CG  GLN    36      89.459  99.321 106.738  1.00  0.00           C  
ATOM    509  HG2 GLN    36      90.382  99.653 107.214  1.00  0.00           H  
ATOM    510  HG3 GLN    36      89.206 100.108 106.028  1.00  0.00           H  
ATOM    511  CD  GLN    36      88.343  99.101 107.736  1.00  0.00           C  
ATOM    512  OE1 GLN    36      87.256  98.612 107.410  1.00  0.00           O  
ATOM    513  NE2 GLN    36      88.423  99.559 108.992  1.00  0.00           N  
ATOM    514 HE21 GLN    36      89.280  99.924 109.384  1.00  0.00           H  
ATOM    515 HE22 GLN    36      87.667  99.326 109.619  1.00  0.00           H  
ATOM    516  C   GLN    36      88.508  98.312 103.923  1.00  0.00           C  
ATOM    517  O   GLN    36      89.284  98.441 102.979  1.00  0.00           O  
ATOM    518  N   SER    37      87.243  98.711 104.020  1.00  0.00           N  
ATOM    519  H   SER    37      86.761  98.558 104.894  1.00  0.00           H  
ATOM    520  CA  SER    37      86.755  99.917 103.205  1.00  0.00           C  
ATOM    521  HA  SER    37      86.799  99.764 102.127  1.00  0.00           H  
ATOM    522  CB  SER    37      85.315 100.128 103.504  1.00  0.00           C  
ATOM    523  HB2 SER    37      84.788  99.190 103.326  1.00  0.00           H  
ATOM    524  HB3 SER    37      85.051 100.292 104.549  1.00  0.00           H  
ATOM    525  OG  SER    37      84.710 101.033 102.638  1.00  0.00           O  
ATOM    526  HG  SER    37      84.970 101.883 102.999  1.00  0.00           H  
ATOM    527  C   SER    37      87.661 101.151 103.339  1.00  0.00           C  
ATOM    528  O   SER    37      87.934 101.549 104.483  1.00  0.00           O  
ATOM    529  N   TYR    38      87.905 101.854 102.257  1.00  0.00           N  
ATOM    530  H   TYR    38      87.506 101.616 101.360  1.00  0.00           H  
ATOM    531  CA  TYR    38      88.206 103.316 102.366  1.00  0.00           C  
ATOM    532  HA  TYR    38      89.042 103.485 103.045  1.00  0.00           H  
ATOM    533  CB  TYR    38      88.594 103.864 101.024  1.00  0.00           C  
ATOM    534  HB2 TYR    38      88.779 104.934 101.118  1.00  0.00           H  
ATOM    535  HB3 TYR    38      89.621 103.500 100.990  1.00  0.00           H  
ATOM    536  CG  TYR    38      87.686 103.615  99.843  1.00  0.00           C  
ATOM    537  CD1 TYR    38      86.457 104.254  99.744  1.00  0.00           C  
ATOM    538  HD1 TYR    38      86.298 105.035 100.472  1.00  0.00           H  
ATOM    539  CE1 TYR    38      85.551 104.005  98.773  1.00  0.00           C  
ATOM    540  HE1 TYR    38      84.671 104.625  98.688  1.00  0.00           H  
ATOM    541  CZ  TYR    38      85.943 103.029  97.771  1.00  0.00           C  
ATOM    542  OH  TYR    38      85.220 102.909  96.667  1.00  0.00           O  
ATOM    543  HH  TYR    38      85.406 102.235  96.009  1.00  0.00           H  
ATOM    544  CE2 TYR    38      87.164 102.380  97.863  1.00  0.00           C  
ATOM    545  HE2 TYR    38      87.455 101.783  97.012  1.00  0.00           H  
ATOM    546  CD2 TYR    38      88.035 102.670  98.896  1.00  0.00           C  
ATOM    547  HD2 TYR    38      88.991 102.169  98.945  1.00  0.00           H  
ATOM    548  C   TYR    38      86.965 104.068 102.917  1.00  0.00           C  
ATOM    549  O   TYR    38      85.869 103.460 103.037  1.00  0.00           O  
ATOM    550  N   SER    39      87.143 105.338 103.370  1.00  0.00           N  
ATOM    551  H   SER    39      88.048 105.762 103.519  1.00  0.00           H  
ATOM    552  CA  SER    39      86.097 105.990 104.192  1.00  0.00           C  
ATOM    553  HA  SER    39      85.250 105.315 104.317  1.00  0.00           H  
ATOM    554  CB  SER    39      86.465 106.271 105.643  1.00  0.00           C  
ATOM    555  HB2 SER    39      87.210 105.549 105.977  1.00  0.00           H  
ATOM    556  HB3 SER    39      87.019 107.209 105.627  1.00  0.00           H  
ATOM    557  OG  SER    39      85.344 106.384 106.480  1.00  0.00           O  
ATOM    558  HG  SER    39      85.565 106.690 107.363  1.00  0.00           H  
ATOM    559  C   SER    39      85.559 107.310 103.602  1.00  0.00           C  
ATOM    560  O   SER    39      86.314 107.939 102.846  1.00  0.00           O  
ATOM    561  N   GLY    40      84.376 107.760 103.978  1.00  0.00           N  
ATOM    562  H   GLY    40      83.984 107.205 104.725  1.00  0.00           H  
ATOM    563  CA  GLY    40      83.679 108.947 103.742  1.00  0.00           C  
ATOM    564  HA2 GLY    40      83.044 108.855 102.861  1.00  0.00           H  
ATOM    565  HA3 GLY    40      82.983 109.084 104.570  1.00  0.00           H  
ATOM    566  C   GLY    40      84.476 110.236 103.929  1.00  0.00           C  
ATOM    567  O   GLY    40      85.475 110.242 104.676  1.00  0.00           O  
ATOM    568  N   TYR    41      84.082 111.301 103.334  1.00  0.00           N  
ATOM    569  H   TYR    41      84.521 112.074 103.812  1.00  0.00           H  
ATOM    570  CA  TYR    41      82.967 111.606 102.407  1.00  0.00           C  
ATOM    571  HA  TYR    41      82.483 110.714 102.011  1.00  0.00           H  
ATOM    572  CB  TYR    41      81.996 112.555 103.146  1.00  0.00           C  
ATOM    573  HB2 TYR    41      82.461 113.509 103.395  1.00  0.00           H  
ATOM    574  HB3 TYR    41      81.211 112.792 102.428  1.00  0.00           H  
ATOM    575  CG  TYR    41      81.453 111.978 104.457  1.00  0.00           C  
ATOM    576  CD1 TYR    41      80.091 111.814 104.684  1.00  0.00           C  
ATOM    577  HD1 TYR    41      79.407 111.951 103.860  1.00  0.00           H  
ATOM    578  CE1 TYR    41      79.519 111.359 105.889  1.00  0.00           C  
ATOM    579  HE1 TYR    41      78.452 111.204 105.955  1.00  0.00           H  
ATOM    580  CZ  TYR    41      80.422 111.184 106.976  1.00  0.00           C  
ATOM    581  OH  TYR    41      79.969 110.726 108.151  1.00  0.00           O  
ATOM    582  HH  TYR    41      79.051 110.446 108.176  1.00  0.00           H  
ATOM    583  CE2 TYR    41      81.774 111.598 106.795  1.00  0.00           C  
ATOM    584  HE2 TYR    41      82.346 111.644 107.710  1.00  0.00           H  
ATOM    585  CD2 TYR    41      82.308 112.043 105.610  1.00  0.00           C  
ATOM    586  HD2 TYR    41      83.341 112.357 105.627  1.00  0.00           H  
ATOM    587  C   TYR    41      83.535 112.258 101.136  1.00  0.00           C  
ATOM    588  O   TYR    41      84.487 113.098 101.235  1.00  0.00           O  
ATOM    589  N   SER    42      83.022 111.822  99.946  1.00  0.00           N  
ATOM    590  H   SER    42      82.284 111.135 100.006  1.00  0.00           H  
ATOM    591  CA  SER    42      83.463 112.257  98.614  1.00  0.00           C  
ATOM    592  HA  SER    42      84.447 112.726  98.632  1.00  0.00           H  
ATOM    593  CB  SER    42      83.533 111.098  97.721  1.00  0.00           C  
ATOM    594  HB2 SER    42      84.016 110.272  98.243  1.00  0.00           H  
ATOM    595  HB3 SER    42      82.528 110.728  97.517  1.00  0.00           H  
ATOM    596  OG  SER    42      84.190 111.254  96.470  1.00  0.00           O  
ATOM    597  HG  SER    42      85.143 111.164  96.547  1.00  0.00           H  
ATOM    598  C   SER    42      82.528 113.332  97.977  1.00  0.00           C  
ATOM    599  O   SER    42      81.387 113.051  97.661  1.00  0.00           O  
ATOM    600  N   GLN    43      83.160 114.456  97.677  1.00  0.00           N  
ATOM    601  H   GLN    43      84.102 114.566  98.024  1.00  0.00           H  
ATOM    602  CA  GLN    43      82.541 115.560  97.022  1.00  0.00           C  
ATOM    603  HA  GLN    43      81.845 115.177  96.275  1.00  0.00           H  
ATOM    604  CB  GLN    43      81.686 116.419  98.022  1.00  0.00           C  
ATOM    605  HB2 GLN    43      81.185 117.197  97.446  1.00  0.00           H  
ATOM    606  HB3 GLN    43      80.796 115.905  98.387  1.00  0.00           H  
ATOM    607  CG  GLN    43      82.556 117.037  99.121  1.00  0.00           C  
ATOM    608  HG2 GLN    43      83.465 117.368  98.619  1.00  0.00           H  
ATOM    609  HG3 GLN    43      82.055 117.938  99.475  1.00  0.00           H  
ATOM    610  CD  GLN    43      82.868 116.100 100.299  1.00  0.00           C  
ATOM    611  OE1 GLN    43      81.993 115.351 100.743  1.00  0.00           O  
ATOM    612  NE2 GLN    43      84.066 116.207 100.825  1.00  0.00           N  
ATOM    613 HE21 GLN    43      84.843 116.645 100.352  1.00  0.00           H  
ATOM    614 HE22 GLN    43      84.168 115.587 101.616  1.00  0.00           H  
ATOM    615  C   GLN    43      83.527 116.470  96.206  1.00  0.00           C  
ATOM    616  O   GLN    43      83.237 117.638  95.894  1.00  0.00           O  
ATOM    617  N   SER    44      84.625 115.917  95.686  1.00  0.00           N  
ATOM    618  H   SER    44      84.800 114.959  95.953  1.00  0.00           H  
ATOM    619  CA  SER    44      85.635 116.589  94.918  1.00  0.00           C  
ATOM    620  HA  SER    44      86.010 117.388  95.557  1.00  0.00           H  
ATOM    621  CB  SER    44      86.841 115.572  94.642  1.00  0.00           C  
ATOM    622  HB2 SER    44      87.225 115.099  95.546  1.00  0.00           H  
ATOM    623  HB3 SER    44      86.447 114.724  94.081  1.00  0.00           H  
ATOM    624  OG  SER    44      87.789 116.113  93.806  1.00  0.00           O  
ATOM    625  HG  SER    44      88.521 115.496  93.872  1.00  0.00           H  
ATOM    626  C   SER    44      85.093 117.074  93.529  1.00  0.00           C  
ATOM    627  O   SER    44      84.265 116.428  92.910  1.00  0.00           O  
ATOM    628  N   THR    45      85.773 118.055  92.951  1.00  0.00           N  
ATOM    629  H   THR    45      86.331 118.592  93.600  1.00  0.00           H  
ATOM    630  CA  THR    45      85.728 118.623  91.611  1.00  0.00           C  
ATOM    631  HA  THR    45      84.852 118.277  91.062  1.00  0.00           H  
ATOM    632  CB  THR    45      85.651 120.154  91.611  1.00  0.00           C  
ATOM    633  HB  THR    45      85.695 120.435  90.559  1.00  0.00           H  
ATOM    634  CG2 THR    45      84.265 120.677  92.030  1.00  0.00           C  
ATOM    635 HG21 THR    45      83.588 120.340  91.245  1.00  0.00           H  
ATOM    636 HG22 THR    45      83.974 120.143  92.935  1.00  0.00           H  
ATOM    637 HG23 THR    45      84.147 121.742  92.230  1.00  0.00           H  
ATOM    638  OG1 THR    45      86.555 120.715  92.549  1.00  0.00           O  
ATOM    639  HG1 THR    45      86.186 120.473  93.401  1.00  0.00           H  
ATOM    640  C   THR    45      86.951 118.202  90.725  1.00  0.00           C  
ATOM    641  O   THR    45      87.099 118.722  89.630  1.00  0.00           O  
ATOM    642  N   ASP    46      87.871 117.324  91.145  1.00  0.00           N  
ATOM    643  H   ASP    46      87.902 116.874  92.049  1.00  0.00           H  
ATOM    644  CA  ASP    46      89.170 117.130  90.326  1.00  0.00           C  
ATOM    645  HA  ASP    46      89.292 118.076  89.800  1.00  0.00           H  
ATOM    646  CB  ASP    46      90.362 116.927  91.266  1.00  0.00           C  
ATOM    647  HB2 ASP    46      90.550 117.839  91.832  1.00  0.00           H  
ATOM    648  HB3 ASP    46      90.112 116.150  91.988  1.00  0.00           H  
ATOM    649  CG  ASP    46      91.644 116.581  90.657  1.00  0.00           C  
ATOM    650  OD1 ASP    46      92.584 116.529  91.462  1.00  0.00           O  
ATOM    651  OD2 ASP    46      91.799 116.540  89.416  1.00  0.00           O  
ATOM    652  C   ASP    46      89.042 116.078  89.243  1.00  0.00           C  
ATOM    653  O   ASP    46      88.877 114.833  89.529  1.00  0.00           O  
ATOM    654  N   THR    47      89.043 116.560  88.030  1.00  0.00           N  
ATOM    655  H   THR    47      89.312 117.508  87.806  1.00  0.00           H  
ATOM    656  CA  THR    47      88.829 115.715  86.899  1.00  0.00           C  
ATOM    657  HA  THR    47      88.183 114.889  87.197  1.00  0.00           H  
ATOM    658  CB  THR    47      88.095 116.364  85.781  1.00  0.00           C  
ATOM    659  HB  THR    47      88.058 115.685  84.929  1.00  0.00           H  
ATOM    660  CG2 THR    47      86.644 116.542  86.196  1.00  0.00           C  
ATOM    661 HG21 THR    47      86.206 117.023  85.322  1.00  0.00           H  
ATOM    662 HG22 THR    47      86.147 115.574  86.262  1.00  0.00           H  
ATOM    663 HG23 THR    47      86.353 117.126  87.070  1.00  0.00           H  
ATOM    664  OG1 THR    47      88.818 117.570  85.288  1.00  0.00           O  
ATOM    665  HG1 THR    47      88.218 118.060  84.720  1.00  0.00           H  
ATOM    666  C   THR    47      90.153 115.072  86.335  1.00  0.00           C  
ATOM    667  O   THR    47      90.096 114.285  85.432  1.00  0.00           O  
ATOM    668  N   SER    48      91.353 115.381  86.840  1.00  0.00           N  
ATOM    669  H   SER    48      91.292 116.046  87.598  1.00  0.00           H  
ATOM    670  CA  SER    48      92.658 114.840  86.361  1.00  0.00           C  
ATOM    671  HA  SER    48      92.697 114.786  85.273  1.00  0.00           H  
ATOM    672  CB  SER    48      93.792 115.769  86.746  1.00  0.00           C  
ATOM    673  HB2 SER    48      94.703 115.441  86.245  1.00  0.00           H  
ATOM    674  HB3 SER    48      93.551 116.784  86.431  1.00  0.00           H  
ATOM    675  OG  SER    48      93.931 115.703  88.182  1.00  0.00           O  
ATOM    676  HG  SER    48      93.113 115.891  88.649  1.00  0.00           H  
ATOM    677  C   SER    48      92.947 113.432  86.860  1.00  0.00           C  
ATOM    678  O   SER    48      92.545 113.104  88.014  1.00  0.00           O  
ATOM    679  N   GLY    49      93.542 112.570  86.028  1.00  0.00           N  
ATOM    680  H   GLY    49      93.791 112.952  85.127  1.00  0.00           H  
ATOM    681  CA  GLY    49      93.833 111.182  86.331  1.00  0.00           C  
ATOM    682  HA2 GLY    49      94.575 110.803  85.628  1.00  0.00           H  
ATOM    683  HA3 GLY    49      94.262 111.050  87.324  1.00  0.00           H  
ATOM    684  C   GLY    49      92.559 110.345  86.095  1.00  0.00           C  
ATOM    685  O   GLY    49      91.647 110.755  85.365  1.00  0.00           O  
ATOM    686  N   TYR    50      92.518 109.076  86.558  1.00  0.00           N  
ATOM    687  H   TYR    50      91.701 108.614  86.186  1.00  0.00           H  
ATOM    688  CA  TYR    50      93.448 108.236  87.297  1.00  0.00           C  
ATOM    689  HA  TYR    50      93.918 108.869  88.049  1.00  0.00           H  
ATOM    690  CB  TYR    50      92.777 107.153  88.188  1.00  0.00           C  
ATOM    691  HB2 TYR    50      92.042 107.707  88.772  1.00  0.00           H  
ATOM    692  HB3 TYR    50      92.391 106.417  87.484  1.00  0.00           H  
ATOM    693  CG  TYR    50      93.686 106.421  89.127  1.00  0.00           C  
ATOM    694  CD1 TYR    50      94.558 105.361  88.659  1.00  0.00           C  
ATOM    695  HD1 TYR    50      94.570 105.109  87.609  1.00  0.00           H  
ATOM    696  CE1 TYR    50      95.416 104.675  89.537  1.00  0.00           C  
ATOM    697  HE1 TYR    50      96.157 103.964  89.199  1.00  0.00           H  
ATOM    698  CZ  TYR    50      95.400 105.143  90.913  1.00  0.00           C  
ATOM    699  OH  TYR    50      96.230 104.438  91.717  1.00  0.00           O  
ATOM    700  HH  TYR    50      96.643 103.762  91.175  1.00  0.00           H  
ATOM    701  CE2 TYR    50      94.541 106.192  91.336  1.00  0.00           C  
ATOM    702  HE2 TYR    50      94.612 106.414  92.390  1.00  0.00           H  
ATOM    703  CD2 TYR    50      93.727 106.850  90.453  1.00  0.00           C  
ATOM    704  HD2 TYR    50      93.064 107.553  90.935  1.00  0.00           H  
ATOM    705  C   TYR    50      94.572 107.712  86.458  1.00  0.00           C  
ATOM    706  O   TYR    50      94.350 106.974  85.485  1.00  0.00           O  
ATOM    707  N   GLY    51      95.858 107.984  86.705  1.00  0.00           N  
ATOM    708  H   GLY    51      96.453 107.562  86.007  1.00  0.00           H  
ATOM    709  CA  GLY    51      96.490 108.280  87.986  1.00  0.00           C  
ATOM    710  HA2 GLY    51      96.550 109.368  88.008  1.00  0.00           H  
ATOM    711  HA3 GLY    51      95.863 107.982  88.826  1.00  0.00           H  
ATOM    712  C   GLY    51      97.866 107.562  88.244  1.00  0.00           C  
ATOM    713  O   GLY    51      98.180 106.497  87.666  1.00  0.00           O  
ATOM    714  N   GLN    52      98.617 108.260  89.079  1.00  0.00           N  
ATOM    715  H   GLN    52      98.246 109.028  89.619  1.00  0.00           H  
ATOM    716  CA  GLN    52      99.840 107.697  89.703  1.00  0.00           C  
ATOM    717  HA  GLN    52     100.354 108.509  90.216  1.00  0.00           H  
ATOM    718  CB  GLN    52      99.345 106.654  90.721  1.00  0.00           C  
ATOM    719  HB2 GLN    52      98.925 105.785  90.214  1.00  0.00           H  
ATOM    720  HB3 GLN    52     100.122 106.312  91.405  1.00  0.00           H  
ATOM    721  CG  GLN    52      98.222 107.053  91.680  1.00  0.00           C  
ATOM    722  HG2 GLN    52      97.302 107.241  91.126  1.00  0.00           H  
ATOM    723  HG3 GLN    52      97.981 106.213  92.330  1.00  0.00           H  
ATOM    724  CD  GLN    52      98.644 108.170  92.640  1.00  0.00           C  
ATOM    725  OE1 GLN    52      99.814 108.355  92.937  1.00  0.00           O  
ATOM    726  NE2 GLN    52      97.672 108.925  93.186  1.00  0.00           N  
ATOM    727 HE21 GLN    52      96.734 109.017  92.822  1.00  0.00           H  
ATOM    728 HE22 GLN    52      97.901 109.608  93.894  1.00  0.00           H  
ATOM    729  C   GLN    52     100.831 107.048  88.694  1.00  0.00           C  
ATOM    730  O   GLN    52     101.039 105.781  88.744  1.00  0.00           O  
ATOM    731  N   SER    53     101.536 107.758  87.819  1.00  0.00           N  
ATOM    732  H   SER    53     102.312 107.285  87.379  1.00  0.00           H  
ATOM    733  CA  SER    53     101.332 109.124  87.372  1.00  0.00           C  
ATOM    734  HA  SER    53     101.304 109.686  88.306  1.00  0.00           H  
ATOM    735  CB  SER    53     102.612 109.477  86.598  1.00  0.00           C  
ATOM    736  HB2 SER    53     103.490 109.547  87.240  1.00  0.00           H  
ATOM    737  HB3 SER    53     102.829 108.711  85.853  1.00  0.00           H  
ATOM    738  OG  SER    53     102.418 110.699  85.972  1.00  0.00           O  
ATOM    739  HG  SER    53     102.842 111.385  86.494  1.00  0.00           H  
ATOM    740  C   SER    53     100.078 109.388  86.604  1.00  0.00           C  
ATOM    741  O   SER    53      99.650 108.576  85.766  1.00  0.00           O  
ATOM    742  N   SER    54      99.305 110.476  86.912  1.00  0.00           N  
ATOM    743  H   SER    54      99.571 110.954  87.761  1.00  0.00           H  
ATOM    744  CA  SER    54      98.101 110.907  86.112  1.00  0.00           C  
ATOM    745  HA  SER    54      97.385 110.092  86.010  1.00  0.00           H  
ATOM    746  CB  SER    54      97.440 112.082  86.815  1.00  0.00           C  
ATOM    747  HB2 SER    54      98.249 112.812  86.854  1.00  0.00           H  
ATOM    748  HB3 SER    54      96.605 112.468  86.229  1.00  0.00           H  
ATOM    749  OG  SER    54      97.157 111.751  88.177  1.00  0.00           O  
ATOM    750  HG  SER    54      96.990 112.581  88.630  1.00  0.00           H  
ATOM    751  C   SER    54      98.420 111.416  84.688  1.00  0.00           C  
ATOM    752  O   SER    54      97.405 111.835  84.042  1.00  0.00           O  
ATOM    753  N   TYR    55      99.623 111.391  84.187  1.00  0.00           N  
ATOM    754  H   TYR    55     100.375 111.020  84.749  1.00  0.00           H  
ATOM    755  CA  TYR    55      99.963 111.851  82.806  1.00  0.00           C  
ATOM    756  HA  TYR    55      99.061 111.858  82.194  1.00  0.00           H  
ATOM    757  CB  TYR    55     100.542 113.255  82.936  1.00  0.00           C  
ATOM    758  HB2 TYR    55     101.571 113.083  83.253  1.00  0.00           H  
ATOM    759  HB3 TYR    55     100.554 113.774  81.978  1.00  0.00           H  
ATOM    760  CG  TYR    55      99.835 114.265  83.844  1.00  0.00           C  
ATOM    761  CD1 TYR    55     100.336 114.525  85.155  1.00  0.00           C  
ATOM    762  HD1 TYR    55     101.325 114.151  85.373  1.00  0.00           H  
ATOM    763  CE1 TYR    55      99.606 115.423  86.044  1.00  0.00           C  
ATOM    764  HE1 TYR    55      99.892 115.555  87.077  1.00  0.00           H  
ATOM    765  CZ  TYR    55      98.436 116.013  85.567  1.00  0.00           C  
ATOM    766  OH  TYR    55      97.639 116.709  86.422  1.00  0.00           O  
ATOM    767  HH  TYR    55      96.875 117.136  86.028  1.00  0.00           H  
ATOM    768  CE2 TYR    55      97.946 115.750  84.255  1.00  0.00           C  
ATOM    769  HE2 TYR    55      97.095 116.318  83.910  1.00  0.00           H  
ATOM    770  CD2 TYR    55      98.645 114.910  83.390  1.00  0.00           C  
ATOM    771  HD2 TYR    55      98.163 114.704  82.446  1.00  0.00           H  
ATOM    772  C   TYR    55     100.941 110.907  82.145  1.00  0.00           C  
ATOM    773  O   TYR    55     101.888 110.451  82.787  1.00  0.00           O  
ATOM    774  N   SER    56     100.783 110.584  80.857  1.00  0.00           N  
ATOM    775  H   SER    56     101.428 109.899  80.490  1.00  0.00           H  
ATOM    776  CA  SER    56      99.699 110.930  79.863  1.00  0.00           C  
ATOM    777  HA  SER    56     100.094 110.570  78.913  1.00  0.00           H  
ATOM    778  CB  SER    56      98.460 110.052  80.086  1.00  0.00           C  
ATOM    779  HB2 SER    56      97.987 110.335  81.026  1.00  0.00           H  
ATOM    780  HB3 SER    56      97.778 110.151  79.242  1.00  0.00           H  
ATOM    781  OG  SER    56      98.953 108.708  80.167  1.00  0.00           O  
ATOM    782  HG  SER    56      99.508 108.502  79.412  1.00  0.00           H  
ATOM    783  C   SER    56      99.408 112.412  79.810  1.00  0.00           C  
ATOM    784  O   SER    56      98.259 112.736  80.169  1.00  0.00           O  
ATOM    785  N   SER    57     100.312 113.365  79.468  1.00  0.00           N  
ATOM    786  H   SER    57      99.944 114.291  79.300  1.00  0.00           H  
ATOM    787  CA  SER    57     101.705 113.260  79.036  1.00  0.00           C  
ATOM    788  HA  SER    57     102.076 112.236  79.076  1.00  0.00           H  
ATOM    789  CB  SER    57     101.727 113.621  77.529  1.00  0.00           C  
ATOM    790  HB2 SER    57     102.719 113.360  77.159  1.00  0.00           H  
ATOM    791  HB3 SER    57     101.065 112.884  77.075  1.00  0.00           H  
ATOM    792  OG  SER    57     101.273 114.929  77.173  1.00  0.00           O  
ATOM    793  HG  SER    57     101.589 115.222  76.315  1.00  0.00           H  
ATOM    794  C   SER    57     102.645 114.229  79.803  1.00  0.00           C  
ATOM    795  O   SER    57     102.186 114.873  80.716  1.00  0.00           O  
ATOM    796  N   TYR    58     103.911 114.152  79.434  1.00  0.00           N  
ATOM    797  H   TYR    58     104.124 113.372  78.828  1.00  0.00           H  
ATOM    798  CA  TYR    58     104.974 115.014  79.874  1.00  0.00           C  
ATOM    799  HA  TYR    58     104.643 115.904  80.409  1.00  0.00           H  
ATOM    800  CB  TYR    58     105.939 114.299  80.820  1.00  0.00           C  
ATOM    801  HB2 TYR    58     106.202 113.372  80.310  1.00  0.00           H  
ATOM    802  HB3 TYR    58     106.810 114.929  81.002  1.00  0.00           H  
ATOM    803  CG  TYR    58     105.371 114.013  82.209  1.00  0.00           C  
ATOM    804  CD1 TYR    58     105.297 115.039  83.201  1.00  0.00           C  
ATOM    805  HD1 TYR    58     105.830 115.966  83.052  1.00  0.00           H  
ATOM    806  CE1 TYR    58     104.838 114.768  84.504  1.00  0.00           C  
ATOM    807  HE1 TYR    58     104.920 115.548  85.246  1.00  0.00           H  
ATOM    808  CZ  TYR    58     104.296 113.500  84.812  1.00  0.00           C  
ATOM    809  OH  TYR    58     103.662 113.257  86.000  1.00  0.00           O  
ATOM    810  HH  TYR    58     103.626 114.063  86.520  1.00  0.00           H  
ATOM    811  CE2 TYR    58     104.300 112.523  83.819  1.00  0.00           C  
ATOM    812  HE2 TYR    58     103.958 111.529  84.065  1.00  0.00           H  
ATOM    813  CD2 TYR    58     104.752 112.756  82.518  1.00  0.00           C  
ATOM    814  HD2 TYR    58     104.787 111.935  81.817  1.00  0.00           H  
ATOM    815  C   TYR    58     105.679 115.480  78.626  1.00  0.00           C  
ATOM    816  O   TYR    58     106.650 114.955  78.066  1.00  0.00           O  
ATOM    817  N   GLY    59     105.204 116.544  77.993  1.00  0.00           N  
ATOM    818  H   GLY    59     105.785 116.868  77.234  1.00  0.00           H  
ATOM    819  CA  GLY    59     103.989 117.301  78.152  1.00  0.00           C  
ATOM    820  HA2 GLY    59     103.807 118.044  77.376  1.00  0.00           H  
ATOM    821  HA3 GLY    59     103.232 116.517  78.164  1.00  0.00           H  
ATOM    822  C   GLY    59     103.901 117.988  79.521  1.00  0.00           C  
ATOM    823  O   GLY    59     104.909 118.374  80.173  1.00  0.00           O  
ATOM    824  N   GLN    60     102.742 118.397  80.027  1.00  0.00           N  
ATOM    825  H   GLN    60     102.823 119.013  80.823  1.00  0.00           H  
ATOM    826  CA  GLN    60     101.359 118.007  79.567  1.00  0.00           C  
ATOM    827  HA  GLN    60     101.387 116.919  79.498  1.00  0.00           H  
ATOM    828  CB  GLN    60     100.268 118.453  80.673  1.00  0.00           C  
ATOM    829  HB2 GLN    60     100.426 119.526  80.781  1.00  0.00           H  
ATOM    830  HB3 GLN    60      99.266 118.305  80.269  1.00  0.00           H  
ATOM    831  CG  GLN    60     100.382 117.730  82.065  1.00  0.00           C  
ATOM    832  HG2 GLN    60      99.651 118.112  82.777  1.00  0.00           H  
ATOM    833  HG3 GLN    60     100.264 116.651  81.960  1.00  0.00           H  
ATOM    834  CD  GLN    60     101.677 117.916  82.753  1.00  0.00           C  
ATOM    835  OE1 GLN    60     102.087 119.023  83.081  1.00  0.00           O  
ATOM    836  NE2 GLN    60     102.398 116.817  82.940  1.00  0.00           N  
ATOM    837 HE21 GLN    60     102.043 115.935  82.600  1.00  0.00           H  
ATOM    838 HE22 GLN    60     103.368 116.930  83.195  1.00  0.00           H  
ATOM    839  C   GLN    60     101.092 118.602  78.162  1.00  0.00           C  
ATOM    840  O   GLN    60     101.542 119.698  77.930  1.00  0.00           O  
ATOM    841  N   SER    61     100.417 117.911  77.273  1.00  0.00           N  
ATOM    842  H   SER    61     100.140 117.005  77.623  1.00  0.00           H  
ATOM    843  CA  SER    61     100.328 118.113  75.813  1.00  0.00           C  
ATOM    844  HA  SER    61     100.188 119.191  75.730  1.00  0.00           H  
ATOM    845  CB  SER    61     101.611 117.710  75.123  1.00  0.00           C  
ATOM    846  HB2 SER    61     101.557 118.187  74.145  1.00  0.00           H  
ATOM    847  HB3 SER    61     102.478 118.056  75.685  1.00  0.00           H  
ATOM    848  OG  SER    61     101.788 116.333  75.026  1.00  0.00           O  
ATOM    849  HG  SER    61     102.692 116.205  74.729  1.00  0.00           H  
ATOM    850  C   SER    61      99.026 117.491  75.284  1.00  0.00           C  
ATOM    851  O   SER    61      98.679 116.443  75.714  1.00  0.00           O  
ATOM    852  N   GLN    62      98.528 118.034  74.143  1.00  0.00           N  
ATOM    853  H   GLN    62      98.965 118.879  73.804  1.00  0.00           H  
ATOM    854  CA  GLN    62      97.300 117.565  73.533  1.00  0.00           C  
ATOM    855  HA  GLN    62      96.541 117.652  74.310  1.00  0.00           H  
ATOM    856  CB  GLN    62      96.995 118.596  72.343  1.00  0.00           C  
ATOM    857  HB2 GLN    62      97.932 118.798  71.823  1.00  0.00           H  
ATOM    858  HB3 GLN    62      96.360 118.064  71.635  1.00  0.00           H  
ATOM    859  CG  GLN    62      96.370 119.932  72.753  1.00  0.00           C  
ATOM    860  HG2 GLN    62      97.021 120.400  73.491  1.00  0.00           H  
ATOM    861  HG3 GLN    62      96.349 120.520  71.835  1.00  0.00           H  
ATOM    862  CD  GLN    62      94.951 119.919  73.380  1.00  0.00           C  
ATOM    863  OE1 GLN    62      94.282 118.914  73.620  1.00  0.00           O  
ATOM    864  NE2 GLN    62      94.384 121.016  73.548  1.00  0.00           N  
ATOM    865 HE21 GLN    62      93.428 120.886  73.846  1.00  0.00           H  
ATOM    866 HE22 GLN    62      94.803 121.883  73.242  1.00  0.00           H  
ATOM    867  C   GLN    62      97.243 116.208  72.970  1.00  0.00           C  
ATOM    868  O   GLN    62      96.134 115.645  72.790  1.00  0.00           O  
ATOM    869  N   ASN    63      98.408 115.654  72.622  1.00  0.00           N  
ATOM    870  H   ASN    63      99.258 116.150  72.848  1.00  0.00           H  
ATOM    871  CA  ASN    63      98.608 114.345  72.029  1.00  0.00           C  
ATOM    872  HA  ASN    63      98.037 114.348  71.101  1.00  0.00           H  
ATOM    873  CB  ASN    63     100.090 114.171  71.861  1.00  0.00           C  
ATOM    874  HB2 ASN    63     100.508 114.169  72.868  1.00  0.00           H  
ATOM    875  HB3 ASN    63     100.316 113.192  71.440  1.00  0.00           H  
ATOM    876  CG  ASN    63     100.855 115.241  71.109  1.00  0.00           C  
ATOM    877  OD1 ASN    63     100.349 116.051  70.378  1.00  0.00           O  
ATOM    878  ND2 ASN    63     102.147 115.203  71.230  1.00  0.00           N  
ATOM    879 HD21 ASN    63     102.761 115.874  70.790  1.00  0.00           H  
ATOM    880 HD22 ASN    63     102.580 114.411  71.684  1.00  0.00           H  
ATOM    881  C   ASN    63      98.061 113.230  72.851  1.00  0.00           C  
ATOM    882  O   ASN    63      97.379 112.362  72.341  1.00  0.00           O  
ATOM    883  N   THR    64      98.198 113.231  74.181  1.00  0.00           N  
ATOM    884  H   THR    64      98.795 113.962  74.541  1.00  0.00           H  
ATOM    885  CA  THR    64      97.670 112.184  75.057  1.00  0.00           C  
ATOM    886  HA  THR    64      96.705 111.929  74.619  1.00  0.00           H  
ATOM    887  CB  THR    64      98.578 110.935  75.199  1.00  0.00           C  
ATOM    888  HB  THR    64      99.574 111.163  75.580  1.00  0.00           H  
ATOM    889  CG2 THR    64      97.972 109.813  75.984  1.00  0.00           C  
ATOM    890 HG21 THR    64      98.582 108.922  75.833  1.00  0.00           H  
ATOM    891 HG22 THR    64      98.107 110.036  77.042  1.00  0.00           H  
ATOM    892 HG23 THR    64      96.911 109.616  75.831  1.00  0.00           H  
ATOM    893  OG1 THR    64      98.747 110.306  73.920  1.00  0.00           O  
ATOM    894  HG1 THR    64      97.886 110.088  73.556  1.00  0.00           H  
ATOM    895  C   THR    64      97.490 112.746  76.491  1.00  0.00           C  
ATOM    896  O   THR    64      98.475 113.281  77.063  1.00  0.00           O  
ATOM    897  N   GLY    65      96.339 112.726  77.140  1.00  0.00           N  
ATOM    898  H   GLY    65      96.374 113.021  78.105  1.00  0.00           H  
ATOM    899  CA  GLY    65      95.093 112.075  76.806  1.00  0.00           C  
ATOM    900  HA2 GLY    65      95.217 111.041  76.485  1.00  0.00           H  
ATOM    901  HA3 GLY    65      94.431 112.013  77.670  1.00  0.00           H  
ATOM    902  C   GLY    65      94.337 112.804  75.779  1.00  0.00           C  
ATOM    903  O   GLY    65      94.642 113.962  75.402  1.00  0.00           O  
ATOM    904  N   TYR    66      93.190 112.263  75.332  1.00  0.00           N  
ATOM    905  H   TYR    66      93.050 111.320  75.666  1.00  0.00           H  
ATOM    906  CA  TYR    66      92.477 112.768  74.143  1.00  0.00           C  
ATOM    907  HA  TYR    66      92.932 112.556  73.176  1.00  0.00           H  
ATOM    908  CB  TYR    66      91.145 111.949  73.955  1.00  0.00           C  
ATOM    909  HB2 TYR    66      91.225 110.900  74.239  1.00  0.00           H  
ATOM    910  HB3 TYR    66      90.411 112.316  74.673  1.00  0.00           H  
ATOM    911  CG  TYR    66      90.558 112.017  72.572  1.00  0.00           C  
ATOM    912  CD1 TYR    66      90.882 110.948  71.616  1.00  0.00           C  
ATOM    913  HD1 TYR    66      91.441 110.107  71.998  1.00  0.00           H  
ATOM    914  CE1 TYR    66      90.299 110.972  70.336  1.00  0.00           C  
ATOM    915  HE1 TYR    66      90.524 110.164  69.656  1.00  0.00           H  
ATOM    916  CZ  TYR    66      89.437 111.996  69.915  1.00  0.00           C  
ATOM    917  OH  TYR    66      88.963 111.961  68.664  1.00  0.00           O  
ATOM    918  HH  TYR    66      88.239 112.565  68.482  1.00  0.00           H  
ATOM    919  CE2 TYR    66      89.045 112.988  70.864  1.00  0.00           C  
ATOM    920  HE2 TYR    66      88.253 113.683  70.629  1.00  0.00           H  
ATOM    921  CD2 TYR    66      89.571 112.976  72.144  1.00  0.00           C  
ATOM    922  HD2 TYR    66      89.190 113.669  72.880  1.00  0.00           H  
ATOM    923  C   TYR    66      92.129 114.192  74.329  1.00  0.00           C  
ATOM    924  O   TYR    66      91.571 114.497  75.378  1.00  0.00           O  
ATOM    925  N   GLY    67      92.314 115.021  73.276  1.00  0.00           N  
ATOM    926  H   GLY    67      92.907 114.593  72.580  1.00  0.00           H  
ATOM    927  CA  GLY    67      92.376 116.510  73.460  1.00  0.00           C  
ATOM    928  HA2 GLY    67      92.077 116.794  74.469  1.00  0.00           H  
ATOM    929  HA3 GLY    67      93.426 116.771  73.326  1.00  0.00           H  
ATOM    930  C   GLY    67      91.462 117.170  72.383  1.00  0.00           C  
ATOM    931  O   GLY    67      90.291 116.787  72.209  1.00  0.00           O  
ATOM    932  N   THR    68      91.977 118.190  71.645  1.00  0.00           N  
ATOM    933  H   THR    68      92.945 118.466  71.739  1.00  0.00           H  
ATOM    934  CA  THR    68      91.180 118.857  70.589  1.00  0.00           C  
ATOM    935  HA  THR    68      90.112 118.867  70.808  1.00  0.00           H  
ATOM    936  CB  THR    68      91.692 120.231  70.292  1.00  0.00           C  
ATOM    937  HB  THR    68      92.775 120.200  70.175  1.00  0.00           H  
ATOM    938  CG2 THR    68      91.166 120.813  68.986  1.00  0.00           C  
ATOM    939 HG21 THR    68      91.552 121.817  68.810  1.00  0.00           H  
ATOM    940 HG22 THR    68      91.279 120.188  68.100  1.00  0.00           H  
ATOM    941 HG23 THR    68      90.093 120.842  69.172  1.00  0.00           H  
ATOM    942  OG1 THR    68      91.379 121.124  71.330  1.00  0.00           O  
ATOM    943  HG1 THR    68      91.747 120.691  72.104  1.00  0.00           H  
ATOM    944  C   THR    68      91.446 117.969  69.371  1.00  0.00           C  
ATOM    945  O   THR    68      92.595 117.801  69.004  1.00  0.00           O  
ATOM    946  N   GLN    69      90.384 117.344  68.881  1.00  0.00           N  
ATOM    947  H   GLN    69      89.513 117.562  69.343  1.00  0.00           H  
ATOM    948  CA  GLN    69      90.375 116.386  67.769  1.00  0.00           C  
ATOM    949  HA  GLN    69      91.033 116.649  66.941  1.00  0.00           H  
ATOM    950  CB  GLN    69      90.924 114.982  68.199  1.00  0.00           C  
ATOM    951  HB2 GLN    69      91.977 115.088  68.458  1.00  0.00           H  
ATOM    952  HB3 GLN    69      90.308 114.654  69.037  1.00  0.00           H  
ATOM    953  CG  GLN    69      90.829 113.850  67.119  1.00  0.00           C  
ATOM    954  HG2 GLN    69      91.461 112.996  67.361  1.00  0.00           H  
ATOM    955  HG3 GLN    69      89.827 113.458  66.943  1.00  0.00           H  
ATOM    956  CD  GLN    69      91.419 114.302  65.767  1.00  0.00           C  
ATOM    957  OE1 GLN    69      92.480 114.876  65.737  1.00  0.00           O  
ATOM    958  NE2 GLN    69      90.860 113.930  64.664  1.00  0.00           N  
ATOM    959 HE21 GLN    69      90.044 113.342  64.570  1.00  0.00           H  
ATOM    960 HE22 GLN    69      91.303 114.127  63.778  1.00  0.00           H  
ATOM    961  C   GLN    69      88.996 116.384  67.055  1.00  0.00           C  
ATOM    962  O   GLN    69      88.010 115.839  67.527  1.00  0.00           O  
ATOM    963  N   SER    70      88.881 116.975  65.888  1.00  0.00           N  
ATOM    964  H   SER    70      89.743 117.290  65.465  1.00  0.00           H  
ATOM    965  CA  SER    70      87.618 117.064  65.113  1.00  0.00           C  
ATOM    966  HA  SER    70      86.769 117.450  65.678  1.00  0.00           H  
ATOM    967  CB  SER    70      87.771 118.029  63.941  1.00  0.00           C  
ATOM    968  HB2 SER    70      86.866 117.898  63.349  1.00  0.00           H  
ATOM    969  HB3 SER    70      87.909 119.053  64.289  1.00  0.00           H  
ATOM    970  OG  SER    70      88.887 117.623  63.162  1.00  0.00           O  
ATOM    971  HG  SER    70      89.632 118.052  63.590  1.00  0.00           H  
ATOM    972  C   SER    70      87.063 115.741  64.675  1.00  0.00           C  
ATOM    973  O   SER    70      87.800 114.710  64.640  1.00  0.00           O  
ATOM    974  N   THR    71      85.797 115.703  64.270  1.00  0.00           N  
ATOM    975  H   THR    71      85.195 116.513  64.305  1.00  0.00           H  
ATOM    976  CA  THR    71      85.067 114.503  63.869  1.00  0.00           C  
ATOM    977  HA  THR    71      85.733 114.074  63.120  1.00  0.00           H  
ATOM    978  CB  THR    71      84.949 113.519  65.017  1.00  0.00           C  
ATOM    979  HB  THR    71      85.966 113.294  65.339  1.00  0.00           H  
ATOM    980  CG2 THR    71      84.193 113.767  66.289  1.00  0.00           C  
ATOM    981 HG21 THR    71      84.671 114.582  66.833  1.00  0.00           H  
ATOM    982 HG22 THR    71      83.228 114.189  66.009  1.00  0.00           H  
ATOM    983 HG23 THR    71      83.985 112.778  66.699  1.00  0.00           H  
ATOM    984  OG1 THR    71      84.436 112.368  64.553  1.00  0.00           O  
ATOM    985  HG1 THR    71      84.965 111.996  63.844  1.00  0.00           H  
ATOM    986  C   THR    71      83.671 114.912  63.311  1.00  0.00           C  
ATOM    987  O   THR    71      82.948 115.629  64.058  1.00  0.00           O  
ATOM    988  N   PRO    72      83.217 114.411  62.149  1.00  0.00           N  
ATOM    989  CD  PRO    72      83.882 113.461  61.268  1.00  0.00           C  
ATOM    990  HD2 PRO    72      84.124 112.537  61.793  1.00  0.00           H  
ATOM    991  HD3 PRO    72      84.802 113.805  60.796  1.00  0.00           H  
ATOM    992  CG  PRO    72      82.964 113.162  60.100  1.00  0.00           C  
ATOM    993  HG2 PRO    72      82.400 112.233  60.178  1.00  0.00           H  
ATOM    994  HG3 PRO    72      83.598 113.143  59.213  1.00  0.00           H  
ATOM    995  CB  PRO    72      81.983 114.367  60.045  1.00  0.00           C  
ATOM    996  HB2 PRO    72      81.023 114.030  59.653  1.00  0.00           H  
ATOM    997  HB3 PRO    72      82.484 115.080  59.390  1.00  0.00           H  
ATOM    998  CA  PRO    72      81.934 114.842  61.530  1.00  0.00           C  
ATOM    999  HA  PRO    72      81.771 115.919  61.560  1.00  0.00           H  
ATOM   1000  C   PRO    72      80.713 114.272  62.286  1.00  0.00           C  
ATOM   1001  O   PRO    72      80.721 113.135  62.639  1.00  0.00           O  
ATOM   1002  N   GLN    73      79.639 115.041  62.419  1.00  0.00           N  
ATOM   1003  H   GLN    73      79.635 116.027  62.202  1.00  0.00           H  
ATOM   1004  CA  GLN    73      78.292 114.608  62.849  1.00  0.00           C  
ATOM   1005  HA  GLN    73      78.249 114.276  63.886  1.00  0.00           H  
ATOM   1006  CB  GLN    73      77.346 115.820  62.629  1.00  0.00           C  
ATOM   1007  HB2 GLN    73      76.515 115.789  63.334  1.00  0.00           H  
ATOM   1008  HB3 GLN    73      77.881 116.743  62.855  1.00  0.00           H  
ATOM   1009  CG  GLN    73      76.965 116.059  61.135  1.00  0.00           C  
ATOM   1010  HG2 GLN    73      76.486 115.167  60.733  1.00  0.00           H  
ATOM   1011  HG3 GLN    73      76.244 116.877  61.146  1.00  0.00           H  
ATOM   1012  CD  GLN    73      78.087 116.567  60.198  1.00  0.00           C  
ATOM   1013  OE1 GLN    73      79.163 117.019  60.558  1.00  0.00           O  
ATOM   1014  NE2 GLN    73      77.887 116.504  58.919  1.00  0.00           N  
ATOM   1015 HE21 GLN    73      77.077 116.088  58.481  1.00  0.00           H  
ATOM   1016 HE22 GLN    73      78.594 116.925  58.334  1.00  0.00           H  
ATOM   1017  C   GLN    73      77.862 113.321  62.096  1.00  0.00           C  
ATOM   1018  O   GLN    73      78.159 113.069  60.888  1.00  0.00           O  
ATOM   1019  N   GLY    74      77.132 112.415  62.797  1.00  0.00           N  
ATOM   1020  H   GLY    74      77.063 112.579  63.791  1.00  0.00           H  
ATOM   1021  CA  GLY    74      76.632 111.139  62.365  1.00  0.00           C  
ATOM   1022  HA2 GLY    74      76.177 111.239  61.379  1.00  0.00           H  
ATOM   1023  HA3 GLY    74      77.437 110.414  62.484  1.00  0.00           H  
ATOM   1024  C   GLY    74      75.545 110.573  63.234  1.00  0.00           C  
ATOM   1025  O   GLY    74      74.768 111.308  63.780  1.00  0.00           O  
ATOM   1026  N   TYR    75      75.431 109.263  63.237  1.00  0.00           N  
ATOM   1027  H   TYR    75      75.916 108.832  62.463  1.00  0.00           H  
ATOM   1028  CA  TYR    75      74.273 108.572  63.795  1.00  0.00           C  
ATOM   1029  HA  TYR    75      73.585 109.233  64.323  1.00  0.00           H  
ATOM   1030  CB  TYR    75      73.417 107.942  62.657  1.00  0.00           C  
ATOM   1031  HB2 TYR    75      73.974 107.106  62.233  1.00  0.00           H  
ATOM   1032  HB3 TYR    75      72.549 107.434  63.077  1.00  0.00           H  
ATOM   1033  CG  TYR    75      72.823 108.695  61.543  1.00  0.00           C  
ATOM   1034  CD1 TYR    75      72.860 108.175  60.252  1.00  0.00           C  
ATOM   1035  HD1 TYR    75      73.380 107.275  59.959  1.00  0.00           H  
ATOM   1036  CE1 TYR    75      72.292 108.879  59.204  1.00  0.00           C  
ATOM   1037  HE1 TYR    75      72.315 108.551  58.175  1.00  0.00           H  
ATOM   1038  CZ  TYR    75      71.500 110.001  59.507  1.00  0.00           C  
ATOM   1039  OH  TYR    75      70.943 110.788  58.474  1.00  0.00           O  
ATOM   1040  HH  TYR    75      70.311 111.351  58.926  1.00  0.00           H  
ATOM   1041  CE2 TYR    75      71.502 110.517  60.843  1.00  0.00           C  
ATOM   1042  HE2 TYR    75      70.978 111.432  61.076  1.00  0.00           H  
ATOM   1043  CD2 TYR    75      72.212 109.936  61.842  1.00  0.00           C  
ATOM   1044  HD2 TYR    75      72.415 110.349  62.820  1.00  0.00           H  
ATOM   1045  C   TYR    75      74.531 107.322  64.699  1.00  0.00           C  
ATOM   1046  O   TYR    75      73.644 106.895  65.443  1.00  0.00           O  
ATOM   1047  N   GLY    76      75.685 106.640  64.590  1.00  0.00           N  
ATOM   1048  H   GLY    76      76.415 106.978  63.980  1.00  0.00           H  
ATOM   1049  CA  GLY    76      75.917 105.326  65.240  1.00  0.00           C  
ATOM   1050  HA2 GLY    76      76.985 105.148  65.362  1.00  0.00           H  
ATOM   1051  HA3 GLY    76      75.614 105.330  66.287  1.00  0.00           H  
ATOM   1052  C   GLY    76      75.192 104.220  64.530  1.00  0.00           C  
ATOM   1053  O   GLY    76      74.184 104.354  63.860  1.00  0.00           O  
ATOM   1054  N   SER    77      75.612 102.971  64.812  1.00  0.00           N  
ATOM   1055  H   SER    77      76.465 102.905  65.349  1.00  0.00           H  
ATOM   1056  CA  SER    77      74.992 101.739  64.419  1.00  0.00           C  
ATOM   1057  HA  SER    77      74.876 101.806  63.337  1.00  0.00           H  
ATOM   1058  CB  SER    77      75.910 100.580  64.776  1.00  0.00           C  
ATOM   1059  HB2 SER    77      76.625 100.373  63.979  1.00  0.00           H  
ATOM   1060  HB3 SER    77      76.432 100.776  65.712  1.00  0.00           H  
ATOM   1061  OG  SER    77      75.295  99.294  64.865  1.00  0.00           O  
ATOM   1062  HG  SER    77      74.726  99.175  65.629  1.00  0.00           H  
ATOM   1063  C   SER    77      73.605 101.543  65.048  1.00  0.00           C  
ATOM   1064  O   SER    77      73.441 101.872  66.187  1.00  0.00           O  
ATOM   1065  N   THR    78      72.633 100.993  64.440  1.00  0.00           N  
ATOM   1066  H   THR    78      72.020 100.497  65.071  1.00  0.00           H  
ATOM   1067  CA  THR    78      72.447 100.794  62.973  1.00  0.00           C  
ATOM   1068  HA  THR    78      72.985 101.672  62.615  1.00  0.00           H  
ATOM   1069  CB  THR    78      73.022  99.538  62.357  1.00  0.00           C  
ATOM   1070  HB  THR    78      74.098  99.583  62.527  1.00  0.00           H  
ATOM   1071  CG2 THR    78      72.458  98.282  63.086  1.00  0.00           C  
ATOM   1072 HG21 THR    78      73.018  97.390  62.806  1.00  0.00           H  
ATOM   1073 HG22 THR    78      72.451  98.307  64.176  1.00  0.00           H  
ATOM   1074 HG23 THR    78      71.393  98.181  62.880  1.00  0.00           H  
ATOM   1075  OG1 THR    78      72.770  99.347  60.935  1.00  0.00           O  
ATOM   1076  HG1 THR    78      73.614  99.304  60.481  1.00  0.00           H  
ATOM   1077  C   THR    78      70.990 100.838  62.606  1.00  0.00           C  
ATOM   1078  O   THR    78      70.159 100.472  63.418  1.00  0.00           O  
ATOM   1079  N   GLY    79      70.613 101.313  61.382  1.00  0.00           N  
ATOM   1080  H   GLY    79      71.331 101.319  60.671  1.00  0.00           H  
ATOM   1081  CA  GLY    79      69.156 101.640  60.989  1.00  0.00           C  
ATOM   1082  HA2 GLY    79      68.658 102.172  61.800  1.00  0.00           H  
ATOM   1083  HA3 GLY    79      69.146 102.225  60.069  1.00  0.00           H  
ATOM   1084  C   GLY    79      68.356 100.386  60.748  1.00  0.00           C  
ATOM   1085  O   GLY    79      68.696  99.361  61.277  1.00  0.00           O  
ATOM   1086  N   GLY    80      67.313 100.274  59.921  1.00  0.00           N  
ATOM   1087  H   GLY    80      66.883  99.365  60.011  1.00  0.00           H  
ATOM   1088  CA  GLY    80      66.691 101.177  58.957  1.00  0.00           C  
ATOM   1089  HA2 GLY    80      67.484 101.558  58.313  1.00  0.00           H  
ATOM   1090  HA3 GLY    80      66.059 100.604  58.279  1.00  0.00           H  
ATOM   1091  C   GLY    80      65.754 102.287  59.579  1.00  0.00           C  
ATOM   1092  O   GLY    80      65.495 102.190  60.752  1.00  0.00           O  
ATOM   1093  N   TYR    81      65.141 103.237  58.817  1.00  0.00           N  
ATOM   1094  H   TYR    81      65.288 103.218  57.818  1.00  0.00           H  
ATOM   1095  CA  TYR    81      64.339 104.429  59.223  1.00  0.00           C  
ATOM   1096  HA  TYR    81      63.905 104.242  60.205  1.00  0.00           H  
ATOM   1097  CB  TYR    81      65.308 105.621  59.282  1.00  0.00           C  
ATOM   1098  HB2 TYR    81      65.635 106.008  58.316  1.00  0.00           H  
ATOM   1099  HB3 TYR    81      64.876 106.521  59.719  1.00  0.00           H  
ATOM   1100  CG  TYR    81      66.616 105.320  60.039  1.00  0.00           C  
ATOM   1101  CD1 TYR    81      66.614 105.175  61.498  1.00  0.00           C  
ATOM   1102  HD1 TYR    81      65.690 105.140  62.056  1.00  0.00           H  
ATOM   1103  CE1 TYR    81      67.762 104.953  62.234  1.00  0.00           C  
ATOM   1104  HE1 TYR    81      67.633 104.808  63.296  1.00  0.00           H  
ATOM   1105  CZ  TYR    81      69.022 104.887  61.576  1.00  0.00           C  
ATOM   1106  OH  TYR    81      70.163 104.598  62.287  1.00  0.00           O  
ATOM   1107  HH  TYR    81      70.002 104.256  63.170  1.00  0.00           H  
ATOM   1108  CE2 TYR    81      69.062 105.114  60.211  1.00  0.00           C  
ATOM   1109  HE2 TYR    81      70.063 105.140  59.805  1.00  0.00           H  
ATOM   1110  CD2 TYR    81      67.861 105.373  59.440  1.00  0.00           C  
ATOM   1111  HD2 TYR    81      68.052 105.523  58.388  1.00  0.00           H  
ATOM   1112  C   TYR    81      63.303 104.774  58.100  1.00  0.00           C  
ATOM   1113  O   TYR    81      63.497 104.472  56.916  1.00  0.00           O  
ATOM   1114  N   GLY    82      62.130 105.272  58.409  1.00  0.00           N  
ATOM   1115  H   GLY    82      61.551 105.505  57.615  1.00  0.00           H  
ATOM   1116  CA  GLY    82      61.662 105.558  59.848  1.00  0.00           C  
ATOM   1117  HA2 GLY    82      62.375 105.473  60.668  1.00  0.00           H  
ATOM   1118  HA3 GLY    82      61.443 106.625  59.818  1.00  0.00           H  
ATOM   1119  C   GLY    82      60.467 104.667  60.155  1.00  0.00           C  
ATOM   1120  O   GLY    82      59.734 104.261  59.270  1.00  0.00           O  
ATOM   1121  N   SER    83      60.126 104.491  61.404  1.00  0.00           N  
ATOM   1122  H   SER    83      60.743 104.909  62.087  1.00  0.00           H  
ATOM   1123  CA  SER    83      58.973 103.743  61.944  1.00  0.00           C  
ATOM   1124  HA  SER    83      58.953 102.737  61.525  1.00  0.00           H  
ATOM   1125  CB  SER    83      59.075 103.687  63.462  1.00  0.00           C  
ATOM   1126  HB2 SER    83      60.135 103.804  63.685  1.00  0.00           H  
ATOM   1127  HB3 SER    83      58.560 104.511  63.957  1.00  0.00           H  
ATOM   1128  OG  SER    83      58.447 102.494  63.931  1.00  0.00           O  
ATOM   1129  HG  SER    83      59.021 101.735  63.800  1.00  0.00           H  
ATOM   1130  C   SER    83      57.613 104.421  61.564  1.00  0.00           C  
ATOM   1131  O   SER    83      57.545 105.633  61.568  1.00  0.00           O  
ATOM   1132  N   SER    84      56.515 103.641  61.370  1.00  0.00           N  
ATOM   1133  H   SER    84      55.750 104.192  61.008  1.00  0.00           H  
ATOM   1134  CA  SER    84      56.417 102.156  61.108  1.00  0.00           C  
ATOM   1135  HA  SER    84      57.045 101.707  61.877  1.00  0.00           H  
ATOM   1136  CB  SER    84      54.984 101.710  61.507  1.00  0.00           C  
ATOM   1137  HB2 SER    84      54.691 102.172  62.450  1.00  0.00           H  
ATOM   1138  HB3 SER    84      54.217 102.091  60.834  1.00  0.00           H  
ATOM   1139  OG  SER    84      54.877 100.288  61.586  1.00  0.00           O  
ATOM   1140  HG  SER    84      55.092 100.202  62.517  1.00  0.00           H  
ATOM   1141  C   SER    84      56.702 101.717  59.675  1.00  0.00           C  
ATOM   1142  O   SER    84      56.718 102.475  58.707  1.00  0.00           O  
ATOM   1143  N   GLN    85      56.938 100.415  59.614  1.00  0.00           N  
ATOM   1144  H   GLN    85      56.775  99.839  60.428  1.00  0.00           H  
ATOM   1145  CA  GLN    85      57.274  99.709  58.377  1.00  0.00           C  
ATOM   1146  HA  GLN    85      58.163 100.208  57.991  1.00  0.00           H  
ATOM   1147  CB  GLN    85      57.614  98.243  58.640  1.00  0.00           C  
ATOM   1148  HB2 GLN    85      56.720  97.719  58.977  1.00  0.00           H  
ATOM   1149  HB3 GLN    85      57.670  97.754  57.667  1.00  0.00           H  
ATOM   1150  CG  GLN    85      58.903  97.952  59.468  1.00  0.00           C  
ATOM   1151  HG2 GLN    85      59.375  97.083  59.008  1.00  0.00           H  
ATOM   1152  HG3 GLN    85      59.657  98.738  59.424  1.00  0.00           H  
ATOM   1153  CD  GLN    85      58.513  97.651  60.903  1.00  0.00           C  
ATOM   1154  OE1 GLN    85      57.673  98.274  61.524  1.00  0.00           O  
ATOM   1155  NE2 GLN    85      59.081  96.728  61.632  1.00  0.00           N  
ATOM   1156 HE21 GLN    85      58.827  96.773  62.609  1.00  0.00           H  
ATOM   1157 HE22 GLN    85      59.860  96.224  61.234  1.00  0.00           H  
ATOM   1158  C   GLN    85      56.177  99.777  57.309  1.00  0.00           C  
ATOM   1159  O   GLN    85      56.451  99.445  56.157  1.00  0.00           O  
ATOM   1160  N   SER    86      54.935 100.184  57.631  1.00  0.00           N  
ATOM   1161  H   SER    86      54.643 100.126  58.596  1.00  0.00           H  
ATOM   1162  CA  SER    86      53.765 100.527  56.723  1.00  0.00           C  
ATOM   1163  HA  SER    86      52.932 100.768  57.383  1.00  0.00           H  
ATOM   1164  CB  SER    86      54.189 101.860  55.964  1.00  0.00           C  
ATOM   1165  HB2 SER    86      55.084 101.682  55.369  1.00  0.00           H  
ATOM   1166  HB3 SER    86      53.349 102.265  55.399  1.00  0.00           H  
ATOM   1167  OG  SER    86      54.578 102.770  56.944  1.00  0.00           O  
ATOM   1168  HG  SER    86      55.393 102.539  57.396  1.00  0.00           H  
ATOM   1169  C   SER    86      53.314  99.418  55.737  1.00  0.00           C  
ATOM   1170  O   SER    86      53.170  99.622  54.495  1.00  0.00           O  
ATOM   1171  N   SER    87      53.405  98.176  56.179  1.00  0.00           N  
ATOM   1172  H   SER    87      53.501  98.015  57.172  1.00  0.00           H  
ATOM   1173  CA  SER    87      53.208  96.983  55.366  1.00  0.00           C  
ATOM   1174  HA  SER    87      53.744  97.158  54.433  1.00  0.00           H  
ATOM   1175  CB  SER    87      53.900  95.818  56.097  1.00  0.00           C  
ATOM   1176  HB2 SER    87      54.857  96.215  56.434  1.00  0.00           H  
ATOM   1177  HB3 SER    87      53.341  95.413  56.940  1.00  0.00           H  
ATOM   1178  OG  SER    87      54.129  94.807  55.151  1.00  0.00           O  
ATOM   1179  HG  SER    87      53.435  94.150  55.243  1.00  0.00           H  
ATOM   1180  C   SER    87      51.745  96.724  55.008  1.00  0.00           C  
ATOM   1181  O   SER    87      50.796  97.032  55.840  1.00  0.00           O  
ATOM   1182  N   GLN    88      51.562  95.971  53.943  1.00  0.00           N  
ATOM   1183  H   GLN    88      52.334  95.794  53.317  1.00  0.00           H  
ATOM   1184  CA  GLN    88      50.323  95.190  53.684  1.00  0.00           C  
ATOM   1185  HA  GLN    88      49.715  95.155  54.588  1.00  0.00           H  
ATOM   1186  CB  GLN    88      49.356  95.962  52.769  1.00  0.00           C  
ATOM   1187  HB2 GLN    88      48.502  95.296  52.642  1.00  0.00           H  
ATOM   1188  HB3 GLN    88      48.938  96.819  53.297  1.00  0.00           H  
ATOM   1189  CG  GLN    88      50.019  96.450  51.439  1.00  0.00           C  
ATOM   1190  HG2 GLN    88      50.649  95.620  51.120  1.00  0.00           H  
ATOM   1191  HG3 GLN    88      49.182  96.537  50.746  1.00  0.00           H  
ATOM   1192  CD  GLN    88      50.709  97.854  51.321  1.00  0.00           C  
ATOM   1193  OE1 GLN    88      50.904  98.583  52.274  1.00  0.00           O  
ATOM   1194  NE2 GLN    88      51.014  98.290  50.138  1.00  0.00           N  
ATOM   1195 HE21 GLN    88      50.552  97.890  49.334  1.00  0.00           H  
ATOM   1196 HE22 GLN    88      51.498  99.176  50.134  1.00  0.00           H  
ATOM   1197  C   GLN    88      50.625  93.751  53.185  1.00  0.00           C  
ATOM   1198  O   GLN    88      51.635  93.504  52.503  1.00  0.00           O  
ATOM   1199  N   SER    89      49.719  92.793  53.510  1.00  0.00           N  
ATOM   1200  H   SER    89      48.923  93.047  54.078  1.00  0.00           H  
ATOM   1201  CA  SER    89      49.629  91.480  52.920  1.00  0.00           C  
ATOM   1202  HA  SER    89      50.487  91.307  52.270  1.00  0.00           H  
ATOM   1203  CB  SER    89      49.737  90.565  54.152  1.00  0.00           C  
ATOM   1204  HB2 SER    89      50.542  90.890  54.811  1.00  0.00           H  
ATOM   1205  HB3 SER    89      48.888  90.684  54.825  1.00  0.00           H  
ATOM   1206  OG  SER    89      49.815  89.219  53.811  1.00  0.00           O  
ATOM   1207  HG  SER    89      50.105  88.811  54.631  1.00  0.00           H  
ATOM   1208  C   SER    89      48.315  91.219  52.154  1.00  0.00           C  
ATOM   1209  O   SER    89      47.445  92.063  52.173  1.00  0.00           O  
ATOM   1210  N   SER    90      48.307  90.184  51.306  1.00  0.00           N  
ATOM   1211  H   SER    90      49.132  89.604  51.247  1.00  0.00           H  
ATOM   1212  CA  SER    90      47.184  89.887  50.360  1.00  0.00           C  
ATOM   1213  HA  SER    90      46.661  90.831  50.202  1.00  0.00           H  
ATOM   1214  CB  SER    90      47.732  89.299  49.049  1.00  0.00           C  
ATOM   1215  HB2 SER    90      48.486  89.982  48.659  1.00  0.00           H  
ATOM   1216  HB3 SER    90      48.227  88.356  49.280  1.00  0.00           H  
ATOM   1217  OG  SER    90      46.720  89.115  48.148  1.00  0.00           O  
ATOM   1218  HG  SER    90      46.806  88.223  47.801  1.00  0.00           H  
ATOM   1219  C   SER    90      46.021  88.989  50.957  1.00  0.00           C  
ATOM   1220  O   SER    90      46.142  88.331  51.956  1.00  0.00           O  
ATOM   1221  N   TYR    91      44.820  88.976  50.332  1.00  0.00           N  
ATOM   1222  H   TYR    91      44.773  89.443  49.437  1.00  0.00           H  
ATOM   1223  CA  TYR    91      43.545  88.261  50.748  1.00  0.00           C  
ATOM   1224  HA  TYR    91      43.763  87.270  51.147  1.00  0.00           H  
ATOM   1225  CB  TYR    91      42.938  89.098  51.783  1.00  0.00           C  
ATOM   1226  HB2 TYR    91      43.594  89.140  52.653  1.00  0.00           H  
ATOM   1227  HB3 TYR    91      42.945  90.142  51.469  1.00  0.00           H  
ATOM   1228  CG  TYR    91      41.565  88.682  52.255  1.00  0.00           C  
ATOM   1229  CD1 TYR    91      40.346  89.011  51.658  1.00  0.00           C  
ATOM   1230  HD1 TYR    91      40.319  89.639  50.780  1.00  0.00           H  
ATOM   1231  CE1 TYR    91      39.127  88.565  52.217  1.00  0.00           C  
ATOM   1232  HE1 TYR    91      38.204  88.860  51.740  1.00  0.00           H  
ATOM   1233  CZ  TYR    91      39.120  87.627  53.249  1.00  0.00           C  
ATOM   1234  OH  TYR    91      38.013  86.995  53.686  1.00  0.00           O  
ATOM   1235  HH  TYR    91      37.177  87.401  53.445  1.00  0.00           H  
ATOM   1236  CE2 TYR    91      40.315  87.260  53.813  1.00  0.00           C  
ATOM   1237  HE2 TYR    91      40.339  86.443  54.520  1.00  0.00           H  
ATOM   1238  CD2 TYR    91      41.484  87.858  53.385  1.00  0.00           C  
ATOM   1239  HD2 TYR    91      42.402  87.560  53.868  1.00  0.00           H  
ATOM   1240  C   TYR    91      42.617  88.230  49.521  1.00  0.00           C  
ATOM   1241  O   TYR    91      42.260  89.265  48.924  1.00  0.00           O  
ATOM   1242  N   GLY    92      42.010  87.063  49.227  1.00  0.00           N  
ATOM   1243  H   GLY    92      41.664  86.947  48.286  1.00  0.00           H  
ATOM   1244  CA  GLY    92      42.329  85.848  49.909  1.00  0.00           C  
ATOM   1245  HA2 GLY    92      42.274  86.110  50.966  1.00  0.00           H  
ATOM   1246  HA3 GLY    92      41.540  85.188  49.549  1.00  0.00           H  
ATOM   1247  C   GLY    92      43.576  85.093  49.497  1.00  0.00           C  
ATOM   1248  O   GLY    92      44.316  85.647  48.721  1.00  0.00           O  
ATOM   1249  N   GLN    93      43.859  83.876  49.991  1.00  0.00           N  
ATOM   1250  H   GLN    93      43.317  83.526  50.768  1.00  0.00           H  
ATOM   1251  CA  GLN    93      45.081  83.111  49.613  1.00  0.00           C  
ATOM   1252  HA  GLN    93      45.592  83.599  48.783  1.00  0.00           H  
ATOM   1253  CB  GLN    93      46.088  83.058  50.715  1.00  0.00           C  
ATOM   1254  HB2 GLN    93      45.657  82.522  51.560  1.00  0.00           H  
ATOM   1255  HB3 GLN    93      46.918  82.487  50.297  1.00  0.00           H  
ATOM   1256  CG  GLN    93      46.690  84.411  51.268  1.00  0.00           C  
ATOM   1257  HG2 GLN    93      45.852  85.079  51.466  1.00  0.00           H  
ATOM   1258  HG3 GLN    93      47.141  84.227  52.243  1.00  0.00           H  
ATOM   1259  CD  GLN    93      47.637  85.180  50.302  1.00  0.00           C  
ATOM   1260  OE1 GLN    93      47.716  84.931  49.111  1.00  0.00           O  
ATOM   1261  NE2 GLN    93      48.289  86.200  50.838  1.00  0.00           N  
ATOM   1262 HE21 GLN    93      49.046  86.515  50.247  1.00  0.00           H  
ATOM   1263 HE22 GLN    93      48.188  86.510  51.794  1.00  0.00           H  
ATOM   1264  C   GLN    93      44.829  81.688  49.089  1.00  0.00           C  
ATOM   1265  O   GLN    93      44.107  80.941  49.818  1.00  0.00           O  
ATOM   1266  N   GLN    94      45.180  81.419  47.803  1.00  0.00           N  
ATOM   1267  H   GLN    94      45.623  82.189  47.324  1.00  0.00           H  
ATOM   1268  CA  GLN    94      44.909  80.170  47.096  1.00  0.00           C  
ATOM   1269  HA  GLN    94      43.825  80.169  46.978  1.00  0.00           H  
ATOM   1270  CB  GLN    94      45.495  80.173  45.715  1.00  0.00           C  
ATOM   1271  HB2 GLN    94      45.325  81.125  45.212  1.00  0.00           H  
ATOM   1272  HB3 GLN    94      46.580  80.085  45.773  1.00  0.00           H  
ATOM   1273  CG  GLN    94      44.788  79.012  44.863  1.00  0.00           C  
ATOM   1274  HG2 GLN    94      45.184  78.055  45.201  1.00  0.00           H  
ATOM   1275  HG3 GLN    94      43.717  79.097  45.048  1.00  0.00           H  
ATOM   1276  CD  GLN    94      45.061  79.232  43.368  1.00  0.00           C  
ATOM   1277  OE1 GLN    94      46.043  79.876  42.966  1.00  0.00           O  
ATOM   1278  NE2 GLN    94      44.122  78.674  42.597  1.00  0.00           N  
ATOM   1279 HE21 GLN    94      43.437  78.120  43.091  1.00  0.00           H  
ATOM   1280 HE22 GLN    94      44.117  78.634  41.588  1.00  0.00           H  
ATOM   1281  C   GLN    94      45.286  78.929  47.952  1.00  0.00           C  
ATOM   1282  O   GLN    94      46.382  78.810  48.529  1.00  0.00           O  
ATOM   1283  N   SER    95      44.379  77.995  47.969  1.00  0.00           N  
ATOM   1284  H   SER    95      43.452  78.240  47.653  1.00  0.00           H  
ATOM   1285  CA  SER    95      44.498  76.667  48.617  1.00  0.00           C  
ATOM   1286  HA  SER    95      45.327  76.739  49.322  1.00  0.00           H  
ATOM   1287  CB  SER    95      43.262  76.261  49.424  1.00  0.00           C  
ATOM   1288  HB2 SER    95      42.989  77.099  50.065  1.00  0.00           H  
ATOM   1289  HB3 SER    95      42.430  76.113  48.735  1.00  0.00           H  
ATOM   1290  OG  SER    95      43.527  74.955  50.053  1.00  0.00           O  
ATOM   1291  HG  SER    95      44.067  75.092  50.835  1.00  0.00           H  
ATOM   1292  C   SER    95      44.852  75.610  47.603  1.00  0.00           C  
ATOM   1293  O   SER    95      44.216  75.549  46.530  1.00  0.00           O  
ATOM   1294  N   SER    96      45.862  74.863  47.929  1.00  0.00           N  
ATOM   1295  H   SER    96      46.248  74.774  48.858  1.00  0.00           H  
ATOM   1296  CA  SER    96      46.334  73.832  46.962  1.00  0.00           C  
ATOM   1297  HA  SER    96      46.579  74.424  46.081  1.00  0.00           H  
ATOM   1298  CB  SER    96      47.698  73.220  47.452  1.00  0.00           C  
ATOM   1299  HB2 SER    96      48.089  72.473  46.761  1.00  0.00           H  
ATOM   1300  HB3 SER    96      48.495  73.941  47.633  1.00  0.00           H  
ATOM   1301  OG  SER    96      47.491  72.444  48.630  1.00  0.00           O  
ATOM   1302  HG  SER    96      46.626  72.035  48.554  1.00  0.00           H  
ATOM   1303  C   SER    96      45.338  72.651  46.748  1.00  0.00           C  
ATOM   1304  O   SER    96      44.888  72.064  47.727  1.00  0.00           O  
ATOM   1305  N   TYR    97      45.164  72.136  45.550  1.00  0.00           N  
ATOM   1306  H   TYR    97      44.469  71.409  45.454  1.00  0.00           H  
ATOM   1307  CA  TYR    97      45.973  72.308  44.294  1.00  0.00           C  
ATOM   1308  HA  TYR    97      45.601  71.503  43.661  1.00  0.00           H  
ATOM   1309  CB  TYR    97      45.691  73.661  43.605  1.00  0.00           C  
ATOM   1310  HB2 TYR    97      44.621  73.696  43.403  1.00  0.00           H  
ATOM   1311  HB3 TYR    97      45.998  74.444  44.299  1.00  0.00           H  
ATOM   1312  CG  TYR    97      46.363  73.812  42.279  1.00  0.00           C  
ATOM   1313  CD1 TYR    97      47.200  74.875  41.984  1.00  0.00           C  
ATOM   1314  HD1 TYR    97      47.503  75.643  42.680  1.00  0.00           H  
ATOM   1315  CE1 TYR    97      47.665  75.065  40.625  1.00  0.00           C  
ATOM   1316  HE1 TYR    97      48.303  75.887  40.333  1.00  0.00           H  
ATOM   1317  CZ  TYR    97      47.223  74.213  39.571  1.00  0.00           C  
ATOM   1318  OH  TYR    97      47.555  74.363  38.297  1.00  0.00           O  
ATOM   1319  HH  TYR    97      48.250  74.992  38.090  1.00  0.00           H  
ATOM   1320  CE2 TYR    97      46.430  73.141  39.939  1.00  0.00           C  
ATOM   1321  HE2 TYR    97      46.023  72.415  39.250  1.00  0.00           H  
ATOM   1322  CD2 TYR    97      46.022  72.943  41.259  1.00  0.00           C  
ATOM   1323  HD2 TYR    97      45.379  72.104  41.479  1.00  0.00           H  
ATOM   1324  C   TYR    97      47.429  71.843  44.410  1.00  0.00           C  
ATOM   1325  O   TYR    97      48.331  72.678  44.288  1.00  0.00           O  
ATOM   1326  N   PRO    98      47.752  70.571  44.847  1.00  0.00           N  
ATOM   1327  CD  PRO    98      49.141  70.123  45.041  1.00  0.00           C  
ATOM   1328  HD2 PRO    98      49.468  70.279  46.069  1.00  0.00           H  
ATOM   1329  HD3 PRO    98      49.735  70.746  44.372  1.00  0.00           H  
ATOM   1330  CG  PRO    98      49.137  68.619  44.713  1.00  0.00           C  
ATOM   1331  HG2 PRO    98      49.673  68.064  45.484  1.00  0.00           H  
ATOM   1332  HG3 PRO    98      49.635  68.476  43.754  1.00  0.00           H  
ATOM   1333  CB  PRO    98      47.651  68.213  44.591  1.00  0.00           C  
ATOM   1334  HB2 PRO    98      47.440  67.417  45.306  1.00  0.00           H  
ATOM   1335  HB3 PRO    98      47.512  67.888  43.560  1.00  0.00           H  
ATOM   1336  CA  PRO    98      46.830  69.421  44.992  1.00  0.00           C  
ATOM   1337  HA  PRO    98      46.021  69.422  44.261  1.00  0.00           H  
ATOM   1338  C   PRO    98      46.209  69.251  46.377  1.00  0.00           C  
ATOM   1339  O   PRO    98      46.753  69.707  47.426  1.00  0.00           O  
ATOM   1340  N   GLY    99      45.119  68.572  46.399  1.00  0.00           N  
ATOM   1341  H   GLY    99      44.771  68.124  45.564  1.00  0.00           H  
ATOM   1342  CA  GLY    99      44.320  68.424  47.631  1.00  0.00           C  
ATOM   1343  HA2 GLY    99      44.046  69.458  47.841  1.00  0.00           H  
ATOM   1344  HA3 GLY    99      43.478  67.761  47.436  1.00  0.00           H  
ATOM   1345  C   GLY    99      45.067  67.735  48.740  1.00  0.00           C  
ATOM   1346  O   GLY    99      46.065  67.015  48.542  1.00  0.00           O  
ATOM   1347  N   TYR   100      44.564  67.764  49.981  1.00  0.00           N  
ATOM   1348  H   TYR   100      43.685  68.262  50.010  1.00  0.00           H  
ATOM   1349  CA  TYR   100      45.216  67.353  51.282  1.00  0.00           C  
ATOM   1350  HA  TYR   100      45.666  66.370  51.146  1.00  0.00           H  
ATOM   1351  CB  TYR   100      46.288  68.479  51.470  1.00  0.00           C  
ATOM   1352  HB2 TYR   100      46.997  68.141  52.225  1.00  0.00           H  
ATOM   1353  HB3 TYR   100      46.851  68.542  50.539  1.00  0.00           H  
ATOM   1354  CG  TYR   100      45.634  69.778  51.843  1.00  0.00           C  
ATOM   1355  CD1 TYR   100      45.405  70.772  50.800  1.00  0.00           C  
ATOM   1356  HD1 TYR   100      45.703  70.553  49.785  1.00  0.00           H  
ATOM   1357  CE1 TYR   100      44.908  71.999  51.147  1.00  0.00           C  
ATOM   1358  HE1 TYR   100      44.703  72.694  50.346  1.00  0.00           H  
ATOM   1359  CZ  TYR   100      44.456  72.331  52.446  1.00  0.00           C  
ATOM   1360  OH  TYR   100      43.791  73.469  52.816  1.00  0.00           O  
ATOM   1361  HH  TYR   100      43.939  73.658  53.746  1.00  0.00           H  
ATOM   1362  CE2 TYR   100      44.575  71.335  53.426  1.00  0.00           C  
ATOM   1363  HE2 TYR   100      44.124  71.506  54.392  1.00  0.00           H  
ATOM   1364  CD2 TYR   100      45.174  70.104  53.150  1.00  0.00           C  
ATOM   1365  HD2 TYR   100      45.327  69.455  54.000  1.00  0.00           H  
ATOM   1366  C   TYR   100      44.274  67.216  52.437  1.00  0.00           C  
ATOM   1367  O   TYR   100      44.636  66.898  53.560  1.00  0.00           O  
ATOM   1368  N   GLY   101      42.989  67.400  52.183  1.00  0.00           N  
ATOM   1369  H   GLY   101      42.744  67.829  51.302  1.00  0.00           H  
ATOM   1370  CA  GLY   101      41.956  67.452  53.253  1.00  0.00           C  
ATOM   1371  HA2 GLY   101      42.085  68.333  53.882  1.00  0.00           H  
ATOM   1372  HA3 GLY   101      41.007  67.627  52.746  1.00  0.00           H  
ATOM   1373  C   GLY   101      41.789  66.175  54.146  1.00  0.00           C  
ATOM   1374  O   GLY   101      41.356  66.271  55.261  1.00  0.00           O  
ATOM   1375  N   GLN   102      42.178  64.983  53.609  1.00  0.00           N  
ATOM   1376  H   GLN   102      42.599  64.928  52.693  1.00  0.00           H  
ATOM   1377  CA  GLN   102      42.066  63.682  54.264  1.00  0.00           C  
ATOM   1378  HA  GLN   102      41.130  63.679  54.823  1.00  0.00           H  
ATOM   1379  CB  GLN   102      41.953  62.548  53.214  1.00  0.00           C  
ATOM   1380  HB2 GLN   102      41.512  61.624  53.589  1.00  0.00           H  
ATOM   1381  HB3 GLN   102      41.415  62.934  52.348  1.00  0.00           H  
ATOM   1382  CG  GLN   102      43.362  62.030  52.772  1.00  0.00           C  
ATOM   1383  HG2 GLN   102      43.946  61.678  53.623  1.00  0.00           H  
ATOM   1384  HG3 GLN   102      43.276  61.123  52.173  1.00  0.00           H  
ATOM   1385  CD  GLN   102      44.218  63.164  52.082  1.00  0.00           C  
ATOM   1386  OE1 GLN   102      43.645  64.005  51.361  1.00  0.00           O  
ATOM   1387  NE2 GLN   102      45.518  63.219  52.230  1.00  0.00           N  
ATOM   1388 HE21 GLN   102      46.051  62.564  52.784  1.00  0.00           H  
ATOM   1389 HE22 GLN   102      46.028  63.998  51.841  1.00  0.00           H  
ATOM   1390  C   GLN   102      43.139  63.572  55.309  1.00  0.00           C  
ATOM   1391  O   GLN   102      44.288  64.050  55.260  1.00  0.00           O  
ATOM   1392  N   GLN   103      42.791  62.670  56.255  1.00  0.00           N  
ATOM   1393  H   GLN   103      41.876  62.275  56.093  1.00  0.00           H  
ATOM   1394  CA  GLN   103      43.651  62.240  57.360  1.00  0.00           C  
ATOM   1395  HA  GLN   103      44.055  63.136  57.832  1.00  0.00           H  
ATOM   1396  CB  GLN   103      42.783  61.594  58.387  1.00  0.00           C  
ATOM   1397  HB2 GLN   103      42.052  62.342  58.695  1.00  0.00           H  
ATOM   1398  HB3 GLN   103      42.381  60.626  58.088  1.00  0.00           H  
ATOM   1399  CG  GLN   103      43.652  61.265  59.652  1.00  0.00           C  
ATOM   1400  HG2 GLN   103      44.518  60.641  59.429  1.00  0.00           H  
ATOM   1401  HG3 GLN   103      44.171  62.187  59.916  1.00  0.00           H  
ATOM   1402  CD  GLN   103      42.876  60.953  60.964  1.00  0.00           C  
ATOM   1403  OE1 GLN   103      41.658  60.830  61.051  1.00  0.00           O  
ATOM   1404  NE2 GLN   103      43.630  60.505  61.958  1.00  0.00           N  
ATOM   1405 HE21 GLN   103      43.209  60.131  62.796  1.00  0.00           H  
ATOM   1406 HE22 GLN   103      44.631  60.641  61.987  1.00  0.00           H  
ATOM   1407  C   GLN   103      44.842  61.321  56.832  1.00  0.00           C  
ATOM   1408  O   GLN   103      44.473  60.380  56.118  1.00  0.00           O  
ATOM   1409  N   PRO   104      46.123  61.525  57.183  1.00  0.00           N  
ATOM   1410  CD  PRO   104      46.654  62.595  57.969  1.00  0.00           C  
ATOM   1411  HD2 PRO   104      46.493  62.231  58.984  1.00  0.00           H  
ATOM   1412  HD3 PRO   104      46.250  63.600  57.852  1.00  0.00           H  
ATOM   1413  CG  PRO   104      48.209  62.548  57.753  1.00  0.00           C  
ATOM   1414  HG2 PRO   104      48.802  62.955  58.571  1.00  0.00           H  
ATOM   1415  HG3 PRO   104      48.477  63.100  56.853  1.00  0.00           H  
ATOM   1416  CB  PRO   104      48.554  61.081  57.538  1.00  0.00           C  
ATOM   1417  HB2 PRO   104      48.703  60.608  58.508  1.00  0.00           H  
ATOM   1418  HB3 PRO   104      49.438  60.966  56.911  1.00  0.00           H  
ATOM   1419  CA  PRO   104      47.258  60.601  56.884  1.00  0.00           C  
ATOM   1420  HA  PRO   104      47.453  60.557  55.812  1.00  0.00           H  
ATOM   1421  C   PRO   104      47.002  59.153  57.270  1.00  0.00           C  
ATOM   1422  O   PRO   104      46.318  58.864  58.253  1.00  0.00           O  
ATOM   1423  N   ALA   105      47.548  58.247  56.552  1.00  0.00           N  
ATOM   1424  H   ALA   105      47.964  58.504  55.668  1.00  0.00           H  
ATOM   1425  CA  ALA   105      47.605  56.795  56.864  1.00  0.00           C  
ATOM   1426  HA  ALA   105      46.563  56.477  56.873  1.00  0.00           H  
ATOM   1427  CB  ALA   105      48.281  56.129  55.666  1.00  0.00           C  
ATOM   1428  HB1 ALA   105      48.111  55.064  55.820  1.00  0.00           H  
ATOM   1429  HB2 ALA   105      47.833  56.361  54.700  1.00  0.00           H  
ATOM   1430  HB3 ALA   105      49.339  56.394  55.650  1.00  0.00           H  
ATOM   1431  C   ALA   105      48.276  56.441  58.198  1.00  0.00           C  
ATOM   1432  O   ALA   105      49.188  57.151  58.641  1.00  0.00           O  
ATOM   1433  N   PRO   106      47.905  55.282  58.774  1.00  0.00           N  
ATOM   1434  CD  PRO   106      46.991  54.261  58.291  1.00  0.00           C  
ATOM   1435  HD2 PRO   106      47.309  53.675  57.429  1.00  0.00           H  
ATOM   1436  HD3 PRO   106      46.012  54.658  58.021  1.00  0.00           H  
ATOM   1437  CG  PRO   106      46.576  53.488  59.497  1.00  0.00           C  
ATOM   1438  HG2 PRO   106      46.365  52.466  59.184  1.00  0.00           H  
ATOM   1439  HG3 PRO   106      45.746  54.063  59.907  1.00  0.00           H  
ATOM   1440  CB  PRO   106      47.845  53.524  60.372  1.00  0.00           C  
ATOM   1441  HB2 PRO   106      48.555  52.705  60.253  1.00  0.00           H  
ATOM   1442  HB3 PRO   106      47.525  53.491  61.414  1.00  0.00           H  
ATOM   1443  CA  PRO   106      48.535  54.855  60.044  1.00  0.00           C  
ATOM   1444  HA  PRO   106      48.229  55.536  60.839  1.00  0.00           H  
ATOM   1445  C   PRO   106      50.049  54.682  60.002  1.00  0.00           C  
ATOM   1446  O   PRO   106      50.602  54.365  58.920  1.00  0.00           O  
ATOM   1447  N   SER   107      50.796  54.811  61.135  1.00  0.00           N  
ATOM   1448  H   SER   107      50.273  54.955  61.987  1.00  0.00           H  
ATOM   1449  CA  SER   107      52.214  54.547  61.255  1.00  0.00           C  
ATOM   1450  HA  SER   107      52.716  55.342  60.704  1.00  0.00           H  
ATOM   1451  CB  SER   107      52.681  54.777  62.698  1.00  0.00           C  
ATOM   1452  HB2 SER   107      52.455  55.780  63.060  1.00  0.00           H  
ATOM   1453  HB3 SER   107      52.197  54.041  63.341  1.00  0.00           H  
ATOM   1454  OG  SER   107      54.064  54.557  62.826  1.00  0.00           O  
ATOM   1455  HG  SER   107      54.386  55.120  63.533  1.00  0.00           H  
ATOM   1456  C   SER   107      52.615  53.199  60.703  1.00  0.00           C  
ATOM   1457  O   SER   107      52.020  52.146  60.919  1.00  0.00           O  
ATOM   1458  N   SER   108      53.757  53.191  60.096  1.00  0.00           N  
ATOM   1459  H   SER   108      54.188  54.104  60.088  1.00  0.00           H  
ATOM   1460  CA  SER   108      54.388  52.025  59.436  1.00  0.00           C  
ATOM   1461  HA  SER   108      54.094  51.142  60.003  1.00  0.00           H  
ATOM   1462  CB  SER   108      53.848  51.909  57.998  1.00  0.00           C  
ATOM   1463  HB2 SER   108      54.171  50.911  57.702  1.00  0.00           H  
ATOM   1464  HB3 SER   108      52.761  51.884  58.072  1.00  0.00           H  
ATOM   1465  OG  SER   108      54.347  52.923  57.166  1.00  0.00           O  
ATOM   1466  HG  SER   108      54.801  52.421  56.486  1.00  0.00           H  
ATOM   1467  C   SER   108      55.894  52.017  59.553  1.00  0.00           C  
ATOM   1468  O   SER   108      56.551  51.371  58.734  1.00  0.00           O  
ATOM   1469  N   THR   109      56.477  52.811  60.481  1.00  0.00           N  
ATOM   1470  H   THR   109      55.857  53.377  61.043  1.00  0.00           H  
ATOM   1471  CA  THR   109      57.852  53.079  60.752  1.00  0.00           C  
ATOM   1472  HA  THR   109      58.330  53.357  59.813  1.00  0.00           H  
ATOM   1473  CB  THR   109      58.049  54.295  61.673  1.00  0.00           C  
ATOM   1474  HB  THR   109      57.421  54.096  62.541  1.00  0.00           H  
ATOM   1475  CG2 THR   109      59.465  54.664  62.089  1.00  0.00           C  
ATOM   1476 HG21 THR   109      59.433  55.560  62.709  1.00  0.00           H  
ATOM   1477 HG22 THR   109      59.963  53.973  62.769  1.00  0.00           H  
ATOM   1478 HG23 THR   109      60.181  54.883  61.297  1.00  0.00           H  
ATOM   1479  OG1 THR   109      57.637  55.442  60.954  1.00  0.00           O  
ATOM   1480  HG1 THR   109      56.756  55.325  60.592  1.00  0.00           H  
ATOM   1481  C   THR   109      58.601  51.800  61.273  1.00  0.00           C  
ATOM   1482  O   THR   109      58.010  50.947  61.930  1.00  0.00           O  
ATOM   1483  N   SER   110      59.907  51.760  61.096  1.00  0.00           N  
ATOM   1484  H   SER   110      60.366  52.465  60.536  1.00  0.00           H  
ATOM   1485  CA  SER   110      60.677  50.466  61.251  1.00  0.00           C  
ATOM   1486  HA  SER   110      60.130  49.851  61.966  1.00  0.00           H  
ATOM   1487  CB  SER   110      60.409  49.771  59.901  1.00  0.00           C  
ATOM   1488  HB2 SER   110      59.371  49.836  59.577  1.00  0.00           H  
ATOM   1489  HB3 SER   110      61.047  50.258  59.164  1.00  0.00           H  
ATOM   1490  OG  SER   110      60.822  48.396  59.783  1.00  0.00           O  
ATOM   1491  HG  SER   110      61.758  48.405  59.571  1.00  0.00           H  
ATOM   1492  C   SER   110      62.085  50.516  61.683  1.00  0.00           C  
ATOM   1493  O   SER   110      62.985  50.149  60.937  1.00  0.00           O  
ATOM   1494  N   GLY   111      62.348  51.198  62.798  1.00  0.00           N  
ATOM   1495  H   GLY   111      61.517  51.414  63.330  1.00  0.00           H  
ATOM   1496  CA  GLY   111      63.614  51.664  63.360  1.00  0.00           C  
ATOM   1497  HA2 GLY   111      64.497  51.316  62.823  1.00  0.00           H  
ATOM   1498  HA3 GLY   111      63.775  52.730  63.196  1.00  0.00           H  
ATOM   1499  C   GLY   111      63.732  51.280  64.863  1.00  0.00           C  
ATOM   1500  O   GLY   111      63.201  50.242  65.174  1.00  0.00           O  
ATOM   1501  N   SER   112      64.368  51.996  65.768  1.00  0.00           N  
ATOM   1502  H   SER   112      64.490  51.568  66.674  1.00  0.00           H  
ATOM   1503  CA  SER   112      64.873  53.380  65.701  1.00  0.00           C  
ATOM   1504  HA  SER   112      64.893  53.721  66.736  1.00  0.00           H  
ATOM   1505  CB  SER   112      66.342  53.304  65.137  1.00  0.00           C  
ATOM   1506  HB2 SER   112      66.993  52.564  65.603  1.00  0.00           H  
ATOM   1507  HB3 SER   112      66.247  53.063  64.078  1.00  0.00           H  
ATOM   1508  OG  SER   112      66.952  54.627  65.032  1.00  0.00           O  
ATOM   1509  HG  SER   112      66.728  54.917  64.145  1.00  0.00           H  
ATOM   1510  C   SER   112      63.929  54.449  65.071  1.00  0.00           C  
ATOM   1511  O   SER   112      64.314  54.970  64.029  1.00  0.00           O  
ATOM   1512  N   TYR   113      62.666  54.674  65.482  1.00  0.00           N  
ATOM   1513  H   TYR   113      62.064  55.181  64.850  1.00  0.00           H  
ATOM   1514  CA  TYR   113      62.159  54.122  66.749  1.00  0.00           C  
ATOM   1515  HA  TYR   113      62.828  53.391  67.202  1.00  0.00           H  
ATOM   1516  CB  TYR   113      62.141  55.334  67.688  1.00  0.00           C  
ATOM   1517  HB2 TYR   113      61.328  55.939  67.286  1.00  0.00           H  
ATOM   1518  HB3 TYR   113      62.056  54.916  68.690  1.00  0.00           H  
ATOM   1519  CG  TYR   113      63.380  56.243  67.779  1.00  0.00           C  
ATOM   1520  CD1 TYR   113      64.332  56.087  68.795  1.00  0.00           C  
ATOM   1521  HD1 TYR   113      64.157  55.310  69.524  1.00  0.00           H  
ATOM   1522  CE1 TYR   113      65.323  57.027  68.989  1.00  0.00           C  
ATOM   1523  HE1 TYR   113      66.025  56.943  69.805  1.00  0.00           H  
ATOM   1524  CZ  TYR   113      65.428  58.164  68.159  1.00  0.00           C  
ATOM   1525  OH  TYR   113      66.380  59.090  68.272  1.00  0.00           O  
ATOM   1526  HH  TYR   113      66.437  59.647  67.493  1.00  0.00           H  
ATOM   1527  CE2 TYR   113      64.559  58.281  67.059  1.00  0.00           C  
ATOM   1528  HE2 TYR   113      64.588  59.205  66.500  1.00  0.00           H  
ATOM   1529  CD2 TYR   113      63.538  57.336  66.906  1.00  0.00           C  
ATOM   1530  HD2 TYR   113      63.021  57.355  65.958  1.00  0.00           H  
ATOM   1531  C   TYR   113      60.749  53.527  66.738  1.00  0.00           C  
ATOM   1532  O   TYR   113      59.753  54.185  66.324  1.00  0.00           O  
ATOM   1533  N   GLY   114      60.666  52.288  67.206  1.00  0.00           N  
ATOM   1534  H   GLY   114      61.475  51.878  67.651  1.00  0.00           H  
ATOM   1535  CA  GLY   114      59.519  51.464  66.905  1.00  0.00           C  
ATOM   1536  HA2 GLY   114      59.690  50.399  67.065  1.00  0.00           H  
ATOM   1537  HA3 GLY   114      58.700  51.782  67.549  1.00  0.00           H  
ATOM   1538  C   GLY   114      59.040  51.477  65.421  1.00  0.00           C  
ATOM   1539  O   GLY   114      59.880  51.188  64.602  1.00  0.00           O  
ATOM   1540  N   SER   115      57.786  51.750  65.055  1.00  0.00           N  
ATOM   1541  H   SER   115      57.598  51.610  64.073  1.00  0.00           H  
ATOM   1542  CA  SER   115      56.681  52.187  65.873  1.00  0.00           C  
ATOM   1543  HA  SER   115      56.927  52.931  66.630  1.00  0.00           H  
ATOM   1544  CB  SER   115      55.525  52.809  64.982  1.00  0.00           C  
ATOM   1545  HB2 SER   115      54.659  53.081  65.586  1.00  0.00           H  
ATOM   1546  HB3 SER   115      55.957  53.746  64.629  1.00  0.00           H  
ATOM   1547  OG  SER   115      54.939  52.006  63.988  1.00  0.00           O  
ATOM   1548  HG  SER   115      54.482  52.577  63.366  1.00  0.00           H  
ATOM   1549  C   SER   115      55.971  51.075  66.626  1.00  0.00           C  
ATOM   1550  O   SER   115      55.353  51.344  67.678  1.00  0.00           O  
ATOM   1551  N   SER   116      55.987  49.802  66.179  1.00  0.00           N  
ATOM   1552  H   SER   116      56.293  49.615  65.235  1.00  0.00           H  
ATOM   1553  CA  SER   116      55.552  48.607  66.900  1.00  0.00           C  
ATOM   1554  HA  SER   116      54.523  48.544  67.254  1.00  0.00           H  
ATOM   1555  CB  SER   116      55.554  47.503  65.841  1.00  0.00           C  
ATOM   1556  HB2 SER   116      54.945  47.738  64.968  1.00  0.00           H  
ATOM   1557  HB3 SER   116      56.580  47.326  65.519  1.00  0.00           H  
ATOM   1558  OG  SER   116      55.106  46.256  66.269  1.00  0.00           O  
ATOM   1559  HG  SER   116      54.232  46.209  65.873  1.00  0.00           H  
ATOM   1560  C   SER   116      56.544  48.266  67.995  1.00  0.00           C  
ATOM   1561  O   SER   116      57.772  48.473  67.919  1.00  0.00           O  
ATOM   1562  N   SER   117      55.992  47.744  69.074  1.00  0.00           N  
ATOM   1563  H   SER   117      55.020  47.472  69.052  1.00  0.00           H  
ATOM   1564  CA  SER   117      56.759  47.209  70.189  1.00  0.00           C  
ATOM   1565  HA  SER   117      57.370  48.036  70.552  1.00  0.00           H  
ATOM   1566  CB  SER   117      55.788  46.822  71.290  1.00  0.00           C  
ATOM   1567  HB2 SER   117      56.329  46.480  72.172  1.00  0.00           H  
ATOM   1568  HB3 SER   117      55.260  47.707  71.646  1.00  0.00           H  
ATOM   1569  OG  SER   117      54.890  45.805  70.908  1.00  0.00           O  
ATOM   1570  HG  SER   117      54.284  46.009  70.192  1.00  0.00           H  
ATOM   1571  C   SER   117      57.656  45.991  69.829  1.00  0.00           C  
ATOM   1572  O   SER   117      57.605  45.428  68.780  1.00  0.00           O  
ATOM   1573  N   GLN   118      58.451  45.625  70.797  1.00  0.00           N  
ATOM   1574  H   GLN   118      58.749  46.282  71.504  1.00  0.00           H  
ATOM   1575  CA  GLN   118      59.359  44.420  70.743  1.00  0.00           C  
ATOM   1576  HA  GLN   118      59.794  44.280  71.733  1.00  0.00           H  
ATOM   1577  CB  GLN   118      58.481  43.200  70.646  1.00  0.00           C  
ATOM   1578  HB2 GLN   118      58.106  43.102  69.628  1.00  0.00           H  
ATOM   1579  HB3 GLN   118      59.037  42.290  70.871  1.00  0.00           H  
ATOM   1580  CG  GLN   118      57.321  42.972  71.653  1.00  0.00           C  
ATOM   1581  HG2 GLN   118      56.451  43.618  71.534  1.00  0.00           H  
ATOM   1582  HG3 GLN   118      57.003  41.930  71.701  1.00  0.00           H  
ATOM   1583  CD  GLN   118      57.796  43.183  73.030  1.00  0.00           C  
ATOM   1584  OE1 GLN   118      58.852  42.794  73.380  1.00  0.00           O  
ATOM   1585  NE2 GLN   118      56.971  43.631  73.956  1.00  0.00           N  
ATOM   1586 HE21 GLN   118      56.038  43.849  73.639  1.00  0.00           H  
ATOM   1587 HE22 GLN   118      57.366  43.680  74.885  1.00  0.00           H  
ATOM   1588  C   GLN   118      60.500  44.519  69.665  1.00  0.00           C  
ATOM   1589  O   GLN   118      60.527  45.441  68.874  1.00  0.00           O  
ATOM   1590  N   SER   119      61.567  43.748  69.654  1.00  0.00           N  
ATOM   1591  H   SER   119      62.371  44.002  69.098  1.00  0.00           H  
ATOM   1592  CA  SER   119      61.829  42.634  70.599  1.00  0.00           C  
ATOM   1593  HA  SER   119      61.119  42.660  71.426  1.00  0.00           H  
ATOM   1594  CB  SER   119      61.542  41.249  69.958  1.00  0.00           C  
ATOM   1595  HB2 SER   119      60.530  41.321  69.560  1.00  0.00           H  
ATOM   1596  HB3 SER   119      62.196  41.059  69.107  1.00  0.00           H  
ATOM   1597  OG  SER   119      61.659  40.147  70.891  1.00  0.00           O  
ATOM   1598  HG  SER   119      62.243  39.442  70.601  1.00  0.00           H  
ATOM   1599  C   SER   119      63.187  42.421  71.171  1.00  0.00           C  
ATOM   1600  O   SER   119      64.248  42.538  70.506  1.00  0.00           O  
ATOM   1601  N   SER   120      63.262  42.244  72.522  1.00  0.00           N  
ATOM   1602  H   SER   120      62.400  42.161  73.041  1.00  0.00           H  
ATOM   1603  CA  SER   120      64.556  41.906  73.224  1.00  0.00           C  
ATOM   1604  HA  SER   120      65.177  42.799  73.151  1.00  0.00           H  
ATOM   1605  CB  SER   120      64.201  41.616  74.689  1.00  0.00           C  
ATOM   1606  HB2 SER   120      63.610  42.405  75.154  1.00  0.00           H  
ATOM   1607  HB3 SER   120      63.695  40.657  74.803  1.00  0.00           H  
ATOM   1608  OG  SER   120      65.415  41.487  75.372  1.00  0.00           O  
ATOM   1609  HG  SER   120      65.290  41.822  76.263  1.00  0.00           H  
ATOM   1610  C   SER   120      65.301  40.659  72.564  1.00  0.00           C  
ATOM   1611  O   SER   120      64.590  39.788  72.054  1.00  0.00           O  
ATOM   1612  N   SER   121      66.615  40.509  72.499  1.00  0.00           N  
ATOM   1613  H   SER   121      66.965  39.822  71.847  1.00  0.00           H  
ATOM   1614  CA  SER   121      67.674  41.435  72.945  1.00  0.00           C  
ATOM   1615  HA  SER   121      67.543  41.479  74.027  1.00  0.00           H  
ATOM   1616  CB  SER   121      69.083  40.750  72.607  1.00  0.00           C  
ATOM   1617  HB2 SER   121      69.165  39.814  73.160  1.00  0.00           H  
ATOM   1618  HB3 SER   121      69.143  40.701  71.520  1.00  0.00           H  
ATOM   1619  OG  SER   121      70.134  41.567  73.130  1.00  0.00           O  
ATOM   1620  HG  SER   121      70.034  41.458  74.079  1.00  0.00           H  
ATOM   1621  C   SER   121      67.604  42.721  72.251  1.00  0.00           C  
ATOM   1622  O   SER   121      67.367  42.748  71.021  1.00  0.00           O  
ATOM   1623  N   TYR   122      67.801  43.830  72.964  1.00  0.00           N  
ATOM   1624  H   TYR   122      68.020  43.793  73.949  1.00  0.00           H  
ATOM   1625  CA  TYR   122      67.622  45.145  72.331  1.00  0.00           C  
ATOM   1626  HA  TYR   122      67.167  45.035  71.346  1.00  0.00           H  
ATOM   1627  CB  TYR   122      66.886  46.126  73.210  1.00  0.00           C  
ATOM   1628  HB2 TYR   122      67.348  46.288  74.184  1.00  0.00           H  
ATOM   1629  HB3 TYR   122      67.046  47.060  72.671  1.00  0.00           H  
ATOM   1630  CG  TYR   122      65.363  45.859  73.464  1.00  0.00           C  
ATOM   1631  CD1 TYR   122      64.827  45.410  74.690  1.00  0.00           C  
ATOM   1632  HD1 TYR   122      65.582  45.236  75.443  1.00  0.00           H  
ATOM   1633  CE1 TYR   122      63.455  45.126  74.943  1.00  0.00           C  
ATOM   1634  HE1 TYR   122      63.091  44.674  75.854  1.00  0.00           H  
ATOM   1635  CZ  TYR   122      62.551  45.477  73.871  1.00  0.00           C  
ATOM   1636  OH  TYR   122      61.222  45.203  74.008  1.00  0.00           O  
ATOM   1637  HH  TYR   122      61.024  45.139  74.945  1.00  0.00           H  
ATOM   1638  CE2 TYR   122      63.009  45.997  72.655  1.00  0.00           C  
ATOM   1639  HE2 TYR   122      62.296  46.236  71.880  1.00  0.00           H  
ATOM   1640  CD2 TYR   122      64.388  46.165  72.416  1.00  0.00           C  
ATOM   1641  HD2 TYR   122      64.659  46.626  71.477  1.00  0.00           H  
ATOM   1642  C   TYR   122      69.012  45.771  72.063  1.00  0.00           C  
ATOM   1643  O   TYR   122      69.853  45.967  72.963  1.00  0.00           O  
ATOM   1644  N   GLY   123      69.272  46.317  70.827  1.00  0.00           N  
ATOM   1645  H   GLY   123      70.181  46.743  70.710  1.00  0.00           H  
ATOM   1646  CA  GLY   123      68.342  46.429  69.673  1.00  0.00           C  
ATOM   1647  HA2 GLY   123      68.158  45.522  69.097  1.00  0.00           H  
ATOM   1648  HA3 GLY   123      67.289  46.587  69.909  1.00  0.00           H  
ATOM   1649  C   GLY   123      68.752  47.492  68.669  1.00  0.00           C  
ATOM   1650  O   GLY   123      69.924  47.865  68.580  1.00  0.00           O  
ATOM   1651  N   GLN   124      67.741  48.165  68.101  1.00  0.00           N  
ATOM   1652  H   GLN   124      66.828  47.900  68.440  1.00  0.00           H  
ATOM   1653  CA  GLN   124      67.769  49.461  67.383  1.00  0.00           C  
ATOM   1654  HA  GLN   124      68.743  49.947  67.436  1.00  0.00           H  
ATOM   1655  CB  GLN   124      67.652  49.326  65.881  1.00  0.00           C  
ATOM   1656  HB2 GLN   124      66.761  48.750  65.629  1.00  0.00           H  
ATOM   1657  HB3 GLN   124      67.671  50.317  65.428  1.00  0.00           H  
ATOM   1658  CG  GLN   124      68.749  48.482  65.172  1.00  0.00           C  
ATOM   1659  HG2 GLN   124      69.248  47.878  65.930  1.00  0.00           H  
ATOM   1660  HG3 GLN   124      68.120  47.788  64.614  1.00  0.00           H  
ATOM   1661  CD  GLN   124      69.739  49.263  64.333  1.00  0.00           C  
ATOM   1662  OE1 GLN   124      70.493  50.106  64.860  1.00  0.00           O  
ATOM   1663  NE2 GLN   124      69.780  49.057  63.066  1.00  0.00           N  
ATOM   1664 HE21 GLN   124      69.063  48.465  62.672  1.00  0.00           H  
ATOM   1665 HE22 GLN   124      70.573  49.427  62.562  1.00  0.00           H  
ATOM   1666  C   GLN   124      66.655  50.316  67.906  1.00  0.00           C  
ATOM   1667  O   GLN   124      65.538  49.993  67.670  1.00  0.00           O  
ATOM   1668  N   PRO   125      67.029  51.434  68.561  1.00  0.00           N  
ATOM   1669  CD  PRO   125      66.124  52.358  69.164  1.00  0.00           C  
ATOM   1670  HD2 PRO   125      65.361  51.840  69.745  1.00  0.00           H  
ATOM   1671  HD3 PRO   125      65.727  52.921  68.319  1.00  0.00           H  
ATOM   1672  CG  PRO   125      66.893  53.310  70.054  1.00  0.00           C  
ATOM   1673  HG2 PRO   125      66.955  53.003  71.098  1.00  0.00           H  
ATOM   1674  HG3 PRO   125      66.511  54.331  70.060  1.00  0.00           H  
ATOM   1675  CB  PRO   125      68.261  53.245  69.539  1.00  0.00           C  
ATOM   1676  HB2 PRO   125      68.968  53.429  70.349  1.00  0.00           H  
ATOM   1677  HB3 PRO   125      68.341  54.089  68.855  1.00  0.00           H  
ATOM   1678  CA  PRO   125      68.408  51.809  68.948  1.00  0.00           C  
ATOM   1679  HA  PRO   125      68.999  51.900  68.036  1.00  0.00           H  
ATOM   1680  C   PRO   125      69.006  50.757  69.884  1.00  0.00           C  
ATOM   1681  O   PRO   125      68.327  49.872  70.439  1.00  0.00           O  
ATOM   1682  N   GLN   126      70.346  50.705  69.868  1.00  0.00           N  
ATOM   1683  H   GLN   126      70.843  51.437  69.381  1.00  0.00           H  
ATOM   1684  CA  GLN   126      71.149  49.836  70.750  1.00  0.00           C  
ATOM   1685  HA  GLN   126      70.947  48.811  70.440  1.00  0.00           H  
ATOM   1686  CB  GLN   126      72.618  49.998  70.556  1.00  0.00           C  
ATOM   1687  HB2 GLN   126      72.870  49.669  69.549  1.00  0.00           H  
ATOM   1688  HB3 GLN   126      72.853  51.054  70.691  1.00  0.00           H  
ATOM   1689  CG  GLN   126      73.586  49.288  71.500  1.00  0.00           C  
ATOM   1690  HG2 GLN   126      74.615  49.360  71.147  1.00  0.00           H  
ATOM   1691  HG3 GLN   126      73.515  49.860  72.425  1.00  0.00           H  
ATOM   1692  CD  GLN   126      73.328  47.822  71.889  1.00  0.00           C  
ATOM   1693  OE1 GLN   126      72.455  47.090  71.445  1.00  0.00           O  
ATOM   1694  NE2 GLN   126      73.827  47.314  72.984  1.00  0.00           N  
ATOM   1695 HE21 GLN   126      74.394  47.877  73.602  1.00  0.00           H  
ATOM   1696 HE22 GLN   126      73.655  46.332  73.147  1.00  0.00           H  
ATOM   1697  C   GLN   126      70.706  50.017  72.236  1.00  0.00           C  
ATOM   1698  O   GLN   126      70.486  51.132  72.679  1.00  0.00           O  
ATOM   1699  N   SER   127      70.551  48.947  72.976  1.00  0.00           N  
ATOM   1700  H   SER   127      70.778  48.131  72.426  1.00  0.00           H  
ATOM   1701  CA  SER   127      70.707  48.944  74.516  1.00  0.00           C  
ATOM   1702  HA  SER   127      70.865  47.928  74.878  1.00  0.00           H  
ATOM   1703  CB  SER   127      71.963  49.737  74.917  1.00  0.00           C  
ATOM   1704  HB2 SER   127      72.847  49.448  74.349  1.00  0.00           H  
ATOM   1705  HB3 SER   127      71.682  50.763  74.681  1.00  0.00           H  
ATOM   1706  OG  SER   127      72.263  49.908  76.276  1.00  0.00           O  
ATOM   1707  HG  SER   127      71.546  50.372  76.713  1.00  0.00           H  
ATOM   1708  C   SER   127      69.488  49.337  75.254  1.00  0.00           C  
ATOM   1709  O   SER   127      69.218  48.804  76.344  1.00  0.00           O  
ATOM   1710  N   GLY   128      68.626  50.214  74.710  1.00  0.00           N  
ATOM   1711  H   GLY   128      68.758  50.567  73.772  1.00  0.00           H  
ATOM   1712  CA  GLY   128      67.250  50.503  75.246  1.00  0.00           C  
ATOM   1713  HA2 GLY   128      66.681  49.580  75.364  1.00  0.00           H  
ATOM   1714  HA3 GLY   128      67.488  50.973  76.200  1.00  0.00           H  
ATOM   1715  C   GLY   128      66.451  51.559  74.466  1.00  0.00           C  
ATOM   1716  O   GLY   128      66.982  52.597  74.126  1.00  0.00           O  
ATOM   1717  N   SER   129      65.178  51.357  74.334  1.00  0.00           N  
ATOM   1718  H   SER   129      64.800  52.101  73.766  1.00  0.00           H  
ATOM   1719  CA  SER   129      64.214  50.471  74.939  1.00  0.00           C  
ATOM   1720  HA  SER   129      63.263  51.002  74.901  1.00  0.00           H  
ATOM   1721  CB  SER   129      63.940  49.180  74.177  1.00  0.00           C  
ATOM   1722  HB2 SER   129      64.842  48.576  74.273  1.00  0.00           H  
ATOM   1723  HB3 SER   129      63.110  48.666  74.663  1.00  0.00           H  
ATOM   1724  OG  SER   129      63.586  49.403  72.785  1.00  0.00           O  
ATOM   1725  HG  SER   129      64.360  49.206  72.253  1.00  0.00           H  
ATOM   1726  C   SER   129      64.445  50.275  76.489  1.00  0.00           C  
ATOM   1727  O   SER   129      64.910  49.187  76.856  1.00  0.00           O  
ATOM   1728  N   TYR   130      64.363  51.266  77.286  1.00  0.00           N  
ATOM   1729  H   TYR   130      64.241  52.146  76.805  1.00  0.00           H  
ATOM   1730  CA  TYR   130      64.832  51.253  78.636  1.00  0.00           C  
ATOM   1731  HA  TYR   130      64.844  50.258  79.080  1.00  0.00           H  
ATOM   1732  CB  TYR   130      66.387  51.547  78.682  1.00  0.00           C  
ATOM   1733  HB2 TYR   130      66.767  50.597  78.305  1.00  0.00           H  
ATOM   1734  HB3 TYR   130      66.582  52.342  77.963  1.00  0.00           H  
ATOM   1735  CG  TYR   130      66.985  51.753  80.006  1.00  0.00           C  
ATOM   1736  CD1 TYR   130      67.443  52.975  80.447  1.00  0.00           C  
ATOM   1737  HD1 TYR   130      67.500  53.776  79.724  1.00  0.00           H  
ATOM   1738  CE1 TYR   130      67.975  53.114  81.755  1.00  0.00           C  
ATOM   1739  HE1 TYR   130      68.390  54.042  82.120  1.00  0.00           H  
ATOM   1740  CZ  TYR   130      68.042  51.939  82.600  1.00  0.00           C  
ATOM   1741  OH  TYR   130      68.580  51.918  83.820  1.00  0.00           O  
ATOM   1742  HH  TYR   130      69.130  52.689  83.976  1.00  0.00           H  
ATOM   1743  CE2 TYR   130      67.539  50.704  82.122  1.00  0.00           C  
ATOM   1744  HE2 TYR   130      67.585  49.776  82.672  1.00  0.00           H  
ATOM   1745  CD2 TYR   130      66.958  50.693  80.870  1.00  0.00           C  
ATOM   1746  HD2 TYR   130      66.557  49.728  80.599  1.00  0.00           H  
ATOM   1747  C   TYR   130      64.200  52.356  79.470  1.00  0.00           C  
ATOM   1748  O   TYR   130      64.477  53.551  79.296  1.00  0.00           O  
ATOM   1749  N   SER   131      63.152  52.165  80.358  1.00  0.00           N  
ATOM   1750  H   SER   131      62.547  52.974  80.399  1.00  0.00           H  
ATOM   1751  CA  SER   131      62.430  50.917  80.609  1.00  0.00           C  
ATOM   1752  HA  SER   131      61.621  51.245  81.262  1.00  0.00           H  
ATOM   1753  CB  SER   131      61.776  50.296  79.368  1.00  0.00           C  
ATOM   1754  HB2 SER   131      62.495  49.855  78.679  1.00  0.00           H  
ATOM   1755  HB3 SER   131      61.226  49.433  79.744  1.00  0.00           H  
ATOM   1756  OG  SER   131      60.994  51.289  78.753  1.00  0.00           O  
ATOM   1757  HG  SER   131      60.080  51.131  79.003  1.00  0.00           H  
ATOM   1758  C   SER   131      63.249  49.996  81.491  1.00  0.00           C  
ATOM   1759  O   SER   131      64.148  49.346  81.010  1.00  0.00           O  
ATOM   1760  N   GLN   132      63.083  49.924  82.865  1.00  0.00           N  
ATOM   1761  H   GLN   132      63.679  49.309  83.400  1.00  0.00           H  
ATOM   1762  CA  GLN   132      61.905  50.363  83.702  1.00  0.00           C  
ATOM   1763  HA  GLN   132      61.663  51.366  83.350  1.00  0.00           H  
ATOM   1764  CB  GLN   132      60.727  49.428  83.560  1.00  0.00           C  
ATOM   1765  HB2 GLN   132      60.323  49.334  82.552  1.00  0.00           H  
ATOM   1766  HB3 GLN   132      61.103  48.414  83.692  1.00  0.00           H  
ATOM   1767  CG  GLN   132      59.522  49.819  84.383  1.00  0.00           C  
ATOM   1768  HG2 GLN   132      58.904  48.922  84.381  1.00  0.00           H  
ATOM   1769  HG3 GLN   132      59.686  50.036  85.439  1.00  0.00           H  
ATOM   1770  CD  GLN   132      58.664  51.035  83.734  1.00  0.00           C  
ATOM   1771  OE1 GLN   132      58.928  51.685  82.730  1.00  0.00           O  
ATOM   1772  NE2 GLN   132      57.565  51.317  84.451  1.00  0.00           N  
ATOM   1773 HE21 GLN   132      57.442  50.965  85.390  1.00  0.00           H  
ATOM   1774 HE22 GLN   132      56.941  51.953  83.975  1.00  0.00           H  
ATOM   1775  C   GLN   132      62.379  50.399  85.168  1.00  0.00           C  
ATOM   1776  O   GLN   132      62.813  49.397  85.733  1.00  0.00           O  
ATOM   1777  N   GLN   133      62.179  51.513  85.854  1.00  0.00           N  
ATOM   1778  H   GLN   133      61.929  52.299  85.271  1.00  0.00           H  
ATOM   1779  CA  GLN   133      62.380  51.670  87.351  1.00  0.00           C  
ATOM   1780  HA  GLN   133      62.636  52.724  87.459  1.00  0.00           H  
ATOM   1781  CB  GLN   133      61.110  51.273  88.162  1.00  0.00           C  
ATOM   1782  HB2 GLN   133      60.873  50.212  88.076  1.00  0.00           H  
ATOM   1783  HB3 GLN   133      61.381  51.546  89.182  1.00  0.00           H  
ATOM   1784  CG  GLN   133      59.908  52.139  87.816  1.00  0.00           C  
ATOM   1785  HG2 GLN   133      60.304  53.152  87.752  1.00  0.00           H  
ATOM   1786  HG3 GLN   133      59.452  51.742  86.909  1.00  0.00           H  
ATOM   1787  CD  GLN   133      58.850  52.299  88.967  1.00  0.00           C  
ATOM   1788  OE1 GLN   133      58.697  51.475  89.809  1.00  0.00           O  
ATOM   1789  NE2 GLN   133      58.058  53.389  89.000  1.00  0.00           N  
ATOM   1790 HE21 GLN   133      58.254  54.030  88.244  1.00  0.00           H  
ATOM   1791 HE22 GLN   133      57.261  53.464  89.615  1.00  0.00           H  
ATOM   1792  C   GLN   133      63.688  50.971  87.898  1.00  0.00           C  
ATOM   1793  O   GLN   133      63.696  50.182  88.812  1.00  0.00           O  
ATOM   1794  N   PRO   134      64.879  51.399  87.395  1.00  0.00           N  
ATOM   1795  CD  PRO   134      66.135  50.865  87.974  1.00  0.00           C  
ATOM   1796  HD2 PRO   134      66.058  49.779  87.940  1.00  0.00           H  
ATOM   1797  HD3 PRO   134      66.207  51.252  88.991  1.00  0.00           H  
ATOM   1798  CG  PRO   134      67.314  51.470  87.171  1.00  0.00           C  
ATOM   1799  HG2 PRO   134      67.459  50.871  86.273  1.00  0.00           H  
ATOM   1800  HG3 PRO   134      68.263  51.550  87.701  1.00  0.00           H  
ATOM   1801  CB  PRO   134      66.675  52.721  86.667  1.00  0.00           C  
ATOM   1802  HB2 PRO   134      67.264  52.993  85.791  1.00  0.00           H  
ATOM   1803  HB3 PRO   134      66.770  53.490  87.435  1.00  0.00           H  
ATOM   1804  CA  PRO   134      65.260  52.382  86.334  1.00  0.00           C  
ATOM   1805  HA  PRO   134      64.562  53.215  86.417  1.00  0.00           H  
ATOM   1806  C   PRO   134      65.273  51.836  84.875  1.00  0.00           C  
ATOM   1807  O   PRO   134      65.495  50.661  84.577  1.00  0.00           O  
ATOM   1808  N   SER   135      65.021  52.647  83.873  1.00  0.00           N  
ATOM   1809  H   SER   135      65.044  52.143  82.998  1.00  0.00           H  
ATOM   1810  CA  SER   135      64.582  54.086  83.816  1.00  0.00           C  
ATOM   1811  HA  SER   135      65.347  54.740  84.234  1.00  0.00           H  
ATOM   1812  CB  SER   135      64.373  54.516  82.360  1.00  0.00           C  
ATOM   1813  HB2 SER   135      65.130  54.141  81.671  1.00  0.00           H  
ATOM   1814  HB3 SER   135      63.391  54.299  81.940  1.00  0.00           H  
ATOM   1815  OG  SER   135      64.357  55.911  82.257  1.00  0.00           O  
ATOM   1816  HG  SER   135      65.022  56.284  81.675  1.00  0.00           H  
ATOM   1817  C   SER   135      63.316  54.457  84.553  1.00  0.00           C  
ATOM   1818  O   SER   135      62.303  53.720  84.444  1.00  0.00           O  
ATOM   1819  N   TYR   136      63.329  55.514  85.328  1.00  0.00           N  
ATOM   1820  H   TYR   136      64.171  56.067  85.397  1.00  0.00           H  
ATOM   1821  CA  TYR   136      62.140  55.987  86.053  1.00  0.00           C  
ATOM   1822  HA  TYR   136      61.497  55.153  86.332  1.00  0.00           H  
ATOM   1823  CB  TYR   136      62.670  56.599  87.392  1.00  0.00           C  
ATOM   1824  HB2 TYR   136      63.568  57.214  87.444  1.00  0.00           H  
ATOM   1825  HB3 TYR   136      61.912  57.322  87.693  1.00  0.00           H  
ATOM   1826  CG  TYR   136      62.802  55.550  88.514  1.00  0.00           C  
ATOM   1827  CD1 TYR   136      61.792  55.432  89.406  1.00  0.00           C  
ATOM   1828  HD1 TYR   136      60.915  56.059  89.348  1.00  0.00           H  
ATOM   1829  CE1 TYR   136      61.904  54.502  90.417  1.00  0.00           C  
ATOM   1830  HE1 TYR   136      61.111  54.309  91.125  1.00  0.00           H  
ATOM   1831  CZ  TYR   136      62.997  53.624  90.486  1.00  0.00           C  
ATOM   1832  OH  TYR   136      63.139  52.725  91.475  1.00  0.00           O  
ATOM   1833  HH  TYR   136      62.357  52.632  92.024  1.00  0.00           H  
ATOM   1834  CE2 TYR   136      64.123  53.799  89.619  1.00  0.00           C  
ATOM   1835  HE2 TYR   136      65.022  53.222  89.781  1.00  0.00           H  
ATOM   1836  CD2 TYR   136      63.986  54.795  88.665  1.00  0.00           C  
ATOM   1837  HD2 TYR   136      64.828  55.106  88.064  1.00  0.00           H  
ATOM   1838  C   TYR   136      61.218  57.042  85.351  1.00  0.00           C  
ATOM   1839  O   TYR   136      61.579  58.187  85.095  1.00  0.00           O  
ATOM   1840  N   GLY   137      59.990  56.723  84.892  1.00  0.00           N  
ATOM   1841  H   GLY   137      59.489  57.513  84.510  1.00  0.00           H  
ATOM   1842  CA  GLY   137      59.337  55.445  84.772  1.00  0.00           C  
ATOM   1843  HA2 GLY   137      58.685  55.499  83.901  1.00  0.00           H  
ATOM   1844  HA3 GLY   137      59.997  54.592  84.612  1.00  0.00           H  
ATOM   1845  C   GLY   137      58.423  55.109  85.926  1.00  0.00           C  
ATOM   1846  O   GLY   137      58.745  55.168  87.082  1.00  0.00           O  
ATOM   1847  N   GLY   138      57.216  54.636  85.558  1.00  0.00           N  
ATOM   1848  H   GLY   138      57.125  54.779  84.562  1.00  0.00           H  
ATOM   1849  CA  GLY   138      56.130  54.017  86.356  1.00  0.00           C  
ATOM   1850  HA2 GLY   138      55.289  53.895  85.673  1.00  0.00           H  
ATOM   1851  HA3 GLY   138      56.385  53.005  86.673  1.00  0.00           H  
ATOM   1852  C   GLY   138      55.571  54.777  87.637  1.00  0.00           C  
ATOM   1853  O   GLY   138      55.863  56.008  87.822  1.00  0.00           O  
ATOM   1854  N   GLN   139      54.727  54.174  88.522  1.00  0.00           N  
ATOM   1855  H   GLN   139      54.405  54.873  89.175  1.00  0.00           H  
ATOM   1856  CA  GLN   139      53.981  52.997  88.274  1.00  0.00           C  
ATOM   1857  HA  GLN   139      53.759  52.893  87.212  1.00  0.00           H  
ATOM   1858  CB  GLN   139      54.767  51.792  88.857  1.00  0.00           C  
ATOM   1859  HB2 GLN   139      54.153  50.910  88.678  1.00  0.00           H  
ATOM   1860  HB3 GLN   139      55.764  51.778  88.417  1.00  0.00           H  
ATOM   1861  CG  GLN   139      55.176  51.822  90.402  1.00  0.00           C  
ATOM   1862  HG2 GLN   139      56.073  52.434  90.496  1.00  0.00           H  
ATOM   1863  HG3 GLN   139      54.365  52.265  90.979  1.00  0.00           H  
ATOM   1864  CD  GLN   139      55.464  50.441  90.987  1.00  0.00           C  
ATOM   1865  OE1 GLN   139      55.073  49.400  90.414  1.00  0.00           O  
ATOM   1866  NE2 GLN   139      56.150  50.444  92.110  1.00  0.00           N  
ATOM   1867 HE21 GLN   139      56.540  51.293  92.493  1.00  0.00           H  
ATOM   1868 HE22 GLN   139      56.687  49.615  92.324  1.00  0.00           H  
ATOM   1869  C   GLN   139      52.551  53.070  88.951  1.00  0.00           C  
ATOM   1870  O   GLN   139      52.029  52.080  89.316  1.00  0.00           O  
ATOM   1871  N   GLN   140      51.931  54.213  89.097  1.00  0.00           N  
ATOM   1872  H   GLN   140      52.379  55.015  88.677  1.00  0.00           H  
ATOM   1873  CA  GLN   140      50.721  54.472  89.908  1.00  0.00           C  
ATOM   1874  HA  GLN   140      50.543  55.543  89.810  1.00  0.00           H  
ATOM   1875  CB  GLN   140      49.502  53.809  89.180  1.00  0.00           C  
ATOM   1876  HB2 GLN   140      49.476  52.719  89.194  1.00  0.00           H  
ATOM   1877  HB3 GLN   140      48.552  54.004  89.677  1.00  0.00           H  
ATOM   1878  CG  GLN   140      49.301  54.221  87.657  1.00  0.00           C  
ATOM   1879  HG2 GLN   140      50.248  53.896  87.225  1.00  0.00           H  
ATOM   1880  HG3 GLN   140      48.537  53.625  87.159  1.00  0.00           H  
ATOM   1881  CD  GLN   140      49.124  55.748  87.334  1.00  0.00           C  
ATOM   1882  OE1 GLN   140      48.890  56.527  88.225  1.00  0.00           O  
ATOM   1883  NE2 GLN   140      49.152  56.184  86.085  1.00  0.00           N  
ATOM   1884 HE21 GLN   140      49.489  55.612  85.324  1.00  0.00           H  
ATOM   1885 HE22 GLN   140      49.218  57.184  85.959  1.00  0.00           H  
ATOM   1886  C   GLN   140      50.871  54.236  91.386  1.00  0.00           C  
ATOM   1887  O   GLN   140      49.870  53.936  92.048  1.00  0.00           O  
ATOM   1888  N   GLN   141      52.106  54.335  92.002  1.00  0.00           N  
ATOM   1889  H   GLN   141      52.857  54.844  91.558  1.00  0.00           H  
ATOM   1890  CA  GLN   141      52.351  54.078  93.403  1.00  0.00           C  
ATOM   1891  HA  GLN   141      51.490  53.957  94.060  1.00  0.00           H  
ATOM   1892  CB  GLN   141      53.036  52.630  93.529  1.00  0.00           C  
ATOM   1893  HB2 GLN   141      53.975  52.583  92.978  1.00  0.00           H  
ATOM   1894  HB3 GLN   141      53.205  52.541  94.603  1.00  0.00           H  
ATOM   1895  CG  GLN   141      52.047  51.557  93.130  1.00  0.00           C  
ATOM   1896  HG2 GLN   141      51.045  51.897  93.389  1.00  0.00           H  
ATOM   1897  HG3 GLN   141      52.087  51.471  92.044  1.00  0.00           H  
ATOM   1898  CD  GLN   141      52.358  50.136  93.643  1.00  0.00           C  
ATOM   1899  OE1 GLN   141      53.250  49.483  93.201  1.00  0.00           O  
ATOM   1900  NE2 GLN   141      51.664  49.596  94.605  1.00  0.00           N  
ATOM   1901 HE21 GLN   141      50.860  50.064  95.000  1.00  0.00           H  
ATOM   1902 HE22 GLN   141      52.138  48.774  94.951  1.00  0.00           H  
ATOM   1903  C   GLN   141      53.307  55.172  93.960  1.00  0.00           C  
ATOM   1904  O   GLN   141      54.388  55.275  93.412  1.00  0.00           O  
ATOM   1905  N   SER   142      52.999  56.076  94.912  1.00  0.00           N  
ATOM   1906  H   SER   142      53.759  56.714  95.096  1.00  0.00           H  
ATOM   1907  CA  SER   142      51.769  56.126  95.778  1.00  0.00           C  
ATOM   1908  HA  SER   142      52.062  56.962  96.414  1.00  0.00           H  
ATOM   1909  CB  SER   142      50.503  56.501  94.984  1.00  0.00           C  
ATOM   1910  HB2 SER   142      50.779  57.362  94.375  1.00  0.00           H  
ATOM   1911  HB3 SER   142      50.056  55.731  94.355  1.00  0.00           H  
ATOM   1912  OG  SER   142      49.466  57.013  95.831  1.00  0.00           O  
ATOM   1913  HG  SER   142      49.782  57.615  96.509  1.00  0.00           H  
ATOM   1914  C   SER   142      51.603  54.872  96.663  1.00  0.00           C  
ATOM   1915  O   SER   142      50.842  53.954  96.376  1.00  0.00           O  
ATOM   1916  N   TYR   143      52.527  54.768  97.581  1.00  0.00           N  
ATOM   1917  H   TYR   143      53.073  55.594  97.779  1.00  0.00           H  
ATOM   1918  CA  TYR   143      52.762  53.584  98.370  1.00  0.00           C  
ATOM   1919  HA  TYR   143      52.502  52.677  97.823  1.00  0.00           H  
ATOM   1920  CB  TYR   143      54.217  53.422  98.604  1.00  0.00           C  
ATOM   1921  HB2 TYR   143      54.564  54.360  99.037  1.00  0.00           H  
ATOM   1922  HB3 TYR   143      54.484  52.620  99.293  1.00  0.00           H  
ATOM   1923  CG  TYR   143      55.068  53.228  97.299  1.00  0.00           C  
ATOM   1924  CD1 TYR   143      54.994  51.990  96.632  1.00  0.00           C  
ATOM   1925  HD1 TYR   143      54.466  51.181  97.116  1.00  0.00           H  
ATOM   1926  CE1 TYR   143      55.592  51.864  95.401  1.00  0.00           C  
ATOM   1927  HE1 TYR   143      55.579  50.938  94.846  1.00  0.00           H  
ATOM   1928  CZ  TYR   143      56.392  52.856  94.867  1.00  0.00           C  
ATOM   1929  OH  TYR   143      57.059  52.553  93.766  1.00  0.00           O  
ATOM   1930  HH  TYR   143      57.883  53.046  93.794  1.00  0.00           H  
ATOM   1931  CE2 TYR   143      56.731  53.994  95.641  1.00  0.00           C  
ATOM   1932  HE2 TYR   143      57.485  54.709  95.345  1.00  0.00           H  
ATOM   1933  CD2 TYR   143      55.977  54.219  96.854  1.00  0.00           C  
ATOM   1934  HD2 TYR   143      56.127  55.117  97.435  1.00  0.00           H  
ATOM   1935  C   TYR   143      52.120  53.610  99.749  1.00  0.00           C  
ATOM   1936  O   TYR   143      52.105  54.621 100.399  1.00  0.00           O  
ATOM   1937  N   GLY   144      51.575  52.480 100.159  1.00  0.00           N  
ATOM   1938  H   GLY   144      51.704  51.701  99.529  1.00  0.00           H  
ATOM   1939  CA  GLY   144      50.782  52.296 101.341  1.00  0.00           C  
ATOM   1940  HA2 GLY   144      50.591  51.224 101.390  1.00  0.00           H  
ATOM   1941  HA3 GLY   144      51.258  52.592 102.275  1.00  0.00           H  
ATOM   1942  C   GLY   144      49.499  53.129 101.227  1.00  0.00           C  
ATOM   1943  O   GLY   144      49.231  53.857 100.283  1.00  0.00           O  
ATOM   1944  N   GLN   145      48.686  52.908 102.260  1.00  0.00           N  
ATOM   1945  H   GLN   145      48.969  52.198 102.920  1.00  0.00           H  
ATOM   1946  CA  GLN   145      47.401  53.555 102.364  1.00  0.00           C  
ATOM   1947  HA  GLN   145      46.870  53.319 101.442  1.00  0.00           H  
ATOM   1948  CB  GLN   145      46.659  52.854 103.568  1.00  0.00           C  
ATOM   1949  HB2 GLN   145      47.236  52.811 104.492  1.00  0.00           H  
ATOM   1950  HB3 GLN   145      45.773  53.429 103.840  1.00  0.00           H  
ATOM   1951  CG  GLN   145      46.155  51.432 103.189  1.00  0.00           C  
ATOM   1952  HG2 GLN   145      46.938  50.845 102.708  1.00  0.00           H  
ATOM   1953  HG3 GLN   145      45.879  51.027 104.163  1.00  0.00           H  
ATOM   1954  CD  GLN   145      44.873  51.575 102.322  1.00  0.00           C  
ATOM   1955  OE1 GLN   145      44.686  52.535 101.609  1.00  0.00           O  
ATOM   1956  NE2 GLN   145      44.014  50.557 102.268  1.00  0.00           N  
ATOM   1957 HE21 GLN   145      43.112  50.706 101.838  1.00  0.00           H  
ATOM   1958 HE22 GLN   145      44.231  49.714 102.781  1.00  0.00           H  
ATOM   1959  C   GLN   145      47.483  55.066 102.358  1.00  0.00           C  
ATOM   1960  O   GLN   145      48.237  55.671 103.033  1.00  0.00           O  
ATOM   1961  N   GLN   146      46.420  55.618 101.716  1.00  0.00           N  
ATOM   1962  H   GLN   146      45.812  55.024 101.170  1.00  0.00           H  
ATOM   1963  CA  GLN   146      46.191  57.053 101.518  1.00  0.00           C  
ATOM   1964  HA  GLN   146      47.063  57.554 101.096  1.00  0.00           H  
ATOM   1965  CB  GLN   146      45.071  57.310 100.457  1.00  0.00           C  
ATOM   1966  HB2 GLN   146      44.125  56.923 100.834  1.00  0.00           H  
ATOM   1967  HB3 GLN   146      44.889  58.355 100.205  1.00  0.00           H  
ATOM   1968  CG  GLN   146      45.384  56.699  99.047  1.00  0.00           C  
ATOM   1969  HG2 GLN   146      44.655  57.125  98.359  1.00  0.00           H  
ATOM   1970  HG3 GLN   146      46.307  57.053  98.589  1.00  0.00           H  
ATOM   1971  CD  GLN   146      45.269  55.153  98.879  1.00  0.00           C  
ATOM   1972  OE1 GLN   146      46.164  54.504  98.392  1.00  0.00           O  
ATOM   1973  NE2 GLN   146      44.161  54.533  99.172  1.00  0.00           N  
ATOM   1974 HE21 GLN   146      43.304  55.024  99.383  1.00  0.00           H  
ATOM   1975 HE22 GLN   146      44.178  53.569  98.872  1.00  0.00           H  
ATOM   1976  C   GLN   146      46.005  57.833 102.778  1.00  0.00           C  
ATOM   1977  O   GLN   146      44.887  58.057 103.344  1.00  0.00           O  
ATOM   1978  N   GLN   147      47.117  58.257 103.417  1.00  0.00           N  
ATOM   1979  H   GLN   147      47.961  58.047 102.903  1.00  0.00           H  
ATOM   1980  CA  GLN   147      47.096  59.141 104.587  1.00  0.00           C  
ATOM   1981  HA  GLN   147      46.459  58.680 105.342  1.00  0.00           H  
ATOM   1982  CB  GLN   147      48.570  59.103 105.086  1.00  0.00           C  
ATOM   1983  HB2 GLN   147      49.163  59.478 104.252  1.00  0.00           H  
ATOM   1984  HB3 GLN   147      48.685  59.823 105.896  1.00  0.00           H  
ATOM   1985  CG  GLN   147      49.134  57.737 105.443  1.00  0.00           C  
ATOM   1986  HG2 GLN   147      49.459  57.279 104.509  1.00  0.00           H  
ATOM   1987  HG3 GLN   147      50.005  58.001 106.042  1.00  0.00           H  
ATOM   1988  CD  GLN   147      48.164  56.926 106.244  1.00  0.00           C  
ATOM   1989  OE1 GLN   147      47.651  57.364 107.234  1.00  0.00           O  
ATOM   1990  NE2 GLN   147      48.000  55.657 105.982  1.00  0.00           N  
ATOM   1991 HE21 GLN   147      48.548  55.163 105.293  1.00  0.00           H  
ATOM   1992 HE22 GLN   147      47.529  55.058 106.645  1.00  0.00           H  
ATOM   1993  C   GLN   147      46.629  60.593 104.246  1.00  0.00           C  
ATOM   1994  O   GLN   147      46.371  60.987 103.094  1.00  0.00           O  
ATOM   1995  N   SER   148      46.474  61.408 105.324  1.00  0.00           N  
ATOM   1996  H   SER   148      46.700  61.015 106.227  1.00  0.00           H  
ATOM   1997  CA  SER   148      46.156  62.844 105.310  1.00  0.00           C  
ATOM   1998  HA  SER   148      45.277  63.088 104.712  1.00  0.00           H  
ATOM   1999  CB  SER   148      45.885  63.331 106.761  1.00  0.00           C  
ATOM   2000  HB2 SER   148      46.829  63.375 107.303  1.00  0.00           H  
ATOM   2001  HB3 SER   148      45.326  64.267 106.774  1.00  0.00           H  
ATOM   2002  OG  SER   148      45.012  62.385 107.353  1.00  0.00           O  
ATOM   2003  HG  SER   148      44.115  62.713 107.257  1.00  0.00           H  
ATOM   2004  C   SER   148      47.399  63.631 104.782  1.00  0.00           C  
ATOM   2005  O   SER   148      48.562  63.154 104.706  1.00  0.00           O  
ATOM   2006  N   TYR   149      47.190  64.901 104.476  1.00  0.00           N  
ATOM   2007  H   TYR   149      46.206  65.096 104.363  1.00  0.00           H  
ATOM   2008  CA  TYR   149      48.164  65.723 103.814  1.00  0.00           C  
ATOM   2009  HA  TYR   149      48.394  65.236 102.866  1.00  0.00           H  
ATOM   2010  CB  TYR   149      47.364  67.013 103.511  1.00  0.00           C  
ATOM   2011  HB2 TYR   149      46.462  66.728 102.969  1.00  0.00           H  
ATOM   2012  HB3 TYR   149      47.158  67.490 104.469  1.00  0.00           H  
ATOM   2013  CG  TYR   149      48.184  68.014 102.792  1.00  0.00           C  
ATOM   2014  CD1 TYR   149      48.568  69.188 103.381  1.00  0.00           C  
ATOM   2015  HD1 TYR   149      48.218  69.519 104.348  1.00  0.00           H  
ATOM   2016  CE1 TYR   149      49.444  70.094 102.772  1.00  0.00           C  
ATOM   2017  HE1 TYR   149      49.770  71.022 103.220  1.00  0.00           H  
ATOM   2018  CZ  TYR   149      49.904  69.861 101.484  1.00  0.00           C  
ATOM   2019  OH  TYR   149      50.871  70.683 100.984  1.00  0.00           O  
ATOM   2020  HH  TYR   149      50.938  70.522 100.040  1.00  0.00           H  
ATOM   2021  CE2 TYR   149      49.483  68.667 100.777  1.00  0.00           C  
ATOM   2022  HE2 TYR   149      49.666  68.463  99.732  1.00  0.00           H  
ATOM   2023  CD2 TYR   149      48.689  67.724 101.467  1.00  0.00           C  
ATOM   2024  HD2 TYR   149      48.368  66.818 100.975  1.00  0.00           H  
ATOM   2025  C   TYR   149      49.376  66.053 104.642  1.00  0.00           C  
ATOM   2026  O   TYR   149      49.300  66.496 105.788  1.00  0.00           O  
ATOM   2027  N   ASN   150      50.622  65.996 104.106  1.00  0.00           N  
ATOM   2028  H   ASN   150      50.634  65.488 103.233  1.00  0.00           H  
ATOM   2029  CA  ASN   150      51.829  66.465 104.732  1.00  0.00           C  
ATOM   2030  HA  ASN   150      51.660  66.786 105.760  1.00  0.00           H  
ATOM   2031  CB  ASN   150      52.755  65.291 104.857  1.00  0.00           C  
ATOM   2032  HB2 ASN   150      52.334  64.494 105.470  1.00  0.00           H  
ATOM   2033  HB3 ASN   150      52.818  64.907 103.839  1.00  0.00           H  
ATOM   2034  CG  ASN   150      54.129  65.657 105.358  1.00  0.00           C  
ATOM   2035  OD1 ASN   150      55.139  65.703 104.644  1.00  0.00           O  
ATOM   2036  ND2 ASN   150      54.164  65.872 106.659  1.00  0.00           N  
ATOM   2037 HD21 ASN   150      55.071  65.924 107.100  1.00  0.00           H  
ATOM   2038 HD22 ASN   150      53.381  65.609 107.241  1.00  0.00           H  
ATOM   2039  C   ASN   150      52.551  67.577 103.913  1.00  0.00           C  
ATOM   2040  O   ASN   150      52.927  67.365 102.711  1.00  0.00           O  
ATOM   2041  N   PRO   151      52.783  68.781 104.528  1.00  0.00           N  
ATOM   2042  CD  PRO   151      52.419  69.286 105.852  1.00  0.00           C  
ATOM   2043  HD2 PRO   151      53.342  69.223 106.429  1.00  0.00           H  
ATOM   2044  HD3 PRO   151      51.625  68.799 106.418  1.00  0.00           H  
ATOM   2045  CG  PRO   151      52.057  70.747 105.629  1.00  0.00           C  
ATOM   2046  HG2 PRO   151      52.101  71.468 106.445  1.00  0.00           H  
ATOM   2047  HG3 PRO   151      51.032  70.831 105.265  1.00  0.00           H  
ATOM   2048  CB  PRO   151      53.001  71.181 104.536  1.00  0.00           C  
ATOM   2049  HB2 PRO   151      53.908  71.547 105.019  1.00  0.00           H  
ATOM   2050  HB3 PRO   151      52.647  72.028 103.948  1.00  0.00           H  
ATOM   2051  CA  PRO   151      53.273  69.889 103.722  1.00  0.00           C  
ATOM   2052  HA  PRO   151      52.678  69.968 102.813  1.00  0.00           H  
ATOM   2053  C   PRO   151      54.797  69.704 103.325  1.00  0.00           C  
ATOM   2054  O   PRO   151      55.521  68.945 104.036  1.00  0.00           O  
ATOM   2055  N   PRO   152      55.270  70.406 102.296  1.00  0.00           N  
ATOM   2056  CD  PRO   152      54.509  71.132 101.254  1.00  0.00           C  
ATOM   2057  HD2 PRO   152      54.181  72.107 101.615  1.00  0.00           H  
ATOM   2058  HD3 PRO   152      53.556  70.738 100.901  1.00  0.00           H  
ATOM   2059  CG  PRO   152      55.398  71.225 100.063  1.00  0.00           C  
ATOM   2060  HG2 PRO   152      55.206  71.986  99.306  1.00  0.00           H  
ATOM   2061  HG3 PRO   152      55.499  70.335  99.442  1.00  0.00           H  
ATOM   2062  CB  PRO   152      56.724  71.382 100.705  1.00  0.00           C  
ATOM   2063  HB2 PRO   152      56.914  72.434 100.920  1.00  0.00           H  
ATOM   2064  HB3 PRO   152      57.451  71.054  99.962  1.00  0.00           H  
ATOM   2065  CA  PRO   152      56.675  70.523 101.929  1.00  0.00           C  
ATOM   2066  HA  PRO   152      56.926  69.480 101.734  1.00  0.00           H  
ATOM   2067  C   PRO   152      57.465  71.085 103.104  1.00  0.00           C  
ATOM   2068  O   PRO   152      56.942  71.748 104.023  1.00  0.00           O  
ATOM   2069  N   GLN   153      58.794  70.836 103.082  1.00  0.00           N  
ATOM   2070  H   GLN   153      59.146  70.177 102.402  1.00  0.00           H  
ATOM   2071  CA  GLN   153      59.770  71.266 104.122  1.00  0.00           C  
ATOM   2072  HA  GLN   153      59.490  70.962 105.130  1.00  0.00           H  
ATOM   2073  CB  GLN   153      61.117  70.478 103.851  1.00  0.00           C  
ATOM   2074  HB2 GLN   153      61.625  70.903 102.985  1.00  0.00           H  
ATOM   2075  HB3 GLN   153      61.839  70.762 104.617  1.00  0.00           H  
ATOM   2076  CG  GLN   153      60.867  68.954 103.765  1.00  0.00           C  
ATOM   2077  HG2 GLN   153      60.453  68.585 104.704  1.00  0.00           H  
ATOM   2078  HG3 GLN   153      60.116  68.787 102.993  1.00  0.00           H  
ATOM   2079  CD  GLN   153      62.056  68.149 103.320  1.00  0.00           C  
ATOM   2080  OE1 GLN   153      63.180  68.548 103.509  1.00  0.00           O  
ATOM   2081  NE2 GLN   153      61.865  67.029 102.665  1.00  0.00           N  
ATOM   2082 HE21 GLN   153      60.969  66.702 102.333  1.00  0.00           H  
ATOM   2083 HE22 GLN   153      62.670  66.529 102.313  1.00  0.00           H  
ATOM   2084  C   GLN   153      60.056  72.764 104.185  1.00  0.00           C  
ATOM   2085  O   GLN   153      60.213  73.192 105.276  1.00  0.00           O  
ATOM   2086  N   GLY   154      60.109  73.472 103.080  1.00  0.00           N  
ATOM   2087  H   GLY   154      59.966  73.025 102.186  1.00  0.00           H  
ATOM   2088  CA  GLY   154      60.463  74.877 102.900  1.00  0.00           C  
ATOM   2089  HA2 GLY   154      61.279  75.176 103.558  1.00  0.00           H  
ATOM   2090  HA3 GLY   154      60.811  75.159 101.907  1.00  0.00           H  
ATOM   2091  C   GLY   154      59.284  75.784 103.185  1.00  0.00           C  
ATOM   2092  O   GLY   154      58.145  75.486 102.640  1.00  0.00           O  
ATOM   2093  N   TYR   155      59.282  76.731 104.120  1.00  0.00           N  
ATOM   2094  H   TYR   155      60.071  77.024 104.678  1.00  0.00           H  
ATOM   2095  CA  TYR   155      58.094  77.524 104.531  1.00  0.00           C  
ATOM   2096  HA  TYR   155      57.324  76.839 104.887  1.00  0.00           H  
ATOM   2097  CB  TYR   155      58.461  78.473 105.713  1.00  0.00           C  
ATOM   2098  HB2 TYR   155      59.382  79.024 105.526  1.00  0.00           H  
ATOM   2099  HB3 TYR   155      57.715  79.262 105.811  1.00  0.00           H  
ATOM   2100  CG  TYR   155      58.525  77.870 107.064  1.00  0.00           C  
ATOM   2101  CD1 TYR   155      59.566  76.993 107.470  1.00  0.00           C  
ATOM   2102  HD1 TYR   155      60.466  76.872 106.884  1.00  0.00           H  
ATOM   2103  CE1 TYR   155      59.518  76.346 108.701  1.00  0.00           C  
ATOM   2104  HE1 TYR   155      60.385  75.810 109.056  1.00  0.00           H  
ATOM   2105  CZ  TYR   155      58.417  76.534 109.575  1.00  0.00           C  
ATOM   2106  OH  TYR   155      58.277  75.875 110.788  1.00  0.00           O  
ATOM   2107  HH  TYR   155      57.659  76.375 111.328  1.00  0.00           H  
ATOM   2108  CE2 TYR   155      57.449  77.501 109.215  1.00  0.00           C  
ATOM   2109  HE2 TYR   155      56.627  77.670 109.896  1.00  0.00           H  
ATOM   2110  CD2 TYR   155      57.484  78.160 107.973  1.00  0.00           C  
ATOM   2111  HD2 TYR   155      56.620  78.758 107.721  1.00  0.00           H  
ATOM   2112  C   TYR   155      57.498  78.336 103.408  1.00  0.00           C  
ATOM   2113  O   TYR   155      58.230  78.755 102.532  1.00  0.00           O  
ATOM   2114  N   GLY   156      56.144  78.478 103.302  1.00  0.00           N  
ATOM   2115  H   GLY   156      55.827  79.089 102.564  1.00  0.00           H  
ATOM   2116  CA  GLY   156      55.112  78.057 104.262  1.00  0.00           C  
ATOM   2117  HA2 GLY   156      55.161  76.995 104.507  1.00  0.00           H  
ATOM   2118  HA3 GLY   156      55.195  78.562 105.225  1.00  0.00           H  
ATOM   2119  C   GLY   156      53.733  78.271 103.704  1.00  0.00           C  
ATOM   2120  O   GLY   156      53.550  78.966 102.740  1.00  0.00           O  
ATOM   2121  N   GLN   157      52.709  77.717 104.365  1.00  0.00           N  
ATOM   2122  H   GLN   157      52.827  77.276 105.266  1.00  0.00           H  
ATOM   2123  CA  GLN   157      51.324  77.811 103.783  1.00  0.00           C  
ATOM   2124  HA  GLN   157      51.298  78.322 102.821  1.00  0.00           H  
ATOM   2125  CB  GLN   157      50.846  76.400 103.517  1.00  0.00           C  
ATOM   2126  HB2 GLN   157      50.826  75.873 104.471  1.00  0.00           H  
ATOM   2127  HB3 GLN   157      49.798  76.362 103.219  1.00  0.00           H  
ATOM   2128  CG  GLN   157      51.631  75.533 102.528  1.00  0.00           C  
ATOM   2129  HG2 GLN   157      51.604  75.961 101.526  1.00  0.00           H  
ATOM   2130  HG3 GLN   157      52.632  75.370 102.927  1.00  0.00           H  
ATOM   2131  CD  GLN   157      51.191  74.071 102.441  1.00  0.00           C  
ATOM   2132  OE1 GLN   157      50.060  73.655 102.847  1.00  0.00           O  
ATOM   2133  NE2 GLN   157      51.787  73.210 101.654  1.00  0.00           N  
ATOM   2134 HE21 GLN   157      52.583  73.585 101.159  1.00  0.00           H  
ATOM   2135 HE22 GLN   157      51.319  72.352 101.399  1.00  0.00           H  
ATOM   2136  C   GLN   157      50.382  78.474 104.811  1.00  0.00           C  
ATOM   2137  O   GLN   157      50.687  78.547 106.014  1.00  0.00           O  
ATOM   2138  N   GLN   158      49.252  79.078 104.439  1.00  0.00           N  
ATOM   2139  H   GLN   158      48.827  79.529 105.237  1.00  0.00           H  
ATOM   2140  CA  GLN   158      48.998  79.638 103.128  1.00  0.00           C  
ATOM   2141  HA  GLN   158      48.848  78.760 102.499  1.00  0.00           H  
ATOM   2142  CB  GLN   158      47.660  80.377 103.085  1.00  0.00           C  
ATOM   2143  HB2 GLN   158      47.419  80.985 103.957  1.00  0.00           H  
ATOM   2144  HB3 GLN   158      47.696  81.054 102.231  1.00  0.00           H  
ATOM   2145  CG  GLN   158      46.451  79.386 102.804  1.00  0.00           C  
ATOM   2146  HG2 GLN   158      46.503  78.531 103.478  1.00  0.00           H  
ATOM   2147  HG3 GLN   158      45.523  79.938 102.957  1.00  0.00           H  
ATOM   2148  CD  GLN   158      46.396  78.879 101.335  1.00  0.00           C  
ATOM   2149  OE1 GLN   158      47.140  79.279 100.474  1.00  0.00           O  
ATOM   2150  NE2 GLN   158      45.410  78.019 101.063  1.00  0.00           N  
ATOM   2151 HE21 GLN   158      44.839  77.607 101.787  1.00  0.00           H  
ATOM   2152 HE22 GLN   158      45.334  77.713 100.104  1.00  0.00           H  
ATOM   2153  C   GLN   158      50.152  80.640 102.778  1.00  0.00           C  
ATOM   2154  O   GLN   158      50.615  81.414 103.514  1.00  0.00           O  
ATOM   2155  N   ASN   159      50.482  80.631 101.497  1.00  0.00           N  
ATOM   2156  H   ASN   159      50.153  79.880 100.908  1.00  0.00           H  
ATOM   2157  CA  ASN   159      51.512  81.481 100.897  1.00  0.00           C  
ATOM   2158  HA  ASN   159      52.408  81.354 101.505  1.00  0.00           H  
ATOM   2159  CB  ASN   159      51.752  80.910  99.479  1.00  0.00           C  
ATOM   2160  HB2 ASN   159      52.615  81.409  99.038  1.00  0.00           H  
ATOM   2161  HB3 ASN   159      52.035  79.864  99.591  1.00  0.00           H  
ATOM   2162  CG  ASN   159      50.529  80.876  98.548  1.00  0.00           C  
ATOM   2163  OD1 ASN   159      49.620  80.204  98.884  1.00  0.00           O  
ATOM   2164  ND2 ASN   159      50.397  81.676  97.572  1.00  0.00           N  
ATOM   2165 HD21 ASN   159      51.074  82.352  97.248  1.00  0.00           H  
ATOM   2166 HD22 ASN   159      49.477  81.715  97.157  1.00  0.00           H  
ATOM   2167  C   ASN   159      50.961  82.932 100.868  1.00  0.00           C  
ATOM   2168  O   ASN   159      49.821  83.184 101.114  1.00  0.00           O  
ATOM   2169  N   GLN   160      51.748  83.952 100.482  1.00  0.00           N  
ATOM   2170  H   GLN   160      51.281  84.845 100.426  1.00  0.00           H  
ATOM   2171  CA  GLN   160      53.170  83.952 100.057  1.00  0.00           C  
ATOM   2172  HA  GLN   160      53.526  82.982  99.711  1.00  0.00           H  
ATOM   2173  CB  GLN   160      53.284  84.807  98.792  1.00  0.00           C  
ATOM   2174  HB2 GLN   160      52.740  84.328  97.978  1.00  0.00           H  
ATOM   2175  HB3 GLN   160      52.714  85.718  98.972  1.00  0.00           H  
ATOM   2176  CG  GLN   160      54.661  85.225  98.246  1.00  0.00           C  
ATOM   2177  HG2 GLN   160      54.495  85.868  97.382  1.00  0.00           H  
ATOM   2178  HG3 GLN   160      55.234  85.806  98.970  1.00  0.00           H  
ATOM   2179  CD  GLN   160      55.529  84.056  97.773  1.00  0.00           C  
ATOM   2180  OE1 GLN   160      55.978  83.221  98.544  1.00  0.00           O  
ATOM   2181  NE2 GLN   160      55.890  83.897  96.566  1.00  0.00           N  
ATOM   2182 HE21 GLN   160      55.649  84.453  95.758  1.00  0.00           H  
ATOM   2183 HE22 GLN   160      56.362  83.022  96.386  1.00  0.00           H  
ATOM   2184  C   GLN   160      54.089  84.453 101.147  1.00  0.00           C  
ATOM   2185  O   GLN   160      53.982  85.592 101.619  1.00  0.00           O  
ATOM   2186  N   TYR   161      55.020  83.675 101.640  1.00  0.00           N  
ATOM   2187  H   TYR   161      54.968  82.751 101.236  1.00  0.00           H  
ATOM   2188  CA  TYR   161      56.113  84.046 102.582  1.00  0.00           C  
ATOM   2189  HA  TYR   161      55.779  84.747 103.347  1.00  0.00           H  
ATOM   2190  CB  TYR   161      56.705  82.725 103.252  1.00  0.00           C  
ATOM   2191  HB2 TYR   161      56.852  81.943 102.508  1.00  0.00           H  
ATOM   2192  HB3 TYR   161      57.658  82.935 103.739  1.00  0.00           H  
ATOM   2193  CG  TYR   161      55.800  82.169 104.433  1.00  0.00           C  
ATOM   2194  CD1 TYR   161      56.411  81.987 105.682  1.00  0.00           C  
ATOM   2195  HD1 TYR   161      57.469  82.172 105.798  1.00  0.00           H  
ATOM   2196  CE1 TYR   161      55.675  81.614 106.792  1.00  0.00           C  
ATOM   2197  HE1 TYR   161      56.147  81.610 107.764  1.00  0.00           H  
ATOM   2198  CZ  TYR   161      54.354  81.127 106.704  1.00  0.00           C  
ATOM   2199  OH  TYR   161      53.747  80.594 107.779  1.00  0.00           O  
ATOM   2200  HH  TYR   161      54.246  80.895 108.542  1.00  0.00           H  
ATOM   2201  CE2 TYR   161      53.744  81.204 105.409  1.00  0.00           C  
ATOM   2202  HE2 TYR   161      52.711  80.898 105.344  1.00  0.00           H  
ATOM   2203  CD2 TYR   161      54.423  81.753 104.305  1.00  0.00           C  
ATOM   2204  HD2 TYR   161      53.915  81.865 103.358  1.00  0.00           H  
ATOM   2205  C   TYR   161      57.260  84.942 101.938  1.00  0.00           C  
ATOM   2206  O   TYR   161      57.618  85.847 102.662  1.00  0.00           O  
ATOM   2207  N   ASN   162      57.688  84.666 100.700  1.00  0.00           N  
ATOM   2208  H   ASN   162      57.058  84.077 100.174  1.00  0.00           H  
ATOM   2209  CA  ASN   162      58.800  85.297 100.020  1.00  0.00           C  
ATOM   2210  HA  ASN   162      59.583  85.268 100.779  1.00  0.00           H  
ATOM   2211  CB  ASN   162      59.188  84.367  98.805  1.00  0.00           C  
ATOM   2212  HB2 ASN   162      58.380  84.490  98.083  1.00  0.00           H  
ATOM   2213  HB3 ASN   162      60.080  84.740  98.302  1.00  0.00           H  
ATOM   2214  CG  ASN   162      59.482  82.946  99.206  1.00  0.00           C  
ATOM   2215  OD1 ASN   162      60.010  82.650 100.239  1.00  0.00           O  
ATOM   2216  ND2 ASN   162      59.028  81.974  98.465  1.00  0.00           N  
ATOM   2217 HD21 ASN   162      59.092  81.023  98.799  1.00  0.00           H  
ATOM   2218 HD22 ASN   162      58.426  82.182  97.682  1.00  0.00           H  
ATOM   2219  C   ASN   162      58.693  86.727  99.604  1.00  0.00           C  
ATOM   2220  O   ASN   162      57.615  87.211  99.290  1.00  0.00           O  
ATOM   2221  N   SER   163      59.780  87.522  99.467  1.00  0.00           N  
ATOM   2222  H   SER   163      60.626  87.144  99.869  1.00  0.00           H  
ATOM   2223  CA  SER   163      59.862  88.786  98.749  1.00  0.00           C  
ATOM   2224  HA  SER   163      59.427  89.525  99.422  1.00  0.00           H  
ATOM   2225  CB  SER   163      61.362  89.198  98.543  1.00  0.00           C  
ATOM   2226  HB2 SER   163      61.931  89.253  99.470  1.00  0.00           H  
ATOM   2227  HB3 SER   163      61.813  88.408  97.942  1.00  0.00           H  
ATOM   2228  OG  SER   163      61.296  90.473  97.820  1.00  0.00           O  
ATOM   2229  HG  SER   163      62.053  90.573  97.238  1.00  0.00           H  
ATOM   2230  C   SER   163      59.021  88.838  97.436  1.00  0.00           C  
ATOM   2231  O   SER   163      59.332  88.046  96.554  1.00  0.00           O  
ATOM   2232  N   SER   164      58.186  89.855  97.334  1.00  0.00           N  
ATOM   2233  H   SER   164      58.334  90.582  98.020  1.00  0.00           H  
ATOM   2234  CA  SER   164      57.090  89.867  96.334  1.00  0.00           C  
ATOM   2235  HA  SER   164      56.425  90.692  96.589  1.00  0.00           H  
ATOM   2236  CB  SER   164      56.267  88.577  96.417  1.00  0.00           C  
ATOM   2237  HB2 SER   164      55.695  88.475  95.495  1.00  0.00           H  
ATOM   2238  HB3 SER   164      56.876  87.689  96.587  1.00  0.00           H  
ATOM   2239  OG  SER   164      55.362  88.655  97.502  1.00  0.00           O  
ATOM   2240  HG  SER   164      54.540  88.422  97.064  1.00  0.00           H  
ATOM   2241  C   SER   164      57.656  90.245  94.996  1.00  0.00           C  
ATOM   2242  O   SER   164      57.269  89.665  93.959  1.00  0.00           O  
ATOM   2243  N   SER   165      58.624  91.103  94.950  1.00  0.00           N  
ATOM   2244  H   SER   165      59.045  91.458  95.797  1.00  0.00           H  
ATOM   2245  CA  SER   165      59.304  91.419  93.684  1.00  0.00           C  
ATOM   2246  HA  SER   165      59.406  90.541  93.046  1.00  0.00           H  
ATOM   2247  CB  SER   165      58.461  92.400  92.962  1.00  0.00           C  
ATOM   2248  HB2 SER   165      57.409  92.144  92.841  1.00  0.00           H  
ATOM   2249  HB3 SER   165      58.454  93.294  93.586  1.00  0.00           H  
ATOM   2250  OG  SER   165      59.065  92.806  91.783  1.00  0.00           O  
ATOM   2251  HG  SER   165      58.645  93.633  91.536  1.00  0.00           H  
ATOM   2252  C   SER   165      60.717  91.961  93.982  1.00  0.00           C  
ATOM   2253  O   SER   165      60.889  92.927  94.728  1.00  0.00           O  
ATOM   2254  N   GLY   166      61.771  91.287  93.389  1.00  0.00           N  
ATOM   2255  H   GLY   166      61.638  90.405  92.914  1.00  0.00           H  
ATOM   2256  CA  GLY   166      63.079  91.858  93.247  1.00  0.00           C  
ATOM   2257  HA2 GLY   166      63.690  91.762  94.144  1.00  0.00           H  
ATOM   2258  HA3 GLY   166      63.677  91.255  92.563  1.00  0.00           H  
ATOM   2259  C   GLY   166      63.063  93.255  92.684  1.00  0.00           C  
ATOM   2260  O   GLY   166      63.730  94.067  93.261  1.00  0.00           O  
ATOM   2261  N   GLY   167      62.362  93.412  91.561  1.00  0.00           N  
ATOM   2262  H   GLY   167      62.062  92.552  91.125  1.00  0.00           H  
ATOM   2263  CA  GLY   167      61.933  94.709  91.006  1.00  0.00           C  
ATOM   2264  HA2 GLY   167      60.987  94.655  90.467  1.00  0.00           H  
ATOM   2265  HA3 GLY   167      61.737  95.340  91.873  1.00  0.00           H  
ATOM   2266  C   GLY   167      63.000  95.366  90.051  1.00  0.00           C  
ATOM   2267  O   GLY   167      62.628  96.299  89.288  1.00  0.00           O  
ATOM   2268  N   GLY   168      64.286  94.960  90.097  1.00  0.00           N  
ATOM   2269  H   GLY   168      64.510  94.228  90.755  1.00  0.00           H  
ATOM   2270  CA  GLY   168      65.441  95.348  89.351  1.00  0.00           C  
ATOM   2271  HA2 GLY   168      65.965  94.410  89.163  1.00  0.00           H  
ATOM   2272  HA3 GLY   168      65.236  95.816  88.389  1.00  0.00           H  
ATOM   2273  C   GLY   168      66.399  96.260  90.121  1.00  0.00           C  
ATOM   2274  O   GLY   168      66.074  96.642  91.226  1.00  0.00           O  
ATOM   2275  N   GLY   169      67.597  96.669  89.696  1.00  0.00           N  
ATOM   2276  H   GLY   169      68.133  97.148  90.406  1.00  0.00           H  
ATOM   2277  CA  GLY   169      68.212  96.419  88.399  1.00  0.00           C  
ATOM   2278  HA2 GLY   169      68.102  95.346  88.245  1.00  0.00           H  
ATOM   2279  HA3 GLY   169      67.660  96.941  87.617  1.00  0.00           H  
ATOM   2280  C   GLY   169      69.765  96.593  88.298  1.00  0.00           C  
ATOM   2281  O   GLY   169      70.428  97.127  89.259  1.00  0.00           O  
ATOM   2282  N   GLY   170      70.263  96.444  87.073  1.00  0.00           N  
ATOM   2283  H   GLY   170      69.666  96.287  86.274  1.00  0.00           H  
ATOM   2284  CA  GLY   170      71.661  96.640  86.717  1.00  0.00           C  
ATOM   2285  HA2 GLY   170      71.850  96.474  85.656  1.00  0.00           H  
ATOM   2286  HA3 GLY   170      71.962  97.661  86.950  1.00  0.00           H  
ATOM   2287  C   GLY   170      72.520  95.620  87.597  1.00  0.00           C  
ATOM   2288  O   GLY   170      72.082  94.538  87.976  1.00  0.00           O  
ATOM   2289  N   GLY   171      73.726  95.919  88.037  1.00  0.00           N  
ATOM   2290  H   GLY   171      74.177  95.231  88.622  1.00  0.00           H  
ATOM   2291  CA  GLY   171      74.614  97.057  87.664  1.00  0.00           C  
ATOM   2292  HA2 GLY   171      74.096  98.015  87.694  1.00  0.00           H  
ATOM   2293  HA3 GLY   171      75.471  97.092  88.337  1.00  0.00           H  
ATOM   2294  C   GLY   171      75.129  97.053  86.252  1.00  0.00           C  
ATOM   2295  O   GLY   171      74.862  96.045  85.558  1.00  0.00           O  
ATOM   2296  N   GLY   172      75.729  98.134  85.765  1.00  0.00           N  
ATOM   2297  H   GLY   172      76.127  98.083  84.838  1.00  0.00           H  
ATOM   2298  CA  GLY   172      76.014  99.482  86.447  1.00  0.00           C  
ATOM   2299  HA2 GLY   172      76.177  99.396  87.521  1.00  0.00           H  
ATOM   2300  HA3 GLY   172      76.926  99.861  85.984  1.00  0.00           H  
ATOM   2301  C   GLY   172      74.892 100.458  86.288  1.00  0.00           C  
ATOM   2302  O   GLY   172      73.718 100.070  86.119  1.00  0.00           O  
ATOM   2303  N   GLY   173      75.205 101.737  86.328  1.00  0.00           N  
ATOM   2304  H   GLY   173      76.144 102.089  86.210  1.00  0.00           H  
ATOM   2305  CA  GLY   173      74.169 102.701  86.226  1.00  0.00           C  
ATOM   2306  HA2 GLY   173      73.395 102.283  86.870  1.00  0.00           H  
ATOM   2307  HA3 GLY   173      74.526 103.663  86.594  1.00  0.00           H  
ATOM   2308  C   GLY   173      73.600 102.901  84.839  1.00  0.00           C  
ATOM   2309  O   GLY   173      74.039 102.304  83.900  1.00  0.00           O  
ATOM   2310  N   GLY   174      72.557 103.696  84.646  1.00  0.00           N  
ATOM   2311  H   GLY   174      72.278 103.715  83.675  1.00  0.00           H  
ATOM   2312  CA  GLY   174      72.046 104.730  85.615  1.00  0.00           C  
ATOM   2313  HA2 GLY   174      71.080 104.988  85.181  1.00  0.00           H  
ATOM   2314  HA3 GLY   174      71.835 104.341  86.611  1.00  0.00           H  
ATOM   2315  C   GLY   174      72.935 106.036  85.752  1.00  0.00           C  
ATOM   2316  O   GLY   174      74.178 105.924  85.899  1.00  0.00           O  
ATOM   2317  N   GLY   175      72.349 107.234  85.697  1.00  0.00           N  
ATOM   2318  H   GLY   175      71.371 107.362  85.480  1.00  0.00           H  
ATOM   2319  CA  GLY   175      73.172 108.407  85.839  1.00  0.00           C  
ATOM   2320  HA2 GLY   175      72.581 109.313  85.976  1.00  0.00           H  
ATOM   2321  HA3 GLY   175      73.831 108.238  86.691  1.00  0.00           H  
ATOM   2322  C   GLY   175      73.858 108.692  84.578  1.00  0.00           C  
ATOM   2323  O   GLY   175      74.374 109.774  84.475  1.00  0.00           O  
ATOM   2324  N   ASN   176      73.882 107.844  83.491  1.00  0.00           N  
ATOM   2325  H   ASN   176      73.434 106.941  83.551  1.00  0.00           H  
ATOM   2326  CA  ASN   176      74.381 108.213  82.175  1.00  0.00           C  
ATOM   2327  HA  ASN   176      75.365 108.676  82.246  1.00  0.00           H  
ATOM   2328  CB  ASN   176      74.606 106.954  81.372  1.00  0.00           C  
ATOM   2329  HB2 ASN   176      74.774 107.297  80.352  1.00  0.00           H  
ATOM   2330  HB3 ASN   176      75.555 106.531  81.701  1.00  0.00           H  
ATOM   2331  CG  ASN   176      73.426 106.004  81.404  1.00  0.00           C  
ATOM   2332  OD1 ASN   176      72.292 106.369  81.540  1.00  0.00           O  
ATOM   2333  ND2 ASN   176      73.850 104.775  81.159  1.00  0.00           N  
ATOM   2334 HD21 ASN   176      73.238 103.973  81.102  1.00  0.00           H  
ATOM   2335 HD22 ASN   176      74.844 104.689  81.001  1.00  0.00           H  
ATOM   2336  C   ASN   176      73.406 109.171  81.479  1.00  0.00           C  
ATOM   2337  O   ASN   176      72.203 109.254  81.825  1.00  0.00           O  
ATOM   2338  N   TYR   177      74.065 109.874  80.541  1.00  0.00           N  
ATOM   2339  H   TYR   177      75.075 109.882  80.527  1.00  0.00           H  
ATOM   2340  CA  TYR   177      73.418 110.778  79.601  1.00  0.00           C  
ATOM   2341  HA  TYR   177      73.108 111.683  80.124  1.00  0.00           H  
ATOM   2342  CB  TYR   177      74.537 111.187  78.504  1.00  0.00           C  
ATOM   2343  HB2 TYR   177      74.210 112.083  77.976  1.00  0.00           H  
ATOM   2344  HB3 TYR   177      75.474 111.492  78.970  1.00  0.00           H  
ATOM   2345  CG  TYR   177      74.789 110.173  77.444  1.00  0.00           C  
ATOM   2346  CD1 TYR   177      75.629 109.123  77.647  1.00  0.00           C  
ATOM   2347  HD1 TYR   177      76.285 109.025  78.499  1.00  0.00           H  
ATOM   2348  CE1 TYR   177      75.716 108.082  76.685  1.00  0.00           C  
ATOM   2349  HE1 TYR   177      76.377 107.232  76.766  1.00  0.00           H  
ATOM   2350  CZ  TYR   177      74.937 108.092  75.510  1.00  0.00           C  
ATOM   2351  OH  TYR   177      75.288 107.197  74.501  1.00  0.00           O  
ATOM   2352  HH  TYR   177      75.765 106.445  74.859  1.00  0.00           H  
ATOM   2353  CE2 TYR   177      74.131 109.222  75.310  1.00  0.00           C  
ATOM   2354  HE2 TYR   177      73.571 109.367  74.398  1.00  0.00           H  
ATOM   2355  CD2 TYR   177      74.058 110.245  76.263  1.00  0.00           C  
ATOM   2356  HD2 TYR   177      73.283 110.967  76.051  1.00  0.00           H  
ATOM   2357  C   TYR   177      72.161 110.168  78.885  1.00  0.00           C  
ATOM   2358  O   TYR   177      72.150 108.959  78.646  1.00  0.00           O  
ATOM   2359  N   GLY   178      71.036 110.884  78.783  1.00  0.00           N  
ATOM   2360  H   GLY   178      70.285 110.561  78.191  1.00  0.00           H  
ATOM   2361  CA  GLY   178      70.854 112.300  79.092  1.00  0.00           C  
ATOM   2362  HA2 GLY   178      69.765 112.293  79.152  1.00  0.00           H  
ATOM   2363  HA3 GLY   178      71.208 112.399  80.118  1.00  0.00           H  
ATOM   2364  C   GLY   178      71.389 113.225  78.003  1.00  0.00           C  
ATOM   2365  O   GLY   178      71.407 112.839  76.847  1.00  0.00           O  
ATOM   2366  N   GLN   179      71.850 114.403  78.343  1.00  0.00           N  
ATOM   2367  H   GLN   179      71.793 114.591  79.334  1.00  0.00           H  
ATOM   2368  CA  GLN   179      72.885 115.184  77.601  1.00  0.00           C  
ATOM   2369  HA  GLN   179      72.721 114.947  76.550  1.00  0.00           H  
ATOM   2370  CB  GLN   179      72.717 116.745  77.896  1.00  0.00           C  
ATOM   2371  HB2 GLN   179      72.981 116.924  78.938  1.00  0.00           H  
ATOM   2372  HB3 GLN   179      73.389 117.363  77.301  1.00  0.00           H  
ATOM   2373  CG  GLN   179      71.246 117.235  77.658  1.00  0.00           C  
ATOM   2374  HG2 GLN   179      70.460 116.483  77.737  1.00  0.00           H  
ATOM   2375  HG3 GLN   179      71.017 117.891  78.498  1.00  0.00           H  
ATOM   2376  CD  GLN   179      71.013 117.909  76.349  1.00  0.00           C  
ATOM   2377  OE1 GLN   179      71.885 118.238  75.597  1.00  0.00           O  
ATOM   2378  NE2 GLN   179      69.797 118.221  75.993  1.00  0.00           N  
ATOM   2379 HE21 GLN   179      68.975 117.898  76.483  1.00  0.00           H  
ATOM   2380 HE22 GLN   179      69.624 118.767  75.160  1.00  0.00           H  
ATOM   2381  C   GLN   179      74.315 114.662  77.957  1.00  0.00           C  
ATOM   2382  O   GLN   179      74.584 114.364  79.174  1.00  0.00           O  
ATOM   2383  N   ASP   180      75.259 114.605  77.055  1.00  0.00           N  
ATOM   2384  H   ASP   180      76.083 114.161  77.435  1.00  0.00           H  
ATOM   2385  CA  ASP   180      75.487 115.311  75.819  1.00  0.00           C  
ATOM   2386  HA  ASP   180      74.517 115.447  75.340  1.00  0.00           H  
ATOM   2387  CB  ASP   180      76.057 116.793  76.019  1.00  0.00           C  
ATOM   2388  HB2 ASP   180      75.351 117.231  76.725  1.00  0.00           H  
ATOM   2389  HB3 ASP   180      76.988 116.927  76.569  1.00  0.00           H  
ATOM   2390  CG  ASP   180      76.068 117.647  74.748  1.00  0.00           C  
ATOM   2391  OD1 ASP   180      76.344 118.828  74.785  1.00  0.00           O  
ATOM   2392  OD2 ASP   180      75.496 117.148  73.731  1.00  0.00           O  
ATOM   2393  C   ASP   180      76.450 114.557  74.909  1.00  0.00           C  
ATOM   2394  O   ASP   180      77.594 114.891  74.609  1.00  0.00           O  
ATOM   2395  N   GLN   181      75.888 113.428  74.372  1.00  0.00           N  
ATOM   2396  H   GLN   181      75.002 113.082  74.709  1.00  0.00           H  
ATOM   2397  CA  GLN   181      76.496 112.573  73.374  1.00  0.00           C  
ATOM   2398  HA  GLN   181      77.409 113.061  73.034  1.00  0.00           H  
ATOM   2399  CB  GLN   181      76.971 111.274  74.110  1.00  0.00           C  
ATOM   2400  HB2 GLN   181      77.581 111.675  74.919  1.00  0.00           H  
ATOM   2401  HB3 GLN   181      76.090 110.753  74.483  1.00  0.00           H  
ATOM   2402  CG  GLN   181      77.874 110.170  73.351  1.00  0.00           C  
ATOM   2403  HG2 GLN   181      77.252 109.320  73.070  1.00  0.00           H  
ATOM   2404  HG3 GLN   181      78.274 110.590  72.428  1.00  0.00           H  
ATOM   2405  CD  GLN   181      79.092 109.683  74.238  1.00  0.00           C  
ATOM   2406  OE1 GLN   181      79.034 109.621  75.435  1.00  0.00           O  
ATOM   2407  NE2 GLN   181      80.169 109.216  73.627  1.00  0.00           N  
ATOM   2408 HE21 GLN   181      80.146 109.002  72.641  1.00  0.00           H  
ATOM   2409 HE22 GLN   181      80.888 108.989  74.300  1.00  0.00           H  
ATOM   2410  C   GLN   181      75.531 112.220  72.213  1.00  0.00           C  
ATOM   2411  O   GLN   181      76.010 111.789  71.162  1.00  0.00           O  
ATOM   2412  N   SER   182      74.213 112.406  72.256  1.00  0.00           N  
ATOM   2413  H   SER   182      73.822 112.708  73.137  1.00  0.00           H  
ATOM   2414  CA  SER   182      73.293 112.016  71.214  1.00  0.00           C  
ATOM   2415  HA  SER   182      73.845 112.137  70.282  1.00  0.00           H  
ATOM   2416  CB  SER   182      73.002 110.521  71.278  1.00  0.00           C  
ATOM   2417  HB2 SER   182      73.907 109.918  71.211  1.00  0.00           H  
ATOM   2418  HB3 SER   182      72.527 110.276  72.229  1.00  0.00           H  
ATOM   2419  OG  SER   182      72.149 110.209  70.229  1.00  0.00           O  
ATOM   2420  HG  SER   182      71.670 109.395  70.399  1.00  0.00           H  
ATOM   2421  C   SER   182      71.995 112.869  71.167  1.00  0.00           C  
ATOM   2422  O   SER   182      71.415 113.192  72.213  1.00  0.00           O  
ATOM   2423  N   SER   183      71.502 113.331  69.981  1.00  0.00           N  
ATOM   2424  H   SER   183      70.705 113.949  70.023  1.00  0.00           H  
ATOM   2425  CA  SER   183      72.179 113.404  68.634  1.00  0.00           C  
ATOM   2426  HA  SER   183      72.312 112.380  68.285  1.00  0.00           H  
ATOM   2427  CB  SER   183      71.244 114.180  67.695  1.00  0.00           C  
ATOM   2428  HB2 SER   183      71.170 115.214  68.033  1.00  0.00           H  
ATOM   2429  HB3 SER   183      71.749 114.192  66.729  1.00  0.00           H  
ATOM   2430  OG  SER   183      69.885 113.678  67.696  1.00  0.00           O  
ATOM   2431  HG  SER   183      69.457 113.888  68.529  1.00  0.00           H  
ATOM   2432  C   SER   183      73.619 114.009  68.682  1.00  0.00           C  
ATOM   2433  O   SER   183      73.833 114.847  69.588  1.00  0.00           O  
ATOM   2434  N   MET   184      74.536 113.545  67.779  1.00  0.00           N  
ATOM   2435  H   MET   184      74.217 112.774  67.211  1.00  0.00           H  
ATOM   2436  CA  MET   184      75.941 113.883  67.684  1.00  0.00           C  
ATOM   2437  HA  MET   184      76.343 113.470  68.610  1.00  0.00           H  
ATOM   2438  CB  MET   184      76.528 113.003  66.588  1.00  0.00           C  
ATOM   2439  HB2 MET   184      76.072 112.025  66.743  1.00  0.00           H  
ATOM   2440  HB3 MET   184      76.321 113.334  65.570  1.00  0.00           H  
ATOM   2441  CG  MET   184      78.057 112.793  66.759  1.00  0.00           C  
ATOM   2442  HG2 MET   184      78.537 113.730  66.477  1.00  0.00           H  
ATOM   2443  HG3 MET   184      78.344 112.604  67.794  1.00  0.00           H  
ATOM   2444  SD  MET   184      78.798 111.477  65.700  1.00  0.00           S  
ATOM   2445  CE  MET   184      78.211 109.967  66.324  1.00  0.00           C  
ATOM   2446  HE1 MET   184      78.163 110.013  67.412  1.00  0.00           H  
ATOM   2447  HE2 MET   184      77.222 109.630  66.013  1.00  0.00           H  
ATOM   2448  HE3 MET   184      78.893 109.184  65.991  1.00  0.00           H  
ATOM   2449  C   MET   184      76.150 115.402  67.429  1.00  0.00           C  
ATOM   2450  O   MET   184      75.412 115.937  66.624  1.00  0.00           O  
ATOM   2451  N   SER   185      77.148 116.060  68.062  1.00  0.00           N  
ATOM   2452  H   SER   185      77.740 115.510  68.668  1.00  0.00           H  
ATOM   2453  CA  SER   185      77.570 117.416  67.695  1.00  0.00           C  
ATOM   2454  HA  SER   185      76.701 118.046  67.509  1.00  0.00           H  
ATOM   2455  CB  SER   185      78.394 118.142  68.801  1.00  0.00           C  
ATOM   2456  HB2 SER   185      78.621 119.140  68.427  1.00  0.00           H  
ATOM   2457  HB3 SER   185      77.791 118.270  69.700  1.00  0.00           H  
ATOM   2458  OG  SER   185      79.586 117.384  69.120  1.00  0.00           O  
ATOM   2459  HG  SER   185      79.334 116.560  69.542  1.00  0.00           H  
ATOM   2460  C   SER   185      78.332 117.430  66.304  1.00  0.00           C  
ATOM   2461  O   SER   185      78.628 116.389  65.721  1.00  0.00           O  
ATOM   2462  N   SER   186      78.745 118.623  65.901  1.00  0.00           N  
ATOM   2463  H   SER   186      78.380 119.408  66.421  1.00  0.00           H  
ATOM   2464  CA  SER   186      79.472 118.915  64.660  1.00  0.00           C  
ATOM   2465  HA  SER   186      79.750 118.008  64.122  1.00  0.00           H  
ATOM   2466  CB  SER   186      78.575 119.738  63.702  1.00  0.00           C  
ATOM   2467  HB2 SER   186      77.578 119.326  63.548  1.00  0.00           H  
ATOM   2468  HB3 SER   186      78.423 120.711  64.169  1.00  0.00           H  
ATOM   2469  OG  SER   186      79.203 120.003  62.386  1.00  0.00           O  
ATOM   2470  HG  SER   186      78.601 119.587  61.764  1.00  0.00           H  
ATOM   2471  C   SER   186      80.763 119.714  64.978  1.00  0.00           C  
ATOM   2472  O   SER   186      80.763 120.533  65.904  1.00  0.00           O  
ATOM   2473  N   GLY   187      81.912 119.550  64.233  1.00  0.00           N  
ATOM   2474  H   GLY   187      82.597 120.288  64.309  1.00  0.00           H  
ATOM   2475  CA  GLY   187      82.123 118.662  63.056  1.00  0.00           C  
ATOM   2476  HA2 GLY   187      81.750 117.676  63.333  1.00  0.00           H  
ATOM   2477  HA3 GLY   187      81.490 118.912  62.204  1.00  0.00           H  
ATOM   2478  C   GLY   187      83.523 118.657  62.512  1.00  0.00           C  
ATOM   2479  O   GLY   187      84.398 118.690  63.360  1.00  0.00           O  
ATOM   2480  N   GLY   188      83.771 118.400  61.214  1.00  0.00           N  
ATOM   2481  H   GLY   188      83.002 118.505  60.567  1.00  0.00           H  
ATOM   2482  CA  GLY   188      85.162 118.174  60.638  1.00  0.00           C  
ATOM   2483  HA2 GLY   188      85.674 119.124  60.486  1.00  0.00           H  
ATOM   2484  HA3 GLY   188      85.822 117.603  61.291  1.00  0.00           H  
ATOM   2485  C   GLY   188      85.080 117.350  59.340  1.00  0.00           C  
ATOM   2486  O   GLY   188      85.011 116.161  59.401  1.00  0.00           O  
ATOM   2487  N   GLY   189      85.187 117.904  58.112  1.00  0.00           N  
ATOM   2488  H   GLY   189      85.254 117.145  57.448  1.00  0.00           H  
ATOM   2489  CA  GLY   189      85.408 119.347  57.765  1.00  0.00           C  
ATOM   2490  HA2 GLY   189      85.125 119.573  56.736  1.00  0.00           H  
ATOM   2491  HA3 GLY   189      84.755 119.997  58.346  1.00  0.00           H  
ATOM   2492  C   GLY   189      86.866 119.868  57.987  1.00  0.00           C  
ATOM   2493  O   GLY   189      87.783 119.068  57.938  1.00  0.00           O  
ATOM   2494  N   SER   190      87.053 121.196  58.254  1.00  0.00           N  
ATOM   2495  H   SER   190      86.350 121.897  58.070  1.00  0.00           H  
ATOM   2496  CA  SER   190      88.388 121.656  58.674  1.00  0.00           C  
ATOM   2497  HA  SER   190      89.091 120.962  58.215  1.00  0.00           H  
ATOM   2498  CB  SER   190      88.753 122.988  58.060  1.00  0.00           C  
ATOM   2499  HB2 SER   190      87.963 123.716  58.246  1.00  0.00           H  
ATOM   2500  HB3 SER   190      89.748 123.246  58.424  1.00  0.00           H  
ATOM   2501  OG  SER   190      88.806 122.778  56.687  1.00  0.00           O  
ATOM   2502  HG  SER   190      89.761 122.753  56.594  1.00  0.00           H  
ATOM   2503  C   SER   190      88.535 121.801  60.264  1.00  0.00           C  
ATOM   2504  O   SER   190      88.085 122.850  60.774  1.00  0.00           O  
ATOM   2505  N   GLY   191      89.128 120.864  61.030  1.00  0.00           N  
ATOM   2506  H   GLY   191      89.288 121.290  61.931  1.00  0.00           H  
ATOM   2507  CA  GLY   191      89.588 119.499  60.614  1.00  0.00           C  
ATOM   2508  HA2 GLY   191      90.069 118.930  61.410  1.00  0.00           H  
ATOM   2509  HA3 GLY   191      88.668 118.982  60.341  1.00  0.00           H  
ATOM   2510  C   GLY   191      90.650 119.511  59.520  1.00  0.00           C  
ATOM   2511  O   GLY   191      91.409 120.446  59.337  1.00  0.00           O  
ATOM   2512  N   GLY   192      90.493 118.549  58.635  1.00  0.00           N  
ATOM   2513  H   GLY   192      89.866 117.803  58.901  1.00  0.00           H  
ATOM   2514  CA  GLY   192      91.371 118.374  57.428  1.00  0.00           C  
ATOM   2515  HA2 GLY   192      92.413 118.336  57.747  1.00  0.00           H  
ATOM   2516  HA3 GLY   192      91.220 117.428  56.908  1.00  0.00           H  
ATOM   2517  C   GLY   192      91.140 119.530  56.333  1.00  0.00           C  
ATOM   2518  O   GLY   192      90.095 120.108  56.180  1.00  0.00           O  
ATOM   2519  N   GLY   193      92.172 119.751  55.480  1.00  0.00           N  
ATOM   2520  H   GLY   193      93.052 119.269  55.600  1.00  0.00           H  
ATOM   2521  CA  GLY   193      92.168 120.875  54.465  1.00  0.00           C  
ATOM   2522  HA2 GLY   193      93.171 121.013  54.062  1.00  0.00           H  
ATOM   2523  HA3 GLY   193      91.457 120.478  53.740  1.00  0.00           H  
ATOM   2524  C   GLY   193      91.672 122.318  54.951  1.00  0.00           C  
ATOM   2525  O   GLY   193      91.689 122.679  56.114  1.00  0.00           O  
ATOM   2526  N   TYR   194      91.029 122.948  54.013  1.00  0.00           N  
ATOM   2527  H   TYR   194      91.062 122.517  53.101  1.00  0.00           H  
ATOM   2528  CA  TYR   194      90.534 124.352  54.206  1.00  0.00           C  
ATOM   2529  HA  TYR   194      90.254 124.548  55.241  1.00  0.00           H  
ATOM   2530  CB  TYR   194      91.608 125.351  53.852  1.00  0.00           C  
ATOM   2531  HB2 TYR   194      91.826 124.998  52.844  1.00  0.00           H  
ATOM   2532  HB3 TYR   194      91.235 126.374  53.817  1.00  0.00           H  
ATOM   2533  CG  TYR   194      92.797 125.533  54.786  1.00  0.00           C  
ATOM   2534  CD1 TYR   194      94.013 124.938  54.473  1.00  0.00           C  
ATOM   2535  HD1 TYR   194      94.158 124.303  53.611  1.00  0.00           H  
ATOM   2536  CE1 TYR   194      95.119 125.242  55.207  1.00  0.00           C  
ATOM   2537  HE1 TYR   194      96.054 124.948  54.753  1.00  0.00           H  
ATOM   2538  CZ  TYR   194      95.089 126.195  56.246  1.00  0.00           C  
ATOM   2539  OH  TYR   194      96.272 126.664  56.700  1.00  0.00           O  
ATOM   2540  HH  TYR   194      96.093 127.157  57.504  1.00  0.00           H  
ATOM   2541  CE2 TYR   194      93.845 126.680  56.669  1.00  0.00           C  
ATOM   2542  HE2 TYR   194      93.837 127.512  57.357  1.00  0.00           H  
ATOM   2543  CD2 TYR   194      92.703 126.278  55.971  1.00  0.00           C  
ATOM   2544  HD2 TYR   194      91.753 126.646  56.328  1.00  0.00           H  
ATOM   2545  C   TYR   194      89.287 124.586  53.312  1.00  0.00           C  
ATOM   2546  O   TYR   194      88.997 123.921  52.307  1.00  0.00           O  
ATOM   2547  N   GLY   195      88.543 125.654  53.580  1.00  0.00           N  
ATOM   2548  H   GLY   195      87.632 125.736  53.153  1.00  0.00           H  
ATOM   2549  CA  GLY   195      88.763 126.715  54.596  1.00  0.00           C  
ATOM   2550  HA2 GLY   195      89.529 126.463  55.330  1.00  0.00           H  
ATOM   2551  HA3 GLY   195      89.044 127.637  54.087  1.00  0.00           H  
ATOM   2552  C   GLY   195      87.507 127.082  55.400  1.00  0.00           C  
ATOM   2553  O   GLY   195      86.501 126.438  55.218  1.00  0.00           O  
ATOM   2554  N   ASN   196      87.584 128.125  56.264  1.00  0.00           N  
ATOM   2555  H   ASN   196      88.434 128.648  56.419  1.00  0.00           H  
ATOM   2556  CA  ASN   196      86.365 128.581  56.951  1.00  0.00           C  
ATOM   2557  HA  ASN   196      85.917 127.707  57.424  1.00  0.00           H  
ATOM   2558  CB  ASN   196      86.733 129.753  57.895  1.00  0.00           C  
ATOM   2559  HB2 ASN   196      87.394 129.621  58.752  1.00  0.00           H  
ATOM   2560  HB3 ASN   196      87.120 130.568  57.285  1.00  0.00           H  
ATOM   2561  CG  ASN   196      85.471 130.321  58.496  1.00  0.00           C  
ATOM   2562  OD1 ASN   196      84.569 129.692  58.922  1.00  0.00           O  
ATOM   2563  ND2 ASN   196      85.219 131.635  58.546  1.00  0.00           N  
ATOM   2564 HD21 ASN   196      84.268 131.953  58.661  1.00  0.00           H  
ATOM   2565 HD22 ASN   196      85.875 132.180  58.004  1.00  0.00           H  
ATOM   2566  C   ASN   196      85.312 129.025  55.866  1.00  0.00           C  
ATOM   2567  O   ASN   196      85.631 129.760  54.893  1.00  0.00           O  
ATOM   2568  N   GLN   197      84.136 128.490  56.014  1.00  0.00           N  
ATOM   2569  H   GLN   197      84.057 127.948  56.863  1.00  0.00           H  
ATOM   2570  CA  GLN   197      82.862 128.794  55.292  1.00  0.00           C  
ATOM   2571  HA  GLN   197      83.228 129.459  54.510  1.00  0.00           H  
ATOM   2572  CB  GLN   197      82.302 127.425  54.854  1.00  0.00           C  
ATOM   2573  HB2 GLN   197      81.753 126.931  55.656  1.00  0.00           H  
ATOM   2574  HB3 GLN   197      81.572 127.706  54.096  1.00  0.00           H  
ATOM   2575  CG  GLN   197      83.237 126.458  54.195  1.00  0.00           C  
ATOM   2576  HG2 GLN   197      84.176 126.487  54.749  1.00  0.00           H  
ATOM   2577  HG3 GLN   197      82.879 125.444  54.371  1.00  0.00           H  
ATOM   2578  CD  GLN   197      83.401 126.617  52.660  1.00  0.00           C  
ATOM   2579  OE1 GLN   197      82.656 125.983  51.894  1.00  0.00           O  
ATOM   2580  NE2 GLN   197      84.176 127.550  52.103  1.00  0.00           N  
ATOM   2581 HE21 GLN   197      84.641 128.248  52.667  1.00  0.00           H  
ATOM   2582 HE22 GLN   197      84.289 127.584  51.100  1.00  0.00           H  
ATOM   2583  C   GLN   197      81.758 129.505  56.048  1.00  0.00           C  
ATOM   2584  O   GLN   197      80.628 129.740  55.544  1.00  0.00           O  
ATOM   2585  N   ASP   198      82.069 129.931  57.274  1.00  0.00           N  
ATOM   2586  H   ASP   198      83.002 129.911  57.660  1.00  0.00           H  
ATOM   2587  CA  ASP   198      81.114 130.619  58.167  1.00  0.00           C  
ATOM   2588  HA  ASP   198      80.080 130.447  57.868  1.00  0.00           H  
ATOM   2589  CB  ASP   198      81.289 130.112  59.630  1.00  0.00           C  
ATOM   2590  HB2 ASP   198      82.286 130.410  59.955  1.00  0.00           H  
ATOM   2591  HB3 ASP   198      80.423 130.506  60.162  1.00  0.00           H  
ATOM   2592  CG  ASP   198      81.121 128.645  59.869  1.00  0.00           C  
ATOM   2593  OD1 ASP   198      80.115 128.047  59.369  1.00  0.00           O  
ATOM   2594  OD2 ASP   198      82.028 128.019  60.528  1.00  0.00           O  
ATOM   2595  C   ASP   198      81.202 132.189  58.040  1.00  0.00           C  
ATOM   2596  O   ASP   198      82.318 132.624  58.195  1.00  0.00           O  
ATOM   2597  N   GLN   199      80.107 132.927  57.803  1.00  0.00           N  
ATOM   2598  H   GLN   199      79.205 132.475  57.847  1.00  0.00           H  
ATOM   2599  CA  GLN   199      80.148 134.424  57.527  1.00  0.00           C  
ATOM   2600  HA  GLN   199      80.662 134.495  56.568  1.00  0.00           H  
ATOM   2601  CB  GLN   199      78.652 134.840  57.565  1.00  0.00           C  
ATOM   2602  HB2 GLN   199      78.095 134.448  58.416  1.00  0.00           H  
ATOM   2603  HB3 GLN   199      78.592 135.928  57.599  1.00  0.00           H  
ATOM   2604  CG  GLN   199      77.731 134.549  56.380  1.00  0.00           C  
ATOM   2605  HG2 GLN   199      78.026 135.090  55.481  1.00  0.00           H  
ATOM   2606  HG3 GLN   199      77.703 133.474  56.205  1.00  0.00           H  
ATOM   2607  CD  GLN   199      76.243 134.917  56.612  1.00  0.00           C  
ATOM   2608  OE1 GLN   199      75.727 135.354  57.642  1.00  0.00           O  
ATOM   2609  NE2 GLN   199      75.401 134.627  55.636  1.00  0.00           N  
ATOM   2610 HE21 GLN   199      75.855 134.219  54.831  1.00  0.00           H  
ATOM   2611 HE22 GLN   199      74.414 134.752  55.807  1.00  0.00           H  
ATOM   2612  C   GLN   199      80.938 135.210  58.640  1.00  0.00           C  
ATOM   2613  O   GLN   199      80.910 134.907  59.858  1.00  0.00           O  
ATOM   2614  N   SER   200      81.774 136.221  58.323  1.00  0.00           N  
ATOM   2615  H   SER   200      82.352 136.611  59.053  1.00  0.00           H  
ATOM   2616  CA  SER   200      82.054 136.750  56.980  1.00  0.00           C  
ATOM   2617  HA  SER   200      81.163 136.828  56.357  1.00  0.00           H  
ATOM   2618  CB  SER   200      82.616 138.176  57.247  1.00  0.00           C  
ATOM   2619  HB2 SER   200      82.797 138.711  56.315  1.00  0.00           H  
ATOM   2620  HB3 SER   200      82.026 138.645  58.035  1.00  0.00           H  
ATOM   2621  OG  SER   200      83.926 138.029  57.828  1.00  0.00           O  
ATOM   2622  HG  SER   200      84.448 138.808  57.619  1.00  0.00           H  
ATOM   2623  C   SER   200      82.970 135.888  56.041  1.00  0.00           C  
ATOM   2624  O   SER   200      83.227 136.414  54.967  1.00  0.00           O  
ATOM   2625  N   GLY   201      83.367 134.713  56.520  1.00  0.00           N  
ATOM   2626  H   GLY   201      82.961 134.455  57.408  1.00  0.00           H  
ATOM   2627  CA  GLY   201      83.965 133.726  55.598  1.00  0.00           C  
ATOM   2628  HA2 GLY   201      84.661 134.292  54.980  1.00  0.00           H  
ATOM   2629  HA3 GLY   201      84.406 132.880  56.125  1.00  0.00           H  
ATOM   2630  C   GLY   201      83.043 133.043  54.600  1.00  0.00           C  
ATOM   2631  O   GLY   201      81.826 133.163  54.743  1.00  0.00           O  
ATOM   2632  N   GLY   202      83.562 132.313  53.668  1.00  0.00           N  
ATOM   2633  H   GLY   202      82.893 131.786  53.125  1.00  0.00           H  
ATOM   2634  CA  GLY   202      84.929 132.475  53.074  1.00  0.00           C  
ATOM   2635  HA2 GLY   202      85.648 132.191  53.843  1.00  0.00           H  
ATOM   2636  HA3 GLY   202      85.047 131.815  52.215  1.00  0.00           H  
ATOM   2637  C   GLY   202      85.145 133.844  52.457  1.00  0.00           C  
ATOM   2638  O   GLY   202      84.151 134.628  52.379  1.00  0.00           O  
ATOM   2639  N   GLY   203      86.387 134.272  52.130  1.00  0.00           N  
ATOM   2640  H   GLY   203      86.414 135.190  51.710  1.00  0.00           H  
ATOM   2641  CA  GLY   203      87.609 133.478  52.358  1.00  0.00           C  
ATOM   2642  HA2 GLY   203      87.505 132.419  52.121  1.00  0.00           H  
ATOM   2643  HA3 GLY   203      88.381 133.853  51.686  1.00  0.00           H  
ATOM   2644  C   GLY   203      88.216 133.584  53.810  1.00  0.00           C  
ATOM   2645  O   GLY   203      87.516 133.973  54.735  1.00  0.00           O  
ATOM   2646  N   GLY   204      89.427 132.998  53.963  1.00  0.00           N  
ATOM   2647  H   GLY   204      89.819 132.577  53.132  1.00  0.00           H  
ATOM   2648  CA  GLY   204      90.218 132.906  55.231  1.00  0.00           C  
ATOM   2649  HA2 GLY   204      91.258 133.198  55.083  1.00  0.00           H  
ATOM   2650  HA3 GLY   204      89.909 133.614  56.000  1.00  0.00           H  
ATOM   2651  C   GLY   204      90.182 131.542  55.879  1.00  0.00           C  
ATOM   2652  O   GLY   204      89.228 130.807  55.707  1.00  0.00           O  
ATOM   2653  N   SER   205      91.052 131.117  56.789  1.00  0.00           N  
ATOM   2654  H   SER   205      90.742 130.223  57.141  1.00  0.00           H  
ATOM   2655  CA  SER   205      92.340 131.754  57.237  1.00  0.00           C  
ATOM   2656  HA  SER   205      92.521 132.676  56.683  1.00  0.00           H  
ATOM   2657  CB  SER   205      92.270 132.215  58.690  1.00  0.00           C  
ATOM   2658  HB2 SER   205      92.024 131.506  59.480  1.00  0.00           H  
ATOM   2659  HB3 SER   205      93.250 132.513  59.061  1.00  0.00           H  
ATOM   2660  OG  SER   205      91.224 133.205  58.720  1.00  0.00           O  
ATOM   2661  HG  SER   205      91.544 134.033  58.354  1.00  0.00           H  
ATOM   2662  C   SER   205      93.549 130.846  56.950  1.00  0.00           C  
ATOM   2663  O   SER   205      94.103 130.226  57.845  1.00  0.00           O  
ATOM   2664  N   GLY   206      93.837 130.748  55.629  1.00  0.00           N  
ATOM   2665  H   GLY   206      93.249 131.200  54.944  1.00  0.00           H  
ATOM   2666  CA  GLY   206      94.951 129.926  55.190  1.00  0.00           C  
ATOM   2667  HA2 GLY   206      94.934 128.904  55.568  1.00  0.00           H  
ATOM   2668  HA3 GLY   206      94.946 129.853  54.102  1.00  0.00           H  
ATOM   2669  C   GLY   206      96.299 130.585  55.580  1.00  0.00           C  
ATOM   2670  O   GLY   206      96.252 131.710  56.155  1.00  0.00           O  
ATOM   2671  N   GLY   207      97.441 129.909  55.315  1.00  0.00           N  
ATOM   2672  H   GLY   207      98.335 130.346  55.489  1.00  0.00           H  
ATOM   2673  CA  GLY   207      97.567 128.564  54.674  1.00  0.00           C  
ATOM   2674  HA2 GLY   207      97.835 127.912  55.506  1.00  0.00           H  
ATOM   2675  HA3 GLY   207      96.639 128.232  54.208  1.00  0.00           H  
ATOM   2676  C   GLY   207      98.612 128.488  53.580  1.00  0.00           C  
ATOM   2677  O   GLY   207      98.840 129.463  52.838  1.00  0.00           O  
ATOM   2678  N   TYR   208      99.145 127.316  53.278  1.00  0.00           N  
ATOM   2679  H   TYR   208      99.015 126.554  53.928  1.00  0.00           H  
ATOM   2680  CA  TYR   208     100.310 127.149  52.386  1.00  0.00           C  
ATOM   2681  HA  TYR   208     100.945 127.990  52.663  1.00  0.00           H  
ATOM   2682  CB  TYR   208     101.002 125.812  52.658  1.00  0.00           C  
ATOM   2683  HB2 TYR   208     101.361 125.952  53.678  1.00  0.00           H  
ATOM   2684  HB3 TYR   208     100.295 125.033  52.372  1.00  0.00           H  
ATOM   2685  CG  TYR   208     102.279 125.637  51.893  1.00  0.00           C  
ATOM   2686  CD1 TYR   208     103.320 126.581  52.041  1.00  0.00           C  
ATOM   2687  HD1 TYR   208     103.163 127.445  52.670  1.00  0.00           H  
ATOM   2688  CE1 TYR   208     104.538 126.345  51.435  1.00  0.00           C  
ATOM   2689  HE1 TYR   208     105.353 127.053  51.464  1.00  0.00           H  
ATOM   2690  CZ  TYR   208     104.749 125.163  50.692  1.00  0.00           C  
ATOM   2691  OH  TYR   208     105.957 124.926  50.059  1.00  0.00           O  
ATOM   2692  HH  TYR   208     106.300 124.040  49.926  1.00  0.00           H  
ATOM   2693  CE2 TYR   208     103.691 124.167  50.615  1.00  0.00           C  
ATOM   2694  HE2 TYR   208     103.875 123.294  50.008  1.00  0.00           H  
ATOM   2695  CD2 TYR   208     102.457 124.455  51.158  1.00  0.00           C  
ATOM   2696  HD2 TYR   208     101.709 123.682  51.059  1.00  0.00           H  
ATOM   2697  C   TYR   208      99.863 127.256  50.948  1.00  0.00           C  
ATOM   2698  O   TYR   208      98.974 126.466  50.539  1.00  0.00           O  
ATOM   2699  N   GLY   209     100.291 128.247  50.169  1.00  0.00           N  
ATOM   2700  H   GLY   209     100.997 128.766  50.672  1.00  0.00           H  
ATOM   2701  CA  GLY   209      99.652 128.813  48.943  1.00  0.00           C  
ATOM   2702  HA2 GLY   209      98.624 129.104  49.159  1.00  0.00           H  
ATOM   2703  HA3 GLY   209     100.140 129.769  48.754  1.00  0.00           H  
ATOM   2704  C   GLY   209      99.605 127.895  47.772  1.00  0.00           C  
ATOM   2705  O   GLY   209      99.750 126.630  47.807  1.00  0.00           O  
ATOM   2706  N   GLN   210      99.555 128.436  46.599  1.00  0.00           N  
ATOM   2707  H   GLN   210      99.839 127.774  45.891  1.00  0.00           H  
ATOM   2708  CA  GLN   210      99.120 129.854  46.184  1.00  0.00           C  
ATOM   2709  HA  GLN   210      99.089 129.897  45.096  1.00  0.00           H  
ATOM   2710  CB  GLN   210      97.733 130.383  46.737  1.00  0.00           C  
ATOM   2711  HB2 GLN   210      97.872 130.879  47.697  1.00  0.00           H  
ATOM   2712  HB3 GLN   210      97.443 131.234  46.120  1.00  0.00           H  
ATOM   2713  CG  GLN   210      96.571 129.367  46.767  1.00  0.00           C  
ATOM   2714  HG2 GLN   210      96.890 128.571  47.440  1.00  0.00           H  
ATOM   2715  HG3 GLN   210      95.648 129.754  47.199  1.00  0.00           H  
ATOM   2716  CD  GLN   210      96.194 128.671  45.417  1.00  0.00           C  
ATOM   2717  OE1 GLN   210      96.908 128.409  44.487  1.00  0.00           O  
ATOM   2718  NE2 GLN   210      94.951 128.384  45.203  1.00  0.00           N  
ATOM   2719 HE21 GLN   210      94.738 128.117  44.252  1.00  0.00           H  
ATOM   2720 HE22 GLN   210      94.311 128.789  45.870  1.00  0.00           H  
ATOM   2721  C   GLN   210     100.276 130.894  46.434  1.00  0.00           C  
ATOM   2722  O   GLN   210      99.988 132.097  46.423  1.00  0.00           O  
ATOM   2723  N   GLN   211     101.547 130.537  46.690  1.00  0.00           N  
ATOM   2724  H   GLN   211     101.789 129.565  46.565  1.00  0.00           H  
ATOM   2725  CA  GLN   211     102.707 131.449  46.780  1.00  0.00           C  
ATOM   2726  HA  GLN   211     102.425 132.236  47.480  1.00  0.00           H  
ATOM   2727  CB  GLN   211     104.005 130.743  47.151  1.00  0.00           C  
ATOM   2728  HB2 GLN   211     104.565 130.469  46.256  1.00  0.00           H  
ATOM   2729  HB3 GLN   211     104.693 131.451  47.613  1.00  0.00           H  
ATOM   2730  CG  GLN   211     103.994 129.632  48.194  1.00  0.00           C  
ATOM   2731  HG2 GLN   211     105.021 129.490  48.530  1.00  0.00           H  
ATOM   2732  HG3 GLN   211     103.274 129.934  48.955  1.00  0.00           H  
ATOM   2733  CD  GLN   211     103.511 128.258  47.753  1.00  0.00           C  
ATOM   2734  OE1 GLN   211     103.130 127.957  46.628  1.00  0.00           O  
ATOM   2735  NE2 GLN   211     103.251 127.347  48.709  1.00  0.00           N  
ATOM   2736 HE21 GLN   211     103.545 127.440  49.670  1.00  0.00           H  
ATOM   2737 HE22 GLN   211     102.996 126.442  48.338  1.00  0.00           H  
ATOM   2738  C   GLN   211     102.854 132.291  45.519  1.00  0.00           C  
ATOM   2739  O   GLN   211     102.452 131.786  44.438  1.00  0.00           O  
ATOM   2740  N   ASP   212     103.406 133.485  45.667  1.00  0.00           N  
ATOM   2741  H   ASP   212     103.820 133.795  46.534  1.00  0.00           H  
ATOM   2742  CA  ASP   212     103.511 134.448  44.540  1.00  0.00           C  
ATOM   2743  HA  ASP   212     103.702 133.936  43.597  1.00  0.00           H  
ATOM   2744  CB  ASP   212     102.122 135.135  44.340  1.00  0.00           C  
ATOM   2745  HB2 ASP   212     101.386 134.339  44.231  1.00  0.00           H  
ATOM   2746  HB3 ASP   212     101.959 135.793  45.194  1.00  0.00           H  
ATOM   2747  CG  ASP   212     102.132 136.035  43.167  1.00  0.00           C  
ATOM   2748  OD1 ASP   212     101.299 136.957  43.212  1.00  0.00           O  
ATOM   2749  OD2 ASP   212     102.952 135.863  42.227  1.00  0.00           O  
ATOM   2750  C   ASP   212     104.624 135.495  44.750  1.00  0.00           C  
ATOM   2751  O   ASP   212     104.257 136.701  44.648  1.00  0.00           O  
ATOM   2752  N   ARG   213     105.784 135.077  45.210  1.00  0.00           N  
ATOM   2753  H   ARG   213     105.778 134.084  45.397  1.00  0.00           H  
ATOM   2754  CA  ARG   213     106.988 135.892  45.531  1.00  0.00           C  
ATOM   2755  HA  ARG   213     106.778 136.699  46.233  1.00  0.00           H  
ATOM   2756  CB  ARG   213     108.000 134.956  46.247  1.00  0.00           C  
ATOM   2757  HB2 ARG   213     107.496 134.499  47.098  1.00  0.00           H  
ATOM   2758  HB3 ARG   213     108.302 134.159  45.568  1.00  0.00           H  
ATOM   2759  CG  ARG   213     109.215 135.668  46.843  1.00  0.00           C  
ATOM   2760  HG2 ARG   213     108.824 136.503  47.423  1.00  0.00           H  
ATOM   2761  HG3 ARG   213     109.686 134.918  47.479  1.00  0.00           H  
ATOM   2762  CD  ARG   213     110.177 136.226  45.761  1.00  0.00           C  
ATOM   2763  HD2 ARG   213     110.184 135.553  44.904  1.00  0.00           H  
ATOM   2764  HD3 ARG   213     109.828 137.184  45.377  1.00  0.00           H  
ATOM   2765  NE  ARG   213     111.512 136.377  46.365  1.00  0.00           N  
ATOM   2766  HE  ARG   213     112.039 135.516  46.372  1.00  0.00           H  
ATOM   2767  CZ  ARG   213     112.182 137.375  46.810  1.00  0.00           C  
ATOM   2768  NH1 ARG   213     111.735 138.601  46.894  1.00  0.00           N  
ATOM   2769 HH11 ARG   213     112.399 139.333  47.102  1.00  0.00           H  
ATOM   2770 HH12 ARG   213     110.783 138.745  46.587  1.00  0.00           H  
ATOM   2771  NH2 ARG   213     113.351 137.135  47.288  1.00  0.00           N  
ATOM   2772 HH21 ARG   213     113.831 137.921  47.703  1.00  0.00           H  
ATOM   2773 HH22 ARG   213     113.661 136.182  47.415  1.00  0.00           H  
ATOM   2774  C   ARG   213     107.425 136.490  44.230  1.00  0.00           C  
ATOM   2775  O   ARG   213     107.644 135.770  43.283  1.00  0.00           O  
ATOM   2776  N   GLY   214     107.550 137.801  44.040  1.00  0.00           N  
ATOM   2777  H   GLY   214     107.964 138.082  43.163  1.00  0.00           H  
ATOM   2778  CA  GLY   214     107.308 138.924  45.072  1.00  0.00           C  
ATOM   2779  HA2 GLY   214     107.427 139.851  44.510  1.00  0.00           H  
ATOM   2780  HA3 GLY   214     106.302 138.984  45.487  1.00  0.00           H  
ATOM   2781  C   GLY   214     108.194 139.091  46.266  1.00  0.00           C  
ATOM   2782  O   GLY   214     109.380 139.516  46.113  1.00  0.00           O  
ATOM   2783  OXT GLY   214     107.740 138.904  47.408  1.00  0.00           O  
TER    2784      GLY   214 
END   
