# Supplementary material for: Visualization of oligomerization, clustering, and density transition of intrinsically disordered proteins
Source: Natl Sci Rev. 2026 Feb 14;13(7):nwag107. doi: 10.1093/nsr/nwag107 (PMC13114874; doi:10.1093/nsr/nwag107)
Supplement: nwag107_Supplemental_Files [file nwag107_supplemental_files.zip › SI-MD-Structures/MD-Sturctures/frame121.pdb]

CRYST1  135.050  149.208  136.812  90.00  90.00  90.00               1
ATOM      1  N   MET     1      37.407  60.374  83.962  1.00  0.00           N  
ATOM      2  H1  MET     1      37.823  60.524  83.055  1.00  0.00           H  
ATOM      3  H2  MET     1      38.108  60.099  84.636  1.00  0.00           H  
ATOM      4  H3  MET     1      36.856  59.545  83.787  1.00  0.00           H  
ATOM      5  CA  MET     1      36.615  61.505  84.365  1.00  0.00           C  
ATOM      6  HA  MET     1      36.354  61.527  85.423  1.00  0.00           H  
ATOM      7  CB  MET     1      37.257  62.856  84.069  1.00  0.00           C  
ATOM      8  HB2 MET     1      37.375  62.966  82.991  1.00  0.00           H  
ATOM      9  HB3 MET     1      36.674  63.655  84.528  1.00  0.00           H  
ATOM     10  CG  MET     1      38.651  63.084  84.733  1.00  0.00           C  
ATOM     11  HG2 MET     1      39.387  62.499  84.183  1.00  0.00           H  
ATOM     12  HG3 MET     1      38.892  64.134  84.565  1.00  0.00           H  
ATOM     13  SD  MET     1      38.683  62.774  86.483  1.00  0.00           S  
ATOM     14  CE  MET     1      40.294  63.334  86.837  1.00  0.00           C  
ATOM     15  HE1 MET     1      40.402  64.404  86.657  1.00  0.00           H  
ATOM     16  HE2 MET     1      40.470  63.166  87.899  1.00  0.00           H  
ATOM     17  HE3 MET     1      41.005  62.750  86.253  1.00  0.00           H  
ATOM     18  C   MET     1      35.231  61.483  83.657  1.00  0.00           C  
ATOM     19  O   MET     1      35.225  61.543  82.433  1.00  0.00           O  
ATOM     20  N   ALA     2      34.084  61.345  84.344  1.00  0.00           N  
ATOM     21  H   ALA     2      33.224  61.200  83.833  1.00  0.00           H  
ATOM     22  CA  ALA     2      33.872  61.511  85.758  1.00  0.00           C  
ATOM     23  HA  ALA     2      32.801  61.436  85.948  1.00  0.00           H  
ATOM     24  CB  ALA     2      34.372  60.249  86.463  1.00  0.00           C  
ATOM     25  HB1 ALA     2      34.343  60.404  87.541  1.00  0.00           H  
ATOM     26  HB2 ALA     2      33.709  59.400  86.300  1.00  0.00           H  
ATOM     27  HB3 ALA     2      35.420  60.040  86.249  1.00  0.00           H  
ATOM     28  C   ALA     2      34.306  62.766  86.491  1.00  0.00           C  
ATOM     29  O   ALA     2      35.135  62.694  87.349  1.00  0.00           O  
ATOM     30  N   SER     3      33.948  64.012  86.062  1.00  0.00           N  
ATOM     31  H   SER     3      34.307  64.758  86.640  1.00  0.00           H  
ATOM     32  CA  SER     3      32.761  64.319  85.346  1.00  0.00           C  
ATOM     33  HA  SER     3      32.032  63.549  85.600  1.00  0.00           H  
ATOM     34  CB  SER     3      32.172  65.668  85.851  1.00  0.00           C  
ATOM     35  HB2 SER     3      31.942  65.581  86.913  1.00  0.00           H  
ATOM     36  HB3 SER     3      32.924  66.438  85.680  1.00  0.00           H  
ATOM     37  OG  SER     3      30.982  65.873  85.081  1.00  0.00           O  
ATOM     38  HG  SER     3      30.613  66.715  85.357  1.00  0.00           H  
ATOM     39  C   SER     3      33.064  64.358  83.855  1.00  0.00           C  
ATOM     40  O   SER     3      34.132  64.593  83.383  1.00  0.00           O  
ATOM     41  N   ASN     4      32.007  64.004  83.079  1.00  0.00           N  
ATOM     42  H   ASN     4      31.147  63.850  83.585  1.00  0.00           H  
ATOM     43  CA  ASN     4      31.962  64.216  81.693  1.00  0.00           C  
ATOM     44  HA  ASN     4      32.948  64.320  81.240  1.00  0.00           H  
ATOM     45  CB  ASN     4      31.437  63.058  80.936  1.00  0.00           C  
ATOM     46  HB2 ASN     4      30.384  62.956  81.199  1.00  0.00           H  
ATOM     47  HB3 ASN     4      31.556  63.252  79.870  1.00  0.00           H  
ATOM     48  CG  ASN     4      32.088  61.746  81.398  1.00  0.00           C  
ATOM     49  OD1 ASN     4      31.895  61.208  82.497  1.00  0.00           O  
ATOM     50  ND2 ASN     4      32.730  61.119  80.462  1.00  0.00           N  
ATOM     51 HD21 ASN     4      33.239  60.285  80.717  1.00  0.00           H  
ATOM     52 HD22 ASN     4      33.022  61.607  79.628  1.00  0.00           H  
ATOM     53  C   ASN     4      31.271  65.558  81.444  1.00  0.00           C  
ATOM     54  O   ASN     4      30.102  65.508  81.153  1.00  0.00           O  
ATOM     55  N   ASP     5      31.846  66.767  81.598  1.00  0.00           N  
ATOM     56  H   ASP     5      31.191  67.494  81.348  1.00  0.00           H  
ATOM     57  CA  ASP     5      33.271  67.162  81.606  1.00  0.00           C  
ATOM     58  HA  ASP     5      33.930  66.347  81.905  1.00  0.00           H  
ATOM     59  CB  ASP     5      33.563  67.576  80.175  1.00  0.00           C  
ATOM     60  HB2 ASP     5      33.080  68.515  79.906  1.00  0.00           H  
ATOM     61  HB3 ASP     5      34.647  67.563  80.068  1.00  0.00           H  
ATOM     62  CG  ASP     5      33.145  66.533  79.140  1.00  0.00           C  
ATOM     63  OD1 ASP     5      32.590  66.977  78.117  1.00  0.00           O  
ATOM     64  OD2 ASP     5      33.487  65.337  79.238  1.00  0.00           O  
ATOM     65  C   ASP     5      33.678  68.263  82.561  1.00  0.00           C  
ATOM     66  O   ASP     5      32.859  69.172  82.746  1.00  0.00           O  
ATOM     67  N   TYR     6      34.846  68.265  83.079  1.00  0.00           N  
ATOM     68  H   TYR     6      35.519  67.561  82.814  1.00  0.00           H  
ATOM     69  CA  TYR     6      35.320  69.321  83.977  1.00  0.00           C  
ATOM     70  HA  TYR     6      34.448  69.602  84.568  1.00  0.00           H  
ATOM     71  CB  TYR     6      36.446  68.709  84.753  1.00  0.00           C  
ATOM     72  HB2 TYR     6      36.991  68.012  84.116  1.00  0.00           H  
ATOM     73  HB3 TYR     6      37.105  69.492  85.127  1.00  0.00           H  
ATOM     74  CG  TYR     6      36.147  67.780  85.924  1.00  0.00           C  
ATOM     75  CD1 TYR     6      36.769  66.535  85.999  1.00  0.00           C  
ATOM     76  HD1 TYR     6      37.464  66.113  85.289  1.00  0.00           H  
ATOM     77  CE1 TYR     6      36.398  65.739  87.149  1.00  0.00           C  
ATOM     78  HE1 TYR     6      36.825  64.750  87.229  1.00  0.00           H  
ATOM     79  CZ  TYR     6      35.554  66.227  88.189  1.00  0.00           C  
ATOM     80  OH  TYR     6      35.308  65.390  89.218  1.00  0.00           O  
ATOM     81  HH  TYR     6      34.476  65.686  89.593  1.00  0.00           H  
ATOM     82  CE2 TYR     6      34.887  67.442  88.012  1.00  0.00           C  
ATOM     83  HE2 TYR     6      34.068  67.758  88.640  1.00  0.00           H  
ATOM     84  CD2 TYR     6      35.173  68.225  86.895  1.00  0.00           C  
ATOM     85  HD2 TYR     6      34.637  69.127  86.639  1.00  0.00           H  
ATOM     86  C   TYR     6      35.886  70.548  83.111  1.00  0.00           C  
ATOM     87  O   TYR     6      36.283  70.397  81.955  1.00  0.00           O  
ATOM     88  N   THR     7      35.863  71.799  83.662  1.00  0.00           N  
ATOM     89  H   THR     7      35.551  71.961  84.609  1.00  0.00           H  
ATOM     90  CA  THR     7      36.482  73.011  83.080  1.00  0.00           C  
ATOM     91  HA  THR     7      37.316  72.623  82.495  1.00  0.00           H  
ATOM     92  CB  THR     7      35.484  73.804  82.229  1.00  0.00           C  
ATOM     93  HB  THR     7      35.113  73.193  81.405  1.00  0.00           H  
ATOM     94  CG2 THR     7      34.260  74.248  82.976  1.00  0.00           C  
ATOM     95 HG21 THR     7      33.402  73.892  82.407  1.00  0.00           H  
ATOM     96 HG22 THR     7      34.054  73.849  83.969  1.00  0.00           H  
ATOM     97 HG23 THR     7      34.113  75.328  82.935  1.00  0.00           H  
ATOM     98  OG1 THR     7      36.114  74.914  81.593  1.00  0.00           O  
ATOM     99  HG1 THR     7      36.844  74.606  81.052  1.00  0.00           H  
ATOM    100  C   THR     7      37.006  73.870  84.199  1.00  0.00           C  
ATOM    101  O   THR     7      36.534  73.832  85.314  1.00  0.00           O  
ATOM    102  N   GLN     8      37.968  74.748  83.834  1.00  0.00           N  
ATOM    103  H   GLN     8      38.332  74.722  82.892  1.00  0.00           H  
ATOM    104  CA  GLN     8      38.501  75.756  84.705  1.00  0.00           C  
ATOM    105  HA  GLN     8      39.072  75.200  85.447  1.00  0.00           H  
ATOM    106  CB  GLN     8      39.442  76.753  84.001  1.00  0.00           C  
ATOM    107  HB2 GLN     8      38.870  77.222  83.201  1.00  0.00           H  
ATOM    108  HB3 GLN     8      39.831  77.554  84.630  1.00  0.00           H  
ATOM    109  CG  GLN     8      40.682  76.052  83.513  1.00  0.00           C  
ATOM    110  HG2 GLN     8      41.515  76.631  83.910  1.00  0.00           H  
ATOM    111  HG3 GLN     8      40.764  75.067  83.973  1.00  0.00           H  
ATOM    112  CD  GLN     8      40.856  76.104  82.031  1.00  0.00           C  
ATOM    113  OE1 GLN     8      39.908  75.997  81.217  1.00  0.00           O  
ATOM    114  NE2 GLN     8      42.074  76.290  81.564  1.00  0.00           N  
ATOM    115 HE21 GLN     8      42.785  76.453  82.262  1.00  0.00           H  
ATOM    116 HE22 GLN     8      42.185  76.297  80.560  1.00  0.00           H  
ATOM    117  C   GLN     8      37.420  76.499  85.539  1.00  0.00           C  
ATOM    118  O   GLN     8      36.419  76.845  84.983  1.00  0.00           O  
ATOM    119  N   GLN     9      37.635  76.868  86.785  1.00  0.00           N  
ATOM    120  H   GLN     9      36.897  77.494  87.073  1.00  0.00           H  
ATOM    121  CA  GLN     9      38.547  76.344  87.845  1.00  0.00           C  
ATOM    122  HA  GLN     9      38.364  76.930  88.746  1.00  0.00           H  
ATOM    123  CB  GLN     9      38.252  74.902  88.181  1.00  0.00           C  
ATOM    124  HB2 GLN     9      38.530  74.198  87.397  1.00  0.00           H  
ATOM    125  HB3 GLN     9      38.708  74.630  89.133  1.00  0.00           H  
ATOM    126  CG  GLN     9      36.735  74.642  88.440  1.00  0.00           C  
ATOM    127  HG2 GLN     9      36.497  75.360  89.224  1.00  0.00           H  
ATOM    128  HG3 GLN     9      36.157  74.760  87.523  1.00  0.00           H  
ATOM    129  CD  GLN     9      36.588  73.212  88.974  1.00  0.00           C  
ATOM    130  OE1 GLN     9      37.562  72.422  89.062  1.00  0.00           O  
ATOM    131  NE2 GLN     9      35.437  72.759  89.298  1.00  0.00           N  
ATOM    132 HE21 GLN     9      34.557  73.254  89.297  1.00  0.00           H  
ATOM    133 HE22 GLN     9      35.341  71.771  89.487  1.00  0.00           H  
ATOM    134  C   GLN     9      39.982  76.581  87.590  1.00  0.00           C  
ATOM    135  O   GLN     9      40.770  75.610  87.360  1.00  0.00           O  
ATOM    136  N   ALA    10      40.557  77.743  87.496  1.00  0.00           N  
ATOM    137  H   ALA    10      41.531  77.791  87.234  1.00  0.00           H  
ATOM    138  CA  ALA    10      40.007  79.031  87.841  1.00  0.00           C  
ATOM    139  HA  ALA    10      38.939  78.973  88.050  1.00  0.00           H  
ATOM    140  CB  ALA    10      40.670  79.567  89.116  1.00  0.00           C  
ATOM    141  HB1 ALA    10      40.043  80.415  89.391  1.00  0.00           H  
ATOM    142  HB2 ALA    10      40.841  78.783  89.853  1.00  0.00           H  
ATOM    143  HB3 ALA    10      41.682  79.916  88.914  1.00  0.00           H  
ATOM    144  C   ALA    10      40.204  80.032  86.714  1.00  0.00           C  
ATOM    145  O   ALA    10      41.231  79.996  86.038  1.00  0.00           O  
ATOM    146  N   THR    11      39.116  80.777  86.364  1.00  0.00           N  
ATOM    147  H   THR    11      38.385  80.763  87.061  1.00  0.00           H  
ATOM    148  CA  THR    11      39.019  81.584  85.133  1.00  0.00           C  
ATOM    149  HA  THR    11      40.057  81.692  84.820  1.00  0.00           H  
ATOM    150  CB  THR    11      38.071  81.094  84.041  1.00  0.00           C  
ATOM    151  HB  THR    11      37.067  80.855  84.390  1.00  0.00           H  
ATOM    152  CG2 THR    11      38.113  82.057  82.824  1.00  0.00           C  
ATOM    153 HG21 THR    11      37.593  81.570  81.999  1.00  0.00           H  
ATOM    154 HG22 THR    11      37.672  83.041  82.986  1.00  0.00           H  
ATOM    155 HG23 THR    11      39.167  82.277  82.651  1.00  0.00           H  
ATOM    156  OG1 THR    11      38.562  79.870  83.536  1.00  0.00           O  
ATOM    157  HG1 THR    11      38.072  79.168  83.972  1.00  0.00           H  
ATOM    158  C   THR    11      38.602  83.032  85.548  1.00  0.00           C  
ATOM    159  O   THR    11      37.465  83.227  86.044  1.00  0.00           O  
ATOM    160  N   GLN    12      39.450  84.030  85.378  1.00  0.00           N  
ATOM    161  H   GLN    12      39.092  84.893  85.760  1.00  0.00           H  
ATOM    162  CA  GLN    12      40.883  84.032  85.155  1.00  0.00           C  
ATOM    163  HA  GLN    12      41.145  83.435  84.282  1.00  0.00           H  
ATOM    164  CB  GLN    12      41.184  85.541  84.914  1.00  0.00           C  
ATOM    165  HB2 GLN    12      40.652  86.118  85.670  1.00  0.00           H  
ATOM    166  HB3 GLN    12      42.250  85.700  85.080  1.00  0.00           H  
ATOM    167  CG  GLN    12      40.853  86.109  83.552  1.00  0.00           C  
ATOM    168  HG2 GLN    12      39.770  86.104  83.431  1.00  0.00           H  
ATOM    169  HG3 GLN    12      41.104  87.162  83.423  1.00  0.00           H  
ATOM    170  CD  GLN    12      41.447  85.291  82.402  1.00  0.00           C  
ATOM    171  OE1 GLN    12      42.431  84.552  82.548  1.00  0.00           O  
ATOM    172  NE2 GLN    12      40.941  85.282  81.175  1.00  0.00           N  
ATOM    173 HE21 GLN    12      41.491  84.830  80.459  1.00  0.00           H  
ATOM    174 HE22 GLN    12      40.295  86.036  80.990  1.00  0.00           H  
ATOM    175  C   GLN    12      41.560  83.354  86.344  1.00  0.00           C  
ATOM    176  O   GLN    12      41.027  83.357  87.439  1.00  0.00           O  
ATOM    177  N   SER    13      42.792  82.763  86.205  1.00  0.00           N  
ATOM    178  H   SER    13      43.258  82.880  85.316  1.00  0.00           H  
ATOM    179  CA  SER    13      43.511  82.238  87.279  1.00  0.00           C  
ATOM    180  HA  SER    13      42.912  81.532  87.854  1.00  0.00           H  
ATOM    181  CB  SER    13      44.841  81.628  86.762  1.00  0.00           C  
ATOM    182  HB2 SER    13      44.625  80.950  85.936  1.00  0.00           H  
ATOM    183  HB3 SER    13      45.463  82.458  86.426  1.00  0.00           H  
ATOM    184  OG  SER    13      45.383  80.875  87.894  1.00  0.00           O  
ATOM    185  HG  SER    13      46.063  81.381  88.344  1.00  0.00           H  
ATOM    186  C   SER    13      43.645  83.257  88.438  1.00  0.00           C  
ATOM    187  O   SER    13      43.854  84.428  88.226  1.00  0.00           O  
ATOM    188  N   TYR    14      43.645  82.712  89.648  1.00  0.00           N  
ATOM    189  H   TYR    14      43.348  81.751  89.557  1.00  0.00           H  
ATOM    190  CA  TYR    14      43.866  83.273  90.947  1.00  0.00           C  
ATOM    191  HA  TYR    14      44.387  84.225  90.843  1.00  0.00           H  
ATOM    192  CB  TYR    14      42.523  83.646  91.629  1.00  0.00           C  
ATOM    193  HB2 TYR    14      42.003  84.361  90.992  1.00  0.00           H  
ATOM    194  HB3 TYR    14      41.921  82.742  91.714  1.00  0.00           H  
ATOM    195  CG  TYR    14      42.657  84.210  93.008  1.00  0.00           C  
ATOM    196  CD1 TYR    14      42.523  85.571  93.214  1.00  0.00           C  
ATOM    197  HD1 TYR    14      42.570  86.294  92.413  1.00  0.00           H  
ATOM    198  CE1 TYR    14      42.426  85.977  94.569  1.00  0.00           C  
ATOM    199  HE1 TYR    14      42.372  87.042  94.740  1.00  0.00           H  
ATOM    200  CZ  TYR    14      42.526  85.109  95.709  1.00  0.00           C  
ATOM    201  OH  TYR    14      42.611  85.546  96.944  1.00  0.00           O  
ATOM    202  HH  TYR    14      42.911  86.457  96.990  1.00  0.00           H  
ATOM    203  CE2 TYR    14      42.558  83.684  95.444  1.00  0.00           C  
ATOM    204  HE2 TYR    14      42.558  82.963  96.248  1.00  0.00           H  
ATOM    205  CD2 TYR    14      42.666  83.261  94.099  1.00  0.00           C  
ATOM    206  HD2 TYR    14      42.639  82.213  93.839  1.00  0.00           H  
ATOM    207  C   TYR    14      44.650  82.336  91.850  1.00  0.00           C  
ATOM    208  O   TYR    14      44.321  81.202  91.783  1.00  0.00           O  
ATOM    209  N   GLY    15      45.644  82.722  92.676  1.00  0.00           N  
ATOM    210  H   GLY    15      46.047  81.952  93.190  1.00  0.00           H  
ATOM    211  CA  GLY    15      46.112  84.081  92.912  1.00  0.00           C  
ATOM    212  HA2 GLY    15      45.252  84.749  92.860  1.00  0.00           H  
ATOM    213  HA3 GLY    15      46.511  84.119  93.925  1.00  0.00           H  
ATOM    214  C   GLY    15      47.281  84.597  91.976  1.00  0.00           C  
ATOM    215  O   GLY    15      47.444  84.109  90.841  1.00  0.00           O  
ATOM    216  N   ALA    16      48.004  85.517  92.509  1.00  0.00           N  
ATOM    217  H   ALA    16      47.859  85.719  93.488  1.00  0.00           H  
ATOM    218  CA  ALA    16      49.187  86.174  91.881  1.00  0.00           C  
ATOM    219  HA  ALA    16      48.884  86.507  90.889  1.00  0.00           H  
ATOM    220  CB  ALA    16      49.688  87.427  92.620  1.00  0.00           C  
ATOM    221  HB1 ALA    16      50.632  87.860  92.289  1.00  0.00           H  
ATOM    222  HB2 ALA    16      48.867  88.143  92.589  1.00  0.00           H  
ATOM    223  HB3 ALA    16      49.856  87.108  93.649  1.00  0.00           H  
ATOM    224  C   ALA    16      50.271  85.150  91.488  1.00  0.00           C  
ATOM    225  O   ALA    16      50.708  84.393  92.345  1.00  0.00           O  
ATOM    226  N   TYR    17      50.690  85.145  90.226  1.00  0.00           N  
ATOM    227  H   TYR    17      50.562  86.012  89.724  1.00  0.00           H  
ATOM    228  CA  TYR    17      51.644  84.235  89.643  1.00  0.00           C  
ATOM    229  HA  TYR    17      51.279  83.218  89.502  1.00  0.00           H  
ATOM    230  CB  TYR    17      51.917  84.957  88.300  1.00  0.00           C  
ATOM    231  HB2 TYR    17      50.985  85.121  87.759  1.00  0.00           H  
ATOM    232  HB3 TYR    17      52.265  85.989  88.353  1.00  0.00           H  
ATOM    233  CG  TYR    17      52.848  84.254  87.310  1.00  0.00           C  
ATOM    234  CD1 TYR    17      54.192  84.559  87.266  1.00  0.00           C  
ATOM    235  HD1 TYR    17      54.510  85.422  87.832  1.00  0.00           H  
ATOM    236  CE1 TYR    17      55.128  83.692  86.711  1.00  0.00           C  
ATOM    237  HE1 TYR    17      56.185  83.881  86.830  1.00  0.00           H  
ATOM    238  CZ  TYR    17      54.772  82.534  86.098  1.00  0.00           C  
ATOM    239  OH  TYR    17      55.718  81.713  85.587  1.00  0.00           O  
ATOM    240  HH  TYR    17      56.319  82.205  85.023  1.00  0.00           H  
ATOM    241  CE2 TYR    17      53.355  82.278  86.014  1.00  0.00           C  
ATOM    242  HE2 TYR    17      53.056  81.389  85.480  1.00  0.00           H  
ATOM    243  CD2 TYR    17      52.452  83.099  86.618  1.00  0.00           C  
ATOM    244  HD2 TYR    17      51.401  82.858  86.558  1.00  0.00           H  
ATOM    245  C   TYR    17      52.972  84.295  90.436  1.00  0.00           C  
ATOM    246  O   TYR    17      53.437  85.369  90.725  1.00  0.00           O  
ATOM    247  N   PRO    18      53.589  83.182  90.849  1.00  0.00           N  
ATOM    248  CD  PRO    18      53.024  81.838  90.712  1.00  0.00           C  
ATOM    249  HD2 PRO    18      52.751  81.601  89.684  1.00  0.00           H  
ATOM    250  HD3 PRO    18      52.089  81.887  91.270  1.00  0.00           H  
ATOM    251  CG  PRO    18      53.974  80.785  91.264  1.00  0.00           C  
ATOM    252  HG2 PRO    18      54.563  80.371  90.446  1.00  0.00           H  
ATOM    253  HG3 PRO    18      53.440  79.983  91.774  1.00  0.00           H  
ATOM    254  CB  PRO    18      54.833  81.613  92.255  1.00  0.00           C  
ATOM    255  HB2 PRO    18      55.777  81.076  92.342  1.00  0.00           H  
ATOM    256  HB3 PRO    18      54.271  81.489  93.181  1.00  0.00           H  
ATOM    257  CA  PRO    18      54.714  83.084  91.812  1.00  0.00           C  
ATOM    258  HA  PRO    18      54.492  83.791  92.612  1.00  0.00           H  
ATOM    259  C   PRO    18      56.073  83.473  91.149  1.00  0.00           C  
ATOM    260  O   PRO    18      56.413  82.842  90.208  1.00  0.00           O  
ATOM    261  N   THR    19      56.786  84.513  91.675  1.00  0.00           N  
ATOM    262  H   THR    19      56.386  85.106  92.387  1.00  0.00           H  
ATOM    263  CA  THR    19      58.104  85.009  91.127  1.00  0.00           C  
ATOM    264  HA  THR    19      58.141  85.166  90.049  1.00  0.00           H  
ATOM    265  CB  THR    19      58.440  86.447  91.678  1.00  0.00           C  
ATOM    266  HB  THR    19      59.525  86.539  91.617  1.00  0.00           H  
ATOM    267  CG2 THR    19      57.690  87.496  90.888  1.00  0.00           C  
ATOM    268 HG21 THR    19      56.790  87.128  90.395  1.00  0.00           H  
ATOM    269 HG22 THR    19      57.413  88.268  91.607  1.00  0.00           H  
ATOM    270 HG23 THR    19      58.362  87.744  90.066  1.00  0.00           H  
ATOM    271  OG1 THR    19      58.141  86.465  93.087  1.00  0.00           O  
ATOM    272  HG1 THR    19      58.832  85.970  93.533  1.00  0.00           H  
ATOM    273  C   THR    19      59.260  84.020  91.230  1.00  0.00           C  
ATOM    274  O   THR    19      59.281  83.156  92.107  1.00  0.00           O  
ATOM    275  N   GLN    20      60.229  84.216  90.327  1.00  0.00           N  
ATOM    276  H   GLN    20      60.174  85.015  89.712  1.00  0.00           H  
ATOM    277  CA  GLN    20      61.465  83.368  90.322  1.00  0.00           C  
ATOM    278  HA  GLN    20      61.217  82.322  90.144  1.00  0.00           H  
ATOM    279  CB  GLN    20      62.475  83.645  89.253  1.00  0.00           C  
ATOM    280  HB2 GLN    20      61.975  83.878  88.313  1.00  0.00           H  
ATOM    281  HB3 GLN    20      62.811  84.647  89.523  1.00  0.00           H  
ATOM    282  CG  GLN    20      63.538  82.566  88.953  1.00  0.00           C  
ATOM    283  HG2 GLN    20      64.073  82.212  89.835  1.00  0.00           H  
ATOM    284  HG3 GLN    20      63.097  81.662  88.534  1.00  0.00           H  
ATOM    285  CD  GLN    20      64.648  82.932  88.033  1.00  0.00           C  
ATOM    286  OE1 GLN    20      64.649  84.000  87.504  1.00  0.00           O  
ATOM    287  NE2 GLN    20      65.657  82.049  87.936  1.00  0.00           N  
ATOM    288 HE21 GLN    20      65.543  81.238  88.527  1.00  0.00           H  
ATOM    289 HE22 GLN    20      66.318  82.280  87.208  1.00  0.00           H  
ATOM    290  C   GLN    20      62.217  83.512  91.662  1.00  0.00           C  
ATOM    291  O   GLN    20      62.483  84.652  92.082  1.00  0.00           O  
ATOM    292  N   PRO    21      62.653  82.425  92.313  1.00  0.00           N  
ATOM    293  CD  PRO    21      62.400  81.102  91.927  1.00  0.00           C  
ATOM    294  HD2 PRO    21      62.676  80.840  90.906  1.00  0.00           H  
ATOM    295  HD3 PRO    21      61.350  80.835  92.049  1.00  0.00           H  
ATOM    296  CG  PRO    21      63.133  80.248  93.021  1.00  0.00           C  
ATOM    297  HG2 PRO    21      63.964  79.667  92.622  1.00  0.00           H  
ATOM    298  HG3 PRO    21      62.426  79.543  93.459  1.00  0.00           H  
ATOM    299  CB  PRO    21      63.496  81.177  94.200  1.00  0.00           C  
ATOM    300  HB2 PRO    21      64.507  80.978  94.557  1.00  0.00           H  
ATOM    301  HB3 PRO    21      62.892  80.974  95.084  1.00  0.00           H  
ATOM    302  CA  PRO    21      63.335  82.586  93.614  1.00  0.00           C  
ATOM    303  HA  PRO    21      62.685  83.263  94.169  1.00  0.00           H  
ATOM    304  C   PRO    21      64.776  83.177  93.329  1.00  0.00           C  
ATOM    305  O   PRO    21      65.491  82.585  92.523  1.00  0.00           O  
ATOM    306  N   GLY    22      65.174  84.207  94.109  1.00  0.00           N  
ATOM    307  H   GLY    22      64.618  84.453  94.916  1.00  0.00           H  
ATOM    308  CA  GLY    22      66.612  84.608  94.145  1.00  0.00           C  
ATOM    309  HA2 GLY    22      67.186  83.692  94.281  1.00  0.00           H  
ATOM    310  HA3 GLY    22      66.724  85.010  93.138  1.00  0.00           H  
ATOM    311  C   GLY    22      66.928  85.674  95.237  1.00  0.00           C  
ATOM    312  O   GLY    22      66.021  86.524  95.629  1.00  0.00           O  
ATOM    313  N   GLN    23      68.085  85.618  95.782  1.00  0.00           N  
ATOM    314  H   GLN    23      68.816  84.974  95.516  1.00  0.00           H  
ATOM    315  CA  GLN    23      68.609  86.457  96.842  1.00  0.00           C  
ATOM    316  HA  GLN    23      67.830  86.596  97.592  1.00  0.00           H  
ATOM    317  CB  GLN    23      69.783  85.704  97.530  1.00  0.00           C  
ATOM    318  HB2 GLN    23      70.627  85.701  96.840  1.00  0.00           H  
ATOM    319  HB3 GLN    23      69.966  86.309  98.419  1.00  0.00           H  
ATOM    320  CG  GLN    23      69.457  84.288  97.940  1.00  0.00           C  
ATOM    321  HG2 GLN    23      69.144  83.613  97.143  1.00  0.00           H  
ATOM    322  HG3 GLN    23      70.329  83.903  98.469  1.00  0.00           H  
ATOM    323  CD  GLN    23      68.390  84.296  99.016  1.00  0.00           C  
ATOM    324  OE1 GLN    23      67.169  84.245  98.811  1.00  0.00           O  
ATOM    325  NE2 GLN    23      68.808  84.303 100.294  1.00  0.00           N  
ATOM    326 HE21 GLN    23      69.789  84.086 100.401  1.00  0.00           H  
ATOM    327 HE22 GLN    23      68.222  84.168 101.106  1.00  0.00           H  
ATOM    328  C   GLN    23      68.956  87.866  96.306  1.00  0.00           C  
ATOM    329  O   GLN    23      69.383  88.065  95.155  1.00  0.00           O  
ATOM    330  N   GLY    24      68.875  88.901  97.177  1.00  0.00           N  
ATOM    331  H   GLY    24      68.474  88.807  98.099  1.00  0.00           H  
ATOM    332  CA  GLY    24      69.299  90.256  96.787  1.00  0.00           C  
ATOM    333  HA2 GLY    24      68.894  90.541  95.816  1.00  0.00           H  
ATOM    334  HA3 GLY    24      68.840  90.899  97.537  1.00  0.00           H  
ATOM    335  C   GLY    24      70.821  90.499  96.932  1.00  0.00           C  
ATOM    336  O   GLY    24      71.499  89.816  97.673  1.00  0.00           O  
ATOM    337  N   TYR    25      71.366  91.626  96.331  1.00  0.00           N  
ATOM    338  H   TYR    25      70.812  92.154  95.673  1.00  0.00           H  
ATOM    339  CA  TYR    25      72.736  92.153  96.655  1.00  0.00           C  
ATOM    340  HA  TYR    25      72.934  91.843  97.681  1.00  0.00           H  
ATOM    341  CB  TYR    25      73.752  91.333  95.852  1.00  0.00           C  
ATOM    342  HB2 TYR    25      73.662  90.322  96.251  1.00  0.00           H  
ATOM    343  HB3 TYR    25      73.467  91.209  94.808  1.00  0.00           H  
ATOM    344  CG  TYR    25      75.231  91.806  95.851  1.00  0.00           C  
ATOM    345  CD1 TYR    25      76.008  91.667  97.025  1.00  0.00           C  
ATOM    346  HD1 TYR    25      75.544  91.266  97.914  1.00  0.00           H  
ATOM    347  CE1 TYR    25      77.330  92.079  97.010  1.00  0.00           C  
ATOM    348  HE1 TYR    25      77.840  92.070  97.962  1.00  0.00           H  
ATOM    349  CZ  TYR    25      77.932  92.607  95.855  1.00  0.00           C  
ATOM    350  OH  TYR    25      79.248  93.088  95.752  1.00  0.00           O  
ATOM    351  HH  TYR    25      79.795  92.612  96.381  1.00  0.00           H  
ATOM    352  CE2 TYR    25      77.157  92.737  94.663  1.00  0.00           C  
ATOM    353  HE2 TYR    25      77.637  93.118  93.774  1.00  0.00           H  
ATOM    354  CD2 TYR    25      75.818  92.361  94.652  1.00  0.00           C  
ATOM    355  HD2 TYR    25      75.232  92.536  93.761  1.00  0.00           H  
ATOM    356  C   TYR    25      72.907  93.662  96.482  1.00  0.00           C  
ATOM    357  O   TYR    25      72.254  94.302  95.724  1.00  0.00           O  
ATOM    358  N   SER    26      73.927  94.194  97.189  1.00  0.00           N  
ATOM    359  H   SER    26      74.566  93.564  97.653  1.00  0.00           H  
ATOM    360  CA  SER    26      74.351  95.618  97.217  1.00  0.00           C  
ATOM    361  HA  SER    26      73.692  96.104  97.935  1.00  0.00           H  
ATOM    362  CB  SER    26      75.772  95.589  97.577  1.00  0.00           C  
ATOM    363  HB2 SER    26      76.012  95.052  98.495  1.00  0.00           H  
ATOM    364  HB3 SER    26      76.274  95.092  96.747  1.00  0.00           H  
ATOM    365  OG  SER    26      76.244  96.824  97.718  1.00  0.00           O  
ATOM    366  HG  SER    26      77.203  96.812  97.730  1.00  0.00           H  
ATOM    367  C   SER    26      74.286  96.356  95.919  1.00  0.00           C  
ATOM    368  O   SER    26      74.864  95.908  94.921  1.00  0.00           O  
ATOM    369  N   GLN    27      73.746  97.565  95.914  1.00  0.00           N  
ATOM    370  H   GLN    27      73.342  97.907  96.774  1.00  0.00           H  
ATOM    371  CA  GLN    27      73.752  98.566  94.841  1.00  0.00           C  
ATOM    372  HA  GLN    27      73.234  98.060  94.026  1.00  0.00           H  
ATOM    373  CB  GLN    27      72.881  99.762  95.286  1.00  0.00           C  
ATOM    374  HB2 GLN    27      71.907  99.410  95.628  1.00  0.00           H  
ATOM    375  HB3 GLN    27      73.406 100.245  96.110  1.00  0.00           H  
ATOM    376  CG  GLN    27      72.675 100.796  94.166  1.00  0.00           C  
ATOM    377  HG2 GLN    27      72.530 101.740  94.692  1.00  0.00           H  
ATOM    378  HG3 GLN    27      73.578 100.934  93.571  1.00  0.00           H  
ATOM    379  CD  GLN    27      71.479 100.556  93.252  1.00  0.00           C  
ATOM    380  OE1 GLN    27      70.536  99.811  93.460  1.00  0.00           O  
ATOM    381  NE2 GLN    27      71.618 101.047  92.047  1.00  0.00           N  
ATOM    382 HE21 GLN    27      72.292 101.743  91.761  1.00  0.00           H  
ATOM    383 HE22 GLN    27      70.944 100.709  91.374  1.00  0.00           H  
ATOM    384  C   GLN    27      75.197  99.000  94.369  1.00  0.00           C  
ATOM    385  O   GLN    27      75.699  98.741  93.253  1.00  0.00           O  
ATOM    386  N   GLN    28      75.986  99.458  95.341  1.00  0.00           N  
ATOM    387  H   GLN    28      75.618  99.450  96.282  1.00  0.00           H  
ATOM    388  CA  GLN    28      77.429  99.778  95.215  1.00  0.00           C  
ATOM    389  HA  GLN    28      77.365 100.657  94.573  1.00  0.00           H  
ATOM    390  CB  GLN    28      78.054 100.121  96.590  1.00  0.00           C  
ATOM    391  HB2 GLN    28      77.677 101.061  96.993  1.00  0.00           H  
ATOM    392  HB3 GLN    28      77.685  99.460  97.374  1.00  0.00           H  
ATOM    393  CG  GLN    28      79.521 100.234  96.596  1.00  0.00           C  
ATOM    394  HG2 GLN    28      79.898 100.399  97.606  1.00  0.00           H  
ATOM    395  HG3 GLN    28      79.978  99.290  96.298  1.00  0.00           H  
ATOM    396  CD  GLN    28      80.144 101.234  95.617  1.00  0.00           C  
ATOM    397  OE1 GLN    28      79.585 102.157  95.174  1.00  0.00           O  
ATOM    398  NE2 GLN    28      81.421 101.084  95.408  1.00  0.00           N  
ATOM    399 HE21 GLN    28      81.945 101.841  94.993  1.00  0.00           H  
ATOM    400 HE22 GLN    28      81.887 100.227  95.669  1.00  0.00           H  
ATOM    401  C   GLN    28      78.217  98.704  94.491  1.00  0.00           C  
ATOM    402  O   GLN    28      79.073  99.072  93.577  1.00  0.00           O  
ATOM    403  N   SER    29      77.902  97.473  94.795  1.00  0.00           N  
ATOM    404  H   SER    29      77.064  97.448  95.358  1.00  0.00           H  
ATOM    405  CA  SER    29      78.462  96.204  94.138  1.00  0.00           C  
ATOM    406  HA  SER    29      78.071  95.310  94.624  1.00  0.00           H  
ATOM    407  CB  SER    29      77.973  96.149  92.736  1.00  0.00           C  
ATOM    408  HB2 SER    29      78.399  97.035  92.265  1.00  0.00           H  
ATOM    409  HB3 SER    29      78.339  95.292  92.171  1.00  0.00           H  
ATOM    410  OG  SER    29      76.669  96.273  92.593  1.00  0.00           O  
ATOM    411  HG  SER    29      76.349  97.160  92.777  1.00  0.00           H  
ATOM    412  C   SER    29      79.994  96.166  94.295  1.00  0.00           C  
ATOM    413  O   SER    29      80.527  96.288  95.397  1.00  0.00           O  
ATOM    414  N   SER    30      80.766  95.967  93.213  1.00  0.00           N  
ATOM    415  H   SER    30      80.398  95.951  92.273  1.00  0.00           H  
ATOM    416  CA  SER    30      82.247  96.077  93.156  1.00  0.00           C  
ATOM    417  HA  SER    30      82.586  95.817  94.159  1.00  0.00           H  
ATOM    418  CB  SER    30      82.810  95.170  92.040  1.00  0.00           C  
ATOM    419  HB2 SER    30      82.343  95.434  91.092  1.00  0.00           H  
ATOM    420  HB3 SER    30      83.870  95.377  91.895  1.00  0.00           H  
ATOM    421  OG  SER    30      82.655  93.879  92.420  1.00  0.00           O  
ATOM    422  HG  SER    30      81.742  93.904  92.715  1.00  0.00           H  
ATOM    423  C   SER    30      82.809  97.427  92.759  1.00  0.00           C  
ATOM    424  O   SER    30      82.265  98.103  91.833  1.00  0.00           O  
ATOM    425  N   GLN    31      83.880  97.932  93.389  1.00  0.00           N  
ATOM    426  H   GLN    31      84.266  98.740  92.920  1.00  0.00           H  
ATOM    427  CA  GLN    31      84.582  97.301  94.500  1.00  0.00           C  
ATOM    428  HA  GLN    31      84.628  96.222  94.352  1.00  0.00           H  
ATOM    429  CB  GLN    31      86.082  97.833  94.593  1.00  0.00           C  
ATOM    430  HB2 GLN    31      86.095  98.917  94.478  1.00  0.00           H  
ATOM    431  HB3 GLN    31      86.471  97.609  95.586  1.00  0.00           H  
ATOM    432  CG  GLN    31      87.046  97.137  93.578  1.00  0.00           C  
ATOM    433  HG2 GLN    31      88.029  97.601  93.656  1.00  0.00           H  
ATOM    434  HG3 GLN    31      87.156  96.118  93.947  1.00  0.00           H  
ATOM    435  CD  GLN    31      86.735  97.164  92.084  1.00  0.00           C  
ATOM    436  OE1 GLN    31      86.113  98.070  91.516  1.00  0.00           O  
ATOM    437  NE2 GLN    31      87.124  96.158  91.384  1.00  0.00           N  
ATOM    438 HE21 GLN    31      87.080  96.215  90.377  1.00  0.00           H  
ATOM    439 HE22 GLN    31      87.891  95.646  91.798  1.00  0.00           H  
ATOM    440  C   GLN    31      83.856  97.597  95.849  1.00  0.00           C  
ATOM    441  O   GLN    31      83.421  98.712  95.999  1.00  0.00           O  
ATOM    442  N   PRO    32      83.852  96.641  96.816  1.00  0.00           N  
ATOM    443  CD  PRO    32      84.331  95.242  96.664  1.00  0.00           C  
ATOM    444  HD2 PRO    32      85.391  95.243  96.411  1.00  0.00           H  
ATOM    445  HD3 PRO    32      83.858  94.779  95.798  1.00  0.00           H  
ATOM    446  CG  PRO    32      83.961  94.489  97.939  1.00  0.00           C  
ATOM    447  HG2 PRO    32      84.611  93.658  98.213  1.00  0.00           H  
ATOM    448  HG3 PRO    32      82.936  94.119  97.949  1.00  0.00           H  
ATOM    449  CB  PRO    32      84.069  95.571  98.897  1.00  0.00           C  
ATOM    450  HB2 PRO    32      85.116  95.759  99.135  1.00  0.00           H  
ATOM    451  HB3 PRO    32      83.515  95.534  99.835  1.00  0.00           H  
ATOM    452  CA  PRO    32      83.445  96.816  98.195  1.00  0.00           C  
ATOM    453  HA  PRO    32      82.365  96.778  98.341  1.00  0.00           H  
ATOM    454  C   PRO    32      84.023  98.016  98.953  1.00  0.00           C  
ATOM    455  O   PRO    32      85.111  98.513  98.628  1.00  0.00           O  
ATOM    456  N   TYR    33      83.303  98.520  99.996  1.00  0.00           N  
ATOM    457  H   TYR    33      82.328  98.256  99.991  1.00  0.00           H  
ATOM    458  CA  TYR    33      83.720  99.447 101.036  1.00  0.00           C  
ATOM    459  HA  TYR    33      84.369 100.138 100.497  1.00  0.00           H  
ATOM    460  CB  TYR    33      82.528 100.164 101.575  1.00  0.00           C  
ATOM    461  HB2 TYR    33      81.835  99.456 102.030  1.00  0.00           H  
ATOM    462  HB3 TYR    33      82.894 100.761 102.410  1.00  0.00           H  
ATOM    463  CG  TYR    33      81.789 101.165 100.711  1.00  0.00           C  
ATOM    464  CD1 TYR    33      82.231 101.555  99.450  1.00  0.00           C  
ATOM    465  HD1 TYR    33      83.188 101.223  99.076  1.00  0.00           H  
ATOM    466  CE1 TYR    33      81.637 102.420  98.571  1.00  0.00           C  
ATOM    467  HE1 TYR    33      82.003 102.729  97.603  1.00  0.00           H  
ATOM    468  CZ  TYR    33      80.383 102.822  99.025  1.00  0.00           C  
ATOM    469  OH  TYR    33      79.662 103.568  98.199  1.00  0.00           O  
ATOM    470  HH  TYR    33      80.131 103.828  97.403  1.00  0.00           H  
ATOM    471  CE2 TYR    33      79.831 102.460 100.315  1.00  0.00           C  
ATOM    472  HE2 TYR    33      78.801 102.752 100.461  1.00  0.00           H  
ATOM    473  CD2 TYR    33      80.613 101.636 101.188  1.00  0.00           C  
ATOM    474  HD2 TYR    33      80.236 101.473 102.187  1.00  0.00           H  
ATOM    475  C   TYR    33      84.561  98.802 102.181  1.00  0.00           C  
ATOM    476  O   TYR    33      85.481  99.420 102.696  1.00  0.00           O  
ATOM    477  N   GLY    34      84.348  97.500 102.488  1.00  0.00           N  
ATOM    478  H   GLY    34      83.640  97.056 101.920  1.00  0.00           H  
ATOM    479  CA  GLY    34      84.946  96.835 103.644  1.00  0.00           C  
ATOM    480  HA2 GLY    34      84.791  95.759 103.561  1.00  0.00           H  
ATOM    481  HA3 GLY    34      86.018  97.009 103.742  1.00  0.00           H  
ATOM    482  C   GLY    34      84.302  97.301 105.006  1.00  0.00           C  
ATOM    483  O   GLY    34      83.325  98.078 105.129  1.00  0.00           O  
ATOM    484  N   GLN    35      84.741  96.677 106.100  1.00  0.00           N  
ATOM    485  H   GLN    35      85.598  96.143 106.066  1.00  0.00           H  
ATOM    486  CA  GLN    35      84.180  96.887 107.439  1.00  0.00           C  
ATOM    487  HA  GLN    35      83.401  97.648 107.401  1.00  0.00           H  
ATOM    488  CB  GLN    35      83.423  95.598 107.863  1.00  0.00           C  
ATOM    489  HB2 GLN    35      82.649  95.248 107.180  1.00  0.00           H  
ATOM    490  HB3 GLN    35      84.099  94.746 107.794  1.00  0.00           H  
ATOM    491  CG  GLN    35      82.917  95.571 109.295  1.00  0.00           C  
ATOM    492  HG2 GLN    35      82.563  94.575 109.559  1.00  0.00           H  
ATOM    493  HG3 GLN    35      83.779  95.788 109.926  1.00  0.00           H  
ATOM    494  CD  GLN    35      81.870  96.582 109.594  1.00  0.00           C  
ATOM    495  OE1 GLN    35      81.150  97.035 108.675  1.00  0.00           O  
ATOM    496  NE2 GLN    35      81.773  97.158 110.796  1.00  0.00           N  
ATOM    497 HE21 GLN    35      82.459  96.811 111.451  1.00  0.00           H  
ATOM    498 HE22 GLN    35      81.314  98.050 110.907  1.00  0.00           H  
ATOM    499  C   GLN    35      85.237  97.325 108.494  1.00  0.00           C  
ATOM    500  O   GLN    35      86.158  96.571 108.744  1.00  0.00           O  
ATOM    501  N   GLN    36      85.150  98.486 109.187  1.00  0.00           N  
ATOM    502  H   GLN    36      86.038  98.817 109.535  1.00  0.00           H  
ATOM    503  CA  GLN    36      84.189  99.547 108.875  1.00  0.00           C  
ATOM    504  HA  GLN    36      83.173  99.155 108.843  1.00  0.00           H  
ATOM    505  CB  GLN    36      84.106 100.516 110.056  1.00  0.00           C  
ATOM    506  HB2 GLN    36      83.832  99.886 110.903  1.00  0.00           H  
ATOM    507  HB3 GLN    36      85.101 100.936 110.205  1.00  0.00           H  
ATOM    508  CG  GLN    36      83.175 101.713 109.932  1.00  0.00           C  
ATOM    509  HG2 GLN    36      83.722 102.546 109.490  1.00  0.00           H  
ATOM    510  HG3 GLN    36      82.409 101.306 109.273  1.00  0.00           H  
ATOM    511  CD  GLN    36      82.742 102.206 111.310  1.00  0.00           C  
ATOM    512  OE1 GLN    36      83.188 101.743 112.352  1.00  0.00           O  
ATOM    513  NE2 GLN    36      81.950 103.157 111.480  1.00  0.00           N  
ATOM    514 HE21 GLN    36      81.544 103.546 110.642  1.00  0.00           H  
ATOM    515 HE22 GLN    36      81.788 103.454 112.432  1.00  0.00           H  
ATOM    516  C   GLN    36      84.428 100.274 107.550  1.00  0.00           C  
ATOM    517  O   GLN    36      85.550 100.398 107.171  1.00  0.00           O  
ATOM    518  N   SER    37      83.393 100.676 106.815  1.00  0.00           N  
ATOM    519  H   SER    37      82.476 100.610 107.233  1.00  0.00           H  
ATOM    520  CA  SER    37      83.359 101.370 105.497  1.00  0.00           C  
ATOM    521  HA  SER    37      83.836 100.658 104.823  1.00  0.00           H  
ATOM    522  CB  SER    37      81.939 101.543 105.010  1.00  0.00           C  
ATOM    523  HB2 SER    37      81.591 100.670 104.459  1.00  0.00           H  
ATOM    524  HB3 SER    37      81.295 101.757 105.863  1.00  0.00           H  
ATOM    525  OG  SER    37      81.823 102.580 104.052  1.00  0.00           O  
ATOM    526  HG  SER    37      80.916 102.895 104.076  1.00  0.00           H  
ATOM    527  C   SER    37      84.207 102.670 105.578  1.00  0.00           C  
ATOM    528  O   SER    37      84.153 103.416 106.573  1.00  0.00           O  
ATOM    529  N   TYR    38      84.999 102.802 104.571  1.00  0.00           N  
ATOM    530  H   TYR    38      84.919 102.203 103.761  1.00  0.00           H  
ATOM    531  CA  TYR    38      86.078 103.818 104.516  1.00  0.00           C  
ATOM    532  HA  TYR    38      86.749 103.782 105.375  1.00  0.00           H  
ATOM    533  CB  TYR    38      86.903 103.610 103.278  1.00  0.00           C  
ATOM    534  HB2 TYR    38      87.445 104.543 103.117  1.00  0.00           H  
ATOM    535  HB3 TYR    38      87.673 102.881 103.529  1.00  0.00           H  
ATOM    536  CG  TYR    38      86.393 103.374 101.849  1.00  0.00           C  
ATOM    537  CD1 TYR    38      85.455 104.264 101.237  1.00  0.00           C  
ATOM    538  HD1 TYR    38      85.118 105.108 101.820  1.00  0.00           H  
ATOM    539  CE1 TYR    38      84.976 104.084  99.959  1.00  0.00           C  
ATOM    540  HE1 TYR    38      84.203 104.735  99.578  1.00  0.00           H  
ATOM    541  CZ  TYR    38      85.440 103.014  99.241  1.00  0.00           C  
ATOM    542  OH  TYR    38      84.863 102.772  98.047  1.00  0.00           O  
ATOM    543  HH  TYR    38      85.206 101.961  97.664  1.00  0.00           H  
ATOM    544  CE2 TYR    38      86.254 102.029  99.879  1.00  0.00           C  
ATOM    545  HE2 TYR    38      86.367 101.092  99.353  1.00  0.00           H  
ATOM    546  CD2 TYR    38      86.608 102.117 101.209  1.00  0.00           C  
ATOM    547  HD2 TYR    38      87.104 101.342 101.776  1.00  0.00           H  
ATOM    548  C   TYR    38      85.405 105.240 104.496  1.00  0.00           C  
ATOM    549  O   TYR    38      84.245 105.411 104.126  1.00  0.00           O  
ATOM    550  N   SER    39      86.145 106.269 104.895  1.00  0.00           N  
ATOM    551  H   SER    39      87.031 106.085 105.345  1.00  0.00           H  
ATOM    552  CA  SER    39      85.791 107.704 104.754  1.00  0.00           C  
ATOM    553  HA  SER    39      84.850 107.803 105.295  1.00  0.00           H  
ATOM    554  CB  SER    39      86.867 108.603 105.400  1.00  0.00           C  
ATOM    555  HB2 SER    39      86.888 108.333 106.456  1.00  0.00           H  
ATOM    556  HB3 SER    39      87.904 108.477 105.090  1.00  0.00           H  
ATOM    557  OG  SER    39      86.510 110.014 105.460  1.00  0.00           O  
ATOM    558  HG  SER    39      86.848 110.479 104.691  1.00  0.00           H  
ATOM    559  C   SER    39      85.527 108.099 103.272  1.00  0.00           C  
ATOM    560  O   SER    39      85.984 107.412 102.321  1.00  0.00           O  
ATOM    561  N   GLY    40      84.790 109.158 103.055  1.00  0.00           N  
ATOM    562  H   GLY    40      84.347 109.533 103.881  1.00  0.00           H  
ATOM    563  CA  GLY    40      84.594 109.939 101.835  1.00  0.00           C  
ATOM    564  HA2 GLY    40      84.319 109.290 101.004  1.00  0.00           H  
ATOM    565  HA3 GLY    40      83.770 110.642 101.957  1.00  0.00           H  
ATOM    566  C   GLY    40      85.842 110.813 101.458  1.00  0.00           C  
ATOM    567  O   GLY    40      86.936 110.726 102.072  1.00  0.00           O  
ATOM    568  N   TYR    41      85.847 111.551 100.390  1.00  0.00           N  
ATOM    569  H   TYR    41      86.696 112.058 100.184  1.00  0.00           H  
ATOM    570  CA  TYR    41      84.706 111.918  99.499  1.00  0.00           C  
ATOM    571  HA  TYR    41      83.836 111.283  99.669  1.00  0.00           H  
ATOM    572  CB  TYR    41      84.069 113.306  99.863  1.00  0.00           C  
ATOM    573  HB2 TYR    41      84.729 114.135  99.607  1.00  0.00           H  
ATOM    574  HB3 TYR    41      83.235 113.498  99.189  1.00  0.00           H  
ATOM    575  CG  TYR    41      83.644 113.395 101.306  1.00  0.00           C  
ATOM    576  CD1 TYR    41      82.364 112.923 101.627  1.00  0.00           C  
ATOM    577  HD1 TYR    41      81.801 112.597 100.765  1.00  0.00           H  
ATOM    578  CE1 TYR    41      81.930 112.961 102.937  1.00  0.00           C  
ATOM    579  HE1 TYR    41      80.893 112.724 103.122  1.00  0.00           H  
ATOM    580  CZ  TYR    41      82.770 113.360 104.029  1.00  0.00           C  
ATOM    581  OH  TYR    41      82.392 113.243 105.350  1.00  0.00           O  
ATOM    582  HH  TYR    41      81.562 113.682 105.549  1.00  0.00           H  
ATOM    583  CE2 TYR    41      84.050 113.833 103.696  1.00  0.00           C  
ATOM    584  HE2 TYR    41      84.738 114.194 104.447  1.00  0.00           H  
ATOM    585  CD2 TYR    41      84.528 113.869 102.350  1.00  0.00           C  
ATOM    586  HD2 TYR    41      85.547 114.116 102.091  1.00  0.00           H  
ATOM    587  C   TYR    41      85.154 111.880  98.032  1.00  0.00           C  
ATOM    588  O   TYR    41      85.918 112.753  97.729  1.00  0.00           O  
ATOM    589  N   SER    42      84.681 110.957  97.181  1.00  0.00           N  
ATOM    590  H   SER    42      84.080 110.217  97.515  1.00  0.00           H  
ATOM    591  CA  SER    42      85.334 110.872  95.879  1.00  0.00           C  
ATOM    592  HA  SER    42      86.374 111.171  96.010  1.00  0.00           H  
ATOM    593  CB  SER    42      85.368 109.391  95.516  1.00  0.00           C  
ATOM    594  HB2 SER    42      85.971 108.896  96.277  1.00  0.00           H  
ATOM    595  HB3 SER    42      84.370 108.954  95.472  1.00  0.00           H  
ATOM    596  OG  SER    42      86.132 109.290  94.336  1.00  0.00           O  
ATOM    597  HG  SER    42      87.049 109.255  94.617  1.00  0.00           H  
ATOM    598  C   SER    42      84.711 111.796  94.930  1.00  0.00           C  
ATOM    599  O   SER    42      83.503 111.669  94.757  1.00  0.00           O  
ATOM    600  N   GLN    43      85.346 112.752  94.340  1.00  0.00           N  
ATOM    601  H   GLN    43      86.279 112.851  94.715  1.00  0.00           H  
ATOM    602  CA  GLN    43      84.812 113.805  93.443  1.00  0.00           C  
ATOM    603  HA  GLN    43      84.094 113.253  92.836  1.00  0.00           H  
ATOM    604  CB  GLN    43      83.990 114.864  94.289  1.00  0.00           C  
ATOM    605  HB2 GLN    43      83.462 115.483  93.563  1.00  0.00           H  
ATOM    606  HB3 GLN    43      83.118 114.389  94.737  1.00  0.00           H  
ATOM    607  CG  GLN    43      84.808 115.533  95.425  1.00  0.00           C  
ATOM    608  HG2 GLN    43      85.486 114.775  95.819  1.00  0.00           H  
ATOM    609  HG3 GLN    43      85.352 116.392  95.032  1.00  0.00           H  
ATOM    610  CD  GLN    43      83.962 115.941  96.682  1.00  0.00           C  
ATOM    611  OE1 GLN    43      82.752 115.841  96.701  1.00  0.00           O  
ATOM    612  NE2 GLN    43      84.625 116.483  97.689  1.00  0.00           N  
ATOM    613 HE21 GLN    43      85.623 116.399  97.819  1.00  0.00           H  
ATOM    614 HE22 GLN    43      84.024 116.743  98.458  1.00  0.00           H  
ATOM    615  C   GLN    43      85.834 114.468  92.516  1.00  0.00           C  
ATOM    616  O   GLN    43      85.780 115.705  92.507  1.00  0.00           O  
ATOM    617  N   SER    44      86.635 113.741  91.766  1.00  0.00           N  
ATOM    618  H   SER    44      86.729 112.798  92.115  1.00  0.00           H  
ATOM    619  CA  SER    44      87.494 114.337  90.687  1.00  0.00           C  
ATOM    620  HA  SER    44      88.306 114.943  91.089  1.00  0.00           H  
ATOM    621  CB  SER    44      88.288 113.161  90.065  1.00  0.00           C  
ATOM    622  HB2 SER    44      88.872 112.691  90.856  1.00  0.00           H  
ATOM    623  HB3 SER    44      87.630 112.337  89.792  1.00  0.00           H  
ATOM    624  OG  SER    44      89.234 113.489  89.012  1.00  0.00           O  
ATOM    625  HG  SER    44      89.580 112.660  88.676  1.00  0.00           H  
ATOM    626  C   SER    44      86.817 115.188  89.579  1.00  0.00           C  
ATOM    627  O   SER    44      85.737 114.841  89.106  1.00  0.00           O  
ATOM    628  N   THR    45      87.614 116.062  88.899  1.00  0.00           N  
ATOM    629  H   THR    45      88.577 116.111  89.200  1.00  0.00           H  
ATOM    630  CA  THR    45      87.230 116.954  87.863  1.00  0.00           C  
ATOM    631  HA  THR    45      86.168 116.829  87.647  1.00  0.00           H  
ATOM    632  CB  THR    45      87.234 118.452  88.257  1.00  0.00           C  
ATOM    633  HB  THR    45      86.992 119.060  87.385  1.00  0.00           H  
ATOM    634  CG2 THR    45      86.310 118.742  89.446  1.00  0.00           C  
ATOM    635 HG21 THR    45      85.361 118.210  89.385  1.00  0.00           H  
ATOM    636 HG22 THR    45      86.822 118.514  90.381  1.00  0.00           H  
ATOM    637 HG23 THR    45      86.176 119.822  89.384  1.00  0.00           H  
ATOM    638  OG1 THR    45      88.481 118.894  88.644  1.00  0.00           O  
ATOM    639  HG1 THR    45      88.400 119.849  88.698  1.00  0.00           H  
ATOM    640  C   THR    45      88.073 116.772  86.559  1.00  0.00           C  
ATOM    641  O   THR    45      88.255 117.721  85.753  1.00  0.00           O  
ATOM    642  N   ASP    46      88.769 115.645  86.389  1.00  0.00           N  
ATOM    643  H   ASP    46      88.671 114.914  87.079  1.00  0.00           H  
ATOM    644  CA  ASP    46      89.919 115.503  85.502  1.00  0.00           C  
ATOM    645  HA  ASP    46      89.950 116.255  84.714  1.00  0.00           H  
ATOM    646  CB  ASP    46      91.119 115.527  86.350  1.00  0.00           C  
ATOM    647  HB2 ASP    46      91.107 116.494  86.854  1.00  0.00           H  
ATOM    648  HB3 ASP    46      91.016 114.807  87.162  1.00  0.00           H  
ATOM    649  CG  ASP    46      92.498 115.363  85.695  1.00  0.00           C  
ATOM    650  OD1 ASP    46      93.523 115.370  86.448  1.00  0.00           O  
ATOM    651  OD2 ASP    46      92.570 115.053  84.505  1.00  0.00           O  
ATOM    652  C   ASP    46      89.856 114.164  84.824  1.00  0.00           C  
ATOM    653  O   ASP    46      89.628 113.195  85.471  1.00  0.00           O  
ATOM    654  N   THR    47      89.915 114.243  83.467  1.00  0.00           N  
ATOM    655  H   THR    47      89.985 115.156  83.040  1.00  0.00           H  
ATOM    656  CA  THR    47      89.812 113.056  82.560  1.00  0.00           C  
ATOM    657  HA  THR    47      89.207 112.357  83.137  1.00  0.00           H  
ATOM    658  CB  THR    47      88.983 113.344  81.207  1.00  0.00           C  
ATOM    659  HB  THR    47      88.865 112.476  80.558  1.00  0.00           H  
ATOM    660  CG2 THR    47      87.582 113.953  81.366  1.00  0.00           C  
ATOM    661 HG21 THR    47      87.584 114.947  81.813  1.00  0.00           H  
ATOM    662 HG22 THR    47      86.994 113.996  80.450  1.00  0.00           H  
ATOM    663 HG23 THR    47      86.973 113.276  81.965  1.00  0.00           H  
ATOM    664  OG1 THR    47      89.587 114.267  80.338  1.00  0.00           O  
ATOM    665  HG1 THR    47      89.227 114.086  79.466  1.00  0.00           H  
ATOM    666  C   THR    47      91.118 112.269  82.329  1.00  0.00           C  
ATOM    667  O   THR    47      91.044 111.123  81.911  1.00  0.00           O  
ATOM    668  N   SER    48      92.272 112.802  82.711  1.00  0.00           N  
ATOM    669  H   SER    48      92.290 113.654  83.254  1.00  0.00           H  
ATOM    670  CA  SER    48      93.570 112.238  82.573  1.00  0.00           C  
ATOM    671  HA  SER    48      93.614 111.744  81.602  1.00  0.00           H  
ATOM    672  CB  SER    48      94.641 113.356  82.475  1.00  0.00           C  
ATOM    673  HB2 SER    48      95.628 113.018  82.160  1.00  0.00           H  
ATOM    674  HB3 SER    48      94.295 114.157  81.822  1.00  0.00           H  
ATOM    675  OG  SER    48      94.761 113.949  83.722  1.00  0.00           O  
ATOM    676  HG  SER    48      93.949 114.377  84.003  1.00  0.00           H  
ATOM    677  C   SER    48      93.850 111.216  83.698  1.00  0.00           C  
ATOM    678  O   SER    48      93.515 111.470  84.858  1.00  0.00           O  
ATOM    679  N   GLY    49      94.486 110.100  83.384  1.00  0.00           N  
ATOM    680  H   GLY    49      94.739 109.921  82.423  1.00  0.00           H  
ATOM    681  CA  GLY    49      94.969 109.184  84.369  1.00  0.00           C  
ATOM    682  HA2 GLY    49      95.810 108.614  83.973  1.00  0.00           H  
ATOM    683  HA3 GLY    49      95.345 109.717  85.242  1.00  0.00           H  
ATOM    684  C   GLY    49      93.880 108.103  84.792  1.00  0.00           C  
ATOM    685  O   GLY    49      92.753 108.014  84.273  1.00  0.00           O  
ATOM    686  N   TYR    50      94.104 107.275  85.817  1.00  0.00           N  
ATOM    687  H   TYR    50      93.361 106.710  86.203  1.00  0.00           H  
ATOM    688  CA  TYR    50      95.338 107.090  86.549  1.00  0.00           C  
ATOM    689  HA  TYR    50      95.638 107.949  87.148  1.00  0.00           H  
ATOM    690  CB  TYR    50      95.127 105.990  87.622  1.00  0.00           C  
ATOM    691  HB2 TYR    50      94.370 106.383  88.301  1.00  0.00           H  
ATOM    692  HB3 TYR    50      94.725 105.067  87.201  1.00  0.00           H  
ATOM    693  CG  TYR    50      96.297 105.597  88.497  1.00  0.00           C  
ATOM    694  CD1 TYR    50      97.294 104.810  87.908  1.00  0.00           C  
ATOM    695  HD1 TYR    50      97.260 104.668  86.838  1.00  0.00           H  
ATOM    696  CE1 TYR    50      98.483 104.550  88.563  1.00  0.00           C  
ATOM    697  HE1 TYR    50      99.322 104.086  88.066  1.00  0.00           H  
ATOM    698  CZ  TYR    50      98.671 104.965  89.855  1.00  0.00           C  
ATOM    699  OH  TYR    50      99.818 104.738  90.542  1.00  0.00           O  
ATOM    700  HH  TYR    50     100.584 104.615  89.977  1.00  0.00           H  
ATOM    701  CE2 TYR    50      97.657 105.818  90.508  1.00  0.00           C  
ATOM    702  HE2 TYR    50      97.894 106.306  91.442  1.00  0.00           H  
ATOM    703  CD2 TYR    50      96.435 106.058  89.838  1.00  0.00           C  
ATOM    704  HD2 TYR    50      95.709 106.812  90.106  1.00  0.00           H  
ATOM    705  C   TYR    50      96.370 106.688  85.503  1.00  0.00           C  
ATOM    706  O   TYR    50      96.066 105.874  84.650  1.00  0.00           O  
ATOM    707  N   GLY    51      97.639 107.104  85.572  1.00  0.00           N  
ATOM    708  H   GLY    51      98.213 106.688  84.852  1.00  0.00           H  
ATOM    709  CA  GLY    51      98.235 108.025  86.617  1.00  0.00           C  
ATOM    710  HA2 GLY    51      98.025 109.046  86.298  1.00  0.00           H  
ATOM    711  HA3 GLY    51      97.658 107.869  87.529  1.00  0.00           H  
ATOM    712  C   GLY    51      99.725 107.739  86.919  1.00  0.00           C  
ATOM    713  O   GLY    51     100.313 106.735  86.492  1.00  0.00           O  
ATOM    714  N   GLN    52     100.421 108.586  87.688  1.00  0.00           N  
ATOM    715  H   GLN    52      99.937 109.364  88.113  1.00  0.00           H  
ATOM    716  CA  GLN    52     101.880 108.547  88.014  1.00  0.00           C  
ATOM    717  HA  GLN    52     102.201 109.499  88.437  1.00  0.00           H  
ATOM    718  CB  GLN    52     102.174 107.481  89.105  1.00  0.00           C  
ATOM    719  HB2 GLN    52     101.820 106.548  88.664  1.00  0.00           H  
ATOM    720  HB3 GLN    52     103.233 107.381  89.339  1.00  0.00           H  
ATOM    721  CG  GLN    52     101.344 107.720  90.376  1.00  0.00           C  
ATOM    722  HG2 GLN    52     100.268 107.690  90.204  1.00  0.00           H  
ATOM    723  HG3 GLN    52     101.628 106.849  90.967  1.00  0.00           H  
ATOM    724  CD  GLN    52     101.751 108.884  91.201  1.00  0.00           C  
ATOM    725  OE1 GLN    52     102.826 109.432  91.109  1.00  0.00           O  
ATOM    726  NE2 GLN    52     101.039 109.106  92.293  1.00  0.00           N  
ATOM    727 HE21 GLN    52     100.149 108.642  92.403  1.00  0.00           H  
ATOM    728 HE22 GLN    52     101.396 109.759  92.977  1.00  0.00           H  
ATOM    729  C   GLN    52     102.728 108.299  86.792  1.00  0.00           C  
ATOM    730  O   GLN    52     103.719 107.610  86.774  1.00  0.00           O  
ATOM    731  N   SER    53     102.379 108.842  85.632  1.00  0.00           N  
ATOM    732  H   SER    53     102.933 108.377  84.927  1.00  0.00           H  
ATOM    733  CA  SER    53     101.807 110.127  85.227  1.00  0.00           C  
ATOM    734  HA  SER    53     101.757 110.861  86.031  1.00  0.00           H  
ATOM    735  CB  SER    53     102.670 110.765  84.141  1.00  0.00           C  
ATOM    736  HB2 SER    53     103.729 110.709  84.392  1.00  0.00           H  
ATOM    737  HB3 SER    53     102.588 110.109  83.275  1.00  0.00           H  
ATOM    738  OG  SER    53     102.286 112.078  83.806  1.00  0.00           O  
ATOM    739  HG  SER    53     102.464 112.645  84.560  1.00  0.00           H  
ATOM    740  C   SER    53     100.349 109.866  84.762  1.00  0.00           C  
ATOM    741  O   SER    53     100.057 108.781  84.200  1.00  0.00           O  
ATOM    742  N   SER    54      99.373 110.838  84.917  1.00  0.00           N  
ATOM    743  H   SER    54      99.615 111.708  85.368  1.00  0.00           H  
ATOM    744  CA  SER    54      98.079 110.941  84.283  1.00  0.00           C  
ATOM    745  HA  SER    54      97.559 110.004  84.480  1.00  0.00           H  
ATOM    746  CB  SER    54      97.258 112.053  84.854  1.00  0.00           C  
ATOM    747  HB2 SER    54      97.847 112.966  84.940  1.00  0.00           H  
ATOM    748  HB3 SER    54      96.448 112.168  84.133  1.00  0.00           H  
ATOM    749  OG  SER    54      96.930 111.804  86.182  1.00  0.00           O  
ATOM    750  HG  SER    54      96.092 112.230  86.378  1.00  0.00           H  
ATOM    751  C   SER    54      98.235 111.027  82.728  1.00  0.00           C  
ATOM    752  O   SER    54      97.281 110.661  82.018  1.00  0.00           O  
ATOM    753  N   TYR    55      99.401 111.580  82.270  1.00  0.00           N  
ATOM    754  H   TYR    55     100.011 111.888  83.014  1.00  0.00           H  
ATOM    755  CA  TYR    55      99.673 112.005  80.865  1.00  0.00           C  
ATOM    756  HA  TYR    55      98.746 111.832  80.319  1.00  0.00           H  
ATOM    757  CB  TYR    55      99.897 113.507  80.763  1.00  0.00           C  
ATOM    758  HB2 TYR    55     100.838 113.788  81.236  1.00  0.00           H  
ATOM    759  HB3 TYR    55      99.977 113.685  79.690  1.00  0.00           H  
ATOM    760  CG  TYR    55      98.909 114.427  81.440  1.00  0.00           C  
ATOM    761  CD1 TYR    55      99.174 115.127  82.623  1.00  0.00           C  
ATOM    762  HD1 TYR    55     100.067 114.845  83.160  1.00  0.00           H  
ATOM    763  CE1 TYR    55      98.355 116.167  83.014  1.00  0.00           C  
ATOM    764  HE1 TYR    55      98.532 116.828  83.850  1.00  0.00           H  
ATOM    765  CZ  TYR    55      97.120 116.350  82.435  1.00  0.00           C  
ATOM    766  OH  TYR    55      96.207 117.257  82.910  1.00  0.00           O  
ATOM    767  HH  TYR    55      96.688 117.999  83.283  1.00  0.00           H  
ATOM    768  CE2 TYR    55      96.738 115.595  81.311  1.00  0.00           C  
ATOM    769  HE2 TYR    55      95.791 115.827  80.847  1.00  0.00           H  
ATOM    770  CD2 TYR    55      97.699 114.730  80.776  1.00  0.00           C  
ATOM    771  HD2 TYR    55      97.502 114.207  79.852  1.00  0.00           H  
ATOM    772  C   TYR    55     100.750 111.112  80.199  1.00  0.00           C  
ATOM    773  O   TYR    55     101.951 111.173  80.536  1.00  0.00           O  
ATOM    774  N   SER    56     100.475 110.373  79.092  1.00  0.00           N  
ATOM    775  H   SER    56     101.260 109.785  78.851  1.00  0.00           H  
ATOM    776  CA  SER    56      99.313 110.389  78.203  1.00  0.00           C  
ATOM    777  HA  SER    56      99.680 110.046  77.236  1.00  0.00           H  
ATOM    778  CB  SER    56      98.318 109.364  78.686  1.00  0.00           C  
ATOM    779  HB2 SER    56      97.687 109.750  79.487  1.00  0.00           H  
ATOM    780  HB3 SER    56      97.674 109.110  77.843  1.00  0.00           H  
ATOM    781  OG  SER    56      98.903 108.100  79.104  1.00  0.00           O  
ATOM    782  HG  SER    56      99.548 108.177  79.811  1.00  0.00           H  
ATOM    783  C   SER    56      98.798 111.842  77.883  1.00  0.00           C  
ATOM    784  O   SER    56      97.600 112.152  78.129  1.00  0.00           O  
ATOM    785  N   SER    57      99.598 112.806  77.354  1.00  0.00           N  
ATOM    786  H   SER    57      99.167 113.719  77.392  1.00  0.00           H  
ATOM    787  CA  SER    57     100.927 112.652  76.715  1.00  0.00           C  
ATOM    788  HA  SER    57     101.441 111.730  76.986  1.00  0.00           H  
ATOM    789  CB  SER    57     100.793 112.633  75.193  1.00  0.00           C  
ATOM    790  HB2 SER    57     101.750 112.413  74.719  1.00  0.00           H  
ATOM    791  HB3 SER    57     100.274 111.711  74.931  1.00  0.00           H  
ATOM    792  OG  SER    57     100.297 113.834  74.701  1.00  0.00           O  
ATOM    793  HG  SER    57      99.546 114.063  75.254  1.00  0.00           H  
ATOM    794  C   SER    57     101.818 113.840  77.040  1.00  0.00           C  
ATOM    795  O   SER    57     101.292 114.815  77.579  1.00  0.00           O  
ATOM    796  N   TYR    58     103.069 113.776  76.618  1.00  0.00           N  
ATOM    797  H   TYR    58     103.415 112.922  76.203  1.00  0.00           H  
ATOM    798  CA  TYR    58     104.032 114.924  76.749  1.00  0.00           C  
ATOM    799  HA  TYR    58     103.600 115.828  77.177  1.00  0.00           H  
ATOM    800  CB  TYR    58     105.156 114.521  77.696  1.00  0.00           C  
ATOM    801  HB2 TYR    58     105.512 113.495  77.602  1.00  0.00           H  
ATOM    802  HB3 TYR    58     106.026 115.136  77.464  1.00  0.00           H  
ATOM    803  CG  TYR    58     104.696 114.792  79.101  1.00  0.00           C  
ATOM    804  CD1 TYR    58     104.897 116.053  79.674  1.00  0.00           C  
ATOM    805  HD1 TYR    58     105.263 116.818  79.005  1.00  0.00           H  
ATOM    806  CE1 TYR    58     104.680 116.318  81.036  1.00  0.00           C  
ATOM    807  HE1 TYR    58     104.907 117.289  81.452  1.00  0.00           H  
ATOM    808  CZ  TYR    58     104.299 115.215  81.852  1.00  0.00           C  
ATOM    809  OH  TYR    58     103.970 115.454  83.099  1.00  0.00           O  
ATOM    810  HH  TYR    58     104.702 115.917  83.513  1.00  0.00           H  
ATOM    811  CE2 TYR    58     103.968 113.953  81.272  1.00  0.00           C  
ATOM    812  HE2 TYR    58     103.582 113.198  81.941  1.00  0.00           H  
ATOM    813  CD2 TYR    58     104.204 113.712  79.865  1.00  0.00           C  
ATOM    814  HD2 TYR    58     103.881 112.781  79.425  1.00  0.00           H  
ATOM    815  C   TYR    58     104.611 115.376  75.323  1.00  0.00           C  
ATOM    816  O   TYR    58     105.597 114.790  74.851  1.00  0.00           O  
ATOM    817  N   GLY    59     104.129 116.400  74.613  1.00  0.00           N  
ATOM    818  H   GLY    59     104.662 116.738  73.825  1.00  0.00           H  
ATOM    819  CA  GLY    59     102.886 117.107  74.849  1.00  0.00           C  
ATOM    820  HA2 GLY    59     102.676 117.677  73.944  1.00  0.00           H  
ATOM    821  HA3 GLY    59     102.050 116.412  74.934  1.00  0.00           H  
ATOM    822  C   GLY    59     102.694 117.911  76.118  1.00  0.00           C  
ATOM    823  O   GLY    59     103.672 118.327  76.745  1.00  0.00           O  
ATOM    824  N   GLN    60     101.487 118.206  76.684  1.00  0.00           N  
ATOM    825  H   GLN    60     101.595 118.717  77.548  1.00  0.00           H  
ATOM    826  CA  GLN    60     100.143 117.695  76.295  1.00  0.00           C  
ATOM    827  HA  GLN    60     100.230 116.609  76.323  1.00  0.00           H  
ATOM    828  CB  GLN    60      99.093 118.124  77.282  1.00  0.00           C  
ATOM    829  HB2 GLN    60      99.233 119.181  77.507  1.00  0.00           H  
ATOM    830  HB3 GLN    60      98.148 117.840  76.820  1.00  0.00           H  
ATOM    831  CG  GLN    60      99.150 117.295  78.590  1.00  0.00           C  
ATOM    832  HG2 GLN    60      98.211 117.427  79.128  1.00  0.00           H  
ATOM    833  HG3 GLN    60      99.143 116.223  78.398  1.00  0.00           H  
ATOM    834  CD  GLN    60     100.232 117.576  79.663  1.00  0.00           C  
ATOM    835  OE1 GLN    60     100.071 118.486  80.433  1.00  0.00           O  
ATOM    836  NE2 GLN    60     101.331 116.927  79.719  1.00  0.00           N  
ATOM    837 HE21 GLN    60     101.571 116.248  79.011  1.00  0.00           H  
ATOM    838 HE22 GLN    60     101.924 117.185  80.495  1.00  0.00           H  
ATOM    839  C   GLN    60      99.769 118.101  74.844  1.00  0.00           C  
ATOM    840  O   GLN    60     100.005 119.255  74.466  1.00  0.00           O  
ATOM    841  N   SER    61      99.061 117.238  74.127  1.00  0.00           N  
ATOM    842  H   SER    61      98.874 116.362  74.593  1.00  0.00           H  
ATOM    843  CA  SER    61      98.495 117.181  72.714  1.00  0.00           C  
ATOM    844  HA  SER    61      98.999 117.880  72.047  1.00  0.00           H  
ATOM    845  CB  SER    61      98.812 115.829  72.215  1.00  0.00           C  
ATOM    846  HB2 SER    61      98.770 115.746  71.129  1.00  0.00           H  
ATOM    847  HB3 SER    61      99.824 115.569  72.526  1.00  0.00           H  
ATOM    848  OG  SER    61      98.061 114.834  72.883  1.00  0.00           O  
ATOM    849  HG  SER    61      98.485 114.475  73.666  1.00  0.00           H  
ATOM    850  C   SER    61      96.990 117.285  72.614  1.00  0.00           C  
ATOM    851  O   SER    61      96.303 117.347  73.655  1.00  0.00           O  
ATOM    852  N   GLN    62      96.416 117.203  71.430  1.00  0.00           N  
ATOM    853  H   GLN    62      97.037 117.224  70.634  1.00  0.00           H  
ATOM    854  CA  GLN    62      95.014 117.112  71.031  1.00  0.00           C  
ATOM    855  HA  GLN    62      94.328 117.352  71.843  1.00  0.00           H  
ATOM    856  CB  GLN    62      94.724 118.261  69.955  1.00  0.00           C  
ATOM    857  HB2 GLN    62      95.188 117.954  69.017  1.00  0.00           H  
ATOM    858  HB3 GLN    62      93.658 118.319  69.735  1.00  0.00           H  
ATOM    859  CG  GLN    62      95.255 119.693  70.292  1.00  0.00           C  
ATOM    860  HG2 GLN    62      96.343 119.701  70.361  1.00  0.00           H  
ATOM    861  HG3 GLN    62      94.838 120.334  69.516  1.00  0.00           H  
ATOM    862  CD  GLN    62      94.687 120.143  71.662  1.00  0.00           C  
ATOM    863  OE1 GLN    62      93.485 120.303  71.897  1.00  0.00           O  
ATOM    864  NE2 GLN    62      95.544 120.495  72.589  1.00  0.00           N  
ATOM    865 HE21 GLN    62      95.209 120.879  73.461  1.00  0.00           H  
ATOM    866 HE22 GLN    62      96.512 120.368  72.331  1.00  0.00           H  
ATOM    867  C   GLN    62      94.631 115.728  70.563  1.00  0.00           C  
ATOM    868  O   GLN    62      93.640 115.540  69.781  1.00  0.00           O  
ATOM    869  N   ASN    63      95.333 114.721  71.006  1.00  0.00           N  
ATOM    870  H   ASN    63      95.978 114.803  71.779  1.00  0.00           H  
ATOM    871  CA  ASN    63      95.171 113.325  70.483  1.00  0.00           C  
ATOM    872  HA  ASN    63      94.323 113.197  69.810  1.00  0.00           H  
ATOM    873  CB  ASN    63      96.389 113.091  69.647  1.00  0.00           C  
ATOM    874  HB2 ASN    63      96.430 113.681  68.732  1.00  0.00           H  
ATOM    875  HB3 ASN    63      97.316 113.332  70.168  1.00  0.00           H  
ATOM    876  CG  ASN    63      96.456 111.621  69.188  1.00  0.00           C  
ATOM    877  OD1 ASN    63      95.606 111.221  68.422  1.00  0.00           O  
ATOM    878  ND2 ASN    63      97.429 110.854  69.695  1.00  0.00           N  
ATOM    879 HD21 ASN    63      97.525 109.977  69.205  1.00  0.00           H  
ATOM    880 HD22 ASN    63      98.177 111.275  70.227  1.00  0.00           H  
ATOM    881  C   ASN    63      95.048 112.320  71.630  1.00  0.00           C  
ATOM    882  O   ASN    63      94.012 111.622  71.643  1.00  0.00           O  
ATOM    883  N   THR    64      95.979 112.304  72.554  1.00  0.00           N  
ATOM    884  H   THR    64      96.823 112.847  72.442  1.00  0.00           H  
ATOM    885  CA  THR    64      95.853 111.363  73.689  1.00  0.00           C  
ATOM    886  HA  THR    64      94.878 110.884  73.777  1.00  0.00           H  
ATOM    887  CB  THR    64      96.972 110.385  73.435  1.00  0.00           C  
ATOM    888  HB  THR    64      97.912 110.864  73.160  1.00  0.00           H  
ATOM    889  CG2 THR    64      97.147 109.338  74.488  1.00  0.00           C  
ATOM    890 HG21 THR    64      97.686 109.715  75.358  1.00  0.00           H  
ATOM    891 HG22 THR    64      96.182 109.016  74.877  1.00  0.00           H  
ATOM    892 HG23 THR    64      97.635 108.421  74.159  1.00  0.00           H  
ATOM    893  OG1 THR    64      96.692 109.627  72.238  1.00  0.00           O  
ATOM    894  HG1 THR    64      95.933 109.097  72.492  1.00  0.00           H  
ATOM    895  C   THR    64      96.197 112.156  74.969  1.00  0.00           C  
ATOM    896  O   THR    64      97.385 112.329  75.268  1.00  0.00           O  
ATOM    897  N   GLY    65      95.292 112.766  75.703  1.00  0.00           N  
ATOM    898  H   GLY    65      95.628 113.322  76.475  1.00  0.00           H  
ATOM    899  CA  GLY    65      93.851 112.616  75.491  1.00  0.00           C  
ATOM    900  HA2 GLY    65      93.489 111.588  75.513  1.00  0.00           H  
ATOM    901  HA3 GLY    65      93.299 113.103  76.295  1.00  0.00           H  
ATOM    902  C   GLY    65      93.370 113.381  74.295  1.00  0.00           C  
ATOM    903  O   GLY    65      94.006 114.340  73.855  1.00  0.00           O  
ATOM    904  N   TYR    66      92.297 112.968  73.656  1.00  0.00           N  
ATOM    905  H   TYR    66      92.015 112.020  73.862  1.00  0.00           H  
ATOM    906  CA  TYR    66      91.748 113.666  72.499  1.00  0.00           C  
ATOM    907  HA  TYR    66      92.523 113.794  71.743  1.00  0.00           H  
ATOM    908  CB  TYR    66      90.624 112.788  71.999  1.00  0.00           C  
ATOM    909  HB2 TYR    66      91.044 111.802  71.797  1.00  0.00           H  
ATOM    910  HB3 TYR    66      89.931 112.732  72.838  1.00  0.00           H  
ATOM    911  CG  TYR    66      89.957 113.278  70.779  1.00  0.00           C  
ATOM    912  CD1 TYR    66      90.601 113.455  69.558  1.00  0.00           C  
ATOM    913  HD1 TYR    66      91.672 113.352  69.467  1.00  0.00           H  
ATOM    914  CE1 TYR    66      89.869 113.793  68.449  1.00  0.00           C  
ATOM    915  HE1 TYR    66      90.412 113.850  67.517  1.00  0.00           H  
ATOM    916  CZ  TYR    66      88.467 114.041  68.469  1.00  0.00           C  
ATOM    917  OH  TYR    66      87.824 114.284  67.322  1.00  0.00           O  
ATOM    918  HH  TYR    66      87.189 115.000  67.386  1.00  0.00           H  
ATOM    919  CE2 TYR    66      87.782 113.916  69.682  1.00  0.00           C  
ATOM    920  HE2 TYR    66      86.706 114.009  69.661  1.00  0.00           H  
ATOM    921  CD2 TYR    66      88.553 113.519  70.798  1.00  0.00           C  
ATOM    922  HD2 TYR    66      88.015 113.444  71.731  1.00  0.00           H  
ATOM    923  C   TYR    66      91.278 115.136  72.935  1.00  0.00           C  
ATOM    924  O   TYR    66      91.045 115.464  74.130  1.00  0.00           O  
ATOM    925  N   GLY    67      91.302 115.980  71.911  1.00  0.00           N  
ATOM    926  H   GLY    67      91.394 115.692  70.947  1.00  0.00           H  
ATOM    927  CA  GLY    67      91.180 117.448  72.184  1.00  0.00           C  
ATOM    928  HA2 GLY    67      90.470 117.572  73.001  1.00  0.00           H  
ATOM    929  HA3 GLY    67      92.196 117.803  72.352  1.00  0.00           H  
ATOM    930  C   GLY    67      90.640 118.200  70.926  1.00  0.00           C  
ATOM    931  O   GLY    67      89.811 117.690  70.184  1.00  0.00           O  
ATOM    932  N   THR    68      91.195 119.412  70.694  1.00  0.00           N  
ATOM    933  H   THR    68      91.816 119.831  71.371  1.00  0.00           H  
ATOM    934  CA  THR    68      90.773 120.211  69.499  1.00  0.00           C  
ATOM    935  HA  THR    68      89.702 120.350  69.647  1.00  0.00           H  
ATOM    936  CB  THR    68      91.526 121.583  69.480  1.00  0.00           C  
ATOM    937  HB  THR    68      92.561 121.432  69.171  1.00  0.00           H  
ATOM    938  CG2 THR    68      90.848 122.557  68.478  1.00  0.00           C  
ATOM    939 HG21 THR    68      91.025 122.198  67.464  1.00  0.00           H  
ATOM    940 HG22 THR    68      89.797 122.708  68.723  1.00  0.00           H  
ATOM    941 HG23 THR    68      91.349 123.523  68.539  1.00  0.00           H  
ATOM    942  OG1 THR    68      91.385 122.202  70.711  1.00  0.00           O  
ATOM    943  HG1 THR    68      92.135 121.882  71.217  1.00  0.00           H  
ATOM    944  C   THR    68      91.002 119.602  68.126  1.00  0.00           C  
ATOM    945  O   THR    68      92.066 119.828  67.574  1.00  0.00           O  
ATOM    946  N   GLN    69      89.952 119.093  67.447  1.00  0.00           N  
ATOM    947  H   GLN    69      89.029 119.064  67.856  1.00  0.00           H  
ATOM    948  CA  GLN    69      90.049 118.277  66.176  1.00  0.00           C  
ATOM    949  HA  GLN    69      90.534 118.774  65.335  1.00  0.00           H  
ATOM    950  CB  GLN    69      90.847 116.986  66.406  1.00  0.00           C  
ATOM    951  HB2 GLN    69      91.890 117.208  66.630  1.00  0.00           H  
ATOM    952  HB3 GLN    69      90.371 116.462  67.235  1.00  0.00           H  
ATOM    953  CG  GLN    69      90.946 116.050  65.170  1.00  0.00           C  
ATOM    954  HG2 GLN    69      91.379 115.142  65.590  1.00  0.00           H  
ATOM    955  HG3 GLN    69      89.978 115.637  64.884  1.00  0.00           H  
ATOM    956  CD  GLN    69      91.815 116.623  64.006  1.00  0.00           C  
ATOM    957  OE1 GLN    69      91.285 116.991  62.992  1.00  0.00           O  
ATOM    958  NE2 GLN    69      93.129 116.531  64.090  1.00  0.00           N  
ATOM    959 HE21 GLN    69      93.484 116.072  64.917  1.00  0.00           H  
ATOM    960 HE22 GLN    69      93.547 116.667  63.181  1.00  0.00           H  
ATOM    961  C   GLN    69      88.605 118.071  65.710  1.00  0.00           C  
ATOM    962  O   GLN    69      87.817 117.461  66.432  1.00  0.00           O  
ATOM    963  N   SER    70      88.180 118.602  64.576  1.00  0.00           N  
ATOM    964  H   SER    70      88.888 118.948  63.944  1.00  0.00           H  
ATOM    965  CA  SER    70      86.873 118.363  63.913  1.00  0.00           C  
ATOM    966  HA  SER    70      86.182 118.583  64.727  1.00  0.00           H  
ATOM    967  CB  SER    70      86.536 119.473  62.914  1.00  0.00           C  
ATOM    968  HB2 SER    70      85.477 119.407  62.664  1.00  0.00           H  
ATOM    969  HB3 SER    70      86.721 120.452  63.356  1.00  0.00           H  
ATOM    970  OG  SER    70      87.372 119.341  61.774  1.00  0.00           O  
ATOM    971  HG  SER    70      86.871 118.887  61.093  1.00  0.00           H  
ATOM    972  C   SER    70      86.595 116.959  63.390  1.00  0.00           C  
ATOM    973  O   SER    70      87.554 116.149  63.190  1.00  0.00           O  
ATOM    974  N   THR    71      85.365 116.646  63.114  1.00  0.00           N  
ATOM    975  H   THR    71      84.633 117.323  63.274  1.00  0.00           H  
ATOM    976  CA  THR    71      84.954 115.284  62.595  1.00  0.00           C  
ATOM    977  HA  THR    71      85.603 114.959  61.782  1.00  0.00           H  
ATOM    978  CB  THR    71      85.014 114.154  63.701  1.00  0.00           C  
ATOM    979  HB  THR    71      86.017 113.777  63.899  1.00  0.00           H  
ATOM    980  CG2 THR    71      84.373 114.654  65.019  1.00  0.00           C  
ATOM    981 HG21 THR    71      84.500 114.007  65.887  1.00  0.00           H  
ATOM    982 HG22 THR    71      84.518 115.720  65.192  1.00  0.00           H  
ATOM    983 HG23 THR    71      83.299 114.643  64.837  1.00  0.00           H  
ATOM    984  OG1 THR    71      84.393 113.003  63.184  1.00  0.00           O  
ATOM    985  HG1 THR    71      85.107 112.466  62.835  1.00  0.00           H  
ATOM    986  C   THR    71      83.541 115.444  61.964  1.00  0.00           C  
ATOM    987  O   THR    71      82.892 116.386  62.277  1.00  0.00           O  
ATOM    988  N   PRO    72      83.167 114.692  60.922  1.00  0.00           N  
ATOM    989  CD  PRO    72      83.810 113.535  60.328  1.00  0.00           C  
ATOM    990  HD2 PRO    72      83.475 112.561  60.685  1.00  0.00           H  
ATOM    991  HD3 PRO    72      84.895 113.528  60.432  1.00  0.00           H  
ATOM    992  CG  PRO    72      83.525 113.679  58.868  1.00  0.00           C  
ATOM    993  HG2 PRO    72      83.603 112.648  58.522  1.00  0.00           H  
ATOM    994  HG3 PRO    72      84.193 114.425  58.438  1.00  0.00           H  
ATOM    995  CB  PRO    72      82.087 114.217  58.832  1.00  0.00           C  
ATOM    996  HB2 PRO    72      81.324 113.446  58.944  1.00  0.00           H  
ATOM    997  HB3 PRO    72      81.787 114.719  57.913  1.00  0.00           H  
ATOM    998  CA  PRO    72      81.992 115.101  60.134  1.00  0.00           C  
ATOM    999  HA  PRO    72      82.114 116.164  59.928  1.00  0.00           H  
ATOM   1000  C   PRO    72      80.599 114.904  60.921  1.00  0.00           C  
ATOM   1001  O   PRO    72      80.449 113.923  61.629  1.00  0.00           O  
ATOM   1002  N   GLN    73      79.670 115.920  60.843  1.00  0.00           N  
ATOM   1003  H   GLN    73      79.947 116.786  60.403  1.00  0.00           H  
ATOM   1004  CA  GLN    73      78.327 115.710  61.321  1.00  0.00           C  
ATOM   1005  HA  GLN    73      78.350 115.207  62.287  1.00  0.00           H  
ATOM   1006  CB  GLN    73      77.588 117.050  61.716  1.00  0.00           C  
ATOM   1007  HB2 GLN    73      76.731 116.914  62.375  1.00  0.00           H  
ATOM   1008  HB3 GLN    73      78.357 117.671  62.175  1.00  0.00           H  
ATOM   1009  CG  GLN    73      77.068 118.102  60.560  1.00  0.00           C  
ATOM   1010  HG2 GLN    73      76.429 117.540  59.879  1.00  0.00           H  
ATOM   1011  HG3 GLN    73      76.392 118.843  60.986  1.00  0.00           H  
ATOM   1012  CD  GLN    73      78.095 118.786  59.678  1.00  0.00           C  
ATOM   1013  OE1 GLN    73      79.307 118.509  59.730  1.00  0.00           O  
ATOM   1014  NE2 GLN    73      77.689 119.777  58.953  1.00  0.00           N  
ATOM   1015 HE21 GLN    73      76.705 120.004  58.976  1.00  0.00           H  
ATOM   1016 HE22 GLN    73      78.418 120.362  58.570  1.00  0.00           H  
ATOM   1017  C   GLN    73      77.488 114.877  60.287  1.00  0.00           C  
ATOM   1018  O   GLN    73      77.659 114.952  59.033  1.00  0.00           O  
ATOM   1019  N   GLY    74      76.579 114.073  60.869  1.00  0.00           N  
ATOM   1020  H   GLY    74      76.420 114.085  61.866  1.00  0.00           H  
ATOM   1021  CA  GLY    74      75.694 113.142  60.129  1.00  0.00           C  
ATOM   1022  HA2 GLY    74      75.681 113.443  59.081  1.00  0.00           H  
ATOM   1023  HA3 GLY    74      76.066 112.117  60.136  1.00  0.00           H  
ATOM   1024  C   GLY    74      74.207 113.070  60.565  1.00  0.00           C  
ATOM   1025  O   GLY    74      73.748 113.714  61.533  1.00  0.00           O  
ATOM   1026  N   TYR    75      73.512 112.114  59.940  1.00  0.00           N  
ATOM   1027  H   TYR    75      73.975 111.672  59.158  1.00  0.00           H  
ATOM   1028  CA  TYR    75      72.079 111.883  60.269  1.00  0.00           C  
ATOM   1029  HA  TYR    75      71.493 112.772  60.036  1.00  0.00           H  
ATOM   1030  CB  TYR    75      71.537 110.780  59.415  1.00  0.00           C  
ATOM   1031  HB2 TYR    75      72.053 109.837  59.598  1.00  0.00           H  
ATOM   1032  HB3 TYR    75      70.517 110.575  59.742  1.00  0.00           H  
ATOM   1033  CG  TYR    75      71.556 111.161  57.938  1.00  0.00           C  
ATOM   1034  CD1 TYR    75      72.609 110.764  57.111  1.00  0.00           C  
ATOM   1035  HD1 TYR    75      73.558 110.455  57.522  1.00  0.00           H  
ATOM   1036  CE1 TYR    75      72.585 111.058  55.697  1.00  0.00           C  
ATOM   1037  HE1 TYR    75      73.489 110.893  55.130  1.00  0.00           H  
ATOM   1038  CZ  TYR    75      71.385 111.684  55.199  1.00  0.00           C  
ATOM   1039  OH  TYR    75      71.339 112.057  53.914  1.00  0.00           O  
ATOM   1040  HH  TYR    75      70.420 112.265  53.730  1.00  0.00           H  
ATOM   1041  CE2 TYR    75      70.351 112.004  56.091  1.00  0.00           C  
ATOM   1042  HE2 TYR    75      69.481 112.514  55.702  1.00  0.00           H  
ATOM   1043  CD2 TYR    75      70.397 111.606  57.408  1.00  0.00           C  
ATOM   1044  HD2 TYR    75      69.586 111.795  58.095  1.00  0.00           H  
ATOM   1045  C   TYR    75      71.872 111.419  61.785  1.00  0.00           C  
ATOM   1046  O   TYR    75      70.875 111.772  62.411  1.00  0.00           O  
ATOM   1047  N   GLY    76      72.854 110.740  62.359  1.00  0.00           N  
ATOM   1048  H   GLY    76      73.657 110.618  61.760  1.00  0.00           H  
ATOM   1049  CA  GLY    76      72.950 110.238  63.683  1.00  0.00           C  
ATOM   1050  HA2 GLY    76      73.907 110.545  64.103  1.00  0.00           H  
ATOM   1051  HA3 GLY    76      72.118 110.593  64.291  1.00  0.00           H  
ATOM   1052  C   GLY    76      72.889 108.705  63.764  1.00  0.00           C  
ATOM   1053  O   GLY    76      72.580 108.019  62.797  1.00  0.00           O  
ATOM   1054  N   SER    77      73.175 108.152  64.962  1.00  0.00           N  
ATOM   1055  H   SER    77      73.349 108.677  65.807  1.00  0.00           H  
ATOM   1056  CA  SER    77      73.055 106.738  65.232  1.00  0.00           C  
ATOM   1057  HA  SER    77      73.009 106.157  64.310  1.00  0.00           H  
ATOM   1058  CB  SER    77      74.313 106.283  65.945  1.00  0.00           C  
ATOM   1059  HB2 SER    77      75.185 106.828  65.584  1.00  0.00           H  
ATOM   1060  HB3 SER    77      74.250 106.599  66.986  1.00  0.00           H  
ATOM   1061  OG  SER    77      74.472 104.904  65.846  1.00  0.00           O  
ATOM   1062  HG  SER    77      75.132 104.688  65.183  1.00  0.00           H  
ATOM   1063  C   SER    77      71.893 106.434  66.119  1.00  0.00           C  
ATOM   1064  O   SER    77      71.751 107.055  67.172  1.00  0.00           O  
ATOM   1065  N   THR    78      70.936 105.579  65.750  1.00  0.00           N  
ATOM   1066  H   THR    78      70.275 105.344  66.476  1.00  0.00           H  
ATOM   1067  CA  THR    78      70.749 104.769  64.499  1.00  0.00           C  
ATOM   1068  HA  THR    78      71.208 105.292  63.660  1.00  0.00           H  
ATOM   1069  CB  THR    78      71.418 103.347  64.622  1.00  0.00           C  
ATOM   1070  HB  THR    78      72.459 103.508  64.901  1.00  0.00           H  
ATOM   1071  CG2 THR    78      70.718 102.459  65.600  1.00  0.00           C  
ATOM   1072 HG21 THR    78      70.688 103.075  66.499  1.00  0.00           H  
ATOM   1073 HG22 THR    78      69.752 102.079  65.269  1.00  0.00           H  
ATOM   1074 HG23 THR    78      71.489 101.695  65.699  1.00  0.00           H  
ATOM   1075  OG1 THR    78      71.470 102.757  63.400  1.00  0.00           O  
ATOM   1076  HG1 THR    78      72.312 103.003  63.009  1.00  0.00           H  
ATOM   1077  C   THR    78      69.300 104.686  63.974  1.00  0.00           C  
ATOM   1078  O   THR    78      68.351 104.902  64.741  1.00  0.00           O  
ATOM   1079  N   GLY    79      69.107 104.334  62.737  1.00  0.00           N  
ATOM   1080  H   GLY    79      69.850 104.189  62.068  1.00  0.00           H  
ATOM   1081  CA  GLY    79      67.834 104.075  62.067  1.00  0.00           C  
ATOM   1082  HA2 GLY    79      67.141 104.826  62.449  1.00  0.00           H  
ATOM   1083  HA3 GLY    79      68.103 104.134  61.012  1.00  0.00           H  
ATOM   1084  C   GLY    79      67.228 102.579  62.262  1.00  0.00           C  
ATOM   1085  O   GLY    79      67.424 101.941  63.269  1.00  0.00           O  
ATOM   1086  N   GLY    80      66.446 101.973  61.379  1.00  0.00           N  
ATOM   1087  H   GLY    80      65.827 101.286  61.786  1.00  0.00           H  
ATOM   1088  CA  GLY    80      65.937 102.598  60.209  1.00  0.00           C  
ATOM   1089  HA2 GLY    80      66.714 103.154  59.685  1.00  0.00           H  
ATOM   1090  HA3 GLY    80      65.710 101.745  59.570  1.00  0.00           H  
ATOM   1091  C   GLY    80      64.737 103.478  60.405  1.00  0.00           C  
ATOM   1092  O   GLY    80      64.312 103.700  61.562  1.00  0.00           O  
ATOM   1093  N   TYR    81      64.272 104.200  59.417  1.00  0.00           N  
ATOM   1094  H   TYR    81      64.658 104.138  58.486  1.00  0.00           H  
ATOM   1095  CA  TYR    81      63.085 105.087  59.663  1.00  0.00           C  
ATOM   1096  HA  TYR    81      62.552 104.862  60.587  1.00  0.00           H  
ATOM   1097  CB  TYR    81      63.427 106.662  59.807  1.00  0.00           C  
ATOM   1098  HB2 TYR    81      64.059 106.970  58.974  1.00  0.00           H  
ATOM   1099  HB3 TYR    81      62.484 107.207  59.773  1.00  0.00           H  
ATOM   1100  CG  TYR    81      64.214 106.982  61.052  1.00  0.00           C  
ATOM   1101  CD1 TYR    81      63.544 107.099  62.306  1.00  0.00           C  
ATOM   1102  HD1 TYR    81      62.470 107.174  62.397  1.00  0.00           H  
ATOM   1103  CE1 TYR    81      64.313 107.231  63.488  1.00  0.00           C  
ATOM   1104  HE1 TYR    81      63.688 107.403  64.352  1.00  0.00           H  
ATOM   1105  CZ  TYR    81      65.759 107.151  63.434  1.00  0.00           C  
ATOM   1106  OH  TYR    81      66.465 107.181  64.589  1.00  0.00           O  
ATOM   1107  HH  TYR    81      65.904 107.326  65.354  1.00  0.00           H  
ATOM   1108  CE2 TYR    81      66.403 107.112  62.202  1.00  0.00           C  
ATOM   1109  HE2 TYR    81      67.482 107.168  62.208  1.00  0.00           H  
ATOM   1110  CD2 TYR    81      65.613 107.017  61.000  1.00  0.00           C  
ATOM   1111  HD2 TYR    81      66.139 107.148  60.066  1.00  0.00           H  
ATOM   1112  C   TYR    81      62.170 104.992  58.477  1.00  0.00           C  
ATOM   1113  O   TYR    81      62.722 105.005  57.387  1.00  0.00           O  
ATOM   1114  N   GLY    82      60.863 104.917  58.528  1.00  0.00           N  
ATOM   1115  H   GLY    82      60.362 104.886  57.652  1.00  0.00           H  
ATOM   1116  CA  GLY    82      60.046 105.017  59.746  1.00  0.00           C  
ATOM   1117  HA2 GLY    82      60.523 104.534  60.599  1.00  0.00           H  
ATOM   1118  HA3 GLY    82      59.935 106.078  59.966  1.00  0.00           H  
ATOM   1119  C   GLY    82      58.574 104.614  59.499  1.00  0.00           C  
ATOM   1120  O   GLY    82      58.178 104.531  58.400  1.00  0.00           O  
ATOM   1121  N   SER    83      57.877 104.366  60.626  1.00  0.00           N  
ATOM   1122  H   SER    83      58.243 104.529  61.553  1.00  0.00           H  
ATOM   1123  CA  SER    83      56.436 104.094  60.650  1.00  0.00           C  
ATOM   1124  HA  SER    83      56.241 103.132  60.176  1.00  0.00           H  
ATOM   1125  CB  SER    83      55.978 104.023  62.175  1.00  0.00           C  
ATOM   1126  HB2 SER    83      56.728 103.606  62.846  1.00  0.00           H  
ATOM   1127  HB3 SER    83      55.713 104.972  62.640  1.00  0.00           H  
ATOM   1128  OG  SER    83      54.879 103.071  62.193  1.00  0.00           O  
ATOM   1129  HG  SER    83      54.818 102.904  63.136  1.00  0.00           H  
ATOM   1130  C   SER    83      55.575 105.161  60.085  1.00  0.00           C  
ATOM   1131  O   SER    83      55.825 106.395  60.267  1.00  0.00           O  
ATOM   1132  N   SER    84      54.524 105.031  59.285  1.00  0.00           N  
ATOM   1133  H   SER    84      54.059 105.924  59.207  1.00  0.00           H  
ATOM   1134  CA  SER    84      54.091 103.782  58.764  1.00  0.00           C  
ATOM   1135  HA  SER    84      53.983 103.048  59.564  1.00  0.00           H  
ATOM   1136  CB  SER    84      52.659 103.937  58.163  1.00  0.00           C  
ATOM   1137  HB2 SER    84      52.083 104.648  58.754  1.00  0.00           H  
ATOM   1138  HB3 SER    84      52.841 104.296  57.150  1.00  0.00           H  
ATOM   1139  OG  SER    84      52.055 102.645  58.089  1.00  0.00           O  
ATOM   1140  HG  SER    84      51.150 102.861  58.325  1.00  0.00           H  
ATOM   1141  C   SER    84      55.027 103.178  57.693  1.00  0.00           C  
ATOM   1142  O   SER    84      55.455 103.938  56.815  1.00  0.00           O  
ATOM   1143  N   GLN    85      55.270 101.856  57.678  1.00  0.00           N  
ATOM   1144  H   GLN    85      54.921 101.354  58.482  1.00  0.00           H  
ATOM   1145  CA  GLN    85      55.840 101.001  56.577  1.00  0.00           C  
ATOM   1146  HA  GLN    85      56.557 101.630  56.050  1.00  0.00           H  
ATOM   1147  CB  GLN    85      56.634  99.934  57.340  1.00  0.00           C  
ATOM   1148  HB2 GLN    85      57.058 100.320  58.267  1.00  0.00           H  
ATOM   1149  HB3 GLN    85      56.029  99.143  57.783  1.00  0.00           H  
ATOM   1150  CG  GLN    85      57.931  99.326  56.713  1.00  0.00           C  
ATOM   1151  HG2 GLN    85      58.552  98.794  57.434  1.00  0.00           H  
ATOM   1152  HG3 GLN    85      57.692  98.657  55.887  1.00  0.00           H  
ATOM   1153  CD  GLN    85      58.951 100.383  56.115  1.00  0.00           C  
ATOM   1154  OE1 GLN    85      59.150 101.408  56.768  1.00  0.00           O  
ATOM   1155  NE2 GLN    85      59.445 100.222  54.933  1.00  0.00           N  
ATOM   1156 HE21 GLN    85      60.093 100.875  54.517  1.00  0.00           H  
ATOM   1157 HE22 GLN    85      59.268  99.312  54.531  1.00  0.00           H  
ATOM   1158  C   GLN    85      54.825 100.555  55.511  1.00  0.00           C  
ATOM   1159  O   GLN    85      55.253 100.202  54.409  1.00  0.00           O  
ATOM   1160  N   SER    86      53.551 100.721  55.877  1.00  0.00           N  
ATOM   1161  H   SER    86      53.262 101.074  56.778  1.00  0.00           H  
ATOM   1162  CA  SER    86      52.490 100.567  54.872  1.00  0.00           C  
ATOM   1163  HA  SER    86      51.534 100.613  55.392  1.00  0.00           H  
ATOM   1164  CB  SER    86      52.484 101.867  54.059  1.00  0.00           C  
ATOM   1165  HB2 SER    86      53.450 102.010  53.575  1.00  0.00           H  
ATOM   1166  HB3 SER    86      51.776 101.834  53.230  1.00  0.00           H  
ATOM   1167  OG  SER    86      52.246 103.075  54.814  1.00  0.00           O  
ATOM   1168  HG  SER    86      51.338 103.358  54.687  1.00  0.00           H  
ATOM   1169  C   SER    86      52.558  99.270  53.980  1.00  0.00           C  
ATOM   1170  O   SER    86      52.745  99.333  52.750  1.00  0.00           O  
ATOM   1171  N   SER    87      52.601  98.081  54.631  1.00  0.00           N  
ATOM   1172  H   SER    87      52.514  98.197  55.631  1.00  0.00           H  
ATOM   1173  CA  SER    87      52.913  96.756  54.125  1.00  0.00           C  
ATOM   1174  HA  SER    87      53.747  96.795  53.424  1.00  0.00           H  
ATOM   1175  CB  SER    87      53.264  95.811  55.243  1.00  0.00           C  
ATOM   1176  HB2 SER    87      54.194  96.210  55.647  1.00  0.00           H  
ATOM   1177  HB3 SER    87      52.481  95.783  56.001  1.00  0.00           H  
ATOM   1178  OG  SER    87      53.617  94.539  54.822  1.00  0.00           O  
ATOM   1179  HG  SER    87      54.003  94.101  55.584  1.00  0.00           H  
ATOM   1180  C   SER    87      51.729  96.134  53.379  1.00  0.00           C  
ATOM   1181  O   SER    87      50.534  96.263  53.783  1.00  0.00           O  
ATOM   1182  N   GLN    88      52.037  95.272  52.425  1.00  0.00           N  
ATOM   1183  H   GLN    88      53.024  95.125  52.265  1.00  0.00           H  
ATOM   1184  CA  GLN    88      51.173  94.214  51.923  1.00  0.00           C  
ATOM   1185  HA  GLN    88      50.893  93.775  52.880  1.00  0.00           H  
ATOM   1186  CB  GLN    88      49.915  94.600  51.173  1.00  0.00           C  
ATOM   1187  HB2 GLN    88      49.284  93.713  51.116  1.00  0.00           H  
ATOM   1188  HB3 GLN    88      49.326  95.225  51.845  1.00  0.00           H  
ATOM   1189  CG  GLN    88      50.011  95.241  49.770  1.00  0.00           C  
ATOM   1190  HG2 GLN    88      50.772  96.019  49.822  1.00  0.00           H  
ATOM   1191  HG3 GLN    88      50.265  94.426  49.093  1.00  0.00           H  
ATOM   1192  CD  GLN    88      48.644  95.897  49.404  1.00  0.00           C  
ATOM   1193  OE1 GLN    88      48.525  97.085  49.246  1.00  0.00           O  
ATOM   1194  NE2 GLN    88      47.667  95.031  49.141  1.00  0.00           N  
ATOM   1195 HE21 GLN    88      47.729  94.023  49.117  1.00  0.00           H  
ATOM   1196 HE22 GLN    88      46.727  95.400  49.139  1.00  0.00           H  
ATOM   1197  C   GLN    88      52.004  93.167  51.135  1.00  0.00           C  
ATOM   1198  O   GLN    88      52.911  93.529  50.333  1.00  0.00           O  
ATOM   1199  N   SER    89      51.573  91.955  51.202  1.00  0.00           N  
ATOM   1200  H   SER    89      50.712  91.937  51.730  1.00  0.00           H  
ATOM   1201  CA  SER    89      51.809  90.881  50.250  1.00  0.00           C  
ATOM   1202  HA  SER    89      52.576  91.219  49.553  1.00  0.00           H  
ATOM   1203  CB  SER    89      52.384  89.642  51.005  1.00  0.00           C  
ATOM   1204  HB2 SER    89      53.217  89.853  51.676  1.00  0.00           H  
ATOM   1205  HB3 SER    89      51.515  89.344  51.592  1.00  0.00           H  
ATOM   1206  OG  SER    89      52.836  88.672  50.111  1.00  0.00           O  
ATOM   1207  HG  SER    89      53.293  87.967  50.576  1.00  0.00           H  
ATOM   1208  C   SER    89      50.643  90.567  49.398  1.00  0.00           C  
ATOM   1209  O   SER    89      49.498  90.882  49.790  1.00  0.00           O  
ATOM   1210  N   SER    90      50.852  89.778  48.316  1.00  0.00           N  
ATOM   1211  H   SER    90      51.731  89.289  48.224  1.00  0.00           H  
ATOM   1212  CA  SER    90      49.750  89.307  47.416  1.00  0.00           C  
ATOM   1213  HA  SER    90      49.235  90.229  47.148  1.00  0.00           H  
ATOM   1214  CB  SER    90      50.379  88.589  46.243  1.00  0.00           C  
ATOM   1215  HB2 SER    90      50.953  89.251  45.595  1.00  0.00           H  
ATOM   1216  HB3 SER    90      51.052  87.814  46.609  1.00  0.00           H  
ATOM   1217  OG  SER    90      49.381  88.123  45.379  1.00  0.00           O  
ATOM   1218  HG  SER    90      49.176  88.800  44.730  1.00  0.00           H  
ATOM   1219  C   SER    90      48.852  88.266  48.208  1.00  0.00           C  
ATOM   1220  O   SER    90      49.467  87.425  48.828  1.00  0.00           O  
ATOM   1221  N   TYR    91      47.493  88.418  48.146  1.00  0.00           N  
ATOM   1222  H   TYR    91      47.009  88.939  47.429  1.00  0.00           H  
ATOM   1223  CA  TYR    91      46.566  87.499  48.796  1.00  0.00           C  
ATOM   1224  HA  TYR    91      47.139  86.586  48.959  1.00  0.00           H  
ATOM   1225  CB  TYR    91      46.094  88.105  50.143  1.00  0.00           C  
ATOM   1226  HB2 TYR    91      46.942  88.294  50.801  1.00  0.00           H  
ATOM   1227  HB3 TYR    91      45.612  89.060  49.935  1.00  0.00           H  
ATOM   1228  CG  TYR    91      44.988  87.356  50.837  1.00  0.00           C  
ATOM   1229  CD1 TYR    91      43.707  87.335  50.259  1.00  0.00           C  
ATOM   1230  HD1 TYR    91      43.469  87.982  49.427  1.00  0.00           H  
ATOM   1231  CE1 TYR    91      42.650  86.662  50.861  1.00  0.00           C  
ATOM   1232  HE1 TYR    91      41.641  86.588  50.485  1.00  0.00           H  
ATOM   1233  CZ  TYR    91      42.829  85.907  52.067  1.00  0.00           C  
ATOM   1234  OH  TYR    91      41.762  85.207  52.534  1.00  0.00           O  
ATOM   1235  HH  TYR    91      41.998  84.383  52.967  1.00  0.00           H  
ATOM   1236  CE2 TYR    91      44.119  85.970  52.666  1.00  0.00           C  
ATOM   1237  HE2 TYR    91      44.293  85.398  53.565  1.00  0.00           H  
ATOM   1238  CD2 TYR    91      45.205  86.677  52.036  1.00  0.00           C  
ATOM   1239  HD2 TYR    91      46.150  86.812  52.543  1.00  0.00           H  
ATOM   1240  C   TYR    91      45.431  87.311  47.760  1.00  0.00           C  
ATOM   1241  O   TYR    91      44.906  88.292  47.287  1.00  0.00           O  
ATOM   1242  N   GLY    92      45.004  86.039  47.397  1.00  0.00           N  
ATOM   1243  H   GLY    92      44.609  85.952  46.472  1.00  0.00           H  
ATOM   1244  CA  GLY    92      45.400  84.755  47.994  1.00  0.00           C  
ATOM   1245  HA2 GLY    92      45.312  84.846  49.076  1.00  0.00           H  
ATOM   1246  HA3 GLY    92      44.760  83.983  47.568  1.00  0.00           H  
ATOM   1247  C   GLY    92      46.807  84.266  47.647  1.00  0.00           C  
ATOM   1248  O   GLY    92      47.457  84.597  46.697  1.00  0.00           O  
ATOM   1249  N   GLN    93      47.251  83.298  48.516  1.00  0.00           N  
ATOM   1250  H   GLN    93      46.660  83.136  49.319  1.00  0.00           H  
ATOM   1251  CA  GLN    93      48.424  82.452  48.391  1.00  0.00           C  
ATOM   1252  HA  GLN    93      48.967  82.561  47.453  1.00  0.00           H  
ATOM   1253  CB  GLN    93      49.385  82.824  49.582  1.00  0.00           C  
ATOM   1254  HB2 GLN    93      48.781  82.798  50.489  1.00  0.00           H  
ATOM   1255  HB3 GLN    93      50.156  82.059  49.672  1.00  0.00           H  
ATOM   1256  CG  GLN    93      50.120  84.176  49.413  1.00  0.00           C  
ATOM   1257  HG2 GLN    93      49.335  84.925  49.311  1.00  0.00           H  
ATOM   1258  HG3 GLN    93      50.668  84.447  50.315  1.00  0.00           H  
ATOM   1259  CD  GLN    93      51.138  84.228  48.257  1.00  0.00           C  
ATOM   1260  OE1 GLN    93      51.406  83.183  47.612  1.00  0.00           O  
ATOM   1261  NE2 GLN    93      51.542  85.481  47.907  1.00  0.00           N  
ATOM   1262 HE21 GLN    93      52.099  85.631  47.077  1.00  0.00           H  
ATOM   1263 HE22 GLN    93      51.183  86.282  48.407  1.00  0.00           H  
ATOM   1264  C   GLN    93      47.985  80.990  48.498  1.00  0.00           C  
ATOM   1265  O   GLN    93      47.451  80.556  49.538  1.00  0.00           O  
ATOM   1266  N   GLN    94      48.445  80.277  47.473  1.00  0.00           N  
ATOM   1267  H   GLN    94      49.000  80.709  46.748  1.00  0.00           H  
ATOM   1268  CA  GLN    94      48.019  78.928  47.238  1.00  0.00           C  
ATOM   1269  HA  GLN    94      46.938  79.052  47.307  1.00  0.00           H  
ATOM   1270  CB  GLN    94      48.498  78.507  45.848  1.00  0.00           C  
ATOM   1271  HB2 GLN    94      48.031  79.173  45.124  1.00  0.00           H  
ATOM   1272  HB3 GLN    94      49.587  78.533  45.903  1.00  0.00           H  
ATOM   1273  CG  GLN    94      48.093  77.068  45.451  1.00  0.00           C  
ATOM   1274  HG2 GLN    94      48.394  76.357  46.221  1.00  0.00           H  
ATOM   1275  HG3 GLN    94      47.007  77.050  45.358  1.00  0.00           H  
ATOM   1276  CD  GLN    94      48.747  76.594  44.167  1.00  0.00           C  
ATOM   1277  OE1 GLN    94      49.357  77.356  43.456  1.00  0.00           O  
ATOM   1278  NE2 GLN    94      48.737  75.283  43.900  1.00  0.00           N  
ATOM   1279 HE21 GLN    94      48.100  74.635  44.342  1.00  0.00           H  
ATOM   1280 HE22 GLN    94      49.103  75.097  42.977  1.00  0.00           H  
ATOM   1281  C   GLN    94      48.344  77.944  48.389  1.00  0.00           C  
ATOM   1282  O   GLN    94      49.542  77.796  48.688  1.00  0.00           O  
ATOM   1283  N   SER    95      47.378  77.377  49.196  1.00  0.00           N  
ATOM   1284  H   SER    95      46.473  77.687  48.872  1.00  0.00           H  
ATOM   1285  CA  SER    95      47.506  76.247  50.210  1.00  0.00           C  
ATOM   1286  HA  SER    95      48.350  76.417  50.877  1.00  0.00           H  
ATOM   1287  CB  SER    95      46.189  76.179  51.047  1.00  0.00           C  
ATOM   1288  HB2 SER    95      45.803  77.136  51.397  1.00  0.00           H  
ATOM   1289  HB3 SER    95      45.323  75.829  50.484  1.00  0.00           H  
ATOM   1290  OG  SER    95      46.430  75.407  52.124  1.00  0.00           O  
ATOM   1291  HG  SER    95      45.727  75.506  52.770  1.00  0.00           H  
ATOM   1292  C   SER    95      47.885  74.883  49.614  1.00  0.00           C  
ATOM   1293  O   SER    95      47.635  74.756  48.404  1.00  0.00           O  
ATOM   1294  N   SER    96      48.482  73.847  50.293  1.00  0.00           N  
ATOM   1295  H   SER    96      48.952  74.099  51.151  1.00  0.00           H  
ATOM   1296  CA  SER    96      48.759  72.490  49.868  1.00  0.00           C  
ATOM   1297  HA  SER    96      49.503  72.706  49.101  1.00  0.00           H  
ATOM   1298  CB  SER    96      49.655  71.766  50.851  1.00  0.00           C  
ATOM   1299  HB2 SER    96      50.016  70.829  50.426  1.00  0.00           H  
ATOM   1300  HB3 SER    96      50.513  72.376  51.133  1.00  0.00           H  
ATOM   1301  OG  SER    96      48.882  71.374  52.028  1.00  0.00           O  
ATOM   1302  HG  SER    96      48.582  72.210  52.393  1.00  0.00           H  
ATOM   1303  C   SER    96      47.574  71.700  49.264  1.00  0.00           C  
ATOM   1304  O   SER    96      46.500  71.655  49.882  1.00  0.00           O  
ATOM   1305  N   TYR    97      47.646  70.981  48.136  1.00  0.00           N  
ATOM   1306  H   TYR    97      46.727  70.745  47.790  1.00  0.00           H  
ATOM   1307  CA  TYR    97      48.707  70.983  47.093  1.00  0.00           C  
ATOM   1308  HA  TYR    97      48.350  70.276  46.345  1.00  0.00           H  
ATOM   1309  CB  TYR    97      48.768  72.279  46.323  1.00  0.00           C  
ATOM   1310  HB2 TYR    97      47.713  72.391  46.074  1.00  0.00           H  
ATOM   1311  HB3 TYR    97      48.952  73.128  46.981  1.00  0.00           H  
ATOM   1312  CG  TYR    97      49.538  72.312  44.992  1.00  0.00           C  
ATOM   1313  CD1 TYR    97      50.643  73.152  44.891  1.00  0.00           C  
ATOM   1314  HD1 TYR    97      50.870  73.840  45.691  1.00  0.00           H  
ATOM   1315  CE1 TYR    97      51.509  73.120  43.772  1.00  0.00           C  
ATOM   1316  HE1 TYR    97      52.385  73.749  43.830  1.00  0.00           H  
ATOM   1317  CZ  TYR    97      51.202  72.220  42.741  1.00  0.00           C  
ATOM   1318  OH  TYR    97      52.038  72.325  41.690  1.00  0.00           O  
ATOM   1319  HH  TYR    97      52.890  72.697  41.928  1.00  0.00           H  
ATOM   1320  CE2 TYR    97      50.036  71.405  42.764  1.00  0.00           C  
ATOM   1321  HE2 TYR    97      49.779  70.745  41.948  1.00  0.00           H  
ATOM   1322  CD2 TYR    97      49.193  71.495  43.907  1.00  0.00           C  
ATOM   1323  HD2 TYR    97      48.333  70.842  43.948  1.00  0.00           H  
ATOM   1324  C   TYR    97      50.085  70.415  47.609  1.00  0.00           C  
ATOM   1325  O   TYR    97      50.958  71.308  47.695  1.00  0.00           O  
ATOM   1326  N   PRO    98      50.304  69.130  47.853  1.00  0.00           N  
ATOM   1327  CD  PRO    98      51.668  68.660  48.353  1.00  0.00           C  
ATOM   1328  HD2 PRO    98      51.942  69.292  49.197  1.00  0.00           H  
ATOM   1329  HD3 PRO    98      52.402  68.690  47.547  1.00  0.00           H  
ATOM   1330  CG  PRO    98      51.379  67.161  48.741  1.00  0.00           C  
ATOM   1331  HG2 PRO    98      50.966  67.112  49.749  1.00  0.00           H  
ATOM   1332  HG3 PRO    98      52.216  66.484  48.568  1.00  0.00           H  
ATOM   1333  CB  PRO    98      50.257  66.729  47.895  1.00  0.00           C  
ATOM   1334  HB2 PRO    98      49.782  65.850  48.331  1.00  0.00           H  
ATOM   1335  HB3 PRO    98      50.520  66.353  46.906  1.00  0.00           H  
ATOM   1336  CA  PRO    98      49.393  68.006  47.822  1.00  0.00           C  
ATOM   1337  HA  PRO    98      48.904  67.898  46.854  1.00  0.00           H  
ATOM   1338  C   PRO    98      48.439  67.948  48.992  1.00  0.00           C  
ATOM   1339  O   PRO    98      48.734  68.290  50.097  1.00  0.00           O  
ATOM   1340  N   GLY    99      47.151  67.624  48.703  1.00  0.00           N  
ATOM   1341  H   GLY    99      46.881  67.568  47.731  1.00  0.00           H  
ATOM   1342  CA  GLY    99      45.985  67.662  49.623  1.00  0.00           C  
ATOM   1343  HA2 GLY    99      46.034  68.646  50.087  1.00  0.00           H  
ATOM   1344  HA3 GLY    99      45.056  67.502  49.076  1.00  0.00           H  
ATOM   1345  C   GLY    99      46.043  66.599  50.790  1.00  0.00           C  
ATOM   1346  O   GLY    99      46.345  65.413  50.630  1.00  0.00           O  
ATOM   1347  N   TYR   100      45.731  67.126  51.956  1.00  0.00           N  
ATOM   1348  H   TYR   100      45.478  68.104  51.964  1.00  0.00           H  
ATOM   1349  CA  TYR   100      45.815  66.421  53.218  1.00  0.00           C  
ATOM   1350  HA  TYR   100      46.432  65.564  52.949  1.00  0.00           H  
ATOM   1351  CB  TYR   100      46.607  67.182  54.275  1.00  0.00           C  
ATOM   1352  HB2 TYR   100      46.864  66.581  55.148  1.00  0.00           H  
ATOM   1353  HB3 TYR   100      47.583  67.379  53.831  1.00  0.00           H  
ATOM   1354  CG  TYR   100      46.024  68.496  54.789  1.00  0.00           C  
ATOM   1355  CD1 TYR   100      46.430  69.715  54.143  1.00  0.00           C  
ATOM   1356  HD1 TYR   100      47.260  69.763  53.453  1.00  0.00           H  
ATOM   1357  CE1 TYR   100      45.984  70.911  54.642  1.00  0.00           C  
ATOM   1358  HE1 TYR   100      46.396  71.799  54.185  1.00  0.00           H  
ATOM   1359  CZ  TYR   100      44.859  70.984  55.533  1.00  0.00           C  
ATOM   1360  OH  TYR   100      44.329  72.130  55.999  1.00  0.00           O  
ATOM   1361  HH  TYR   100      43.518  72.015  56.500  1.00  0.00           H  
ATOM   1362  CE2 TYR   100      44.446  69.731  56.104  1.00  0.00           C  
ATOM   1363  HE2 TYR   100      43.602  69.733  56.777  1.00  0.00           H  
ATOM   1364  CD2 TYR   100      44.940  68.544  55.702  1.00  0.00           C  
ATOM   1365  HD2 TYR   100      44.602  67.599  56.101  1.00  0.00           H  
ATOM   1366  C   TYR   100      44.473  65.960  53.832  1.00  0.00           C  
ATOM   1367  O   TYR   100      44.477  65.435  54.935  1.00  0.00           O  
ATOM   1368  N   GLY   101      43.380  66.190  53.108  1.00  0.00           N  
ATOM   1369  H   GLY   101      43.520  66.576  52.185  1.00  0.00           H  
ATOM   1370  CA  GLY   101      42.004  65.880  53.535  1.00  0.00           C  
ATOM   1371  HA2 GLY   101      41.972  65.952  54.622  1.00  0.00           H  
ATOM   1372  HA3 GLY   101      41.406  66.712  53.163  1.00  0.00           H  
ATOM   1373  C   GLY   101      41.381  64.463  53.198  1.00  0.00           C  
ATOM   1374  O   GLY   101      40.317  64.340  52.621  1.00  0.00           O  
ATOM   1375  N   GLN   102      42.189  63.446  53.613  1.00  0.00           N  
ATOM   1376  H   GLN   102      43.010  63.740  54.122  1.00  0.00           H  
ATOM   1377  CA  GLN   102      41.900  61.986  53.669  1.00  0.00           C  
ATOM   1378  HA  GLN   102      40.945  61.982  54.194  1.00  0.00           H  
ATOM   1379  CB  GLN   102      41.858  61.450  52.271  1.00  0.00           C  
ATOM   1380  HB2 GLN   102      41.524  60.413  52.293  1.00  0.00           H  
ATOM   1381  HB3 GLN   102      41.056  61.945  51.723  1.00  0.00           H  
ATOM   1382  CG  GLN   102      43.198  61.390  51.534  1.00  0.00           C  
ATOM   1383  HG2 GLN   102      43.964  60.976  52.190  1.00  0.00           H  
ATOM   1384  HG3 GLN   102      43.047  60.641  50.757  1.00  0.00           H  
ATOM   1385  CD  GLN   102      43.718  62.741  50.965  1.00  0.00           C  
ATOM   1386  OE1 GLN   102      43.002  63.467  50.272  1.00  0.00           O  
ATOM   1387  NE2 GLN   102      44.936  63.067  51.323  1.00  0.00           N  
ATOM   1388 HE21 GLN   102      45.495  62.528  51.968  1.00  0.00           H  
ATOM   1389 HE22 GLN   102      45.230  63.981  51.008  1.00  0.00           H  
ATOM   1390  C   GLN   102      42.925  61.252  54.492  1.00  0.00           C  
ATOM   1391  O   GLN   102      44.064  61.711  54.601  1.00  0.00           O  
ATOM   1392  N   GLN   103      42.587  60.201  55.238  1.00  0.00           N  
ATOM   1393  H   GLN   103      41.646  59.835  55.220  1.00  0.00           H  
ATOM   1394  CA  GLN   103      43.557  59.631  56.174  1.00  0.00           C  
ATOM   1395  HA  GLN   103      43.964  60.440  56.781  1.00  0.00           H  
ATOM   1396  CB  GLN   103      42.844  58.656  57.131  1.00  0.00           C  
ATOM   1397  HB2 GLN   103      41.948  59.179  57.466  1.00  0.00           H  
ATOM   1398  HB3 GLN   103      42.470  57.759  56.638  1.00  0.00           H  
ATOM   1399  CG  GLN   103      43.620  58.111  58.382  1.00  0.00           C  
ATOM   1400  HG2 GLN   103      43.013  57.295  58.775  1.00  0.00           H  
ATOM   1401  HG3 GLN   103      44.472  57.560  57.984  1.00  0.00           H  
ATOM   1402  CD  GLN   103      44.040  59.155  59.356  1.00  0.00           C  
ATOM   1403  OE1 GLN   103      43.485  60.204  59.464  1.00  0.00           O  
ATOM   1404  NE2 GLN   103      45.020  58.808  60.085  1.00  0.00           N  
ATOM   1405 HE21 GLN   103      45.571  59.487  60.592  1.00  0.00           H  
ATOM   1406 HE22 GLN   103      45.476  57.925  59.906  1.00  0.00           H  
ATOM   1407  C   GLN   103      44.683  58.942  55.437  1.00  0.00           C  
ATOM   1408  O   GLN   103      44.423  58.267  54.477  1.00  0.00           O  
ATOM   1409  N   PRO   104      46.000  59.200  55.744  1.00  0.00           N  
ATOM   1410  CD  PRO   104      46.490  60.176  56.636  1.00  0.00           C  
ATOM   1411  HD2 PRO   104      45.959  60.128  57.586  1.00  0.00           H  
ATOM   1412  HD3 PRO   104      46.526  61.172  56.193  1.00  0.00           H  
ATOM   1413  CG  PRO   104      47.963  59.754  56.794  1.00  0.00           C  
ATOM   1414  HG2 PRO   104      47.974  58.941  57.520  1.00  0.00           H  
ATOM   1415  HG3 PRO   104      48.639  60.550  57.104  1.00  0.00           H  
ATOM   1416  CB  PRO   104      48.307  59.373  55.351  1.00  0.00           C  
ATOM   1417  HB2 PRO   104      49.142  58.673  55.356  1.00  0.00           H  
ATOM   1418  HB3 PRO   104      48.540  60.253  54.752  1.00  0.00           H  
ATOM   1419  CA  PRO   104      47.067  58.617  54.892  1.00  0.00           C  
ATOM   1420  HA  PRO   104      46.805  58.671  53.835  1.00  0.00           H  
ATOM   1421  C   PRO   104      47.189  57.111  55.212  1.00  0.00           C  
ATOM   1422  O   PRO   104      46.945  56.748  56.277  1.00  0.00           O  
ATOM   1423  N   ALA   105      47.625  56.360  54.192  1.00  0.00           N  
ATOM   1424  H   ALA   105      47.722  56.920  53.357  1.00  0.00           H  
ATOM   1425  CA  ALA   105      47.865  54.928  54.114  1.00  0.00           C  
ATOM   1426  HA  ALA   105      46.870  54.526  54.302  1.00  0.00           H  
ATOM   1427  CB  ALA   105      48.448  54.676  52.730  1.00  0.00           C  
ATOM   1428  HB1 ALA   105      49.534  54.753  52.794  1.00  0.00           H  
ATOM   1429  HB2 ALA   105      48.207  53.644  52.477  1.00  0.00           H  
ATOM   1430  HB3 ALA   105      48.034  55.379  52.007  1.00  0.00           H  
ATOM   1431  C   ALA   105      48.779  54.360  55.304  1.00  0.00           C  
ATOM   1432  O   ALA   105      49.701  55.132  55.686  1.00  0.00           O  
ATOM   1433  N   PRO   106      48.575  53.134  55.888  1.00  0.00           N  
ATOM   1434  CD  PRO   106      47.736  52.043  55.515  1.00  0.00           C  
ATOM   1435  HD2 PRO   106      48.268  51.378  54.835  1.00  0.00           H  
ATOM   1436  HD3 PRO   106      46.788  52.445  55.159  1.00  0.00           H  
ATOM   1437  CG  PRO   106      47.426  51.261  56.782  1.00  0.00           C  
ATOM   1438  HG2 PRO   106      47.248  50.198  56.620  1.00  0.00           H  
ATOM   1439  HG3 PRO   106      46.653  51.804  57.326  1.00  0.00           H  
ATOM   1440  CB  PRO   106      48.805  51.346  57.418  1.00  0.00           C  
ATOM   1441  HB2 PRO   106      49.469  50.614  56.958  1.00  0.00           H  
ATOM   1442  HB3 PRO   106      48.747  51.152  58.489  1.00  0.00           H  
ATOM   1443  CA  PRO   106      49.346  52.772  57.067  1.00  0.00           C  
ATOM   1444  HA  PRO   106      49.043  53.444  57.870  1.00  0.00           H  
ATOM   1445  C   PRO   106      50.856  52.780  56.845  1.00  0.00           C  
ATOM   1446  O   PRO   106      51.306  52.231  55.844  1.00  0.00           O  
ATOM   1447  N   SER   107      51.567  53.232  57.826  1.00  0.00           N  
ATOM   1448  H   SER   107      51.097  53.331  58.715  1.00  0.00           H  
ATOM   1449  CA  SER   107      53.021  53.552  57.800  1.00  0.00           C  
ATOM   1450  HA  SER   107      53.205  54.289  57.018  1.00  0.00           H  
ATOM   1451  CB  SER   107      53.411  54.135  59.129  1.00  0.00           C  
ATOM   1452  HB2 SER   107      52.735  54.989  59.180  1.00  0.00           H  
ATOM   1453  HB3 SER   107      53.232  53.328  59.839  1.00  0.00           H  
ATOM   1454  OG  SER   107      54.805  54.616  59.216  1.00  0.00           O  
ATOM   1455  HG  SER   107      54.958  55.370  58.642  1.00  0.00           H  
ATOM   1456  C   SER   107      53.912  52.333  57.638  1.00  0.00           C  
ATOM   1457  O   SER   107      53.595  51.274  58.213  1.00  0.00           O  
ATOM   1458  N   SER   108      54.996  52.419  56.875  1.00  0.00           N  
ATOM   1459  H   SER   108      55.255  53.310  56.476  1.00  0.00           H  
ATOM   1460  CA  SER   108      55.870  51.350  56.534  1.00  0.00           C  
ATOM   1461  HA  SER   108      55.455  50.379  56.803  1.00  0.00           H  
ATOM   1462  CB  SER   108      56.157  51.465  54.994  1.00  0.00           C  
ATOM   1463  HB2 SER   108      56.741  50.596  54.689  1.00  0.00           H  
ATOM   1464  HB3 SER   108      55.175  51.427  54.523  1.00  0.00           H  
ATOM   1465  OG  SER   108      56.762  52.721  54.588  1.00  0.00           O  
ATOM   1466  HG  SER   108      57.717  52.635  54.628  1.00  0.00           H  
ATOM   1467  C   SER   108      57.200  51.418  57.254  1.00  0.00           C  
ATOM   1468  O   SER   108      58.134  50.651  56.929  1.00  0.00           O  
ATOM   1469  N   THR   109      57.341  52.296  58.220  1.00  0.00           N  
ATOM   1470  H   THR   109      56.554  52.891  58.436  1.00  0.00           H  
ATOM   1471  CA  THR   109      58.535  52.435  59.085  1.00  0.00           C  
ATOM   1472  HA  THR   109      59.346  52.629  58.383  1.00  0.00           H  
ATOM   1473  CB  THR   109      58.460  53.618  60.009  1.00  0.00           C  
ATOM   1474  HB  THR   109      57.691  53.383  60.745  1.00  0.00           H  
ATOM   1475  CG2 THR   109      59.885  53.908  60.651  1.00  0.00           C  
ATOM   1476 HG21 THR   109      59.914  54.847  61.204  1.00  0.00           H  
ATOM   1477 HG22 THR   109      60.083  53.128  61.387  1.00  0.00           H  
ATOM   1478 HG23 THR   109      60.605  53.889  59.833  1.00  0.00           H  
ATOM   1479  OG1 THR   109      58.105  54.696  59.277  1.00  0.00           O  
ATOM   1480  HG1 THR   109      57.819  55.305  59.961  1.00  0.00           H  
ATOM   1481  C   THR   109      58.821  51.173  59.856  1.00  0.00           C  
ATOM   1482  O   THR   109      57.962  50.622  60.570  1.00  0.00           O  
ATOM   1483  N   SER   110      60.078  50.780  59.844  1.00  0.00           N  
ATOM   1484  H   SER   110      60.645  51.111  59.077  1.00  0.00           H  
ATOM   1485  CA  SER   110      60.703  50.106  60.991  1.00  0.00           C  
ATOM   1486  HA  SER   110      59.898  49.817  61.668  1.00  0.00           H  
ATOM   1487  CB  SER   110      61.413  48.843  60.501  1.00  0.00           C  
ATOM   1488  HB2 SER   110      60.757  48.242  59.871  1.00  0.00           H  
ATOM   1489  HB3 SER   110      62.137  49.161  59.750  1.00  0.00           H  
ATOM   1490  OG  SER   110      61.970  48.050  61.553  1.00  0.00           O  
ATOM   1491  HG  SER   110      61.235  47.547  61.912  1.00  0.00           H  
ATOM   1492  C   SER   110      61.701  51.043  61.563  1.00  0.00           C  
ATOM   1493  O   SER   110      62.346  51.789  60.856  1.00  0.00           O  
ATOM   1494  N   GLY   111      61.694  51.161  62.893  1.00  0.00           N  
ATOM   1495  H   GLY   111      61.014  50.706  63.486  1.00  0.00           H  
ATOM   1496  CA  GLY   111      62.713  51.855  63.623  1.00  0.00           C  
ATOM   1497  HA2 GLY   111      63.715  51.434  63.545  1.00  0.00           H  
ATOM   1498  HA3 GLY   111      62.815  52.830  63.146  1.00  0.00           H  
ATOM   1499  C   GLY   111      62.377  52.063  65.111  1.00  0.00           C  
ATOM   1500  O   GLY   111      61.746  51.178  65.734  1.00  0.00           O  
ATOM   1501  N   SER   112      62.744  53.167  65.727  1.00  0.00           N  
ATOM   1502  H   SER   112      62.379  53.210  66.668  1.00  0.00           H  
ATOM   1503  CA  SER   112      63.407  54.409  65.343  1.00  0.00           C  
ATOM   1504  HA  SER   112      63.294  54.951  66.282  1.00  0.00           H  
ATOM   1505  CB  SER   112      64.906  54.250  65.014  1.00  0.00           C  
ATOM   1506  HB2 SER   112      65.136  53.370  65.614  1.00  0.00           H  
ATOM   1507  HB3 SER   112      65.142  54.104  63.960  1.00  0.00           H  
ATOM   1508  OG  SER   112      65.686  55.342  65.571  1.00  0.00           O  
ATOM   1509  HG  SER   112      65.475  56.147  65.093  1.00  0.00           H  
ATOM   1510  C   SER   112      62.620  55.228  64.303  1.00  0.00           C  
ATOM   1511  O   SER   112      63.171  55.349  63.202  1.00  0.00           O  
ATOM   1512  N   TYR   113      61.455  55.748  64.543  1.00  0.00           N  
ATOM   1513  H   TYR   113      61.053  56.424  63.909  1.00  0.00           H  
ATOM   1514  CA  TYR   113      60.592  55.625  65.688  1.00  0.00           C  
ATOM   1515  HA  TYR   113      61.028  55.038  66.497  1.00  0.00           H  
ATOM   1516  CB  TYR   113      60.401  57.062  66.257  1.00  0.00           C  
ATOM   1517  HB2 TYR   113      60.321  57.774  65.435  1.00  0.00           H  
ATOM   1518  HB3 TYR   113      59.499  57.192  66.855  1.00  0.00           H  
ATOM   1519  CG  TYR   113      61.588  57.455  67.160  1.00  0.00           C  
ATOM   1520  CD1 TYR   113      61.591  57.078  68.497  1.00  0.00           C  
ATOM   1521  HD1 TYR   113      60.813  56.426  68.866  1.00  0.00           H  
ATOM   1522  CE1 TYR   113      62.592  57.538  69.384  1.00  0.00           C  
ATOM   1523  HE1 TYR   113      62.627  57.246  70.423  1.00  0.00           H  
ATOM   1524  CZ  TYR   113      63.592  58.364  68.839  1.00  0.00           C  
ATOM   1525  OH  TYR   113      64.513  58.829  69.696  1.00  0.00           O  
ATOM   1526  HH  TYR   113      64.343  58.755  70.638  1.00  0.00           H  
ATOM   1527  CE2 TYR   113      63.629  58.740  67.528  1.00  0.00           C  
ATOM   1528  HE2 TYR   113      64.385  59.446  67.214  1.00  0.00           H  
ATOM   1529  CD2 TYR   113      62.651  58.226  66.668  1.00  0.00           C  
ATOM   1530  HD2 TYR   113      62.627  58.499  65.623  1.00  0.00           H  
ATOM   1531  C   TYR   113      59.326  55.054  65.176  1.00  0.00           C  
ATOM   1532  O   TYR   113      58.881  55.340  64.033  1.00  0.00           O  
ATOM   1533  N   GLY   114      58.683  54.246  65.983  1.00  0.00           N  
ATOM   1534  H   GLY   114      59.000  54.160  66.938  1.00  0.00           H  
ATOM   1535  CA  GLY   114      57.619  53.360  65.465  1.00  0.00           C  
ATOM   1536  HA2 GLY   114      57.282  52.576  66.143  1.00  0.00           H  
ATOM   1537  HA3 GLY   114      56.771  53.952  65.121  1.00  0.00           H  
ATOM   1538  C   GLY   114      58.088  52.506  64.315  1.00  0.00           C  
ATOM   1539  O   GLY   114      59.238  52.151  64.177  1.00  0.00           O  
ATOM   1540  N   SER   115      57.179  52.095  63.443  1.00  0.00           N  
ATOM   1541  H   SER   115      57.508  51.474  62.718  1.00  0.00           H  
ATOM   1542  CA  SER   115      55.709  52.276  63.494  1.00  0.00           C  
ATOM   1543  HA  SER   115      55.547  53.322  63.754  1.00  0.00           H  
ATOM   1544  CB  SER   115      55.156  52.050  62.044  1.00  0.00           C  
ATOM   1545  HB2 SER   115      54.077  52.193  62.008  1.00  0.00           H  
ATOM   1546  HB3 SER   115      55.643  52.788  61.406  1.00  0.00           H  
ATOM   1547  OG  SER   115      55.475  50.740  61.578  1.00  0.00           O  
ATOM   1548  HG  SER   115      56.350  50.746  61.181  1.00  0.00           H  
ATOM   1549  C   SER   115      55.013  51.387  64.432  1.00  0.00           C  
ATOM   1550  O   SER   115      53.925  51.736  64.758  1.00  0.00           O  
ATOM   1551  N   SER   116      55.588  50.286  64.940  1.00  0.00           N  
ATOM   1552  H   SER   116      56.530  50.072  64.647  1.00  0.00           H  
ATOM   1553  CA  SER   116      54.991  49.306  65.803  1.00  0.00           C  
ATOM   1554  HA  SER   116      54.019  49.682  66.120  1.00  0.00           H  
ATOM   1555  CB  SER   116      54.687  48.070  64.961  1.00  0.00           C  
ATOM   1556  HB2 SER   116      54.183  48.271  64.016  1.00  0.00           H  
ATOM   1557  HB3 SER   116      55.588  47.493  64.753  1.00  0.00           H  
ATOM   1558  OG  SER   116      53.904  47.196  65.781  1.00  0.00           O  
ATOM   1559  HG  SER   116      53.908  46.311  65.410  1.00  0.00           H  
ATOM   1560  C   SER   116      55.833  48.883  67.031  1.00  0.00           C  
ATOM   1561  O   SER   116      57.055  49.032  66.964  1.00  0.00           O  
ATOM   1562  N   SER   117      55.269  48.372  68.135  1.00  0.00           N  
ATOM   1563  H   SER   117      54.265  48.280  68.198  1.00  0.00           H  
ATOM   1564  CA  SER   117      56.036  47.807  69.256  1.00  0.00           C  
ATOM   1565  HA  SER   117      56.795  48.539  69.532  1.00  0.00           H  
ATOM   1566  CB  SER   117      55.125  47.707  70.510  1.00  0.00           C  
ATOM   1567  HB2 SER   117      55.767  47.502  71.367  1.00  0.00           H  
ATOM   1568  HB3 SER   117      54.830  48.739  70.699  1.00  0.00           H  
ATOM   1569  OG  SER   117      54.061  46.765  70.330  1.00  0.00           O  
ATOM   1570  HG  SER   117      53.419  46.924  71.025  1.00  0.00           H  
ATOM   1571  C   SER   117      56.744  46.456  68.946  1.00  0.00           C  
ATOM   1572  O   SER   117      56.611  45.962  67.818  1.00  0.00           O  
ATOM   1573  N   GLN   118      57.610  45.999  69.900  1.00  0.00           N  
ATOM   1574  H   GLN   118      57.836  46.616  70.667  1.00  0.00           H  
ATOM   1575  CA  GLN   118      58.355  44.685  69.848  1.00  0.00           C  
ATOM   1576  HA  GLN   118      58.736  44.546  70.860  1.00  0.00           H  
ATOM   1577  CB  GLN   118      57.331  43.506  69.749  1.00  0.00           C  
ATOM   1578  HB2 GLN   118      56.943  43.710  68.751  1.00  0.00           H  
ATOM   1579  HB3 GLN   118      57.808  42.528  69.806  1.00  0.00           H  
ATOM   1580  CG  GLN   118      56.176  43.526  70.776  1.00  0.00           C  
ATOM   1581  HG2 GLN   118      55.884  44.553  70.993  1.00  0.00           H  
ATOM   1582  HG3 GLN   118      55.350  42.988  70.310  1.00  0.00           H  
ATOM   1583  CD  GLN   118      56.512  42.767  72.098  1.00  0.00           C  
ATOM   1584  OE1 GLN   118      57.692  42.707  72.520  1.00  0.00           O  
ATOM   1585  NE2 GLN   118      55.457  42.226  72.641  1.00  0.00           N  
ATOM   1586 HE21 GLN   118      54.542  42.319  72.225  1.00  0.00           H  
ATOM   1587 HE22 GLN   118      55.596  41.887  73.583  1.00  0.00           H  
ATOM   1588  C   GLN   118      59.453  44.630  68.772  1.00  0.00           C  
ATOM   1589  O   GLN   118      59.556  45.554  67.942  1.00  0.00           O  
ATOM   1590  N   SER   119      60.334  43.644  68.839  1.00  0.00           N  
ATOM   1591  H   SER   119      61.155  43.876  68.299  1.00  0.00           H  
ATOM   1592  CA  SER   119      60.587  42.605  69.811  1.00  0.00           C  
ATOM   1593  HA  SER   119      59.923  42.719  70.668  1.00  0.00           H  
ATOM   1594  CB  SER   119      60.325  41.251  69.147  1.00  0.00           C  
ATOM   1595  HB2 SER   119      59.341  41.287  68.681  1.00  0.00           H  
ATOM   1596  HB3 SER   119      61.121  40.965  68.459  1.00  0.00           H  
ATOM   1597  OG  SER   119      60.377  40.286  70.161  1.00  0.00           O  
ATOM   1598  HG  SER   119      59.500  40.009  70.439  1.00  0.00           H  
ATOM   1599  C   SER   119      62.000  42.685  70.431  1.00  0.00           C  
ATOM   1600  O   SER   119      62.943  43.181  69.784  1.00  0.00           O  
ATOM   1601  N   SER   120      62.211  42.158  71.651  1.00  0.00           N  
ATOM   1602  H   SER   120      61.456  41.758  72.190  1.00  0.00           H  
ATOM   1603  CA  SER   120      63.542  42.142  72.368  1.00  0.00           C  
ATOM   1604  HA  SER   120      63.950  43.149  72.444  1.00  0.00           H  
ATOM   1605  CB  SER   120      63.356  41.619  73.815  1.00  0.00           C  
ATOM   1606  HB2 SER   120      62.847  42.380  74.407  1.00  0.00           H  
ATOM   1607  HB3 SER   120      62.776  40.697  73.843  1.00  0.00           H  
ATOM   1608  OG  SER   120      64.623  41.445  74.492  1.00  0.00           O  
ATOM   1609  HG  SER   120      64.981  40.604  74.198  1.00  0.00           H  
ATOM   1610  C   SER   120      64.570  41.329  71.496  1.00  0.00           C  
ATOM   1611  O   SER   120      64.234  40.300  70.864  1.00  0.00           O  
ATOM   1612  N   SER   121      65.896  41.596  71.548  1.00  0.00           N  
ATOM   1613  H   SER   121      66.485  41.046  70.940  1.00  0.00           H  
ATOM   1614  CA  SER   121      66.601  42.767  72.164  1.00  0.00           C  
ATOM   1615  HA  SER   121      66.043  43.140  73.023  1.00  0.00           H  
ATOM   1616  CB  SER   121      67.924  42.248  72.707  1.00  0.00           C  
ATOM   1617  HB2 SER   121      67.624  41.300  73.153  1.00  0.00           H  
ATOM   1618  HB3 SER   121      68.671  42.084  71.930  1.00  0.00           H  
ATOM   1619  OG  SER   121      68.438  43.049  73.701  1.00  0.00           O  
ATOM   1620  HG  SER   121      68.068  42.777  74.544  1.00  0.00           H  
ATOM   1621  C   SER   121      66.841  43.979  71.250  1.00  0.00           C  
ATOM   1622  O   SER   121      66.610  43.967  70.033  1.00  0.00           O  
ATOM   1623  N   TYR   122      67.184  45.163  71.784  1.00  0.00           N  
ATOM   1624  H   TYR   122      67.305  45.229  72.785  1.00  0.00           H  
ATOM   1625  CA  TYR   122      67.252  46.386  71.055  1.00  0.00           C  
ATOM   1626  HA  TYR   122      67.080  46.242  69.989  1.00  0.00           H  
ATOM   1627  CB  TYR   122      66.163  47.363  71.478  1.00  0.00           C  
ATOM   1628  HB2 TYR   122      66.481  47.783  72.432  1.00  0.00           H  
ATOM   1629  HB3 TYR   122      66.111  48.073  70.652  1.00  0.00           H  
ATOM   1630  CG  TYR   122      64.724  46.749  71.683  1.00  0.00           C  
ATOM   1631  CD1 TYR   122      64.324  46.226  72.888  1.00  0.00           C  
ATOM   1632  HD1 TYR   122      65.100  46.269  73.638  1.00  0.00           H  
ATOM   1633  CE1 TYR   122      63.040  45.634  72.972  1.00  0.00           C  
ATOM   1634  HE1 TYR   122      62.727  45.108  73.862  1.00  0.00           H  
ATOM   1635  CZ  TYR   122      62.182  45.665  71.905  1.00  0.00           C  
ATOM   1636  OH  TYR   122      60.859  45.363  72.057  1.00  0.00           O  
ATOM   1637  HH  TYR   122      60.684  45.075  72.956  1.00  0.00           H  
ATOM   1638  CE2 TYR   122      62.543  46.302  70.716  1.00  0.00           C  
ATOM   1639  HE2 TYR   122      61.886  46.459  69.874  1.00  0.00           H  
ATOM   1640  CD2 TYR   122      63.903  46.734  70.561  1.00  0.00           C  
ATOM   1641  HD2 TYR   122      64.208  47.062  69.579  1.00  0.00           H  
ATOM   1642  C   TYR   122      68.625  47.068  71.196  1.00  0.00           C  
ATOM   1643  O   TYR   122      69.249  46.930  72.199  1.00  0.00           O  
ATOM   1644  N   GLY   123      69.234  47.695  70.173  1.00  0.00           N  
ATOM   1645  H   GLY   123      70.079  48.173  70.451  1.00  0.00           H  
ATOM   1646  CA  GLY   123      68.664  47.943  68.862  1.00  0.00           C  
ATOM   1647  HA2 GLY   123      69.329  47.631  68.058  1.00  0.00           H  
ATOM   1648  HA3 GLY   123      67.755  47.350  68.762  1.00  0.00           H  
ATOM   1649  C   GLY   123      68.318  49.415  68.629  1.00  0.00           C  
ATOM   1650  O   GLY   123      69.235  50.241  68.798  1.00  0.00           O  
ATOM   1651  N   GLN   124      67.070  49.755  68.154  1.00  0.00           N  
ATOM   1652  H   GLN   124      66.405  49.043  67.888  1.00  0.00           H  
ATOM   1653  CA  GLN   124      66.789  50.992  67.422  1.00  0.00           C  
ATOM   1654  HA  GLN   124      67.477  51.797  67.682  1.00  0.00           H  
ATOM   1655  CB  GLN   124      66.981  50.735  65.922  1.00  0.00           C  
ATOM   1656  HB2 GLN   124      66.325  49.930  65.590  1.00  0.00           H  
ATOM   1657  HB3 GLN   124      66.585  51.579  65.357  1.00  0.00           H  
ATOM   1658  CG  GLN   124      68.398  50.548  65.347  1.00  0.00           C  
ATOM   1659  HG2 GLN   124      68.983  49.979  66.070  1.00  0.00           H  
ATOM   1660  HG3 GLN   124      68.190  49.974  64.444  1.00  0.00           H  
ATOM   1661  CD  GLN   124      69.028  51.874  65.048  1.00  0.00           C  
ATOM   1662  OE1 GLN   124      69.707  52.463  65.914  1.00  0.00           O  
ATOM   1663  NE2 GLN   124      68.848  52.353  63.822  1.00  0.00           N  
ATOM   1664 HE21 GLN   124      68.237  51.806  63.232  1.00  0.00           H  
ATOM   1665 HE22 GLN   124      69.147  53.267  63.515  1.00  0.00           H  
ATOM   1666  C   GLN   124      65.396  51.435  67.852  1.00  0.00           C  
ATOM   1667  O   GLN   124      64.461  51.035  67.149  1.00  0.00           O  
ATOM   1668  N   PRO   125      65.098  52.378  68.845  1.00  0.00           N  
ATOM   1669  CD  PRO   125      63.835  52.926  68.952  1.00  0.00           C  
ATOM   1670  HD2 PRO   125      62.929  52.337  68.802  1.00  0.00           H  
ATOM   1671  HD3 PRO   125      63.654  53.785  68.305  1.00  0.00           H  
ATOM   1672  CG  PRO   125      63.726  53.407  70.432  1.00  0.00           C  
ATOM   1673  HG2 PRO   125      63.606  52.538  71.079  1.00  0.00           H  
ATOM   1674  HG3 PRO   125      63.037  54.231  70.619  1.00  0.00           H  
ATOM   1675  CB  PRO   125      65.121  53.968  70.623  1.00  0.00           C  
ATOM   1676  HB2 PRO   125      65.361  53.957  71.686  1.00  0.00           H  
ATOM   1677  HB3 PRO   125      65.115  54.967  70.186  1.00  0.00           H  
ATOM   1678  CA  PRO   125      66.025  52.982  69.811  1.00  0.00           C  
ATOM   1679  HA  PRO   125      66.707  53.595  69.221  1.00  0.00           H  
ATOM   1680  C   PRO   125      66.819  51.964  70.695  1.00  0.00           C  
ATOM   1681  O   PRO   125      66.371  50.825  70.854  1.00  0.00           O  
ATOM   1682  N   GLN   126      67.971  52.470  71.190  1.00  0.00           N  
ATOM   1683  H   GLN   126      68.075  53.471  71.102  1.00  0.00           H  
ATOM   1684  CA  GLN   126      68.918  51.735  72.064  1.00  0.00           C  
ATOM   1685  HA  GLN   126      69.146  50.815  71.524  1.00  0.00           H  
ATOM   1686  CB  GLN   126      70.264  52.422  72.296  1.00  0.00           C  
ATOM   1687  HB2 GLN   126      70.959  52.288  71.467  1.00  0.00           H  
ATOM   1688  HB3 GLN   126      70.074  53.491  72.393  1.00  0.00           H  
ATOM   1689  CG  GLN   126      71.132  51.992  73.492  1.00  0.00           C  
ATOM   1690  HG2 GLN   126      72.067  52.549  73.554  1.00  0.00           H  
ATOM   1691  HG3 GLN   126      70.570  52.171  74.409  1.00  0.00           H  
ATOM   1692  CD  GLN   126      71.599  50.552  73.485  1.00  0.00           C  
ATOM   1693  OE1 GLN   126      71.240  49.829  72.605  1.00  0.00           O  
ATOM   1694  NE2 GLN   126      72.226  50.152  74.539  1.00  0.00           N  
ATOM   1695 HE21 GLN   126      72.511  50.878  75.181  1.00  0.00           H  
ATOM   1696 HE22 GLN   126      72.342  49.187  74.816  1.00  0.00           H  
ATOM   1697  C   GLN   126      68.227  51.324  73.370  1.00  0.00           C  
ATOM   1698  O   GLN   126      67.363  52.054  73.938  1.00  0.00           O  
ATOM   1699  N   SER   127      68.427  50.138  73.931  1.00  0.00           N  
ATOM   1700  H   SER   127      69.162  49.615  73.477  1.00  0.00           H  
ATOM   1701  CA  SER   127      67.815  49.545  75.071  1.00  0.00           C  
ATOM   1702  HA  SER   127      68.402  48.663  75.329  1.00  0.00           H  
ATOM   1703  CB  SER   127      67.918  50.448  76.320  1.00  0.00           C  
ATOM   1704  HB2 SER   127      68.929  50.817  76.495  1.00  0.00           H  
ATOM   1705  HB3 SER   127      67.202  51.270  76.342  1.00  0.00           H  
ATOM   1706  OG  SER   127      67.559  49.683  77.513  1.00  0.00           O  
ATOM   1707  HG  SER   127      66.676  49.873  77.839  1.00  0.00           H  
ATOM   1708  C   SER   127      66.419  49.057  74.835  1.00  0.00           C  
ATOM   1709  O   SER   127      66.060  47.958  75.306  1.00  0.00           O  
ATOM   1710  N   GLY   128      65.626  49.843  74.078  1.00  0.00           N  
ATOM   1711  H   GLY   128      66.093  50.647  73.683  1.00  0.00           H  
ATOM   1712  CA  GLY   128      64.182  49.588  73.774  1.00  0.00           C  
ATOM   1713  HA2 GLY   128      64.078  48.983  72.874  1.00  0.00           H  
ATOM   1714  HA3 GLY   128      63.758  48.837  74.440  1.00  0.00           H  
ATOM   1715  C   GLY   128      63.223  50.848  73.870  1.00  0.00           C  
ATOM   1716  O   GLY   128      63.717  51.963  73.889  1.00  0.00           O  
ATOM   1717  N   SER   129      61.893  50.752  73.907  1.00  0.00           N  
ATOM   1718  H   SER   129      61.368  51.600  73.749  1.00  0.00           H  
ATOM   1719  CA  SER   129      61.145  49.528  74.299  1.00  0.00           C  
ATOM   1720  HA  SER   129      60.064  49.667  74.287  1.00  0.00           H  
ATOM   1721  CB  SER   129      61.345  48.309  73.349  1.00  0.00           C  
ATOM   1722  HB2 SER   129      62.333  47.849  73.364  1.00  0.00           H  
ATOM   1723  HB3 SER   129      60.719  47.498  73.721  1.00  0.00           H  
ATOM   1724  OG  SER   129      60.897  48.616  72.001  1.00  0.00           O  
ATOM   1725  HG  SER   129      61.385  49.362  71.644  1.00  0.00           H  
ATOM   1726  C   SER   129      61.470  49.161  75.782  1.00  0.00           C  
ATOM   1727  O   SER   129      61.770  47.996  76.075  1.00  0.00           O  
ATOM   1728  N   TYR   130      61.560  50.241  76.668  1.00  0.00           N  
ATOM   1729  H   TYR   130      60.946  50.955  76.304  1.00  0.00           H  
ATOM   1730  CA  TYR   130      62.204  50.369  77.952  1.00  0.00           C  
ATOM   1731  HA  TYR   130      62.095  49.358  78.344  1.00  0.00           H  
ATOM   1732  CB  TYR   130      63.663  50.636  77.479  1.00  0.00           C  
ATOM   1733  HB2 TYR   130      64.009  49.785  76.893  1.00  0.00           H  
ATOM   1734  HB3 TYR   130      63.672  51.491  76.804  1.00  0.00           H  
ATOM   1735  CG  TYR   130      64.606  50.936  78.583  1.00  0.00           C  
ATOM   1736  CD1 TYR   130      65.333  52.150  78.516  1.00  0.00           C  
ATOM   1737  HD1 TYR   130      65.025  52.889  77.791  1.00  0.00           H  
ATOM   1738  CE1 TYR   130      66.500  52.264  79.294  1.00  0.00           C  
ATOM   1739  HE1 TYR   130      67.108  53.153  79.220  1.00  0.00           H  
ATOM   1740  CZ  TYR   130      66.869  51.272  80.226  1.00  0.00           C  
ATOM   1741  OH  TYR   130      67.927  51.426  81.035  1.00  0.00           O  
ATOM   1742  HH  TYR   130      68.431  52.239  80.950  1.00  0.00           H  
ATOM   1743  CE2 TYR   130      66.079  50.134  80.366  1.00  0.00           C  
ATOM   1744  HE2 TYR   130      66.311  49.397  81.120  1.00  0.00           H  
ATOM   1745  CD2 TYR   130      64.951  49.947  79.586  1.00  0.00           C  
ATOM   1746  HD2 TYR   130      64.366  49.040  79.629  1.00  0.00           H  
ATOM   1747  C   TYR   130      61.579  51.457  78.985  1.00  0.00           C  
ATOM   1748  O   TYR   130      61.975  52.590  78.916  1.00  0.00           O  
ATOM   1749  N   SER   131      60.758  51.143  79.979  1.00  0.00           N  
ATOM   1750  H   SER   131      60.626  51.928  80.601  1.00  0.00           H  
ATOM   1751  CA  SER   131      59.993  49.931  80.166  1.00  0.00           C  
ATOM   1752  HA  SER   131      59.208  50.319  80.815  1.00  0.00           H  
ATOM   1753  CB  SER   131      59.164  49.538  78.884  1.00  0.00           C  
ATOM   1754  HB2 SER   131      59.780  49.222  78.042  1.00  0.00           H  
ATOM   1755  HB3 SER   131      58.395  48.814  79.153  1.00  0.00           H  
ATOM   1756  OG  SER   131      58.406  50.728  78.628  1.00  0.00           O  
ATOM   1757  HG  SER   131      58.598  50.967  77.718  1.00  0.00           H  
ATOM   1758  C   SER   131      60.743  48.706  80.788  1.00  0.00           C  
ATOM   1759  O   SER   131      61.391  47.907  80.069  1.00  0.00           O  
ATOM   1760  N   GLN   132      60.662  48.417  82.061  1.00  0.00           N  
ATOM   1761  H   GLN   132      61.300  47.688  82.345  1.00  0.00           H  
ATOM   1762  CA  GLN   132      60.170  49.256  83.146  1.00  0.00           C  
ATOM   1763  HA  GLN   132      60.095  50.307  82.870  1.00  0.00           H  
ATOM   1764  CB  GLN   132      58.660  48.970  83.288  1.00  0.00           C  
ATOM   1765  HB2 GLN   132      58.060  49.226  82.415  1.00  0.00           H  
ATOM   1766  HB3 GLN   132      58.449  47.924  83.511  1.00  0.00           H  
ATOM   1767  CG  GLN   132      58.028  49.807  84.438  1.00  0.00           C  
ATOM   1768  HG2 GLN   132      57.011  49.414  84.445  1.00  0.00           H  
ATOM   1769  HG3 GLN   132      58.546  49.673  85.388  1.00  0.00           H  
ATOM   1770  CD  GLN   132      57.858  51.204  84.071  1.00  0.00           C  
ATOM   1771  OE1 GLN   132      58.718  51.992  84.291  1.00  0.00           O  
ATOM   1772  NE2 GLN   132      56.790  51.692  83.391  1.00  0.00           N  
ATOM   1773 HE21 GLN   132      56.013  51.149  83.044  1.00  0.00           H  
ATOM   1774 HE22 GLN   132      56.744  52.698  83.303  1.00  0.00           H  
ATOM   1775  C   GLN   132      60.927  49.047  84.431  1.00  0.00           C  
ATOM   1776  O   GLN   132      61.070  47.904  84.875  1.00  0.00           O  
ATOM   1777  N   GLN   133      61.269  50.174  85.057  1.00  0.00           N  
ATOM   1778  H   GLN   133      61.013  51.113  84.787  1.00  0.00           H  
ATOM   1779  CA  GLN   133      62.105  50.270  86.273  1.00  0.00           C  
ATOM   1780  HA  GLN   133      62.608  51.236  86.249  1.00  0.00           H  
ATOM   1781  CB  GLN   133      61.295  50.179  87.576  1.00  0.00           C  
ATOM   1782  HB2 GLN   133      60.796  49.211  87.632  1.00  0.00           H  
ATOM   1783  HB3 GLN   133      61.953  50.241  88.443  1.00  0.00           H  
ATOM   1784  CG  GLN   133      60.370  51.317  87.728  1.00  0.00           C  
ATOM   1785  HG2 GLN   133      60.866  52.166  87.258  1.00  0.00           H  
ATOM   1786  HG3 GLN   133      59.451  51.029  87.218  1.00  0.00           H  
ATOM   1787  CD  GLN   133      60.007  51.611  89.160  1.00  0.00           C  
ATOM   1788  OE1 GLN   133      60.308  50.877  90.109  1.00  0.00           O  
ATOM   1789  NE2 GLN   133      59.330  52.697  89.491  1.00  0.00           N  
ATOM   1790 HE21 GLN   133      58.966  53.237  88.719  1.00  0.00           H  
ATOM   1791 HE22 GLN   133      59.076  52.898  90.447  1.00  0.00           H  
ATOM   1792  C   GLN   133      63.434  49.386  86.312  1.00  0.00           C  
ATOM   1793  O   GLN   133      63.525  48.472  87.177  1.00  0.00           O  
ATOM   1794  N   PRO   134      64.435  49.554  85.387  1.00  0.00           N  
ATOM   1795  CD  PRO   134      65.694  48.800  85.447  1.00  0.00           C  
ATOM   1796  HD2 PRO   134      65.517  47.764  85.161  1.00  0.00           H  
ATOM   1797  HD3 PRO   134      66.083  48.823  86.465  1.00  0.00           H  
ATOM   1798  CG  PRO   134      66.615  49.469  84.438  1.00  0.00           C  
ATOM   1799  HG2 PRO   134      66.641  48.907  83.505  1.00  0.00           H  
ATOM   1800  HG3 PRO   134      67.617  49.520  84.864  1.00  0.00           H  
ATOM   1801  CB  PRO   134      66.082  50.825  84.108  1.00  0.00           C  
ATOM   1802  HB2 PRO   134      66.261  51.111  83.072  1.00  0.00           H  
ATOM   1803  HB3 PRO   134      66.564  51.559  84.754  1.00  0.00           H  
ATOM   1804  CA  PRO   134      64.563  50.734  84.431  1.00  0.00           C  
ATOM   1805  HA  PRO   134      64.228  51.679  84.857  1.00  0.00           H  
ATOM   1806  C   PRO   134      63.729  50.603  83.070  1.00  0.00           C  
ATOM   1807  O   PRO   134      63.441  49.504  82.658  1.00  0.00           O  
ATOM   1808  N   SER   135      63.411  51.723  82.397  1.00  0.00           N  
ATOM   1809  H   SER   135      62.939  51.550  81.521  1.00  0.00           H  
ATOM   1810  CA  SER   135      63.539  53.095  82.814  1.00  0.00           C  
ATOM   1811  HA  SER   135      64.536  53.301  83.202  1.00  0.00           H  
ATOM   1812  CB  SER   135      63.397  53.925  81.561  1.00  0.00           C  
ATOM   1813  HB2 SER   135      64.055  53.489  80.809  1.00  0.00           H  
ATOM   1814  HB3 SER   135      62.385  53.837  81.167  1.00  0.00           H  
ATOM   1815  OG  SER   135      63.797  55.233  81.814  1.00  0.00           O  
ATOM   1816  HG  SER   135      63.045  55.810  81.971  1.00  0.00           H  
ATOM   1817  C   SER   135      62.559  53.552  83.839  1.00  0.00           C  
ATOM   1818  O   SER   135      61.531  52.861  84.181  1.00  0.00           O  
ATOM   1819  N   TYR   136      62.856  54.648  84.501  1.00  0.00           N  
ATOM   1820  H   TYR   136      63.690  55.166  84.265  1.00  0.00           H  
ATOM   1821  CA  TYR   136      62.145  55.135  85.569  1.00  0.00           C  
ATOM   1822  HA  TYR   136      61.455  54.413  86.004  1.00  0.00           H  
ATOM   1823  CB  TYR   136      63.139  55.382  86.698  1.00  0.00           C  
ATOM   1824  HB2 TYR   136      63.905  56.029  86.270  1.00  0.00           H  
ATOM   1825  HB3 TYR   136      62.542  55.937  87.422  1.00  0.00           H  
ATOM   1826  CG  TYR   136      63.670  54.150  87.421  1.00  0.00           C  
ATOM   1827  CD1 TYR   136      63.041  53.665  88.527  1.00  0.00           C  
ATOM   1828  HD1 TYR   136      62.166  54.202  88.865  1.00  0.00           H  
ATOM   1829  CE1 TYR   136      63.430  52.433  89.115  1.00  0.00           C  
ATOM   1830  HE1 TYR   136      62.932  52.116  90.020  1.00  0.00           H  
ATOM   1831  CZ  TYR   136      64.657  51.808  88.758  1.00  0.00           C  
ATOM   1832  OH  TYR   136      65.142  50.791  89.443  1.00  0.00           O  
ATOM   1833  HH  TYR   136      64.413  50.508  90.000  1.00  0.00           H  
ATOM   1834  CE2 TYR   136      65.334  52.336  87.688  1.00  0.00           C  
ATOM   1835  HE2 TYR   136      66.303  51.928  87.438  1.00  0.00           H  
ATOM   1836  CD2 TYR   136      64.851  53.494  87.005  1.00  0.00           C  
ATOM   1837  HD2 TYR   136      65.305  53.824  86.082  1.00  0.00           H  
ATOM   1838  C   TYR   136      61.274  56.426  85.293  1.00  0.00           C  
ATOM   1839  O   TYR   136      61.750  57.537  85.605  1.00  0.00           O  
ATOM   1840  N   GLY   137      59.993  56.454  84.914  1.00  0.00           N  
ATOM   1841  H   GLY   137      59.532  57.351  84.856  1.00  0.00           H  
ATOM   1842  CA  GLY   137      59.050  55.324  84.700  1.00  0.00           C  
ATOM   1843  HA2 GLY   137      58.130  55.742  84.289  1.00  0.00           H  
ATOM   1844  HA3 GLY   137      59.407  54.548  84.023  1.00  0.00           H  
ATOM   1845  C   GLY   137      58.540  54.665  86.081  1.00  0.00           C  
ATOM   1846  O   GLY   137      59.258  54.434  87.022  1.00  0.00           O  
ATOM   1847  N   GLY   138      57.244  54.296  86.105  1.00  0.00           N  
ATOM   1848  H   GLY   138      56.707  54.392  85.255  1.00  0.00           H  
ATOM   1849  CA  GLY   138      56.727  53.382  87.051  1.00  0.00           C  
ATOM   1850  HA2 GLY   138      55.857  52.871  86.638  1.00  0.00           H  
ATOM   1851  HA3 GLY   138      57.419  52.560  87.233  1.00  0.00           H  
ATOM   1852  C   GLY   138      56.347  53.952  88.413  1.00  0.00           C  
ATOM   1853  O   GLY   138      56.832  54.952  88.858  1.00  0.00           O  
ATOM   1854  N   GLN   139      55.492  53.345  89.261  1.00  0.00           N  
ATOM   1855  H   GLN   139      55.173  53.982  89.976  1.00  0.00           H  
ATOM   1856  CA  GLN   139      54.892  52.009  89.132  1.00  0.00           C  
ATOM   1857  HA  GLN   139      54.491  51.827  88.135  1.00  0.00           H  
ATOM   1858  CB  GLN   139      55.900  50.928  89.403  1.00  0.00           C  
ATOM   1859  HB2 GLN   139      55.374  49.973  89.402  1.00  0.00           H  
ATOM   1860  HB3 GLN   139      56.629  50.889  88.594  1.00  0.00           H  
ATOM   1861  CG  GLN   139      56.528  51.069  90.777  1.00  0.00           C  
ATOM   1862  HG2 GLN   139      57.014  52.043  90.826  1.00  0.00           H  
ATOM   1863  HG3 GLN   139      55.805  51.238  91.575  1.00  0.00           H  
ATOM   1864  CD  GLN   139      57.521  49.998  91.109  1.00  0.00           C  
ATOM   1865  OE1 GLN   139      57.831  49.154  90.286  1.00  0.00           O  
ATOM   1866  NE2 GLN   139      58.026  49.948  92.274  1.00  0.00           N  
ATOM   1867 HE21 GLN   139      57.862  50.680  92.950  1.00  0.00           H  
ATOM   1868 HE22 GLN   139      58.496  49.105  92.572  1.00  0.00           H  
ATOM   1869  C   GLN   139      53.653  51.954  89.942  1.00  0.00           C  
ATOM   1870  O   GLN   139      53.280  50.817  90.338  1.00  0.00           O  
ATOM   1871  N   GLN   140      52.885  53.073  90.151  1.00  0.00           N  
ATOM   1872  H   GLN   140      53.178  53.975  89.805  1.00  0.00           H  
ATOM   1873  CA  GLN   140      51.561  53.210  90.863  1.00  0.00           C  
ATOM   1874  HA  GLN   140      51.158  54.198  90.643  1.00  0.00           H  
ATOM   1875  CB  GLN   140      50.507  52.268  90.239  1.00  0.00           C  
ATOM   1876  HB2 GLN   140      50.582  51.236  90.583  1.00  0.00           H  
ATOM   1877  HB3 GLN   140      49.527  52.549  90.624  1.00  0.00           H  
ATOM   1878  CG  GLN   140      50.433  52.244  88.655  1.00  0.00           C  
ATOM   1879  HG2 GLN   140      51.328  51.903  88.134  1.00  0.00           H  
ATOM   1880  HG3 GLN   140      49.717  51.509  88.288  1.00  0.00           H  
ATOM   1881  CD  GLN   140      49.917  53.574  88.070  1.00  0.00           C  
ATOM   1882  OE1 GLN   140      48.898  54.190  88.344  1.00  0.00           O  
ATOM   1883  NE2 GLN   140      50.644  54.031  87.151  1.00  0.00           N  
ATOM   1884 HE21 GLN   140      51.599  53.728  87.027  1.00  0.00           H  
ATOM   1885 HE22 GLN   140      50.353  54.928  86.790  1.00  0.00           H  
ATOM   1886  C   GLN   140      51.587  53.128  92.416  1.00  0.00           C  
ATOM   1887  O   GLN   140      50.550  52.776  93.103  1.00  0.00           O  
ATOM   1888  N   GLN   141      52.691  53.474  93.058  1.00  0.00           N  
ATOM   1889  H   GLN   141      53.445  53.911  92.548  1.00  0.00           H  
ATOM   1890  CA  GLN   141      52.896  53.228  94.489  1.00  0.00           C  
ATOM   1891  HA  GLN   141      51.987  53.341  95.080  1.00  0.00           H  
ATOM   1892  CB  GLN   141      53.632  51.890  94.798  1.00  0.00           C  
ATOM   1893  HB2 GLN   141      54.461  51.845  94.092  1.00  0.00           H  
ATOM   1894  HB3 GLN   141      54.078  51.960  95.790  1.00  0.00           H  
ATOM   1895  CG  GLN   141      52.782  50.649  94.854  1.00  0.00           C  
ATOM   1896  HG2 GLN   141      52.211  50.641  95.782  1.00  0.00           H  
ATOM   1897  HG3 GLN   141      52.018  50.633  94.077  1.00  0.00           H  
ATOM   1898  CD  GLN   141      53.582  49.343  94.726  1.00  0.00           C  
ATOM   1899  OE1 GLN   141      54.317  49.085  93.784  1.00  0.00           O  
ATOM   1900  NE2 GLN   141      53.369  48.355  95.506  1.00  0.00           N  
ATOM   1901 HE21 GLN   141      52.879  48.485  96.379  1.00  0.00           H  
ATOM   1902 HE22 GLN   141      53.958  47.555  95.322  1.00  0.00           H  
ATOM   1903  C   GLN   141      53.643  54.401  95.157  1.00  0.00           C  
ATOM   1904  O   GLN   141      54.730  54.728  94.705  1.00  0.00           O  
ATOM   1905  N   SER   142      53.216  54.955  96.312  1.00  0.00           N  
ATOM   1906  H   SER   142      53.931  55.581  96.654  1.00  0.00           H  
ATOM   1907  CA  SER   142      52.110  54.685  97.207  1.00  0.00           C  
ATOM   1908  HA  SER   142      52.257  55.376  98.037  1.00  0.00           H  
ATOM   1909  CB  SER   142      50.767  55.184  96.644  1.00  0.00           C  
ATOM   1910  HB2 SER   142      50.833  56.235  96.364  1.00  0.00           H  
ATOM   1911  HB3 SER   142      50.404  54.450  95.925  1.00  0.00           H  
ATOM   1912  OG  SER   142      49.843  55.029  97.785  1.00  0.00           O  
ATOM   1913  HG  SER   142      49.931  55.697  98.468  1.00  0.00           H  
ATOM   1914  C   SER   142      52.174  53.267  97.755  1.00  0.00           C  
ATOM   1915  O   SER   142      51.236  52.491  97.527  1.00  0.00           O  
ATOM   1916  N   TYR   143      53.221  52.932  98.436  1.00  0.00           N  
ATOM   1917  H   TYR   143      53.937  53.634  98.559  1.00  0.00           H  
ATOM   1918  CA  TYR   143      53.559  51.709  99.083  1.00  0.00           C  
ATOM   1919  HA  TYR   143      53.445  50.862  98.406  1.00  0.00           H  
ATOM   1920  CB  TYR   143      55.035  51.775  99.359  1.00  0.00           C  
ATOM   1921  HB2 TYR   143      55.255  52.653  99.967  1.00  0.00           H  
ATOM   1922  HB3 TYR   143      55.338  50.927  99.974  1.00  0.00           H  
ATOM   1923  CG  TYR   143      55.854  51.770  98.063  1.00  0.00           C  
ATOM   1924  CD1 TYR   143      55.975  50.666  97.232  1.00  0.00           C  
ATOM   1925  HD1 TYR   143      55.500  49.730  97.488  1.00  0.00           H  
ATOM   1926  CE1 TYR   143      56.632  50.785  95.967  1.00  0.00           C  
ATOM   1927  HE1 TYR   143      56.702  49.904  95.345  1.00  0.00           H  
ATOM   1928  CZ  TYR   143      57.182  52.019  95.615  1.00  0.00           C  
ATOM   1929  OH  TYR   143      57.829  52.128  94.406  1.00  0.00           O  
ATOM   1930  HH  TYR   143      58.637  52.577  94.666  1.00  0.00           H  
ATOM   1931  CE2 TYR   143      57.156  53.102  96.485  1.00  0.00           C  
ATOM   1932  HE2 TYR   143      57.610  54.068  96.322  1.00  0.00           H  
ATOM   1933  CD2 TYR   143      56.413  53.007  97.669  1.00  0.00           C  
ATOM   1934  HD2 TYR   143      56.308  53.850  98.336  1.00  0.00           H  
ATOM   1935  C   TYR   143      52.742  51.403 100.324  1.00  0.00           C  
ATOM   1936  O   TYR   143      52.854  52.010 101.376  1.00  0.00           O  
ATOM   1937  N   GLY   144      51.952  50.287 100.272  1.00  0.00           N  
ATOM   1938  H   GLY   144      51.886  49.713  99.443  1.00  0.00           H  
ATOM   1939  CA  GLY   144      51.050  49.792 101.252  1.00  0.00           C  
ATOM   1940  HA2 GLY   144      50.692  48.807 100.951  1.00  0.00           H  
ATOM   1941  HA3 GLY   144      51.569  49.525 102.172  1.00  0.00           H  
ATOM   1942  C   GLY   144      49.814  50.717 101.597  1.00  0.00           C  
ATOM   1943  O   GLY   144      49.274  51.448 100.784  1.00  0.00           O  
ATOM   1944  N   GLN   145      49.343  50.567 102.856  1.00  0.00           N  
ATOM   1945  H   GLN   145      49.784  49.837 103.396  1.00  0.00           H  
ATOM   1946  CA  GLN   145      48.272  51.351 103.418  1.00  0.00           C  
ATOM   1947  HA  GLN   145      47.483  51.110 102.706  1.00  0.00           H  
ATOM   1948  CB  GLN   145      47.792  50.688 104.761  1.00  0.00           C  
ATOM   1949  HB2 GLN   145      47.583  49.672 104.427  1.00  0.00           H  
ATOM   1950  HB3 GLN   145      48.569  50.744 105.524  1.00  0.00           H  
ATOM   1951  CG  GLN   145      46.399  51.027 105.305  1.00  0.00           C  
ATOM   1952  HG2 GLN   145      45.840  51.287 104.406  1.00  0.00           H  
ATOM   1953  HG3 GLN   145      45.978  50.121 105.742  1.00  0.00           H  
ATOM   1954  CD  GLN   145      46.360  52.163 106.336  1.00  0.00           C  
ATOM   1955  OE1 GLN   145      45.856  53.297 106.091  1.00  0.00           O  
ATOM   1956  NE2 GLN   145      46.824  51.927 107.518  1.00  0.00           N  
ATOM   1957 HE21 GLN   145      46.983  52.594 108.260  1.00  0.00           H  
ATOM   1958 HE22 GLN   145      46.941  50.971 107.822  1.00  0.00           H  
ATOM   1959  C   GLN   145      48.582  52.886 103.357  1.00  0.00           C  
ATOM   1960  O   GLN   145      49.758  53.248 103.297  1.00  0.00           O  
ATOM   1961  N   GLN   146      47.590  53.799 103.516  1.00  0.00           N  
ATOM   1962  H   GLN   146      46.619  53.526 103.563  1.00  0.00           H  
ATOM   1963  CA  GLN   146      47.947  55.226 103.646  1.00  0.00           C  
ATOM   1964  HA  GLN   146      48.702  55.563 102.936  1.00  0.00           H  
ATOM   1965  CB  GLN   146      46.675  56.053 103.282  1.00  0.00           C  
ATOM   1966  HB2 GLN   146      45.827  55.737 103.889  1.00  0.00           H  
ATOM   1967  HB3 GLN   146      46.852  57.112 103.471  1.00  0.00           H  
ATOM   1968  CG  GLN   146      46.383  55.916 101.792  1.00  0.00           C  
ATOM   1969  HG2 GLN   146      45.817  56.829 101.610  1.00  0.00           H  
ATOM   1970  HG3 GLN   146      47.332  55.718 101.294  1.00  0.00           H  
ATOM   1971  CD  GLN   146      45.419  54.761 101.467  1.00  0.00           C  
ATOM   1972  OE1 GLN   146      45.038  53.853 102.182  1.00  0.00           O  
ATOM   1973  NE2 GLN   146      45.179  54.690 100.185  1.00  0.00           N  
ATOM   1974 HE21 GLN   146      45.648  55.252  99.489  1.00  0.00           H  
ATOM   1975 HE22 GLN   146      44.800  53.834  99.807  1.00  0.00           H  
ATOM   1976  C   GLN   146      48.569  55.644 105.011  1.00  0.00           C  
ATOM   1977  O   GLN   146      48.755  54.815 105.936  1.00  0.00           O  
ATOM   1978  N   GLN   147      48.872  56.920 105.158  1.00  0.00           N  
ATOM   1979  H   GLN   147      48.840  57.458 104.304  1.00  0.00           H  
ATOM   1980  CA  GLN   147      49.483  57.554 106.329  1.00  0.00           C  
ATOM   1981  HA  GLN   147      49.346  56.955 107.230  1.00  0.00           H  
ATOM   1982  CB  GLN   147      51.064  57.724 106.090  1.00  0.00           C  
ATOM   1983  HB2 GLN   147      51.246  58.297 105.181  1.00  0.00           H  
ATOM   1984  HB3 GLN   147      51.515  58.335 106.872  1.00  0.00           H  
ATOM   1985  CG  GLN   147      51.851  56.425 105.969  1.00  0.00           C  
ATOM   1986  HG2 GLN   147      51.920  55.937 106.942  1.00  0.00           H  
ATOM   1987  HG3 GLN   147      51.268  55.771 105.321  1.00  0.00           H  
ATOM   1988  CD  GLN   147      53.259  56.679 105.322  1.00  0.00           C  
ATOM   1989  OE1 GLN   147      54.061  57.363 105.930  1.00  0.00           O  
ATOM   1990  NE2 GLN   147      53.462  56.252 104.099  1.00  0.00           N  
ATOM   1991 HE21 GLN   147      52.747  55.800 103.547  1.00  0.00           H  
ATOM   1992 HE22 GLN   147      54.420  56.463 103.857  1.00  0.00           H  
ATOM   1993  C   GLN   147      48.830  58.967 106.465  1.00  0.00           C  
ATOM   1994  O   GLN   147      48.405  59.612 105.507  1.00  0.00           O  
ATOM   1995  N   SER   148      48.685  59.402 107.730  1.00  0.00           N  
ATOM   1996  H   SER   148      48.896  58.765 108.485  1.00  0.00           H  
ATOM   1997  CA  SER   148      48.110  60.732 108.090  1.00  0.00           C  
ATOM   1998  HA  SER   148      47.204  60.758 107.484  1.00  0.00           H  
ATOM   1999  CB  SER   148      47.492  60.746 109.458  1.00  0.00           C  
ATOM   2000  HB2 SER   148      46.742  59.982 109.665  1.00  0.00           H  
ATOM   2001  HB3 SER   148      48.286  60.688 110.203  1.00  0.00           H  
ATOM   2002  OG  SER   148      46.974  62.011 109.792  1.00  0.00           O  
ATOM   2003  HG  SER   148      46.045  61.819 109.939  1.00  0.00           H  
ATOM   2004  C   SER   148      49.103  61.848 107.759  1.00  0.00           C  
ATOM   2005  O   SER   148      50.312  61.584 107.889  1.00  0.00           O  
ATOM   2006  N   TYR   149      48.623  63.049 107.339  1.00  0.00           N  
ATOM   2007  H   TYR   149      47.626  63.183 107.246  1.00  0.00           H  
ATOM   2008  CA  TYR   149      49.456  64.240 106.920  1.00  0.00           C  
ATOM   2009  HA  TYR   149      49.959  63.981 105.988  1.00  0.00           H  
ATOM   2010  CB  TYR   149      48.598  65.459 106.664  1.00  0.00           C  
ATOM   2011  HB2 TYR   149      47.831  65.190 105.938  1.00  0.00           H  
ATOM   2012  HB3 TYR   149      48.075  65.775 107.567  1.00  0.00           H  
ATOM   2013  CG  TYR   149      49.330  66.679 106.096  1.00  0.00           C  
ATOM   2014  CD1 TYR   149      50.018  67.708 106.896  1.00  0.00           C  
ATOM   2015  HD1 TYR   149      49.920  67.575 107.963  1.00  0.00           H  
ATOM   2016  CE1 TYR   149      51.001  68.538 106.373  1.00  0.00           C  
ATOM   2017  HE1 TYR   149      51.596  69.186 107.000  1.00  0.00           H  
ATOM   2018  CZ  TYR   149      51.282  68.548 104.965  1.00  0.00           C  
ATOM   2019  OH  TYR   149      52.072  69.463 104.373  1.00  0.00           O  
ATOM   2020  HH  TYR   149      52.022  69.449 103.415  1.00  0.00           H  
ATOM   2021  CE2 TYR   149      50.508  67.705 104.172  1.00  0.00           C  
ATOM   2022  HE2 TYR   149      50.607  67.739 103.097  1.00  0.00           H  
ATOM   2023  CD2 TYR   149      49.621  66.740 104.693  1.00  0.00           C  
ATOM   2024  HD2 TYR   149      49.135  66.106 103.967  1.00  0.00           H  
ATOM   2025  C   TYR   149      50.555  64.623 107.919  1.00  0.00           C  
ATOM   2026  O   TYR   149      50.523  64.618 109.177  1.00  0.00           O  
ATOM   2027  N   ASN   150      51.766  64.886 107.332  1.00  0.00           N  
ATOM   2028  H   ASN   150      51.987  64.782 106.352  1.00  0.00           H  
ATOM   2029  CA  ASN   150      52.936  65.172 108.126  1.00  0.00           C  
ATOM   2030  HA  ASN   150      52.596  65.480 109.115  1.00  0.00           H  
ATOM   2031  CB  ASN   150      53.754  63.885 108.372  1.00  0.00           C  
ATOM   2032  HB2 ASN   150      53.109  63.143 108.844  1.00  0.00           H  
ATOM   2033  HB3 ASN   150      54.106  63.338 107.498  1.00  0.00           H  
ATOM   2034  CG  ASN   150      54.839  63.931 109.401  1.00  0.00           C  
ATOM   2035  OD1 ASN   150      56.017  63.993 109.024  1.00  0.00           O  
ATOM   2036  ND2 ASN   150      54.599  64.027 110.629  1.00  0.00           N  
ATOM   2037 HD21 ASN   150      55.407  64.012 111.234  1.00  0.00           H  
ATOM   2038 HD22 ASN   150      53.705  64.096 111.093  1.00  0.00           H  
ATOM   2039  C   ASN   150      53.900  66.255 107.408  1.00  0.00           C  
ATOM   2040  O   ASN   150      54.435  66.028 106.308  1.00  0.00           O  
ATOM   2041  N   PRO   151      54.019  67.463 107.891  1.00  0.00           N  
ATOM   2042  CD  PRO   151      53.316  67.994 109.064  1.00  0.00           C  
ATOM   2043  HD2 PRO   151      53.411  67.431 109.993  1.00  0.00           H  
ATOM   2044  HD3 PRO   151      52.258  67.781 108.910  1.00  0.00           H  
ATOM   2045  CG  PRO   151      53.598  69.496 109.166  1.00  0.00           C  
ATOM   2046  HG2 PRO   151      54.277  69.794 109.964  1.00  0.00           H  
ATOM   2047  HG3 PRO   151      52.689  70.095 109.230  1.00  0.00           H  
ATOM   2048  CB  PRO   151      54.159  69.849 107.816  1.00  0.00           C  
ATOM   2049  HB2 PRO   151      54.811  70.722 107.850  1.00  0.00           H  
ATOM   2050  HB3 PRO   151      53.245  70.144 107.299  1.00  0.00           H  
ATOM   2051  CA  PRO   151      54.724  68.570 107.183  1.00  0.00           C  
ATOM   2052  HA  PRO   151      54.334  68.588 106.165  1.00  0.00           H  
ATOM   2053  C   PRO   151      56.281  68.445 107.295  1.00  0.00           C  
ATOM   2054  O   PRO   151      56.881  68.136 108.343  1.00  0.00           O  
ATOM   2055  N   PRO   152      57.014  68.690 106.180  1.00  0.00           N  
ATOM   2056  CD  PRO   152      56.492  69.272 104.887  1.00  0.00           C  
ATOM   2057  HD2 PRO   152      56.391  70.357 104.887  1.00  0.00           H  
ATOM   2058  HD3 PRO   152      55.510  68.939 104.552  1.00  0.00           H  
ATOM   2059  CG  PRO   152      57.565  68.983 103.841  1.00  0.00           C  
ATOM   2060  HG2 PRO   152      57.572  69.601 102.943  1.00  0.00           H  
ATOM   2061  HG3 PRO   152      57.534  67.911 103.647  1.00  0.00           H  
ATOM   2062  CB  PRO   152      58.742  69.268 104.833  1.00  0.00           C  
ATOM   2063  HB2 PRO   152      58.623  70.327 105.062  1.00  0.00           H  
ATOM   2064  HB3 PRO   152      59.777  69.116 104.526  1.00  0.00           H  
ATOM   2065  CA  PRO   152      58.452  68.617 106.121  1.00  0.00           C  
ATOM   2066  HA  PRO   152      58.706  67.557 106.121  1.00  0.00           H  
ATOM   2067  C   PRO   152      59.222  69.409 107.264  1.00  0.00           C  
ATOM   2068  O   PRO   152      58.817  70.495 107.740  1.00  0.00           O  
ATOM   2069  N   GLN   153      60.453  68.940 107.474  1.00  0.00           N  
ATOM   2070  H   GLN   153      60.712  68.087 106.999  1.00  0.00           H  
ATOM   2071  CA  GLN   153      61.482  69.601 108.306  1.00  0.00           C  
ATOM   2072  HA  GLN   153      61.030  69.969 109.227  1.00  0.00           H  
ATOM   2073  CB  GLN   153      62.572  68.643 108.800  1.00  0.00           C  
ATOM   2074  HB2 GLN   153      62.788  67.964 107.975  1.00  0.00           H  
ATOM   2075  HB3 GLN   153      63.480  69.231 108.929  1.00  0.00           H  
ATOM   2076  CG  GLN   153      62.150  67.843 110.059  1.00  0.00           C  
ATOM   2077  HG2 GLN   153      61.996  68.597 110.831  1.00  0.00           H  
ATOM   2078  HG3 GLN   153      61.113  67.515 109.987  1.00  0.00           H  
ATOM   2079  CD  GLN   153      63.153  66.686 110.340  1.00  0.00           C  
ATOM   2080  OE1 GLN   153      64.363  66.665 110.107  1.00  0.00           O  
ATOM   2081  NE2 GLN   153      62.578  65.564 110.647  1.00  0.00           N  
ATOM   2082 HE21 GLN   153      61.633  65.416 110.971  1.00  0.00           H  
ATOM   2083 HE22 GLN   153      63.227  64.793 110.716  1.00  0.00           H  
ATOM   2084  C   GLN   153      62.012  70.933 107.660  1.00  0.00           C  
ATOM   2085  O   GLN   153      62.624  71.792 108.337  1.00  0.00           O  
ATOM   2086  N   GLY   154      61.871  71.029 106.340  1.00  0.00           N  
ATOM   2087  H   GLY   154      61.750  70.152 105.854  1.00  0.00           H  
ATOM   2088  CA  GLY   154      62.051  72.229 105.602  1.00  0.00           C  
ATOM   2089  HA2 GLY   154      63.061  72.521 105.889  1.00  0.00           H  
ATOM   2090  HA3 GLY   154      61.972  71.913 104.562  1.00  0.00           H  
ATOM   2091  C   GLY   154      61.109  73.303 106.052  1.00  0.00           C  
ATOM   2092  O   GLY   154      59.936  72.995 106.275  1.00  0.00           O  
ATOM   2093  N   TYR   155      61.586  74.590 106.086  1.00  0.00           N  
ATOM   2094  H   TYR   155      62.503  74.774 105.704  1.00  0.00           H  
ATOM   2095  CA  TYR   155      60.760  75.739 106.409  1.00  0.00           C  
ATOM   2096  HA  TYR   155      60.153  75.432 107.261  1.00  0.00           H  
ATOM   2097  CB  TYR   155      61.803  76.731 106.714  1.00  0.00           C  
ATOM   2098  HB2 TYR   155      62.448  77.052 105.896  1.00  0.00           H  
ATOM   2099  HB3 TYR   155      61.381  77.708 106.951  1.00  0.00           H  
ATOM   2100  CG  TYR   155      62.551  76.295 107.954  1.00  0.00           C  
ATOM   2101  CD1 TYR   155      63.963  76.318 107.850  1.00  0.00           C  
ATOM   2102  HD1 TYR   155      64.430  76.673 106.944  1.00  0.00           H  
ATOM   2103  CE1 TYR   155      64.748  76.121 108.997  1.00  0.00           C  
ATOM   2104  HE1 TYR   155      65.822  76.070 108.893  1.00  0.00           H  
ATOM   2105  CZ  TYR   155      64.118  75.775 110.201  1.00  0.00           C  
ATOM   2106  OH  TYR   155      64.833  75.453 111.301  1.00  0.00           O  
ATOM   2107  HH  TYR   155      65.117  74.539 111.376  1.00  0.00           H  
ATOM   2108  CE2 TYR   155      62.704  75.776 110.289  1.00  0.00           C  
ATOM   2109  HE2 TYR   155      62.168  75.526 111.192  1.00  0.00           H  
ATOM   2110  CD2 TYR   155      61.965  76.015 109.171  1.00  0.00           C  
ATOM   2111  HD2 TYR   155      60.895  76.016 109.324  1.00  0.00           H  
ATOM   2112  C   TYR   155      59.797  76.141 105.249  1.00  0.00           C  
ATOM   2113  O   TYR   155      60.220  76.432 104.142  1.00  0.00           O  
ATOM   2114  N   GLY   156      58.500  76.229 105.502  1.00  0.00           N  
ATOM   2115  H   GLY   156      57.974  76.700 104.780  1.00  0.00           H  
ATOM   2116  CA  GLY   156      57.624  75.868 106.645  1.00  0.00           C  
ATOM   2117  HA2 GLY   156      57.747  74.793 106.778  1.00  0.00           H  
ATOM   2118  HA3 GLY   156      58.058  76.478 107.437  1.00  0.00           H  
ATOM   2119  C   GLY   156      56.132  76.126 106.441  1.00  0.00           C  
ATOM   2120  O   GLY   156      55.827  76.676 105.380  1.00  0.00           O  
ATOM   2121  N   GLN   157      55.315  75.881 107.438  1.00  0.00           N  
ATOM   2122  H   GLN   157      55.648  75.407 108.265  1.00  0.00           H  
ATOM   2123  CA  GLN   157      53.877  76.091 107.317  1.00  0.00           C  
ATOM   2124  HA  GLN   157      53.551  76.786 106.543  1.00  0.00           H  
ATOM   2125  CB  GLN   157      53.057  74.776 107.029  1.00  0.00           C  
ATOM   2126  HB2 GLN   157      53.074  74.091 107.876  1.00  0.00           H  
ATOM   2127  HB3 GLN   157      52.022  75.094 106.903  1.00  0.00           H  
ATOM   2128  CG  GLN   157      53.550  74.104 105.719  1.00  0.00           C  
ATOM   2129  HG2 GLN   157      53.425  74.819 104.906  1.00  0.00           H  
ATOM   2130  HG3 GLN   157      54.632  74.019 105.817  1.00  0.00           H  
ATOM   2131  CD  GLN   157      52.793  72.848 105.363  1.00  0.00           C  
ATOM   2132  OE1 GLN   157      51.741  72.456 105.885  1.00  0.00           O  
ATOM   2133  NE2 GLN   157      53.205  72.181 104.326  1.00  0.00           N  
ATOM   2134 HE21 GLN   157      54.056  72.431 103.843  1.00  0.00           H  
ATOM   2135 HE22 GLN   157      52.725  71.318 104.116  1.00  0.00           H  
ATOM   2136  C   GLN   157      53.336  76.778 108.606  1.00  0.00           C  
ATOM   2137  O   GLN   157      53.865  76.461 109.692  1.00  0.00           O  
ATOM   2138  N   GLN   158      52.274  77.592 108.538  1.00  0.00           N  
ATOM   2139  H   GLN   158      52.091  77.969 109.456  1.00  0.00           H  
ATOM   2140  CA  GLN   158      51.458  78.039 107.445  1.00  0.00           C  
ATOM   2141  HA  GLN   158      51.526  77.317 106.630  1.00  0.00           H  
ATOM   2142  CB  GLN   158      50.014  78.081 107.964  1.00  0.00           C  
ATOM   2143  HB2 GLN   158      49.910  78.592 108.921  1.00  0.00           H  
ATOM   2144  HB3 GLN   158      49.459  78.743 107.298  1.00  0.00           H  
ATOM   2145  CG  GLN   158      49.367  76.609 107.952  1.00  0.00           C  
ATOM   2146  HG2 GLN   158      49.872  75.994 108.697  1.00  0.00           H  
ATOM   2147  HG3 GLN   158      48.284  76.656 108.060  1.00  0.00           H  
ATOM   2148  CD  GLN   158      49.512  75.769 106.652  1.00  0.00           C  
ATOM   2149  OE1 GLN   158      49.594  76.312 105.592  1.00  0.00           O  
ATOM   2150  NE2 GLN   158      49.492  74.417 106.618  1.00  0.00           N  
ATOM   2151 HE21 GLN   158      49.365  73.899 107.476  1.00  0.00           H  
ATOM   2152 HE22 GLN   158      49.459  73.980 105.708  1.00  0.00           H  
ATOM   2153  C   GLN   158      51.930  79.386 106.859  1.00  0.00           C  
ATOM   2154  O   GLN   158      53.005  79.896 107.117  1.00  0.00           O  
ATOM   2155  N   ASN   159      51.168  79.806 105.872  1.00  0.00           N  
ATOM   2156  H   ASN   159      50.436  79.197 105.537  1.00  0.00           H  
ATOM   2157  CA  ASN   159      51.563  80.928 104.996  1.00  0.00           C  
ATOM   2158  HA  ASN   159      52.381  80.526 104.398  1.00  0.00           H  
ATOM   2159  CB  ASN   159      50.471  81.064 103.939  1.00  0.00           C  
ATOM   2160  HB2 ASN   159      50.344  80.040 103.586  1.00  0.00           H  
ATOM   2161  HB3 ASN   159      49.581  81.464 104.426  1.00  0.00           H  
ATOM   2162  CG  ASN   159      50.761  81.961 102.728  1.00  0.00           C  
ATOM   2163  OD1 ASN   159      50.459  83.142 102.712  1.00  0.00           O  
ATOM   2164  ND2 ASN   159      51.345  81.353 101.753  1.00  0.00           N  
ATOM   2165 HD21 ASN   159      51.463  80.350 101.760  1.00  0.00           H  
ATOM   2166 HD22 ASN   159      51.391  81.879 100.892  1.00  0.00           H  
ATOM   2167  C   ASN   159      51.944  82.255 105.594  1.00  0.00           C  
ATOM   2168  O   ASN   159      51.152  82.821 106.298  1.00  0.00           O  
ATOM   2169  N   GLN   160      53.083  82.809 105.350  1.00  0.00           N  
ATOM   2170  H   GLN   160      53.167  83.771 105.648  1.00  0.00           H  
ATOM   2171  CA  GLN   160      54.112  82.556 104.331  1.00  0.00           C  
ATOM   2172  HA  GLN   160      53.973  81.579 103.868  1.00  0.00           H  
ATOM   2173  CB  GLN   160      53.924  83.678 103.290  1.00  0.00           C  
ATOM   2174  HB2 GLN   160      52.902  83.575 102.924  1.00  0.00           H  
ATOM   2175  HB3 GLN   160      53.936  84.589 103.888  1.00  0.00           H  
ATOM   2176  CG  GLN   160      55.037  83.800 102.119  1.00  0.00           C  
ATOM   2177  HG2 GLN   160      54.833  84.636 101.451  1.00  0.00           H  
ATOM   2178  HG3 GLN   160      56.034  83.919 102.542  1.00  0.00           H  
ATOM   2179  CD  GLN   160      55.196  82.624 101.195  1.00  0.00           C  
ATOM   2180  OE1 GLN   160      55.830  81.620 101.450  1.00  0.00           O  
ATOM   2181  NE2 GLN   160      54.405  82.619 100.155  1.00  0.00           N  
ATOM   2182 HE21 GLN   160      53.835  83.437  99.994  1.00  0.00           H  
ATOM   2183 HE22 GLN   160      54.516  81.861  99.498  1.00  0.00           H  
ATOM   2184  C   GLN   160      55.523  82.496 104.909  1.00  0.00           C  
ATOM   2185  O   GLN   160      55.824  83.329 105.744  1.00  0.00           O  
ATOM   2186  N   TYR   161      56.455  81.606 104.462  1.00  0.00           N  
ATOM   2187  H   TYR   161      56.073  80.909 103.839  1.00  0.00           H  
ATOM   2188  CA  TYR   161      57.845  81.514 104.882  1.00  0.00           C  
ATOM   2189  HA  TYR   161      58.147  82.210 105.665  1.00  0.00           H  
ATOM   2190  CB  TYR   161      58.104  80.027 105.367  1.00  0.00           C  
ATOM   2191  HB2 TYR   161      57.578  79.321 104.724  1.00  0.00           H  
ATOM   2192  HB3 TYR   161      59.162  79.774 105.294  1.00  0.00           H  
ATOM   2193  CG  TYR   161      57.650  79.633 106.788  1.00  0.00           C  
ATOM   2194  CD1 TYR   161      58.601  79.358 107.801  1.00  0.00           C  
ATOM   2195  HD1 TYR   161      59.662  79.392 107.605  1.00  0.00           H  
ATOM   2196  CE1 TYR   161      58.201  79.021 109.092  1.00  0.00           C  
ATOM   2197  HE1 TYR   161      58.912  78.998 109.905  1.00  0.00           H  
ATOM   2198  CZ  TYR   161      56.881  78.708 109.348  1.00  0.00           C  
ATOM   2199  OH  TYR   161      56.471  78.307 110.546  1.00  0.00           O  
ATOM   2200  HH  TYR   161      57.037  77.610 110.887  1.00  0.00           H  
ATOM   2201  CE2 TYR   161      55.866  78.985 108.402  1.00  0.00           C  
ATOM   2202  HE2 TYR   161      54.836  78.925 108.722  1.00  0.00           H  
ATOM   2203  CD2 TYR   161      56.294  79.482 107.163  1.00  0.00           C  
ATOM   2204  HD2 TYR   161      55.606  79.860 106.421  1.00  0.00           H  
ATOM   2205  C   TYR   161      58.834  81.887 103.737  1.00  0.00           C  
ATOM   2206  O   TYR   161      59.870  82.437 104.096  1.00  0.00           O  
ATOM   2207  N   ASN   162      58.449  81.663 102.470  1.00  0.00           N  
ATOM   2208  H   ASN   162      57.497  81.345 102.354  1.00  0.00           H  
ATOM   2209  CA  ASN   162      59.339  81.992 101.389  1.00  0.00           C  
ATOM   2210  HA  ASN   162      60.324  81.674 101.731  1.00  0.00           H  
ATOM   2211  CB  ASN   162      58.997  81.314 100.057  1.00  0.00           C  
ATOM   2212  HB2 ASN   162      57.932  81.430  99.858  1.00  0.00           H  
ATOM   2213  HB3 ASN   162      59.485  81.786  99.204  1.00  0.00           H  
ATOM   2214  CG  ASN   162      59.422  79.873  99.920  1.00  0.00           C  
ATOM   2215  OD1 ASN   162      59.582  79.184 100.939  1.00  0.00           O  
ATOM   2216  ND2 ASN   162      59.448  79.393  98.708  1.00  0.00           N  
ATOM   2217 HD21 ASN   162      59.900  78.492  98.643  1.00  0.00           H  
ATOM   2218 HD22 ASN   162      59.417  80.077  97.966  1.00  0.00           H  
ATOM   2219  C   ASN   162      59.533  83.500 101.186  1.00  0.00           C  
ATOM   2220  O   ASN   162      58.513  84.202 100.924  1.00  0.00           O  
ATOM   2221  N   SER   163      60.763  83.990 101.215  1.00  0.00           N  
ATOM   2222  H   SER   163      61.538  83.377 101.426  1.00  0.00           H  
ATOM   2223  CA  SER   163      60.989  85.396 100.908  1.00  0.00           C  
ATOM   2224  HA  SER   163      60.283  85.954 101.524  1.00  0.00           H  
ATOM   2225  CB  SER   163      62.464  85.753 101.344  1.00  0.00           C  
ATOM   2226  HB2 SER   163      62.639  85.460 102.379  1.00  0.00           H  
ATOM   2227  HB3 SER   163      63.091  85.238 100.616  1.00  0.00           H  
ATOM   2228  OG  SER   163      62.666  87.172 101.350  1.00  0.00           O  
ATOM   2229  HG  SER   163      62.571  87.528 102.237  1.00  0.00           H  
ATOM   2230  C   SER   163      60.782  85.739  99.376  1.00  0.00           C  
ATOM   2231  O   SER   163      61.218  84.911  98.521  1.00  0.00           O  
ATOM   2232  N   SER   164      60.128  86.861  99.081  1.00  0.00           N  
ATOM   2233  H   SER   164      59.983  87.353  99.951  1.00  0.00           H  
ATOM   2234  CA  SER   164      59.529  87.365  97.871  1.00  0.00           C  
ATOM   2235  HA  SER   164      58.913  88.229  98.124  1.00  0.00           H  
ATOM   2236  CB  SER   164      58.587  86.355  97.256  1.00  0.00           C  
ATOM   2237  HB2 SER   164      58.158  86.774  96.346  1.00  0.00           H  
ATOM   2238  HB3 SER   164      59.072  85.399  97.059  1.00  0.00           H  
ATOM   2239  OG  SER   164      57.644  86.062  98.196  1.00  0.00           O  
ATOM   2240  HG  SER   164      56.851  85.656  97.837  1.00  0.00           H  
ATOM   2241  C   SER   164      60.529  87.920  96.859  1.00  0.00           C  
ATOM   2242  O   SER   164      61.715  87.746  96.979  1.00  0.00           O  
ATOM   2243  N   SER   165      60.068  88.534  95.754  1.00  0.00           N  
ATOM   2244  H   SER   165      59.068  88.678  95.767  1.00  0.00           H  
ATOM   2245  CA  SER   165      60.942  88.978  94.707  1.00  0.00           C  
ATOM   2246  HA  SER   165      61.469  88.051  94.479  1.00  0.00           H  
ATOM   2247  CB  SER   165      60.291  89.459  93.421  1.00  0.00           C  
ATOM   2248  HB2 SER   165      59.942  88.554  92.924  1.00  0.00           H  
ATOM   2249  HB3 SER   165      59.426  90.098  93.598  1.00  0.00           H  
ATOM   2250  OG  SER   165      61.152  90.101  92.555  1.00  0.00           O  
ATOM   2251  HG  SER   165      61.415  89.404  91.950  1.00  0.00           H  
ATOM   2252  C   SER   165      61.900  90.038  95.215  1.00  0.00           C  
ATOM   2253  O   SER   165      61.402  91.072  95.797  1.00  0.00           O  
ATOM   2254  N   GLY   166      63.136  89.928  95.000  1.00  0.00           N  
ATOM   2255  H   GLY   166      63.420  89.056  94.577  1.00  0.00           H  
ATOM   2256  CA  GLY   166      64.224  90.822  95.532  1.00  0.00           C  
ATOM   2257  HA2 GLY   166      64.198  90.847  96.622  1.00  0.00           H  
ATOM   2258  HA3 GLY   166      65.173  90.321  95.343  1.00  0.00           H  
ATOM   2259  C   GLY   166      64.167  92.250  95.066  1.00  0.00           C  
ATOM   2260  O   GLY   166      64.828  93.106  95.685  1.00  0.00           O  
ATOM   2261  N   GLY   167      63.461  92.499  93.968  1.00  0.00           N  
ATOM   2262  H   GLY   167      63.011  91.681  93.582  1.00  0.00           H  
ATOM   2263  CA  GLY   167      63.290  93.762  93.279  1.00  0.00           C  
ATOM   2264  HA2 GLY   167      62.396  93.817  92.657  1.00  0.00           H  
ATOM   2265  HA3 GLY   167      63.142  94.546  94.022  1.00  0.00           H  
ATOM   2266  C   GLY   167      64.567  94.204  92.497  1.00  0.00           C  
ATOM   2267  O   GLY   167      64.678  93.872  91.288  1.00  0.00           O  
ATOM   2268  N   GLY   168      65.519  94.913  93.153  1.00  0.00           N  
ATOM   2269  H   GLY   168      65.319  95.245  94.086  1.00  0.00           H  
ATOM   2270  CA  GLY   168      66.746  95.502  92.546  1.00  0.00           C  
ATOM   2271  HA2 GLY   168      67.419  95.662  93.388  1.00  0.00           H  
ATOM   2272  HA3 GLY   168      67.290  94.778  91.939  1.00  0.00           H  
ATOM   2273  C   GLY   168      66.560  96.687  91.663  1.00  0.00           C  
ATOM   2274  O   GLY   168      65.490  97.021  91.201  1.00  0.00           O  
ATOM   2275  N   GLY   169      67.638  97.421  91.397  1.00  0.00           N  
ATOM   2276  H   GLY   169      67.508  98.300  90.916  1.00  0.00           H  
ATOM   2277  CA  GLY   169      69.046  97.254  91.835  1.00  0.00           C  
ATOM   2278  HA2 GLY   169      69.179  97.958  92.657  1.00  0.00           H  
ATOM   2279  HA3 GLY   169      69.250  96.199  92.017  1.00  0.00           H  
ATOM   2280  C   GLY   169      70.149  97.735  90.792  1.00  0.00           C  
ATOM   2281  O   GLY   169      69.698  98.245  89.716  1.00  0.00           O  
ATOM   2282  N   GLY   170      71.393  97.565  91.210  1.00  0.00           N  
ATOM   2283  H   GLY   170      71.497  97.045  92.069  1.00  0.00           H  
ATOM   2284  CA  GLY   170      72.493  97.719  90.257  1.00  0.00           C  
ATOM   2285  HA2 GLY   170      72.502  98.732  89.856  1.00  0.00           H  
ATOM   2286  HA3 GLY   170      73.434  97.581  90.790  1.00  0.00           H  
ATOM   2287  C   GLY   170      72.412  96.740  89.148  1.00  0.00           C  
ATOM   2288  O   GLY   170      71.691  95.751  89.292  1.00  0.00           O  
ATOM   2289  N   GLY   171      73.138  96.823  87.998  1.00  0.00           N  
ATOM   2290  H   GLY   171      73.050  96.042  87.363  1.00  0.00           H  
ATOM   2291  CA  GLY   171      73.998  97.983  87.589  1.00  0.00           C  
ATOM   2292  HA2 GLY   171      73.413  98.867  87.841  1.00  0.00           H  
ATOM   2293  HA3 GLY   171      74.926  97.994  88.161  1.00  0.00           H  
ATOM   2294  C   GLY   171      74.344  97.951  86.116  1.00  0.00           C  
ATOM   2295  O   GLY   171      73.832  97.017  85.453  1.00  0.00           O  
ATOM   2296  N   GLY   172      75.178  98.779  85.547  1.00  0.00           N  
ATOM   2297  H   GLY   172      75.333  98.519  84.583  1.00  0.00           H  
ATOM   2298  CA  GLY   172      75.714 100.044  86.174  1.00  0.00           C  
ATOM   2299  HA2 GLY   172      75.799  99.942  87.256  1.00  0.00           H  
ATOM   2300  HA3 GLY   172      76.634 100.299  85.648  1.00  0.00           H  
ATOM   2301  C   GLY   172      74.776 101.167  85.785  1.00  0.00           C  
ATOM   2302  O   GLY   172      73.511 100.970  85.813  1.00  0.00           O  
ATOM   2303  N   GLY   173      75.395 102.309  85.587  1.00  0.00           N  
ATOM   2304  H   GLY   173      76.394 102.354  85.730  1.00  0.00           H  
ATOM   2305  CA  GLY   173      74.652 103.573  85.508  1.00  0.00           C  
ATOM   2306  HA2 GLY   173      73.828 103.581  86.221  1.00  0.00           H  
ATOM   2307  HA3 GLY   173      75.328 104.390  85.761  1.00  0.00           H  
ATOM   2308  C   GLY   173      74.161 103.796  84.087  1.00  0.00           C  
ATOM   2309  O   GLY   173      74.427 103.071  83.217  1.00  0.00           O  
ATOM   2310  N   GLY   174      73.273 104.766  83.848  1.00  0.00           N  
ATOM   2311  H   GLY   174      72.831 104.827  82.942  1.00  0.00           H  
ATOM   2312  CA  GLY   174      72.831 105.834  84.820  1.00  0.00           C  
ATOM   2313  HA2 GLY   174      71.834 106.180  84.548  1.00  0.00           H  
ATOM   2314  HA3 GLY   174      72.693 105.368  85.796  1.00  0.00           H  
ATOM   2315  C   GLY   174      73.684 107.066  84.959  1.00  0.00           C  
ATOM   2316  O   GLY   174      74.868 107.065  84.776  1.00  0.00           O  
ATOM   2317  N   GLY   175      73.117 108.230  85.354  1.00  0.00           N  
ATOM   2318  H   GLY   175      72.191 108.128  85.744  1.00  0.00           H  
ATOM   2319  CA  GLY   175      73.866 109.581  85.239  1.00  0.00           C  
ATOM   2320  HA2 GLY   175      73.100 110.334  85.422  1.00  0.00           H  
ATOM   2321  HA3 GLY   175      74.576 109.665  86.063  1.00  0.00           H  
ATOM   2322  C   GLY   175      74.396 109.901  83.808  1.00  0.00           C  
ATOM   2323  O   GLY   175      75.499 110.324  83.664  1.00  0.00           O  
ATOM   2324  N   ASN   176      73.531 109.781  82.876  1.00  0.00           N  
ATOM   2325  H   ASN   176      72.683 109.295  83.130  1.00  0.00           H  
ATOM   2326  CA  ASN   176      73.905 109.818  81.425  1.00  0.00           C  
ATOM   2327  HA  ASN   176      74.821 110.376  81.234  1.00  0.00           H  
ATOM   2328  CB  ASN   176      74.256 108.375  81.014  1.00  0.00           C  
ATOM   2329  HB2 ASN   176      74.802 108.349  80.071  1.00  0.00           H  
ATOM   2330  HB3 ASN   176      74.895 107.921  81.771  1.00  0.00           H  
ATOM   2331  CG  ASN   176      73.032 107.449  80.884  1.00  0.00           C  
ATOM   2332  OD1 ASN   176      72.396 107.177  81.854  1.00  0.00           O  
ATOM   2333  ND2 ASN   176      72.739 106.796  79.795  1.00  0.00           N  
ATOM   2334 HD21 ASN   176      72.046 106.091  79.999  1.00  0.00           H  
ATOM   2335 HD22 ASN   176      73.136 106.921  78.875  1.00  0.00           H  
ATOM   2336  C   ASN   176      72.882 110.457  80.480  1.00  0.00           C  
ATOM   2337  O   ASN   176      71.665 110.353  80.733  1.00  0.00           O  
ATOM   2338  N   TYR   177      73.367 110.777  79.289  1.00  0.00           N  
ATOM   2339  H   TYR   177      74.365 110.750  79.142  1.00  0.00           H  
ATOM   2340  CA  TYR   177      72.630 111.464  78.186  1.00  0.00           C  
ATOM   2341  HA  TYR   177      72.364 112.444  78.580  1.00  0.00           H  
ATOM   2342  CB  TYR   177      73.636 111.716  77.017  1.00  0.00           C  
ATOM   2343  HB2 TYR   177      73.240 112.538  76.420  1.00  0.00           H  
ATOM   2344  HB3 TYR   177      74.564 112.089  77.451  1.00  0.00           H  
ATOM   2345  CG  TYR   177      73.913 110.543  76.037  1.00  0.00           C  
ATOM   2346  CD1 TYR   177      75.078 109.771  76.353  1.00  0.00           C  
ATOM   2347  HD1 TYR   177      75.720 110.069  77.170  1.00  0.00           H  
ATOM   2348  CE1 TYR   177      75.448 108.738  75.533  1.00  0.00           C  
ATOM   2349  HE1 TYR   177      76.461 108.377  75.634  1.00  0.00           H  
ATOM   2350  CZ  TYR   177      74.569 108.268  74.511  1.00  0.00           C  
ATOM   2351  OH  TYR   177      74.966 107.171  73.720  1.00  0.00           O  
ATOM   2352  HH  TYR   177      75.786 106.762  74.006  1.00  0.00           H  
ATOM   2353  CE2 TYR   177      73.408 109.027  74.190  1.00  0.00           C  
ATOM   2354  HE2 TYR   177      72.845 108.722  73.321  1.00  0.00           H  
ATOM   2355  CD2 TYR   177      73.131 110.222  74.931  1.00  0.00           C  
ATOM   2356  HD2 TYR   177      72.195 110.733  74.758  1.00  0.00           H  
ATOM   2357  C   TYR   177      71.321 110.646  77.765  1.00  0.00           C  
ATOM   2358  O   TYR   177      71.276 109.428  77.640  1.00  0.00           O  
ATOM   2359  N   GLY   178      70.210 111.337  77.483  1.00  0.00           N  
ATOM   2360  H   GLY   178      69.400 110.741  77.388  1.00  0.00           H  
ATOM   2361  CA  GLY   178      69.922 112.770  77.683  1.00  0.00           C  
ATOM   2362  HA2 GLY   178      68.884 112.929  77.388  1.00  0.00           H  
ATOM   2363  HA3 GLY   178      70.043 112.944  78.752  1.00  0.00           H  
ATOM   2364  C   GLY   178      70.815 113.759  76.839  1.00  0.00           C  
ATOM   2365  O   GLY   178      71.117 113.461  75.733  1.00  0.00           O  
ATOM   2366  N   GLN   179      71.134 114.954  77.292  1.00  0.00           N  
ATOM   2367  H   GLN   179      70.755 115.133  78.211  1.00  0.00           H  
ATOM   2368  CA  GLN   179      71.855 116.010  76.570  1.00  0.00           C  
ATOM   2369  HA  GLN   179      72.268 115.600  75.649  1.00  0.00           H  
ATOM   2370  CB  GLN   179      70.848 117.147  76.335  1.00  0.00           C  
ATOM   2371  HB2 GLN   179      70.437 117.400  77.313  1.00  0.00           H  
ATOM   2372  HB3 GLN   179      71.496 117.993  76.106  1.00  0.00           H  
ATOM   2373  CG  GLN   179      69.738 116.874  75.297  1.00  0.00           C  
ATOM   2374  HG2 GLN   179      69.282 115.890  75.409  1.00  0.00           H  
ATOM   2375  HG3 GLN   179      68.916 117.587  75.366  1.00  0.00           H  
ATOM   2376  CD  GLN   179      70.268 117.000  73.863  1.00  0.00           C  
ATOM   2377  OE1 GLN   179      71.388 116.656  73.577  1.00  0.00           O  
ATOM   2378  NE2 GLN   179      69.444 117.219  72.855  1.00  0.00           N  
ATOM   2379 HE21 GLN   179      68.461 117.126  73.064  1.00  0.00           H  
ATOM   2380 HE22 GLN   179      69.803 117.276  71.913  1.00  0.00           H  
ATOM   2381  C   GLN   179      73.093 116.469  77.293  1.00  0.00           C  
ATOM   2382  O   GLN   179      73.275 116.159  78.484  1.00  0.00           O  
ATOM   2383  N   ASP   180      73.943 117.291  76.717  1.00  0.00           N  
ATOM   2384  H   ASP   180      74.732 117.566  77.286  1.00  0.00           H  
ATOM   2385  CA  ASP   180      74.077 117.684  75.237  1.00  0.00           C  
ATOM   2386  HA  ASP   180      73.115 117.708  74.724  1.00  0.00           H  
ATOM   2387  CB  ASP   180      74.632 119.137  75.184  1.00  0.00           C  
ATOM   2388  HB2 ASP   180      73.776 119.612  75.663  1.00  0.00           H  
ATOM   2389  HB3 ASP   180      75.502 119.246  75.831  1.00  0.00           H  
ATOM   2390  CG  ASP   180      75.012 119.870  73.882  1.00  0.00           C  
ATOM   2391  OD1 ASP   180      75.811 120.792  73.800  1.00  0.00           O  
ATOM   2392  OD2 ASP   180      74.417 119.401  72.873  1.00  0.00           O  
ATOM   2393  C   ASP   180      74.798 116.637  74.474  1.00  0.00           C  
ATOM   2394  O   ASP   180      76.056 116.598  74.500  1.00  0.00           O  
ATOM   2395  N   GLN   181      74.101 115.759  73.748  1.00  0.00           N  
ATOM   2396  H   GLN   181      73.094 115.780  73.830  1.00  0.00           H  
ATOM   2397  CA  GLN   181      74.642 114.654  72.925  1.00  0.00           C  
ATOM   2398  HA  GLN   181      75.699 114.824  72.721  1.00  0.00           H  
ATOM   2399  CB  GLN   181      74.468 113.354  73.718  1.00  0.00           C  
ATOM   2400  HB2 GLN   181      74.756 113.528  74.755  1.00  0.00           H  
ATOM   2401  HB3 GLN   181      73.424 113.087  73.549  1.00  0.00           H  
ATOM   2402  CG  GLN   181      75.358 112.185  73.205  1.00  0.00           C  
ATOM   2403  HG2 GLN   181      74.636 111.372  73.136  1.00  0.00           H  
ATOM   2404  HG3 GLN   181      75.646 112.251  72.156  1.00  0.00           H  
ATOM   2405  CD  GLN   181      76.498 111.763  74.178  1.00  0.00           C  
ATOM   2406  OE1 GLN   181      76.677 112.420  75.224  1.00  0.00           O  
ATOM   2407  NE2 GLN   181      77.178 110.714  73.819  1.00  0.00           N  
ATOM   2408 HE21 GLN   181      76.810 110.027  73.176  1.00  0.00           H  
ATOM   2409 HE22 GLN   181      77.837 110.370  74.504  1.00  0.00           H  
ATOM   2410  C   GLN   181      74.036 114.621  71.522  1.00  0.00           C  
ATOM   2411  O   GLN   181      74.324 113.719  70.699  1.00  0.00           O  
ATOM   2412  N   SER   182      73.139 115.553  71.132  1.00  0.00           N  
ATOM   2413  H   SER   182      73.106 116.399  71.683  1.00  0.00           H  
ATOM   2414  CA  SER   182      72.315 115.567  69.896  1.00  0.00           C  
ATOM   2415  HA  SER   182      72.968 115.504  69.025  1.00  0.00           H  
ATOM   2416  CB  SER   182      71.320 114.325  69.861  1.00  0.00           C  
ATOM   2417  HB2 SER   182      71.897 113.400  69.887  1.00  0.00           H  
ATOM   2418  HB3 SER   182      70.633 114.371  70.706  1.00  0.00           H  
ATOM   2419  OG  SER   182      70.473 114.224  68.726  1.00  0.00           O  
ATOM   2420  HG  SER   182      69.699 114.786  68.801  1.00  0.00           H  
ATOM   2421  C   SER   182      71.651 116.982  69.675  1.00  0.00           C  
ATOM   2422  O   SER   182      71.252 117.649  70.651  1.00  0.00           O  
ATOM   2423  N   SER   183      71.408 117.567  68.537  1.00  0.00           N  
ATOM   2424  H   SER   183      70.745 118.327  68.477  1.00  0.00           H  
ATOM   2425  CA  SER   183      72.011 117.088  67.251  1.00  0.00           C  
ATOM   2426  HA  SER   183      71.738 116.094  66.895  1.00  0.00           H  
ATOM   2427  CB  SER   183      71.591 118.067  66.056  1.00  0.00           C  
ATOM   2428  HB2 SER   183      71.827 119.085  66.367  1.00  0.00           H  
ATOM   2429  HB3 SER   183      72.002 117.794  65.084  1.00  0.00           H  
ATOM   2430  OG  SER   183      70.224 117.941  65.802  1.00  0.00           O  
ATOM   2431  HG  SER   183      69.984 118.694  65.255  1.00  0.00           H  
ATOM   2432  C   SER   183      73.535 117.256  67.225  1.00  0.00           C  
ATOM   2433  O   SER   183      74.202 117.910  68.012  1.00  0.00           O  
ATOM   2434  N   MET   184      74.219 116.568  66.251  1.00  0.00           N  
ATOM   2435  H   MET   184      73.695 115.997  65.603  1.00  0.00           H  
ATOM   2436  CA  MET   184      75.678 116.521  66.119  1.00  0.00           C  
ATOM   2437  HA  MET   184      76.157 116.317  67.077  1.00  0.00           H  
ATOM   2438  CB  MET   184      76.110 115.423  65.193  1.00  0.00           C  
ATOM   2439  HB2 MET   184      75.513 114.520  65.316  1.00  0.00           H  
ATOM   2440  HB3 MET   184      75.907 115.653  64.147  1.00  0.00           H  
ATOM   2441  CG  MET   184      77.573 114.976  65.263  1.00  0.00           C  
ATOM   2442  HG2 MET   184      78.277 115.774  65.029  1.00  0.00           H  
ATOM   2443  HG3 MET   184      77.886 114.699  66.269  1.00  0.00           H  
ATOM   2444  SD  MET   184      78.104 113.661  64.173  1.00  0.00           S  
ATOM   2445  CE  MET   184      77.395 112.221  64.884  1.00  0.00           C  
ATOM   2446  HE1 MET   184      76.409 112.135  64.428  1.00  0.00           H  
ATOM   2447  HE2 MET   184      78.062 111.367  64.770  1.00  0.00           H  
ATOM   2448  HE3 MET   184      77.215 112.312  65.955  1.00  0.00           H  
ATOM   2449  C   MET   184      76.226 117.880  65.701  1.00  0.00           C  
ATOM   2450  O   MET   184      75.748 118.577  64.753  1.00  0.00           O  
ATOM   2451  N   SER   185      77.278 118.313  66.376  1.00  0.00           N  
ATOM   2452  H   SER   185      77.485 117.982  67.307  1.00  0.00           H  
ATOM   2453  CA  SER   185      77.864 119.673  66.140  1.00  0.00           C  
ATOM   2454  HA  SER   185      77.066 120.403  66.004  1.00  0.00           H  
ATOM   2455  CB  SER   185      78.618 120.149  67.363  1.00  0.00           C  
ATOM   2456  HB2 SER   185      79.049 121.147  67.280  1.00  0.00           H  
ATOM   2457  HB3 SER   185      77.880 120.198  68.164  1.00  0.00           H  
ATOM   2458  OG  SER   185      79.618 119.165  67.581  1.00  0.00           O  
ATOM   2459  HG  SER   185      79.227 118.288  67.605  1.00  0.00           H  
ATOM   2460  C   SER   185      78.592 119.703  64.842  1.00  0.00           C  
ATOM   2461  O   SER   185      79.263 118.704  64.526  1.00  0.00           O  
ATOM   2462  N   SER   186      78.611 120.778  64.054  1.00  0.00           N  
ATOM   2463  H   SER   186      78.056 121.557  64.377  1.00  0.00           H  
ATOM   2464  CA  SER   186      79.546 121.009  62.977  1.00  0.00           C  
ATOM   2465  HA  SER   186      79.502 120.097  62.381  1.00  0.00           H  
ATOM   2466  CB  SER   186      79.213 122.220  62.088  1.00  0.00           C  
ATOM   2467  HB2 SER   186      78.297 121.966  61.556  1.00  0.00           H  
ATOM   2468  HB3 SER   186      79.127 123.166  62.622  1.00  0.00           H  
ATOM   2469  OG  SER   186      80.230 122.644  61.154  1.00  0.00           O  
ATOM   2470  HG  SER   186      80.969 123.020  61.639  1.00  0.00           H  
ATOM   2471  C   SER   186      81.042 120.907  63.404  1.00  0.00           C  
ATOM   2472  O   SER   186      81.456 121.447  64.430  1.00  0.00           O  
ATOM   2473  N   GLY   187      81.971 120.327  62.595  1.00  0.00           N  
ATOM   2474  H   GLY   187      82.780 120.028  63.121  1.00  0.00           H  
ATOM   2475  CA  GLY   187      81.763 119.831  61.222  1.00  0.00           C  
ATOM   2476  HA2 GLY   187      81.539 118.768  61.310  1.00  0.00           H  
ATOM   2477  HA3 GLY   187      80.904 120.319  60.761  1.00  0.00           H  
ATOM   2478  C   GLY   187      82.933 120.033  60.290  1.00  0.00           C  
ATOM   2479  O   GLY   187      84.082 120.077  60.702  1.00  0.00           O  
ATOM   2480  N   GLY   188      82.570 120.246  59.026  1.00  0.00           N  
ATOM   2481  H   GLY   188      81.604 120.133  58.752  1.00  0.00           H  
ATOM   2482  CA  GLY   188      83.493 120.615  57.945  1.00  0.00           C  
ATOM   2483  HA2 GLY   188      83.670 121.689  57.889  1.00  0.00           H  
ATOM   2484  HA3 GLY   188      84.505 120.262  58.140  1.00  0.00           H  
ATOM   2485  C   GLY   188      82.977 120.055  56.566  1.00  0.00           C  
ATOM   2486  O   GLY   188      81.830 119.625  56.383  1.00  0.00           O  
ATOM   2487  N   GLY   189      83.676 120.338  55.440  1.00  0.00           N  
ATOM   2488  H   GLY   189      83.199 120.109  54.579  1.00  0.00           H  
ATOM   2489  CA  GLY   189      84.973 121.086  55.212  1.00  0.00           C  
ATOM   2490  HA2 GLY   189      85.283 121.125  54.168  1.00  0.00           H  
ATOM   2491  HA3 GLY   189      84.856 122.061  55.685  1.00  0.00           H  
ATOM   2492  C   GLY   189      86.126 120.454  55.883  1.00  0.00           C  
ATOM   2493  O   GLY   189      86.172 119.243  56.125  1.00  0.00           O  
ATOM   2494  N   SER   190      87.182 121.229  56.074  1.00  0.00           N  
ATOM   2495  H   SER   190      87.250 122.149  55.662  1.00  0.00           H  
ATOM   2496  CA  SER   190      88.403 120.833  56.638  1.00  0.00           C  
ATOM   2497  HA  SER   190      88.873 120.046  56.048  1.00  0.00           H  
ATOM   2498  CB  SER   190      89.463 121.959  56.489  1.00  0.00           C  
ATOM   2499  HB2 SER   190      89.172 122.744  57.186  1.00  0.00           H  
ATOM   2500  HB3 SER   190      90.485 121.676  56.743  1.00  0.00           H  
ATOM   2501  OG  SER   190      89.389 122.526  55.177  1.00  0.00           O  
ATOM   2502  HG  SER   190      89.956 121.940  54.669  1.00  0.00           H  
ATOM   2503  C   SER   190      88.336 120.299  58.084  1.00  0.00           C  
ATOM   2504  O   SER   190      87.679 120.984  58.926  1.00  0.00           O  
ATOM   2505  N   GLY   191      88.886 119.127  58.407  1.00  0.00           N  
ATOM   2506  H   GLY   191      88.583 118.712  59.277  1.00  0.00           H  
ATOM   2507  CA  GLY   191      89.690 118.153  57.568  1.00  0.00           C  
ATOM   2508  HA2 GLY   191      89.851 117.196  58.065  1.00  0.00           H  
ATOM   2509  HA3 GLY   191      89.163 117.832  56.669  1.00  0.00           H  
ATOM   2510  C   GLY   191      91.047 118.743  57.043  1.00  0.00           C  
ATOM   2511  O   GLY   191      91.701 119.547  57.640  1.00  0.00           O  
ATOM   2512  N   GLY   192      91.456 118.144  55.898  1.00  0.00           N  
ATOM   2513  H   GLY   192      90.954 117.344  55.540  1.00  0.00           H  
ATOM   2514  CA  GLY   192      92.666 118.440  55.152  1.00  0.00           C  
ATOM   2515  HA2 GLY   192      93.551 118.410  55.788  1.00  0.00           H  
ATOM   2516  HA3 GLY   192      92.704 117.651  54.401  1.00  0.00           H  
ATOM   2517  C   GLY   192      92.625 119.823  54.396  1.00  0.00           C  
ATOM   2518  O   GLY   192      91.569 120.316  53.971  1.00  0.00           O  
ATOM   2519  N   GLY   193      93.805 120.459  54.214  1.00  0.00           N  
ATOM   2520  H   GLY   193      94.628 120.077  54.658  1.00  0.00           H  
ATOM   2521  CA  GLY   193      93.970 121.693  53.518  1.00  0.00           C  
ATOM   2522  HA2 GLY   193      95.010 121.982  53.363  1.00  0.00           H  
ATOM   2523  HA3 GLY   193      93.559 121.625  52.511  1.00  0.00           H  
ATOM   2524  C   GLY   193      93.283 122.830  54.239  1.00  0.00           C  
ATOM   2525  O   GLY   193      93.340 122.844  55.475  1.00  0.00           O  
ATOM   2526  N   TYR   194      92.612 123.775  53.549  1.00  0.00           N  
ATOM   2527  H   TYR   194      92.407 123.485  52.603  1.00  0.00           H  
ATOM   2528  CA  TYR   194      92.275 125.178  53.918  1.00  0.00           C  
ATOM   2529  HA  TYR   194      92.287 125.279  55.003  1.00  0.00           H  
ATOM   2530  CB  TYR   194      93.375 126.134  53.383  1.00  0.00           C  
ATOM   2531  HB2 TYR   194      93.283 126.396  52.329  1.00  0.00           H  
ATOM   2532  HB3 TYR   194      93.233 127.128  53.806  1.00  0.00           H  
ATOM   2533  CG  TYR   194      94.915 125.795  53.642  1.00  0.00           C  
ATOM   2534  CD1 TYR   194      96.023 126.183  52.792  1.00  0.00           C  
ATOM   2535  HD1 TYR   194      95.748 126.617  51.843  1.00  0.00           H  
ATOM   2536  CE1 TYR   194      97.391 125.896  53.067  1.00  0.00           C  
ATOM   2537  HE1 TYR   194      98.168 126.096  52.344  1.00  0.00           H  
ATOM   2538  CZ  TYR   194      97.725 125.286  54.292  1.00  0.00           C  
ATOM   2539  OH  TYR   194      98.973 125.002  54.595  1.00  0.00           O  
ATOM   2540  HH  TYR   194      99.476 124.740  53.821  1.00  0.00           H  
ATOM   2541  CE2 TYR   194      96.688 124.953  55.234  1.00  0.00           C  
ATOM   2542  HE2 TYR   194      96.954 124.640  56.233  1.00  0.00           H  
ATOM   2543  CD2 TYR   194      95.341 125.262  54.866  1.00  0.00           C  
ATOM   2544  HD2 TYR   194      94.532 125.081  55.558  1.00  0.00           H  
ATOM   2545  C   TYR   194      90.826 125.401  53.469  1.00  0.00           C  
ATOM   2546  O   TYR   194      90.526 125.301  52.274  1.00  0.00           O  
ATOM   2547  N   GLY   195      89.898 125.790  54.339  1.00  0.00           N  
ATOM   2548  H   GLY   195      88.949 125.942  54.026  1.00  0.00           H  
ATOM   2549  CA  GLY   195      89.998 126.036  55.751  1.00  0.00           C  
ATOM   2550  HA2 GLY   195      90.495 125.180  56.208  1.00  0.00           H  
ATOM   2551  HA3 GLY   195      90.702 126.862  55.849  1.00  0.00           H  
ATOM   2552  C   GLY   195      88.676 126.285  56.540  1.00  0.00           C  
ATOM   2553  O   GLY   195      87.626 125.763  56.231  1.00  0.00           O  
ATOM   2554  N   ASN   196      88.768 127.291  57.448  1.00  0.00           N  
ATOM   2555  H   ASN   196      89.686 127.709  57.497  1.00  0.00           H  
ATOM   2556  CA  ASN   196      87.694 127.942  58.224  1.00  0.00           C  
ATOM   2557  HA  ASN   196      87.163 127.078  58.624  1.00  0.00           H  
ATOM   2558  CB  ASN   196      88.297 128.850  59.343  1.00  0.00           C  
ATOM   2559  HB2 ASN   196      89.013 128.287  59.941  1.00  0.00           H  
ATOM   2560  HB3 ASN   196      88.740 129.759  58.937  1.00  0.00           H  
ATOM   2561  CG  ASN   196      87.264 129.275  60.360  1.00  0.00           C  
ATOM   2562  OD1 ASN   196      86.154 128.740  60.357  1.00  0.00           O  
ATOM   2563  ND2 ASN   196      87.369 130.312  61.067  1.00  0.00           N  
ATOM   2564 HD21 ASN   196      86.593 130.621  61.635  1.00  0.00           H  
ATOM   2565 HD22 ASN   196      88.250 130.788  61.200  1.00  0.00           H  
ATOM   2566  C   ASN   196      86.818 128.817  57.251  1.00  0.00           C  
ATOM   2567  O   ASN   196      87.402 129.664  56.545  1.00  0.00           O  
ATOM   2568  N   GLN   197      85.479 128.575  57.282  1.00  0.00           N  
ATOM   2569  H   GLN   197      85.120 127.753  57.744  1.00  0.00           H  
ATOM   2570  CA  GLN   197      84.487 129.347  56.569  1.00  0.00           C  
ATOM   2571  HA  GLN   197      84.905 130.290  56.214  1.00  0.00           H  
ATOM   2572  CB  GLN   197      83.933 128.612  55.342  1.00  0.00           C  
ATOM   2573  HB2 GLN   197      83.432 127.665  55.542  1.00  0.00           H  
ATOM   2574  HB3 GLN   197      83.138 129.188  54.868  1.00  0.00           H  
ATOM   2575  CG  GLN   197      84.988 128.233  54.244  1.00  0.00           C  
ATOM   2576  HG2 GLN   197      85.687 127.508  54.661  1.00  0.00           H  
ATOM   2577  HG3 GLN   197      84.631 127.675  53.378  1.00  0.00           H  
ATOM   2578  CD  GLN   197      85.780 129.419  53.652  1.00  0.00           C  
ATOM   2579  OE1 GLN   197      85.301 130.581  53.664  1.00  0.00           O  
ATOM   2580  NE2 GLN   197      86.826 129.127  52.933  1.00  0.00           N  
ATOM   2581 HE21 GLN   197      87.192 128.192  52.828  1.00  0.00           H  
ATOM   2582 HE22 GLN   197      87.114 129.905  52.357  1.00  0.00           H  
ATOM   2583  C   GLN   197      83.439 129.793  57.617  1.00  0.00           C  
ATOM   2584  O   GLN   197      82.372 130.252  57.155  1.00  0.00           O  
ATOM   2585  N   ASP   198      83.758 129.862  58.935  1.00  0.00           N  
ATOM   2586  H   ASP   198      84.506 129.240  59.208  1.00  0.00           H  
ATOM   2587  CA  ASP   198      82.997 130.430  60.050  1.00  0.00           C  
ATOM   2588  HA  ASP   198      82.003 130.703  59.696  1.00  0.00           H  
ATOM   2589  CB  ASP   198      82.883 129.428  61.210  1.00  0.00           C  
ATOM   2590  HB2 ASP   198      83.883 129.361  61.637  1.00  0.00           H  
ATOM   2591  HB3 ASP   198      82.180 129.793  61.959  1.00  0.00           H  
ATOM   2592  CG  ASP   198      82.281 128.020  60.945  1.00  0.00           C  
ATOM   2593  OD1 ASP   198      81.171 127.933  60.351  1.00  0.00           O  
ATOM   2594  OD2 ASP   198      82.886 126.984  61.261  1.00  0.00           O  
ATOM   2595  C   ASP   198      83.561 131.730  60.629  1.00  0.00           C  
ATOM   2596  O   ASP   198      84.753 131.830  60.942  1.00  0.00           O  
ATOM   2597  N   GLN   199      82.799 132.785  60.715  1.00  0.00           N  
ATOM   2598  H   GLN   199      81.838 132.601  60.466  1.00  0.00           H  
ATOM   2599  CA  GLN   199      83.154 134.180  61.164  1.00  0.00           C  
ATOM   2600  HA  GLN   199      83.411 134.707  60.245  1.00  0.00           H  
ATOM   2601  CB  GLN   199      81.912 134.843  61.881  1.00  0.00           C  
ATOM   2602  HB2 GLN   199      81.697 134.330  62.818  1.00  0.00           H  
ATOM   2603  HB3 GLN   199      82.082 135.875  62.189  1.00  0.00           H  
ATOM   2604  CG  GLN   199      80.654 134.904  61.048  1.00  0.00           C  
ATOM   2605  HG2 GLN   199      80.928 135.423  60.129  1.00  0.00           H  
ATOM   2606  HG3 GLN   199      80.100 133.997  60.806  1.00  0.00           H  
ATOM   2607  CD  GLN   199      79.581 135.767  61.740  1.00  0.00           C  
ATOM   2608  OE1 GLN   199      79.834 136.735  62.439  1.00  0.00           O  
ATOM   2609  NE2 GLN   199      78.288 135.393  61.580  1.00  0.00           N  
ATOM   2610 HE21 GLN   199      77.980 134.607  61.025  1.00  0.00           H  
ATOM   2611 HE22 GLN   199      77.546 135.893  62.048  1.00  0.00           H  
ATOM   2612  C   GLN   199      84.249 134.252  62.226  1.00  0.00           C  
ATOM   2613  O   GLN   199      84.284 133.560  63.226  1.00  0.00           O  
ATOM   2614  N   SER   200      85.323 134.945  61.963  1.00  0.00           N  
ATOM   2615  H   SER   200      86.053 134.809  62.648  1.00  0.00           H  
ATOM   2616  CA  SER   200      85.736 135.799  60.817  1.00  0.00           C  
ATOM   2617  HA  SER   200      84.842 136.310  60.458  1.00  0.00           H  
ATOM   2618  CB  SER   200      86.735 136.885  61.303  1.00  0.00           C  
ATOM   2619  HB2 SER   200      87.658 136.437  61.670  1.00  0.00           H  
ATOM   2620  HB3 SER   200      86.863 137.604  60.494  1.00  0.00           H  
ATOM   2621  OG  SER   200      86.220 137.664  62.414  1.00  0.00           O  
ATOM   2622  HG  SER   200      86.487 138.585  62.358  1.00  0.00           H  
ATOM   2623  C   SER   200      86.329 135.088  59.541  1.00  0.00           C  
ATOM   2624  O   SER   200      86.833 135.724  58.710  1.00  0.00           O  
ATOM   2625  N   GLY   201      86.273 133.746  59.421  1.00  0.00           N  
ATOM   2626  H   GLY   201      86.036 133.286  60.288  1.00  0.00           H  
ATOM   2627  CA  GLY   201      86.730 132.999  58.292  1.00  0.00           C  
ATOM   2628  HA2 GLY   201      87.630 133.520  57.963  1.00  0.00           H  
ATOM   2629  HA3 GLY   201      86.849 132.005  58.723  1.00  0.00           H  
ATOM   2630  C   GLY   201      85.829 132.850  57.102  1.00  0.00           C  
ATOM   2631  O   GLY   201      84.595 132.905  57.282  1.00  0.00           O  
ATOM   2632  N   GLY   202      86.320 132.598  55.877  1.00  0.00           N  
ATOM   2633  H   GLY   202      85.626 132.275  55.218  1.00  0.00           H  
ATOM   2634  CA  GLY   202      87.755 132.473  55.652  1.00  0.00           C  
ATOM   2635  HA2 GLY   202      88.318 131.804  56.303  1.00  0.00           H  
ATOM   2636  HA3 GLY   202      87.797 131.984  54.679  1.00  0.00           H  
ATOM   2637  C   GLY   202      88.444 133.870  55.783  1.00  0.00           C  
ATOM   2638  O   GLY   202      87.746 134.865  56.102  1.00  0.00           O  
ATOM   2639  N   GLY   203      89.779 133.955  55.741  1.00  0.00           N  
ATOM   2640  H   GLY   203      90.203 134.870  55.684  1.00  0.00           H  
ATOM   2641  CA  GLY   203      90.656 132.869  55.409  1.00  0.00           C  
ATOM   2642  HA2 GLY   203      90.214 132.203  54.668  1.00  0.00           H  
ATOM   2643  HA3 GLY   203      91.603 133.203  54.986  1.00  0.00           H  
ATOM   2644  C   GLY   203      91.056 132.027  56.688  1.00  0.00           C  
ATOM   2645  O   GLY   203      90.348 131.979  57.714  1.00  0.00           O  
ATOM   2646  N   GLY   204      92.321 131.558  56.722  1.00  0.00           N  
ATOM   2647  H   GLY   204      92.867 131.871  55.932  1.00  0.00           H  
ATOM   2648  CA  GLY   204      92.841 130.710  57.795  1.00  0.00           C  
ATOM   2649  HA2 GLY   204      93.824 130.399  57.442  1.00  0.00           H  
ATOM   2650  HA3 GLY   204      92.988 131.389  58.635  1.00  0.00           H  
ATOM   2651  C   GLY   204      92.044 129.347  57.987  1.00  0.00           C  
ATOM   2652  O   GLY   204      91.227 128.992  57.162  1.00  0.00           O  
ATOM   2653  N   SER   205      92.367 128.550  59.004  1.00  0.00           N  
ATOM   2654  H   SER   205      91.892 127.660  59.057  1.00  0.00           H  
ATOM   2655  CA  SER   205      93.445 128.738  60.087  1.00  0.00           C  
ATOM   2656  HA  SER   205      93.442 129.786  60.388  1.00  0.00           H  
ATOM   2657  CB  SER   205      92.995 127.772  61.185  1.00  0.00           C  
ATOM   2658  HB2 SER   205      93.329 126.761  60.954  1.00  0.00           H  
ATOM   2659  HB3 SER   205      93.594 127.986  62.070  1.00  0.00           H  
ATOM   2660  OG  SER   205      91.596 127.759  61.391  1.00  0.00           O  
ATOM   2661  HG  SER   205      91.299 128.575  61.800  1.00  0.00           H  
ATOM   2662  C   SER   205      94.892 128.352  59.681  1.00  0.00           C  
ATOM   2663  O   SER   205      95.814 128.282  60.548  1.00  0.00           O  
ATOM   2664  N   GLY   206      95.237 128.140  58.400  1.00  0.00           N  
ATOM   2665  H   GLY   206      94.544 127.986  57.681  1.00  0.00           H  
ATOM   2666  CA  GLY   206      96.586 128.409  57.928  1.00  0.00           C  
ATOM   2667  HA2 GLY   206      96.904 129.351  58.377  1.00  0.00           H  
ATOM   2668  HA3 GLY   206      97.189 127.583  58.304  1.00  0.00           H  
ATOM   2669  C   GLY   206      96.652 128.545  56.360  1.00  0.00           C  
ATOM   2670  O   GLY   206      95.719 128.856  55.635  1.00  0.00           O  
ATOM   2671  N   GLY   207      97.833 128.335  55.770  1.00  0.00           N  
ATOM   2672  H   GLY   207      97.901 128.500  54.776  1.00  0.00           H  
ATOM   2673  CA  GLY   207      99.039 128.034  56.525  1.00  0.00           C  
ATOM   2674  HA2 GLY   207      99.001 128.606  57.452  1.00  0.00           H  
ATOM   2675  HA3 GLY   207      99.013 126.994  56.853  1.00  0.00           H  
ATOM   2676  C   GLY   207     100.321 128.188  55.703  1.00  0.00           C  
ATOM   2677  O   GLY   207     100.600 129.298  55.196  1.00  0.00           O  
ATOM   2678  N   TYR   208     100.945 127.065  55.426  1.00  0.00           N  
ATOM   2679  H   TYR   208     100.508 126.222  55.767  1.00  0.00           H  
ATOM   2680  CA  TYR   208     102.180 127.037  54.591  1.00  0.00           C  
ATOM   2681  HA  TYR   208     102.969 127.619  55.065  1.00  0.00           H  
ATOM   2682  CB  TYR   208     102.746 125.565  54.751  1.00  0.00           C  
ATOM   2683  HB2 TYR   208     102.957 125.458  55.815  1.00  0.00           H  
ATOM   2684  HB3 TYR   208     102.016 124.824  54.426  1.00  0.00           H  
ATOM   2685  CG  TYR   208     104.042 125.432  53.997  1.00  0.00           C  
ATOM   2686  CD1 TYR   208     105.290 125.759  54.581  1.00  0.00           C  
ATOM   2687  HD1 TYR   208     105.240 126.321  55.502  1.00  0.00           H  
ATOM   2688  CE1 TYR   208     106.477 125.556  53.878  1.00  0.00           C  
ATOM   2689  HE1 TYR   208     107.397 125.964  54.269  1.00  0.00           H  
ATOM   2690  CZ  TYR   208     106.440 124.979  52.645  1.00  0.00           C  
ATOM   2691  OH  TYR   208     107.639 124.845  51.975  1.00  0.00           O  
ATOM   2692  HH  TYR   208     107.563 124.408  51.124  1.00  0.00           H  
ATOM   2693  CE2 TYR   208     105.208 124.427  52.078  1.00  0.00           C  
ATOM   2694  HE2 TYR   208     105.153 123.961  51.105  1.00  0.00           H  
ATOM   2695  CD2 TYR   208     104.030 124.828  52.734  1.00  0.00           C  
ATOM   2696  HD2 TYR   208     103.088 124.573  52.271  1.00  0.00           H  
ATOM   2697  C   TYR   208     101.898 127.549  53.155  1.00  0.00           C  
ATOM   2698  O   TYR   208     100.805 127.189  52.574  1.00  0.00           O  
ATOM   2699  N   GLY   209     102.784 128.395  52.550  1.00  0.00           N  
ATOM   2700  H   GLY   209     103.648 128.642  53.012  1.00  0.00           H  
ATOM   2701  CA  GLY   209     102.644 128.877  51.204  1.00  0.00           C  
ATOM   2702  HA2 GLY   209     101.844 129.617  51.217  1.00  0.00           H  
ATOM   2703  HA3 GLY   209     103.613 129.319  50.974  1.00  0.00           H  
ATOM   2704  C   GLY   209     102.354 127.735  50.204  1.00  0.00           C  
ATOM   2705  O   GLY   209     102.656 126.550  50.404  1.00  0.00           O  
ATOM   2706  N   GLN   210     101.748 128.017  49.078  1.00  0.00           N  
ATOM   2707  H   GLN   210     101.629 127.205  48.489  1.00  0.00           H  
ATOM   2708  CA  GLN   210     101.209 129.321  48.610  1.00  0.00           C  
ATOM   2709  HA  GLN   210     101.025 129.196  47.543  1.00  0.00           H  
ATOM   2710  CB  GLN   210      99.756 129.546  49.090  1.00  0.00           C  
ATOM   2711  HB2 GLN   210      99.717 129.600  50.178  1.00  0.00           H  
ATOM   2712  HB3 GLN   210      99.529 130.556  48.750  1.00  0.00           H  
ATOM   2713  CG  GLN   210      98.666 128.546  48.554  1.00  0.00           C  
ATOM   2714  HG2 GLN   210      98.600 128.736  47.483  1.00  0.00           H  
ATOM   2715  HG3 GLN   210      99.029 127.536  48.744  1.00  0.00           H  
ATOM   2716  CD  GLN   210      97.281 128.815  49.168  1.00  0.00           C  
ATOM   2717  OE1 GLN   210      97.242 128.920  50.390  1.00  0.00           O  
ATOM   2718  NE2 GLN   210      96.172 128.755  48.471  1.00  0.00           N  
ATOM   2719 HE21 GLN   210      95.277 129.069  48.820  1.00  0.00           H  
ATOM   2720 HE22 GLN   210      96.328 128.576  47.489  1.00  0.00           H  
ATOM   2721  C   GLN   210     102.131 130.497  48.763  1.00  0.00           C  
ATOM   2722  O   GLN   210     101.817 131.546  49.280  1.00  0.00           O  
ATOM   2723  N   GLN   211     103.363 130.325  48.238  1.00  0.00           N  
ATOM   2724  H   GLN   211     103.551 129.463  47.747  1.00  0.00           H  
ATOM   2725  CA  GLN   211     104.467 131.272  48.208  1.00  0.00           C  
ATOM   2726  HA  GLN   211     104.668 131.655  49.208  1.00  0.00           H  
ATOM   2727  CB  GLN   211     105.696 130.473  47.686  1.00  0.00           C  
ATOM   2728  HB2 GLN   211     105.368 130.080  46.724  1.00  0.00           H  
ATOM   2729  HB3 GLN   211     106.480 131.210  47.514  1.00  0.00           H  
ATOM   2730  CG  GLN   211     106.218 129.336  48.622  1.00  0.00           C  
ATOM   2731  HG2 GLN   211     107.213 129.094  48.250  1.00  0.00           H  
ATOM   2732  HG3 GLN   211     106.431 129.713  49.622  1.00  0.00           H  
ATOM   2733  CD  GLN   211     105.393 128.102  48.688  1.00  0.00           C  
ATOM   2734  OE1 GLN   211     104.725 127.626  47.742  1.00  0.00           O  
ATOM   2735  NE2 GLN   211     105.528 127.401  49.780  1.00  0.00           N  
ATOM   2736 HE21 GLN   211     106.182 127.689  50.494  1.00  0.00           H  
ATOM   2737 HE22 GLN   211     104.897 126.622  49.903  1.00  0.00           H  
ATOM   2738  C   GLN   211     104.123 132.547  47.356  1.00  0.00           C  
ATOM   2739  O   GLN   211     103.388 132.501  46.392  1.00  0.00           O  
ATOM   2740  N   ASP   212     104.617 133.665  47.824  1.00  0.00           N  
ATOM   2741  H   ASP   212     105.300 133.684  48.568  1.00  0.00           H  
ATOM   2742  CA  ASP   212     104.209 134.951  47.279  1.00  0.00           C  
ATOM   2743  HA  ASP   212     103.887 134.809  46.248  1.00  0.00           H  
ATOM   2744  CB  ASP   212     103.009 135.427  48.030  1.00  0.00           C  
ATOM   2745  HB2 ASP   212     102.410 134.576  48.355  1.00  0.00           H  
ATOM   2746  HB3 ASP   212     103.456 135.966  48.865  1.00  0.00           H  
ATOM   2747  CG  ASP   212     102.140 136.412  47.249  1.00  0.00           C  
ATOM   2748  OD1 ASP   212     101.445 137.155  47.957  1.00  0.00           O  
ATOM   2749  OD2 ASP   212     102.029 136.337  45.991  1.00  0.00           O  
ATOM   2750  C   ASP   212     105.420 135.973  47.237  1.00  0.00           C  
ATOM   2751  O   ASP   212     106.117 136.327  48.208  1.00  0.00           O  
ATOM   2752  N   ARG   213     105.660 136.500  46.016  1.00  0.00           N  
ATOM   2753  H   ARG   213     105.063 136.263  45.237  1.00  0.00           H  
ATOM   2754  CA  ARG   213     106.844 137.320  45.656  1.00  0.00           C  
ATOM   2755  HA  ARG   213     107.070 137.940  46.524  1.00  0.00           H  
ATOM   2756  CB  ARG   213     108.088 136.442  45.370  1.00  0.00           C  
ATOM   2757  HB2 ARG   213     107.960 135.657  44.624  1.00  0.00           H  
ATOM   2758  HB3 ARG   213     108.877 137.070  44.957  1.00  0.00           H  
ATOM   2759  CG  ARG   213     108.682 135.825  46.595  1.00  0.00           C  
ATOM   2760  HG2 ARG   213     108.992 136.520  47.376  1.00  0.00           H  
ATOM   2761  HG3 ARG   213     107.968 135.112  47.007  1.00  0.00           H  
ATOM   2762  CD  ARG   213     109.819 134.816  46.205  1.00  0.00           C  
ATOM   2763  HD2 ARG   213     109.428 134.057  45.528  1.00  0.00           H  
ATOM   2764  HD3 ARG   213     110.515 135.418  45.622  1.00  0.00           H  
ATOM   2765  NE  ARG   213     110.497 134.318  47.398  1.00  0.00           N  
ATOM   2766  HE  ARG   213     111.328 134.776  47.745  1.00  0.00           H  
ATOM   2767  CZ  ARG   213     110.175 133.276  48.152  1.00  0.00           C  
ATOM   2768  NH1 ARG   213     109.074 132.562  48.018  1.00  0.00           N  
ATOM   2769 HH11 ARG   213     109.180 131.600  48.305  1.00  0.00           H  
ATOM   2770 HH12 ARG   213     108.466 132.767  47.239  1.00  0.00           H  
ATOM   2771  NH2 ARG   213     111.079 133.070  49.162  1.00  0.00           N  
ATOM   2772 HH21 ARG   213     110.940 132.340  49.846  1.00  0.00           H  
ATOM   2773 HH22 ARG   213     112.001 133.476  49.232  1.00  0.00           H  
ATOM   2774  C   ARG   213     106.497 138.205  44.407  1.00  0.00           C  
ATOM   2775  O   ARG   213     105.625 137.773  43.627  1.00  0.00           O  
ATOM   2776  N   GLY   214     106.952 139.452  44.373  1.00  0.00           N  
ATOM   2777  H   GLY   214     106.681 139.872  43.495  1.00  0.00           H  
ATOM   2778  CA  GLY   214     107.726 140.154  45.430  1.00  0.00           C  
ATOM   2779  HA2 GLY   214     107.840 141.205  45.164  1.00  0.00           H  
ATOM   2780  HA3 GLY   214     107.198 140.159  46.384  1.00  0.00           H  
ATOM   2781  C   GLY   214     109.151 139.658  45.701  1.00  0.00           C  
ATOM   2782  O   GLY   214     109.903 139.212  44.749  1.00  0.00           O  
ATOM   2783  OXT GLY   214     109.550 139.749  46.886  1.00  0.00           O  
TER    2784      GLY   214 
END   
