# Supplementary material for: Visualization of oligomerization, clustering, and density transition of intrinsically disordered proteins
Source: Natl Sci Rev. 2026 Feb 14;13(7):nwag107. doi: 10.1093/nsr/nwag107 (PMC13114874; doi:10.1093/nsr/nwag107)
Supplement: nwag107_Supplemental_Files [file nwag107_supplemental_files.zip › SI-MD-Structures/MD-Sturctures/frame122.pdb]

CRYST1  135.035  149.192  136.798  90.00  90.00  90.00               1
ATOM      1  N   MET     1      37.975  58.626  84.262  1.00  0.00           N  
ATOM      2  H1  MET     1      37.637  58.290  83.371  1.00  0.00           H  
ATOM      3  H2  MET     1      38.775  58.081  84.550  1.00  0.00           H  
ATOM      4  H3  MET     1      37.260  58.292  84.892  1.00  0.00           H  
ATOM      5  CA  MET     1      38.118  60.085  84.340  1.00  0.00           C  
ATOM      6  HA  MET     1      38.049  60.416  85.376  1.00  0.00           H  
ATOM      7  CB  MET     1      39.337  60.668  83.620  1.00  0.00           C  
ATOM      8  HB2 MET     1      39.250  60.292  82.601  1.00  0.00           H  
ATOM      9  HB3 MET     1      39.309  61.748  83.760  1.00  0.00           H  
ATOM     10  CG  MET     1      40.660  60.227  84.248  1.00  0.00           C  
ATOM     11  HG2 MET     1      40.495  59.826  85.248  1.00  0.00           H  
ATOM     12  HG3 MET     1      40.953  59.327  83.707  1.00  0.00           H  
ATOM     13  SD  MET     1      41.849  61.553  84.350  1.00  0.00           S  
ATOM     14  CE  MET     1      42.230  61.881  82.604  1.00  0.00           C  
ATOM     15  HE1 MET     1      42.511  60.977  82.064  1.00  0.00           H  
ATOM     16  HE2 MET     1      41.367  62.326  82.109  1.00  0.00           H  
ATOM     17  HE3 MET     1      43.089  62.542  82.485  1.00  0.00           H  
ATOM     18  C   MET     1      36.963  60.806  83.632  1.00  0.00           C  
ATOM     19  O   MET     1      36.745  60.551  82.421  1.00  0.00           O  
ATOM     20  N   ALA     2      36.343  61.824  84.154  1.00  0.00           N  
ATOM     21  H   ALA     2      35.720  62.339  83.549  1.00  0.00           H  
ATOM     22  CA  ALA     2      36.391  62.350  85.548  1.00  0.00           C  
ATOM     23  HA  ALA     2      35.624  63.120  85.634  1.00  0.00           H  
ATOM     24  CB  ALA     2      36.058  61.284  86.664  1.00  0.00           C  
ATOM     25  HB1 ALA     2      35.139  60.727  86.483  1.00  0.00           H  
ATOM     26  HB2 ALA     2      36.958  60.690  86.821  1.00  0.00           H  
ATOM     27  HB3 ALA     2      35.870  61.734  87.638  1.00  0.00           H  
ATOM     28  C   ALA     2      37.665  63.123  85.909  1.00  0.00           C  
ATOM     29  O   ALA     2      38.661  62.421  86.263  1.00  0.00           O  
ATOM     30  N   SER     3      37.817  64.462  85.682  1.00  0.00           N  
ATOM     31  H   SER     3      38.723  64.846  85.909  1.00  0.00           H  
ATOM     32  CA  SER     3      36.922  65.428  85.040  1.00  0.00           C  
ATOM     33  HA  SER     3      36.015  65.537  85.635  1.00  0.00           H  
ATOM     34  CB  SER     3      37.620  66.710  85.051  1.00  0.00           C  
ATOM     35  HB2 SER     3      38.086  66.864  86.024  1.00  0.00           H  
ATOM     36  HB3 SER     3      38.412  66.620  84.308  1.00  0.00           H  
ATOM     37  OG  SER     3      36.694  67.752  84.913  1.00  0.00           O  
ATOM     38  HG  SER     3      36.649  68.320  85.685  1.00  0.00           H  
ATOM     39  C   SER     3      36.408  65.156  83.614  1.00  0.00           C  
ATOM     40  O   SER     3      37.152  64.662  82.752  1.00  0.00           O  
ATOM     41  N   ASN     4      35.116  65.325  83.375  1.00  0.00           N  
ATOM     42  H   ASN     4      34.533  65.559  84.166  1.00  0.00           H  
ATOM     43  CA  ASN     4      34.448  65.396  82.042  1.00  0.00           C  
ATOM     44  HA  ASN     4      35.128  65.138  81.230  1.00  0.00           H  
ATOM     45  CB  ASN     4      33.259  64.397  82.023  1.00  0.00           C  
ATOM     46  HB2 ASN     4      32.503  64.836  82.674  1.00  0.00           H  
ATOM     47  HB3 ASN     4      32.851  64.349  81.013  1.00  0.00           H  
ATOM     48  CG  ASN     4      33.678  62.937  82.355  1.00  0.00           C  
ATOM     49  OD1 ASN     4      33.533  62.498  83.476  1.00  0.00           O  
ATOM     50  ND2 ASN     4      34.031  62.115  81.394  1.00  0.00           N  
ATOM     51 HD21 ASN     4      34.676  61.352  81.543  1.00  0.00           H  
ATOM     52 HD22 ASN     4      33.924  62.508  80.470  1.00  0.00           H  
ATOM     53  C   ASN     4      34.060  66.890  81.659  1.00  0.00           C  
ATOM     54  O   ASN     4      32.882  67.201  81.734  1.00  0.00           O  
ATOM     55  N   ASP     5      34.950  67.850  81.286  1.00  0.00           N  
ATOM     56  H   ASP     5      34.450  68.714  81.131  1.00  0.00           H  
ATOM     57  CA  ASP     5      36.319  67.727  80.766  1.00  0.00           C  
ATOM     58  HA  ASP     5      36.695  66.805  81.209  1.00  0.00           H  
ATOM     59  CB  ASP     5      36.446  67.630  79.264  1.00  0.00           C  
ATOM     60  HB2 ASP     5      36.206  68.569  78.764  1.00  0.00           H  
ATOM     61  HB3 ASP     5      37.475  67.362  79.024  1.00  0.00           H  
ATOM     62  CG  ASP     5      35.622  66.555  78.628  1.00  0.00           C  
ATOM     63  OD1 ASP     5      34.813  66.929  77.755  1.00  0.00           O  
ATOM     64  OD2 ASP     5      35.726  65.356  78.889  1.00  0.00           O  
ATOM     65  C   ASP     5      37.141  68.851  81.327  1.00  0.00           C  
ATOM     66  O   ASP     5      36.623  70.003  81.535  1.00  0.00           O  
ATOM     67  N   TYR     6      38.446  68.528  81.583  1.00  0.00           N  
ATOM     68  H   TYR     6      38.822  67.592  81.639  1.00  0.00           H  
ATOM     69  CA  TYR     6      39.432  69.555  82.086  1.00  0.00           C  
ATOM     70  HA  TYR     6      39.141  69.979  83.047  1.00  0.00           H  
ATOM     71  CB  TYR     6      40.828  68.888  82.220  1.00  0.00           C  
ATOM     72  HB2 TYR     6      41.195  68.644  81.223  1.00  0.00           H  
ATOM     73  HB3 TYR     6      41.440  69.638  82.720  1.00  0.00           H  
ATOM     74  CG  TYR     6      40.896  67.688  83.143  1.00  0.00           C  
ATOM     75  CD1 TYR     6      40.784  66.447  82.583  1.00  0.00           C  
ATOM     76  HD1 TYR     6      40.688  66.317  81.515  1.00  0.00           H  
ATOM     77  CE1 TYR     6      40.939  65.299  83.392  1.00  0.00           C  
ATOM     78  HE1 TYR     6      40.852  64.303  82.981  1.00  0.00           H  
ATOM     79  CZ  TYR     6      41.113  65.479  84.806  1.00  0.00           C  
ATOM     80  OH  TYR     6      41.056  64.443  85.679  1.00  0.00           O  
ATOM     81  HH  TYR     6      40.793  63.629  85.244  1.00  0.00           H  
ATOM     82  CE2 TYR     6      41.198  66.769  85.360  1.00  0.00           C  
ATOM     83  HE2 TYR     6      41.293  66.875  86.430  1.00  0.00           H  
ATOM     84  CD2 TYR     6      41.063  67.849  84.535  1.00  0.00           C  
ATOM     85  HD2 TYR     6      41.101  68.805  85.037  1.00  0.00           H  
ATOM     86  C   TYR     6      39.505  70.773  81.134  1.00  0.00           C  
ATOM     87  O   TYR     6      39.565  70.700  79.905  1.00  0.00           O  
ATOM     88  N   THR     7      39.628  71.945  81.618  1.00  0.00           N  
ATOM     89  H   THR     7      39.700  71.985  82.625  1.00  0.00           H  
ATOM     90  CA  THR     7      39.853  73.243  80.924  1.00  0.00           C  
ATOM     91  HA  THR     7      40.646  73.093  80.191  1.00  0.00           H  
ATOM     92  CB  THR     7      38.579  73.584  80.092  1.00  0.00           C  
ATOM     93  HB  THR     7      38.390  72.790  79.369  1.00  0.00           H  
ATOM     94  CG2 THR     7      37.368  73.927  80.965  1.00  0.00           C  
ATOM     95 HG21 THR     7      36.540  74.160  80.295  1.00  0.00           H  
ATOM     96 HG22 THR     7      37.173  73.041  81.568  1.00  0.00           H  
ATOM     97 HG23 THR     7      37.576  74.788  81.601  1.00  0.00           H  
ATOM     98  OG1 THR     7      38.743  74.737  79.279  1.00  0.00           O  
ATOM     99  HG1 THR     7      37.878  74.953  78.922  1.00  0.00           H  
ATOM    100  C   THR     7      40.260  74.272  81.855  1.00  0.00           C  
ATOM    101  O   THR     7      40.345  73.965  83.050  1.00  0.00           O  
ATOM    102  N   GLN     8      40.569  75.465  81.364  1.00  0.00           N  
ATOM    103  H   GLN     8      40.439  75.581  80.370  1.00  0.00           H  
ATOM    104  CA  GLN     8      41.129  76.485  82.276  1.00  0.00           C  
ATOM    105  HA  GLN     8      41.976  76.140  82.868  1.00  0.00           H  
ATOM    106  CB  GLN     8      41.783  77.545  81.364  1.00  0.00           C  
ATOM    107  HB2 GLN     8      41.085  77.720  80.545  1.00  0.00           H  
ATOM    108  HB3 GLN     8      41.947  78.386  82.037  1.00  0.00           H  
ATOM    109  CG  GLN     8      43.150  77.212  80.704  1.00  0.00           C  
ATOM    110  HG2 GLN     8      43.583  78.106  80.255  1.00  0.00           H  
ATOM    111  HG3 GLN     8      43.857  76.868  81.458  1.00  0.00           H  
ATOM    112  CD  GLN     8      43.145  76.150  79.591  1.00  0.00           C  
ATOM    113  OE1 GLN     8      42.095  75.877  79.078  1.00  0.00           O  
ATOM    114  NE2 GLN     8      44.318  75.531  79.341  1.00  0.00           N  
ATOM    115 HE21 GLN     8      45.223  75.780  79.715  1.00  0.00           H  
ATOM    116 HE22 GLN     8      44.382  75.013  78.476  1.00  0.00           H  
ATOM    117  C   GLN     8      40.000  77.011  83.226  1.00  0.00           C  
ATOM    118  O   GLN     8      38.850  77.125  82.843  1.00  0.00           O  
ATOM    119  N   GLN     9      40.271  77.388  84.462  1.00  0.00           N  
ATOM    120  H   GLN     9      39.490  77.639  85.051  1.00  0.00           H  
ATOM    121  CA  GLN     9      41.625  77.490  85.141  1.00  0.00           C  
ATOM    122  HA  GLN     9      41.343  78.043  86.037  1.00  0.00           H  
ATOM    123  CB  GLN     9      42.266  76.127  85.554  1.00  0.00           C  
ATOM    124  HB2 GLN     9      42.652  75.558  84.709  1.00  0.00           H  
ATOM    125  HB3 GLN     9      43.159  76.382  86.124  1.00  0.00           H  
ATOM    126  CG  GLN     9      41.380  75.187  86.336  1.00  0.00           C  
ATOM    127  HG2 GLN     9      40.974  75.697  87.210  1.00  0.00           H  
ATOM    128  HG3 GLN     9      40.562  74.782  85.741  1.00  0.00           H  
ATOM    129  CD  GLN     9      42.077  73.897  86.866  1.00  0.00           C  
ATOM    130  OE1 GLN     9      43.165  73.465  86.555  1.00  0.00           O  
ATOM    131  NE2 GLN     9      41.313  73.033  87.469  1.00  0.00           N  
ATOM    132 HE21 GLN     9      40.370  73.284  87.728  1.00  0.00           H  
ATOM    133 HE22 GLN     9      41.759  72.241  87.910  1.00  0.00           H  
ATOM    134  C   GLN     9      42.576  78.436  84.510  1.00  0.00           C  
ATOM    135  O   GLN     9      43.582  77.970  84.021  1.00  0.00           O  
ATOM    136  N   ALA    10      42.362  79.741  84.504  1.00  0.00           N  
ATOM    137  H   ALA    10      42.976  80.373  84.010  1.00  0.00           H  
ATOM    138  CA  ALA    10      41.339  80.551  85.142  1.00  0.00           C  
ATOM    139  HA  ALA    10      40.431  79.951  85.073  1.00  0.00           H  
ATOM    140  CB  ALA    10      41.822  80.692  86.577  1.00  0.00           C  
ATOM    141  HB1 ALA    10      42.883  80.938  86.536  1.00  0.00           H  
ATOM    142  HB2 ALA    10      41.305  81.478  87.126  1.00  0.00           H  
ATOM    143  HB3 ALA    10      41.735  79.867  87.283  1.00  0.00           H  
ATOM    144  C   ALA    10      41.136  81.950  84.468  1.00  0.00           C  
ATOM    145  O   ALA    10      42.008  82.399  83.659  1.00  0.00           O  
ATOM    146  N   THR    11      40.014  82.590  84.783  1.00  0.00           N  
ATOM    147  H   THR    11      39.395  82.269  85.513  1.00  0.00           H  
ATOM    148  CA  THR    11      39.560  83.842  84.107  1.00  0.00           C  
ATOM    149  HA  THR    11      40.346  84.407  83.605  1.00  0.00           H  
ATOM    150  CB  THR    11      38.510  83.528  82.984  1.00  0.00           C  
ATOM    151  HB  THR    11      37.578  83.019  83.233  1.00  0.00           H  
ATOM    152  CG2 THR    11      37.992  84.723  82.282  1.00  0.00           C  
ATOM    153 HG21 THR    11      38.744  85.467  82.016  1.00  0.00           H  
ATOM    154 HG22 THR    11      37.440  84.366  81.413  1.00  0.00           H  
ATOM    155 HG23 THR    11      37.384  85.259  83.010  1.00  0.00           H  
ATOM    156  OG1 THR    11      39.160  82.813  81.963  1.00  0.00           O  
ATOM    157  HG1 THR    11      39.061  81.876  82.144  1.00  0.00           H  
ATOM    158  C   THR    11      38.994  84.823  85.213  1.00  0.00           C  
ATOM    159  O   THR    11      37.956  84.603  85.822  1.00  0.00           O  
ATOM    160  N   GLN    12      39.741  85.880  85.543  1.00  0.00           N  
ATOM    161  H   GLN    12      39.348  86.498  86.238  1.00  0.00           H  
ATOM    162  CA  GLN    12      41.150  86.272  85.165  1.00  0.00           C  
ATOM    163  HA  GLN    12      41.308  86.196  84.089  1.00  0.00           H  
ATOM    164  CB  GLN    12      41.319  87.776  85.449  1.00  0.00           C  
ATOM    165  HB2 GLN    12      41.150  88.117  86.470  1.00  0.00           H  
ATOM    166  HB3 GLN    12      42.357  88.082  85.313  1.00  0.00           H  
ATOM    167  CG  GLN    12      40.420  88.520  84.466  1.00  0.00           C  
ATOM    168  HG2 GLN    12      40.504  88.201  83.427  1.00  0.00           H  
ATOM    169  HG3 GLN    12      39.410  88.317  84.822  1.00  0.00           H  
ATOM    170  CD  GLN    12      40.695  89.981  84.589  1.00  0.00           C  
ATOM    171  OE1 GLN    12      41.146  90.425  85.668  1.00  0.00           O  
ATOM    172  NE2 GLN    12      40.482  90.832  83.610  1.00  0.00           N  
ATOM    173 HE21 GLN    12      40.753  91.803  83.551  1.00  0.00           H  
ATOM    174 HE22 GLN    12      39.970  90.435  82.836  1.00  0.00           H  
ATOM    175  C   GLN    12      42.278  85.377  85.742  1.00  0.00           C  
ATOM    176  O   GLN    12      42.126  84.928  86.931  1.00  0.00           O  
ATOM    177  N   SER    13      43.360  84.960  85.023  1.00  0.00           N  
ATOM    178  H   SER    13      43.505  85.263  84.070  1.00  0.00           H  
ATOM    179  CA  SER    13      44.377  84.122  85.617  1.00  0.00           C  
ATOM    180  HA  SER    13      43.960  83.163  85.924  1.00  0.00           H  
ATOM    181  CB  SER    13      45.425  83.890  84.575  1.00  0.00           C  
ATOM    182  HB2 SER    13      45.042  83.293  83.747  1.00  0.00           H  
ATOM    183  HB3 SER    13      45.637  84.907  84.245  1.00  0.00           H  
ATOM    184  OG  SER    13      46.590  83.402  85.159  1.00  0.00           O  
ATOM    185  HG  SER    13      46.345  82.528  85.471  1.00  0.00           H  
ATOM    186  C   SER    13      44.955  84.840  86.881  1.00  0.00           C  
ATOM    187  O   SER    13      45.174  86.043  86.858  1.00  0.00           O  
ATOM    188  N   TYR    14      45.348  84.111  87.908  1.00  0.00           N  
ATOM    189  H   TYR    14      45.354  83.108  87.792  1.00  0.00           H  
ATOM    190  CA  TYR    14      45.418  84.760  89.280  1.00  0.00           C  
ATOM    191  HA  TYR    14      46.016  85.666  89.187  1.00  0.00           H  
ATOM    192  CB  TYR    14      43.973  85.224  89.614  1.00  0.00           C  
ATOM    193  HB2 TYR    14      43.737  85.986  88.871  1.00  0.00           H  
ATOM    194  HB3 TYR    14      43.327  84.347  89.593  1.00  0.00           H  
ATOM    195  CG  TYR    14      43.794  85.868  90.979  1.00  0.00           C  
ATOM    196  CD1 TYR    14      43.958  87.218  91.055  1.00  0.00           C  
ATOM    197  HD1 TYR    14      44.148  87.867  90.214  1.00  0.00           H  
ATOM    198  CE1 TYR    14      43.846  87.810  92.371  1.00  0.00           C  
ATOM    199  HE1 TYR    14      44.032  88.874  92.375  1.00  0.00           H  
ATOM    200  CZ  TYR    14      43.646  87.102  93.564  1.00  0.00           C  
ATOM    201  OH  TYR    14      43.749  87.654  94.816  1.00  0.00           O  
ATOM    202  HH  TYR    14      43.578  88.589  94.682  1.00  0.00           H  
ATOM    203  CE2 TYR    14      43.585  85.656  93.425  1.00  0.00           C  
ATOM    204  HE2 TYR    14      43.619  85.081  94.339  1.00  0.00           H  
ATOM    205  CD2 TYR    14      43.588  85.068  92.167  1.00  0.00           C  
ATOM    206  HD2 TYR    14      43.534  83.997  92.045  1.00  0.00           H  
ATOM    207  C   TYR    14      46.018  83.752  90.260  1.00  0.00           C  
ATOM    208  O   TYR    14      45.815  82.534  90.113  1.00  0.00           O  
ATOM    209  N   GLY    15      46.773  84.115  91.320  1.00  0.00           N  
ATOM    210  H   GLY    15      46.980  83.312  91.896  1.00  0.00           H  
ATOM    211  CA  GLY    15      47.108  85.507  91.714  1.00  0.00           C  
ATOM    212  HA2 GLY    15      46.297  86.217  91.550  1.00  0.00           H  
ATOM    213  HA3 GLY    15      47.207  85.701  92.782  1.00  0.00           H  
ATOM    214  C   GLY    15      48.299  86.175  90.922  1.00  0.00           C  
ATOM    215  O   GLY    15      48.563  85.731  89.792  1.00  0.00           O  
ATOM    216  N   ALA    16      49.063  87.087  91.491  1.00  0.00           N  
ATOM    217  H   ALA    16      48.814  87.425  92.410  1.00  0.00           H  
ATOM    218  CA  ALA    16      50.237  87.639  90.893  1.00  0.00           C  
ATOM    219  HA  ALA    16      50.002  87.967  89.880  1.00  0.00           H  
ATOM    220  CB  ALA    16      50.728  88.869  91.686  1.00  0.00           C  
ATOM    221  HB1 ALA    16      49.948  89.622  91.804  1.00  0.00           H  
ATOM    222  HB2 ALA    16      50.913  88.502  92.696  1.00  0.00           H  
ATOM    223  HB3 ALA    16      51.564  89.308  91.141  1.00  0.00           H  
ATOM    224  C   ALA    16      51.360  86.555  90.706  1.00  0.00           C  
ATOM    225  O   ALA    16      51.419  85.642  91.508  1.00  0.00           O  
ATOM    226  N   TYR    17      52.142  86.587  89.594  1.00  0.00           N  
ATOM    227  H   TYR    17      52.138  87.329  88.909  1.00  0.00           H  
ATOM    228  CA  TYR    17      53.028  85.437  89.346  1.00  0.00           C  
ATOM    229  HA  TYR    17      52.383  84.562  89.425  1.00  0.00           H  
ATOM    230  CB  TYR    17      53.578  85.606  87.924  1.00  0.00           C  
ATOM    231  HB2 TYR    17      52.778  85.760  87.200  1.00  0.00           H  
ATOM    232  HB3 TYR    17      54.157  86.529  87.925  1.00  0.00           H  
ATOM    233  CG  TYR    17      54.383  84.391  87.528  1.00  0.00           C  
ATOM    234  CD1 TYR    17      55.780  84.513  87.375  1.00  0.00           C  
ATOM    235  HD1 TYR    17      56.167  85.456  87.732  1.00  0.00           H  
ATOM    236  CE1 TYR    17      56.564  83.464  86.941  1.00  0.00           C  
ATOM    237  HE1 TYR    17      57.635  83.560  86.842  1.00  0.00           H  
ATOM    238  CZ  TYR    17      55.861  82.322  86.484  1.00  0.00           C  
ATOM    239  OH  TYR    17      56.539  81.241  85.945  1.00  0.00           O  
ATOM    240  HH  TYR    17      56.757  81.493  85.045  1.00  0.00           H  
ATOM    241  CE2 TYR    17      54.525  82.136  86.545  1.00  0.00           C  
ATOM    242  HE2 TYR    17      54.157  81.157  86.277  1.00  0.00           H  
ATOM    243  CD2 TYR    17      53.737  83.153  87.090  1.00  0.00           C  
ATOM    244  HD2 TYR    17      52.670  83.122  87.260  1.00  0.00           H  
ATOM    245  C   TYR    17      54.171  85.438  90.379  1.00  0.00           C  
ATOM    246  O   TYR    17      54.678  86.534  90.639  1.00  0.00           O  
ATOM    247  N   PRO    18      54.503  84.349  91.012  1.00  0.00           N  
ATOM    248  CD  PRO    18      54.108  82.946  90.670  1.00  0.00           C  
ATOM    249  HD2 PRO    18      54.747  82.537  89.887  1.00  0.00           H  
ATOM    250  HD3 PRO    18      53.066  82.889  90.353  1.00  0.00           H  
ATOM    251  CG  PRO    18      54.241  82.088  91.922  1.00  0.00           C  
ATOM    252  HG2 PRO    18      54.504  81.045  91.750  1.00  0.00           H  
ATOM    253  HG3 PRO    18      53.348  82.283  92.516  1.00  0.00           H  
ATOM    254  CB  PRO    18      55.404  82.701  92.590  1.00  0.00           C  
ATOM    255  HB2 PRO    18      56.327  82.388  92.102  1.00  0.00           H  
ATOM    256  HB3 PRO    18      55.378  82.479  93.657  1.00  0.00           H  
ATOM    257  CA  PRO    18      55.203  84.211  92.263  1.00  0.00           C  
ATOM    258  HA  PRO    18      54.570  84.680  93.017  1.00  0.00           H  
ATOM    259  C   PRO    18      56.571  84.915  92.330  1.00  0.00           C  
ATOM    260  O   PRO    18      57.291  84.990  91.388  1.00  0.00           O  
ATOM    261  N   THR    19      56.931  85.350  93.524  1.00  0.00           N  
ATOM    262  H   THR    19      56.312  85.104  94.283  1.00  0.00           H  
ATOM    263  CA  THR    19      58.256  85.869  93.911  1.00  0.00           C  
ATOM    264  HA  THR    19      58.447  86.567  93.096  1.00  0.00           H  
ATOM    265  CB  THR    19      58.283  86.690  95.233  1.00  0.00           C  
ATOM    266  HB  THR    19      59.275  87.075  95.470  1.00  0.00           H  
ATOM    267  CG2 THR    19      57.340  87.863  94.946  1.00  0.00           C  
ATOM    268 HG21 THR    19      57.223  88.451  95.856  1.00  0.00           H  
ATOM    269 HG22 THR    19      57.829  88.603  94.312  1.00  0.00           H  
ATOM    270 HG23 THR    19      56.372  87.489  94.611  1.00  0.00           H  
ATOM    271  OG1 THR    19      57.855  85.836  96.270  1.00  0.00           O  
ATOM    272  HG1 THR    19      58.577  85.665  96.879  1.00  0.00           H  
ATOM    273  C   THR    19      59.440  84.866  94.026  1.00  0.00           C  
ATOM    274  O   THR    19      59.201  83.644  94.188  1.00  0.00           O  
ATOM    275  N   GLN    20      60.685  85.280  93.944  1.00  0.00           N  
ATOM    276  H   GLN    20      60.851  86.259  93.760  1.00  0.00           H  
ATOM    277  CA  GLN    20      61.917  84.432  93.983  1.00  0.00           C  
ATOM    278  HA  GLN    20      61.609  83.516  93.478  1.00  0.00           H  
ATOM    279  CB  GLN    20      63.034  84.954  93.051  1.00  0.00           C  
ATOM    280  HB2 GLN    20      63.687  85.611  93.625  1.00  0.00           H  
ATOM    281  HB3 GLN    20      63.664  84.096  92.816  1.00  0.00           H  
ATOM    282  CG  GLN    20      62.608  85.504  91.721  1.00  0.00           C  
ATOM    283  HG2 GLN    20      61.841  84.883  91.260  1.00  0.00           H  
ATOM    284  HG3 GLN    20      62.275  86.541  91.771  1.00  0.00           H  
ATOM    285  CD  GLN    20      63.888  85.552  90.888  1.00  0.00           C  
ATOM    286  OE1 GLN    20      64.595  86.524  90.854  1.00  0.00           O  
ATOM    287  NE2 GLN    20      64.070  84.545  90.026  1.00  0.00           N  
ATOM    288 HE21 GLN    20      63.424  83.770  90.075  1.00  0.00           H  
ATOM    289 HE22 GLN    20      64.580  84.635  89.159  1.00  0.00           H  
ATOM    290  C   GLN    20      62.412  84.205  95.398  1.00  0.00           C  
ATOM    291  O   GLN    20      62.656  85.152  96.113  1.00  0.00           O  
ATOM    292  N   PRO    21      62.718  83.023  95.765  1.00  0.00           N  
ATOM    293  CD  PRO    21      62.383  81.812  95.062  1.00  0.00           C  
ATOM    294  HD2 PRO    21      62.803  81.800  94.056  1.00  0.00           H  
ATOM    295  HD3 PRO    21      61.308  81.714  94.910  1.00  0.00           H  
ATOM    296  CG  PRO    21      62.898  80.603  95.793  1.00  0.00           C  
ATOM    297  HG2 PRO    21      63.886  80.332  95.419  1.00  0.00           H  
ATOM    298  HG3 PRO    21      62.135  79.826  95.813  1.00  0.00           H  
ATOM    299  CB  PRO    21      63.127  81.218  97.231  1.00  0.00           C  
ATOM    300  HB2 PRO    21      64.081  80.799  97.548  1.00  0.00           H  
ATOM    301  HB3 PRO    21      62.313  81.039  97.935  1.00  0.00           H  
ATOM    302  CA  PRO    21      63.386  82.681  96.971  1.00  0.00           C  
ATOM    303  HA  PRO    21      63.129  83.233  97.876  1.00  0.00           H  
ATOM    304  C   PRO    21      64.882  83.014  96.868  1.00  0.00           C  
ATOM    305  O   PRO    21      65.585  82.401  96.088  1.00  0.00           O  
ATOM    306  N   GLY    22      65.309  84.062  97.626  1.00  0.00           N  
ATOM    307  H   GLY    22      64.664  84.478  98.282  1.00  0.00           H  
ATOM    308  CA  GLY    22      66.616  84.629  97.349  1.00  0.00           C  
ATOM    309  HA2 GLY    22      67.373  83.875  97.565  1.00  0.00           H  
ATOM    310  HA3 GLY    22      66.792  84.889  96.306  1.00  0.00           H  
ATOM    311  C   GLY    22      66.928  85.762  98.318  1.00  0.00           C  
ATOM    312  O   GLY    22      66.301  85.903  99.374  1.00  0.00           O  
ATOM    313  N   GLN    23      67.974  86.560  98.095  1.00  0.00           N  
ATOM    314  H   GLN    23      68.396  86.485  97.180  1.00  0.00           H  
ATOM    315  CA  GLN    23      68.519  87.624  98.955  1.00  0.00           C  
ATOM    316  HA  GLN    23      67.889  87.840  99.817  1.00  0.00           H  
ATOM    317  CB  GLN    23      69.853  87.038  99.510  1.00  0.00           C  
ATOM    318  HB2 GLN    23      70.525  86.720  98.713  1.00  0.00           H  
ATOM    319  HB3 GLN    23      70.406  87.711 100.165  1.00  0.00           H  
ATOM    320  CG  GLN    23      69.600  85.803 100.423  1.00  0.00           C  
ATOM    321  HG2 GLN    23      68.815  86.002 101.153  1.00  0.00           H  
ATOM    322  HG3 GLN    23      69.124  85.024  99.827  1.00  0.00           H  
ATOM    323  CD  GLN    23      70.803  85.348 101.254  1.00  0.00           C  
ATOM    324  OE1 GLN    23      71.370  86.134 101.989  1.00  0.00           O  
ATOM    325  NE2 GLN    23      71.324  84.125 101.103  1.00  0.00           N  
ATOM    326 HE21 GLN    23      70.884  83.507 100.436  1.00  0.00           H  
ATOM    327 HE22 GLN    23      72.197  83.900 101.559  1.00  0.00           H  
ATOM    328  C   GLN    23      68.758  88.836  98.047  1.00  0.00           C  
ATOM    329  O   GLN    23      68.955  88.795  96.837  1.00  0.00           O  
ATOM    330  N   GLY    24      68.643  90.035  98.555  1.00  0.00           N  
ATOM    331  H   GLY    24      68.378  90.153  99.523  1.00  0.00           H  
ATOM    332  CA  GLY    24      69.107  91.281  97.921  1.00  0.00           C  
ATOM    333  HA2 GLY    24      68.549  91.335  96.987  1.00  0.00           H  
ATOM    334  HA3 GLY    24      68.952  92.110  98.612  1.00  0.00           H  
ATOM    335  C   GLY    24      70.591  91.202  97.552  1.00  0.00           C  
ATOM    336  O   GLY    24      71.385  90.358  98.031  1.00  0.00           O  
ATOM    337  N   TYR    25      70.924  92.180  96.707  1.00  0.00           N  
ATOM    338  H   TYR    25      70.113  92.465  96.176  1.00  0.00           H  
ATOM    339  CA  TYR    25      72.242  92.298  96.131  1.00  0.00           C  
ATOM    340  HA  TYR    25      73.006  91.908  96.803  1.00  0.00           H  
ATOM    341  CB  TYR    25      72.337  91.498  94.808  1.00  0.00           C  
ATOM    342  HB2 TYR    25      72.104  90.462  95.055  1.00  0.00           H  
ATOM    343  HB3 TYR    25      71.545  91.825  94.134  1.00  0.00           H  
ATOM    344  CG  TYR    25      73.633  91.471  93.940  1.00  0.00           C  
ATOM    345  CD1 TYR    25      74.759  90.711  94.311  1.00  0.00           C  
ATOM    346  HD1 TYR    25      74.865  90.002  95.119  1.00  0.00           H  
ATOM    347  CE1 TYR    25      75.921  90.781  93.540  1.00  0.00           C  
ATOM    348  HE1 TYR    25      76.788  90.160  93.708  1.00  0.00           H  
ATOM    349  CZ  TYR    25      76.008  91.834  92.603  1.00  0.00           C  
ATOM    350  OH  TYR    25      77.049  92.044  91.836  1.00  0.00           O  
ATOM    351  HH  TYR    25      77.443  91.221  91.535  1.00  0.00           H  
ATOM    352  CE2 TYR    25      74.948  92.681  92.323  1.00  0.00           C  
ATOM    353  HE2 TYR    25      75.125  93.422  91.557  1.00  0.00           H  
ATOM    354  CD2 TYR    25      73.734  92.490  92.971  1.00  0.00           C  
ATOM    355  HD2 TYR    25      72.890  93.163  92.944  1.00  0.00           H  
ATOM    356  C   TYR    25      72.584  93.814  96.043  1.00  0.00           C  
ATOM    357  O   TYR    25      71.692  94.618  95.689  1.00  0.00           O  
ATOM    358  N   SER    26      73.721  94.222  96.486  1.00  0.00           N  
ATOM    359  H   SER    26      74.453  93.535  96.593  1.00  0.00           H  
ATOM    360  CA  SER    26      74.136  95.636  96.472  1.00  0.00           C  
ATOM    361  HA  SER    26      73.540  96.113  97.250  1.00  0.00           H  
ATOM    362  CB  SER    26      75.592  95.677  96.888  1.00  0.00           C  
ATOM    363  HB2 SER    26      75.729  95.136  97.824  1.00  0.00           H  
ATOM    364  HB3 SER    26      76.256  95.259  96.131  1.00  0.00           H  
ATOM    365  OG  SER    26      75.986  96.964  97.099  1.00  0.00           O  
ATOM    366  HG  SER    26      76.040  96.991  98.057  1.00  0.00           H  
ATOM    367  C   SER    26      74.055  96.504  95.181  1.00  0.00           C  
ATOM    368  O   SER    26      74.271  96.136  94.045  1.00  0.00           O  
ATOM    369  N   GLN    27      73.606  97.753  95.426  1.00  0.00           N  
ATOM    370  H   GLN    27      73.198  97.849  96.345  1.00  0.00           H  
ATOM    371  CA  GLN    27      73.536  98.919  94.513  1.00  0.00           C  
ATOM    372  HA  GLN    27      72.854  98.740  93.681  1.00  0.00           H  
ATOM    373  CB  GLN    27      73.106 100.208  95.305  1.00  0.00           C  
ATOM    374  HB2 GLN    27      72.284 100.098  96.013  1.00  0.00           H  
ATOM    375  HB3 GLN    27      73.935 100.459  95.966  1.00  0.00           H  
ATOM    376  CG  GLN    27      72.847 101.463  94.524  1.00  0.00           C  
ATOM    377  HG2 GLN    27      72.441 102.234  95.178  1.00  0.00           H  
ATOM    378  HG3 GLN    27      73.741 101.711  93.952  1.00  0.00           H  
ATOM    379  CD  GLN    27      71.663 101.378  93.596  1.00  0.00           C  
ATOM    380  OE1 GLN    27      70.798 100.558  93.778  1.00  0.00           O  
ATOM    381  NE2 GLN    27      71.683 102.149  92.523  1.00  0.00           N  
ATOM    382 HE21 GLN    27      72.359 102.882  92.364  1.00  0.00           H  
ATOM    383 HE22 GLN    27      70.881 102.170  91.909  1.00  0.00           H  
ATOM    384  C   GLN    27      74.826  99.175  93.714  1.00  0.00           C  
ATOM    385  O   GLN    27      74.927  99.499  92.527  1.00  0.00           O  
ATOM    386  N   GLN    28      75.878  99.096  94.502  1.00  0.00           N  
ATOM    387  H   GLN    28      75.668  98.736  95.422  1.00  0.00           H  
ATOM    388  CA  GLN    28      77.306  99.322  94.131  1.00  0.00           C  
ATOM    389  HA  GLN    28      77.514 100.161  93.467  1.00  0.00           H  
ATOM    390  CB  GLN    28      78.126  99.445  95.417  1.00  0.00           C  
ATOM    391  HB2 GLN    28      77.596 100.193  96.006  1.00  0.00           H  
ATOM    392  HB3 GLN    28      78.038  98.527  95.998  1.00  0.00           H  
ATOM    393  CG  GLN    28      79.638  99.720  95.327  1.00  0.00           C  
ATOM    394  HG2 GLN    28      80.029  99.633  96.340  1.00  0.00           H  
ATOM    395  HG3 GLN    28      80.201  98.934  94.825  1.00  0.00           H  
ATOM    396  CD  GLN    28      80.043 101.021  94.609  1.00  0.00           C  
ATOM    397  OE1 GLN    28      79.366 102.030  94.540  1.00  0.00           O  
ATOM    398  NE2 GLN    28      81.200 101.187  94.140  1.00  0.00           N  
ATOM    399 HE21 GLN    28      81.458 102.112  93.827  1.00  0.00           H  
ATOM    400 HE22 GLN    28      81.892 100.456  94.221  1.00  0.00           H  
ATOM    401  C   GLN    28      77.771  98.125  93.325  1.00  0.00           C  
ATOM    402  O   GLN    28      78.851  98.100  92.675  1.00  0.00           O  
ATOM    403  N   SER    29      77.053  97.055  93.157  1.00  0.00           N  
ATOM    404  H   SER    29      76.068  97.129  93.368  1.00  0.00           H  
ATOM    405  CA  SER    29      77.524  95.735  92.556  1.00  0.00           C  
ATOM    406  HA  SER    29      76.779  94.969  92.771  1.00  0.00           H  
ATOM    407  CB  SER    29      77.692  95.717  91.042  1.00  0.00           C  
ATOM    408  HB2 SER    29      78.664  96.159  90.823  1.00  0.00           H  
ATOM    409  HB3 SER    29      77.619  94.691  90.681  1.00  0.00           H  
ATOM    410  OG  SER    29      76.706  96.552  90.439  1.00  0.00           O  
ATOM    411  HG  SER    29      77.023  97.451  90.547  1.00  0.00           H  
ATOM    412  C   SER    29      78.826  95.276  93.258  1.00  0.00           C  
ATOM    413  O   SER    29      78.804  95.400  94.502  1.00  0.00           O  
ATOM    414  N   SER    30      79.729  94.563  92.558  1.00  0.00           N  
ATOM    415  H   SER    30      79.479  94.336  91.606  1.00  0.00           H  
ATOM    416  CA  SER    30      81.044  94.086  92.939  1.00  0.00           C  
ATOM    417  HA  SER    30      80.942  93.761  93.975  1.00  0.00           H  
ATOM    418  CB  SER    30      81.352  92.783  92.174  1.00  0.00           C  
ATOM    419  HB2 SER    30      81.636  93.061  91.159  1.00  0.00           H  
ATOM    420  HB3 SER    30      82.273  92.247  92.405  1.00  0.00           H  
ATOM    421  OG  SER    30      80.300  91.834  92.195  1.00  0.00           O  
ATOM    422  HG  SER    30      79.502  92.196  91.803  1.00  0.00           H  
ATOM    423  C   SER    30      82.036  95.187  92.750  1.00  0.00           C  
ATOM    424  O   SER    30      81.963  95.877  91.705  1.00  0.00           O  
ATOM    425  N   GLN    31      83.094  95.256  93.560  1.00  0.00           N  
ATOM    426  H   GLN    31      83.624  96.056  93.246  1.00  0.00           H  
ATOM    427  CA  GLN    31      83.430  94.475  94.769  1.00  0.00           C  
ATOM    428  HA  GLN    31      83.711  93.455  94.509  1.00  0.00           H  
ATOM    429  CB  GLN    31      84.709  95.174  95.295  1.00  0.00           C  
ATOM    430  HB2 GLN    31      84.517  96.244  95.369  1.00  0.00           H  
ATOM    431  HB3 GLN    31      84.759  94.774  96.308  1.00  0.00           H  
ATOM    432  CG  GLN    31      86.031  94.861  94.555  1.00  0.00           C  
ATOM    433  HG2 GLN    31      86.792  95.188  95.264  1.00  0.00           H  
ATOM    434  HG3 GLN    31      86.073  93.794  94.335  1.00  0.00           H  
ATOM    435  CD  GLN    31      86.153  95.661  93.211  1.00  0.00           C  
ATOM    436  OE1 GLN    31      85.666  96.766  93.110  1.00  0.00           O  
ATOM    437  NE2 GLN    31      86.900  95.139  92.268  1.00  0.00           N  
ATOM    438 HE21 GLN    31      87.137  95.708  91.469  1.00  0.00           H  
ATOM    439 HE22 GLN    31      87.437  94.328  92.542  1.00  0.00           H  
ATOM    440  C   GLN    31      82.369  94.614  95.824  1.00  0.00           C  
ATOM    441  O   GLN    31      81.842  95.695  95.926  1.00  0.00           O  
ATOM    442  N   PRO    32      82.195  93.555  96.702  1.00  0.00           N  
ATOM    443  CD  PRO    32      82.539  92.085  96.619  1.00  0.00           C  
ATOM    444  HD2 PRO    32      83.578  91.861  96.862  1.00  0.00           H  
ATOM    445  HD3 PRO    32      82.400  91.668  95.622  1.00  0.00           H  
ATOM    446  CG  PRO    32      81.824  91.322  97.732  1.00  0.00           C  
ATOM    447  HG2 PRO    32      82.320  90.378  97.957  1.00  0.00           H  
ATOM    448  HG3 PRO    32      80.798  91.244  97.372  1.00  0.00           H  
ATOM    449  CB  PRO    32      81.832  92.420  98.872  1.00  0.00           C  
ATOM    450  HB2 PRO    32      82.745  92.397  99.467  1.00  0.00           H  
ATOM    451  HB3 PRO    32      81.041  92.251  99.601  1.00  0.00           H  
ATOM    452  CA  PRO    32      81.758  93.792  98.099  1.00  0.00           C  
ATOM    453  HA  PRO    32      80.716  94.034  97.891  1.00  0.00           H  
ATOM    454  C   PRO    32      82.536  94.927  98.860  1.00  0.00           C  
ATOM    455  O   PRO    32      83.773  95.100  98.697  1.00  0.00           O  
ATOM    456  N   TYR    33      81.819  95.768  99.657  1.00  0.00           N  
ATOM    457  H   TYR    33      80.813  95.693  99.604  1.00  0.00           H  
ATOM    458  CA  TYR    33      82.390  96.845 100.429  1.00  0.00           C  
ATOM    459  HA  TYR    33      82.854  97.464  99.662  1.00  0.00           H  
ATOM    460  CB  TYR    33      81.322  97.589 101.208  1.00  0.00           C  
ATOM    461  HB2 TYR    33      80.584  96.885 101.592  1.00  0.00           H  
ATOM    462  HB3 TYR    33      81.832  98.094 102.028  1.00  0.00           H  
ATOM    463  CG  TYR    33      80.582  98.604 100.403  1.00  0.00           C  
ATOM    464  CD1 TYR    33      81.034  99.919 100.229  1.00  0.00           C  
ATOM    465  HD1 TYR    33      82.006 100.132 100.650  1.00  0.00           H  
ATOM    466  CE1 TYR    33      80.358 100.896  99.547  1.00  0.00           C  
ATOM    467  HE1 TYR    33      80.838 101.854  99.413  1.00  0.00           H  
ATOM    468  CZ  TYR    33      79.055 100.613  99.018  1.00  0.00           C  
ATOM    469  OH  TYR    33      78.407 101.653  98.393  1.00  0.00           O  
ATOM    470  HH  TYR    33      77.511 101.388  98.174  1.00  0.00           H  
ATOM    471  CE2 TYR    33      78.512  99.328  99.194  1.00  0.00           C  
ATOM    472  HE2 TYR    33      77.582  99.067  98.711  1.00  0.00           H  
ATOM    473  CD2 TYR    33      79.287  98.330  99.895  1.00  0.00           C  
ATOM    474  HD2 TYR    33      78.819  97.360  99.976  1.00  0.00           H  
ATOM    475  C   TYR    33      83.525  96.422 101.402  1.00  0.00           C  
ATOM    476  O   TYR    33      84.531  97.129 101.510  1.00  0.00           O  
ATOM    477  N   GLY    34      83.434  95.277 102.153  1.00  0.00           N  
ATOM    478  H   GLY    34      82.573  94.761 102.039  1.00  0.00           H  
ATOM    479  CA  GLY    34      84.143  95.024 103.382  1.00  0.00           C  
ATOM    480  HA2 GLY    34      84.456  93.981 103.335  1.00  0.00           H  
ATOM    481  HA3 GLY    34      85.024  95.666 103.358  1.00  0.00           H  
ATOM    482  C   GLY    34      83.301  95.310 104.634  1.00  0.00           C  
ATOM    483  O   GLY    34      82.276  95.983 104.498  1.00  0.00           O  
ATOM    484  N   GLN    35      83.664  94.883 105.801  1.00  0.00           N  
ATOM    485  H   GLN    35      84.556  94.409 105.804  1.00  0.00           H  
ATOM    486  CA  GLN    35      83.017  95.265 107.092  1.00  0.00           C  
ATOM    487  HA  GLN    35      82.496  96.212 106.955  1.00  0.00           H  
ATOM    488  CB  GLN    35      81.869  94.253 107.437  1.00  0.00           C  
ATOM    489  HB2 GLN    35      81.226  94.196 106.558  1.00  0.00           H  
ATOM    490  HB3 GLN    35      82.381  93.303 107.588  1.00  0.00           H  
ATOM    491  CG  GLN    35      81.134  94.772 108.723  1.00  0.00           C  
ATOM    492  HG2 GLN    35      81.796  94.966 109.567  1.00  0.00           H  
ATOM    493  HG3 GLN    35      80.583  95.675 108.460  1.00  0.00           H  
ATOM    494  CD  GLN    35      80.129  93.737 109.215  1.00  0.00           C  
ATOM    495  OE1 GLN    35      80.440  92.737 109.917  1.00  0.00           O  
ATOM    496  NE2 GLN    35      78.912  93.838 108.801  1.00  0.00           N  
ATOM    497 HE21 GLN    35      78.703  94.619 108.195  1.00  0.00           H  
ATOM    498 HE22 GLN    35      78.309  93.101 109.137  1.00  0.00           H  
ATOM    499  C   GLN    35      83.991  95.518 108.280  1.00  0.00           C  
ATOM    500  O   GLN    35      84.326  94.649 109.041  1.00  0.00           O  
ATOM    501  N   GLN    36      84.536  96.720 108.496  1.00  0.00           N  
ATOM    502  H   GLN    36      85.235  96.720 109.224  1.00  0.00           H  
ATOM    503  CA  GLN    36      83.962  97.974 108.134  1.00  0.00           C  
ATOM    504  HA  GLN    36      82.940  98.102 108.490  1.00  0.00           H  
ATOM    505  CB  GLN    36      84.758  99.111 108.824  1.00  0.00           C  
ATOM    506  HB2 GLN    36      85.099  98.634 109.743  1.00  0.00           H  
ATOM    507  HB3 GLN    36      85.633  99.417 108.251  1.00  0.00           H  
ATOM    508  CG  GLN    36      83.897 100.349 109.055  1.00  0.00           C  
ATOM    509  HG2 GLN    36      84.001 100.928 108.137  1.00  0.00           H  
ATOM    510  HG3 GLN    36      82.833 100.203 109.236  1.00  0.00           H  
ATOM    511  CD  GLN    36      84.580 101.240 110.060  1.00  0.00           C  
ATOM    512  OE1 GLN    36      83.940 102.024 110.797  1.00  0.00           O  
ATOM    513  NE2 GLN    36      85.829 101.212 110.327  1.00  0.00           N  
ATOM    514 HE21 GLN    36      86.488 100.744 109.720  1.00  0.00           H  
ATOM    515 HE22 GLN    36      86.255 101.908 110.922  1.00  0.00           H  
ATOM    516  C   GLN    36      84.093  98.160 106.624  1.00  0.00           C  
ATOM    517  O   GLN    36      84.998  97.632 105.918  1.00  0.00           O  
ATOM    518  N   SER    37      83.109  98.905 106.092  1.00  0.00           N  
ATOM    519  H   SER    37      82.431  99.325 106.712  1.00  0.00           H  
ATOM    520  CA  SER    37      83.204  99.518 104.749  1.00  0.00           C  
ATOM    521  HA  SER    37      83.237  98.754 103.972  1.00  0.00           H  
ATOM    522  CB  SER    37      81.950 100.280 104.443  1.00  0.00           C  
ATOM    523  HB2 SER    37      81.068  99.640 104.462  1.00  0.00           H  
ATOM    524  HB3 SER    37      81.946 101.122 105.134  1.00  0.00           H  
ATOM    525  OG  SER    37      81.828 100.891 103.228  1.00  0.00           O  
ATOM    526  HG  SER    37      80.967 100.636 102.891  1.00  0.00           H  
ATOM    527  C   SER    37      84.368 100.422 104.473  1.00  0.00           C  
ATOM    528  O   SER    37      85.069 100.889 105.428  1.00  0.00           O  
ATOM    529  N   TYR    38      84.862 100.596 103.242  1.00  0.00           N  
ATOM    530  H   TYR    38      84.299 100.449 102.416  1.00  0.00           H  
ATOM    531  CA  TYR    38      86.070 101.394 102.936  1.00  0.00           C  
ATOM    532  HA  TYR    38      86.805 101.010 103.644  1.00  0.00           H  
ATOM    533  CB  TYR    38      86.444 101.108 101.457  1.00  0.00           C  
ATOM    534  HB2 TYR    38      87.238 101.786 101.143  1.00  0.00           H  
ATOM    535  HB3 TYR    38      86.967 100.154 101.396  1.00  0.00           H  
ATOM    536  CG  TYR    38      85.477 101.237 100.336  1.00  0.00           C  
ATOM    537  CD1 TYR    38      84.887 102.472 100.014  1.00  0.00           C  
ATOM    538  HD1 TYR    38      85.050 103.388 100.562  1.00  0.00           H  
ATOM    539  CE1 TYR    38      83.910 102.546  99.029  1.00  0.00           C  
ATOM    540  HE1 TYR    38      83.540 103.503  98.693  1.00  0.00           H  
ATOM    541  CZ  TYR    38      83.617 101.457  98.225  1.00  0.00           C  
ATOM    542  OH  TYR    38      82.816 101.585  97.090  1.00  0.00           O  
ATOM    543  HH  TYR    38      82.541 100.722  96.771  1.00  0.00           H  
ATOM    544  CE2 TYR    38      84.075 100.244  98.677  1.00  0.00           C  
ATOM    545  HE2 TYR    38      83.854  99.469  97.958  1.00  0.00           H  
ATOM    546  CD2 TYR    38      84.972 100.053  99.739  1.00  0.00           C  
ATOM    547  HD2 TYR    38      85.253  99.060 100.055  1.00  0.00           H  
ATOM    548  C   TYR    38      85.882 102.866 103.353  1.00  0.00           C  
ATOM    549  O   TYR    38      84.747 103.363 103.531  1.00  0.00           O  
ATOM    550  N   SER    39      86.996 103.469 103.786  1.00  0.00           N  
ATOM    551  H   SER    39      87.765 102.822 103.682  1.00  0.00           H  
ATOM    552  CA  SER    39      87.195 104.735 104.467  1.00  0.00           C  
ATOM    553  HA  SER    39      86.753 104.689 105.463  1.00  0.00           H  
ATOM    554  CB  SER    39      88.727 105.017 104.657  1.00  0.00           C  
ATOM    555  HB2 SER    39      89.279 104.222 105.158  1.00  0.00           H  
ATOM    556  HB3 SER    39      89.100 105.140 103.640  1.00  0.00           H  
ATOM    557  OG  SER    39      89.066 106.234 105.329  1.00  0.00           O  
ATOM    558  HG  SER    39      89.103 106.148 106.285  1.00  0.00           H  
ATOM    559  C   SER    39      86.592 105.957 103.750  1.00  0.00           C  
ATOM    560  O   SER    39      86.699 106.139 102.541  1.00  0.00           O  
ATOM    561  N   GLY    40      86.045 106.852 104.545  1.00  0.00           N  
ATOM    562  H   GLY    40      86.140 106.787 105.548  1.00  0.00           H  
ATOM    563  CA  GLY    40      85.539 108.183 104.217  1.00  0.00           C  
ATOM    564  HA2 GLY    40      84.842 108.075 103.385  1.00  0.00           H  
ATOM    565  HA3 GLY    40      85.104 108.655 105.098  1.00  0.00           H  
ATOM    566  C   GLY    40      86.712 109.068 103.998  1.00  0.00           C  
ATOM    567  O   GLY    40      87.391 109.454 104.972  1.00  0.00           O  
ATOM    568  N   TYR    41      87.133 109.466 102.771  1.00  0.00           N  
ATOM    569  H   TYR    41      87.989 110.000 102.717  1.00  0.00           H  
ATOM    570  CA  TYR    41      86.427 109.144 101.502  1.00  0.00           C  
ATOM    571  HA  TYR    41      86.064 108.122 101.399  1.00  0.00           H  
ATOM    572  CB  TYR    41      85.334 110.155 101.112  1.00  0.00           C  
ATOM    573  HB2 TYR    41      85.747 111.148 100.930  1.00  0.00           H  
ATOM    574  HB3 TYR    41      84.923 109.799 100.167  1.00  0.00           H  
ATOM    575  CG  TYR    41      84.134 110.379 102.025  1.00  0.00           C  
ATOM    576  CD1 TYR    41      82.923 109.790 101.723  1.00  0.00           C  
ATOM    577  HD1 TYR    41      82.801 109.229 100.808  1.00  0.00           H  
ATOM    578  CE1 TYR    41      81.836 109.959 102.603  1.00  0.00           C  
ATOM    579  HE1 TYR    41      80.909 109.461 102.356  1.00  0.00           H  
ATOM    580  CZ  TYR    41      81.972 110.681 103.827  1.00  0.00           C  
ATOM    581  OH  TYR    41      81.015 110.655 104.754  1.00  0.00           O  
ATOM    582  HH  TYR    41      80.547 109.823 104.649  1.00  0.00           H  
ATOM    583  CE2 TYR    41      83.147 111.376 104.052  1.00  0.00           C  
ATOM    584  HE2 TYR    41      83.260 112.010 104.920  1.00  0.00           H  
ATOM    585  CD2 TYR    41      84.232 111.230 103.183  1.00  0.00           C  
ATOM    586  HD2 TYR    41      85.169 111.721 103.399  1.00  0.00           H  
ATOM    587  C   TYR    41      87.461 109.255 100.358  1.00  0.00           C  
ATOM    588  O   TYR    41      88.361 110.115 100.465  1.00  0.00           O  
ATOM    589  N   SER    42      87.194 108.470  99.264  1.00  0.00           N  
ATOM    590  H   SER    42      86.460 107.778  99.214  1.00  0.00           H  
ATOM    591  CA  SER    42      88.081 108.648  98.062  1.00  0.00           C  
ATOM    592  HA  SER    42      89.005 109.166  98.319  1.00  0.00           H  
ATOM    593  CB  SER    42      88.431 107.266  97.510  1.00  0.00           C  
ATOM    594  HB2 SER    42      88.711 106.614  98.338  1.00  0.00           H  
ATOM    595  HB3 SER    42      87.585 106.821  96.986  1.00  0.00           H  
ATOM    596  OG  SER    42      89.572 107.308  96.708  1.00  0.00           O  
ATOM    597  HG  SER    42      89.599 106.387  96.438  1.00  0.00           H  
ATOM    598  C   SER    42      87.222 109.404  96.952  1.00  0.00           C  
ATOM    599  O   SER    42      86.123 108.905  96.608  1.00  0.00           O  
ATOM    600  N   GLN    43      87.579 110.664  96.608  1.00  0.00           N  
ATOM    601  H   GLN    43      88.338 111.128  97.086  1.00  0.00           H  
ATOM    602  CA  GLN    43      86.745 111.659  95.936  1.00  0.00           C  
ATOM    603  HA  GLN    43      86.069 111.254  95.183  1.00  0.00           H  
ATOM    604  CB  GLN    43      85.648 112.293  96.890  1.00  0.00           C  
ATOM    605  HB2 GLN    43      85.083 112.971  96.251  1.00  0.00           H  
ATOM    606  HB3 GLN    43      84.798 111.667  97.165  1.00  0.00           H  
ATOM    607  CG  GLN    43      86.245 113.018  98.114  1.00  0.00           C  
ATOM    608  HG2 GLN    43      86.708 112.216  98.688  1.00  0.00           H  
ATOM    609  HG3 GLN    43      87.035 113.703  97.806  1.00  0.00           H  
ATOM    610  CD  GLN    43      85.221 113.834  98.916  1.00  0.00           C  
ATOM    611  OE1 GLN    43      84.149 113.338  99.215  1.00  0.00           O  
ATOM    612  NE2 GLN    43      85.677 114.956  99.473  1.00  0.00           N  
ATOM    613 HE21 GLN    43      86.418 115.508  99.065  1.00  0.00           H  
ATOM    614 HE22 GLN    43      85.111 115.378 100.196  1.00  0.00           H  
ATOM    615  C   GLN    43      87.640 112.767  95.210  1.00  0.00           C  
ATOM    616  O   GLN    43      87.261 113.932  95.060  1.00  0.00           O  
ATOM    617  N   SER    44      88.796 112.410  94.658  1.00  0.00           N  
ATOM    618  H   SER    44      89.057 111.436  94.704  1.00  0.00           H  
ATOM    619  CA  SER    44      89.623 113.238  93.767  1.00  0.00           C  
ATOM    620  HA  SER    44      89.675 114.208  94.261  1.00  0.00           H  
ATOM    621  CB  SER    44      91.059 112.710  93.840  1.00  0.00           C  
ATOM    622  HB2 SER    44      91.477 112.697  94.847  1.00  0.00           H  
ATOM    623  HB3 SER    44      90.962 111.682  93.492  1.00  0.00           H  
ATOM    624  OG  SER    44      91.929 113.389  93.020  1.00  0.00           O  
ATOM    625  HG  SER    44      92.812 113.271  93.380  1.00  0.00           H  
ATOM    626  C   SER    44      89.116 113.326  92.310  1.00  0.00           C  
ATOM    627  O   SER    44      88.427 112.438  91.832  1.00  0.00           O  
ATOM    628  N   THR    45      89.459 114.539  91.734  1.00  0.00           N  
ATOM    629  H   THR    45      90.165 115.153  92.115  1.00  0.00           H  
ATOM    630  CA  THR    45      89.046 114.838  90.346  1.00  0.00           C  
ATOM    631  HA  THR    45      88.230 114.145  90.140  1.00  0.00           H  
ATOM    632  CB  THR    45      88.471 116.252  90.209  1.00  0.00           C  
ATOM    633  HB  THR    45      88.002 116.459  89.247  1.00  0.00           H  
ATOM    634  CG2 THR    45      87.253 116.454  91.140  1.00  0.00           C  
ATOM    635 HG21 THR    45      87.447 116.464  92.212  1.00  0.00           H  
ATOM    636 HG22 THR    45      86.786 117.385  90.819  1.00  0.00           H  
ATOM    637 HG23 THR    45      86.571 115.605  91.187  1.00  0.00           H  
ATOM    638  OG1 THR    45      89.315 117.356  90.557  1.00  0.00           O  
ATOM    639  HG1 THR    45      90.186 117.139  90.217  1.00  0.00           H  
ATOM    640  C   THR    45      90.054 114.446  89.310  1.00  0.00           C  
ATOM    641  O   THR    45      89.714 114.458  88.091  1.00  0.00           O  
ATOM    642  N   ASP    46      91.212 113.926  89.661  1.00  0.00           N  
ATOM    643  H   ASP    46      91.372 113.864  90.656  1.00  0.00           H  
ATOM    644  CA  ASP    46      92.322 113.520  88.749  1.00  0.00           C  
ATOM    645  HA  ASP    46      92.351 114.114  87.836  1.00  0.00           H  
ATOM    646  CB  ASP    46      93.740 113.580  89.504  1.00  0.00           C  
ATOM    647  HB2 ASP    46      93.873 114.643  89.704  1.00  0.00           H  
ATOM    648  HB3 ASP    46      93.652 113.002  90.424  1.00  0.00           H  
ATOM    649  CG  ASP    46      94.959 113.120  88.725  1.00  0.00           C  
ATOM    650  OD1 ASP    46      96.017 112.847  89.359  1.00  0.00           O  
ATOM    651  OD2 ASP    46      94.995 113.100  87.478  1.00  0.00           O  
ATOM    652  C   ASP    46      92.011 112.089  88.313  1.00  0.00           C  
ATOM    653  O   ASP    46      92.016 111.172  89.152  1.00  0.00           O  
ATOM    654  N   THR    47      91.870 111.906  86.946  1.00  0.00           N  
ATOM    655  H   THR    47      91.907 112.745  86.384  1.00  0.00           H  
ATOM    656  CA  THR    47      91.853 110.625  86.269  1.00  0.00           C  
ATOM    657  HA  THR    47      91.753 109.800  86.975  1.00  0.00           H  
ATOM    658  CB  THR    47      90.690 110.565  85.289  1.00  0.00           C  
ATOM    659  HB  THR    47      90.604 109.560  84.877  1.00  0.00           H  
ATOM    660  CG2 THR    47      89.368 110.846  85.901  1.00  0.00           C  
ATOM    661 HG21 THR    47      89.326 110.507  86.937  1.00  0.00           H  
ATOM    662 HG22 THR    47      89.169 111.917  85.892  1.00  0.00           H  
ATOM    663 HG23 THR    47      88.625 110.270  85.349  1.00  0.00           H  
ATOM    664  OG1 THR    47      90.897 111.509  84.318  1.00  0.00           O  
ATOM    665  HG1 THR    47      90.314 111.211  83.615  1.00  0.00           H  
ATOM    666  C   THR    47      93.056 110.335  85.505  1.00  0.00           C  
ATOM    667  O   THR    47      93.087 109.302  84.917  1.00  0.00           O  
ATOM    668  N   SER    48      94.208 111.080  85.545  1.00  0.00           N  
ATOM    669  H   SER    48      94.220 111.831  86.220  1.00  0.00           H  
ATOM    670  CA  SER    48      95.483 110.802  84.853  1.00  0.00           C  
ATOM    671  HA  SER    48      95.129 110.575  83.847  1.00  0.00           H  
ATOM    672  CB  SER    48      96.326 111.997  84.733  1.00  0.00           C  
ATOM    673  HB2 SER    48      97.022 111.679  83.956  1.00  0.00           H  
ATOM    674  HB3 SER    48      95.622 112.785  84.465  1.00  0.00           H  
ATOM    675  OG  SER    48      96.957 112.245  85.955  1.00  0.00           O  
ATOM    676  HG  SER    48      96.271 112.536  86.560  1.00  0.00           H  
ATOM    677  C   SER    48      96.221 109.597  85.369  1.00  0.00           C  
ATOM    678  O   SER    48      96.282 109.376  86.562  1.00  0.00           O  
ATOM    679  N   GLY    49      96.771 108.854  84.440  1.00  0.00           N  
ATOM    680  H   GLY    49      96.601 109.093  83.474  1.00  0.00           H  
ATOM    681  CA  GLY    49      97.501 107.575  84.749  1.00  0.00           C  
ATOM    682  HA2 GLY    49      97.955 107.048  83.909  1.00  0.00           H  
ATOM    683  HA3 GLY    49      98.355 107.806  85.385  1.00  0.00           H  
ATOM    684  C   GLY    49      96.666 106.509  85.449  1.00  0.00           C  
ATOM    685  O   GLY    49      95.530 106.247  85.046  1.00  0.00           O  
ATOM    686  N   TYR    50      97.049 106.036  86.629  1.00  0.00           N  
ATOM    687  H   TYR    50      96.478 105.299  87.018  1.00  0.00           H  
ATOM    688  CA  TYR    50      98.319 106.365  87.333  1.00  0.00           C  
ATOM    689  HA  TYR    50      98.241 107.453  87.343  1.00  0.00           H  
ATOM    690  CB  TYR    50      98.181 105.736  88.778  1.00  0.00           C  
ATOM    691  HB2 TYR    50      97.228 106.110  89.152  1.00  0.00           H  
ATOM    692  HB3 TYR    50      98.243 104.648  88.764  1.00  0.00           H  
ATOM    693  CG  TYR    50      99.228 106.170  89.699  1.00  0.00           C  
ATOM    694  CD1 TYR    50     100.477 105.535  89.819  1.00  0.00           C  
ATOM    695  HD1 TYR    50     100.702 104.687  89.189  1.00  0.00           H  
ATOM    696  CE1 TYR    50     101.464 105.996  90.719  1.00  0.00           C  
ATOM    697  HE1 TYR    50     102.356 105.401  90.850  1.00  0.00           H  
ATOM    698  CZ  TYR    50     101.256 107.156  91.488  1.00  0.00           C  
ATOM    699  OH  TYR    50     102.177 107.676  92.323  1.00  0.00           O  
ATOM    700  HH  TYR    50     102.819 107.018  92.600  1.00  0.00           H  
ATOM    701  CE2 TYR    50     100.034 107.844  91.437  1.00  0.00           C  
ATOM    702  HE2 TYR    50      99.867 108.782  91.946  1.00  0.00           H  
ATOM    703  CD2 TYR    50      99.011 107.279  90.620  1.00  0.00           C  
ATOM    704  HD2 TYR    50      98.015 107.695  90.585  1.00  0.00           H  
ATOM    705  C   TYR    50      99.576 105.893  86.549  1.00  0.00           C  
ATOM    706  O   TYR    50      99.525 104.805  85.942  1.00  0.00           O  
ATOM    707  N   GLY    51     100.736 106.512  86.694  1.00  0.00           N  
ATOM    708  H   GLY    51     101.527 105.996  86.336  1.00  0.00           H  
ATOM    709  CA  GLY    51     101.001 107.761  87.368  1.00  0.00           C  
ATOM    710  HA2 GLY    51     100.668 108.558  86.703  1.00  0.00           H  
ATOM    711  HA3 GLY    51     100.431 107.907  88.286  1.00  0.00           H  
ATOM    712  C   GLY    51     102.484 107.907  87.632  1.00  0.00           C  
ATOM    713  O   GLY    51     103.186 106.983  88.059  1.00  0.00           O  
ATOM    714  N   GLN    52     102.966 109.116  87.506  1.00  0.00           N  
ATOM    715  H   GLN    52     102.288 109.854  87.379  1.00  0.00           H  
ATOM    716  CA  GLN    52     104.439 109.457  87.835  1.00  0.00           C  
ATOM    717  HA  GLN    52     104.655 110.482  87.535  1.00  0.00           H  
ATOM    718  CB  GLN    52     104.676 109.357  89.433  1.00  0.00           C  
ATOM    719  HB2 GLN    52     104.739 108.315  89.747  1.00  0.00           H  
ATOM    720  HB3 GLN    52     105.657 109.785  89.638  1.00  0.00           H  
ATOM    721  CG  GLN    52     103.588 110.096  90.176  1.00  0.00           C  
ATOM    722  HG2 GLN    52     103.366 111.044  89.686  1.00  0.00           H  
ATOM    723  HG3 GLN    52     102.682 109.499  90.073  1.00  0.00           H  
ATOM    724  CD  GLN    52     103.748 110.310  91.631  1.00  0.00           C  
ATOM    725  OE1 GLN    52     104.456 109.589  92.382  1.00  0.00           O  
ATOM    726  NE2 GLN    52     103.122 111.264  92.155  1.00  0.00           N  
ATOM    727 HE21 GLN    52     102.451 111.727  91.558  1.00  0.00           H  
ATOM    728 HE22 GLN    52     103.221 111.256  93.160  1.00  0.00           H  
ATOM    729  C   GLN    52     105.478 108.654  86.995  1.00  0.00           C  
ATOM    730  O   GLN    52     106.161 107.875  87.696  1.00  0.00           O  
ATOM    731  N   SER    53     105.528 108.624  85.640  1.00  0.00           N  
ATOM    732  H   SER    53     106.333 108.074  85.377  1.00  0.00           H  
ATOM    733  CA  SER    53     104.791 109.463  84.664  1.00  0.00           C  
ATOM    734  HA  SER    53     104.896 110.520  84.911  1.00  0.00           H  
ATOM    735  CB  SER    53     105.412 109.234  83.255  1.00  0.00           C  
ATOM    736  HB2 SER    53     106.468 109.496  83.318  1.00  0.00           H  
ATOM    737  HB3 SER    53     105.212 108.220  82.909  1.00  0.00           H  
ATOM    738  OG  SER    53     104.734 110.142  82.385  1.00  0.00           O  
ATOM    739  HG  SER    53     105.126 109.862  81.554  1.00  0.00           H  
ATOM    740  C   SER    53     103.289 109.044  84.485  1.00  0.00           C  
ATOM    741  O   SER    53     102.937 107.909  84.509  1.00  0.00           O  
ATOM    742  N   SER    54     102.480 110.108  84.285  1.00  0.00           N  
ATOM    743  H   SER    54     102.918 111.011  84.398  1.00  0.00           H  
ATOM    744  CA  SER    54     101.017 110.004  83.922  1.00  0.00           C  
ATOM    745  HA  SER    54     100.539 109.171  84.439  1.00  0.00           H  
ATOM    746  CB  SER    54     100.347 111.277  84.496  1.00  0.00           C  
ATOM    747  HB2 SER    54     100.713 112.007  83.773  1.00  0.00           H  
ATOM    748  HB3 SER    54      99.271 111.159  84.370  1.00  0.00           H  
ATOM    749  OG  SER    54     100.694 111.613  85.838  1.00  0.00           O  
ATOM    750  HG  SER    54     101.443 112.191  85.680  1.00  0.00           H  
ATOM    751  C   SER    54     100.757 109.894  82.432  1.00  0.00           C  
ATOM    752  O   SER    54      99.601 110.047  82.023  1.00  0.00           O  
ATOM    753  N   TYR    55     101.868 109.622  81.586  1.00  0.00           N  
ATOM    754  H   TYR    55     102.792 109.649  81.992  1.00  0.00           H  
ATOM    755  CA  TYR    55     101.780 109.776  80.129  1.00  0.00           C  
ATOM    756  HA  TYR    55     100.724 109.861  79.872  1.00  0.00           H  
ATOM    757  CB  TYR    55     102.471 111.070  79.767  1.00  0.00           C  
ATOM    758  HB2 TYR    55     103.493 111.106  80.143  1.00  0.00           H  
ATOM    759  HB3 TYR    55     102.539 111.023  78.680  1.00  0.00           H  
ATOM    760  CG  TYR    55     101.745 112.287  80.264  1.00  0.00           C  
ATOM    761  CD1 TYR    55     102.365 113.150  81.217  1.00  0.00           C  
ATOM    762  HD1 TYR    55     103.415 113.107  81.462  1.00  0.00           H  
ATOM    763  CE1 TYR    55     101.710 114.274  81.809  1.00  0.00           C  
ATOM    764  HE1 TYR    55     102.248 115.022  82.372  1.00  0.00           H  
ATOM    765  CZ  TYR    55     100.317 114.321  81.662  1.00  0.00           C  
ATOM    766  OH  TYR    55      99.475 115.215  82.279  1.00  0.00           O  
ATOM    767  HH  TYR    55      98.597 114.989  81.966  1.00  0.00           H  
ATOM    768  CE2 TYR    55      99.694 113.542  80.648  1.00  0.00           C  
ATOM    769  HE2 TYR    55      98.635 113.633  80.459  1.00  0.00           H  
ATOM    770  CD2 TYR    55     100.404 112.524  80.033  1.00  0.00           C  
ATOM    771  HD2 TYR    55      99.881 111.790  79.438  1.00  0.00           H  
ATOM    772  C   TYR    55     102.382 108.546  79.522  1.00  0.00           C  
ATOM    773  O   TYR    55     103.520 108.201  79.837  1.00  0.00           O  
ATOM    774  N   SER    56     101.740 107.722  78.715  1.00  0.00           N  
ATOM    775  H   SER    56     102.239 106.921  78.354  1.00  0.00           H  
ATOM    776  CA  SER    56     100.326 107.807  78.307  1.00  0.00           C  
ATOM    777  HA  SER    56     100.053 107.134  77.495  1.00  0.00           H  
ATOM    778  CB  SER    56      99.445 107.444  79.489  1.00  0.00           C  
ATOM    779  HB2 SER    56      99.391 108.347  80.097  1.00  0.00           H  
ATOM    780  HB3 SER    56      98.439 107.316  79.091  1.00  0.00           H  
ATOM    781  OG  SER    56      99.751 106.321  80.253  1.00  0.00           O  
ATOM    782  HG  SER    56      99.514 105.479  79.856  1.00  0.00           H  
ATOM    783  C   SER    56      99.913 109.143  77.722  1.00  0.00           C  
ATOM    784  O   SER    56      98.894 109.676  78.173  1.00  0.00           O  
ATOM    785  N   SER    57     100.577 109.759  76.730  1.00  0.00           N  
ATOM    786  H   SER    57     100.205 110.650  76.434  1.00  0.00           H  
ATOM    787  CA  SER    57     101.479 109.056  75.770  1.00  0.00           C  
ATOM    788  HA  SER    57     101.760 108.050  76.081  1.00  0.00           H  
ATOM    789  CB  SER    57     100.735 108.948  74.459  1.00  0.00           C  
ATOM    790  HB2 SER    57     101.345 108.593  73.628  1.00  0.00           H  
ATOM    791  HB3 SER    57      99.849 108.326  74.590  1.00  0.00           H  
ATOM    792  OG  SER    57     100.301 110.173  73.949  1.00  0.00           O  
ATOM    793  HG  SER    57      99.342 110.217  73.935  1.00  0.00           H  
ATOM    794  C   SER    57     102.810 109.834  75.505  1.00  0.00           C  
ATOM    795  O   SER    57     103.023 110.923  75.952  1.00  0.00           O  
ATOM    796  N   TYR    58     103.689 109.297  74.686  1.00  0.00           N  
ATOM    797  H   TYR    58     103.587 108.384  74.266  1.00  0.00           H  
ATOM    798  CA  TYR    58     104.904 109.894  74.193  1.00  0.00           C  
ATOM    799  HA  TYR    58     105.019 110.876  74.651  1.00  0.00           H  
ATOM    800  CB  TYR    58     106.094 109.095  74.705  1.00  0.00           C  
ATOM    801  HB2 TYR    58     105.974 108.096  74.285  1.00  0.00           H  
ATOM    802  HB3 TYR    58     106.983 109.541  74.258  1.00  0.00           H  
ATOM    803  CG  TYR    58     106.292 109.068  76.197  1.00  0.00           C  
ATOM    804  CD1 TYR    58     106.491 110.224  76.892  1.00  0.00           C  
ATOM    805  HD1 TYR    58     106.441 111.171  76.376  1.00  0.00           H  
ATOM    806  CE1 TYR    58     106.742 110.211  78.259  1.00  0.00           C  
ATOM    807  HE1 TYR    58     106.889 111.136  78.797  1.00  0.00           H  
ATOM    808  CZ  TYR    58     106.607 108.992  78.917  1.00  0.00           C  
ATOM    809  OH  TYR    58     106.743 108.949  80.257  1.00  0.00           O  
ATOM    810  HH  TYR    58     107.238 108.189  80.571  1.00  0.00           H  
ATOM    811  CE2 TYR    58     106.323 107.776  78.184  1.00  0.00           C  
ATOM    812  HE2 TYR    58     106.205 106.811  78.655  1.00  0.00           H  
ATOM    813  CD2 TYR    58     106.172 107.769  76.810  1.00  0.00           C  
ATOM    814  HD2 TYR    58     106.001 106.845  76.277  1.00  0.00           H  
ATOM    815  C   TYR    58     104.903 110.089  72.663  1.00  0.00           C  
ATOM    816  O   TYR    58     105.595 109.311  71.934  1.00  0.00           O  
ATOM    817  N   GLY    59     104.157 111.042  72.035  1.00  0.00           N  
ATOM    818  H   GLY    59     104.152 111.053  71.025  1.00  0.00           H  
ATOM    819  CA  GLY    59     103.191 111.938  72.710  1.00  0.00           C  
ATOM    820  HA2 GLY    59     102.607 112.488  71.971  1.00  0.00           H  
ATOM    821  HA3 GLY    59     102.505 111.333  73.302  1.00  0.00           H  
ATOM    822  C   GLY    59     103.816 113.011  73.530  1.00  0.00           C  
ATOM    823  O   GLY    59     105.052 113.209  73.406  1.00  0.00           O  
ATOM    824  N   GLN    60     103.095 113.790  74.308  1.00  0.00           N  
ATOM    825  H   GLN    60     103.569 114.518  74.822  1.00  0.00           H  
ATOM    826  CA  GLN    60     101.620 113.700  74.489  1.00  0.00           C  
ATOM    827  HA  GLN    60     101.464 112.626  74.587  1.00  0.00           H  
ATOM    828  CB  GLN    60     101.183 114.461  75.774  1.00  0.00           C  
ATOM    829  HB2 GLN    60     101.390 115.530  75.710  1.00  0.00           H  
ATOM    830  HB3 GLN    60     100.106 114.297  75.793  1.00  0.00           H  
ATOM    831  CG  GLN    60     101.613 113.845  77.069  1.00  0.00           C  
ATOM    832  HG2 GLN    60     100.931 114.240  77.822  1.00  0.00           H  
ATOM    833  HG3 GLN    60     101.553 112.767  76.921  1.00  0.00           H  
ATOM    834  CD  GLN    60     102.959 114.091  77.599  1.00  0.00           C  
ATOM    835  OE1 GLN    60     103.268 115.133  78.158  1.00  0.00           O  
ATOM    836  NE2 GLN    60     103.920 113.178  77.338  1.00  0.00           N  
ATOM    837 HE21 GLN    60     103.666 112.413  76.729  1.00  0.00           H  
ATOM    838 HE22 GLN    60     104.898 113.247  77.580  1.00  0.00           H  
ATOM    839  C   GLN    60     100.834 114.161  73.218  1.00  0.00           C  
ATOM    840  O   GLN    60     101.496 114.660  72.328  1.00  0.00           O  
ATOM    841  N   SER    61      99.592 113.799  73.181  1.00  0.00           N  
ATOM    842  H   SER    61      99.081 113.441  73.975  1.00  0.00           H  
ATOM    843  CA  SER    61      98.693 113.966  72.024  1.00  0.00           C  
ATOM    844  HA  SER    61      99.135 114.673  71.322  1.00  0.00           H  
ATOM    845  CB  SER    61      98.549 112.550  71.430  1.00  0.00           C  
ATOM    846  HB2 SER    61      99.467 112.342  70.880  1.00  0.00           H  
ATOM    847  HB3 SER    61      98.544 111.781  72.203  1.00  0.00           H  
ATOM    848  OG  SER    61      97.473 112.498  70.534  1.00  0.00           O  
ATOM    849  HG  SER    61      97.805 112.093  69.729  1.00  0.00           H  
ATOM    850  C   SER    61      97.314 114.501  72.446  1.00  0.00           C  
ATOM    851  O   SER    61      96.866 114.268  73.571  1.00  0.00           O  
ATOM    852  N   GLN    62      96.731 115.391  71.587  1.00  0.00           N  
ATOM    853  H   GLN    62      97.245 115.595  70.742  1.00  0.00           H  
ATOM    854  CA  GLN    62      95.438 115.783  71.724  1.00  0.00           C  
ATOM    855  HA  GLN    62      95.316 115.969  72.791  1.00  0.00           H  
ATOM    856  CB  GLN    62      95.074 116.968  70.848  1.00  0.00           C  
ATOM    857  HB2 GLN    62      95.346 116.688  69.830  1.00  0.00           H  
ATOM    858  HB3 GLN    62      94.009 117.159  70.978  1.00  0.00           H  
ATOM    859  CG  GLN    62      95.722 118.335  71.079  1.00  0.00           C  
ATOM    860  HG2 GLN    62      96.793 118.334  70.876  1.00  0.00           H  
ATOM    861  HG3 GLN    62      95.247 119.067  70.426  1.00  0.00           H  
ATOM    862  CD  GLN    62      95.552 118.839  72.547  1.00  0.00           C  
ATOM    863  OE1 GLN    62      94.689 118.485  73.323  1.00  0.00           O  
ATOM    864  NE2 GLN    62      96.366 119.748  72.999  1.00  0.00           N  
ATOM    865 HE21 GLN    62      96.381 119.975  73.983  1.00  0.00           H  
ATOM    866 HE22 GLN    62      97.122 120.038  72.396  1.00  0.00           H  
ATOM    867  C   GLN    62      94.451 114.603  71.449  1.00  0.00           C  
ATOM    868  O   GLN    62      93.306 114.627  71.781  1.00  0.00           O  
ATOM    869  N   ASN    63      94.911 113.543  70.735  1.00  0.00           N  
ATOM    870  H   ASN    63      95.862 113.573  70.398  1.00  0.00           H  
ATOM    871  CA  ASN    63      94.126 112.308  70.556  1.00  0.00           C  
ATOM    872  HA  ASN    63      93.098 112.610  70.358  1.00  0.00           H  
ATOM    873  CB  ASN    63      94.597 111.715  69.245  1.00  0.00           C  
ATOM    874  HB2 ASN    63      94.566 112.408  68.405  1.00  0.00           H  
ATOM    875  HB3 ASN    63      95.611 111.318  69.293  1.00  0.00           H  
ATOM    876  CG  ASN    63      93.583 110.708  68.878  1.00  0.00           C  
ATOM    877  OD1 ASN    63      92.470 110.980  68.505  1.00  0.00           O  
ATOM    878  ND2 ASN    63      94.045 109.473  69.132  1.00  0.00           N  
ATOM    879 HD21 ASN    63      93.376 108.722  69.039  1.00  0.00           H  
ATOM    880 HD22 ASN    63      95.054 109.477  69.109  1.00  0.00           H  
ATOM    881  C   ASN    63      94.145 111.302  71.751  1.00  0.00           C  
ATOM    882  O   ASN    63      93.118 110.657  72.101  1.00  0.00           O  
ATOM    883  N   THR    64      95.385 111.024  72.310  1.00  0.00           N  
ATOM    884  H   THR    64      96.201 111.489  71.939  1.00  0.00           H  
ATOM    885  CA  THR    64      95.532 109.855  73.305  1.00  0.00           C  
ATOM    886  HA  THR    64      94.514 109.556  73.556  1.00  0.00           H  
ATOM    887  CB  THR    64      96.188 108.613  72.566  1.00  0.00           C  
ATOM    888  HB  THR    64      97.093 108.955  72.064  1.00  0.00           H  
ATOM    889  CG2 THR    64      96.526 107.415  73.569  1.00  0.00           C  
ATOM    890 HG21 THR    64      97.391 107.612  74.202  1.00  0.00           H  
ATOM    891 HG22 THR    64      95.785 107.284  74.357  1.00  0.00           H  
ATOM    892 HG23 THR    64      96.665 106.580  72.882  1.00  0.00           H  
ATOM    893  OG1 THR    64      95.347 108.140  71.533  1.00  0.00           O  
ATOM    894  HG1 THR    64      95.548 108.660  70.752  1.00  0.00           H  
ATOM    895  C   THR    64      96.384 110.347  74.495  1.00  0.00           C  
ATOM    896  O   THR    64      97.624 110.418  74.358  1.00  0.00           O  
ATOM    897  N   GLY    65      95.946 110.855  75.629  1.00  0.00           N  
ATOM    898  H   GLY    65      96.679 111.261  76.193  1.00  0.00           H  
ATOM    899  CA  GLY    65      94.542 110.923  76.056  1.00  0.00           C  
ATOM    900  HA2 GLY    65      94.017 109.969  76.087  1.00  0.00           H  
ATOM    901  HA3 GLY    65      94.545 111.230  77.102  1.00  0.00           H  
ATOM    902  C   GLY    65      93.793 111.908  75.139  1.00  0.00           C  
ATOM    903  O   GLY    65      94.432 112.835  74.544  1.00  0.00           O  
ATOM    904  N   TYR    66      92.499 111.622  74.943  1.00  0.00           N  
ATOM    905  H   TYR    66      92.108 110.884  75.512  1.00  0.00           H  
ATOM    906  CA  TYR    66      91.646 112.505  74.154  1.00  0.00           C  
ATOM    907  HA  TYR    66      92.098 112.778  73.200  1.00  0.00           H  
ATOM    908  CB  TYR    66      90.330 111.711  73.972  1.00  0.00           C  
ATOM    909  HB2 TYR    66      90.546 110.842  73.349  1.00  0.00           H  
ATOM    910  HB3 TYR    66      90.108 111.333  74.970  1.00  0.00           H  
ATOM    911  CG  TYR    66      89.180 112.415  73.319  1.00  0.00           C  
ATOM    912  CD1 TYR    66      89.140 112.575  71.914  1.00  0.00           C  
ATOM    913  HD1 TYR    66      90.000 112.148  71.421  1.00  0.00           H  
ATOM    914  CE1 TYR    66      88.085 113.341  71.301  1.00  0.00           C  
ATOM    915  HE1 TYR    66      88.078 113.505  70.233  1.00  0.00           H  
ATOM    916  CZ  TYR    66      87.122 113.987  72.047  1.00  0.00           C  
ATOM    917  OH  TYR    66      86.098 114.613  71.366  1.00  0.00           O  
ATOM    918  HH  TYR    66      86.485 115.221  70.732  1.00  0.00           H  
ATOM    919  CE2 TYR    66      87.131 113.736  73.400  1.00  0.00           C  
ATOM    920  HE2 TYR    66      86.377 114.238  73.988  1.00  0.00           H  
ATOM    921  CD2 TYR    66      88.125 113.030  74.063  1.00  0.00           C  
ATOM    922  HD2 TYR    66      88.172 112.999  75.141  1.00  0.00           H  
ATOM    923  C   TYR    66      91.518 113.842  74.920  1.00  0.00           C  
ATOM    924  O   TYR    66      91.213 113.863  76.132  1.00  0.00           O  
ATOM    925  N   GLY    67      91.815 114.911  74.172  1.00  0.00           N  
ATOM    926  H   GLY    67      92.205 114.765  73.252  1.00  0.00           H  
ATOM    927  CA  GLY    67      91.887 116.272  74.732  1.00  0.00           C  
ATOM    928  HA2 GLY    67      91.394 116.220  75.703  1.00  0.00           H  
ATOM    929  HA3 GLY    67      92.934 116.570  74.779  1.00  0.00           H  
ATOM    930  C   GLY    67      91.122 117.245  73.828  1.00  0.00           C  
ATOM    931  O   GLY    67      89.937 117.159  73.673  1.00  0.00           O  
ATOM    932  N   THR    68      91.857 118.154  73.179  1.00  0.00           N  
ATOM    933  H   THR    68      92.843 118.233  73.382  1.00  0.00           H  
ATOM    934  CA  THR    68      91.260 119.163  72.234  1.00  0.00           C  
ATOM    935  HA  THR    68      90.273 119.399  72.631  1.00  0.00           H  
ATOM    936  CB  THR    68      92.027 120.471  72.423  1.00  0.00           C  
ATOM    937  HB  THR    68      93.078 120.270  72.219  1.00  0.00           H  
ATOM    938  CG2 THR    68      91.532 121.712  71.679  1.00  0.00           C  
ATOM    939 HG21 THR    68      92.234 122.537  71.558  1.00  0.00           H  
ATOM    940 HG22 THR    68      91.366 121.534  70.616  1.00  0.00           H  
ATOM    941 HG23 THR    68      90.565 122.065  72.036  1.00  0.00           H  
ATOM    942  OG1 THR    68      92.093 120.931  73.767  1.00  0.00           O  
ATOM    943  HG1 THR    68      92.237 120.191  74.361  1.00  0.00           H  
ATOM    944  C   THR    68      91.202 118.647  70.802  1.00  0.00           C  
ATOM    945  O   THR    68      91.905 119.090  69.917  1.00  0.00           O  
ATOM    946  N   GLN    69      90.269 117.650  70.585  1.00  0.00           N  
ATOM    947  H   GLN    69      89.763 117.500  71.446  1.00  0.00           H  
ATOM    948  CA  GLN    69      89.973 116.783  69.450  1.00  0.00           C  
ATOM    949  HA  GLN    69      90.418 117.184  68.540  1.00  0.00           H  
ATOM    950  CB  GLN    69      90.626 115.438  69.685  1.00  0.00           C  
ATOM    951  HB2 GLN    69      91.695 115.626  69.792  1.00  0.00           H  
ATOM    952  HB3 GLN    69      90.291 114.948  70.599  1.00  0.00           H  
ATOM    953  CG  GLN    69      90.471 114.481  68.598  1.00  0.00           C  
ATOM    954  HG2 GLN    69      90.840 113.489  68.857  1.00  0.00           H  
ATOM    955  HG3 GLN    69      89.453 114.213  68.316  1.00  0.00           H  
ATOM    956  CD  GLN    69      91.292 114.789  67.280  1.00  0.00           C  
ATOM    957  OE1 GLN    69      92.369 115.346  67.240  1.00  0.00           O  
ATOM    958  NE2 GLN    69      90.800 114.361  66.154  1.00  0.00           N  
ATOM    959 HE21 GLN    69      89.871 113.964  66.162  1.00  0.00           H  
ATOM    960 HE22 GLN    69      91.416 114.326  65.354  1.00  0.00           H  
ATOM    961  C   GLN    69      88.400 116.758  69.218  1.00  0.00           C  
ATOM    962  O   GLN    69      87.682 116.604  70.172  1.00  0.00           O  
ATOM    963  N   SER    70      87.993 116.919  67.979  1.00  0.00           N  
ATOM    964  H   SER    70      88.751 117.086  67.333  1.00  0.00           H  
ATOM    965  CA  SER    70      86.698 116.810  67.383  1.00  0.00           C  
ATOM    966  HA  SER    70      86.111 116.240  68.103  1.00  0.00           H  
ATOM    967  CB  SER    70      85.989 118.152  67.281  1.00  0.00           C  
ATOM    968  HB2 SER    70      84.911 118.013  67.199  1.00  0.00           H  
ATOM    969  HB3 SER    70      86.053 118.603  68.272  1.00  0.00           H  
ATOM    970  OG  SER    70      86.396 119.130  66.279  1.00  0.00           O  
ATOM    971  HG  SER    70      87.353 119.198  66.250  1.00  0.00           H  
ATOM    972  C   SER    70      86.684 116.136  65.984  1.00  0.00           C  
ATOM    973  O   SER    70      87.688 115.725  65.406  1.00  0.00           O  
ATOM    974  N   THR    71      85.504 116.026  65.457  1.00  0.00           N  
ATOM    975  H   THR    71      84.649 116.264  65.938  1.00  0.00           H  
ATOM    976  CA  THR    71      85.234 115.141  64.347  1.00  0.00           C  
ATOM    977  HA  THR    71      86.101 115.108  63.688  1.00  0.00           H  
ATOM    978  CB  THR    71      85.173 113.692  64.816  1.00  0.00           C  
ATOM    979  HB  THR    71      86.115 113.468  65.316  1.00  0.00           H  
ATOM    980  CG2 THR    71      84.101 113.488  65.912  1.00  0.00           C  
ATOM    981 HG21 THR    71      84.473 114.111  66.725  1.00  0.00           H  
ATOM    982 HG22 THR    71      83.111 113.776  65.561  1.00  0.00           H  
ATOM    983 HG23 THR    71      84.038 112.480  66.322  1.00  0.00           H  
ATOM    984  OG1 THR    71      84.962 112.698  63.886  1.00  0.00           O  
ATOM    985  HG1 THR    71      85.751 112.572  63.354  1.00  0.00           H  
ATOM    986  C   THR    71      84.009 115.525  63.436  1.00  0.00           C  
ATOM    987  O   THR    71      83.075 116.090  63.959  1.00  0.00           O  
ATOM    988  N   PRO    72      84.030 115.326  62.104  1.00  0.00           N  
ATOM    989  CD  PRO    72      85.165 114.761  61.335  1.00  0.00           C  
ATOM    990  HD2 PRO    72      85.452 113.756  61.646  1.00  0.00           H  
ATOM    991  HD3 PRO    72      86.008 115.421  61.537  1.00  0.00           H  
ATOM    992  CG  PRO    72      84.884 114.977  59.851  1.00  0.00           C  
ATOM    993  HG2 PRO    72      85.328 114.147  59.301  1.00  0.00           H  
ATOM    994  HG3 PRO    72      85.327 115.879  59.430  1.00  0.00           H  
ATOM    995  CB  PRO    72      83.378 115.124  59.855  1.00  0.00           C  
ATOM    996  HB2 PRO    72      83.036 114.089  59.850  1.00  0.00           H  
ATOM    997  HB3 PRO    72      82.965 115.650  58.995  1.00  0.00           H  
ATOM    998  CA  PRO    72      82.983 115.798  61.167  1.00  0.00           C  
ATOM    999  HA  PRO    72      83.037 116.866  60.956  1.00  0.00           H  
ATOM   1000  C   PRO    72      81.580 115.507  61.518  1.00  0.00           C  
ATOM   1001  O   PRO    72      81.192 114.364  61.885  1.00  0.00           O  
ATOM   1002  N   GLN    73      80.799 116.597  61.381  1.00  0.00           N  
ATOM   1003  H   GLN    73      81.264 117.335  60.871  1.00  0.00           H  
ATOM   1004  CA  GLN    73      79.349 116.628  61.582  1.00  0.00           C  
ATOM   1005  HA  GLN    73      79.251 116.299  62.617  1.00  0.00           H  
ATOM   1006  CB  GLN    73      78.846 118.131  61.529  1.00  0.00           C  
ATOM   1007  HB2 GLN    73      77.836 118.077  61.933  1.00  0.00           H  
ATOM   1008  HB3 GLN    73      79.447 118.820  62.122  1.00  0.00           H  
ATOM   1009  CG  GLN    73      78.838 118.727  60.133  1.00  0.00           C  
ATOM   1010  HG2 GLN    73      78.569 117.965  59.402  1.00  0.00           H  
ATOM   1011  HG3 GLN    73      78.131 119.555  60.193  1.00  0.00           H  
ATOM   1012  CD  GLN    73      80.171 119.406  59.761  1.00  0.00           C  
ATOM   1013  OE1 GLN    73      81.241 119.052  60.235  1.00  0.00           O  
ATOM   1014  NE2 GLN    73      80.159 120.475  58.959  1.00  0.00           N  
ATOM   1015 HE21 GLN    73      79.268 120.748  58.570  1.00  0.00           H  
ATOM   1016 HE22 GLN    73      80.994 121.010  58.766  1.00  0.00           H  
ATOM   1017  C   GLN    73      78.664 115.652  60.652  1.00  0.00           C  
ATOM   1018  O   GLN    73      79.342 115.196  59.748  1.00  0.00           O  
ATOM   1019  N   GLY    74      77.348 115.379  60.880  1.00  0.00           N  
ATOM   1020  H   GLY    74      76.990 115.730  61.756  1.00  0.00           H  
ATOM   1021  CA  GLY    74      76.552 114.429  60.044  1.00  0.00           C  
ATOM   1022  HA2 GLY    74      76.304 114.937  59.112  1.00  0.00           H  
ATOM   1023  HA3 GLY    74      77.073 113.483  59.894  1.00  0.00           H  
ATOM   1024  C   GLY    74      75.160 114.218  60.646  1.00  0.00           C  
ATOM   1025  O   GLY    74      74.586 115.139  61.262  1.00  0.00           O  
ATOM   1026  N   TYR    75      74.585 113.007  60.500  1.00  0.00           N  
ATOM   1027  H   TYR    75      75.135 112.369  59.942  1.00  0.00           H  
ATOM   1028  CA  TYR    75      73.354 112.634  61.201  1.00  0.00           C  
ATOM   1029  HA  TYR    75      72.854 113.505  61.624  1.00  0.00           H  
ATOM   1030  CB  TYR    75      72.367 111.928  60.332  1.00  0.00           C  
ATOM   1031  HB2 TYR    75      72.721 110.944  60.025  1.00  0.00           H  
ATOM   1032  HB3 TYR    75      71.474 111.703  60.917  1.00  0.00           H  
ATOM   1033  CG  TYR    75      71.904 112.577  59.012  1.00  0.00           C  
ATOM   1034  CD1 TYR    75      72.016 111.951  57.757  1.00  0.00           C  
ATOM   1035  HD1 TYR    75      72.634 111.065  57.735  1.00  0.00           H  
ATOM   1036  CE1 TYR    75      71.628 112.681  56.580  1.00  0.00           C  
ATOM   1037  HE1 TYR    75      71.678 112.172  55.628  1.00  0.00           H  
ATOM   1038  CZ  TYR    75      70.970 113.935  56.657  1.00  0.00           C  
ATOM   1039  OH  TYR    75      70.486 114.562  55.543  1.00  0.00           O  
ATOM   1040  HH  TYR    75      70.426 115.490  55.781  1.00  0.00           H  
ATOM   1041  CE2 TYR    75      70.761 114.460  57.944  1.00  0.00           C  
ATOM   1042  HE2 TYR    75      70.186 115.363  58.079  1.00  0.00           H  
ATOM   1043  CD2 TYR    75      71.203 113.819  59.110  1.00  0.00           C  
ATOM   1044  HD2 TYR    75      70.906 114.247  60.056  1.00  0.00           H  
ATOM   1045  C   TYR    75      73.573 111.730  62.482  1.00  0.00           C  
ATOM   1046  O   TYR    75      72.711 111.801  63.365  1.00  0.00           O  
ATOM   1047  N   GLY    76      74.721 111.106  62.702  1.00  0.00           N  
ATOM   1048  H   GLY    76      75.355 111.180  61.920  1.00  0.00           H  
ATOM   1049  CA  GLY    76      75.142 110.237  63.827  1.00  0.00           C  
ATOM   1050  HA2 GLY    76      76.228 110.227  63.919  1.00  0.00           H  
ATOM   1051  HA3 GLY    76      74.676 110.696  64.699  1.00  0.00           H  
ATOM   1052  C   GLY    76      74.605 108.851  63.724  1.00  0.00           C  
ATOM   1053  O   GLY    76      73.672 108.605  62.897  1.00  0.00           O  
ATOM   1054  N   SER    77      75.133 107.940  64.506  1.00  0.00           N  
ATOM   1055  H   SER    77      75.800 108.256  65.196  1.00  0.00           H  
ATOM   1056  CA  SER    77      74.560 106.550  64.636  1.00  0.00           C  
ATOM   1057  HA  SER    77      74.581 106.085  63.651  1.00  0.00           H  
ATOM   1058  CB  SER    77      75.489 105.705  65.587  1.00  0.00           C  
ATOM   1059  HB2 SER    77      76.463 105.667  65.101  1.00  0.00           H  
ATOM   1060  HB3 SER    77      75.595 106.263  66.518  1.00  0.00           H  
ATOM   1061  OG  SER    77      75.085 104.380  65.921  1.00  0.00           O  
ATOM   1062  HG  SER    77      74.464 104.258  66.642  1.00  0.00           H  
ATOM   1063  C   SER    77      73.089 106.609  65.109  1.00  0.00           C  
ATOM   1064  O   SER    77      72.855 107.233  66.133  1.00  0.00           O  
ATOM   1065  N   THR    78      72.117 106.001  64.477  1.00  0.00           N  
ATOM   1066  H   THR    78      71.204 106.122  64.891  1.00  0.00           H  
ATOM   1067  CA  THR    78      72.133 105.263  63.133  1.00  0.00           C  
ATOM   1068  HA  THR    78      72.858 105.660  62.423  1.00  0.00           H  
ATOM   1069  CB  THR    78      72.516 103.806  63.453  1.00  0.00           C  
ATOM   1070  HB  THR    78      73.556 103.671  63.751  1.00  0.00           H  
ATOM   1071  CG2 THR    78      71.766 103.080  64.598  1.00  0.00           C  
ATOM   1072 HG21 THR    78      71.879 101.997  64.558  1.00  0.00           H  
ATOM   1073 HG22 THR    78      72.167 103.455  65.540  1.00  0.00           H  
ATOM   1074 HG23 THR    78      70.700 103.307  64.624  1.00  0.00           H  
ATOM   1075  OG1 THR    78      72.328 102.978  62.364  1.00  0.00           O  
ATOM   1076  HG1 THR    78      72.819 103.228  61.577  1.00  0.00           H  
ATOM   1077  C   THR    78      70.742 105.402  62.404  1.00  0.00           C  
ATOM   1078  O   THR    78      69.706 105.160  63.064  1.00  0.00           O  
ATOM   1079  N   GLY    79      70.733 105.478  61.049  1.00  0.00           N  
ATOM   1080  H   GLY    79      71.545 105.786  60.535  1.00  0.00           H  
ATOM   1081  CA  GLY    79      69.481 105.473  60.283  1.00  0.00           C  
ATOM   1082  HA2 GLY    79      68.906 106.278  60.741  1.00  0.00           H  
ATOM   1083  HA3 GLY    79      69.686 105.791  59.260  1.00  0.00           H  
ATOM   1084  C   GLY    79      68.846 104.088  60.151  1.00  0.00           C  
ATOM   1085  O   GLY    79      69.263 103.136  60.735  1.00  0.00           O  
ATOM   1086  N   GLY    80      67.869 103.871  59.258  1.00  0.00           N  
ATOM   1087  H   GLY    80      67.563 102.912  59.166  1.00  0.00           H  
ATOM   1088  CA  GLY    80      67.196 104.876  58.326  1.00  0.00           C  
ATOM   1089  HA2 GLY    80      67.962 105.441  57.795  1.00  0.00           H  
ATOM   1090  HA3 GLY    80      66.638 104.268  57.615  1.00  0.00           H  
ATOM   1091  C   GLY    80      66.122 105.744  59.052  1.00  0.00           C  
ATOM   1092  O   GLY    80      66.000 105.658  60.276  1.00  0.00           O  
ATOM   1093  N   TYR    81      65.416 106.612  58.364  1.00  0.00           N  
ATOM   1094  H   TYR    81      65.737 106.566  57.408  1.00  0.00           H  
ATOM   1095  CA  TYR    81      64.730 107.786  58.938  1.00  0.00           C  
ATOM   1096  HA  TYR    81      64.675 107.708  60.024  1.00  0.00           H  
ATOM   1097  CB  TYR    81      65.587 109.044  58.624  1.00  0.00           C  
ATOM   1098  HB2 TYR    81      65.774 109.052  57.550  1.00  0.00           H  
ATOM   1099  HB3 TYR    81      64.981 109.934  58.792  1.00  0.00           H  
ATOM   1100  CG  TYR    81      66.872 109.179  59.342  1.00  0.00           C  
ATOM   1101  CD1 TYR    81      66.844 109.784  60.619  1.00  0.00           C  
ATOM   1102  HD1 TYR    81      65.943 110.300  60.917  1.00  0.00           H  
ATOM   1103  CE1 TYR    81      67.955 109.864  61.477  1.00  0.00           C  
ATOM   1104  HE1 TYR    81      67.788 110.193  62.493  1.00  0.00           H  
ATOM   1105  CZ  TYR    81      69.139 109.305  61.001  1.00  0.00           C  
ATOM   1106  OH  TYR    81      70.220 109.311  61.780  1.00  0.00           O  
ATOM   1107  HH  TYR    81      70.827 108.646  61.446  1.00  0.00           H  
ATOM   1108  CE2 TYR    81      69.237 108.771  59.692  1.00  0.00           C  
ATOM   1109  HE2 TYR    81      70.141 108.405  59.228  1.00  0.00           H  
ATOM   1110  CD2 TYR    81      68.085 108.690  58.882  1.00  0.00           C  
ATOM   1111  HD2 TYR    81      68.198 108.284  57.888  1.00  0.00           H  
ATOM   1112  C   TYR    81      63.244 107.730  58.482  1.00  0.00           C  
ATOM   1113  O   TYR    81      62.863 108.280  57.457  1.00  0.00           O  
ATOM   1114  N   GLY    82      62.335 106.973  59.129  1.00  0.00           N  
ATOM   1115  H   GLY    82      61.390 107.011  58.776  1.00  0.00           H  
ATOM   1116  CA  GLY    82      62.654 106.024  60.221  1.00  0.00           C  
ATOM   1117  HA2 GLY    82      63.589 105.471  60.130  1.00  0.00           H  
ATOM   1118  HA3 GLY    82      62.659 106.537  61.182  1.00  0.00           H  
ATOM   1119  C   GLY    82      61.662 104.859  60.335  1.00  0.00           C  
ATOM   1120  O   GLY    82      61.311 104.226  59.334  1.00  0.00           O  
ATOM   1121  N   SER    83      61.128 104.566  61.544  1.00  0.00           N  
ATOM   1122  H   SER    83      61.484 104.994  62.387  1.00  0.00           H  
ATOM   1123  CA  SER    83      59.952 103.712  61.741  1.00  0.00           C  
ATOM   1124  HA  SER    83      60.004 102.834  61.097  1.00  0.00           H  
ATOM   1125  CB  SER    83      59.875 103.328  63.278  1.00  0.00           C  
ATOM   1126  HB2 SER    83      60.755 102.717  63.477  1.00  0.00           H  
ATOM   1127  HB3 SER    83      60.028 104.240  63.855  1.00  0.00           H  
ATOM   1128  OG  SER    83      58.749 102.534  63.633  1.00  0.00           O  
ATOM   1129  HG  SER    83      58.991 101.829  64.238  1.00  0.00           H  
ATOM   1130  C   SER    83      58.669 104.436  61.373  1.00  0.00           C  
ATOM   1131  O   SER    83      58.566 105.557  61.836  1.00  0.00           O  
ATOM   1132  N   SER    84      57.646 103.850  60.677  1.00  0.00           N  
ATOM   1133  H   SER    84      56.881 104.481  60.487  1.00  0.00           H  
ATOM   1134  CA  SER    84      57.610 102.460  60.080  1.00  0.00           C  
ATOM   1135  HA  SER    84      58.058 101.776  60.801  1.00  0.00           H  
ATOM   1136  CB  SER    84      56.167 102.086  59.751  1.00  0.00           C  
ATOM   1137  HB2 SER    84      55.599 102.146  60.679  1.00  0.00           H  
ATOM   1138  HB3 SER    84      55.826 102.883  59.090  1.00  0.00           H  
ATOM   1139  OG  SER    84      56.085 100.848  59.026  1.00  0.00           O  
ATOM   1140  HG  SER    84      56.149 100.046  59.551  1.00  0.00           H  
ATOM   1141  C   SER    84      58.372 102.317  58.758  1.00  0.00           C  
ATOM   1142  O   SER    84      58.388 103.255  58.009  1.00  0.00           O  
ATOM   1143  N   GLN    85      58.811 101.114  58.426  1.00  0.00           N  
ATOM   1144  H   GLN    85      58.578 100.397  59.098  1.00  0.00           H  
ATOM   1145  CA  GLN    85      59.515 100.785  57.141  1.00  0.00           C  
ATOM   1146  HA  GLN    85      60.333 101.481  56.956  1.00  0.00           H  
ATOM   1147  CB  GLN    85      60.210  99.404  57.256  1.00  0.00           C  
ATOM   1148  HB2 GLN    85      60.868  99.448  58.124  1.00  0.00           H  
ATOM   1149  HB3 GLN    85      59.392  98.698  57.403  1.00  0.00           H  
ATOM   1150  CG  GLN    85      61.008  98.822  56.035  1.00  0.00           C  
ATOM   1151  HG2 GLN    85      61.238  97.762  56.147  1.00  0.00           H  
ATOM   1152  HG3 GLN    85      60.483  98.944  55.088  1.00  0.00           H  
ATOM   1153  CD  GLN    85      62.267  99.741  55.698  1.00  0.00           C  
ATOM   1154  OE1 GLN    85      63.023 100.091  56.592  1.00  0.00           O  
ATOM   1155  NE2 GLN    85      62.571  99.965  54.444  1.00  0.00           N  
ATOM   1156 HE21 GLN    85      63.393 100.540  54.326  1.00  0.00           H  
ATOM   1157 HE22 GLN    85      62.078  99.595  53.644  1.00  0.00           H  
ATOM   1158  C   GLN    85      58.591 100.727  55.916  1.00  0.00           C  
ATOM   1159  O   GLN    85      59.001 100.841  54.771  1.00  0.00           O  
ATOM   1160  N   SER    86      57.285 100.523  56.155  1.00  0.00           N  
ATOM   1161  H   SER    86      57.002 100.681  57.111  1.00  0.00           H  
ATOM   1162  CA  SER    86      56.247 100.348  55.159  1.00  0.00           C  
ATOM   1163  HA  SER    86      55.304 100.212  55.691  1.00  0.00           H  
ATOM   1164  CB  SER    86      55.970 101.698  54.392  1.00  0.00           C  
ATOM   1165  HB2 SER    86      56.903 101.870  53.856  1.00  0.00           H  
ATOM   1166  HB3 SER    86      55.124 101.539  53.723  1.00  0.00           H  
ATOM   1167  OG  SER    86      55.646 102.838  55.237  1.00  0.00           O  
ATOM   1168  HG  SER    86      55.089 102.594  55.980  1.00  0.00           H  
ATOM   1169  C   SER    86      56.630  99.216  54.233  1.00  0.00           C  
ATOM   1170  O   SER    86      56.421  99.324  53.024  1.00  0.00           O  
ATOM   1171  N   SER    87      57.143  98.125  54.713  1.00  0.00           N  
ATOM   1172  H   SER    87      57.097  98.129  55.722  1.00  0.00           H  
ATOM   1173  CA  SER    87      57.348  96.837  54.136  1.00  0.00           C  
ATOM   1174  HA  SER    87      57.937  96.836  53.219  1.00  0.00           H  
ATOM   1175  CB  SER    87      57.967  95.913  55.203  1.00  0.00           C  
ATOM   1176  HB2 SER    87      58.833  96.454  55.586  1.00  0.00           H  
ATOM   1177  HB3 SER    87      57.256  95.803  56.022  1.00  0.00           H  
ATOM   1178  OG  SER    87      58.354  94.618  54.791  1.00  0.00           O  
ATOM   1179  HG  SER    87      59.073  94.291  55.336  1.00  0.00           H  
ATOM   1180  C   SER    87      56.043  96.242  53.792  1.00  0.00           C  
ATOM   1181  O   SER    87      54.987  96.502  54.386  1.00  0.00           O  
ATOM   1182  N   GLN    88      56.052  95.374  52.801  1.00  0.00           N  
ATOM   1183  H   GLN    88      56.969  95.232  52.404  1.00  0.00           H  
ATOM   1184  CA  GLN    88      54.894  94.616  52.298  1.00  0.00           C  
ATOM   1185  HA  GLN    88      54.239  94.325  53.119  1.00  0.00           H  
ATOM   1186  CB  GLN    88      54.025  95.482  51.442  1.00  0.00           C  
ATOM   1187  HB2 GLN    88      53.273  94.851  50.969  1.00  0.00           H  
ATOM   1188  HB3 GLN    88      53.560  96.322  51.958  1.00  0.00           H  
ATOM   1189  CG  GLN    88      54.745  96.116  50.224  1.00  0.00           C  
ATOM   1190  HG2 GLN    88      54.030  96.895  49.961  1.00  0.00           H  
ATOM   1191  HG3 GLN    88      55.752  96.469  50.445  1.00  0.00           H  
ATOM   1192  CD  GLN    88      54.963  95.218  49.045  1.00  0.00           C  
ATOM   1193  OE1 GLN    88      54.336  94.184  48.895  1.00  0.00           O  
ATOM   1194  NE2 GLN    88      55.832  95.586  48.113  1.00  0.00           N  
ATOM   1195 HE21 GLN    88      56.209  96.522  48.154  1.00  0.00           H  
ATOM   1196 HE22 GLN    88      55.957  95.065  47.256  1.00  0.00           H  
ATOM   1197  C   GLN    88      55.356  93.286  51.659  1.00  0.00           C  
ATOM   1198  O   GLN    88      56.464  93.150  51.118  1.00  0.00           O  
ATOM   1199  N   SER    89      54.477  92.245  51.728  1.00  0.00           N  
ATOM   1200  H   SER    89      53.611  92.368  52.234  1.00  0.00           H  
ATOM   1201  CA  SER    89      54.689  90.881  51.216  1.00  0.00           C  
ATOM   1202  HA  SER    89      55.327  90.783  50.337  1.00  0.00           H  
ATOM   1203  CB  SER    89      55.638  90.186  52.245  1.00  0.00           C  
ATOM   1204  HB2 SER    89      56.612  90.657  52.108  1.00  0.00           H  
ATOM   1205  HB3 SER    89      55.284  90.487  53.231  1.00  0.00           H  
ATOM   1206  OG  SER    89      55.761  88.767  52.216  1.00  0.00           O  
ATOM   1207  HG  SER    89      55.050  88.437  52.770  1.00  0.00           H  
ATOM   1208  C   SER    89      53.412  90.081  51.082  1.00  0.00           C  
ATOM   1209  O   SER    89      52.451  90.415  51.753  1.00  0.00           O  
ATOM   1210  N   SER    90      53.353  89.071  50.142  1.00  0.00           N  
ATOM   1211  H   SER    90      54.191  88.770  49.666  1.00  0.00           H  
ATOM   1212  CA  SER    90      52.078  88.350  49.856  1.00  0.00           C  
ATOM   1213  HA  SER    90      51.410  89.117  49.465  1.00  0.00           H  
ATOM   1214  CB  SER    90      52.369  87.359  48.738  1.00  0.00           C  
ATOM   1215  HB2 SER    90      52.722  87.963  47.902  1.00  0.00           H  
ATOM   1216  HB3 SER    90      53.051  86.582  49.083  1.00  0.00           H  
ATOM   1217  OG  SER    90      51.210  86.723  48.310  1.00  0.00           O  
ATOM   1218  HG  SER    90      51.506  86.149  47.599  1.00  0.00           H  
ATOM   1219  C   SER    90      51.398  87.526  51.016  1.00  0.00           C  
ATOM   1220  O   SER    90      52.082  86.739  51.653  1.00  0.00           O  
ATOM   1221  N   TYR    91      50.097  87.585  51.244  1.00  0.00           N  
ATOM   1222  H   TYR    91      49.590  88.363  50.848  1.00  0.00           H  
ATOM   1223  CA  TYR    91      49.450  86.668  52.265  1.00  0.00           C  
ATOM   1224  HA  TYR    91      50.003  85.741  52.117  1.00  0.00           H  
ATOM   1225  CB  TYR    91      49.791  87.123  53.641  1.00  0.00           C  
ATOM   1226  HB2 TYR    91      50.876  87.226  53.633  1.00  0.00           H  
ATOM   1227  HB3 TYR    91      49.311  88.073  53.877  1.00  0.00           H  
ATOM   1228  CG  TYR    91      49.601  86.201  54.795  1.00  0.00           C  
ATOM   1229  CD1 TYR    91      48.880  86.664  55.896  1.00  0.00           C  
ATOM   1230  HD1 TYR    91      48.511  87.679  55.892  1.00  0.00           H  
ATOM   1231  CE1 TYR    91      48.665  85.786  57.013  1.00  0.00           C  
ATOM   1232  HE1 TYR    91      48.045  86.161  57.815  1.00  0.00           H  
ATOM   1233  CZ  TYR    91      49.224  84.496  56.943  1.00  0.00           C  
ATOM   1234  OH  TYR    91      48.764  83.539  57.835  1.00  0.00           O  
ATOM   1235  HH  TYR    91      48.760  82.684  57.399  1.00  0.00           H  
ATOM   1236  CE2 TYR    91      49.938  84.041  55.793  1.00  0.00           C  
ATOM   1237  HE2 TYR    91      50.301  83.035  55.640  1.00  0.00           H  
ATOM   1238  CD2 TYR    91      50.119  84.956  54.752  1.00  0.00           C  
ATOM   1239  HD2 TYR    91      50.685  84.591  53.908  1.00  0.00           H  
ATOM   1240  C   TYR    91      47.955  86.472  52.016  1.00  0.00           C  
ATOM   1241  O   TYR    91      47.309  87.462  51.653  1.00  0.00           O  
ATOM   1242  N   GLY    92      47.294  85.399  52.116  1.00  0.00           N  
ATOM   1243  H   GLY    92      46.289  85.441  52.206  1.00  0.00           H  
ATOM   1244  CA  GLY    92      47.912  84.101  52.279  1.00  0.00           C  
ATOM   1245  HA2 GLY    92      48.634  84.136  53.095  1.00  0.00           H  
ATOM   1246  HA3 GLY    92      47.105  83.396  52.477  1.00  0.00           H  
ATOM   1247  C   GLY    92      48.596  83.362  51.121  1.00  0.00           C  
ATOM   1248  O   GLY    92      48.532  83.806  49.985  1.00  0.00           O  
ATOM   1249  N   GLN    93      49.033  82.130  51.363  1.00  0.00           N  
ATOM   1250  H   GLN    93      48.935  81.724  52.282  1.00  0.00           H  
ATOM   1251  CA  GLN    93      49.587  81.187  50.335  1.00  0.00           C  
ATOM   1252  HA  GLN    93      49.299  81.592  49.365  1.00  0.00           H  
ATOM   1253  CB  GLN    93      51.080  81.109  50.400  1.00  0.00           C  
ATOM   1254  HB2 GLN    93      51.391  80.756  51.383  1.00  0.00           H  
ATOM   1255  HB3 GLN    93      51.505  80.405  49.684  1.00  0.00           H  
ATOM   1256  CG  GLN    93      51.796  82.549  50.253  1.00  0.00           C  
ATOM   1257  HG2 GLN    93      51.337  83.353  50.829  1.00  0.00           H  
ATOM   1258  HG3 GLN    93      52.838  82.454  50.558  1.00  0.00           H  
ATOM   1259  CD  GLN    93      51.738  83.145  48.848  1.00  0.00           C  
ATOM   1260  OE1 GLN    93      50.821  82.794  48.123  1.00  0.00           O  
ATOM   1261  NE2 GLN    93      52.583  84.041  48.464  1.00  0.00           N  
ATOM   1262 HE21 GLN    93      52.627  84.210  47.469  1.00  0.00           H  
ATOM   1263 HE22 GLN    93      53.270  84.349  49.137  1.00  0.00           H  
ATOM   1264  C   GLN    93      49.050  79.751  50.467  1.00  0.00           C  
ATOM   1265  O   GLN    93      48.741  79.282  51.568  1.00  0.00           O  
ATOM   1266  N   GLN    94      48.951  78.999  49.377  1.00  0.00           N  
ATOM   1267  H   GLN    94      49.061  79.357  48.440  1.00  0.00           H  
ATOM   1268  CA  GLN    94      48.735  77.563  49.477  1.00  0.00           C  
ATOM   1269  HA  GLN    94      47.974  77.343  50.226  1.00  0.00           H  
ATOM   1270  CB  GLN    94      48.368  77.059  48.066  1.00  0.00           C  
ATOM   1271  HB2 GLN    94      47.527  77.594  47.625  1.00  0.00           H  
ATOM   1272  HB3 GLN    94      49.263  77.155  47.451  1.00  0.00           H  
ATOM   1273  CG  GLN    94      47.867  75.581  48.016  1.00  0.00           C  
ATOM   1274  HG2 GLN    94      48.613  74.884  48.396  1.00  0.00           H  
ATOM   1275  HG3 GLN    94      46.925  75.580  48.565  1.00  0.00           H  
ATOM   1276  CD  GLN    94      47.677  74.969  46.710  1.00  0.00           C  
ATOM   1277  OE1 GLN    94      47.793  75.623  45.717  1.00  0.00           O  
ATOM   1278  NE2 GLN    94      47.394  73.670  46.614  1.00  0.00           N  
ATOM   1279 HE21 GLN    94      47.410  73.059  47.419  1.00  0.00           H  
ATOM   1280 HE22 GLN    94      47.060  73.199  45.786  1.00  0.00           H  
ATOM   1281  C   GLN    94      49.952  76.762  49.975  1.00  0.00           C  
ATOM   1282  O   GLN    94      51.049  77.035  49.565  1.00  0.00           O  
ATOM   1283  N   SER    95      49.747  75.744  50.814  1.00  0.00           N  
ATOM   1284  H   SER    95      48.775  75.603  51.053  1.00  0.00           H  
ATOM   1285  CA  SER    95      50.740  74.816  51.339  1.00  0.00           C  
ATOM   1286  HA  SER    95      51.581  75.463  51.588  1.00  0.00           H  
ATOM   1287  CB  SER    95      50.301  74.098  52.673  1.00  0.00           C  
ATOM   1288  HB2 SER    95      50.114  74.880  53.408  1.00  0.00           H  
ATOM   1289  HB3 SER    95      49.412  73.501  52.466  1.00  0.00           H  
ATOM   1290  OG  SER    95      51.333  73.244  53.214  1.00  0.00           O  
ATOM   1291  HG  SER    95      52.054  73.840  53.430  1.00  0.00           H  
ATOM   1292  C   SER    95      51.335  73.873  50.199  1.00  0.00           C  
ATOM   1293  O   SER    95      51.020  74.030  49.047  1.00  0.00           O  
ATOM   1294  N   SER    96      51.992  72.767  50.544  1.00  0.00           N  
ATOM   1295  H   SER    96      52.178  72.592  51.522  1.00  0.00           H  
ATOM   1296  CA  SER    96      52.059  71.573  49.675  1.00  0.00           C  
ATOM   1297  HA  SER    96      52.437  71.915  48.711  1.00  0.00           H  
ATOM   1298  CB  SER    96      52.950  70.468  50.235  1.00  0.00           C  
ATOM   1299  HB2 SER    96      53.072  69.573  49.626  1.00  0.00           H  
ATOM   1300  HB3 SER    96      53.999  70.697  50.426  1.00  0.00           H  
ATOM   1301  OG  SER    96      52.461  69.992  51.456  1.00  0.00           O  
ATOM   1302  HG  SER    96      51.779  69.402  51.127  1.00  0.00           H  
ATOM   1303  C   SER    96      50.573  71.045  49.455  1.00  0.00           C  
ATOM   1304  O   SER    96      49.616  71.380  50.244  1.00  0.00           O  
ATOM   1305  N   TYR    97      50.146  70.555  48.332  1.00  0.00           N  
ATOM   1306  H   TYR    97      49.138  70.567  48.279  1.00  0.00           H  
ATOM   1307  CA  TYR    97      50.814  70.379  47.056  1.00  0.00           C  
ATOM   1308  HA  TYR    97      50.107  69.714  46.561  1.00  0.00           H  
ATOM   1309  CB  TYR    97      50.953  71.732  46.385  1.00  0.00           C  
ATOM   1310  HB2 TYR    97      50.031  72.255  46.640  1.00  0.00           H  
ATOM   1311  HB3 TYR    97      51.728  72.302  46.898  1.00  0.00           H  
ATOM   1312  CG  TYR    97      51.216  71.707  44.883  1.00  0.00           C  
ATOM   1313  CD1 TYR    97      52.410  72.115  44.252  1.00  0.00           C  
ATOM   1314  HD1 TYR    97      53.156  72.523  44.918  1.00  0.00           H  
ATOM   1315  CE1 TYR    97      52.618  72.094  42.825  1.00  0.00           C  
ATOM   1316  HE1 TYR    97      53.499  72.472  42.328  1.00  0.00           H  
ATOM   1317  CZ  TYR    97      51.494  71.732  42.026  1.00  0.00           C  
ATOM   1318  OH  TYR    97      51.509  71.690  40.656  1.00  0.00           O  
ATOM   1319  HH  TYR    97      52.382  71.394  40.386  1.00  0.00           H  
ATOM   1320  CE2 TYR    97      50.348  71.259  42.608  1.00  0.00           C  
ATOM   1321  HE2 TYR    97      49.505  70.896  42.038  1.00  0.00           H  
ATOM   1322  CD2 TYR    97      50.197  71.181  44.047  1.00  0.00           C  
ATOM   1323  HD2 TYR    97      49.329  70.699  44.471  1.00  0.00           H  
ATOM   1324  C   TYR    97      52.100  69.551  47.132  1.00  0.00           C  
ATOM   1325  O   TYR    97      53.236  70.086  46.976  1.00  0.00           O  
ATOM   1326  N   PRO    98      52.038  68.223  47.469  1.00  0.00           N  
ATOM   1327  CD  PRO    98      53.200  67.398  47.586  1.00  0.00           C  
ATOM   1328  HD2 PRO    98      54.096  67.886  47.970  1.00  0.00           H  
ATOM   1329  HD3 PRO    98      53.464  67.097  46.572  1.00  0.00           H  
ATOM   1330  CG  PRO    98      52.813  66.156  48.401  1.00  0.00           C  
ATOM   1331  HG2 PRO    98      52.757  66.310  49.479  1.00  0.00           H  
ATOM   1332  HG3 PRO    98      53.424  65.271  48.226  1.00  0.00           H  
ATOM   1333  CB  PRO    98      51.384  65.949  47.880  1.00  0.00           C  
ATOM   1334  HB2 PRO    98      50.812  65.265  48.507  1.00  0.00           H  
ATOM   1335  HB3 PRO    98      51.292  65.566  46.864  1.00  0.00           H  
ATOM   1336  CA  PRO    98      50.876  67.373  47.838  1.00  0.00           C  
ATOM   1337  HA  PRO    98      50.136  67.536  47.055  1.00  0.00           H  
ATOM   1338  C   PRO    98      50.327  67.728  49.237  1.00  0.00           C  
ATOM   1339  O   PRO    98      50.933  68.327  50.058  1.00  0.00           O  
ATOM   1340  N   GLY    99      49.058  67.395  49.449  1.00  0.00           N  
ATOM   1341  H   GLY    99      48.589  66.983  48.655  1.00  0.00           H  
ATOM   1342  CA  GLY    99      48.229  67.626  50.664  1.00  0.00           C  
ATOM   1343  HA2 GLY    99      48.397  68.568  51.186  1.00  0.00           H  
ATOM   1344  HA3 GLY    99      47.214  67.422  50.322  1.00  0.00           H  
ATOM   1345  C   GLY    99      48.532  66.583  51.718  1.00  0.00           C  
ATOM   1346  O   GLY    99      49.000  65.461  51.443  1.00  0.00           O  
ATOM   1347  N   TYR   100      48.196  66.942  52.905  1.00  0.00           N  
ATOM   1348  H   TYR   100      47.857  67.888  53.003  1.00  0.00           H  
ATOM   1349  CA  TYR   100      48.325  66.210  54.125  1.00  0.00           C  
ATOM   1350  HA  TYR   100      48.318  65.134  53.952  1.00  0.00           H  
ATOM   1351  CB  TYR   100      49.685  66.630  54.611  1.00  0.00           C  
ATOM   1352  HB2 TYR   100      49.913  66.199  55.586  1.00  0.00           H  
ATOM   1353  HB3 TYR   100      50.411  66.200  53.921  1.00  0.00           H  
ATOM   1354  CG  TYR   100      49.942  68.149  54.862  1.00  0.00           C  
ATOM   1355  CD1 TYR   100      50.177  69.040  53.815  1.00  0.00           C  
ATOM   1356  HD1 TYR   100      50.248  68.650  52.810  1.00  0.00           H  
ATOM   1357  CE1 TYR   100      50.483  70.357  54.141  1.00  0.00           C  
ATOM   1358  HE1 TYR   100      50.781  71.036  53.357  1.00  0.00           H  
ATOM   1359  CZ  TYR   100      50.562  70.795  55.504  1.00  0.00           C  
ATOM   1360  OH  TYR   100      51.027  72.050  55.760  1.00  0.00           O  
ATOM   1361  HH  TYR   100      51.105  72.536  54.936  1.00  0.00           H  
ATOM   1362  CE2 TYR   100      50.232  69.905  56.556  1.00  0.00           C  
ATOM   1363  HE2 TYR   100      50.407  70.226  57.572  1.00  0.00           H  
ATOM   1364  CD2 TYR   100      50.003  68.565  56.232  1.00  0.00           C  
ATOM   1365  HD2 TYR   100      49.769  67.878  57.031  1.00  0.00           H  
ATOM   1366  C   TYR   100      47.201  66.455  55.175  1.00  0.00           C  
ATOM   1367  O   TYR   100      47.326  65.974  56.326  1.00  0.00           O  
ATOM   1368  N   GLY   101      46.047  66.965  54.730  1.00  0.00           N  
ATOM   1369  H   GLY   101      46.091  67.262  53.765  1.00  0.00           H  
ATOM   1370  CA  GLY   101      44.849  67.121  55.527  1.00  0.00           C  
ATOM   1371  HA2 GLY   101      45.155  67.565  56.475  1.00  0.00           H  
ATOM   1372  HA3 GLY   101      44.108  67.817  55.135  1.00  0.00           H  
ATOM   1373  C   GLY   101      44.025  65.840  55.927  1.00  0.00           C  
ATOM   1374  O   GLY   101      42.846  65.938  56.343  1.00  0.00           O  
ATOM   1375  N   GLN   102      44.596  64.636  55.819  1.00  0.00           N  
ATOM   1376  H   GLN   102      45.601  64.626  55.729  1.00  0.00           H  
ATOM   1377  CA  GLN   102      44.013  63.292  56.139  1.00  0.00           C  
ATOM   1378  HA  GLN   102      43.140  63.379  56.786  1.00  0.00           H  
ATOM   1379  CB  GLN   102      43.434  62.613  54.862  1.00  0.00           C  
ATOM   1380  HB2 GLN   102      43.184  61.610  55.209  1.00  0.00           H  
ATOM   1381  HB3 GLN   102      42.535  63.104  54.488  1.00  0.00           H  
ATOM   1382  CG  GLN   102      44.419  62.561  53.679  1.00  0.00           C  
ATOM   1383  HG2 GLN   102      45.420  62.558  54.109  1.00  0.00           H  
ATOM   1384  HG3 GLN   102      44.381  61.546  53.283  1.00  0.00           H  
ATOM   1385  CD  GLN   102      44.483  63.689  52.624  1.00  0.00           C  
ATOM   1386  OE1 GLN   102      43.716  64.599  52.721  1.00  0.00           O  
ATOM   1387  NE2 GLN   102      45.478  63.851  51.724  1.00  0.00           N  
ATOM   1388 HE21 GLN   102      46.057  63.052  51.511  1.00  0.00           H  
ATOM   1389 HE22 GLN   102      45.347  64.549  51.006  1.00  0.00           H  
ATOM   1390  C   GLN   102      45.024  62.329  56.847  1.00  0.00           C  
ATOM   1391  O   GLN   102      46.242  62.398  56.695  1.00  0.00           O  
ATOM   1392  N   GLN   103      44.525  61.304  57.522  1.00  0.00           N  
ATOM   1393  H   GLN   103      43.547  61.229  57.762  1.00  0.00           H  
ATOM   1394  CA  GLN   103      45.207  60.129  58.112  1.00  0.00           C  
ATOM   1395  HA  GLN   103      45.949  60.466  58.836  1.00  0.00           H  
ATOM   1396  CB  GLN   103      44.170  59.300  58.830  1.00  0.00           C  
ATOM   1397  HB2 GLN   103      43.855  59.817  59.737  1.00  0.00           H  
ATOM   1398  HB3 GLN   103      43.351  59.153  58.127  1.00  0.00           H  
ATOM   1399  CG  GLN   103      44.836  57.926  59.216  1.00  0.00           C  
ATOM   1400  HG2 GLN   103      44.206  57.230  59.770  1.00  0.00           H  
ATOM   1401  HG3 GLN   103      45.160  57.449  58.291  1.00  0.00           H  
ATOM   1402  CD  GLN   103      45.998  58.111  60.085  1.00  0.00           C  
ATOM   1403  OE1 GLN   103      45.955  58.892  61.037  1.00  0.00           O  
ATOM   1404  NE2 GLN   103      47.037  57.305  59.935  1.00  0.00           N  
ATOM   1405 HE21 GLN   103      47.777  57.278  60.623  1.00  0.00           H  
ATOM   1406 HE22 GLN   103      46.936  56.644  59.178  1.00  0.00           H  
ATOM   1407  C   GLN   103      45.856  59.402  56.907  1.00  0.00           C  
ATOM   1408  O   GLN   103      45.173  59.161  55.902  1.00  0.00           O  
ATOM   1409  N   PRO   104      47.178  59.146  56.972  1.00  0.00           N  
ATOM   1410  CD  PRO   104      48.249  59.622  57.822  1.00  0.00           C  
ATOM   1411  HD2 PRO   104      48.072  59.784  58.886  1.00  0.00           H  
ATOM   1412  HD3 PRO   104      48.575  60.508  57.278  1.00  0.00           H  
ATOM   1413  CG  PRO   104      49.338  58.554  57.681  1.00  0.00           C  
ATOM   1414  HG2 PRO   104      48.959  57.690  58.227  1.00  0.00           H  
ATOM   1415  HG3 PRO   104      50.299  58.866  58.089  1.00  0.00           H  
ATOM   1416  CB  PRO   104      49.282  58.180  56.233  1.00  0.00           C  
ATOM   1417  HB2 PRO   104      49.854  57.318  55.890  1.00  0.00           H  
ATOM   1418  HB3 PRO   104      49.596  59.015  55.607  1.00  0.00           H  
ATOM   1419  CA  PRO   104      47.783  58.169  56.085  1.00  0.00           C  
ATOM   1420  HA  PRO   104      47.658  58.564  55.077  1.00  0.00           H  
ATOM   1421  C   PRO   104      47.380  56.670  56.238  1.00  0.00           C  
ATOM   1422  O   PRO   104      46.915  56.264  57.271  1.00  0.00           O  
ATOM   1423  N   ALA   105      47.570  55.896  55.188  1.00  0.00           N  
ATOM   1424  H   ALA   105      48.126  56.235  54.416  1.00  0.00           H  
ATOM   1425  CA  ALA   105      47.462  54.370  55.275  1.00  0.00           C  
ATOM   1426  HA  ALA   105      46.442  54.104  55.554  1.00  0.00           H  
ATOM   1427  CB  ALA   105      47.686  53.880  53.835  1.00  0.00           C  
ATOM   1428  HB1 ALA   105      47.724  52.794  53.750  1.00  0.00           H  
ATOM   1429  HB2 ALA   105      46.785  54.063  53.250  1.00  0.00           H  
ATOM   1430  HB3 ALA   105      48.597  54.187  53.322  1.00  0.00           H  
ATOM   1431  C   ALA   105      48.548  53.778  56.152  1.00  0.00           C  
ATOM   1432  O   ALA   105      49.588  54.440  56.471  1.00  0.00           O  
ATOM   1433  N   PRO   106      48.345  52.475  56.550  1.00  0.00           N  
ATOM   1434  CD  PRO   106      47.271  51.541  56.263  1.00  0.00           C  
ATOM   1435  HD2 PRO   106      47.312  51.227  55.220  1.00  0.00           H  
ATOM   1436  HD3 PRO   106      46.312  52.035  56.425  1.00  0.00           H  
ATOM   1437  CG  PRO   106      47.457  50.372  57.281  1.00  0.00           C  
ATOM   1438  HG2 PRO   106      46.984  49.442  56.965  1.00  0.00           H  
ATOM   1439  HG3 PRO   106      47.098  50.661  58.269  1.00  0.00           H  
ATOM   1440  CB  PRO   106      48.987  50.405  57.374  1.00  0.00           C  
ATOM   1441  HB2 PRO   106      49.374  49.886  56.497  1.00  0.00           H  
ATOM   1442  HB3 PRO   106      49.429  50.039  58.301  1.00  0.00           H  
ATOM   1443  CA  PRO   106      49.495  51.861  57.289  1.00  0.00           C  
ATOM   1444  HA  PRO   106      49.522  52.292  58.290  1.00  0.00           H  
ATOM   1445  C   PRO   106      50.887  51.923  56.721  1.00  0.00           C  
ATOM   1446  O   PRO   106      51.190  51.629  55.588  1.00  0.00           O  
ATOM   1447  N   SER   107      51.760  52.516  57.474  1.00  0.00           N  
ATOM   1448  H   SER   107      51.403  52.829  58.365  1.00  0.00           H  
ATOM   1449  CA  SER   107      53.207  52.726  57.139  1.00  0.00           C  
ATOM   1450  HA  SER   107      53.254  53.303  56.215  1.00  0.00           H  
ATOM   1451  CB  SER   107      53.812  53.753  58.199  1.00  0.00           C  
ATOM   1452  HB2 SER   107      53.253  54.677  58.344  1.00  0.00           H  
ATOM   1453  HB3 SER   107      53.702  53.332  59.198  1.00  0.00           H  
ATOM   1454  OG  SER   107      55.165  54.023  57.755  1.00  0.00           O  
ATOM   1455  HG  SER   107      55.142  54.812  57.208  1.00  0.00           H  
ATOM   1456  C   SER   107      53.947  51.386  56.987  1.00  0.00           C  
ATOM   1457  O   SER   107      53.691  50.461  57.767  1.00  0.00           O  
ATOM   1458  N   SER   108      54.939  51.379  56.100  1.00  0.00           N  
ATOM   1459  H   SER   108      54.911  52.124  55.419  1.00  0.00           H  
ATOM   1460  CA  SER   108      56.077  50.492  56.033  1.00  0.00           C  
ATOM   1461  HA  SER   108      55.922  49.806  56.866  1.00  0.00           H  
ATOM   1462  CB  SER   108      55.991  49.666  54.704  1.00  0.00           C  
ATOM   1463  HB2 SER   108      56.575  48.753  54.826  1.00  0.00           H  
ATOM   1464  HB3 SER   108      54.972  49.367  54.460  1.00  0.00           H  
ATOM   1465  OG  SER   108      56.398  50.346  53.493  1.00  0.00           O  
ATOM   1466  HG  SER   108      56.859  49.739  52.909  1.00  0.00           H  
ATOM   1467  C   SER   108      57.496  51.080  56.270  1.00  0.00           C  
ATOM   1468  O   SER   108      58.495  50.335  56.079  1.00  0.00           O  
ATOM   1469  N   THR   109      57.612  52.308  56.784  1.00  0.00           N  
ATOM   1470  H   THR   109      56.774  52.814  57.029  1.00  0.00           H  
ATOM   1471  CA  THR   109      58.869  52.836  57.334  1.00  0.00           C  
ATOM   1472  HA  THR   109      59.582  52.850  56.509  1.00  0.00           H  
ATOM   1473  CB  THR   109      58.631  54.287  57.920  1.00  0.00           C  
ATOM   1474  HB  THR   109      57.904  54.114  58.714  1.00  0.00           H  
ATOM   1475  CG2 THR   109      59.795  54.942  58.673  1.00  0.00           C  
ATOM   1476 HG21 THR   109      60.695  54.743  58.091  1.00  0.00           H  
ATOM   1477 HG22 THR   109      59.673  56.020  58.771  1.00  0.00           H  
ATOM   1478 HG23 THR   109      59.875  54.396  59.613  1.00  0.00           H  
ATOM   1479  OG1 THR   109      58.029  55.210  57.007  1.00  0.00           O  
ATOM   1480  HG1 THR   109      58.681  55.154  56.305  1.00  0.00           H  
ATOM   1481  C   THR   109      59.533  51.985  58.377  1.00  0.00           C  
ATOM   1482  O   THR   109      58.844  51.257  59.155  1.00  0.00           O  
ATOM   1483  N   SER   110      60.892  51.943  58.446  1.00  0.00           N  
ATOM   1484  H   SER   110      61.396  52.429  57.719  1.00  0.00           H  
ATOM   1485  CA  SER   110      61.727  51.405  59.495  1.00  0.00           C  
ATOM   1486  HA  SER   110      61.162  50.766  60.173  1.00  0.00           H  
ATOM   1487  CB  SER   110      62.719  50.502  58.759  1.00  0.00           C  
ATOM   1488  HB2 SER   110      62.244  49.714  58.174  1.00  0.00           H  
ATOM   1489  HB3 SER   110      63.318  51.167  58.138  1.00  0.00           H  
ATOM   1490  OG  SER   110      63.535  49.838  59.723  1.00  0.00           O  
ATOM   1491  HG  SER   110      64.287  49.595  59.180  1.00  0.00           H  
ATOM   1492  C   SER   110      62.507  52.497  60.282  1.00  0.00           C  
ATOM   1493  O   SER   110      62.723  53.609  59.848  1.00  0.00           O  
ATOM   1494  N   GLY   111      62.963  52.043  61.413  1.00  0.00           N  
ATOM   1495  H   GLY   111      62.900  51.054  61.607  1.00  0.00           H  
ATOM   1496  CA  GLY   111      63.789  52.838  62.342  1.00  0.00           C  
ATOM   1497  HA2 GLY   111      64.858  52.756  62.146  1.00  0.00           H  
ATOM   1498  HA3 GLY   111      63.428  53.861  62.237  1.00  0.00           H  
ATOM   1499  C   GLY   111      63.797  52.332  63.796  1.00  0.00           C  
ATOM   1500  O   GLY   111      63.456  51.138  64.001  1.00  0.00           O  
ATOM   1501  N   SER   112      64.139  53.045  64.866  1.00  0.00           N  
ATOM   1502  H   SER   112      63.984  52.494  65.698  1.00  0.00           H  
ATOM   1503  CA  SER   112      64.556  54.439  65.112  1.00  0.00           C  
ATOM   1504  HA  SER   112      64.193  54.684  66.109  1.00  0.00           H  
ATOM   1505  CB  SER   112      66.047  54.329  65.190  1.00  0.00           C  
ATOM   1506  HB2 SER   112      66.339  53.598  65.944  1.00  0.00           H  
ATOM   1507  HB3 SER   112      66.464  53.997  64.239  1.00  0.00           H  
ATOM   1508  OG  SER   112      66.597  55.562  65.425  1.00  0.00           O  
ATOM   1509  HG  SER   112      66.564  55.677  66.377  1.00  0.00           H  
ATOM   1510  C   SER   112      64.075  55.437  64.038  1.00  0.00           C  
ATOM   1511  O   SER   112      64.810  55.936  63.201  1.00  0.00           O  
ATOM   1512  N   TYR   113      62.785  55.638  63.930  1.00  0.00           N  
ATOM   1513  H   TYR   113      62.516  56.306  63.222  1.00  0.00           H  
ATOM   1514  CA  TYR   113      61.622  55.028  64.557  1.00  0.00           C  
ATOM   1515  HA  TYR   113      61.831  54.106  65.101  1.00  0.00           H  
ATOM   1516  CB  TYR   113      60.997  55.937  65.615  1.00  0.00           C  
ATOM   1517  HB2 TYR   113      60.583  56.840  65.166  1.00  0.00           H  
ATOM   1518  HB3 TYR   113      60.234  55.381  66.160  1.00  0.00           H  
ATOM   1519  CG  TYR   113      61.953  56.336  66.774  1.00  0.00           C  
ATOM   1520  CD1 TYR   113      62.073  55.488  67.912  1.00  0.00           C  
ATOM   1521  HD1 TYR   113      61.444  54.618  68.027  1.00  0.00           H  
ATOM   1522  CE1 TYR   113      62.860  55.932  68.968  1.00  0.00           C  
ATOM   1523  HE1 TYR   113      62.863  55.331  69.865  1.00  0.00           H  
ATOM   1524  CZ  TYR   113      63.625  57.141  68.868  1.00  0.00           C  
ATOM   1525  OH  TYR   113      64.351  57.514  69.956  1.00  0.00           O  
ATOM   1526  HH  TYR   113      63.857  58.254  70.316  1.00  0.00           H  
ATOM   1527  CE2 TYR   113      63.465  58.059  67.838  1.00  0.00           C  
ATOM   1528  HE2 TYR   113      64.046  58.969  67.874  1.00  0.00           H  
ATOM   1529  CD2 TYR   113      62.683  57.568  66.732  1.00  0.00           C  
ATOM   1530  HD2 TYR   113      62.580  58.200  65.863  1.00  0.00           H  
ATOM   1531  C   TYR   113      60.559  54.745  63.417  1.00  0.00           C  
ATOM   1532  O   TYR   113      60.620  55.330  62.308  1.00  0.00           O  
ATOM   1533  N   GLY   114      59.577  53.871  63.701  1.00  0.00           N  
ATOM   1534  H   GLY   114      59.770  53.332  64.533  1.00  0.00           H  
ATOM   1535  CA  GLY   114      58.472  53.482  62.834  1.00  0.00           C  
ATOM   1536  HA2 GLY   114      57.556  53.413  63.421  1.00  0.00           H  
ATOM   1537  HA3 GLY   114      58.373  54.223  62.041  1.00  0.00           H  
ATOM   1538  C   GLY   114      58.751  52.116  62.217  1.00  0.00           C  
ATOM   1539  O   GLY   114      59.873  51.689  62.144  1.00  0.00           O  
ATOM   1540  N   SER   115      57.776  51.345  61.800  1.00  0.00           N  
ATOM   1541  H   SER   115      58.158  50.473  61.464  1.00  0.00           H  
ATOM   1542  CA  SER   115      56.338  51.638  61.734  1.00  0.00           C  
ATOM   1543  HA  SER   115      56.059  52.605  62.153  1.00  0.00           H  
ATOM   1544  CB  SER   115      56.052  51.657  60.216  1.00  0.00           C  
ATOM   1545  HB2 SER   115      54.964  51.625  60.165  1.00  0.00           H  
ATOM   1546  HB3 SER   115      56.530  52.507  59.728  1.00  0.00           H  
ATOM   1547  OG  SER   115      56.407  50.380  59.620  1.00  0.00           O  
ATOM   1548  HG  SER   115      57.338  50.462  59.400  1.00  0.00           H  
ATOM   1549  C   SER   115      55.499  50.576  62.533  1.00  0.00           C  
ATOM   1550  O   SER   115      54.293  50.812  62.707  1.00  0.00           O  
ATOM   1551  N   SER   116      56.193  49.552  63.099  1.00  0.00           N  
ATOM   1552  H   SER   116      57.137  49.505  62.744  1.00  0.00           H  
ATOM   1553  CA  SER   116      55.510  48.453  63.910  1.00  0.00           C  
ATOM   1554  HA  SER   116      54.425  48.526  63.986  1.00  0.00           H  
ATOM   1555  CB  SER   116      55.713  47.056  63.241  1.00  0.00           C  
ATOM   1556  HB2 SER   116      55.206  47.037  62.275  1.00  0.00           H  
ATOM   1557  HB3 SER   116      56.787  46.933  63.105  1.00  0.00           H  
ATOM   1558  OG  SER   116      55.108  46.039  63.985  1.00  0.00           O  
ATOM   1559  HG  SER   116      54.153  46.130  64.021  1.00  0.00           H  
ATOM   1560  C   SER   116      55.982  48.496  65.331  1.00  0.00           C  
ATOM   1561  O   SER   116      57.168  48.737  65.550  1.00  0.00           O  
ATOM   1562  N   SER   117      55.117  48.391  66.342  1.00  0.00           N  
ATOM   1563  H   SER   117      54.215  48.054  66.037  1.00  0.00           H  
ATOM   1564  CA  SER   117      55.437  48.120  67.772  1.00  0.00           C  
ATOM   1565  HA  SER   117      56.332  48.709  67.973  1.00  0.00           H  
ATOM   1566  CB  SER   117      54.468  48.809  68.661  1.00  0.00           C  
ATOM   1567  HB2 SER   117      54.848  48.681  69.675  1.00  0.00           H  
ATOM   1568  HB3 SER   117      54.522  49.861  68.383  1.00  0.00           H  
ATOM   1569  OG  SER   117      53.109  48.298  68.585  1.00  0.00           O  
ATOM   1570  HG  SER   117      52.720  48.621  67.769  1.00  0.00           H  
ATOM   1571  C   SER   117      55.667  46.693  68.156  1.00  0.00           C  
ATOM   1572  O   SER   117      55.095  45.803  67.538  1.00  0.00           O  
ATOM   1573  N   GLN   118      56.354  46.522  69.221  1.00  0.00           N  
ATOM   1574  H   GLN   118      56.827  47.345  69.566  1.00  0.00           H  
ATOM   1575  CA  GLN   118      56.935  45.267  69.841  1.00  0.00           C  
ATOM   1576  HA  GLN   118      57.242  45.491  70.863  1.00  0.00           H  
ATOM   1577  CB  GLN   118      55.962  44.086  69.862  1.00  0.00           C  
ATOM   1578  HB2 GLN   118      55.862  43.887  68.795  1.00  0.00           H  
ATOM   1579  HB3 GLN   118      56.406  43.239  70.386  1.00  0.00           H  
ATOM   1580  CG  GLN   118      54.688  44.377  70.636  1.00  0.00           C  
ATOM   1581  HG2 GLN   118      54.237  45.248  70.162  1.00  0.00           H  
ATOM   1582  HG3 GLN   118      54.002  43.545  70.476  1.00  0.00           H  
ATOM   1583  CD  GLN   118      54.921  44.736  72.087  1.00  0.00           C  
ATOM   1584  OE1 GLN   118      55.769  44.097  72.700  1.00  0.00           O  
ATOM   1585  NE2 GLN   118      54.356  45.765  72.648  1.00  0.00           N  
ATOM   1586 HE21 GLN   118      53.585  46.259  72.224  1.00  0.00           H  
ATOM   1587 HE22 GLN   118      54.535  45.931  73.629  1.00  0.00           H  
ATOM   1588  C   GLN   118      58.194  44.906  68.962  1.00  0.00           C  
ATOM   1589  O   GLN   118      58.372  45.330  67.820  1.00  0.00           O  
ATOM   1590  N   SER   119      59.192  44.102  69.439  1.00  0.00           N  
ATOM   1591  H   SER   119      59.942  44.030  68.766  1.00  0.00           H  
ATOM   1592  CA  SER   119      59.342  43.334  70.687  1.00  0.00           C  
ATOM   1593  HA  SER   119      58.686  43.839  71.395  1.00  0.00           H  
ATOM   1594  CB  SER   119      59.008  41.811  70.498  1.00  0.00           C  
ATOM   1595  HB2 SER   119      58.077  41.826  69.931  1.00  0.00           H  
ATOM   1596  HB3 SER   119      59.802  41.279  69.973  1.00  0.00           H  
ATOM   1597  OG  SER   119      58.754  41.123  71.683  1.00  0.00           O  
ATOM   1598  HG  SER   119      58.821  40.174  71.547  1.00  0.00           H  
ATOM   1599  C   SER   119      60.797  43.402  71.210  1.00  0.00           C  
ATOM   1600  O   SER   119      61.718  43.727  70.539  1.00  0.00           O  
ATOM   1601  N   SER   120      60.986  42.748  72.356  1.00  0.00           N  
ATOM   1602  H   SER   120      60.142  42.351  72.744  1.00  0.00           H  
ATOM   1603  CA  SER   120      62.282  42.419  72.994  1.00  0.00           C  
ATOM   1604  HA  SER   120      62.828  43.355  72.882  1.00  0.00           H  
ATOM   1605  CB  SER   120      61.920  42.091  74.506  1.00  0.00           C  
ATOM   1606  HB2 SER   120      61.578  43.017  74.967  1.00  0.00           H  
ATOM   1607  HB3 SER   120      60.996  41.512  74.515  1.00  0.00           H  
ATOM   1608  OG  SER   120      62.902  41.472  75.298  1.00  0.00           O  
ATOM   1609  HG  SER   120      62.902  40.578  74.948  1.00  0.00           H  
ATOM   1610  C   SER   120      62.990  41.306  72.246  1.00  0.00           C  
ATOM   1611  O   SER   120      62.424  40.491  71.518  1.00  0.00           O  
ATOM   1612  N   SER   121      64.343  41.273  72.179  1.00  0.00           N  
ATOM   1613  H   SER   121      64.827  40.652  71.546  1.00  0.00           H  
ATOM   1614  CA  SER   121      65.300  42.111  73.077  1.00  0.00           C  
ATOM   1615  HA  SER   121      64.812  42.680  73.868  1.00  0.00           H  
ATOM   1616  CB  SER   121      66.532  41.402  73.714  1.00  0.00           C  
ATOM   1617  HB2 SER   121      66.182  40.453  74.121  1.00  0.00           H  
ATOM   1618  HB3 SER   121      67.324  41.132  73.015  1.00  0.00           H  
ATOM   1619  OG  SER   121      67.049  42.293  74.666  1.00  0.00           O  
ATOM   1620  HG  SER   121      67.478  43.029  74.224  1.00  0.00           H  
ATOM   1621  C   SER   121      65.745  43.292  72.222  1.00  0.00           C  
ATOM   1622  O   SER   121      66.374  43.079  71.181  1.00  0.00           O  
ATOM   1623  N   TYR   122      65.303  44.517  72.596  1.00  0.00           N  
ATOM   1624  H   TYR   122      64.804  44.648  73.465  1.00  0.00           H  
ATOM   1625  CA  TYR   122      65.481  45.780  71.822  1.00  0.00           C  
ATOM   1626  HA  TYR   122      64.918  45.733  70.889  1.00  0.00           H  
ATOM   1627  CB  TYR   122      64.728  46.929  72.509  1.00  0.00           C  
ATOM   1628  HB2 TYR   122      65.185  47.093  73.484  1.00  0.00           H  
ATOM   1629  HB3 TYR   122      64.630  47.748  71.797  1.00  0.00           H  
ATOM   1630  CG  TYR   122      63.293  46.666  72.752  1.00  0.00           C  
ATOM   1631  CD1 TYR   122      62.787  46.296  74.004  1.00  0.00           C  
ATOM   1632  HD1 TYR   122      63.437  46.093  74.842  1.00  0.00           H  
ATOM   1633  CE1 TYR   122      61.354  46.293  74.182  1.00  0.00           C  
ATOM   1634  HE1 TYR   122      60.906  46.049  75.133  1.00  0.00           H  
ATOM   1635  CZ  TYR   122      60.443  46.568  73.130  1.00  0.00           C  
ATOM   1636  OH  TYR   122      59.147  46.621  73.380  1.00  0.00           O  
ATOM   1637  HH  TYR   122      58.991  46.288  74.267  1.00  0.00           H  
ATOM   1638  CE2 TYR   122      60.957  46.849  71.854  1.00  0.00           C  
ATOM   1639  HE2 TYR   122      60.221  47.110  71.107  1.00  0.00           H  
ATOM   1640  CD2 TYR   122      62.400  46.902  71.639  1.00  0.00           C  
ATOM   1641  HD2 TYR   122      62.812  47.305  70.726  1.00  0.00           H  
ATOM   1642  C   TYR   122      66.925  46.150  71.565  1.00  0.00           C  
ATOM   1643  O   TYR   122      67.628  46.161  72.550  1.00  0.00           O  
ATOM   1644  N   GLY   123      67.390  46.470  70.365  1.00  0.00           N  
ATOM   1645  H   GLY   123      68.385  46.640  70.391  1.00  0.00           H  
ATOM   1646  CA  GLY   123      66.773  46.741  69.138  1.00  0.00           C  
ATOM   1647  HA2 GLY   123      66.911  45.870  68.497  1.00  0.00           H  
ATOM   1648  HA3 GLY   123      65.691  46.815  69.242  1.00  0.00           H  
ATOM   1649  C   GLY   123      67.328  47.907  68.397  1.00  0.00           C  
ATOM   1650  O   GLY   123      68.584  48.076  68.385  1.00  0.00           O  
ATOM   1651  N   GLN   124      66.481  48.740  67.872  1.00  0.00           N  
ATOM   1652  H   GLN   124      65.504  48.498  67.955  1.00  0.00           H  
ATOM   1653  CA  GLN   124      66.841  49.999  67.189  1.00  0.00           C  
ATOM   1654  HA  GLN   124      67.877  50.194  67.465  1.00  0.00           H  
ATOM   1655  CB  GLN   124      66.644  49.785  65.674  1.00  0.00           C  
ATOM   1656  HB2 GLN   124      65.579  49.594  65.542  1.00  0.00           H  
ATOM   1657  HB3 GLN   124      66.886  50.747  65.222  1.00  0.00           H  
ATOM   1658  CG  GLN   124      67.401  48.639  64.966  1.00  0.00           C  
ATOM   1659  HG2 GLN   124      67.250  47.709  65.513  1.00  0.00           H  
ATOM   1660  HG3 GLN   124      66.904  48.614  63.996  1.00  0.00           H  
ATOM   1661  CD  GLN   124      68.903  48.876  64.837  1.00  0.00           C  
ATOM   1662  OE1 GLN   124      69.419  49.800  65.445  1.00  0.00           O  
ATOM   1663  NE2 GLN   124      69.555  48.111  63.989  1.00  0.00           N  
ATOM   1664 HE21 GLN   124      69.201  47.234  63.636  1.00  0.00           H  
ATOM   1665 HE22 GLN   124      70.564  48.159  64.011  1.00  0.00           H  
ATOM   1666  C   GLN   124      65.976  51.207  67.683  1.00  0.00           C  
ATOM   1667  O   GLN   124      64.883  51.420  67.166  1.00  0.00           O  
ATOM   1668  N   PRO   125      66.436  51.889  68.750  1.00  0.00           N  
ATOM   1669  CD  PRO   125      65.696  52.947  69.389  1.00  0.00           C  
ATOM   1670  HD2 PRO   125      64.715  52.544  69.641  1.00  0.00           H  
ATOM   1671  HD3 PRO   125      65.616  53.729  68.633  1.00  0.00           H  
ATOM   1672  CG  PRO   125      66.535  53.397  70.626  1.00  0.00           C  
ATOM   1673  HG2 PRO   125      66.174  52.993  71.571  1.00  0.00           H  
ATOM   1674  HG3 PRO   125      66.513  54.480  70.751  1.00  0.00           H  
ATOM   1675  CB  PRO   125      67.921  52.978  70.237  1.00  0.00           C  
ATOM   1676  HB2 PRO   125      68.513  52.832  71.140  1.00  0.00           H  
ATOM   1677  HB3 PRO   125      68.326  53.699  69.527  1.00  0.00           H  
ATOM   1678  CA  PRO   125      67.666  51.671  69.554  1.00  0.00           C  
ATOM   1679  HA  PRO   125      68.541  51.408  68.960  1.00  0.00           H  
ATOM   1680  C   PRO   125      67.627  50.508  70.567  1.00  0.00           C  
ATOM   1681  O   PRO   125      66.512  50.037  70.871  1.00  0.00           O  
ATOM   1682  N   GLN   126      68.809  49.999  70.999  1.00  0.00           N  
ATOM   1683  H   GLN   126      69.670  50.361  70.613  1.00  0.00           H  
ATOM   1684  CA  GLN   126      69.052  49.406  72.379  1.00  0.00           C  
ATOM   1685  HA  GLN   126      68.894  48.332  72.281  1.00  0.00           H  
ATOM   1686  CB  GLN   126      70.560  49.686  72.813  1.00  0.00           C  
ATOM   1687  HB2 GLN   126      71.222  49.196  72.098  1.00  0.00           H  
ATOM   1688  HB3 GLN   126      70.654  50.771  72.848  1.00  0.00           H  
ATOM   1689  CG  GLN   126      70.926  49.197  74.222  1.00  0.00           C  
ATOM   1690  HG2 GLN   126      71.909  49.543  74.539  1.00  0.00           H  
ATOM   1691  HG3 GLN   126      70.293  49.703  74.952  1.00  0.00           H  
ATOM   1692  CD  GLN   126      70.947  47.685  74.360  1.00  0.00           C  
ATOM   1693  OE1 GLN   126      70.056  46.962  73.951  1.00  0.00           O  
ATOM   1694  NE2 GLN   126      71.994  47.053  74.757  1.00  0.00           N  
ATOM   1695 HE21 GLN   126      72.820  47.536  75.083  1.00  0.00           H  
ATOM   1696 HE22 GLN   126      71.784  46.120  75.080  1.00  0.00           H  
ATOM   1697  C   GLN   126      68.025  49.874  73.493  1.00  0.00           C  
ATOM   1698  O   GLN   126      67.644  50.987  73.683  1.00  0.00           O  
ATOM   1699  N   SER   127      67.652  48.888  74.326  1.00  0.00           N  
ATOM   1700  H   SER   127      68.068  47.994  74.106  1.00  0.00           H  
ATOM   1701  CA  SER   127      66.924  49.097  75.556  1.00  0.00           C  
ATOM   1702  HA  SER   127      67.011  48.138  76.067  1.00  0.00           H  
ATOM   1703  CB  SER   127      67.619  50.038  76.531  1.00  0.00           C  
ATOM   1704  HB2 SER   127      68.571  49.597  76.825  1.00  0.00           H  
ATOM   1705  HB3 SER   127      67.737  50.959  75.962  1.00  0.00           H  
ATOM   1706  OG  SER   127      66.815  50.293  77.670  1.00  0.00           O  
ATOM   1707  HG  SER   127      66.796  49.476  78.173  1.00  0.00           H  
ATOM   1708  C   SER   127      65.440  49.173  75.444  1.00  0.00           C  
ATOM   1709  O   SER   127      64.672  48.463  76.109  1.00  0.00           O  
ATOM   1710  N   GLY   128      64.917  50.027  74.576  1.00  0.00           N  
ATOM   1711  H   GLY   128      65.634  50.524  74.066  1.00  0.00           H  
ATOM   1712  CA  GLY   128      63.451  50.233  74.360  1.00  0.00           C  
ATOM   1713  HA2 GLY   128      63.217  50.159  73.298  1.00  0.00           H  
ATOM   1714  HA3 GLY   128      62.869  49.498  74.916  1.00  0.00           H  
ATOM   1715  C   GLY   128      62.993  51.663  74.702  1.00  0.00           C  
ATOM   1716  O   GLY   128      63.846  52.590  74.865  1.00  0.00           O  
ATOM   1717  N   SER   129      61.704  52.034  74.814  1.00  0.00           N  
ATOM   1718  H   SER   129      61.466  53.002  74.648  1.00  0.00           H  
ATOM   1719  CA  SER   129      60.536  51.168  75.156  1.00  0.00           C  
ATOM   1720  HA  SER   129      59.724  51.855  75.393  1.00  0.00           H  
ATOM   1721  CB  SER   129      60.052  50.225  74.032  1.00  0.00           C  
ATOM   1722  HB2 SER   129      60.836  49.507  73.792  1.00  0.00           H  
ATOM   1723  HB3 SER   129      59.146  49.655  74.238  1.00  0.00           H  
ATOM   1724  OG  SER   129      59.688  50.961  72.847  1.00  0.00           O  
ATOM   1725  HG  SER   129      60.503  51.185  72.393  1.00  0.00           H  
ATOM   1726  C   SER   129      60.872  50.328  76.418  1.00  0.00           C  
ATOM   1727  O   SER   129      60.860  49.089  76.374  1.00  0.00           O  
ATOM   1728  N   TYR   130      61.153  51.024  77.567  1.00  0.00           N  
ATOM   1729  H   TYR   130      61.098  52.019  77.400  1.00  0.00           H  
ATOM   1730  CA  TYR   130      61.730  50.519  78.779  1.00  0.00           C  
ATOM   1731  HA  TYR   130      61.240  49.556  78.922  1.00  0.00           H  
ATOM   1732  CB  TYR   130      63.268  50.489  78.589  1.00  0.00           C  
ATOM   1733  HB2 TYR   130      63.520  49.856  77.739  1.00  0.00           H  
ATOM   1734  HB3 TYR   130      63.682  51.470  78.354  1.00  0.00           H  
ATOM   1735  CG  TYR   130      64.012  49.883  79.765  1.00  0.00           C  
ATOM   1736  CD1 TYR   130      64.967  50.606  80.450  1.00  0.00           C  
ATOM   1737  HD1 TYR   130      65.240  51.620  80.197  1.00  0.00           H  
ATOM   1738  CE1 TYR   130      65.744  50.067  81.511  1.00  0.00           C  
ATOM   1739  HE1 TYR   130      66.482  50.752  81.903  1.00  0.00           H  
ATOM   1740  CZ  TYR   130      65.566  48.731  81.824  1.00  0.00           C  
ATOM   1741  OH  TYR   130      66.275  48.160  82.869  1.00  0.00           O  
ATOM   1742  HH  TYR   130      67.013  48.710  83.140  1.00  0.00           H  
ATOM   1743  CE2 TYR   130      64.536  47.984  81.162  1.00  0.00           C  
ATOM   1744  HE2 TYR   130      64.457  46.956  81.485  1.00  0.00           H  
ATOM   1745  CD2 TYR   130      63.723  48.570  80.126  1.00  0.00           C  
ATOM   1746  HD2 TYR   130      63.039  47.920  79.601  1.00  0.00           H  
ATOM   1747  C   TYR   130      61.398  51.544  79.853  1.00  0.00           C  
ATOM   1748  O   TYR   130      62.099  52.542  80.135  1.00  0.00           O  
ATOM   1749  N   SER   131      60.278  51.439  80.595  1.00  0.00           N  
ATOM   1750  H   SER   131      60.135  52.277  81.141  1.00  0.00           H  
ATOM   1751  CA  SER   131      59.183  50.395  80.682  1.00  0.00           C  
ATOM   1752  HA  SER   131      58.516  50.748  81.469  1.00  0.00           H  
ATOM   1753  CB  SER   131      58.426  50.121  79.370  1.00  0.00           C  
ATOM   1754  HB2 SER   131      59.067  49.682  78.605  1.00  0.00           H  
ATOM   1755  HB3 SER   131      57.499  49.565  79.511  1.00  0.00           H  
ATOM   1756  OG  SER   131      58.159  51.365  78.831  1.00  0.00           O  
ATOM   1757  HG  SER   131      57.619  51.875  79.439  1.00  0.00           H  
ATOM   1758  C   SER   131      59.713  49.065  81.209  1.00  0.00           C  
ATOM   1759  O   SER   131      60.168  48.158  80.454  1.00  0.00           O  
ATOM   1760  N   GLN   132      59.724  48.917  82.537  1.00  0.00           N  
ATOM   1761  H   GLN   132      60.053  47.995  82.784  1.00  0.00           H  
ATOM   1762  CA  GLN   132      59.105  49.710  83.650  1.00  0.00           C  
ATOM   1763  HA  GLN   132      59.311  50.770  83.501  1.00  0.00           H  
ATOM   1764  CB  GLN   132      57.517  49.587  83.739  1.00  0.00           C  
ATOM   1765  HB2 GLN   132      56.987  49.933  82.852  1.00  0.00           H  
ATOM   1766  HB3 GLN   132      57.371  48.533  83.977  1.00  0.00           H  
ATOM   1767  CG  GLN   132      56.881  50.317  84.900  1.00  0.00           C  
ATOM   1768  HG2 GLN   132      55.828  50.037  84.865  1.00  0.00           H  
ATOM   1769  HG3 GLN   132      57.342  49.861  85.776  1.00  0.00           H  
ATOM   1770  CD  GLN   132      57.052  51.810  85.003  1.00  0.00           C  
ATOM   1771  OE1 GLN   132      57.875  52.487  84.413  1.00  0.00           O  
ATOM   1772  NE2 GLN   132      56.373  52.482  85.864  1.00  0.00           N  
ATOM   1773 HE21 GLN   132      55.617  52.050  86.377  1.00  0.00           H  
ATOM   1774 HE22 GLN   132      56.345  53.484  85.739  1.00  0.00           H  
ATOM   1775  C   GLN   132      59.766  49.427  85.013  1.00  0.00           C  
ATOM   1776  O   GLN   132      59.875  48.260  85.427  1.00  0.00           O  
ATOM   1777  N   GLN   133      60.199  50.481  85.691  1.00  0.00           N  
ATOM   1778  H   GLN   133      60.180  51.345  85.169  1.00  0.00           H  
ATOM   1779  CA  GLN   133      61.073  50.340  86.888  1.00  0.00           C  
ATOM   1780  HA  GLN   133      61.648  51.263  86.966  1.00  0.00           H  
ATOM   1781  CB  GLN   133      60.091  50.269  88.021  1.00  0.00           C  
ATOM   1782  HB2 GLN   133      59.458  49.386  87.932  1.00  0.00           H  
ATOM   1783  HB3 GLN   133      60.774  50.106  88.855  1.00  0.00           H  
ATOM   1784  CG  GLN   133      59.060  51.444  88.333  1.00  0.00           C  
ATOM   1785  HG2 GLN   133      59.421  52.271  87.722  1.00  0.00           H  
ATOM   1786  HG3 GLN   133      58.071  51.165  87.968  1.00  0.00           H  
ATOM   1787  CD  GLN   133      58.984  51.814  89.779  1.00  0.00           C  
ATOM   1788  OE1 GLN   133      59.163  50.987  90.675  1.00  0.00           O  
ATOM   1789  NE2 GLN   133      58.812  53.101  90.069  1.00  0.00           N  
ATOM   1790 HE21 GLN   133      58.602  53.723  89.302  1.00  0.00           H  
ATOM   1791 HE22 GLN   133      58.608  53.431  91.002  1.00  0.00           H  
ATOM   1792  C   GLN   133      62.072  49.196  86.845  1.00  0.00           C  
ATOM   1793  O   GLN   133      61.893  48.160  87.558  1.00  0.00           O  
ATOM   1794  N   PRO   134      63.090  49.219  85.946  1.00  0.00           N  
ATOM   1795  CD  PRO   134      64.167  48.311  85.935  1.00  0.00           C  
ATOM   1796  HD2 PRO   134      64.034  47.684  85.053  1.00  0.00           H  
ATOM   1797  HD3 PRO   134      64.238  47.643  86.793  1.00  0.00           H  
ATOM   1798  CG  PRO   134      65.444  49.136  85.941  1.00  0.00           C  
ATOM   1799  HG2 PRO   134      66.299  48.633  85.488  1.00  0.00           H  
ATOM   1800  HG3 PRO   134      65.725  49.511  86.925  1.00  0.00           H  
ATOM   1801  CB  PRO   134      65.052  50.349  85.137  1.00  0.00           C  
ATOM   1802  HB2 PRO   134      65.513  50.201  84.161  1.00  0.00           H  
ATOM   1803  HB3 PRO   134      65.460  51.249  85.599  1.00  0.00           H  
ATOM   1804  CA  PRO   134      63.553  50.464  85.160  1.00  0.00           C  
ATOM   1805  HA  PRO   134      63.372  51.299  85.838  1.00  0.00           H  
ATOM   1806  C   PRO   134      63.016  50.654  83.710  1.00  0.00           C  
ATOM   1807  O   PRO   134      62.621  49.673  83.066  1.00  0.00           O  
ATOM   1808  N   SER   135      62.918  51.876  83.197  1.00  0.00           N  
ATOM   1809  H   SER   135      62.577  51.854  82.246  1.00  0.00           H  
ATOM   1810  CA  SER   135      63.343  53.181  83.689  1.00  0.00           C  
ATOM   1811  HA  SER   135      64.372  53.228  84.046  1.00  0.00           H  
ATOM   1812  CB  SER   135      63.403  54.101  82.451  1.00  0.00           C  
ATOM   1813  HB2 SER   135      64.125  53.776  81.702  1.00  0.00           H  
ATOM   1814  HB3 SER   135      62.442  54.133  81.938  1.00  0.00           H  
ATOM   1815  OG  SER   135      63.713  55.334  82.879  1.00  0.00           O  
ATOM   1816  HG  SER   135      63.720  55.825  82.054  1.00  0.00           H  
ATOM   1817  C   SER   135      62.340  53.742  84.693  1.00  0.00           C  
ATOM   1818  O   SER   135      61.349  53.039  85.054  1.00  0.00           O  
ATOM   1819  N   TYR   136      62.605  54.851  85.350  1.00  0.00           N  
ATOM   1820  H   TYR   136      63.343  55.413  84.949  1.00  0.00           H  
ATOM   1821  CA  TYR   136      61.734  55.426  86.434  1.00  0.00           C  
ATOM   1822  HA  TYR   136      60.947  54.705  86.652  1.00  0.00           H  
ATOM   1823  CB  TYR   136      62.548  55.570  87.679  1.00  0.00           C  
ATOM   1824  HB2 TYR   136      63.446  56.168  87.523  1.00  0.00           H  
ATOM   1825  HB3 TYR   136      62.018  56.223  88.372  1.00  0.00           H  
ATOM   1826  CG  TYR   136      62.794  54.266  88.314  1.00  0.00           C  
ATOM   1827  CD1 TYR   136      61.992  53.768  89.338  1.00  0.00           C  
ATOM   1828  HD1 TYR   136      61.097  54.331  89.558  1.00  0.00           H  
ATOM   1829  CE1 TYR   136      62.251  52.561  90.011  1.00  0.00           C  
ATOM   1830  HE1 TYR   136      61.632  52.247  90.838  1.00  0.00           H  
ATOM   1831  CZ  TYR   136      63.282  51.790  89.527  1.00  0.00           C  
ATOM   1832  OH  TYR   136      63.529  50.588  90.069  1.00  0.00           O  
ATOM   1833  HH  TYR   136      62.990  50.368  90.833  1.00  0.00           H  
ATOM   1834  CE2 TYR   136      64.168  52.300  88.518  1.00  0.00           C  
ATOM   1835  HE2 TYR   136      65.039  51.714  88.263  1.00  0.00           H  
ATOM   1836  CD2 TYR   136      63.966  53.551  87.955  1.00  0.00           C  
ATOM   1837  HD2 TYR   136      64.699  53.976  87.285  1.00  0.00           H  
ATOM   1838  C   TYR   136      61.195  56.808  85.907  1.00  0.00           C  
ATOM   1839  O   TYR   136      61.916  57.802  85.845  1.00  0.00           O  
ATOM   1840  N   GLY   137      59.859  56.842  85.635  1.00  0.00           N  
ATOM   1841  H   GLY   137      59.511  57.790  85.604  1.00  0.00           H  
ATOM   1842  CA  GLY   137      58.911  55.771  85.607  1.00  0.00           C  
ATOM   1843  HA2 GLY   137      58.197  55.817  84.785  1.00  0.00           H  
ATOM   1844  HA3 GLY   137      59.411  54.810  85.485  1.00  0.00           H  
ATOM   1845  C   GLY   137      58.190  55.514  86.929  1.00  0.00           C  
ATOM   1846  O   GLY   137      58.830  55.253  87.937  1.00  0.00           O  
ATOM   1847  N   GLY   138      56.896  55.381  86.806  1.00  0.00           N  
ATOM   1848  H   GLY   138      56.595  55.599  85.867  1.00  0.00           H  
ATOM   1849  CA  GLY   138      55.864  55.030  87.732  1.00  0.00           C  
ATOM   1850  HA2 GLY   138      54.861  55.041  87.307  1.00  0.00           H  
ATOM   1851  HA3 GLY   138      56.012  53.989  88.021  1.00  0.00           H  
ATOM   1852  C   GLY   138      55.837  55.793  89.072  1.00  0.00           C  
ATOM   1853  O   GLY   138      56.455  56.799  89.233  1.00  0.00           O  
ATOM   1854  N   GLN   139      54.993  55.462  90.079  1.00  0.00           N  
ATOM   1855  H   GLN   139      55.054  55.877  90.997  1.00  0.00           H  
ATOM   1856  CA  GLN   139      53.988  54.380  89.966  1.00  0.00           C  
ATOM   1857  HA  GLN   139      53.524  54.465  88.983  1.00  0.00           H  
ATOM   1858  CB  GLN   139      54.656  52.963  90.209  1.00  0.00           C  
ATOM   1859  HB2 GLN   139      54.015  52.133  89.917  1.00  0.00           H  
ATOM   1860  HB3 GLN   139      55.600  52.864  89.673  1.00  0.00           H  
ATOM   1861  CG  GLN   139      54.969  52.588  91.682  1.00  0.00           C  
ATOM   1862  HG2 GLN   139      55.585  53.393  92.082  1.00  0.00           H  
ATOM   1863  HG3 GLN   139      54.022  52.708  92.209  1.00  0.00           H  
ATOM   1864  CD  GLN   139      55.504  51.153  91.815  1.00  0.00           C  
ATOM   1865  OE1 GLN   139      55.516  50.292  90.941  1.00  0.00           O  
ATOM   1866  NE2 GLN   139      55.902  50.771  93.000  1.00  0.00           N  
ATOM   1867 HE21 GLN   139      55.821  51.336  93.833  1.00  0.00           H  
ATOM   1868 HE22 GLN   139      56.231  49.817  92.967  1.00  0.00           H  
ATOM   1869  C   GLN   139      52.700  54.592  90.856  1.00  0.00           C  
ATOM   1870  O   GLN   139      51.942  53.723  91.210  1.00  0.00           O  
ATOM   1871  N   GLN   140      52.444  55.914  91.093  1.00  0.00           N  
ATOM   1872  H   GLN   140      53.188  56.538  90.815  1.00  0.00           H  
ATOM   1873  CA  GLN   140      51.192  56.545  91.403  1.00  0.00           C  
ATOM   1874  HA  GLN   140      51.369  57.620  91.380  1.00  0.00           H  
ATOM   1875  CB  GLN   140      49.974  56.275  90.522  1.00  0.00           C  
ATOM   1876  HB2 GLN   140      49.713  55.217  90.495  1.00  0.00           H  
ATOM   1877  HB3 GLN   140      49.190  56.978  90.805  1.00  0.00           H  
ATOM   1878  CG  GLN   140      50.327  56.415  89.057  1.00  0.00           C  
ATOM   1879  HG2 GLN   140      51.363  56.139  88.861  1.00  0.00           H  
ATOM   1880  HG3 GLN   140      49.527  55.989  88.450  1.00  0.00           H  
ATOM   1881  CD  GLN   140      50.424  57.851  88.632  1.00  0.00           C  
ATOM   1882  OE1 GLN   140      50.726  58.758  89.366  1.00  0.00           O  
ATOM   1883  NE2 GLN   140      50.221  58.101  87.326  1.00  0.00           N  
ATOM   1884 HE21 GLN   140      50.025  57.421  86.606  1.00  0.00           H  
ATOM   1885 HE22 GLN   140      50.274  59.057  87.006  1.00  0.00           H  
ATOM   1886  C   GLN   140      50.778  56.414  92.959  1.00  0.00           C  
ATOM   1887  O   GLN   140      49.547  56.479  93.303  1.00  0.00           O  
ATOM   1888  N   GLN   141      51.771  56.284  93.876  1.00  0.00           N  
ATOM   1889  H   GLN   141      52.720  56.549  93.652  1.00  0.00           H  
ATOM   1890  CA  GLN   141      51.699  55.821  95.241  1.00  0.00           C  
ATOM   1891  HA  GLN   141      50.773  56.189  95.682  1.00  0.00           H  
ATOM   1892  CB  GLN   141      51.621  54.192  95.130  1.00  0.00           C  
ATOM   1893  HB2 GLN   141      52.422  53.701  94.578  1.00  0.00           H  
ATOM   1894  HB3 GLN   141      51.822  53.902  96.162  1.00  0.00           H  
ATOM   1895  CG  GLN   141      50.259  53.570  94.923  1.00  0.00           C  
ATOM   1896  HG2 GLN   141      49.464  54.120  95.426  1.00  0.00           H  
ATOM   1897  HG3 GLN   141      50.182  53.510  93.837  1.00  0.00           H  
ATOM   1898  CD  GLN   141      50.167  52.173  95.511  1.00  0.00           C  
ATOM   1899  OE1 GLN   141      51.071  51.296  95.283  1.00  0.00           O  
ATOM   1900  NE2 GLN   141      49.056  51.881  96.175  1.00  0.00           N  
ATOM   1901 HE21 GLN   141      48.355  52.583  96.366  1.00  0.00           H  
ATOM   1902 HE22 GLN   141      49.078  51.059  96.763  1.00  0.00           H  
ATOM   1903  C   GLN   141      52.827  56.302  96.153  1.00  0.00           C  
ATOM   1904  O   GLN   141      53.996  56.225  95.729  1.00  0.00           O  
ATOM   1905  N   SER   142      52.505  56.906  97.297  1.00  0.00           N  
ATOM   1906  H   SER   142      53.287  57.298  97.803  1.00  0.00           H  
ATOM   1907  CA  SER   142      51.277  56.908  98.140  1.00  0.00           C  
ATOM   1908  HA  SER   142      51.512  57.413  99.077  1.00  0.00           H  
ATOM   1909  CB  SER   142      50.156  57.835  97.631  1.00  0.00           C  
ATOM   1910  HB2 SER   142      50.654  58.750  97.308  1.00  0.00           H  
ATOM   1911  HB3 SER   142      49.587  57.438  96.790  1.00  0.00           H  
ATOM   1912  OG  SER   142      49.170  58.237  98.593  1.00  0.00           O  
ATOM   1913  HG  SER   142      48.664  57.504  98.951  1.00  0.00           H  
ATOM   1914  C   SER   142      50.801  55.471  98.576  1.00  0.00           C  
ATOM   1915  O   SER   142      49.749  54.963  98.216  1.00  0.00           O  
ATOM   1916  N   TYR   143      51.637  54.709  99.279  1.00  0.00           N  
ATOM   1917  H   TYR   143      52.549  55.050  99.545  1.00  0.00           H  
ATOM   1918  CA  TYR   143      51.498  53.273  99.570  1.00  0.00           C  
ATOM   1919  HA  TYR   143      51.128  52.709  98.714  1.00  0.00           H  
ATOM   1920  CB  TYR   143      52.804  52.555  99.829  1.00  0.00           C  
ATOM   1921  HB2 TYR   143      53.369  52.978 100.660  1.00  0.00           H  
ATOM   1922  HB3 TYR   143      52.564  51.525 100.092  1.00  0.00           H  
ATOM   1923  CG  TYR   143      53.673  52.637  98.599  1.00  0.00           C  
ATOM   1924  CD1 TYR   143      53.370  51.815  97.485  1.00  0.00           C  
ATOM   1925  HD1 TYR   143      52.581  51.086  97.591  1.00  0.00           H  
ATOM   1926  CE1 TYR   143      54.170  51.849  96.371  1.00  0.00           C  
ATOM   1927  HE1 TYR   143      53.970  51.230  95.509  1.00  0.00           H  
ATOM   1928  CZ  TYR   143      55.185  52.818  96.227  1.00  0.00           C  
ATOM   1929  OH  TYR   143      55.893  52.895  95.082  1.00  0.00           O  
ATOM   1930  HH  TYR   143      56.593  53.545  95.169  1.00  0.00           H  
ATOM   1931  CE2 TYR   143      55.385  53.787  97.242  1.00  0.00           C  
ATOM   1932  HE2 TYR   143      56.188  54.505  97.162  1.00  0.00           H  
ATOM   1933  CD2 TYR   143      54.618  53.699  98.432  1.00  0.00           C  
ATOM   1934  HD2 TYR   143      54.801  54.344  99.278  1.00  0.00           H  
ATOM   1935  C   TYR   143      50.462  53.040 100.625  1.00  0.00           C  
ATOM   1936  O   TYR   143      50.513  53.599 101.724  1.00  0.00           O  
ATOM   1937  N   GLY   144      49.579  52.059 100.350  1.00  0.00           N  
ATOM   1938  H   GLY   144      49.555  51.577  99.463  1.00  0.00           H  
ATOM   1939  CA  GLY   144      48.567  51.737 101.343  1.00  0.00           C  
ATOM   1940  HA2 GLY   144      47.986  50.906 100.944  1.00  0.00           H  
ATOM   1941  HA3 GLY   144      49.133  51.374 102.200  1.00  0.00           H  
ATOM   1942  C   GLY   144      47.639  52.841 101.807  1.00  0.00           C  
ATOM   1943  O   GLY   144      47.196  53.656 100.959  1.00  0.00           O  
ATOM   1944  N   GLN   145      47.169  52.742 103.059  1.00  0.00           N  
ATOM   1945  H   GLN   145      47.483  51.929 103.569  1.00  0.00           H  
ATOM   1946  CA  GLN   145      46.065  53.560 103.755  1.00  0.00           C  
ATOM   1947  HA  GLN   145      45.120  53.228 103.326  1.00  0.00           H  
ATOM   1948  CB  GLN   145      45.968  53.175 105.272  1.00  0.00           C  
ATOM   1949  HB2 GLN   145      45.445  52.219 105.270  1.00  0.00           H  
ATOM   1950  HB3 GLN   145      47.001  53.033 105.592  1.00  0.00           H  
ATOM   1951  CG  GLN   145      45.224  53.932 106.389  1.00  0.00           C  
ATOM   1952  HG2 GLN   145      45.256  53.358 107.316  1.00  0.00           H  
ATOM   1953  HG3 GLN   145      45.813  54.835 106.554  1.00  0.00           H  
ATOM   1954  CD  GLN   145      43.844  54.494 106.137  1.00  0.00           C  
ATOM   1955  OE1 GLN   145      43.322  54.344 105.035  1.00  0.00           O  
ATOM   1956  NE2 GLN   145      43.207  55.065 107.106  1.00  0.00           N  
ATOM   1957 HE21 GLN   145      42.349  55.543 106.870  1.00  0.00           H  
ATOM   1958 HE22 GLN   145      43.535  55.014 108.060  1.00  0.00           H  
ATOM   1959  C   GLN   145      46.254  55.071 103.568  1.00  0.00           C  
ATOM   1960  O   GLN   145      47.404  55.592 103.696  1.00  0.00           O  
ATOM   1961  N   GLN   146      45.150  55.781 103.262  1.00  0.00           N  
ATOM   1962  H   GLN   146      44.277  55.314 103.461  1.00  0.00           H  
ATOM   1963  CA  GLN   146      45.089  57.172 102.914  1.00  0.00           C  
ATOM   1964  HA  GLN   146      45.866  57.335 102.167  1.00  0.00           H  
ATOM   1965  CB  GLN   146      43.762  57.599 102.431  1.00  0.00           C  
ATOM   1966  HB2 GLN   146      43.051  57.433 103.240  1.00  0.00           H  
ATOM   1967  HB3 GLN   146      43.783  58.645 102.124  1.00  0.00           H  
ATOM   1968  CG  GLN   146      43.249  56.889 101.169  1.00  0.00           C  
ATOM   1969  HG2 GLN   146      42.302  57.266 100.782  1.00  0.00           H  
ATOM   1970  HG3 GLN   146      43.970  57.169 100.401  1.00  0.00           H  
ATOM   1971  CD  GLN   146      43.013  55.382 101.253  1.00  0.00           C  
ATOM   1972  OE1 GLN   146      42.502  54.922 102.236  1.00  0.00           O  
ATOM   1973  NE2 GLN   146      43.556  54.597 100.381  1.00  0.00           N  
ATOM   1974 HE21 GLN   146      43.927  54.950  99.510  1.00  0.00           H  
ATOM   1975 HE22 GLN   146      43.583  53.607 100.579  1.00  0.00           H  
ATOM   1976  C   GLN   146      45.513  58.082 104.073  1.00  0.00           C  
ATOM   1977  O   GLN   146      45.373  57.797 105.255  1.00  0.00           O  
ATOM   1978  N   GLN   147      46.079  59.294 103.712  1.00  0.00           N  
ATOM   1979  H   GLN   147      46.227  59.458 102.727  1.00  0.00           H  
ATOM   1980  CA  GLN   147      46.774  60.160 104.673  1.00  0.00           C  
ATOM   1981  HA  GLN   147      46.824  59.789 105.697  1.00  0.00           H  
ATOM   1982  CB  GLN   147      48.312  60.177 104.339  1.00  0.00           C  
ATOM   1983  HB2 GLN   147      48.471  60.879 103.521  1.00  0.00           H  
ATOM   1984  HB3 GLN   147      48.838  60.599 105.195  1.00  0.00           H  
ATOM   1985  CG  GLN   147      48.940  58.806 104.043  1.00  0.00           C  
ATOM   1986  HG2 GLN   147      48.958  58.280 104.997  1.00  0.00           H  
ATOM   1987  HG3 GLN   147      48.348  58.224 103.336  1.00  0.00           H  
ATOM   1988  CD  GLN   147      50.375  58.798 103.529  1.00  0.00           C  
ATOM   1989  OE1 GLN   147      50.741  59.759 102.877  1.00  0.00           O  
ATOM   1990  NE2 GLN   147      51.261  57.875 103.779  1.00  0.00           N  
ATOM   1991 HE21 GLN   147      51.089  57.174 104.485  1.00  0.00           H  
ATOM   1992 HE22 GLN   147      52.238  58.002 103.558  1.00  0.00           H  
ATOM   1993  C   GLN   147      46.177  61.561 104.618  1.00  0.00           C  
ATOM   1994  O   GLN   147      46.173  62.183 103.577  1.00  0.00           O  
ATOM   1995  N   SER   148      45.736  62.101 105.784  1.00  0.00           N  
ATOM   1996  H   SER   148      45.489  61.534 106.583  1.00  0.00           H  
ATOM   1997  CA  SER   148      45.388  63.551 105.960  1.00  0.00           C  
ATOM   1998  HA  SER   148      44.732  64.016 105.225  1.00  0.00           H  
ATOM   1999  CB  SER   148      44.612  63.782 107.253  1.00  0.00           C  
ATOM   2000  HB2 SER   148      43.786  63.070 107.256  1.00  0.00           H  
ATOM   2001  HB3 SER   148      45.212  63.517 108.123  1.00  0.00           H  
ATOM   2002  OG  SER   148      44.095  65.045 107.320  1.00  0.00           O  
ATOM   2003  HG  SER   148      43.556  65.275 106.559  1.00  0.00           H  
ATOM   2004  C   SER   148      46.721  64.380 106.071  1.00  0.00           C  
ATOM   2005  O   SER   148      47.672  63.915 106.678  1.00  0.00           O  
ATOM   2006  N   TYR   149      46.684  65.526 105.417  1.00  0.00           N  
ATOM   2007  H   TYR   149      45.850  65.731 104.885  1.00  0.00           H  
ATOM   2008  CA  TYR   149      47.840  66.407 105.287  1.00  0.00           C  
ATOM   2009  HA  TYR   149      48.633  65.789 104.868  1.00  0.00           H  
ATOM   2010  CB  TYR   149      47.388  67.570 104.403  1.00  0.00           C  
ATOM   2011  HB2 TYR   149      47.381  67.185 103.383  1.00  0.00           H  
ATOM   2012  HB3 TYR   149      46.387  67.952 104.600  1.00  0.00           H  
ATOM   2013  CG  TYR   149      48.358  68.751 104.384  1.00  0.00           C  
ATOM   2014  CD1 TYR   149      48.090  69.883 105.242  1.00  0.00           C  
ATOM   2015  HD1 TYR   149      47.289  69.809 105.962  1.00  0.00           H  
ATOM   2016  CE1 TYR   149      48.957  70.941 105.183  1.00  0.00           C  
ATOM   2017  HE1 TYR   149      48.921  71.762 105.884  1.00  0.00           H  
ATOM   2018  CZ  TYR   149      50.003  70.955 104.196  1.00  0.00           C  
ATOM   2019  OH  TYR   149      50.917  71.949 104.175  1.00  0.00           O  
ATOM   2020  HH  TYR   149      51.584  71.667 103.545  1.00  0.00           H  
ATOM   2021  CE2 TYR   149      50.268  69.825 103.366  1.00  0.00           C  
ATOM   2022  HE2 TYR   149      51.113  69.801 102.693  1.00  0.00           H  
ATOM   2023  CD2 TYR   149      49.472  68.705 103.507  1.00  0.00           C  
ATOM   2024  HD2 TYR   149      49.524  67.792 102.932  1.00  0.00           H  
ATOM   2025  C   TYR   149      48.254  66.907 106.697  1.00  0.00           C  
ATOM   2026  O   TYR   149      47.470  67.193 107.595  1.00  0.00           O  
ATOM   2027  N   ASN   150      49.570  67.096 106.793  1.00  0.00           N  
ATOM   2028  H   ASN   150      50.090  66.734 106.006  1.00  0.00           H  
ATOM   2029  CA  ASN   150      50.220  67.692 107.985  1.00  0.00           C  
ATOM   2030  HA  ASN   150      49.437  68.221 108.529  1.00  0.00           H  
ATOM   2031  CB  ASN   150      50.793  66.606 108.874  1.00  0.00           C  
ATOM   2032  HB2 ASN   150      49.947  65.944 109.058  1.00  0.00           H  
ATOM   2033  HB3 ASN   150      51.496  66.003 108.301  1.00  0.00           H  
ATOM   2034  CG  ASN   150      51.370  67.038 110.234  1.00  0.00           C  
ATOM   2035  OD1 ASN   150      51.108  68.082 110.763  1.00  0.00           O  
ATOM   2036  ND2 ASN   150      52.045  66.166 110.929  1.00  0.00           N  
ATOM   2037 HD21 ASN   150      52.418  66.444 111.825  1.00  0.00           H  
ATOM   2038 HD22 ASN   150      52.098  65.199 110.641  1.00  0.00           H  
ATOM   2039  C   ASN   150      51.276  68.660 107.361  1.00  0.00           C  
ATOM   2040  O   ASN   150      52.116  68.149 106.575  1.00  0.00           O  
ATOM   2041  N   PRO   151      51.304  69.986 107.731  1.00  0.00           N  
ATOM   2042  CD  PRO   151      50.257  70.696 108.549  1.00  0.00           C  
ATOM   2043  HD2 PRO   151      50.180  70.199 109.516  1.00  0.00           H  
ATOM   2044  HD3 PRO   151      49.237  70.741 108.168  1.00  0.00           H  
ATOM   2045  CG  PRO   151      50.779  72.140 108.673  1.00  0.00           C  
ATOM   2046  HG2 PRO   151      50.380  72.751 109.483  1.00  0.00           H  
ATOM   2047  HG3 PRO   151      50.537  72.707 107.774  1.00  0.00           H  
ATOM   2048  CB  PRO   151      52.275  71.891 108.708  1.00  0.00           C  
ATOM   2049  HB2 PRO   151      52.572  71.697 109.739  1.00  0.00           H  
ATOM   2050  HB3 PRO   151      52.826  72.750 108.327  1.00  0.00           H  
ATOM   2051  CA  PRO   151      52.480  70.800 107.641  1.00  0.00           C  
ATOM   2052  HA  PRO   151      52.443  71.230 106.640  1.00  0.00           H  
ATOM   2053  C   PRO   151      53.888  70.166 107.744  1.00  0.00           C  
ATOM   2054  O   PRO   151      54.130  69.372 108.633  1.00  0.00           O  
ATOM   2055  N   PRO   152      54.922  70.487 106.874  1.00  0.00           N  
ATOM   2056  CD  PRO   152      54.787  71.203 105.580  1.00  0.00           C  
ATOM   2057  HD2 PRO   152      55.039  72.255 105.716  1.00  0.00           H  
ATOM   2058  HD3 PRO   152      53.805  71.155 105.110  1.00  0.00           H  
ATOM   2059  CG  PRO   152      55.781  70.434 104.643  1.00  0.00           C  
ATOM   2060  HG2 PRO   152      55.998  71.099 103.807  1.00  0.00           H  
ATOM   2061  HG3 PRO   152      55.402  69.452 104.363  1.00  0.00           H  
ATOM   2062  CB  PRO   152      56.980  70.279 105.679  1.00  0.00           C  
ATOM   2063  HB2 PRO   152      57.583  71.187 105.692  1.00  0.00           H  
ATOM   2064  HB3 PRO   152      57.748  69.573 105.361  1.00  0.00           H  
ATOM   2065  CA  PRO   152      56.223  69.891 107.011  1.00  0.00           C  
ATOM   2066  HA  PRO   152      56.022  68.830 107.159  1.00  0.00           H  
ATOM   2067  C   PRO   152      56.962  70.531 108.171  1.00  0.00           C  
ATOM   2068  O   PRO   152      56.451  71.407 108.790  1.00  0.00           O  
ATOM   2069  N   GLN   153      58.153  70.000 108.536  1.00  0.00           N  
ATOM   2070  H   GLN   153      58.467  69.262 107.922  1.00  0.00           H  
ATOM   2071  CA  GLN   153      58.867  70.456 109.690  1.00  0.00           C  
ATOM   2072  HA  GLN   153      58.142  70.415 110.503  1.00  0.00           H  
ATOM   2073  CB  GLN   153      60.017  69.513 110.022  1.00  0.00           C  
ATOM   2074  HB2 GLN   153      60.556  69.337 109.091  1.00  0.00           H  
ATOM   2075  HB3 GLN   153      60.621  69.942 110.821  1.00  0.00           H  
ATOM   2076  CG  GLN   153      59.568  68.093 110.497  1.00  0.00           C  
ATOM   2077  HG2 GLN   153      58.977  68.143 111.411  1.00  0.00           H  
ATOM   2078  HG3 GLN   153      59.137  67.646 109.602  1.00  0.00           H  
ATOM   2079  CD  GLN   153      60.742  67.210 110.769  1.00  0.00           C  
ATOM   2080  OE1 GLN   153      61.410  66.953 109.792  1.00  0.00           O  
ATOM   2081  NE2 GLN   153      60.950  66.629 111.887  1.00  0.00           N  
ATOM   2082 HE21 GLN   153      60.622  67.147 112.689  1.00  0.00           H  
ATOM   2083 HE22 GLN   153      61.828  66.133 111.953  1.00  0.00           H  
ATOM   2084  C   GLN   153      59.332  71.976 109.573  1.00  0.00           C  
ATOM   2085  O   GLN   153      59.395  72.697 110.595  1.00  0.00           O  
ATOM   2086  N   GLY   154      59.591  72.483 108.383  1.00  0.00           N  
ATOM   2087  H   GLY   154      59.450  71.858 107.603  1.00  0.00           H  
ATOM   2088  CA  GLY   154      59.913  73.883 108.099  1.00  0.00           C  
ATOM   2089  HA2 GLY   154      60.936  74.115 108.396  1.00  0.00           H  
ATOM   2090  HA3 GLY   154      59.961  73.953 107.012  1.00  0.00           H  
ATOM   2091  C   GLY   154      59.007  74.932 108.557  1.00  0.00           C  
ATOM   2092  O   GLY   154      57.762  74.885 108.246  1.00  0.00           O  
ATOM   2093  N   TYR   155      59.522  76.025 109.141  1.00  0.00           N  
ATOM   2094  H   TYR   155      60.518  76.056 109.308  1.00  0.00           H  
ATOM   2095  CA  TYR   155      58.688  77.144 109.545  1.00  0.00           C  
ATOM   2096  HA  TYR   155      57.881  76.794 110.189  1.00  0.00           H  
ATOM   2097  CB  TYR   155      59.394  78.109 110.501  1.00  0.00           C  
ATOM   2098  HB2 TYR   155      60.244  78.584 110.011  1.00  0.00           H  
ATOM   2099  HB3 TYR   155      58.632  78.864 110.696  1.00  0.00           H  
ATOM   2100  CG  TYR   155      59.759  77.677 111.856  1.00  0.00           C  
ATOM   2101  CD1 TYR   155      60.997  77.062 112.076  1.00  0.00           C  
ATOM   2102  HD1 TYR   155      61.723  76.729 111.349  1.00  0.00           H  
ATOM   2103  CE1 TYR   155      61.421  76.763 113.359  1.00  0.00           C  
ATOM   2104  HE1 TYR   155      62.350  76.251 113.565  1.00  0.00           H  
ATOM   2105  CZ  TYR   155      60.569  77.024 114.426  1.00  0.00           C  
ATOM   2106  OH  TYR   155      61.059  76.828 115.746  1.00  0.00           O  
ATOM   2107  HH  TYR   155      61.999  77.019 115.714  1.00  0.00           H  
ATOM   2108  CE2 TYR   155      59.309  77.664 114.276  1.00  0.00           C  
ATOM   2109  HE2 TYR   155      58.649  77.910 115.095  1.00  0.00           H  
ATOM   2110  CD2 TYR   155      58.903  77.961 112.975  1.00  0.00           C  
ATOM   2111  HD2 TYR   155      57.959  78.468 112.842  1.00  0.00           H  
ATOM   2112  C   TYR   155      58.014  77.910 108.377  1.00  0.00           C  
ATOM   2113  O   TYR   155      58.713  78.455 107.490  1.00  0.00           O  
ATOM   2114  N   GLY   156      56.712  78.143 108.360  1.00  0.00           N  
ATOM   2115  H   GLY   156      56.381  78.658 107.557  1.00  0.00           H  
ATOM   2116  CA  GLY   156      55.609  77.654 109.226  1.00  0.00           C  
ATOM   2117  HA2 GLY   156      55.759  76.579 109.321  1.00  0.00           H  
ATOM   2118  HA3 GLY   156      55.518  78.018 110.250  1.00  0.00           H  
ATOM   2119  C   GLY   156      54.253  77.916 108.597  1.00  0.00           C  
ATOM   2120  O   GLY   156      54.123  78.746 107.702  1.00  0.00           O  
ATOM   2121  N   GLN   157      53.211  77.355 109.210  1.00  0.00           N  
ATOM   2122  H   GLN   157      53.358  76.723 109.984  1.00  0.00           H  
ATOM   2123  CA  GLN   157      51.821  77.833 109.041  1.00  0.00           C  
ATOM   2124  HA  GLN   157      51.829  78.586 108.253  1.00  0.00           H  
ATOM   2125  CB  GLN   157      50.857  76.711 108.756  1.00  0.00           C  
ATOM   2126  HB2 GLN   157      50.927  75.952 109.535  1.00  0.00           H  
ATOM   2127  HB3 GLN   157      49.818  77.040 108.776  1.00  0.00           H  
ATOM   2128  CG  GLN   157      51.207  76.243 107.320  1.00  0.00           C  
ATOM   2129  HG2 GLN   157      50.881  77.036 106.646  1.00  0.00           H  
ATOM   2130  HG3 GLN   157      52.284  76.096 107.240  1.00  0.00           H  
ATOM   2131  CD  GLN   157      50.434  75.062 106.787  1.00  0.00           C  
ATOM   2132  OE1 GLN   157      49.395  74.698 107.323  1.00  0.00           O  
ATOM   2133  NE2 GLN   157      50.920  74.508 105.672  1.00  0.00           N  
ATOM   2134 HE21 GLN   157      51.815  74.831 105.336  1.00  0.00           H  
ATOM   2135 HE22 GLN   157      50.514  73.691 105.237  1.00  0.00           H  
ATOM   2136  C   GLN   157      51.404  78.594 110.294  1.00  0.00           C  
ATOM   2137  O   GLN   157      52.139  78.537 111.300  1.00  0.00           O  
ATOM   2138  N   GLN   158      50.394  79.450 110.231  1.00  0.00           N  
ATOM   2139  H   GLN   158      50.308  80.024 111.058  1.00  0.00           H  
ATOM   2140  CA  GLN   158      49.586  79.976 109.152  1.00  0.00           C  
ATOM   2141  HA  GLN   158      49.623  79.243 108.346  1.00  0.00           H  
ATOM   2142  CB  GLN   158      48.144  80.236 109.573  1.00  0.00           C  
ATOM   2143  HB2 GLN   158      48.166  81.119 110.213  1.00  0.00           H  
ATOM   2144  HB3 GLN   158      47.531  80.476 108.704  1.00  0.00           H  
ATOM   2145  CG  GLN   158      47.391  79.074 110.336  1.00  0.00           C  
ATOM   2146  HG2 GLN   158      47.972  78.991 111.255  1.00  0.00           H  
ATOM   2147  HG3 GLN   158      46.398  79.401 110.644  1.00  0.00           H  
ATOM   2148  CD  GLN   158      47.192  77.777 109.514  1.00  0.00           C  
ATOM   2149  OE1 GLN   158      47.302  77.743 108.280  1.00  0.00           O  
ATOM   2150  NE2 GLN   158      46.843  76.645 110.134  1.00  0.00           N  
ATOM   2151 HE21 GLN   158      46.569  76.541 111.100  1.00  0.00           H  
ATOM   2152 HE22 GLN   158      46.766  75.858 109.505  1.00  0.00           H  
ATOM   2153  C   GLN   158      50.300  81.184 108.538  1.00  0.00           C  
ATOM   2154  O   GLN   158      51.447  81.438 108.827  1.00  0.00           O  
ATOM   2155  N   ASN   159      49.636  81.923 107.662  1.00  0.00           N  
ATOM   2156  H   ASN   159      48.720  81.681 107.312  1.00  0.00           H  
ATOM   2157  CA  ASN   159      50.060  83.268 107.167  1.00  0.00           C  
ATOM   2158  HA  ASN   159      50.583  83.103 106.226  1.00  0.00           H  
ATOM   2159  CB  ASN   159      48.828  84.109 106.825  1.00  0.00           C  
ATOM   2160  HB2 ASN   159      48.206  84.175 107.718  1.00  0.00           H  
ATOM   2161  HB3 ASN   159      49.085  85.154 106.654  1.00  0.00           H  
ATOM   2162  CG  ASN   159      47.975  83.522 105.706  1.00  0.00           C  
ATOM   2163  OD1 ASN   159      47.656  82.344 105.694  1.00  0.00           O  
ATOM   2164  ND2 ASN   159      47.483  84.277 104.801  1.00  0.00           N  
ATOM   2165 HD21 ASN   159      47.645  85.272 104.737  1.00  0.00           H  
ATOM   2166 HD22 ASN   159      47.051  83.782 104.034  1.00  0.00           H  
ATOM   2167  C   ASN   159      50.937  84.079 108.220  1.00  0.00           C  
ATOM   2168  O   ASN   159      50.510  84.447 109.287  1.00  0.00           O  
ATOM   2169  N   GLN   160      52.166  84.489 107.859  1.00  0.00           N  
ATOM   2170  H   GLN   160      52.527  85.166 108.516  1.00  0.00           H  
ATOM   2171  CA  GLN   160      53.064  83.997 106.713  1.00  0.00           C  
ATOM   2172  HA  GLN   160      52.772  82.997 106.392  1.00  0.00           H  
ATOM   2173  CB  GLN   160      52.848  84.990 105.569  1.00  0.00           C  
ATOM   2174  HB2 GLN   160      51.771  85.107 105.448  1.00  0.00           H  
ATOM   2175  HB3 GLN   160      53.149  86.018 105.770  1.00  0.00           H  
ATOM   2176  CG  GLN   160      53.372  84.685 104.192  1.00  0.00           C  
ATOM   2177  HG2 GLN   160      52.755  85.272 103.511  1.00  0.00           H  
ATOM   2178  HG3 GLN   160      54.373  85.115 104.146  1.00  0.00           H  
ATOM   2179  CD  GLN   160      53.349  83.273 103.786  1.00  0.00           C  
ATOM   2180  OE1 GLN   160      54.322  82.534 103.971  1.00  0.00           O  
ATOM   2181  NE2 GLN   160      52.301  82.812 103.259  1.00  0.00           N  
ATOM   2182 HE21 GLN   160      51.455  83.359 103.183  1.00  0.00           H  
ATOM   2183 HE22 GLN   160      52.281  81.822 103.062  1.00  0.00           H  
ATOM   2184  C   GLN   160      54.520  84.008 107.161  1.00  0.00           C  
ATOM   2185  O   GLN   160      54.860  84.746 108.050  1.00  0.00           O  
ATOM   2186  N   TYR   161      55.292  82.965 106.700  1.00  0.00           N  
ATOM   2187  H   TYR   161      54.784  82.178 106.322  1.00  0.00           H  
ATOM   2188  CA  TYR   161      56.753  82.803 106.853  1.00  0.00           C  
ATOM   2189  HA  TYR   161      56.982  83.510 107.650  1.00  0.00           H  
ATOM   2190  CB  TYR   161      57.060  81.365 107.417  1.00  0.00           C  
ATOM   2191  HB2 TYR   161      56.390  80.632 106.968  1.00  0.00           H  
ATOM   2192  HB3 TYR   161      58.101  81.087 107.253  1.00  0.00           H  
ATOM   2193  CG  TYR   161      56.879  81.241 108.938  1.00  0.00           C  
ATOM   2194  CD1 TYR   161      57.973  81.228 109.784  1.00  0.00           C  
ATOM   2195  HD1 TYR   161      58.925  81.462 109.330  1.00  0.00           H  
ATOM   2196  CE1 TYR   161      57.815  81.166 111.179  1.00  0.00           C  
ATOM   2197  HE1 TYR   161      58.647  81.157 111.869  1.00  0.00           H  
ATOM   2198  CZ  TYR   161      56.551  81.049 111.734  1.00  0.00           C  
ATOM   2199  OH  TYR   161      56.300  80.952 112.996  1.00  0.00           O  
ATOM   2200  HH  TYR   161      57.018  80.648 113.556  1.00  0.00           H  
ATOM   2201  CE2 TYR   161      55.420  81.027 110.869  1.00  0.00           C  
ATOM   2202  HE2 TYR   161      54.472  80.790 111.328  1.00  0.00           H  
ATOM   2203  CD2 TYR   161      55.597  81.145 109.495  1.00  0.00           C  
ATOM   2204  HD2 TYR   161      54.697  81.097 108.900  1.00  0.00           H  
ATOM   2205  C   TYR   161      57.607  83.046 105.647  1.00  0.00           C  
ATOM   2206  O   TYR   161      58.760  83.273 105.854  1.00  0.00           O  
ATOM   2207  N   ASN   162      57.070  83.166 104.449  1.00  0.00           N  
ATOM   2208  H   ASN   162      56.076  83.032 104.332  1.00  0.00           H  
ATOM   2209  CA  ASN   162      57.811  83.623 103.236  1.00  0.00           C  
ATOM   2210  HA  ASN   162      58.853  83.305 103.241  1.00  0.00           H  
ATOM   2211  CB  ASN   162      57.258  82.897 101.995  1.00  0.00           C  
ATOM   2212  HB2 ASN   162      56.246  83.297 101.925  1.00  0.00           H  
ATOM   2213  HB3 ASN   162      57.844  83.122 101.103  1.00  0.00           H  
ATOM   2214  CG  ASN   162      57.225  81.394 102.112  1.00  0.00           C  
ATOM   2215  OD1 ASN   162      58.162  80.667 101.954  1.00  0.00           O  
ATOM   2216  ND2 ASN   162      56.091  80.847 102.414  1.00  0.00           N  
ATOM   2217 HD21 ASN   162      56.116  79.838 102.381  1.00  0.00           H  
ATOM   2218 HD22 ASN   162      55.322  81.455 102.657  1.00  0.00           H  
ATOM   2219  C   ASN   162      57.869  85.153 103.036  1.00  0.00           C  
ATOM   2220  O   ASN   162      56.915  85.857 103.295  1.00  0.00           O  
ATOM   2221  N   SER   163      59.099  85.648 102.773  1.00  0.00           N  
ATOM   2222  H   SER   163      59.817  84.974 102.548  1.00  0.00           H  
ATOM   2223  CA  SER   163      59.411  87.081 102.446  1.00  0.00           C  
ATOM   2224  HA  SER   163      59.055  87.654 103.302  1.00  0.00           H  
ATOM   2225  CB  SER   163      60.897  87.337 102.615  1.00  0.00           C  
ATOM   2226  HB2 SER   163      61.310  86.650 103.353  1.00  0.00           H  
ATOM   2227  HB3 SER   163      61.353  87.002 101.684  1.00  0.00           H  
ATOM   2228  OG  SER   163      61.195  88.732 102.726  1.00  0.00           O  
ATOM   2229  HG  SER   163      61.196  88.881 103.674  1.00  0.00           H  
ATOM   2230  C   SER   163      59.044  87.630 101.006  1.00  0.00           C  
ATOM   2231  O   SER   163      59.080  86.787 100.054  1.00  0.00           O  
ATOM   2232  N   SER   164      58.849  88.939 100.804  1.00  0.00           N  
ATOM   2233  H   SER   164      58.678  89.496 101.629  1.00  0.00           H  
ATOM   2234  CA  SER   164      58.727  89.674  99.527  1.00  0.00           C  
ATOM   2235  HA  SER   164      58.548  90.699  99.852  1.00  0.00           H  
ATOM   2236  CB  SER   164      57.536  89.183  98.756  1.00  0.00           C  
ATOM   2237  HB2 SER   164      57.301  89.914  97.982  1.00  0.00           H  
ATOM   2238  HB3 SER   164      57.719  88.249  98.224  1.00  0.00           H  
ATOM   2239  OG  SER   164      56.443  88.958  99.629  1.00  0.00           O  
ATOM   2240  HG  SER   164      55.731  88.657  99.061  1.00  0.00           H  
ATOM   2241  C   SER   164      60.028  89.499  98.657  1.00  0.00           C  
ATOM   2242  O   SER   164      60.941  88.818  99.089  1.00  0.00           O  
ATOM   2243  N   SER   165      60.121  90.196  97.513  1.00  0.00           N  
ATOM   2244  H   SER   165      59.328  90.786  97.306  1.00  0.00           H  
ATOM   2245  CA  SER   165      61.339  90.516  96.727  1.00  0.00           C  
ATOM   2246  HA  SER   165      61.651  89.580  96.265  1.00  0.00           H  
ATOM   2247  CB  SER   165      60.991  91.465  95.685  1.00  0.00           C  
ATOM   2248  HB2 SER   165      60.242  91.121  94.972  1.00  0.00           H  
ATOM   2249  HB3 SER   165      60.636  92.395  96.129  1.00  0.00           H  
ATOM   2250  OG  SER   165      62.085  91.807  94.900  1.00  0.00           O  
ATOM   2251  HG  SER   165      62.311  91.046  94.360  1.00  0.00           H  
ATOM   2252  C   SER   165      62.545  90.966  97.563  1.00  0.00           C  
ATOM   2253  O   SER   165      62.397  91.755  98.524  1.00  0.00           O  
ATOM   2254  N   GLY   166      63.725  90.585  97.053  1.00  0.00           N  
ATOM   2255  H   GLY   166      63.714  89.780  96.442  1.00  0.00           H  
ATOM   2256  CA  GLY   166      65.056  91.078  97.483  1.00  0.00           C  
ATOM   2257  HA2 GLY   166      65.192  91.049  98.564  1.00  0.00           H  
ATOM   2258  HA3 GLY   166      65.875  90.471  97.099  1.00  0.00           H  
ATOM   2259  C   GLY   166      65.212  92.643  97.227  1.00  0.00           C  
ATOM   2260  O   GLY   166      65.943  93.285  97.948  1.00  0.00           O  
ATOM   2261  N   GLY   167      64.546  93.290  96.229  1.00  0.00           N  
ATOM   2262  H   GLY   167      63.927  92.655  95.746  1.00  0.00           H  
ATOM   2263  CA  GLY   167      64.636  94.682  95.804  1.00  0.00           C  
ATOM   2264  HA2 GLY   167      63.777  94.912  95.173  1.00  0.00           H  
ATOM   2265  HA3 GLY   167      64.603  95.341  96.671  1.00  0.00           H  
ATOM   2266  C   GLY   167      65.978  95.059  95.054  1.00  0.00           C  
ATOM   2267  O   GLY   167      66.930  94.313  95.285  1.00  0.00           O  
ATOM   2268  N   GLY   168      65.960  96.164  94.353  1.00  0.00           N  
ATOM   2269  H   GLY   168      65.130  96.739  94.329  1.00  0.00           H  
ATOM   2270  CA  GLY   168      67.027  96.717  93.502  1.00  0.00           C  
ATOM   2271  HA2 GLY   168      66.722  97.746  93.311  1.00  0.00           H  
ATOM   2272  HA3 GLY   168      67.965  96.776  94.054  1.00  0.00           H  
ATOM   2273  C   GLY   168      67.184  96.108  92.146  1.00  0.00           C  
ATOM   2274  O   GLY   168      66.568  95.096  91.816  1.00  0.00           O  
ATOM   2275  N   GLY   169      68.022  96.684  91.255  1.00  0.00           N  
ATOM   2276  H   GLY   169      68.047  96.396  90.287  1.00  0.00           H  
ATOM   2277  CA  GLY   169      68.842  97.866  91.555  1.00  0.00           C  
ATOM   2278  HA2 GLY   169      68.171  98.722  91.479  1.00  0.00           H  
ATOM   2279  HA3 GLY   169      69.306  97.856  92.541  1.00  0.00           H  
ATOM   2280  C   GLY   169      70.027  98.111  90.602  1.00  0.00           C  
ATOM   2281  O   GLY   169      70.160  97.607  89.501  1.00  0.00           O  
ATOM   2282  N   GLY   170      70.933  99.033  90.941  1.00  0.00           N  
ATOM   2283  H   GLY   170      70.797  99.518  91.816  1.00  0.00           H  
ATOM   2284  CA  GLY   170      72.257  99.321  90.386  1.00  0.00           C  
ATOM   2285  HA2 GLY   170      72.196  99.540  89.320  1.00  0.00           H  
ATOM   2286  HA3 GLY   170      72.700 100.190  90.871  1.00  0.00           H  
ATOM   2287  C   GLY   170      73.298  98.156  90.554  1.00  0.00           C  
ATOM   2288  O   GLY   170      73.130  97.299  91.437  1.00  0.00           O  
ATOM   2289  N   GLY   171      74.349  97.983  89.695  1.00  0.00           N  
ATOM   2290  H   GLY   171      75.066  97.321  89.954  1.00  0.00           H  
ATOM   2291  CA  GLY   171      74.633  98.736  88.568  1.00  0.00           C  
ATOM   2292  HA2 GLY   171      74.711  99.800  88.792  1.00  0.00           H  
ATOM   2293  HA3 GLY   171      75.548  98.369  88.103  1.00  0.00           H  
ATOM   2294  C   GLY   171      73.551  98.545  87.440  1.00  0.00           C  
ATOM   2295  O   GLY   171      72.498  97.943  87.636  1.00  0.00           O  
ATOM   2296  N   GLY   172      73.752  99.103  86.218  1.00  0.00           N  
ATOM   2297  H   GLY   172      73.125  98.720  85.526  1.00  0.00           H  
ATOM   2298  CA  GLY   172      74.752 100.087  85.800  1.00  0.00           C  
ATOM   2299  HA2 GLY   172      75.697  99.870  86.296  1.00  0.00           H  
ATOM   2300  HA3 GLY   172      74.841  99.952  84.722  1.00  0.00           H  
ATOM   2301  C   GLY   172      74.439 101.544  86.074  1.00  0.00           C  
ATOM   2302  O   GLY   172      73.755 101.901  87.038  1.00  0.00           O  
ATOM   2303  N   GLY   173      74.975 102.419  85.235  1.00  0.00           N  
ATOM   2304  H   GLY   173      75.599 102.156  84.485  1.00  0.00           H  
ATOM   2305  CA  GLY   173      74.822 103.903  85.356  1.00  0.00           C  
ATOM   2306  HA2 GLY   173      74.904 104.275  86.377  1.00  0.00           H  
ATOM   2307  HA3 GLY   173      75.642 104.267  84.737  1.00  0.00           H  
ATOM   2308  C   GLY   173      73.465 104.391  84.792  1.00  0.00           C  
ATOM   2309  O   GLY   173      72.381 103.903  85.147  1.00  0.00           O  
ATOM   2310  N   GLY   174      73.445 105.492  83.996  1.00  0.00           N  
ATOM   2311  H   GLY   174      72.594 105.833  83.574  1.00  0.00           H  
ATOM   2312  CA  GLY   174      74.539 106.285  83.571  1.00  0.00           C  
ATOM   2313  HA2 GLY   174      74.236 107.226  83.112  1.00  0.00           H  
ATOM   2314  HA3 GLY   174      75.097 106.572  84.462  1.00  0.00           H  
ATOM   2315  C   GLY   174      75.399 105.615  82.478  1.00  0.00           C  
ATOM   2316  O   GLY   174      75.120 104.469  82.005  1.00  0.00           O  
ATOM   2317  N   GLY   175      76.490 106.232  82.145  1.00  0.00           N  
ATOM   2318  H   GLY   175      76.685 107.140  82.541  1.00  0.00           H  
ATOM   2319  CA  GLY   175      77.527 105.788  81.182  1.00  0.00           C  
ATOM   2320  HA2 GLY   175      78.236 106.587  80.964  1.00  0.00           H  
ATOM   2321  HA3 GLY   175      77.940 104.840  81.528  1.00  0.00           H  
ATOM   2322  C   GLY   175      76.881 105.526  79.830  1.00  0.00           C  
ATOM   2323  O   GLY   175      77.241 104.617  79.106  1.00  0.00           O  
ATOM   2324  N   ASN   176      76.048 106.441  79.382  1.00  0.00           N  
ATOM   2325  H   ASN   176      75.894 107.189  80.042  1.00  0.00           H  
ATOM   2326  CA  ASN   176      75.300 106.483  78.110  1.00  0.00           C  
ATOM   2327  HA  ASN   176      75.935 106.364  77.232  1.00  0.00           H  
ATOM   2328  CB  ASN   176      74.252 105.337  78.136  1.00  0.00           C  
ATOM   2329  HB2 ASN   176      74.018 105.164  77.086  1.00  0.00           H  
ATOM   2330  HB3 ASN   176      74.671 104.406  78.517  1.00  0.00           H  
ATOM   2331  CG  ASN   176      72.935 105.631  78.817  1.00  0.00           C  
ATOM   2332  OD1 ASN   176      72.812 106.320  79.821  1.00  0.00           O  
ATOM   2333  ND2 ASN   176      71.813 105.051  78.288  1.00  0.00           N  
ATOM   2334 HD21 ASN   176      71.112 104.964  79.009  1.00  0.00           H  
ATOM   2335 HD22 ASN   176      71.856 104.543  77.416  1.00  0.00           H  
ATOM   2336  C   ASN   176      74.562 107.843  77.955  1.00  0.00           C  
ATOM   2337  O   ASN   176      74.570 108.653  78.808  1.00  0.00           O  
ATOM   2338  N   TYR   177      73.941 108.008  76.773  1.00  0.00           N  
ATOM   2339  H   TYR   177      73.908 107.203  76.163  1.00  0.00           H  
ATOM   2340  CA  TYR   177      73.125 109.213  76.469  1.00  0.00           C  
ATOM   2341  HA  TYR   177      73.051 109.889  77.321  1.00  0.00           H  
ATOM   2342  CB  TYR   177      73.784 109.871  75.242  1.00  0.00           C  
ATOM   2343  HB2 TYR   177      73.204 110.760  74.993  1.00  0.00           H  
ATOM   2344  HB3 TYR   177      74.824 110.069  75.502  1.00  0.00           H  
ATOM   2345  CG  TYR   177      73.753 109.021  73.992  1.00  0.00           C  
ATOM   2346  CD1 TYR   177      74.909 108.459  73.463  1.00  0.00           C  
ATOM   2347  HD1 TYR   177      75.743 108.543  74.144  1.00  0.00           H  
ATOM   2348  CE1 TYR   177      74.883 107.575  72.330  1.00  0.00           C  
ATOM   2349  HE1 TYR   177      75.770 107.076  71.970  1.00  0.00           H  
ATOM   2350  CZ  TYR   177      73.671 107.474  71.594  1.00  0.00           C  
ATOM   2351  OH  TYR   177      73.483 106.712  70.478  1.00  0.00           O  
ATOM   2352  HH  TYR   177      74.059 105.948  70.553  1.00  0.00           H  
ATOM   2353  CE2 TYR   177      72.536 108.176  72.072  1.00  0.00           C  
ATOM   2354  HE2 TYR   177      71.611 108.173  71.514  1.00  0.00           H  
ATOM   2355  CD2 TYR   177      72.535 108.919  73.230  1.00  0.00           C  
ATOM   2356  HD2 TYR   177      71.629 109.387  73.586  1.00  0.00           H  
ATOM   2357  C   TYR   177      71.616 108.868  76.266  1.00  0.00           C  
ATOM   2358  O   TYR   177      71.301 107.733  75.918  1.00  0.00           O  
ATOM   2359  N   GLY   178      70.669 109.813  76.572  1.00  0.00           N  
ATOM   2360  H   GLY   178      69.712 109.490  76.546  1.00  0.00           H  
ATOM   2361  CA  GLY   178      70.839 111.158  77.028  1.00  0.00           C  
ATOM   2362  HA2 GLY   178      69.891 111.538  77.410  1.00  0.00           H  
ATOM   2363  HA3 GLY   178      71.570 111.118  77.835  1.00  0.00           H  
ATOM   2364  C   GLY   178      71.372 112.187  76.023  1.00  0.00           C  
ATOM   2365  O   GLY   178      71.039 112.066  74.819  1.00  0.00           O  
ATOM   2366  N   GLN   179      72.021 113.257  76.569  1.00  0.00           N  
ATOM   2367  H   GLN   179      72.057 113.356  77.573  1.00  0.00           H  
ATOM   2368  CA  GLN   179      72.460 114.495  75.817  1.00  0.00           C  
ATOM   2369  HA  GLN   179      72.657 114.289  74.765  1.00  0.00           H  
ATOM   2370  CB  GLN   179      71.239 115.523  75.841  1.00  0.00           C  
ATOM   2371  HB2 GLN   179      70.740 115.407  76.803  1.00  0.00           H  
ATOM   2372  HB3 GLN   179      71.565 116.563  75.855  1.00  0.00           H  
ATOM   2373  CG  GLN   179      70.103 115.190  74.993  1.00  0.00           C  
ATOM   2374  HG2 GLN   179      69.724 114.229  75.340  1.00  0.00           H  
ATOM   2375  HG3 GLN   179      69.331 115.920  75.234  1.00  0.00           H  
ATOM   2376  CD  GLN   179      70.282 115.154  73.460  1.00  0.00           C  
ATOM   2377  OE1 GLN   179      71.346 114.874  72.945  1.00  0.00           O  
ATOM   2378  NE2 GLN   179      69.299 115.366  72.596  1.00  0.00           N  
ATOM   2379 HE21 GLN   179      68.317 115.436  72.820  1.00  0.00           H  
ATOM   2380 HE22 GLN   179      69.563 115.575  71.643  1.00  0.00           H  
ATOM   2381  C   GLN   179      73.711 115.162  76.395  1.00  0.00           C  
ATOM   2382  O   GLN   179      74.018 114.862  77.551  1.00  0.00           O  
ATOM   2383  N   ASP   180      74.480 115.936  75.656  1.00  0.00           N  
ATOM   2384  H   ASP   180      75.158 116.357  76.275  1.00  0.00           H  
ATOM   2385  CA  ASP   180      74.336 116.380  74.293  1.00  0.00           C  
ATOM   2386  HA  ASP   180      73.327 116.365  73.880  1.00  0.00           H  
ATOM   2387  CB  ASP   180      74.944 117.792  74.199  1.00  0.00           C  
ATOM   2388  HB2 ASP   180      74.280 118.535  74.640  1.00  0.00           H  
ATOM   2389  HB3 ASP   180      75.892 117.828  74.736  1.00  0.00           H  
ATOM   2390  CG  ASP   180      75.251 118.300  72.781  1.00  0.00           C  
ATOM   2391  OD1 ASP   180      76.394 118.787  72.684  1.00  0.00           O  
ATOM   2392  OD2 ASP   180      74.479 118.073  71.819  1.00  0.00           O  
ATOM   2393  C   ASP   180      75.072 115.540  73.247  1.00  0.00           C  
ATOM   2394  O   ASP   180      76.282 115.501  73.141  1.00  0.00           O  
ATOM   2395  N   GLN   181      74.355 114.789  72.428  1.00  0.00           N  
ATOM   2396  H   GLN   181      73.362 114.976  72.416  1.00  0.00           H  
ATOM   2397  CA  GLN   181      74.926 113.885  71.389  1.00  0.00           C  
ATOM   2398  HA  GLN   181      75.892 114.289  71.087  1.00  0.00           H  
ATOM   2399  CB  GLN   181      74.937 112.481  72.043  1.00  0.00           C  
ATOM   2400  HB2 GLN   181      75.517 112.534  72.964  1.00  0.00           H  
ATOM   2401  HB3 GLN   181      73.894 112.314  72.310  1.00  0.00           H  
ATOM   2402  CG  GLN   181      75.439 111.265  71.208  1.00  0.00           C  
ATOM   2403  HG2 GLN   181      75.392 110.446  71.926  1.00  0.00           H  
ATOM   2404  HG3 GLN   181      74.852 111.050  70.314  1.00  0.00           H  
ATOM   2405  CD  GLN   181      76.973 111.450  70.921  1.00  0.00           C  
ATOM   2406  OE1 GLN   181      77.630 112.384  71.253  1.00  0.00           O  
ATOM   2407  NE2 GLN   181      77.547 110.580  70.198  1.00  0.00           N  
ATOM   2408 HE21 GLN   181      77.113 109.722  69.889  1.00  0.00           H  
ATOM   2409 HE22 GLN   181      78.461 110.768  69.813  1.00  0.00           H  
ATOM   2410  C   GLN   181      73.979 114.040  70.104  1.00  0.00           C  
ATOM   2411  O   GLN   181      74.338 113.406  69.096  1.00  0.00           O  
ATOM   2412  N   SER   182      72.802 114.645  70.213  1.00  0.00           N  
ATOM   2413  H   SER   182      72.472 114.918  71.127  1.00  0.00           H  
ATOM   2414  CA  SER   182      71.932 114.859  69.069  1.00  0.00           C  
ATOM   2415  HA  SER   182      72.571 114.750  68.193  1.00  0.00           H  
ATOM   2416  CB  SER   182      70.932 113.720  69.084  1.00  0.00           C  
ATOM   2417  HB2 SER   182      71.358 112.730  68.919  1.00  0.00           H  
ATOM   2418  HB3 SER   182      70.419 113.793  70.044  1.00  0.00           H  
ATOM   2419  OG  SER   182      70.017 113.976  68.074  1.00  0.00           O  
ATOM   2420  HG  SER   182      70.241 113.616  67.213  1.00  0.00           H  
ATOM   2421  C   SER   182      71.385 116.277  69.153  1.00  0.00           C  
ATOM   2422  O   SER   182      70.895 116.649  70.212  1.00  0.00           O  
ATOM   2423  N   SER   183      71.572 117.107  68.113  1.00  0.00           N  
ATOM   2424  H   SER   183      71.151 118.008  68.290  1.00  0.00           H  
ATOM   2425  CA  SER   183      72.239 116.865  66.809  1.00  0.00           C  
ATOM   2426  HA  SER   183      71.746 115.964  66.444  1.00  0.00           H  
ATOM   2427  CB  SER   183      72.018 118.055  65.920  1.00  0.00           C  
ATOM   2428  HB2 SER   183      72.357 118.945  66.450  1.00  0.00           H  
ATOM   2429  HB3 SER   183      72.645 118.040  65.029  1.00  0.00           H  
ATOM   2430  OG  SER   183      70.658 118.249  65.619  1.00  0.00           O  
ATOM   2431  HG  SER   183      70.164 117.442  65.460  1.00  0.00           H  
ATOM   2432  C   SER   183      73.755 116.605  66.943  1.00  0.00           C  
ATOM   2433  O   SER   183      74.430 117.068  67.871  1.00  0.00           O  
ATOM   2434  N   MET   184      74.349 115.851  65.964  1.00  0.00           N  
ATOM   2435  H   MET   184      73.757 115.632  65.176  1.00  0.00           H  
ATOM   2436  CA  MET   184      75.772 115.295  65.846  1.00  0.00           C  
ATOM   2437  HA  MET   184      75.996 114.573  66.632  1.00  0.00           H  
ATOM   2438  CB  MET   184      75.890 114.523  64.611  1.00  0.00           C  
ATOM   2439  HB2 MET   184      75.085 113.790  64.655  1.00  0.00           H  
ATOM   2440  HB3 MET   184      75.731 115.186  63.760  1.00  0.00           H  
ATOM   2441  CG  MET   184      77.206 113.727  64.374  1.00  0.00           C  
ATOM   2442  HG2 MET   184      78.047 114.412  64.477  1.00  0.00           H  
ATOM   2443  HG3 MET   184      77.298 113.033  65.210  1.00  0.00           H  
ATOM   2444  SD  MET   184      77.474 112.740  62.846  1.00  0.00           S  
ATOM   2445  CE  MET   184      78.732 111.515  63.210  1.00  0.00           C  
ATOM   2446  HE1 MET   184      79.597 111.964  63.698  1.00  0.00           H  
ATOM   2447  HE2 MET   184      78.293 110.918  64.010  1.00  0.00           H  
ATOM   2448  HE3 MET   184      78.951 110.832  62.390  1.00  0.00           H  
ATOM   2449  C   MET   184      76.883 116.354  66.034  1.00  0.00           C  
ATOM   2450  O   MET   184      76.737 117.408  65.417  1.00  0.00           O  
ATOM   2451  N   SER   185      77.870 116.083  66.930  1.00  0.00           N  
ATOM   2452  H   SER   185      78.054 115.155  67.285  1.00  0.00           H  
ATOM   2453  CA  SER   185      78.837 117.157  67.292  1.00  0.00           C  
ATOM   2454  HA  SER   185      78.287 118.036  67.629  1.00  0.00           H  
ATOM   2455  CB  SER   185      79.873 116.615  68.354  1.00  0.00           C  
ATOM   2456  HB2 SER   185      80.746 117.241  68.541  1.00  0.00           H  
ATOM   2457  HB3 SER   185      79.376 116.507  69.318  1.00  0.00           H  
ATOM   2458  OG  SER   185      80.252 115.266  68.019  1.00  0.00           O  
ATOM   2459  HG  SER   185      80.625 115.340  67.137  1.00  0.00           H  
ATOM   2460  C   SER   185      79.670 117.673  66.089  1.00  0.00           C  
ATOM   2461  O   SER   185      80.039 116.901  65.152  1.00  0.00           O  
ATOM   2462  N   SER   186      79.753 119.042  65.961  1.00  0.00           N  
ATOM   2463  H   SER   186      79.316 119.544  66.720  1.00  0.00           H  
ATOM   2464  CA  SER   186      80.630 119.757  65.060  1.00  0.00           C  
ATOM   2465  HA  SER   186      80.519 119.424  64.028  1.00  0.00           H  
ATOM   2466  CB  SER   186      80.224 121.277  65.040  1.00  0.00           C  
ATOM   2467  HB2 SER   186      80.090 121.659  66.052  1.00  0.00           H  
ATOM   2468  HB3 SER   186      80.934 121.947  64.557  1.00  0.00           H  
ATOM   2469  OG  SER   186      78.943 121.375  64.519  1.00  0.00           O  
ATOM   2470  HG  SER   186      78.312 120.952  65.106  1.00  0.00           H  
ATOM   2471  C   SER   186      82.134 119.530  65.349  1.00  0.00           C  
ATOM   2472  O   SER   186      82.505 119.339  66.534  1.00  0.00           O  
ATOM   2473  N   GLY   187      83.023 119.631  64.400  1.00  0.00           N  
ATOM   2474  H   GLY   187      83.969 119.674  64.751  1.00  0.00           H  
ATOM   2475  CA  GLY   187      82.796 119.428  62.960  1.00  0.00           C  
ATOM   2476  HA2 GLY   187      82.622 118.365  62.791  1.00  0.00           H  
ATOM   2477  HA3 GLY   187      81.943 120.011  62.614  1.00  0.00           H  
ATOM   2478  C   GLY   187      84.048 119.711  62.103  1.00  0.00           C  
ATOM   2479  O   GLY   187      85.223 119.679  62.542  1.00  0.00           O  
ATOM   2480  N   GLY   188      83.824 120.091  60.809  1.00  0.00           N  
ATOM   2481  H   GLY   188      82.933 119.986  60.346  1.00  0.00           H  
ATOM   2482  CA  GLY   188      84.845 120.680  59.908  1.00  0.00           C  
ATOM   2483  HA2 GLY   188      84.556 121.713  59.717  1.00  0.00           H  
ATOM   2484  HA3 GLY   188      85.813 120.596  60.402  1.00  0.00           H  
ATOM   2485  C   GLY   188      84.944 119.973  58.572  1.00  0.00           C  
ATOM   2486  O   GLY   188      84.207 119.046  58.307  1.00  0.00           O  
ATOM   2487  N   GLY   189      85.803 120.477  57.673  1.00  0.00           N  
ATOM   2488  H   GLY   189      85.755 120.104  56.736  1.00  0.00           H  
ATOM   2489  CA  GLY   189      86.732 121.626  57.802  1.00  0.00           C  
ATOM   2490  HA2 GLY   189      86.711 122.246  56.906  1.00  0.00           H  
ATOM   2491  HA3 GLY   189      86.404 122.309  58.586  1.00  0.00           H  
ATOM   2492  C   GLY   189      88.191 121.247  58.082  1.00  0.00           C  
ATOM   2493  O   GLY   189      88.392 120.518  59.073  1.00  0.00           O  
ATOM   2494  N   SER   190      89.133 121.791  57.368  1.00  0.00           N  
ATOM   2495  H   SER   190      88.879 122.453  56.648  1.00  0.00           H  
ATOM   2496  CA  SER   190      90.552 121.735  57.685  1.00  0.00           C  
ATOM   2497  HA  SER   190      90.733 120.667  57.803  1.00  0.00           H  
ATOM   2498  CB  SER   190      91.356 122.275  56.496  1.00  0.00           C  
ATOM   2499  HB2 SER   190      90.918 123.263  56.360  1.00  0.00           H  
ATOM   2500  HB3 SER   190      92.425 122.289  56.709  1.00  0.00           H  
ATOM   2501  OG  SER   190      91.187 121.492  55.290  1.00  0.00           O  
ATOM   2502  HG  SER   190      91.821 120.787  55.143  1.00  0.00           H  
ATOM   2503  C   SER   190      90.910 122.557  58.991  1.00  0.00           C  
ATOM   2504  O   SER   190      90.268 123.552  59.234  1.00  0.00           O  
ATOM   2505  N   GLY   191      91.775 122.021  59.836  1.00  0.00           N  
ATOM   2506  H   GLY   191      92.040 122.662  60.571  1.00  0.00           H  
ATOM   2507  CA  GLY   191      92.541 120.833  59.643  1.00  0.00           C  
ATOM   2508  HA2 GLY   191      92.865 120.400  60.590  1.00  0.00           H  
ATOM   2509  HA3 GLY   191      91.709 120.194  59.349  1.00  0.00           H  
ATOM   2510  C   GLY   191      93.741 120.864  58.678  1.00  0.00           C  
ATOM   2511  O   GLY   191      94.364 121.888  58.387  1.00  0.00           O  
ATOM   2512  N   GLY   192      94.120 119.750  58.100  1.00  0.00           N  
ATOM   2513  H   GLY   192      93.627 118.921  58.400  1.00  0.00           H  
ATOM   2514  CA  GLY   192      95.014 119.577  56.942  1.00  0.00           C  
ATOM   2515  HA2 GLY   192      95.854 120.258  57.076  1.00  0.00           H  
ATOM   2516  HA3 GLY   192      95.381 118.551  56.904  1.00  0.00           H  
ATOM   2517  C   GLY   192      94.423 120.008  55.627  1.00  0.00           C  
ATOM   2518  O   GLY   192      93.178 120.000  55.443  1.00  0.00           O  
ATOM   2519  N   GLY   193      95.288 120.404  54.671  1.00  0.00           N  
ATOM   2520  H   GLY   193      96.276 120.429  54.879  1.00  0.00           H  
ATOM   2521  CA  GLY   193      94.889 121.103  53.397  1.00  0.00           C  
ATOM   2522  HA2 GLY   193      95.692 120.999  52.667  1.00  0.00           H  
ATOM   2523  HA3 GLY   193      94.000 120.681  52.927  1.00  0.00           H  
ATOM   2524  C   GLY   193      94.522 122.516  53.673  1.00  0.00           C  
ATOM   2525  O   GLY   193      94.963 123.092  54.697  1.00  0.00           O  
ATOM   2526  N   TYR   194      93.661 123.186  52.831  1.00  0.00           N  
ATOM   2527  H   TYR   194      93.458 122.656  51.995  1.00  0.00           H  
ATOM   2528  CA  TYR   194      93.189 124.626  52.935  1.00  0.00           C  
ATOM   2529  HA  TYR   194      93.328 125.065  53.923  1.00  0.00           H  
ATOM   2530  CB  TYR   194      94.000 125.486  51.952  1.00  0.00           C  
ATOM   2531  HB2 TYR   194      94.082 125.055  50.954  1.00  0.00           H  
ATOM   2532  HB3 TYR   194      93.475 126.437  51.862  1.00  0.00           H  
ATOM   2533  CG  TYR   194      95.339 125.863  52.537  1.00  0.00           C  
ATOM   2534  CD1 TYR   194      95.560 126.745  53.595  1.00  0.00           C  
ATOM   2535  HD1 TYR   194      94.711 127.190  54.091  1.00  0.00           H  
ATOM   2536  CE1 TYR   194      96.753 127.088  54.061  1.00  0.00           C  
ATOM   2537  HE1 TYR   194      96.907 127.894  54.763  1.00  0.00           H  
ATOM   2538  CZ  TYR   194      97.851 126.317  53.606  1.00  0.00           C  
ATOM   2539  OH  TYR   194      99.131 126.735  53.993  1.00  0.00           O  
ATOM   2540  HH  TYR   194      99.775 126.041  53.835  1.00  0.00           H  
ATOM   2541  CE2 TYR   194      97.674 125.335  52.592  1.00  0.00           C  
ATOM   2542  HE2 TYR   194      98.520 124.808  52.175  1.00  0.00           H  
ATOM   2543  CD2 TYR   194      96.384 125.126  52.044  1.00  0.00           C  
ATOM   2544  HD2 TYR   194      96.205 124.460  51.213  1.00  0.00           H  
ATOM   2545  C   TYR   194      91.689 124.687  52.423  1.00  0.00           C  
ATOM   2546  O   TYR   194      91.364 124.259  51.320  1.00  0.00           O  
ATOM   2547  N   GLY   195      90.762 125.223  53.246  1.00  0.00           N  
ATOM   2548  H   GLY   195      89.807 125.297  52.926  1.00  0.00           H  
ATOM   2549  CA  GLY   195      90.966 125.623  54.659  1.00  0.00           C  
ATOM   2550  HA2 GLY   195      91.575 124.863  55.149  1.00  0.00           H  
ATOM   2551  HA3 GLY   195      91.465 126.589  54.739  1.00  0.00           H  
ATOM   2552  C   GLY   195      89.705 125.822  55.513  1.00  0.00           C  
ATOM   2553  O   GLY   195      88.594 125.303  55.269  1.00  0.00           O  
ATOM   2554  N   ASN   196      89.798 126.490  56.675  1.00  0.00           N  
ATOM   2555  H   ASN   196      90.626 127.036  56.866  1.00  0.00           H  
ATOM   2556  CA  ASN   196      88.656 126.863  57.551  1.00  0.00           C  
ATOM   2557  HA  ASN   196      88.153 125.927  57.795  1.00  0.00           H  
ATOM   2558  CB  ASN   196      89.096 127.300  58.951  1.00  0.00           C  
ATOM   2559  HB2 ASN   196      89.855 126.588  59.274  1.00  0.00           H  
ATOM   2560  HB3 ASN   196      89.545 128.286  58.828  1.00  0.00           H  
ATOM   2561  CG  ASN   196      88.051 127.490  59.993  1.00  0.00           C  
ATOM   2562  OD1 ASN   196      87.107 128.293  59.839  1.00  0.00           O  
ATOM   2563  ND2 ASN   196      88.192 126.896  61.168  1.00  0.00           N  
ATOM   2564 HD21 ASN   196      87.533 127.076  61.911  1.00  0.00           H  
ATOM   2565 HD22 ASN   196      88.953 126.238  61.258  1.00  0.00           H  
ATOM   2566  C   ASN   196      87.735 127.835  56.879  1.00  0.00           C  
ATOM   2567  O   ASN   196      88.232 128.820  56.333  1.00  0.00           O  
ATOM   2568  N   GLN   197      86.382 127.567  57.018  1.00  0.00           N  
ATOM   2569  H   GLN   197      86.057 126.747  57.511  1.00  0.00           H  
ATOM   2570  CA  GLN   197      85.322 128.442  56.502  1.00  0.00           C  
ATOM   2571  HA  GLN   197      85.733 129.353  56.066  1.00  0.00           H  
ATOM   2572  CB  GLN   197      84.379 127.751  55.556  1.00  0.00           C  
ATOM   2573  HB2 GLN   197      84.065 126.828  56.043  1.00  0.00           H  
ATOM   2574  HB3 GLN   197      83.504 128.367  55.351  1.00  0.00           H  
ATOM   2575  CG  GLN   197      85.034 127.436  54.192  1.00  0.00           C  
ATOM   2576  HG2 GLN   197      85.898 126.813  54.425  1.00  0.00           H  
ATOM   2577  HG3 GLN   197      84.305 126.846  53.636  1.00  0.00           H  
ATOM   2578  CD  GLN   197      85.381 128.583  53.234  1.00  0.00           C  
ATOM   2579  OE1 GLN   197      86.419 128.664  52.621  1.00  0.00           O  
ATOM   2580  NE2 GLN   197      84.566 129.609  53.176  1.00  0.00           N  
ATOM   2581 HE21 GLN   197      83.625 129.522  53.532  1.00  0.00           H  
ATOM   2582 HE22 GLN   197      84.774 130.501  52.751  1.00  0.00           H  
ATOM   2583  C   GLN   197      84.405 129.043  57.582  1.00  0.00           C  
ATOM   2584  O   GLN   197      83.646 129.996  57.389  1.00  0.00           O  
ATOM   2585  N   ASP   198      84.328 128.381  58.750  1.00  0.00           N  
ATOM   2586  H   ASP   198      84.938 127.582  58.847  1.00  0.00           H  
ATOM   2587  CA  ASP   198      83.514 128.888  59.902  1.00  0.00           C  
ATOM   2588  HA  ASP   198      82.480 128.771  59.578  1.00  0.00           H  
ATOM   2589  CB  ASP   198      83.812 128.114  61.226  1.00  0.00           C  
ATOM   2590  HB2 ASP   198      84.878 128.235  61.418  1.00  0.00           H  
ATOM   2591  HB3 ASP   198      83.200 128.591  61.992  1.00  0.00           H  
ATOM   2592  CG  ASP   198      83.305 126.674  61.060  1.00  0.00           C  
ATOM   2593  OD1 ASP   198      82.089 126.474  60.827  1.00  0.00           O  
ATOM   2594  OD2 ASP   198      84.061 125.687  61.096  1.00  0.00           O  
ATOM   2595  C   ASP   198      83.797 130.385  60.209  1.00  0.00           C  
ATOM   2596  O   ASP   198      84.871 130.860  60.507  1.00  0.00           O  
ATOM   2597  N   GLN   199      82.682 131.131  60.253  1.00  0.00           N  
ATOM   2598  H   GLN   199      81.802 130.663  60.087  1.00  0.00           H  
ATOM   2599  CA  GLN   199      82.564 132.542  60.672  1.00  0.00           C  
ATOM   2600  HA  GLN   199      82.884 133.104  59.795  1.00  0.00           H  
ATOM   2601  CB  GLN   199      81.057 132.898  61.020  1.00  0.00           C  
ATOM   2602  HB2 GLN   199      80.688 132.216  61.786  1.00  0.00           H  
ATOM   2603  HB3 GLN   199      80.977 133.894  61.456  1.00  0.00           H  
ATOM   2604  CG  GLN   199      80.128 132.765  59.849  1.00  0.00           C  
ATOM   2605  HG2 GLN   199      80.436 131.830  59.380  1.00  0.00           H  
ATOM   2606  HG3 GLN   199      79.105 132.773  60.226  1.00  0.00           H  
ATOM   2607  CD  GLN   199      80.311 133.847  58.819  1.00  0.00           C  
ATOM   2608  OE1 GLN   199      81.346 134.339  58.436  1.00  0.00           O  
ATOM   2609  NE2 GLN   199      79.201 134.385  58.326  1.00  0.00           N  
ATOM   2610 HE21 GLN   199      78.333 134.056  58.723  1.00  0.00           H  
ATOM   2611 HE22 GLN   199      79.357 135.258  57.841  1.00  0.00           H  
ATOM   2612  C   GLN   199      83.451 132.998  61.823  1.00  0.00           C  
ATOM   2613  O   GLN   199      83.487 132.387  62.839  1.00  0.00           O  
ATOM   2614  N   SER   200      84.337 133.936  61.727  1.00  0.00           N  
ATOM   2615  H   SER   200      84.773 134.195  62.600  1.00  0.00           H  
ATOM   2616  CA  SER   200      84.304 135.054  60.732  1.00  0.00           C  
ATOM   2617  HA  SER   200      83.286 135.171  60.361  1.00  0.00           H  
ATOM   2618  CB  SER   200      84.577 136.349  61.437  1.00  0.00           C  
ATOM   2619  HB2 SER   200      85.631 136.569  61.612  1.00  0.00           H  
ATOM   2620  HB3 SER   200      84.127 137.051  60.735  1.00  0.00           H  
ATOM   2621  OG  SER   200      83.707 136.387  62.614  1.00  0.00           O  
ATOM   2622  HG  SER   200      82.822 136.641  62.344  1.00  0.00           H  
ATOM   2623  C   SER   200      85.099 134.789  59.414  1.00  0.00           C  
ATOM   2624  O   SER   200      85.294 135.708  58.682  1.00  0.00           O  
ATOM   2625  N   GLY   201      85.481 133.560  59.263  1.00  0.00           N  
ATOM   2626  H   GLY   201      85.139 132.957  59.998  1.00  0.00           H  
ATOM   2627  CA  GLY   201      86.156 132.914  58.040  1.00  0.00           C  
ATOM   2628  HA2 GLY   201      86.958 133.571  57.704  1.00  0.00           H  
ATOM   2629  HA3 GLY   201      86.582 131.949  58.318  1.00  0.00           H  
ATOM   2630  C   GLY   201      85.288 132.699  56.802  1.00  0.00           C  
ATOM   2631  O   GLY   201      84.096 132.975  56.853  1.00  0.00           O  
ATOM   2632  N   GLY   202      85.814 132.284  55.649  1.00  0.00           N  
ATOM   2633  H   GLY   202      85.099 132.163  54.946  1.00  0.00           H  
ATOM   2634  CA  GLY   202      87.206 132.152  55.350  1.00  0.00           C  
ATOM   2635  HA2 GLY   202      87.673 131.757  56.252  1.00  0.00           H  
ATOM   2636  HA3 GLY   202      87.413 131.432  54.559  1.00  0.00           H  
ATOM   2637  C   GLY   202      87.966 133.486  55.055  1.00  0.00           C  
ATOM   2638  O   GLY   202      87.377 134.581  55.158  1.00  0.00           O  
ATOM   2639  N   GLY   203      89.276 133.425  54.775  1.00  0.00           N  
ATOM   2640  H   GLY   203      89.697 134.286  54.454  1.00  0.00           H  
ATOM   2641  CA  GLY   203      90.169 132.263  54.889  1.00  0.00           C  
ATOM   2642  HA2 GLY   203      89.853 131.384  54.327  1.00  0.00           H  
ATOM   2643  HA3 GLY   203      91.149 132.547  54.505  1.00  0.00           H  
ATOM   2644  C   GLY   203      90.342 131.813  56.358  1.00  0.00           C  
ATOM   2645  O   GLY   203      89.876 132.319  57.337  1.00  0.00           O  
ATOM   2646  N   GLY   204      91.187 130.807  56.481  1.00  0.00           N  
ATOM   2647  H   GLY   204      91.625 130.426  55.655  1.00  0.00           H  
ATOM   2648  CA  GLY   204      91.881 130.370  57.752  1.00  0.00           C  
ATOM   2649  HA2 GLY   204      92.627 131.098  58.072  1.00  0.00           H  
ATOM   2650  HA3 GLY   204      91.153 130.308  58.561  1.00  0.00           H  
ATOM   2651  C   GLY   204      92.612 129.010  57.553  1.00  0.00           C  
ATOM   2652  O   GLY   204      92.149 128.123  56.797  1.00  0.00           O  
ATOM   2653  N   SER   205      93.771 128.828  58.181  1.00  0.00           N  
ATOM   2654  H   SER   205      94.215 128.058  57.701  1.00  0.00           H  
ATOM   2655  CA  SER   205      94.529 129.689  59.156  1.00  0.00           C  
ATOM   2656  HA  SER   205      94.500 130.763  58.974  1.00  0.00           H  
ATOM   2657  CB  SER   205      94.043 129.577  60.629  1.00  0.00           C  
ATOM   2658  HB2 SER   205      94.131 128.548  60.978  1.00  0.00           H  
ATOM   2659  HB3 SER   205      94.720 130.206  61.208  1.00  0.00           H  
ATOM   2660  OG  SER   205      92.662 130.035  60.718  1.00  0.00           O  
ATOM   2661  HG  SER   205      92.740 130.988  60.804  1.00  0.00           H  
ATOM   2662  C   SER   205      96.070 129.361  59.167  1.00  0.00           C  
ATOM   2663  O   SER   205      96.743 129.443  60.177  1.00  0.00           O  
ATOM   2664  N   GLY   206      96.648 129.043  58.003  1.00  0.00           N  
ATOM   2665  H   GLY   206      96.132 128.988  57.137  1.00  0.00           H  
ATOM   2666  CA  GLY   206      98.106 128.790  57.789  1.00  0.00           C  
ATOM   2667  HA2 GLY   206      98.732 129.086  58.631  1.00  0.00           H  
ATOM   2668  HA3 GLY   206      98.131 127.764  57.422  1.00  0.00           H  
ATOM   2669  C   GLY   206      98.604 129.665  56.641  1.00  0.00           C  
ATOM   2670  O   GLY   206      97.841 130.411  56.072  1.00  0.00           O  
ATOM   2671  N   GLY   207      99.870 129.670  56.301  1.00  0.00           N  
ATOM   2672  H   GLY   207     100.109 130.371  55.614  1.00  0.00           H  
ATOM   2673  CA  GLY   207     100.865 128.764  56.697  1.00  0.00           C  
ATOM   2674  HA2 GLY   207     101.310 129.276  57.549  1.00  0.00           H  
ATOM   2675  HA3 GLY   207     100.450 127.798  56.985  1.00  0.00           H  
ATOM   2676  C   GLY   207     101.916 128.617  55.575  1.00  0.00           C  
ATOM   2677  O   GLY   207     102.037 129.555  54.776  1.00  0.00           O  
ATOM   2678  N   TYR   208     102.550 127.487  55.505  1.00  0.00           N  
ATOM   2679  H   TYR   208     102.465 126.872  56.302  1.00  0.00           H  
ATOM   2680  CA  TYR   208     103.477 127.252  54.336  1.00  0.00           C  
ATOM   2681  HA  TYR   208     104.205 128.063  54.293  1.00  0.00           H  
ATOM   2682  CB  TYR   208     104.180 125.941  54.511  1.00  0.00           C  
ATOM   2683  HB2 TYR   208     104.332 125.800  55.581  1.00  0.00           H  
ATOM   2684  HB3 TYR   208     103.572 125.134  54.104  1.00  0.00           H  
ATOM   2685  CG  TYR   208     105.491 125.880  53.755  1.00  0.00           C  
ATOM   2686  CD1 TYR   208     106.601 126.436  54.482  1.00  0.00           C  
ATOM   2687  HD1 TYR   208     106.502 126.802  55.493  1.00  0.00           H  
ATOM   2688  CE1 TYR   208     107.883 126.436  53.881  1.00  0.00           C  
ATOM   2689  HE1 TYR   208     108.765 126.693  54.449  1.00  0.00           H  
ATOM   2690  CZ  TYR   208     108.039 126.041  52.540  1.00  0.00           C  
ATOM   2691  OH  TYR   208     109.205 126.347  51.916  1.00  0.00           O  
ATOM   2692  HH  TYR   208     108.953 127.005  51.264  1.00  0.00           H  
ATOM   2693  CE2 TYR   208     106.902 125.577  51.788  1.00  0.00           C  
ATOM   2694  HE2 TYR   208     106.959 125.433  50.719  1.00  0.00           H  
ATOM   2695  CD2 TYR   208     105.598 125.448  52.392  1.00  0.00           C  
ATOM   2696  HD2 TYR   208     104.704 125.152  51.862  1.00  0.00           H  
ATOM   2697  C   TYR   208     102.665 127.280  53.071  1.00  0.00           C  
ATOM   2698  O   TYR   208     101.682 126.553  52.935  1.00  0.00           O  
ATOM   2699  N   GLY   209     103.075 128.179  52.182  1.00  0.00           N  
ATOM   2700  H   GLY   209     103.759 128.798  52.592  1.00  0.00           H  
ATOM   2701  CA  GLY   209     102.515 128.518  50.887  1.00  0.00           C  
ATOM   2702  HA2 GLY   209     101.660 129.171  51.062  1.00  0.00           H  
ATOM   2703  HA3 GLY   209     103.287 129.114  50.399  1.00  0.00           H  
ATOM   2704  C   GLY   209     102.138 127.369  49.975  1.00  0.00           C  
ATOM   2705  O   GLY   209     102.696 126.281  50.064  1.00  0.00           O  
ATOM   2706  N   GLN   210     101.243 127.553  49.048  1.00  0.00           N  
ATOM   2707  H   GLN   210     101.098 126.757  48.444  1.00  0.00           H  
ATOM   2708  CA  GLN   210     100.419 128.762  48.613  1.00  0.00           C  
ATOM   2709  HA  GLN   210     100.181 128.502  47.581  1.00  0.00           H  
ATOM   2710  CB  GLN   210      99.008 128.921  49.348  1.00  0.00           C  
ATOM   2711  HB2 GLN   210      99.037 129.373  50.340  1.00  0.00           H  
ATOM   2712  HB3 GLN   210      98.363 129.626  48.824  1.00  0.00           H  
ATOM   2713  CG  GLN   210      98.201 127.617  49.440  1.00  0.00           C  
ATOM   2714  HG2 GLN   210      98.217 127.107  48.477  1.00  0.00           H  
ATOM   2715  HG3 GLN   210      98.668 126.961  50.175  1.00  0.00           H  
ATOM   2716  CD  GLN   210      96.713 127.699  49.728  1.00  0.00           C  
ATOM   2717  OE1 GLN   210      96.339 128.438  50.611  1.00  0.00           O  
ATOM   2718  NE2 GLN   210      95.815 126.877  49.163  1.00  0.00           N  
ATOM   2719 HE21 GLN   210      94.820 126.966  49.308  1.00  0.00           H  
ATOM   2720 HE22 GLN   210      96.124 126.481  48.287  1.00  0.00           H  
ATOM   2721  C   GLN   210     101.155 130.118  48.487  1.00  0.00           C  
ATOM   2722  O   GLN   210     100.825 131.182  48.986  1.00  0.00           O  
ATOM   2723  N   GLN   211     102.339 129.929  47.868  1.00  0.00           N  
ATOM   2724  H   GLN   211     102.589 129.029  47.484  1.00  0.00           H  
ATOM   2725  CA  GLN   211     103.302 131.046  47.701  1.00  0.00           C  
ATOM   2726  HA  GLN   211     103.484 131.448  48.697  1.00  0.00           H  
ATOM   2727  CB  GLN   211     104.601 130.543  47.077  1.00  0.00           C  
ATOM   2728  HB2 GLN   211     104.371 130.016  46.151  1.00  0.00           H  
ATOM   2729  HB3 GLN   211     105.190 131.407  46.772  1.00  0.00           H  
ATOM   2730  CG  GLN   211     105.507 129.717  48.022  1.00  0.00           C  
ATOM   2731  HG2 GLN   211     106.454 129.491  47.532  1.00  0.00           H  
ATOM   2732  HG3 GLN   211     105.540 130.216  48.990  1.00  0.00           H  
ATOM   2733  CD  GLN   211     105.103 128.276  48.129  1.00  0.00           C  
ATOM   2734  OE1 GLN   211     104.366 127.741  47.266  1.00  0.00           O  
ATOM   2735  NE2 GLN   211     105.390 127.591  49.243  1.00  0.00           N  
ATOM   2736 HE21 GLN   211     105.994 127.969  49.959  1.00  0.00           H  
ATOM   2737 HE22 GLN   211     104.899 126.750  49.509  1.00  0.00           H  
ATOM   2738  C   GLN   211     102.779 132.208  46.934  1.00  0.00           C  
ATOM   2739  O   GLN   211     101.807 132.124  46.126  1.00  0.00           O  
ATOM   2740  N   ASP   212     103.334 133.430  47.133  1.00  0.00           N  
ATOM   2741  H   ASP   212     104.087 133.375  47.803  1.00  0.00           H  
ATOM   2742  CA  ASP   212     103.397 134.513  46.166  1.00  0.00           C  
ATOM   2743  HA  ASP   212     103.461 134.034  45.189  1.00  0.00           H  
ATOM   2744  CB  ASP   212     102.104 135.377  46.191  1.00  0.00           C  
ATOM   2745  HB2 ASP   212     101.236 134.721  46.128  1.00  0.00           H  
ATOM   2746  HB3 ASP   212     102.000 135.872  47.157  1.00  0.00           H  
ATOM   2747  CG  ASP   212     102.223 136.567  45.145  1.00  0.00           C  
ATOM   2748  OD1 ASP   212     101.643 137.663  45.333  1.00  0.00           O  
ATOM   2749  OD2 ASP   212     102.817 136.380  44.048  1.00  0.00           O  
ATOM   2750  C   ASP   212     104.733 135.293  46.401  1.00  0.00           C  
ATOM   2751  O   ASP   212     104.658 136.365  47.058  1.00  0.00           O  
ATOM   2752  N   ARG   213     105.872 134.828  45.855  1.00  0.00           N  
ATOM   2753  H   ARG   213     105.794 133.997  45.285  1.00  0.00           H  
ATOM   2754  CA  ARG   213     107.177 135.446  46.070  1.00  0.00           C  
ATOM   2755  HA  ARG   213     107.438 135.469  47.128  1.00  0.00           H  
ATOM   2756  CB  ARG   213     108.210 134.477  45.378  1.00  0.00           C  
ATOM   2757  HB2 ARG   213     107.873 134.175  44.387  1.00  0.00           H  
ATOM   2758  HB3 ARG   213     109.144 135.022  45.235  1.00  0.00           H  
ATOM   2759  CG  ARG   213     108.335 133.237  46.369  1.00  0.00           C  
ATOM   2760  HG2 ARG   213     108.275 133.527  47.418  1.00  0.00           H  
ATOM   2761  HG3 ARG   213     107.506 132.530  46.327  1.00  0.00           H  
ATOM   2762  CD  ARG   213     109.636 132.454  46.132  1.00  0.00           C  
ATOM   2763  HD2 ARG   213     109.706 132.139  45.091  1.00  0.00           H  
ATOM   2764  HD3 ARG   213     110.493 133.116  46.253  1.00  0.00           H  
ATOM   2765  NE  ARG   213     109.868 131.323  46.995  1.00  0.00           N  
ATOM   2766  HE  ARG   213     109.683 131.408  47.985  1.00  0.00           H  
ATOM   2767  CZ  ARG   213     110.403 130.169  46.697  1.00  0.00           C  
ATOM   2768  NH1 ARG   213     110.936 130.001  45.503  1.00  0.00           N  
ATOM   2769 HH11 ARG   213     111.435 129.173  45.214  1.00  0.00           H  
ATOM   2770 HH12 ARG   213     110.929 130.681  44.756  1.00  0.00           H  
ATOM   2771  NH2 ARG   213     110.634 129.263  47.623  1.00  0.00           N  
ATOM   2772 HH21 ARG   213     111.087 128.394  47.378  1.00  0.00           H  
ATOM   2773 HH22 ARG   213     110.195 129.407  48.522  1.00  0.00           H  
ATOM   2774  C   ARG   213     107.317 136.877  45.475  1.00  0.00           C  
ATOM   2775  O   ARG   213     107.155 136.975  44.231  1.00  0.00           O  
ATOM   2776  N   GLY   214     107.675 137.932  46.224  1.00  0.00           N  
ATOM   2777  H   GLY   214     107.941 138.793  45.767  1.00  0.00           H  
ATOM   2778  CA  GLY   214     108.004 138.031  47.655  1.00  0.00           C  
ATOM   2779  HA2 GLY   214     107.984 139.099  47.870  1.00  0.00           H  
ATOM   2780  HA3 GLY   214     107.294 137.559  48.334  1.00  0.00           H  
ATOM   2781  C   GLY   214     109.373 137.485  47.945  1.00  0.00           C  
ATOM   2782  O   GLY   214     109.464 136.663  48.920  1.00  0.00           O  
ATOM   2783  OXT GLY   214     110.318 137.847  47.299  1.00  0.00           O  
TER    2784      GLY   214 
END   
