# Supplementary material for: Visualization of oligomerization, clustering, and density transition of intrinsically disordered proteins
Source: Natl Sci Rev. 2026 Feb 14;13(7):nwag107. doi: 10.1093/nsr/nwag107 (PMC13114874; doi:10.1093/nsr/nwag107)
Supplement: nwag107_Supplemental_Files [file nwag107_supplemental_files.zip › SI-MD-Structures/MD-Sturctures/frame123.pdb]

CRYST1  135.135  149.302  136.899  90.00  90.00  90.00               1
ATOM      1  N   MET     1      33.913  60.683  83.118  1.00  0.00           N  
ATOM      2  H1  MET     1      34.303  60.473  82.210  1.00  0.00           H  
ATOM      3  H2  MET     1      34.216  59.909  83.692  1.00  0.00           H  
ATOM      4  H3  MET     1      32.910  60.753  83.210  1.00  0.00           H  
ATOM      5  CA  MET     1      34.399  62.003  83.532  1.00  0.00           C  
ATOM      6  HA  MET     1      34.037  62.147  84.550  1.00  0.00           H  
ATOM      7  CB  MET     1      35.940  62.119  83.459  1.00  0.00           C  
ATOM      8  HB2 MET     1      36.259  62.003  82.423  1.00  0.00           H  
ATOM      9  HB3 MET     1      36.240  63.133  83.723  1.00  0.00           H  
ATOM     10  CG  MET     1      36.798  61.081  84.134  1.00  0.00           C  
ATOM     11  HG2 MET     1      36.422  60.715  85.089  1.00  0.00           H  
ATOM     12  HG3 MET     1      36.730  60.225  83.463  1.00  0.00           H  
ATOM     13  SD  MET     1      38.508  61.648  84.280  1.00  0.00           S  
ATOM     14  CE  MET     1      39.100  59.977  84.677  1.00  0.00           C  
ATOM     15  HE1 MET     1      38.797  59.633  85.666  1.00  0.00           H  
ATOM     16  HE2 MET     1      38.717  59.208  84.006  1.00  0.00           H  
ATOM     17  HE3 MET     1      40.175  59.823  84.769  1.00  0.00           H  
ATOM     18  C   MET     1      33.767  63.064  82.708  1.00  0.00           C  
ATOM     19  O   MET     1      33.639  62.945  81.428  1.00  0.00           O  
ATOM     20  N   ALA     2      33.188  64.139  83.192  1.00  0.00           N  
ATOM     21  H   ALA     2      32.736  64.758  82.534  1.00  0.00           H  
ATOM     22  CA  ALA     2      32.984  64.500  84.593  1.00  0.00           C  
ATOM     23  HA  ALA     2      32.456  65.453  84.610  1.00  0.00           H  
ATOM     24  CB  ALA     2      32.007  63.508  85.287  1.00  0.00           C  
ATOM     25  HB1 ALA     2      30.970  63.802  85.126  1.00  0.00           H  
ATOM     26  HB2 ALA     2      32.170  62.520  84.856  1.00  0.00           H  
ATOM     27  HB3 ALA     2      32.069  63.491  86.375  1.00  0.00           H  
ATOM     28  C   ALA     2      34.350  64.785  85.284  1.00  0.00           C  
ATOM     29  O   ALA     2      34.928  63.874  85.872  1.00  0.00           O  
ATOM     30  N   SER     3      34.772  66.025  85.222  1.00  0.00           N  
ATOM     31  H   SER     3      35.640  66.174  85.718  1.00  0.00           H  
ATOM     32  CA  SER     3      34.262  67.258  84.567  1.00  0.00           C  
ATOM     33  HA  SER     3      33.247  67.445  84.918  1.00  0.00           H  
ATOM     34  CB  SER     3      35.096  68.445  85.020  1.00  0.00           C  
ATOM     35  HB2 SER     3      35.073  68.394  86.109  1.00  0.00           H  
ATOM     36  HB3 SER     3      36.106  68.452  84.612  1.00  0.00           H  
ATOM     37  OG  SER     3      34.519  69.674  84.549  1.00  0.00           O  
ATOM     38  HG  SER     3      35.094  70.375  84.865  1.00  0.00           H  
ATOM     39  C   SER     3      34.234  67.177  83.046  1.00  0.00           C  
ATOM     40  O   SER     3      35.032  66.471  82.460  1.00  0.00           O  
ATOM     41  N   ASN     4      33.327  67.828  82.360  1.00  0.00           N  
ATOM     42  H   ASN     4      32.648  68.361  82.884  1.00  0.00           H  
ATOM     43  CA  ASN     4      33.181  67.985  80.887  1.00  0.00           C  
ATOM     44  HA  ASN     4      34.011  67.486  80.386  1.00  0.00           H  
ATOM     45  CB  ASN     4      31.783  67.430  80.499  1.00  0.00           C  
ATOM     46  HB2 ASN     4      31.018  68.073  80.936  1.00  0.00           H  
ATOM     47  HB3 ASN     4      31.675  67.560  79.422  1.00  0.00           H  
ATOM     48  CG  ASN     4      31.603  65.980  80.858  1.00  0.00           C  
ATOM     49  OD1 ASN     4      30.965  65.710  81.850  1.00  0.00           O  
ATOM     50  ND2 ASN     4      31.990  65.076  79.973  1.00  0.00           N  
ATOM     51 HD21 ASN     4      31.882  64.090  80.161  1.00  0.00           H  
ATOM     52 HD22 ASN     4      32.453  65.351  79.119  1.00  0.00           H  
ATOM     53  C   ASN     4      33.310  69.466  80.464  1.00  0.00           C  
ATOM     54  O   ASN     4      32.309  70.114  80.118  1.00  0.00           O  
ATOM     55  N   ASP     5      34.420  70.184  80.686  1.00  0.00           N  
ATOM     56  H   ASP     5      34.343  71.191  80.709  1.00  0.00           H  
ATOM     57  CA  ASP     5      35.795  69.751  80.867  1.00  0.00           C  
ATOM     58  HA  ASP     5      35.804  68.675  81.038  1.00  0.00           H  
ATOM     59  CB  ASP     5      36.523  70.161  79.610  1.00  0.00           C  
ATOM     60  HB2 ASP     5      36.183  71.187  79.467  1.00  0.00           H  
ATOM     61  HB3 ASP     5      37.577  70.241  79.874  1.00  0.00           H  
ATOM     62  CG  ASP     5      36.230  69.177  78.490  1.00  0.00           C  
ATOM     63  OD1 ASP     5      36.248  69.651  77.341  1.00  0.00           O  
ATOM     64  OD2 ASP     5      36.182  68.028  78.698  1.00  0.00           O  
ATOM     65  C   ASP     5      36.500  70.331  82.057  1.00  0.00           C  
ATOM     66  O   ASP     5      36.175  71.405  82.634  1.00  0.00           O  
ATOM     67  N   TYR     6      37.548  69.568  82.536  1.00  0.00           N  
ATOM     68  H   TYR     6      37.649  68.650  82.127  1.00  0.00           H  
ATOM     69  CA  TYR     6      38.494  69.948  83.619  1.00  0.00           C  
ATOM     70  HA  TYR     6      37.922  70.327  84.467  1.00  0.00           H  
ATOM     71  CB  TYR     6      39.374  68.809  84.066  1.00  0.00           C  
ATOM     72  HB2 TYR     6      39.633  68.270  83.155  1.00  0.00           H  
ATOM     73  HB3 TYR     6      40.367  69.158  84.347  1.00  0.00           H  
ATOM     74  CG  TYR     6      38.797  67.740  85.005  1.00  0.00           C  
ATOM     75  CD1 TYR     6      38.408  66.491  84.537  1.00  0.00           C  
ATOM     76  HD1 TYR     6      38.416  66.229  83.490  1.00  0.00           H  
ATOM     77  CE1 TYR     6      38.020  65.487  85.527  1.00  0.00           C  
ATOM     78  HE1 TYR     6      37.917  64.432  85.320  1.00  0.00           H  
ATOM     79  CZ  TYR     6      37.896  65.792  86.897  1.00  0.00           C  
ATOM     80  OH  TYR     6      37.589  64.873  87.929  1.00  0.00           O  
ATOM     81  HH  TYR     6      37.909  65.279  88.738  1.00  0.00           H  
ATOM     82  CE2 TYR     6      38.285  67.106  87.288  1.00  0.00           C  
ATOM     83  HE2 TYR     6      38.343  67.302  88.348  1.00  0.00           H  
ATOM     84  CD2 TYR     6      38.760  68.075  86.360  1.00  0.00           C  
ATOM     85  HD2 TYR     6      39.062  69.058  86.691  1.00  0.00           H  
ATOM     86  C   TYR     6      39.334  71.055  83.102  1.00  0.00           C  
ATOM     87  O   TYR     6      40.076  70.808  82.147  1.00  0.00           O  
ATOM     88  N   THR     7      39.242  72.293  83.628  1.00  0.00           N  
ATOM     89  H   THR     7      38.645  72.330  84.442  1.00  0.00           H  
ATOM     90  CA  THR     7      39.805  73.543  83.095  1.00  0.00           C  
ATOM     91  HA  THR     7      40.591  73.335  82.368  1.00  0.00           H  
ATOM     92  CB  THR     7      38.664  74.268  82.482  1.00  0.00           C  
ATOM     93  HB  THR     7      38.331  73.741  81.589  1.00  0.00           H  
ATOM     94  CG2 THR     7      37.395  74.541  83.327  1.00  0.00           C  
ATOM     95 HG21 THR     7      36.541  74.882  82.741  1.00  0.00           H  
ATOM     96 HG22 THR     7      37.166  73.646  83.906  1.00  0.00           H  
ATOM     97 HG23 THR     7      37.515  75.311  84.090  1.00  0.00           H  
ATOM     98  OG1 THR     7      39.150  75.526  82.055  1.00  0.00           O  
ATOM     99  HG1 THR     7      39.532  75.397  81.184  1.00  0.00           H  
ATOM    100  C   THR     7      40.543  74.338  84.245  1.00  0.00           C  
ATOM    101  O   THR     7      40.126  74.301  85.382  1.00  0.00           O  
ATOM    102  N   GLN     8      41.598  75.088  83.952  1.00  0.00           N  
ATOM    103  H   GLN     8      41.997  75.089  83.023  1.00  0.00           H  
ATOM    104  CA  GLN     8      42.374  75.961  84.877  1.00  0.00           C  
ATOM    105  HA  GLN     8      42.863  75.285  85.579  1.00  0.00           H  
ATOM    106  CB  GLN     8      43.398  76.817  84.024  1.00  0.00           C  
ATOM    107  HB2 GLN     8      42.883  77.549  83.402  1.00  0.00           H  
ATOM    108  HB3 GLN     8      44.084  77.334  84.695  1.00  0.00           H  
ATOM    109  CG  GLN     8      44.409  76.046  83.165  1.00  0.00           C  
ATOM    110  HG2 GLN     8      45.284  76.686  83.054  1.00  0.00           H  
ATOM    111  HG3 GLN     8      44.666  75.099  83.640  1.00  0.00           H  
ATOM    112  CD  GLN     8      43.979  75.703  81.752  1.00  0.00           C  
ATOM    113  OE1 GLN     8      42.781  75.643  81.416  1.00  0.00           O  
ATOM    114  NE2 GLN     8      44.928  75.630  80.851  1.00  0.00           N  
ATOM    115 HE21 GLN     8      45.866  75.886  81.123  1.00  0.00           H  
ATOM    116 HE22 GLN     8      44.634  75.405  79.911  1.00  0.00           H  
ATOM    117  C   GLN     8      41.429  76.900  85.668  1.00  0.00           C  
ATOM    118  O   GLN     8      40.492  77.467  85.152  1.00  0.00           O  
ATOM    119  N   GLN     9      41.586  77.142  86.987  1.00  0.00           N  
ATOM    120  H   GLN     9      40.758  77.653  87.258  1.00  0.00           H  
ATOM    121  CA  GLN     9      42.576  76.655  87.980  1.00  0.00           C  
ATOM    122  HA  GLN     9      42.441  77.244  88.887  1.00  0.00           H  
ATOM    123  CB  GLN     9      42.311  75.209  88.449  1.00  0.00           C  
ATOM    124  HB2 GLN     9      42.420  74.484  87.642  1.00  0.00           H  
ATOM    125  HB3 GLN     9      43.070  74.877  89.157  1.00  0.00           H  
ATOM    126  CG  GLN     9      40.906  74.997  88.990  1.00  0.00           C  
ATOM    127  HG2 GLN     9      40.747  75.802  89.707  1.00  0.00           H  
ATOM    128  HG3 GLN     9      40.116  75.062  88.241  1.00  0.00           H  
ATOM    129  CD  GLN     9      40.781  73.723  89.725  1.00  0.00           C  
ATOM    130  OE1 GLN     9      40.707  72.659  89.189  1.00  0.00           O  
ATOM    131  NE2 GLN     9      40.974  73.717  91.073  1.00  0.00           N  
ATOM    132 HE21 GLN     9      41.152  74.548  91.619  1.00  0.00           H  
ATOM    133 HE22 GLN     9      41.045  72.852  91.589  1.00  0.00           H  
ATOM    134  C   GLN     9      44.115  76.859  87.627  1.00  0.00           C  
ATOM    135  O   GLN     9      44.853  75.939  87.425  1.00  0.00           O  
ATOM    136  N   ALA    10      44.683  78.050  87.468  1.00  0.00           N  
ATOM    137  H   ALA    10      45.609  77.950  87.078  1.00  0.00           H  
ATOM    138  CA  ALA    10      44.252  79.296  87.927  1.00  0.00           C  
ATOM    139  HA  ALA    10      43.189  79.284  88.167  1.00  0.00           H  
ATOM    140  CB  ALA    10      44.980  79.595  89.254  1.00  0.00           C  
ATOM    141  HB1 ALA    10      45.961  80.009  89.020  1.00  0.00           H  
ATOM    142  HB2 ALA    10      44.364  80.342  89.754  1.00  0.00           H  
ATOM    143  HB3 ALA    10      45.037  78.654  89.802  1.00  0.00           H  
ATOM    144  C   ALA    10      44.626  80.336  86.854  1.00  0.00           C  
ATOM    145  O   ALA    10      45.742  80.529  86.419  1.00  0.00           O  
ATOM    146  N   THR    11      43.617  81.149  86.573  1.00  0.00           N  
ATOM    147  H   THR    11      42.806  80.912  87.125  1.00  0.00           H  
ATOM    148  CA  THR    11      43.656  82.225  85.545  1.00  0.00           C  
ATOM    149  HA  THR    11      44.690  82.554  85.441  1.00  0.00           H  
ATOM    150  CB  THR    11      43.143  81.834  84.184  1.00  0.00           C  
ATOM    151  HB  THR    11      42.070  81.645  84.223  1.00  0.00           H  
ATOM    152  CG2 THR    11      43.380  82.902  83.127  1.00  0.00           C  
ATOM    153 HG21 THR    11      42.692  83.724  83.328  1.00  0.00           H  
ATOM    154 HG22 THR    11      44.379  83.331  83.201  1.00  0.00           H  
ATOM    155 HG23 THR    11      43.126  82.513  82.140  1.00  0.00           H  
ATOM    156  OG1 THR    11      43.692  80.665  83.578  1.00  0.00           O  
ATOM    157  HG1 THR    11      43.105  80.511  82.835  1.00  0.00           H  
ATOM    158  C   THR    11      42.719  83.313  85.971  1.00  0.00           C  
ATOM    159  O   THR    11      41.535  83.087  86.275  1.00  0.00           O  
ATOM    160  N   GLN    12      43.196  84.550  86.237  1.00  0.00           N  
ATOM    161  H   GLN    12      42.582  85.244  86.638  1.00  0.00           H  
ATOM    162  CA  GLN    12      44.616  84.944  86.063  1.00  0.00           C  
ATOM    163  HA  GLN    12      44.988  84.673  85.075  1.00  0.00           H  
ATOM    164  CB  GLN    12      44.552  86.437  86.104  1.00  0.00           C  
ATOM    165  HB2 GLN    12      43.908  86.733  86.932  1.00  0.00           H  
ATOM    166  HB3 GLN    12      45.518  86.858  86.382  1.00  0.00           H  
ATOM    167  CG  GLN    12      44.012  87.144  84.788  1.00  0.00           C  
ATOM    168  HG2 GLN    12      44.669  86.858  83.966  1.00  0.00           H  
ATOM    169  HG3 GLN    12      43.009  86.720  84.753  1.00  0.00           H  
ATOM    170  CD  GLN    12      43.938  88.669  84.757  1.00  0.00           C  
ATOM    171  OE1 GLN    12      44.168  89.245  85.822  1.00  0.00           O  
ATOM    172  NE2 GLN    12      43.706  89.345  83.685  1.00  0.00           N  
ATOM    173 HE21 GLN    12      43.864  90.340  83.757  1.00  0.00           H  
ATOM    174 HE22 GLN    12      43.271  89.040  82.826  1.00  0.00           H  
ATOM    175  C   GLN    12      45.508  84.405  87.235  1.00  0.00           C  
ATOM    176  O   GLN    12      45.085  84.261  88.321  1.00  0.00           O  
ATOM    177  N   SER    13      46.771  84.082  86.904  1.00  0.00           N  
ATOM    178  H   SER    13      47.076  84.368  85.985  1.00  0.00           H  
ATOM    179  CA  SER    13      47.733  83.278  87.673  1.00  0.00           C  
ATOM    180  HA  SER    13      47.241  82.316  87.822  1.00  0.00           H  
ATOM    181  CB  SER    13      49.014  83.024  86.904  1.00  0.00           C  
ATOM    182  HB2 SER    13      48.700  82.392  86.073  1.00  0.00           H  
ATOM    183  HB3 SER    13      49.473  83.980  86.652  1.00  0.00           H  
ATOM    184  OG  SER    13      50.078  82.326  87.484  1.00  0.00           O  
ATOM    185  HG  SER    13      49.651  81.559  87.873  1.00  0.00           H  
ATOM    186  C   SER    13      48.037  83.786  89.069  1.00  0.00           C  
ATOM    187  O   SER    13      48.206  85.013  89.289  1.00  0.00           O  
ATOM    188  N   TYR    14      48.257  82.903  90.025  1.00  0.00           N  
ATOM    189  H   TYR    14      48.186  81.961  89.668  1.00  0.00           H  
ATOM    190  CA  TYR    14      48.077  83.189  91.507  1.00  0.00           C  
ATOM    191  HA  TYR    14      48.049  84.276  91.579  1.00  0.00           H  
ATOM    192  CB  TYR    14      46.639  82.782  92.120  1.00  0.00           C  
ATOM    193  HB2 TYR    14      45.790  83.095  91.512  1.00  0.00           H  
ATOM    194  HB3 TYR    14      46.500  81.702  92.169  1.00  0.00           H  
ATOM    195  CG  TYR    14      46.509  83.262  93.525  1.00  0.00           C  
ATOM    196  CD1 TYR    14      45.966  84.550  93.673  1.00  0.00           C  
ATOM    197  HD1 TYR    14      45.954  85.293  92.888  1.00  0.00           H  
ATOM    198  CE1 TYR    14      45.625  85.150  94.931  1.00  0.00           C  
ATOM    199  HE1 TYR    14      45.123  86.105  94.971  1.00  0.00           H  
ATOM    200  CZ  TYR    14      45.777  84.292  96.089  1.00  0.00           C  
ATOM    201  OH  TYR    14      45.556  84.777  97.342  1.00  0.00           O  
ATOM    202  HH  TYR    14      45.081  85.610  97.280  1.00  0.00           H  
ATOM    203  CE2 TYR    14      46.269  82.952  95.954  1.00  0.00           C  
ATOM    204  HE2 TYR    14      46.238  82.338  96.842  1.00  0.00           H  
ATOM    205  CD2 TYR    14      46.631  82.479  94.676  1.00  0.00           C  
ATOM    206  HD2 TYR    14      46.695  81.403  94.599  1.00  0.00           H  
ATOM    207  C   TYR    14      49.306  82.553  92.209  1.00  0.00           C  
ATOM    208  O   TYR    14      49.722  81.406  91.900  1.00  0.00           O  
ATOM    209  N   GLY    15      50.069  83.280  93.067  1.00  0.00           N  
ATOM    210  H   GLY    15      50.896  82.798  93.388  1.00  0.00           H  
ATOM    211  CA  GLY    15      49.864  84.620  93.547  1.00  0.00           C  
ATOM    212  HA2 GLY    15      48.841  84.983  93.655  1.00  0.00           H  
ATOM    213  HA3 GLY    15      50.359  84.708  94.514  1.00  0.00           H  
ATOM    214  C   GLY    15      50.693  85.519  92.552  1.00  0.00           C  
ATOM    215  O   GLY    15      50.582  85.344  91.340  1.00  0.00           O  
ATOM    216  N   ALA    16      51.428  86.527  92.988  1.00  0.00           N  
ATOM    217  H   ALA    16      51.519  86.571  93.993  1.00  0.00           H  
ATOM    218  CA  ALA    16      52.081  87.588  92.202  1.00  0.00           C  
ATOM    219  HA  ALA    16      51.391  87.697  91.365  1.00  0.00           H  
ATOM    220  CB  ALA    16      52.030  88.832  93.085  1.00  0.00           C  
ATOM    221  HB1 ALA    16      51.081  88.916  93.616  1.00  0.00           H  
ATOM    222  HB2 ALA    16      52.822  88.714  93.824  1.00  0.00           H  
ATOM    223  HB3 ALA    16      52.131  89.739  92.488  1.00  0.00           H  
ATOM    224  C   ALA    16      53.520  87.283  91.755  1.00  0.00           C  
ATOM    225  O   ALA    16      53.949  86.125  91.868  1.00  0.00           O  
ATOM    226  N   TYR    17      54.271  88.295  91.232  1.00  0.00           N  
ATOM    227  H   TYR    17      53.840  89.197  91.088  1.00  0.00           H  
ATOM    228  CA  TYR    17      55.659  88.219  90.644  1.00  0.00           C  
ATOM    229  HA  TYR    17      55.631  87.747  89.662  1.00  0.00           H  
ATOM    230  CB  TYR    17      56.198  89.627  90.388  1.00  0.00           C  
ATOM    231  HB2 TYR    17      55.559  90.271  89.783  1.00  0.00           H  
ATOM    232  HB3 TYR    17      56.272  90.167  91.332  1.00  0.00           H  
ATOM    233  CG  TYR    17      57.610  89.572  89.779  1.00  0.00           C  
ATOM    234  CD1 TYR    17      58.639  89.784  90.680  1.00  0.00           C  
ATOM    235  HD1 TYR    17      58.482  90.134  91.690  1.00  0.00           H  
ATOM    236  CE1 TYR    17      59.976  89.523  90.266  1.00  0.00           C  
ATOM    237  HE1 TYR    17      60.766  89.744  90.969  1.00  0.00           H  
ATOM    238  CZ  TYR    17      60.302  89.167  88.955  1.00  0.00           C  
ATOM    239  OH  TYR    17      61.528  88.833  88.505  1.00  0.00           O  
ATOM    240  HH  TYR    17      61.511  88.234  87.756  1.00  0.00           H  
ATOM    241  CE2 TYR    17      59.272  88.948  88.070  1.00  0.00           C  
ATOM    242  HE2 TYR    17      59.437  88.562  87.075  1.00  0.00           H  
ATOM    243  CD2 TYR    17      57.890  89.104  88.502  1.00  0.00           C  
ATOM    244  HD2 TYR    17      57.073  88.721  87.908  1.00  0.00           H  
ATOM    245  C   TYR    17      56.582  87.328  91.554  1.00  0.00           C  
ATOM    246  O   TYR    17      56.691  87.568  92.773  1.00  0.00           O  
ATOM    247  N   PRO    18      57.352  86.381  90.925  1.00  0.00           N  
ATOM    248  CD  PRO    18      57.049  85.806  89.574  1.00  0.00           C  
ATOM    249  HD2 PRO    18      57.323  86.603  88.883  1.00  0.00           H  
ATOM    250  HD3 PRO    18      56.022  85.497  89.378  1.00  0.00           H  
ATOM    251  CG  PRO    18      57.929  84.583  89.493  1.00  0.00           C  
ATOM    252  HG2 PRO    18      58.893  84.988  89.182  1.00  0.00           H  
ATOM    253  HG3 PRO    18      57.599  83.884  88.726  1.00  0.00           H  
ATOM    254  CB  PRO    18      57.939  84.102  90.905  1.00  0.00           C  
ATOM    255  HB2 PRO    18      58.768  83.394  90.888  1.00  0.00           H  
ATOM    256  HB3 PRO    18      57.056  83.507  91.141  1.00  0.00           H  
ATOM    257  CA  PRO    18      58.100  85.399  91.725  1.00  0.00           C  
ATOM    258  HA  PRO    18      57.703  85.098  92.694  1.00  0.00           H  
ATOM    259  C   PRO    18      59.549  85.822  91.882  1.00  0.00           C  
ATOM    260  O   PRO    18      60.477  85.420  91.119  1.00  0.00           O  
ATOM    261  N   THR    19      59.736  86.645  92.912  1.00  0.00           N  
ATOM    262  H   THR    19      58.897  86.960  93.378  1.00  0.00           H  
ATOM    263  CA  THR    19      60.979  87.407  93.227  1.00  0.00           C  
ATOM    264  HA  THR    19      61.221  88.061  92.389  1.00  0.00           H  
ATOM    265  CB  THR    19      60.871  88.341  94.447  1.00  0.00           C  
ATOM    266  HB  THR    19      61.818  88.861  94.587  1.00  0.00           H  
ATOM    267  CG2 THR    19      59.723  89.324  94.374  1.00  0.00           C  
ATOM    268 HG21 THR    19      59.599  89.884  95.301  1.00  0.00           H  
ATOM    269 HG22 THR    19      59.944  90.096  93.637  1.00  0.00           H  
ATOM    270 HG23 THR    19      58.781  88.825  94.146  1.00  0.00           H  
ATOM    271  OG1 THR    19      60.791  87.779  95.725  1.00  0.00           O  
ATOM    272  HG1 THR    19      60.015  87.216  95.768  1.00  0.00           H  
ATOM    273  C   THR    19      62.155  86.401  93.353  1.00  0.00           C  
ATOM    274  O   THR    19      61.974  85.404  93.967  1.00  0.00           O  
ATOM    275  N   GLN    20      63.331  86.675  92.818  1.00  0.00           N  
ATOM    276  H   GLN    20      63.499  87.564  92.370  1.00  0.00           H  
ATOM    277  CA  GLN    20      64.518  85.793  92.673  1.00  0.00           C  
ATOM    278  HA  GLN    20      64.206  84.773  92.450  1.00  0.00           H  
ATOM    279  CB  GLN    20      65.434  86.359  91.609  1.00  0.00           C  
ATOM    280  HB2 GLN    20      65.373  87.446  91.648  1.00  0.00           H  
ATOM    281  HB3 GLN    20      66.423  85.990  91.882  1.00  0.00           H  
ATOM    282  CG  GLN    20      65.082  85.879  90.175  1.00  0.00           C  
ATOM    283  HG2 GLN    20      64.916  84.802  90.159  1.00  0.00           H  
ATOM    284  HG3 GLN    20      64.150  86.303  89.802  1.00  0.00           H  
ATOM    285  CD  GLN    20      66.175  86.202  89.148  1.00  0.00           C  
ATOM    286  OE1 GLN    20      66.850  85.321  88.674  1.00  0.00           O  
ATOM    287  NE2 GLN    20      66.393  87.450  88.897  1.00  0.00           N  
ATOM    288 HE21 GLN    20      65.847  88.122  89.416  1.00  0.00           H  
ATOM    289 HE22 GLN    20      67.146  87.781  88.311  1.00  0.00           H  
ATOM    290  C   GLN    20      65.256  85.679  94.008  1.00  0.00           C  
ATOM    291  O   GLN    20      65.322  86.585  94.792  1.00  0.00           O  
ATOM    292  N   PRO    21      65.885  84.472  94.320  1.00  0.00           N  
ATOM    293  CD  PRO    21      65.909  83.313  93.384  1.00  0.00           C  
ATOM    294  HD2 PRO    21      66.595  83.434  92.545  1.00  0.00           H  
ATOM    295  HD3 PRO    21      64.969  82.956  92.964  1.00  0.00           H  
ATOM    296  CG  PRO    21      66.473  82.269  94.313  1.00  0.00           C  
ATOM    297  HG2 PRO    21      67.130  81.684  93.670  1.00  0.00           H  
ATOM    298  HG3 PRO    21      65.727  81.676  94.843  1.00  0.00           H  
ATOM    299  CB  PRO    21      67.281  82.973  95.391  1.00  0.00           C  
ATOM    300  HB2 PRO    21      68.353  82.888  95.208  1.00  0.00           H  
ATOM    301  HB3 PRO    21      67.017  82.609  96.384  1.00  0.00           H  
ATOM    302  CA  PRO    21      66.834  84.327  95.470  1.00  0.00           C  
ATOM    303  HA  PRO    21      66.380  84.499  96.447  1.00  0.00           H  
ATOM    304  C   PRO    21      68.084  85.259  95.314  1.00  0.00           C  
ATOM    305  O   PRO    21      68.511  85.730  94.268  1.00  0.00           O  
ATOM    306  N   GLY    22      68.719  85.455  96.453  1.00  0.00           N  
ATOM    307  H   GLY    22      68.281  85.117  97.298  1.00  0.00           H  
ATOM    308  CA  GLY    22      69.934  86.237  96.642  1.00  0.00           C  
ATOM    309  HA2 GLY    22      70.579  85.580  97.225  1.00  0.00           H  
ATOM    310  HA3 GLY    22      70.468  86.445  95.715  1.00  0.00           H  
ATOM    311  C   GLY    22      69.648  87.500  97.438  1.00  0.00           C  
ATOM    312  O   GLY    22      68.538  88.003  97.412  1.00  0.00           O  
ATOM    313  N   GLN    23      70.661  87.974  98.150  1.00  0.00           N  
ATOM    314  H   GLN    23      71.546  87.492  98.090  1.00  0.00           H  
ATOM    315  CA  GLN    23      70.515  89.330  98.736  1.00  0.00           C  
ATOM    316  HA  GLN    23      69.532  89.355  99.206  1.00  0.00           H  
ATOM    317  CB  GLN    23      71.453  89.528  99.907  1.00  0.00           C  
ATOM    318  HB2 GLN    23      71.281  90.474 100.420  1.00  0.00           H  
ATOM    319  HB3 GLN    23      71.366  88.668 100.571  1.00  0.00           H  
ATOM    320  CG  GLN    23      72.936  89.517  99.511  1.00  0.00           C  
ATOM    321  HG2 GLN    23      73.174  88.645  98.901  1.00  0.00           H  
ATOM    322  HG3 GLN    23      73.197  90.397  98.925  1.00  0.00           H  
ATOM    323  CD  GLN    23      73.900  89.603 100.667  1.00  0.00           C  
ATOM    324  OE1 GLN    23      73.525  89.559 101.851  1.00  0.00           O  
ATOM    325  NE2 GLN    23      75.174  89.827 100.598  1.00  0.00           N  
ATOM    326 HE21 GLN    23      75.625  89.821  99.695  1.00  0.00           H  
ATOM    327 HE22 GLN    23      75.614  90.130 101.456  1.00  0.00           H  
ATOM    328  C   GLN    23      70.559  90.488  97.759  1.00  0.00           C  
ATOM    329  O   GLN    23      70.770  90.187  96.537  1.00  0.00           O  
ATOM    330  N   GLY    24      70.378  91.720  98.208  1.00  0.00           N  
ATOM    331  H   GLY    24      70.092  91.830  99.170  1.00  0.00           H  
ATOM    332  CA  GLY    24      70.544  92.969  97.424  1.00  0.00           C  
ATOM    333  HA2 GLY    24      69.797  92.979  96.631  1.00  0.00           H  
ATOM    334  HA3 GLY    24      70.336  93.798  98.100  1.00  0.00           H  
ATOM    335  C   GLY    24      71.970  93.126  96.954  1.00  0.00           C  
ATOM    336  O   GLY    24      72.892  92.535  97.528  1.00  0.00           O  
ATOM    337  N   TYR    25      72.235  93.990  95.993  1.00  0.00           N  
ATOM    338  H   TYR    25      71.465  94.453  95.531  1.00  0.00           H  
ATOM    339  CA  TYR    25      73.618  94.378  95.449  1.00  0.00           C  
ATOM    340  HA  TYR    25      74.301  93.769  96.042  1.00  0.00           H  
ATOM    341  CB  TYR    25      73.895  93.960  93.997  1.00  0.00           C  
ATOM    342  HB2 TYR    25      73.495  92.978  93.743  1.00  0.00           H  
ATOM    343  HB3 TYR    25      73.329  94.677  93.402  1.00  0.00           H  
ATOM    344  CG  TYR    25      75.348  93.979  93.531  1.00  0.00           C  
ATOM    345  CD1 TYR    25      76.236  92.983  94.068  1.00  0.00           C  
ATOM    346  HD1 TYR    25      75.883  92.325  94.849  1.00  0.00           H  
ATOM    347  CE1 TYR    25      77.576  92.924  93.490  1.00  0.00           C  
ATOM    348  HE1 TYR    25      78.160  92.025  93.620  1.00  0.00           H  
ATOM    349  CZ  TYR    25      78.030  93.902  92.693  1.00  0.00           C  
ATOM    350  OH  TYR    25      79.347  93.714  92.267  1.00  0.00           O  
ATOM    351  HH  TYR    25      79.961  93.182  92.779  1.00  0.00           H  
ATOM    352  CE2 TYR    25      77.150  94.889  92.220  1.00  0.00           C  
ATOM    353  HE2 TYR    25      77.387  95.673  91.515  1.00  0.00           H  
ATOM    354  CD2 TYR    25      75.810  95.009  92.736  1.00  0.00           C  
ATOM    355  HD2 TYR    25      75.210  95.830  92.371  1.00  0.00           H  
ATOM    356  C   TYR    25      73.948  95.837  95.671  1.00  0.00           C  
ATOM    357  O   TYR    25      73.104  96.718  95.724  1.00  0.00           O  
ATOM    358  N   SER    26      75.221  96.078  95.869  1.00  0.00           N  
ATOM    359  H   SER    26      75.793  95.264  96.043  1.00  0.00           H  
ATOM    360  CA  SER    26      75.830  97.387  96.144  1.00  0.00           C  
ATOM    361  HA  SER    26      75.586  97.704  97.158  1.00  0.00           H  
ATOM    362  CB  SER    26      77.361  97.087  96.132  1.00  0.00           C  
ATOM    363  HB2 SER    26      77.788  96.517  96.957  1.00  0.00           H  
ATOM    364  HB3 SER    26      77.494  96.544  95.196  1.00  0.00           H  
ATOM    365  OG  SER    26      78.005  98.356  96.094  1.00  0.00           O  
ATOM    366  HG  SER    26      78.913  98.211  96.369  1.00  0.00           H  
ATOM    367  C   SER    26      75.369  98.551  95.229  1.00  0.00           C  
ATOM    368  O   SER    26      75.217  98.314  93.961  1.00  0.00           O  
ATOM    369  N   GLN    27      75.054  99.774  95.732  1.00  0.00           N  
ATOM    370  H   GLN    27      75.269  99.975  96.698  1.00  0.00           H  
ATOM    371  CA  GLN    27      74.927 100.979  94.867  1.00  0.00           C  
ATOM    372  HA  GLN    27      74.222 100.728  94.074  1.00  0.00           H  
ATOM    373  CB  GLN    27      74.272 102.135  95.646  1.00  0.00           C  
ATOM    374  HB2 GLN    27      73.334 101.747  96.044  1.00  0.00           H  
ATOM    375  HB3 GLN    27      74.940 102.432  96.455  1.00  0.00           H  
ATOM    376  CG  GLN    27      74.074 103.454  94.877  1.00  0.00           C  
ATOM    377  HG2 GLN    27      73.598 104.192  95.523  1.00  0.00           H  
ATOM    378  HG3 GLN    27      75.032 103.925  94.659  1.00  0.00           H  
ATOM    379  CD  GLN    27      73.197 103.304  93.595  1.00  0.00           C  
ATOM    380  OE1 GLN    27      72.452 102.362  93.358  1.00  0.00           O  
ATOM    381  NE2 GLN    27      73.345 104.198  92.685  1.00  0.00           N  
ATOM    382 HE21 GLN    27      74.050 104.913  92.790  1.00  0.00           H  
ATOM    383 HE22 GLN    27      72.849 104.101  91.811  1.00  0.00           H  
ATOM    384  C   GLN    27      76.279 101.385  94.278  1.00  0.00           C  
ATOM    385  O   GLN    27      76.349 101.917  93.164  1.00  0.00           O  
ATOM    386  N   GLN    28      77.324 101.178  95.014  1.00  0.00           N  
ATOM    387  H   GLN    28      77.333 100.758  95.933  1.00  0.00           H  
ATOM    388  CA  GLN    28      78.704 101.649  94.745  1.00  0.00           C  
ATOM    389  HA  GLN    28      78.566 102.579  94.194  1.00  0.00           H  
ATOM    390  CB  GLN    28      79.307 102.063  96.106  1.00  0.00           C  
ATOM    391  HB2 GLN    28      78.649 102.750  96.637  1.00  0.00           H  
ATOM    392  HB3 GLN    28      79.391 101.120  96.647  1.00  0.00           H  
ATOM    393  CG  GLN    28      80.734 102.681  96.213  1.00  0.00           C  
ATOM    394  HG2 GLN    28      80.964 102.960  97.241  1.00  0.00           H  
ATOM    395  HG3 GLN    28      81.483 101.910  96.030  1.00  0.00           H  
ATOM    396  CD  GLN    28      81.031 103.825  95.251  1.00  0.00           C  
ATOM    397  OE1 GLN    28      80.123 104.665  94.929  1.00  0.00           O  
ATOM    398  NE2 GLN    28      82.215 103.956  94.782  1.00  0.00           N  
ATOM    399 HE21 GLN    28      82.423 104.776  94.230  1.00  0.00           H  
ATOM    400 HE22 GLN    28      82.965 103.411  95.182  1.00  0.00           H  
ATOM    401  C   GLN    28      79.603 100.811  93.855  1.00  0.00           C  
ATOM    402  O   GLN    28      80.724 101.230  93.560  1.00  0.00           O  
ATOM    403  N   SER    29      79.129  99.635  93.414  1.00  0.00           N  
ATOM    404  H   SER    29      78.276  99.326  93.857  1.00  0.00           H  
ATOM    405  CA  SER    29      79.659  98.788  92.321  1.00  0.00           C  
ATOM    406  HA  SER    29      78.901  98.032  92.119  1.00  0.00           H  
ATOM    407  CB  SER    29      79.811  99.567  90.999  1.00  0.00           C  
ATOM    408  HB2 SER    29      80.664 100.246  91.025  1.00  0.00           H  
ATOM    409  HB3 SER    29      80.024  98.868  90.191  1.00  0.00           H  
ATOM    410  OG  SER    29      78.629 100.197  90.504  1.00  0.00           O  
ATOM    411  HG  SER    29      78.688 100.375  89.562  1.00  0.00           H  
ATOM    412  C   SER    29      81.057  98.100  92.664  1.00  0.00           C  
ATOM    413  O   SER    29      81.657  98.429  93.685  1.00  0.00           O  
ATOM    414  N   SER    30      81.459  97.136  91.873  1.00  0.00           N  
ATOM    415  H   SER    30      80.839  96.942  91.099  1.00  0.00           H  
ATOM    416  CA  SER    30      82.694  96.397  91.937  1.00  0.00           C  
ATOM    417  HA  SER    30      82.743  95.591  92.670  1.00  0.00           H  
ATOM    418  CB  SER    30      82.971  95.765  90.609  1.00  0.00           C  
ATOM    419  HB2 SER    30      82.933  96.530  89.833  1.00  0.00           H  
ATOM    420  HB3 SER    30      83.960  95.320  90.495  1.00  0.00           H  
ATOM    421  OG  SER    30      81.929  94.765  90.430  1.00  0.00           O  
ATOM    422  HG  SER    30      81.070  95.186  90.347  1.00  0.00           H  
ATOM    423  C   SER    30      83.905  97.265  92.213  1.00  0.00           C  
ATOM    424  O   SER    30      84.114  98.222  91.522  1.00  0.00           O  
ATOM    425  N   GLN    31      84.802  96.874  93.100  1.00  0.00           N  
ATOM    426  H   GLN    31      85.568  97.531  93.152  1.00  0.00           H  
ATOM    427  CA  GLN    31      84.736  95.771  94.060  1.00  0.00           C  
ATOM    428  HA  GLN    31      84.630  94.838  93.507  1.00  0.00           H  
ATOM    429  CB  GLN    31      86.000  95.585  94.954  1.00  0.00           C  
ATOM    430  HB2 GLN    31      86.165  96.527  95.477  1.00  0.00           H  
ATOM    431  HB3 GLN    31      85.759  94.811  95.682  1.00  0.00           H  
ATOM    432  CG  GLN    31      87.284  95.272  94.088  1.00  0.00           C  
ATOM    433  HG2 GLN    31      87.149  94.260  93.705  1.00  0.00           H  
ATOM    434  HG3 GLN    31      87.317  95.946  93.232  1.00  0.00           H  
ATOM    435  CD  GLN    31      88.640  95.284  94.917  1.00  0.00           C  
ATOM    436  OE1 GLN    31      88.637  95.756  96.017  1.00  0.00           O  
ATOM    437  NE2 GLN    31      89.709  94.727  94.436  1.00  0.00           N  
ATOM    438 HE21 GLN    31      90.547  94.812  94.994  1.00  0.00           H  
ATOM    439 HE22 GLN    31      89.751  94.201  93.575  1.00  0.00           H  
ATOM    440  C   GLN    31      83.606  96.091  95.033  1.00  0.00           C  
ATOM    441  O   GLN    31      83.426  97.222  95.481  1.00  0.00           O  
ATOM    442  N   PRO    32      82.787  95.167  95.388  1.00  0.00           N  
ATOM    443  CD  PRO    32      82.785  93.794  94.910  1.00  0.00           C  
ATOM    444  HD2 PRO    32      83.748  93.365  94.635  1.00  0.00           H  
ATOM    445  HD3 PRO    32      82.371  93.836  93.902  1.00  0.00           H  
ATOM    446  CG  PRO    32      81.895  92.991  95.845  1.00  0.00           C  
ATOM    447  HG2 PRO    32      82.578  92.515  96.547  1.00  0.00           H  
ATOM    448  HG3 PRO    32      81.246  92.227  95.417  1.00  0.00           H  
ATOM    449  CB  PRO    32      81.062  93.958  96.618  1.00  0.00           C  
ATOM    450  HB2 PRO    32      80.967  93.601  97.644  1.00  0.00           H  
ATOM    451  HB3 PRO    32      80.045  94.012  96.231  1.00  0.00           H  
ATOM    452  CA  PRO    32      81.883  95.257  96.554  1.00  0.00           C  
ATOM    453  HA  PRO    32      81.123  96.016  96.370  1.00  0.00           H  
ATOM    454  C   PRO    32      82.544  95.605  97.896  1.00  0.00           C  
ATOM    455  O   PRO    32      83.665  95.211  98.140  1.00  0.00           O  
ATOM    456  N   TYR    33      81.955  96.415  98.728  1.00  0.00           N  
ATOM    457  H   TYR    33      80.987  96.566  98.486  1.00  0.00           H  
ATOM    458  CA  TYR    33      82.518  97.022  99.963  1.00  0.00           C  
ATOM    459  HA  TYR    33      83.224  97.824  99.745  1.00  0.00           H  
ATOM    460  CB  TYR    33      81.351  97.638 100.784  1.00  0.00           C  
ATOM    461  HB2 TYR    33      80.574  96.891 100.950  1.00  0.00           H  
ATOM    462  HB3 TYR    33      81.874  97.770 101.731  1.00  0.00           H  
ATOM    463  CG  TYR    33      80.873  98.957 100.316  1.00  0.00           C  
ATOM    464  CD1 TYR    33      81.770 100.105 100.479  1.00  0.00           C  
ATOM    465  HD1 TYR    33      82.790  99.984 100.811  1.00  0.00           H  
ATOM    466  CE1 TYR    33      81.345 101.387 100.052  1.00  0.00           C  
ATOM    467  HE1 TYR    33      81.976 102.260 100.120  1.00  0.00           H  
ATOM    468  CZ  TYR    33      79.987 101.531  99.651  1.00  0.00           C  
ATOM    469  OH  TYR    33      79.515 102.797  99.382  1.00  0.00           O  
ATOM    470  HH  TYR    33      78.566 102.818  99.529  1.00  0.00           H  
ATOM    471  CE2 TYR    33      79.106 100.466  99.484  1.00  0.00           C  
ATOM    472  HE2 TYR    33      78.139 100.661  99.044  1.00  0.00           H  
ATOM    473  CD2 TYR    33      79.565  99.195  99.838  1.00  0.00           C  
ATOM    474  HD2 TYR    33      78.853  98.383  99.836  1.00  0.00           H  
ATOM    475  C   TYR    33      83.213  95.988 100.939  1.00  0.00           C  
ATOM    476  O   TYR    33      84.262  96.357 101.509  1.00  0.00           O  
ATOM    477  N   GLY    34      82.746  94.731 100.984  1.00  0.00           N  
ATOM    478  H   GLY    34      81.885  94.509 100.505  1.00  0.00           H  
ATOM    479  CA  GLY    34      83.403  93.669 101.719  1.00  0.00           C  
ATOM    480  HA2 GLY    34      82.998  92.755 101.283  1.00  0.00           H  
ATOM    481  HA3 GLY    34      84.475  93.737 101.535  1.00  0.00           H  
ATOM    482  C   GLY    34      83.167  93.660 103.270  1.00  0.00           C  
ATOM    483  O   GLY    34      82.345  94.521 103.643  1.00  0.00           O  
ATOM    484  N   GLN    35      83.866  92.860 104.117  1.00  0.00           N  
ATOM    485  H   GLN    35      84.477  92.177 103.692  1.00  0.00           H  
ATOM    486  CA  GLN    35      83.575  92.757 105.556  1.00  0.00           C  
ATOM    487  HA  GLN    35      82.961  93.590 105.897  1.00  0.00           H  
ATOM    488  CB  GLN    35      82.657  91.503 105.610  1.00  0.00           C  
ATOM    489  HB2 GLN    35      81.735  91.625 105.041  1.00  0.00           H  
ATOM    490  HB3 GLN    35      83.244  90.698 105.168  1.00  0.00           H  
ATOM    491  CG  GLN    35      82.318  91.074 107.030  1.00  0.00           C  
ATOM    492  HG2 GLN    35      83.206  90.762 107.579  1.00  0.00           H  
ATOM    493  HG3 GLN    35      81.844  91.984 107.397  1.00  0.00           H  
ATOM    494  CD  GLN    35      81.283  89.917 107.124  1.00  0.00           C  
ATOM    495  OE1 GLN    35      81.074  89.238 106.135  1.00  0.00           O  
ATOM    496  NE2 GLN    35      80.782  89.734 108.287  1.00  0.00           N  
ATOM    497 HE21 GLN    35      81.091  90.291 109.071  1.00  0.00           H  
ATOM    498 HE22 GLN    35      80.123  88.986 108.446  1.00  0.00           H  
ATOM    499  C   GLN    35      84.819  92.592 106.426  1.00  0.00           C  
ATOM    500  O   GLN    35      85.453  91.520 106.402  1.00  0.00           O  
ATOM    501  N   GLN    36      85.273  93.638 107.101  1.00  0.00           N  
ATOM    502  H   GLN    36      86.099  93.366 107.615  1.00  0.00           H  
ATOM    503  CA  GLN    36      84.727  94.979 107.269  1.00  0.00           C  
ATOM    504  HA  GLN    36      83.675  94.908 107.546  1.00  0.00           H  
ATOM    505  CB  GLN    36      85.505  95.689 108.451  1.00  0.00           C  
ATOM    506  HB2 GLN    36      86.565  95.688 108.201  1.00  0.00           H  
ATOM    507  HB3 GLN    36      85.133  96.712 108.376  1.00  0.00           H  
ATOM    508  CG  GLN    36      85.361  95.068 109.809  1.00  0.00           C  
ATOM    509  HG2 GLN    36      85.611  95.810 110.567  1.00  0.00           H  
ATOM    510  HG3 GLN    36      84.340  94.757 110.027  1.00  0.00           H  
ATOM    511  CD  GLN    36      86.249  93.812 109.953  1.00  0.00           C  
ATOM    512  OE1 GLN    36      87.232  93.458 109.240  1.00  0.00           O  
ATOM    513  NE2 GLN    36      85.938  92.960 110.869  1.00  0.00           N  
ATOM    514 HE21 GLN    36      85.233  93.199 111.551  1.00  0.00           H  
ATOM    515 HE22 GLN    36      86.528  92.196 111.167  1.00  0.00           H  
ATOM    516  C   GLN    36      84.831  95.921 105.992  1.00  0.00           C  
ATOM    517  O   GLN    36      85.714  95.780 105.126  1.00  0.00           O  
ATOM    518  N   SER    37      83.895  96.819 105.829  1.00  0.00           N  
ATOM    519  H   SER    37      83.122  96.729 106.473  1.00  0.00           H  
ATOM    520  CA  SER    37      83.611  97.634 104.665  1.00  0.00           C  
ATOM    521  HA  SER    37      83.464  97.034 103.767  1.00  0.00           H  
ATOM    522  CB  SER    37      82.273  98.275 104.956  1.00  0.00           C  
ATOM    523  HB2 SER    37      81.586  97.444 105.114  1.00  0.00           H  
ATOM    524  HB3 SER    37      82.526  98.827 105.861  1.00  0.00           H  
ATOM    525  OG  SER    37      81.697  99.169 103.956  1.00  0.00           O  
ATOM    526  HG  SER    37      80.745  99.243 104.053  1.00  0.00           H  
ATOM    527  C   SER    37      84.787  98.638 104.510  1.00  0.00           C  
ATOM    528  O   SER    37      85.288  99.171 105.537  1.00  0.00           O  
ATOM    529  N   TYR    38      85.198  98.891 103.286  1.00  0.00           N  
ATOM    530  H   TYR    38      84.762  98.429 102.500  1.00  0.00           H  
ATOM    531  CA  TYR    38      86.300  99.847 103.029  1.00  0.00           C  
ATOM    532  HA  TYR    38      86.966  99.852 103.892  1.00  0.00           H  
ATOM    533  CB  TYR    38      87.011  99.456 101.715  1.00  0.00           C  
ATOM    534  HB2 TYR    38      87.843 100.150 101.599  1.00  0.00           H  
ATOM    535  HB3 TYR    38      87.353  98.441 101.920  1.00  0.00           H  
ATOM    536  CG  TYR    38      86.262  99.462 100.350  1.00  0.00           C  
ATOM    537  CD1 TYR    38      85.635 100.616  99.805  1.00  0.00           C  
ATOM    538  HD1 TYR    38      85.795 101.552 100.318  1.00  0.00           H  
ATOM    539  CE1 TYR    38      84.715 100.548  98.727  1.00  0.00           C  
ATOM    540  HE1 TYR    38      84.315 101.495  98.397  1.00  0.00           H  
ATOM    541  CZ  TYR    38      84.523  99.412  97.969  1.00  0.00           C  
ATOM    542  OH  TYR    38      83.673  99.526  96.938  1.00  0.00           O  
ATOM    543  HH  TYR    38      83.796  98.765  96.366  1.00  0.00           H  
ATOM    544  CE2 TYR    38      85.370  98.314  98.347  1.00  0.00           C  
ATOM    545  HE2 TYR    38      85.365  97.425  97.733  1.00  0.00           H  
ATOM    546  CD2 TYR    38      86.067  98.283  99.550  1.00  0.00           C  
ATOM    547  HD2 TYR    38      86.472  97.336  99.874  1.00  0.00           H  
ATOM    548  C   TYR    38      85.778 101.291 102.942  1.00  0.00           C  
ATOM    549  O   TYR    38      84.686 101.469 102.451  1.00  0.00           O  
ATOM    550  N   SER    39      86.496 102.270 103.483  1.00  0.00           N  
ATOM    551  H   SER    39      87.251 102.084 104.128  1.00  0.00           H  
ATOM    552  CA  SER    39      86.153 103.687 103.319  1.00  0.00           C  
ATOM    553  HA  SER    39      85.083 103.891 103.363  1.00  0.00           H  
ATOM    554  CB  SER    39      86.694 104.503 104.499  1.00  0.00           C  
ATOM    555  HB2 SER    39      86.363 103.993 105.404  1.00  0.00           H  
ATOM    556  HB3 SER    39      87.772 104.631 104.406  1.00  0.00           H  
ATOM    557  OG  SER    39      86.149 105.837 104.522  1.00  0.00           O  
ATOM    558  HG  SER    39      85.680 105.968 105.349  1.00  0.00           H  
ATOM    559  C   SER    39      86.660 104.211 101.974  1.00  0.00           C  
ATOM    560  O   SER    39      87.574 103.620 101.439  1.00  0.00           O  
ATOM    561  N   GLY    40      86.116 105.316 101.559  1.00  0.00           N  
ATOM    562  H   GLY    40      85.398 105.724 102.139  1.00  0.00           H  
ATOM    563  CA  GLY    40      86.688 106.168 100.512  1.00  0.00           C  
ATOM    564  HA2 GLY    40      87.118 105.434  99.830  1.00  0.00           H  
ATOM    565  HA3 GLY    40      85.834 106.678 100.067  1.00  0.00           H  
ATOM    566  C   GLY    40      87.772 107.143 101.041  1.00  0.00           C  
ATOM    567  O   GLY    40      88.480 106.930 101.975  1.00  0.00           O  
ATOM    568  N   TYR    41      87.861 108.326 100.392  1.00  0.00           N  
ATOM    569  H   TYR    41      88.653 108.867 100.709  1.00  0.00           H  
ATOM    570  CA  TYR    41      86.942 109.014  99.455  1.00  0.00           C  
ATOM    571  HA  TYR    41      86.305 108.418  98.802  1.00  0.00           H  
ATOM    572  CB  TYR    41      85.894 109.816 100.153  1.00  0.00           C  
ATOM    573  HB2 TYR    41      86.496 110.518 100.730  1.00  0.00           H  
ATOM    574  HB3 TYR    41      85.258 110.370  99.462  1.00  0.00           H  
ATOM    575  CG  TYR    41      84.964 109.187 101.163  1.00  0.00           C  
ATOM    576  CD1 TYR    41      83.831 108.509 100.648  1.00  0.00           C  
ATOM    577  HD1 TYR    41      83.561 108.563  99.603  1.00  0.00           H  
ATOM    578  CE1 TYR    41      83.046 107.786 101.590  1.00  0.00           C  
ATOM    579  HE1 TYR    41      82.198 107.232 101.217  1.00  0.00           H  
ATOM    580  CZ  TYR    41      83.370 107.848 102.958  1.00  0.00           C  
ATOM    581  OH  TYR    41      82.628 107.074 103.798  1.00  0.00           O  
ATOM    582  HH  TYR    41      81.849 106.712 103.370  1.00  0.00           H  
ATOM    583  CE2 TYR    41      84.518 108.552 103.460  1.00  0.00           C  
ATOM    584  HE2 TYR    41      84.767 108.594 104.510  1.00  0.00           H  
ATOM    585  CD2 TYR    41      85.346 109.232 102.524  1.00  0.00           C  
ATOM    586  HD2 TYR    41      86.295 109.604 102.882  1.00  0.00           H  
ATOM    587  C   TYR    41      87.718 109.995  98.552  1.00  0.00           C  
ATOM    588  O   TYR    41      88.426 110.828  99.126  1.00  0.00           O  
ATOM    589  N   SER    42      87.697 109.973  97.257  1.00  0.00           N  
ATOM    590  H   SER    42      87.199 109.168  96.903  1.00  0.00           H  
ATOM    591  CA  SER    42      88.188 110.965  96.346  1.00  0.00           C  
ATOM    592  HA  SER    42      87.785 111.926  96.667  1.00  0.00           H  
ATOM    593  CB  SER    42      89.668 110.878  96.362  1.00  0.00           C  
ATOM    594  HB2 SER    42      90.115 110.665  97.333  1.00  0.00           H  
ATOM    595  HB3 SER    42      89.822 110.092  95.622  1.00  0.00           H  
ATOM    596  OG  SER    42      90.234 112.030  95.905  1.00  0.00           O  
ATOM    597  HG  SER    42      90.402 112.597  96.661  1.00  0.00           H  
ATOM    598  C   SER    42      87.584 110.827  94.883  1.00  0.00           C  
ATOM    599  O   SER    42      86.858 109.897  94.530  1.00  0.00           O  
ATOM    600  N   GLN    43      88.076 111.649  93.923  1.00  0.00           N  
ATOM    601  H   GLN    43      88.824 112.233  94.268  1.00  0.00           H  
ATOM    602  CA  GLN    43      87.970 111.705  92.420  1.00  0.00           C  
ATOM    603  HA  GLN    43      87.699 110.727  92.021  1.00  0.00           H  
ATOM    604  CB  GLN    43      86.894 112.740  91.971  1.00  0.00           C  
ATOM    605  HB2 GLN    43      86.879 112.706  90.882  1.00  0.00           H  
ATOM    606  HB3 GLN    43      85.882 112.512  92.305  1.00  0.00           H  
ATOM    607  CG  GLN    43      87.190 114.171  92.446  1.00  0.00           C  
ATOM    608  HG2 GLN    43      88.237 114.319  92.180  1.00  0.00           H  
ATOM    609  HG3 GLN    43      86.599 114.855  91.837  1.00  0.00           H  
ATOM    610  CD  GLN    43      86.924 114.491  93.910  1.00  0.00           C  
ATOM    611  OE1 GLN    43      86.134 113.851  94.595  1.00  0.00           O  
ATOM    612  NE2 GLN    43      87.493 115.589  94.310  1.00  0.00           N  
ATOM    613 HE21 GLN    43      88.059 116.111  93.656  1.00  0.00           H  
ATOM    614 HE22 GLN    43      87.370 116.022  95.214  1.00  0.00           H  
ATOM    615  C   GLN    43      89.368 111.903  91.891  1.00  0.00           C  
ATOM    616  O   GLN    43      90.186 112.602  92.481  1.00  0.00           O  
ATOM    617  N   SER    44      89.648 111.344  90.727  1.00  0.00           N  
ATOM    618  H   SER    44      88.953 110.798  90.239  1.00  0.00           H  
ATOM    619  CA  SER    44      90.748 111.759  89.861  1.00  0.00           C  
ATOM    620  HA  SER    44      91.647 111.905  90.460  1.00  0.00           H  
ATOM    621  CB  SER    44      91.283 110.532  89.074  1.00  0.00           C  
ATOM    622  HB2 SER    44      91.454 109.677  89.728  1.00  0.00           H  
ATOM    623  HB3 SER    44      90.510 110.104  88.436  1.00  0.00           H  
ATOM    624  OG  SER    44      92.295 110.863  88.159  1.00  0.00           O  
ATOM    625  HG  SER    44      93.112 110.451  88.450  1.00  0.00           H  
ATOM    626  C   SER    44      90.383 112.992  88.966  1.00  0.00           C  
ATOM    627  O   SER    44      89.207 113.246  88.869  1.00  0.00           O  
ATOM    628  N   THR    45      91.339 113.641  88.279  1.00  0.00           N  
ATOM    629  H   THR    45      92.271 113.252  88.306  1.00  0.00           H  
ATOM    630  CA  THR    45      91.129 114.765  87.385  1.00  0.00           C  
ATOM    631  HA  THR    45      90.083 114.794  87.080  1.00  0.00           H  
ATOM    632  CB  THR    45      91.394 116.174  88.094  1.00  0.00           C  
ATOM    633  HB  THR    45      91.118 116.970  87.403  1.00  0.00           H  
ATOM    634  CG2 THR    45      90.546 116.352  89.375  1.00  0.00           C  
ATOM    635 HG21 THR    45      90.845 117.317  89.783  1.00  0.00           H  
ATOM    636 HG22 THR    45      89.486 116.193  89.175  1.00  0.00           H  
ATOM    637 HG23 THR    45      90.845 115.558  90.059  1.00  0.00           H  
ATOM    638  OG1 THR    45      92.795 116.375  88.450  1.00  0.00           O  
ATOM    639  HG1 THR    45      92.771 116.939  89.226  1.00  0.00           H  
ATOM    640  C   THR    45      91.814 114.667  85.991  1.00  0.00           C  
ATOM    641  O   THR    45      92.106 115.624  85.266  1.00  0.00           O  
ATOM    642  N   ASP    46      92.054 113.414  85.596  1.00  0.00           N  
ATOM    643  H   ASP    46      91.783 112.734  86.292  1.00  0.00           H  
ATOM    644  CA  ASP    46      92.719 112.927  84.341  1.00  0.00           C  
ATOM    645  HA  ASP    46      92.627 113.779  83.667  1.00  0.00           H  
ATOM    646  CB  ASP    46      94.196 112.587  84.674  1.00  0.00           C  
ATOM    647  HB2 ASP    46      94.659 113.521  84.994  1.00  0.00           H  
ATOM    648  HB3 ASP    46      94.121 112.083  85.638  1.00  0.00           H  
ATOM    649  CG  ASP    46      95.023 111.970  83.556  1.00  0.00           C  
ATOM    650  OD1 ASP    46      96.031 111.346  83.876  1.00  0.00           O  
ATOM    651  OD2 ASP    46      94.488 111.919  82.435  1.00  0.00           O  
ATOM    652  C   ASP    46      92.010 111.748  83.757  1.00  0.00           C  
ATOM    653  O   ASP    46      91.739 110.700  84.440  1.00  0.00           O  
ATOM    654  N   THR    47      91.654 111.822  82.528  1.00  0.00           N  
ATOM    655  H   THR    47      92.030 112.540  81.925  1.00  0.00           H  
ATOM    656  CA  THR    47      90.968 110.806  81.821  1.00  0.00           C  
ATOM    657  HA  THR    47      90.327 110.345  82.572  1.00  0.00           H  
ATOM    658  CB  THR    47      90.068 111.475  80.754  1.00  0.00           C  
ATOM    659  HB  THR    47      89.288 110.766  80.478  1.00  0.00           H  
ATOM    660  CG2 THR    47      89.126 112.643  81.296  1.00  0.00           C  
ATOM    661 HG21 THR    47      89.711 113.239  81.997  1.00  0.00           H  
ATOM    662 HG22 THR    47      88.833 113.273  80.457  1.00  0.00           H  
ATOM    663 HG23 THR    47      88.156 112.363  81.706  1.00  0.00           H  
ATOM    664  OG1 THR    47      90.885 111.820  79.663  1.00  0.00           O  
ATOM    665  HG1 THR    47      90.396 111.584  78.872  1.00  0.00           H  
ATOM    666  C   THR    47      91.806 109.658  81.221  1.00  0.00           C  
ATOM    667  O   THR    47      91.261 108.592  81.054  1.00  0.00           O  
ATOM    668  N   SER    48      93.078 109.887  81.015  1.00  0.00           N  
ATOM    669  H   SER    48      93.374 110.792  81.352  1.00  0.00           H  
ATOM    670  CA  SER    48      93.951 108.963  80.406  1.00  0.00           C  
ATOM    671  HA  SER    48      93.549 108.596  79.461  1.00  0.00           H  
ATOM    672  CB  SER    48      95.259 109.636  80.077  1.00  0.00           C  
ATOM    673  HB2 SER    48      95.842 108.919  79.498  1.00  0.00           H  
ATOM    674  HB3 SER    48      95.094 110.591  79.579  1.00  0.00           H  
ATOM    675  OG  SER    48      96.043 109.819  81.263  1.00  0.00           O  
ATOM    676  HG  SER    48      95.668 110.471  81.860  1.00  0.00           H  
ATOM    677  C   SER    48      94.230 107.746  81.254  1.00  0.00           C  
ATOM    678  O   SER    48      94.235 107.767  82.501  1.00  0.00           O  
ATOM    679  N   GLY    49      94.703 106.649  80.615  1.00  0.00           N  
ATOM    680  H   GLY    49      94.885 106.700  79.623  1.00  0.00           H  
ATOM    681  CA  GLY    49      95.260 105.442  81.166  1.00  0.00           C  
ATOM    682  HA2 GLY    49      95.470 104.790  80.318  1.00  0.00           H  
ATOM    683  HA3 GLY    49      96.140 105.705  81.754  1.00  0.00           H  
ATOM    684  C   GLY    49      94.336 104.612  82.061  1.00  0.00           C  
ATOM    685  O   GLY    49      93.079 104.512  81.940  1.00  0.00           O  
ATOM    686  N   TYR    50      94.816 104.107  83.187  1.00  0.00           N  
ATOM    687  H   TYR    50      94.126 103.587  83.711  1.00  0.00           H  
ATOM    688  CA  TYR    50      96.179 104.191  83.787  1.00  0.00           C  
ATOM    689  HA  TYR    50      96.312 105.269  83.883  1.00  0.00           H  
ATOM    690  CB  TYR    50      96.076 103.415  85.085  1.00  0.00           C  
ATOM    691  HB2 TYR    50      95.081 103.517  85.519  1.00  0.00           H  
ATOM    692  HB3 TYR    50      96.080 102.345  84.878  1.00  0.00           H  
ATOM    693  CG  TYR    50      97.193 103.719  86.143  1.00  0.00           C  
ATOM    694  CD1 TYR    50      98.368 102.863  86.162  1.00  0.00           C  
ATOM    695  HD1 TYR    50      98.522 102.049  85.469  1.00  0.00           H  
ATOM    696  CE1 TYR    50      99.349 103.112  87.108  1.00  0.00           C  
ATOM    697  HE1 TYR    50     100.188 102.436  87.175  1.00  0.00           H  
ATOM    698  CZ  TYR    50      99.191 104.120  88.012  1.00  0.00           C  
ATOM    699  OH  TYR    50     100.061 104.246  89.007  1.00  0.00           O  
ATOM    700  HH  TYR    50     100.912 103.851  88.805  1.00  0.00           H  
ATOM    701  CE2 TYR    50      98.059 104.925  88.095  1.00  0.00           C  
ATOM    702  HE2 TYR    50      97.982 105.667  88.876  1.00  0.00           H  
ATOM    703  CD2 TYR    50      97.061 104.751  87.097  1.00  0.00           C  
ATOM    704  HD2 TYR    50      96.169 105.358  87.085  1.00  0.00           H  
ATOM    705  C   TYR    50      97.375 103.654  82.988  1.00  0.00           C  
ATOM    706  O   TYR    50      97.216 102.702  82.247  1.00  0.00           O  
ATOM    707  N   GLY    51      98.539 104.318  83.078  1.00  0.00           N  
ATOM    708  H   GLY    51      99.331 103.999  82.539  1.00  0.00           H  
ATOM    709  CA  GLY    51      98.914 105.373  83.919  1.00  0.00           C  
ATOM    710  HA2 GLY    51      98.715 106.263  83.322  1.00  0.00           H  
ATOM    711  HA3 GLY    51      98.296 105.546  84.801  1.00  0.00           H  
ATOM    712  C   GLY    51     100.424 105.338  84.409  1.00  0.00           C  
ATOM    713  O   GLY    51     100.935 104.316  84.782  1.00  0.00           O  
ATOM    714  N   GLN    52     101.212 106.473  84.388  1.00  0.00           N  
ATOM    715  H   GLN    52     100.668 107.247  84.033  1.00  0.00           H  
ATOM    716  CA  GLN    52     102.577 106.664  84.830  1.00  0.00           C  
ATOM    717  HA  GLN    52     102.835 107.705  84.636  1.00  0.00           H  
ATOM    718  CB  GLN    52     102.674 106.573  86.341  1.00  0.00           C  
ATOM    719  HB2 GLN    52     102.384 105.543  86.551  1.00  0.00           H  
ATOM    720  HB3 GLN    52     103.641 106.903  86.720  1.00  0.00           H  
ATOM    721  CG  GLN    52     101.734 107.584  86.939  1.00  0.00           C  
ATOM    722  HG2 GLN    52     102.084 108.564  86.615  1.00  0.00           H  
ATOM    723  HG3 GLN    52     100.710 107.541  86.568  1.00  0.00           H  
ATOM    724  CD  GLN    52     101.704 107.430  88.487  1.00  0.00           C  
ATOM    725  OE1 GLN    52     102.445 106.704  89.055  1.00  0.00           O  
ATOM    726  NE2 GLN    52     100.773 108.042  89.136  1.00  0.00           N  
ATOM    727 HE21 GLN    52     100.057 108.597  88.689  1.00  0.00           H  
ATOM    728 HE22 GLN    52     100.656 107.751  90.096  1.00  0.00           H  
ATOM    729  C   GLN    52     103.496 105.685  84.051  1.00  0.00           C  
ATOM    730  O   GLN    52     104.288 104.955  84.621  1.00  0.00           O  
ATOM    731  N   SER    53     103.472 105.525  82.776  1.00  0.00           N  
ATOM    732  H   SER    53     104.058 104.769  82.452  1.00  0.00           H  
ATOM    733  CA  SER    53     102.909 106.375  81.706  1.00  0.00           C  
ATOM    734  HA  SER    53     102.913 107.370  82.150  1.00  0.00           H  
ATOM    735  CB  SER    53     103.932 106.250  80.507  1.00  0.00           C  
ATOM    736  HB2 SER    53     104.939 106.582  80.759  1.00  0.00           H  
ATOM    737  HB3 SER    53     103.897 105.230  80.126  1.00  0.00           H  
ATOM    738  OG  SER    53     103.502 107.134  79.479  1.00  0.00           O  
ATOM    739  HG  SER    53     104.219 107.657  79.114  1.00  0.00           H  
ATOM    740  C   SER    53     101.539 105.938  81.323  1.00  0.00           C  
ATOM    741  O   SER    53     101.108 104.785  81.413  1.00  0.00           O  
ATOM    742  N   SER    54     100.719 106.865  80.817  1.00  0.00           N  
ATOM    743  H   SER    54     100.941 107.806  81.108  1.00  0.00           H  
ATOM    744  CA  SER    54      99.494 106.594  79.990  1.00  0.00           C  
ATOM    745  HA  SER    54      98.970 105.715  80.367  1.00  0.00           H  
ATOM    746  CB  SER    54      98.482 107.774  80.090  1.00  0.00           C  
ATOM    747  HB2 SER    54      99.060 108.574  79.627  1.00  0.00           H  
ATOM    748  HB3 SER    54      97.547 107.606  79.555  1.00  0.00           H  
ATOM    749  OG  SER    54      98.107 108.101  81.409  1.00  0.00           O  
ATOM    750  HG  SER    54      97.606 108.917  81.334  1.00  0.00           H  
ATOM    751  C   SER    54      99.840 106.291  78.524  1.00  0.00           C  
ATOM    752  O   SER    54      99.021 105.696  77.927  1.00  0.00           O  
ATOM    753  N   TYR    55     100.937 106.663  77.954  1.00  0.00           N  
ATOM    754  H   TYR    55     101.567 107.137  78.585  1.00  0.00           H  
ATOM    755  CA  TYR    55     101.108 106.913  76.495  1.00  0.00           C  
ATOM    756  HA  TYR    55     100.089 106.905  76.111  1.00  0.00           H  
ATOM    757  CB  TYR    55     101.608 108.353  76.304  1.00  0.00           C  
ATOM    758  HB2 TYR    55     102.695 108.359  76.371  1.00  0.00           H  
ATOM    759  HB3 TYR    55     101.552 108.736  75.285  1.00  0.00           H  
ATOM    760  CG  TYR    55     100.949 109.402  77.130  1.00  0.00           C  
ATOM    761  CD1 TYR    55     101.638 110.058  78.182  1.00  0.00           C  
ATOM    762  HD1 TYR    55     102.656 109.723  78.316  1.00  0.00           H  
ATOM    763  CE1 TYR    55     100.931 111.007  78.929  1.00  0.00           C  
ATOM    764  HE1 TYR    55     101.498 111.569  79.656  1.00  0.00           H  
ATOM    765  CZ  TYR    55      99.597 111.414  78.628  1.00  0.00           C  
ATOM    766  OH  TYR    55      98.976 112.426  79.271  1.00  0.00           O  
ATOM    767  HH  TYR    55      98.435 112.960  78.684  1.00  0.00           H  
ATOM    768  CE2 TYR    55      98.880 110.695  77.617  1.00  0.00           C  
ATOM    769  HE2 TYR    55      97.852 110.975  77.443  1.00  0.00           H  
ATOM    770  CD2 TYR    55      99.578 109.708  76.815  1.00  0.00           C  
ATOM    771  HD2 TYR    55      99.175 109.257  75.921  1.00  0.00           H  
ATOM    772  C   TYR    55     101.913 105.846  75.751  1.00  0.00           C  
ATOM    773  O   TYR    55     102.885 105.406  76.363  1.00  0.00           O  
ATOM    774  N   SER    56     101.594 105.412  74.483  1.00  0.00           N  
ATOM    775  H   SER    56     102.356 104.814  74.199  1.00  0.00           H  
ATOM    776  CA  SER    56     100.387 105.501  73.609  1.00  0.00           C  
ATOM    777  HA  SER    56     100.758 105.471  72.585  1.00  0.00           H  
ATOM    778  CB  SER    56      99.436 104.352  73.960  1.00  0.00           C  
ATOM    779  HB2 SER    56      99.166 104.374  75.016  1.00  0.00           H  
ATOM    780  HB3 SER    56      98.568 104.286  73.304  1.00  0.00           H  
ATOM    781  OG  SER    56     100.243 103.208  73.826  1.00  0.00           O  
ATOM    782  HG  SER    56      99.689 102.426  73.772  1.00  0.00           H  
ATOM    783  C   SER    56      99.554 106.806  73.683  1.00  0.00           C  
ATOM    784  O   SER    56      98.377 106.810  74.090  1.00  0.00           O  
ATOM    785  N   SER    57     100.100 107.954  73.234  1.00  0.00           N  
ATOM    786  H   SER    57      99.633 108.821  73.460  1.00  0.00           H  
ATOM    787  CA  SER    57     101.210 108.227  72.366  1.00  0.00           C  
ATOM    788  HA  SER    57     101.873 107.399  72.617  1.00  0.00           H  
ATOM    789  CB  SER    57     100.766 108.059  70.922  1.00  0.00           C  
ATOM    790  HB2 SER    57     101.608 107.909  70.247  1.00  0.00           H  
ATOM    791  HB3 SER    57     100.119 107.187  70.820  1.00  0.00           H  
ATOM    792  OG  SER    57     100.040 109.201  70.427  1.00  0.00           O  
ATOM    793  HG  SER    57      99.177 109.209  70.847  1.00  0.00           H  
ATOM    794  C   SER    57     101.943 109.527  72.603  1.00  0.00           C  
ATOM    795  O   SER    57     101.562 110.264  73.482  1.00  0.00           O  
ATOM    796  N   TYR    58     102.989 109.852  71.868  1.00  0.00           N  
ATOM    797  H   TYR    58     103.266 109.189  71.159  1.00  0.00           H  
ATOM    798  CA  TYR    58     103.665 111.139  71.981  1.00  0.00           C  
ATOM    799  HA  TYR    58     103.083 111.802  72.622  1.00  0.00           H  
ATOM    800  CB  TYR    58     105.032 110.775  72.506  1.00  0.00           C  
ATOM    801  HB2 TYR    58     105.448 110.110  71.748  1.00  0.00           H  
ATOM    802  HB3 TYR    58     105.638 111.652  72.730  1.00  0.00           H  
ATOM    803  CG  TYR    58     105.094 109.956  73.823  1.00  0.00           C  
ATOM    804  CD1 TYR    58     105.107 110.626  75.049  1.00  0.00           C  
ATOM    805  HD1 TYR    58     104.886 111.682  75.094  1.00  0.00           H  
ATOM    806  CE1 TYR    58     105.229 109.970  76.293  1.00  0.00           C  
ATOM    807  HE1 TYR    58     105.071 110.478  77.233  1.00  0.00           H  
ATOM    808  CZ  TYR    58     105.395 108.567  76.271  1.00  0.00           C  
ATOM    809  OH  TYR    58     105.351 107.863  77.459  1.00  0.00           O  
ATOM    810  HH  TYR    58     105.961 107.130  77.564  1.00  0.00           H  
ATOM    811  CE2 TYR    58     105.464 107.852  75.084  1.00  0.00           C  
ATOM    812  HE2 TYR    58     105.540 106.775  75.051  1.00  0.00           H  
ATOM    813  CD2 TYR    58     105.280 108.562  73.805  1.00  0.00           C  
ATOM    814  HD2 TYR    58     105.367 107.996  72.889  1.00  0.00           H  
ATOM    815  C   TYR    58     103.848 111.876  70.648  1.00  0.00           C  
ATOM    816  O   TYR    58     104.887 111.863  69.952  1.00  0.00           O  
ATOM    817  N   GLY    59     102.720 112.410  70.105  1.00  0.00           N  
ATOM    818  H   GLY    59     102.852 112.892  69.227  1.00  0.00           H  
ATOM    819  CA  GLY    59     101.423 112.575  70.740  1.00  0.00           C  
ATOM    820  HA2 GLY    59     100.811 112.797  69.865  1.00  0.00           H  
ATOM    821  HA3 GLY    59     101.056 111.701  71.278  1.00  0.00           H  
ATOM    822  C   GLY    59     101.302 113.717  71.734  1.00  0.00           C  
ATOM    823  O   GLY    59     102.335 114.136  72.236  1.00  0.00           O  
ATOM    824  N   GLN    60     100.096 114.025  72.322  1.00  0.00           N  
ATOM    825  H   GLN    60     100.102 114.661  73.106  1.00  0.00           H  
ATOM    826  CA  GLN    60      98.853 113.206  72.098  1.00  0.00           C  
ATOM    827  HA  GLN    60      99.083 112.207  71.727  1.00  0.00           H  
ATOM    828  CB  GLN    60      98.174 113.001  73.359  1.00  0.00           C  
ATOM    829  HB2 GLN    60      97.909 113.932  73.860  1.00  0.00           H  
ATOM    830  HB3 GLN    60      97.238 112.481  73.152  1.00  0.00           H  
ATOM    831  CG  GLN    60      98.892 112.213  74.568  1.00  0.00           C  
ATOM    832  HG2 GLN    60      98.088 111.993  75.270  1.00  0.00           H  
ATOM    833  HG3 GLN    60      99.150 111.289  74.050  1.00  0.00           H  
ATOM    834  CD  GLN    60     100.004 112.897  75.312  1.00  0.00           C  
ATOM    835  OE1 GLN    60      99.813 113.956  75.928  1.00  0.00           O  
ATOM    836  NE2 GLN    60     101.208 112.381  75.376  1.00  0.00           N  
ATOM    837 HE21 GLN    60     101.480 111.485  74.996  1.00  0.00           H  
ATOM    838 HE22 GLN    60     101.871 112.679  76.078  1.00  0.00           H  
ATOM    839  C   GLN    60      97.766 113.892  71.138  1.00  0.00           C  
ATOM    840  O   GLN    60      97.571 115.050  71.028  1.00  0.00           O  
ATOM    841  N   SER    61      97.389 113.139  70.122  1.00  0.00           N  
ATOM    842  H   SER    61      97.663 112.170  70.053  1.00  0.00           H  
ATOM    843  CA  SER    61      96.512 113.570  69.056  1.00  0.00           C  
ATOM    844  HA  SER    61      96.864 114.467  68.547  1.00  0.00           H  
ATOM    845  CB  SER    61      96.395 112.604  67.935  1.00  0.00           C  
ATOM    846  HB2 SER    61      97.366 112.512  67.448  1.00  0.00           H  
ATOM    847  HB3 SER    61      96.109 111.670  68.419  1.00  0.00           H  
ATOM    848  OG  SER    61      95.460 113.013  66.979  1.00  0.00           O  
ATOM    849  HG  SER    61      95.949 113.358  66.228  1.00  0.00           H  
ATOM    850  C   SER    61      95.179 114.055  69.567  1.00  0.00           C  
ATOM    851  O   SER    61      94.443 113.304  70.141  1.00  0.00           O  
ATOM    852  N   GLN    62      94.734 115.302  69.290  1.00  0.00           N  
ATOM    853  H   GLN    62      95.328 115.995  68.857  1.00  0.00           H  
ATOM    854  CA  GLN    62      93.388 115.781  69.753  1.00  0.00           C  
ATOM    855  HA  GLN    62      93.249 115.446  70.781  1.00  0.00           H  
ATOM    856  CB  GLN    62      93.162 117.318  69.772  1.00  0.00           C  
ATOM    857  HB2 GLN    62      93.412 117.834  68.845  1.00  0.00           H  
ATOM    858  HB3 GLN    62      92.083 117.414  69.893  1.00  0.00           H  
ATOM    859  CG  GLN    62      93.961 117.928  70.886  1.00  0.00           C  
ATOM    860  HG2 GLN    62      94.916 117.423  71.033  1.00  0.00           H  
ATOM    861  HG3 GLN    62      94.161 118.978  70.675  1.00  0.00           H  
ATOM    862  CD  GLN    62      93.153 117.940  72.257  1.00  0.00           C  
ATOM    863  OE1 GLN    62      92.179 117.284  72.432  1.00  0.00           O  
ATOM    864  NE2 GLN    62      93.746 118.533  73.231  1.00  0.00           N  
ATOM    865 HE21 GLN    62      93.391 118.559  74.176  1.00  0.00           H  
ATOM    866 HE22 GLN    62      94.583 119.006  72.920  1.00  0.00           H  
ATOM    867  C   GLN    62      92.217 115.063  68.919  1.00  0.00           C  
ATOM    868  O   GLN    62      91.062 115.213  69.261  1.00  0.00           O  
ATOM    869  N   ASN    63      92.551 114.339  67.837  1.00  0.00           N  
ATOM    870  H   ASN    63      93.477 114.414  67.441  1.00  0.00           H  
ATOM    871  CA  ASN    63      91.578 113.490  67.112  1.00  0.00           C  
ATOM    872  HA  ASN    63      90.580 113.923  67.191  1.00  0.00           H  
ATOM    873  CB  ASN    63      92.078 113.549  65.585  1.00  0.00           C  
ATOM    874  HB2 ASN    63      92.467 114.519  65.274  1.00  0.00           H  
ATOM    875  HB3 ASN    63      92.807 112.751  65.450  1.00  0.00           H  
ATOM    876  CG  ASN    63      91.066 113.114  64.463  1.00  0.00           C  
ATOM    877  OD1 ASN    63      90.768 113.906  63.621  1.00  0.00           O  
ATOM    878  ND2 ASN    63      90.441 111.916  64.379  1.00  0.00           N  
ATOM    879 HD21 ASN    63      90.226 111.600  63.444  1.00  0.00           H  
ATOM    880 HD22 ASN    63      90.863 111.249  65.009  1.00  0.00           H  
ATOM    881  C   ASN    63      91.617 112.073  67.639  1.00  0.00           C  
ATOM    882  O   ASN    63      90.683 111.324  67.329  1.00  0.00           O  
ATOM    883  N   THR    64      92.596 111.665  68.458  1.00  0.00           N  
ATOM    884  H   THR    64      93.229 112.352  68.841  1.00  0.00           H  
ATOM    885  CA  THR    64      92.876 110.331  68.855  1.00  0.00           C  
ATOM    886  HA  THR    64      91.953 109.766  68.982  1.00  0.00           H  
ATOM    887  CB  THR    64      93.731 109.655  67.666  1.00  0.00           C  
ATOM    888  HB  THR    64      94.667 110.159  67.427  1.00  0.00           H  
ATOM    889  CG2 THR    64      94.051 108.201  67.913  1.00  0.00           C  
ATOM    890 HG21 THR    64      94.690 107.788  67.133  1.00  0.00           H  
ATOM    891 HG22 THR    64      94.643 108.130  68.826  1.00  0.00           H  
ATOM    892 HG23 THR    64      93.142 107.600  67.927  1.00  0.00           H  
ATOM    893  OG1 THR    64      93.050 109.782  66.468  1.00  0.00           O  
ATOM    894  HG1 THR    64      92.381 109.094  66.438  1.00  0.00           H  
ATOM    895  C   THR    64      93.656 110.281  70.185  1.00  0.00           C  
ATOM    896  O   THR    64      94.879 110.386  70.200  1.00  0.00           O  
ATOM    897  N   GLY    65      93.041 110.092  71.367  1.00  0.00           N  
ATOM    898  H   GLY    65      93.573 110.185  72.221  1.00  0.00           H  
ATOM    899  CA  GLY    65      91.585 110.260  71.687  1.00  0.00           C  
ATOM    900  HA2 GLY    65      91.024 109.430  71.258  1.00  0.00           H  
ATOM    901  HA3 GLY    65      91.381 110.111  72.748  1.00  0.00           H  
ATOM    902  C   GLY    65      90.991 111.638  71.249  1.00  0.00           C  
ATOM    903  O   GLY    65      91.565 112.689  71.600  1.00  0.00           O  
ATOM    904  N   TYR    66      89.837 111.593  70.589  1.00  0.00           N  
ATOM    905  H   TYR    66      89.536 110.667  70.322  1.00  0.00           H  
ATOM    906  CA  TYR    66      89.137 112.710  70.067  1.00  0.00           C  
ATOM    907  HA  TYR    66      89.812 113.214  69.375  1.00  0.00           H  
ATOM    908  CB  TYR    66      88.012 112.283  69.160  1.00  0.00           C  
ATOM    909  HB2 TYR    66      88.310 111.445  68.530  1.00  0.00           H  
ATOM    910  HB3 TYR    66      87.211 111.907  69.797  1.00  0.00           H  
ATOM    911  CG  TYR    66      87.437 113.365  68.241  1.00  0.00           C  
ATOM    912  CD1 TYR    66      87.928 113.535  66.963  1.00  0.00           C  
ATOM    913  HD1 TYR    66      88.629 112.820  66.557  1.00  0.00           H  
ATOM    914  CE1 TYR    66      87.318 114.504  66.102  1.00  0.00           C  
ATOM    915  HE1 TYR    66      87.612 114.646  65.073  1.00  0.00           H  
ATOM    916  CZ  TYR    66      86.373 115.390  66.658  1.00  0.00           C  
ATOM    917  OH  TYR    66      85.797 116.285  65.811  1.00  0.00           O  
ATOM    918  HH  TYR    66      85.045 116.757  66.178  1.00  0.00           H  
ATOM    919  CE2 TYR    66      85.875 115.188  67.972  1.00  0.00           C  
ATOM    920  HE2 TYR    66      85.026 115.761  68.313  1.00  0.00           H  
ATOM    921  CD2 TYR    66      86.368 114.093  68.712  1.00  0.00           C  
ATOM    922  HD2 TYR    66      85.942 113.822  69.666  1.00  0.00           H  
ATOM    923  C   TYR    66      88.629 113.785  71.094  1.00  0.00           C  
ATOM    924  O   TYR    66      87.950 113.538  72.087  1.00  0.00           O  
ATOM    925  N   GLY    67      88.847 115.059  70.809  1.00  0.00           N  
ATOM    926  H   GLY    67      89.303 115.231  69.924  1.00  0.00           H  
ATOM    927  CA  GLY    67      88.710 116.130  71.788  1.00  0.00           C  
ATOM    928  HA2 GLY    67      87.852 115.991  72.445  1.00  0.00           H  
ATOM    929  HA3 GLY    67      89.603 116.178  72.411  1.00  0.00           H  
ATOM    930  C   GLY    67      88.501 117.523  71.206  1.00  0.00           C  
ATOM    931  O   GLY    67      87.423 117.861  70.565  1.00  0.00           O  
ATOM    932  N   THR    68      89.479 118.377  71.374  1.00  0.00           N  
ATOM    933  H   THR    68      90.232 118.058  71.966  1.00  0.00           H  
ATOM    934  CA  THR    68      89.468 119.693  70.784  1.00  0.00           C  
ATOM    935  HA  THR    68      88.529 120.245  70.800  1.00  0.00           H  
ATOM    936  CB  THR    68      90.296 120.622  71.615  1.00  0.00           C  
ATOM    937  HB  THR    68      91.264 120.127  71.687  1.00  0.00           H  
ATOM    938  CG2 THR    68      90.377 122.046  71.211  1.00  0.00           C  
ATOM    939 HG21 THR    68      89.449 122.446  70.804  1.00  0.00           H  
ATOM    940 HG22 THR    68      90.773 122.566  72.084  1.00  0.00           H  
ATOM    941 HG23 THR    68      91.130 122.037  70.423  1.00  0.00           H  
ATOM    942  OG1 THR    68      89.835 120.619  72.975  1.00  0.00           O  
ATOM    943  HG1 THR    68      89.906 119.731  73.332  1.00  0.00           H  
ATOM    944  C   THR    68      89.969 119.678  69.296  1.00  0.00           C  
ATOM    945  O   THR    68      91.168 119.879  68.990  1.00  0.00           O  
ATOM    946  N   GLN    69      88.973 119.418  68.456  1.00  0.00           N  
ATOM    947  H   GLN    69      88.037 119.404  68.836  1.00  0.00           H  
ATOM    948  CA  GLN    69      89.092 119.029  67.098  1.00  0.00           C  
ATOM    949  HA  GLN    69      89.783 119.731  66.630  1.00  0.00           H  
ATOM    950  CB  GLN    69      89.686 117.603  67.036  1.00  0.00           C  
ATOM    951  HB2 GLN    69      90.718 117.707  67.370  1.00  0.00           H  
ATOM    952  HB3 GLN    69      89.153 116.872  67.645  1.00  0.00           H  
ATOM    953  CG  GLN    69      89.781 116.905  65.641  1.00  0.00           C  
ATOM    954  HG2 GLN    69      90.198 115.912  65.810  1.00  0.00           H  
ATOM    955  HG3 GLN    69      88.764 116.666  65.330  1.00  0.00           H  
ATOM    956  CD  GLN    69      90.571 117.576  64.552  1.00  0.00           C  
ATOM    957  OE1 GLN    69      90.844 118.727  64.586  1.00  0.00           O  
ATOM    958  NE2 GLN    69      90.910 116.949  63.492  1.00  0.00           N  
ATOM    959 HE21 GLN    69      90.802 115.951  63.385  1.00  0.00           H  
ATOM    960 HE22 GLN    69      91.337 117.424  62.710  1.00  0.00           H  
ATOM    961  C   GLN    69      87.694 119.093  66.431  1.00  0.00           C  
ATOM    962  O   GLN    69      86.673 118.715  67.082  1.00  0.00           O  
ATOM    963  N   SER    70      87.721 119.366  65.161  1.00  0.00           N  
ATOM    964  H   SER    70      88.609 119.698  64.812  1.00  0.00           H  
ATOM    965  CA  SER    70      86.676 119.236  64.118  1.00  0.00           C  
ATOM    966  HA  SER    70      85.757 119.041  64.670  1.00  0.00           H  
ATOM    967  CB  SER    70      86.550 120.645  63.488  1.00  0.00           C  
ATOM    968  HB2 SER    70      86.435 121.443  64.221  1.00  0.00           H  
ATOM    969  HB3 SER    70      87.440 120.892  62.908  1.00  0.00           H  
ATOM    970  OG  SER    70      85.402 120.676  62.727  1.00  0.00           O  
ATOM    971  HG  SER    70      85.162 121.583  62.523  1.00  0.00           H  
ATOM    972  C   SER    70      86.851 118.149  63.018  1.00  0.00           C  
ATOM    973  O   SER    70      87.845 117.389  62.872  1.00  0.00           O  
ATOM    974  N   THR    71      85.742 117.868  62.404  1.00  0.00           N  
ATOM    975  H   THR    71      84.991 118.544  62.387  1.00  0.00           H  
ATOM    976  CA  THR    71      85.661 116.727  61.527  1.00  0.00           C  
ATOM    977  HA  THR    71      86.549 116.832  60.903  1.00  0.00           H  
ATOM    978  CB  THR    71      85.828 115.434  62.254  1.00  0.00           C  
ATOM    979  HB  THR    71      86.678 115.411  62.936  1.00  0.00           H  
ATOM    980  CG2 THR    71      84.564 115.060  63.039  1.00  0.00           C  
ATOM    981 HG21 THR    71      84.774 114.231  63.715  1.00  0.00           H  
ATOM    982 HG22 THR    71      84.363 115.906  63.696  1.00  0.00           H  
ATOM    983 HG23 THR    71      83.712 114.810  62.407  1.00  0.00           H  
ATOM    984  OG1 THR    71      86.096 114.375  61.387  1.00  0.00           O  
ATOM    985  HG1 THR    71      87.007 114.084  61.468  1.00  0.00           H  
ATOM    986  C   THR    71      84.307 116.775  60.640  1.00  0.00           C  
ATOM    987  O   THR    71      83.415 117.468  61.094  1.00  0.00           O  
ATOM    988  N   PRO    72      84.179 116.108  59.469  1.00  0.00           N  
ATOM    989  CD  PRO    72      85.265 115.569  58.645  1.00  0.00           C  
ATOM    990  HD2 PRO    72      85.430 114.545  58.977  1.00  0.00           H  
ATOM    991  HD3 PRO    72      86.149 116.207  58.673  1.00  0.00           H  
ATOM    992  CG  PRO    72      84.776 115.663  57.218  1.00  0.00           C  
ATOM    993  HG2 PRO    72      85.149 114.840  56.609  1.00  0.00           H  
ATOM    994  HG3 PRO    72      84.990 116.670  56.860  1.00  0.00           H  
ATOM    995  CB  PRO    72      83.220 115.618  57.370  1.00  0.00           C  
ATOM    996  HB2 PRO    72      83.001 114.554  57.458  1.00  0.00           H  
ATOM    997  HB3 PRO    72      82.723 116.061  56.508  1.00  0.00           H  
ATOM    998  CA  PRO    72      82.972 116.271  58.699  1.00  0.00           C  
ATOM    999  HA  PRO    72      82.871 117.345  58.546  1.00  0.00           H  
ATOM   1000  C   PRO    72      81.638 115.716  59.370  1.00  0.00           C  
ATOM   1001  O   PRO    72      81.669 114.857  60.239  1.00  0.00           O  
ATOM   1002  N   GLN    73      80.476 116.338  59.104  1.00  0.00           N  
ATOM   1003  H   GLN    73      80.508 116.887  58.257  1.00  0.00           H  
ATOM   1004  CA  GLN    73      79.211 116.026  59.826  1.00  0.00           C  
ATOM   1005  HA  GLN    73      79.347 115.062  60.316  1.00  0.00           H  
ATOM   1006  CB  GLN    73      78.929 117.132  60.862  1.00  0.00           C  
ATOM   1007  HB2 GLN    73      78.413 116.729  61.733  1.00  0.00           H  
ATOM   1008  HB3 GLN    73      79.889 117.492  61.232  1.00  0.00           H  
ATOM   1009  CG  GLN    73      78.069 118.248  60.300  1.00  0.00           C  
ATOM   1010  HG2 GLN    73      77.087 117.845  60.051  1.00  0.00           H  
ATOM   1011  HG3 GLN    73      77.887 118.813  61.215  1.00  0.00           H  
ATOM   1012  CD  GLN    73      78.645 119.196  59.244  1.00  0.00           C  
ATOM   1013  OE1 GLN    73      79.757 119.019  58.758  1.00  0.00           O  
ATOM   1014  NE2 GLN    73      77.892 120.147  58.767  1.00  0.00           N  
ATOM   1015 HE21 GLN    73      76.895 120.024  58.873  1.00  0.00           H  
ATOM   1016 HE22 GLN    73      78.219 120.612  57.932  1.00  0.00           H  
ATOM   1017  C   GLN    73      78.021 115.792  58.884  1.00  0.00           C  
ATOM   1018  O   GLN    73      77.924 116.334  57.750  1.00  0.00           O  
ATOM   1019  N   GLY    74      77.196 114.810  59.174  1.00  0.00           N  
ATOM   1020  H   GLY    74      77.409 114.332  60.038  1.00  0.00           H  
ATOM   1021  CA  GLY    74      76.437 114.148  58.123  1.00  0.00           C  
ATOM   1022  HA2 GLY    74      76.369 114.806  57.257  1.00  0.00           H  
ATOM   1023  HA3 GLY    74      76.900 113.218  57.794  1.00  0.00           H  
ATOM   1024  C   GLY    74      74.985 113.931  58.523  1.00  0.00           C  
ATOM   1025  O   GLY    74      74.429 114.699  59.250  1.00  0.00           O  
ATOM   1026  N   TYR    75      74.297 112.805  58.181  1.00  0.00           N  
ATOM   1027  H   TYR    75      74.845 112.119  57.682  1.00  0.00           H  
ATOM   1028  CA  TYR    75      72.895 112.479  58.516  1.00  0.00           C  
ATOM   1029  HA  TYR    75      72.312 113.396  58.431  1.00  0.00           H  
ATOM   1030  CB  TYR    75      72.389 111.332  57.597  1.00  0.00           C  
ATOM   1031  HB2 TYR    75      72.902 110.397  57.822  1.00  0.00           H  
ATOM   1032  HB3 TYR    75      71.325 111.135  57.729  1.00  0.00           H  
ATOM   1033  CG  TYR    75      72.607 111.628  56.165  1.00  0.00           C  
ATOM   1034  CD1 TYR    75      73.256 110.732  55.280  1.00  0.00           C  
ATOM   1035  HD1 TYR    75      73.707 109.842  55.694  1.00  0.00           H  
ATOM   1036  CE1 TYR    75      73.295 110.899  53.840  1.00  0.00           C  
ATOM   1037  HE1 TYR    75      73.879 110.229  53.227  1.00  0.00           H  
ATOM   1038  CZ  TYR    75      72.620 111.994  53.302  1.00  0.00           C  
ATOM   1039  OH  TYR    75      72.505 112.203  51.971  1.00  0.00           O  
ATOM   1040  HH  TYR    75      73.101 111.650  51.461  1.00  0.00           H  
ATOM   1041  CE2 TYR    75      71.967 112.906  54.156  1.00  0.00           C  
ATOM   1042  HE2 TYR    75      71.465 113.754  53.715  1.00  0.00           H  
ATOM   1043  CD2 TYR    75      71.934 112.698  55.559  1.00  0.00           C  
ATOM   1044  HD2 TYR    75      71.383 113.471  56.075  1.00  0.00           H  
ATOM   1045  C   TYR    75      72.753 112.033  60.019  1.00  0.00           C  
ATOM   1046  O   TYR    75      71.646 111.921  60.573  1.00  0.00           O  
ATOM   1047  N   GLY    76      73.857 111.620  60.618  1.00  0.00           N  
ATOM   1048  H   GLY    76      74.715 111.623  60.084  1.00  0.00           H  
ATOM   1049  CA  GLY    76      73.992 111.579  61.998  1.00  0.00           C  
ATOM   1050  HA2 GLY    76      75.059 111.682  62.194  1.00  0.00           H  
ATOM   1051  HA3 GLY    76      73.519 112.486  62.377  1.00  0.00           H  
ATOM   1052  C   GLY    76      73.522 110.239  62.565  1.00  0.00           C  
ATOM   1053  O   GLY    76      73.536 109.191  61.915  1.00  0.00           O  
ATOM   1054  N   SER    77      73.164 110.186  63.870  1.00  0.00           N  
ATOM   1055  H   SER    77      73.194 111.053  64.387  1.00  0.00           H  
ATOM   1056  CA  SER    77      72.896 108.994  64.726  1.00  0.00           C  
ATOM   1057  HA  SER    77      73.452 108.166  64.286  1.00  0.00           H  
ATOM   1058  CB  SER    77      73.570 109.226  66.065  1.00  0.00           C  
ATOM   1059  HB2 SER    77      74.646 109.396  66.025  1.00  0.00           H  
ATOM   1060  HB3 SER    77      73.140 110.060  66.620  1.00  0.00           H  
ATOM   1061  OG  SER    77      73.478 108.104  66.901  1.00  0.00           O  
ATOM   1062  HG  SER    77      74.342 107.708  66.765  1.00  0.00           H  
ATOM   1063  C   SER    77      71.448 108.563  64.889  1.00  0.00           C  
ATOM   1064  O   SER    77      70.684 109.248  65.594  1.00  0.00           O  
ATOM   1065  N   THR    78      70.972 107.477  64.301  1.00  0.00           N  
ATOM   1066  H   THR    78      70.131 107.117  64.729  1.00  0.00           H  
ATOM   1067  CA  THR    78      71.482 106.631  63.250  1.00  0.00           C  
ATOM   1068  HA  THR    78      72.002 107.302  62.566  1.00  0.00           H  
ATOM   1069  CB  THR    78      72.488 105.660  63.836  1.00  0.00           C  
ATOM   1070  HB  THR    78      73.156 106.171  64.529  1.00  0.00           H  
ATOM   1071  CG2 THR    78      71.922 104.524  64.641  1.00  0.00           C  
ATOM   1072 HG21 THR    78      72.542 104.435  65.533  1.00  0.00           H  
ATOM   1073 HG22 THR    78      70.871 104.669  64.892  1.00  0.00           H  
ATOM   1074 HG23 THR    78      71.916 103.552  64.148  1.00  0.00           H  
ATOM   1075  OG1 THR    78      73.304 105.083  62.853  1.00  0.00           O  
ATOM   1076  HG1 THR    78      74.085 105.611  62.669  1.00  0.00           H  
ATOM   1077  C   THR    78      70.456 105.839  62.430  1.00  0.00           C  
ATOM   1078  O   THR    78      69.317 105.743  62.776  1.00  0.00           O  
ATOM   1079  N   GLY    79      70.936 105.172  61.322  1.00  0.00           N  
ATOM   1080  H   GLY    79      71.941 105.190  61.229  1.00  0.00           H  
ATOM   1081  CA  GLY    79      70.103 104.506  60.335  1.00  0.00           C  
ATOM   1082  HA2 GLY    79      69.351 105.184  59.931  1.00  0.00           H  
ATOM   1083  HA3 GLY    79      70.689 104.206  59.467  1.00  0.00           H  
ATOM   1084  C   GLY    79      69.363 103.220  60.814  1.00  0.00           C  
ATOM   1085  O   GLY    79      69.698 102.629  61.783  1.00  0.00           O  
ATOM   1086  N   GLY    80      68.230 102.802  60.245  1.00  0.00           N  
ATOM   1087  H   GLY    80      67.769 102.069  60.764  1.00  0.00           H  
ATOM   1088  CA  GLY    80      67.530 103.424  59.076  1.00  0.00           C  
ATOM   1089  HA2 GLY    80      67.965 104.285  58.568  1.00  0.00           H  
ATOM   1090  HA3 GLY    80      67.477 102.647  58.315  1.00  0.00           H  
ATOM   1091  C   GLY    80      66.155 104.017  59.344  1.00  0.00           C  
ATOM   1092  O   GLY    80      65.666 104.141  60.501  1.00  0.00           O  
ATOM   1093  N   TYR    81      65.499 104.203  58.215  1.00  0.00           N  
ATOM   1094  H   TYR    81      65.913 103.853  57.363  1.00  0.00           H  
ATOM   1095  CA  TYR    81      64.468 105.229  58.101  1.00  0.00           C  
ATOM   1096  HA  TYR    81      64.158 105.514  59.106  1.00  0.00           H  
ATOM   1097  CB  TYR    81      65.114 106.529  57.524  1.00  0.00           C  
ATOM   1098  HB2 TYR    81      65.370 106.447  56.468  1.00  0.00           H  
ATOM   1099  HB3 TYR    81      64.357 107.314  57.521  1.00  0.00           H  
ATOM   1100  CG  TYR    81      66.388 107.015  58.277  1.00  0.00           C  
ATOM   1101  CD1 TYR    81      66.316 107.750  59.448  1.00  0.00           C  
ATOM   1102  HD1 TYR    81      65.343 107.878  59.899  1.00  0.00           H  
ATOM   1103  CE1 TYR    81      67.439 108.240  60.119  1.00  0.00           C  
ATOM   1104  HE1 TYR    81      67.321 108.863  60.993  1.00  0.00           H  
ATOM   1105  CZ  TYR    81      68.681 108.135  59.530  1.00  0.00           C  
ATOM   1106  OH  TYR    81      69.816 108.710  59.979  1.00  0.00           O  
ATOM   1107  HH  TYR    81      69.719 109.432  60.604  1.00  0.00           H  
ATOM   1108  CE2 TYR    81      68.806 107.449  58.301  1.00  0.00           C  
ATOM   1109  HE2 TYR    81      69.713 107.425  57.715  1.00  0.00           H  
ATOM   1110  CD2 TYR    81      67.663 106.830  57.755  1.00  0.00           C  
ATOM   1111  HD2 TYR    81      67.721 106.362  56.783  1.00  0.00           H  
ATOM   1112  C   TYR    81      63.206 104.781  57.214  1.00  0.00           C  
ATOM   1113  O   TYR    81      63.460 104.635  56.056  1.00  0.00           O  
ATOM   1114  N   GLY    82      61.957 104.603  57.742  1.00  0.00           N  
ATOM   1115  H   GLY    82      61.252 104.372  57.057  1.00  0.00           H  
ATOM   1116  CA  GLY    82      61.723 104.357  59.189  1.00  0.00           C  
ATOM   1117  HA2 GLY    82      62.628 103.991  59.674  1.00  0.00           H  
ATOM   1118  HA3 GLY    82      61.546 105.290  59.726  1.00  0.00           H  
ATOM   1119  C   GLY    82      60.566 103.426  59.545  1.00  0.00           C  
ATOM   1120  O   GLY    82      60.052 102.715  58.683  1.00  0.00           O  
ATOM   1121  N   SER    83      60.177 103.352  60.816  1.00  0.00           N  
ATOM   1122  H   SER    83      60.651 103.828  61.571  1.00  0.00           H  
ATOM   1123  CA  SER    83      58.992 102.587  61.234  1.00  0.00           C  
ATOM   1124  HA  SER    83      58.983 101.567  60.851  1.00  0.00           H  
ATOM   1125  CB  SER    83      59.063 102.419  62.752  1.00  0.00           C  
ATOM   1126  HB2 SER    83      59.896 101.810  63.102  1.00  0.00           H  
ATOM   1127  HB3 SER    83      59.145 103.368  63.283  1.00  0.00           H  
ATOM   1128  OG  SER    83      57.890 101.660  63.190  1.00  0.00           O  
ATOM   1129  HG  SER    83      57.289 102.387  63.366  1.00  0.00           H  
ATOM   1130  C   SER    83      57.681 103.067  60.668  1.00  0.00           C  
ATOM   1131  O   SER    83      57.421 104.256  60.646  1.00  0.00           O  
ATOM   1132  N   SER    84      56.824 102.233  60.035  1.00  0.00           N  
ATOM   1133  H   SER    84      55.945 102.624  59.731  1.00  0.00           H  
ATOM   1134  CA  SER    84      56.704 100.739  60.112  1.00  0.00           C  
ATOM   1135  HA  SER    84      57.602 100.331  60.577  1.00  0.00           H  
ATOM   1136  CB  SER    84      55.520 100.344  60.992  1.00  0.00           C  
ATOM   1137  HB2 SER    84      55.739 100.804  61.956  1.00  0.00           H  
ATOM   1138  HB3 SER    84      54.600 100.746  60.568  1.00  0.00           H  
ATOM   1139  OG  SER    84      55.511  98.918  61.027  1.00  0.00           O  
ATOM   1140  HG  SER    84      55.050  98.738  61.850  1.00  0.00           H  
ATOM   1141  C   SER    84      56.615 100.159  58.709  1.00  0.00           C  
ATOM   1142  O   SER    84      55.924 100.642  57.825  1.00  0.00           O  
ATOM   1143  N   GLN    85      57.325  99.021  58.513  1.00  0.00           N  
ATOM   1144  H   GLN    85      57.852  98.722  59.322  1.00  0.00           H  
ATOM   1145  CA  GLN    85      57.224  98.062  57.388  1.00  0.00           C  
ATOM   1146  HA  GLN    85      57.611  98.518  56.477  1.00  0.00           H  
ATOM   1147  CB  GLN    85      57.985  96.806  57.833  1.00  0.00           C  
ATOM   1148  HB2 GLN    85      58.767  97.192  58.487  1.00  0.00           H  
ATOM   1149  HB3 GLN    85      57.230  96.108  58.194  1.00  0.00           H  
ATOM   1150  CG  GLN    85      58.555  96.092  56.562  1.00  0.00           C  
ATOM   1151  HG2 GLN    85      57.914  96.287  55.702  1.00  0.00           H  
ATOM   1152  HG3 GLN    85      59.463  96.659  56.357  1.00  0.00           H  
ATOM   1153  CD  GLN    85      58.797  94.600  56.641  1.00  0.00           C  
ATOM   1154  OE1 GLN    85      58.917  93.863  55.620  1.00  0.00           O  
ATOM   1155  NE2 GLN    85      58.690  94.015  57.809  1.00  0.00           N  
ATOM   1156 HE21 GLN    85      58.722  93.008  57.750  1.00  0.00           H  
ATOM   1157 HE22 GLN    85      58.703  94.575  58.650  1.00  0.00           H  
ATOM   1158  C   GLN    85      55.764  97.649  57.193  1.00  0.00           C  
ATOM   1159  O   GLN    85      55.365  97.542  56.039  1.00  0.00           O  
ATOM   1160  N   SER    86      54.954  97.379  58.219  1.00  0.00           N  
ATOM   1161  H   SER    86      55.295  97.462  59.166  1.00  0.00           H  
ATOM   1162  CA  SER    86      53.552  97.009  58.019  1.00  0.00           C  
ATOM   1163  HA  SER    86      53.305  96.615  59.005  1.00  0.00           H  
ATOM   1164  CB  SER    86      52.567  98.143  57.657  1.00  0.00           C  
ATOM   1165  HB2 SER    86      52.748  98.474  56.635  1.00  0.00           H  
ATOM   1166  HB3 SER    86      51.586  97.684  57.781  1.00  0.00           H  
ATOM   1167  OG  SER    86      52.596  99.147  58.628  1.00  0.00           O  
ATOM   1168  HG  SER    86      52.380  98.590  59.379  1.00  0.00           H  
ATOM   1169  C   SER    86      53.382  95.845  57.060  1.00  0.00           C  
ATOM   1170  O   SER    86      52.898  96.002  55.931  1.00  0.00           O  
ATOM   1171  N   SER    87      54.069  94.745  57.335  1.00  0.00           N  
ATOM   1172  H   SER    87      54.634  94.837  58.167  1.00  0.00           H  
ATOM   1173  CA  SER    87      54.492  93.705  56.398  1.00  0.00           C  
ATOM   1174  HA  SER    87      55.118  94.173  55.637  1.00  0.00           H  
ATOM   1175  CB  SER    87      55.380  92.658  57.040  1.00  0.00           C  
ATOM   1176  HB2 SER    87      56.059  93.170  57.722  1.00  0.00           H  
ATOM   1177  HB3 SER    87      54.714  92.085  57.684  1.00  0.00           H  
ATOM   1178  OG  SER    87      56.022  91.930  55.958  1.00  0.00           O  
ATOM   1179  HG  SER    87      56.619  91.346  56.431  1.00  0.00           H  
ATOM   1180  C   SER    87      53.290  92.962  55.751  1.00  0.00           C  
ATOM   1181  O   SER    87      52.241  92.979  56.310  1.00  0.00           O  
ATOM   1182  N   GLN    88      53.461  92.249  54.623  1.00  0.00           N  
ATOM   1183  H   GLN    88      54.417  92.146  54.313  1.00  0.00           H  
ATOM   1184  CA  GLN    88      52.464  91.301  54.101  1.00  0.00           C  
ATOM   1185  HA  GLN    88      51.884  90.755  54.845  1.00  0.00           H  
ATOM   1186  CB  GLN    88      51.416  91.969  53.119  1.00  0.00           C  
ATOM   1187  HB2 GLN    88      50.737  91.206  52.738  1.00  0.00           H  
ATOM   1188  HB3 GLN    88      50.822  92.665  53.712  1.00  0.00           H  
ATOM   1189  CG  GLN    88      52.125  92.726  51.887  1.00  0.00           C  
ATOM   1190  HG2 GLN    88      52.966  93.297  52.278  1.00  0.00           H  
ATOM   1191  HG3 GLN    88      52.641  92.020  51.236  1.00  0.00           H  
ATOM   1192  CD  GLN    88      51.140  93.486  50.959  1.00  0.00           C  
ATOM   1193  OE1 GLN    88      49.913  93.540  51.238  1.00  0.00           O  
ATOM   1194  NE2 GLN    88      51.563  93.975  49.805  1.00  0.00           N  
ATOM   1195 HE21 GLN    88      52.542  93.940  49.559  1.00  0.00           H  
ATOM   1196 HE22 GLN    88      50.854  94.418  49.239  1.00  0.00           H  
ATOM   1197  C   GLN    88      53.161  90.231  53.172  1.00  0.00           C  
ATOM   1198  O   GLN    88      54.289  90.371  52.681  1.00  0.00           O  
ATOM   1199  N   SER    89      52.262  89.217  52.793  1.00  0.00           N  
ATOM   1200  H   SER    89      51.333  89.316  53.175  1.00  0.00           H  
ATOM   1201  CA  SER    89      52.520  88.158  51.848  1.00  0.00           C  
ATOM   1202  HA  SER    89      53.250  88.487  51.108  1.00  0.00           H  
ATOM   1203  CB  SER    89      53.234  86.953  52.627  1.00  0.00           C  
ATOM   1204  HB2 SER    89      53.367  86.199  51.851  1.00  0.00           H  
ATOM   1205  HB3 SER    89      54.208  87.210  53.042  1.00  0.00           H  
ATOM   1206  OG  SER    89      52.276  86.399  53.515  1.00  0.00           O  
ATOM   1207  HG  SER    89      52.257  86.966  54.289  1.00  0.00           H  
ATOM   1208  C   SER    89      51.255  87.800  51.032  1.00  0.00           C  
ATOM   1209  O   SER    89      50.128  88.077  51.390  1.00  0.00           O  
ATOM   1210  N   SER    90      51.435  87.184  49.830  1.00  0.00           N  
ATOM   1211  H   SER    90      52.356  87.021  49.448  1.00  0.00           H  
ATOM   1212  CA  SER    90      50.256  86.784  49.024  1.00  0.00           C  
ATOM   1213  HA  SER    90      49.707  87.711  48.854  1.00  0.00           H  
ATOM   1214  CB  SER    90      50.709  86.168  47.720  1.00  0.00           C  
ATOM   1215  HB2 SER    90      51.332  86.862  47.156  1.00  0.00           H  
ATOM   1216  HB3 SER    90      51.303  85.293  47.982  1.00  0.00           H  
ATOM   1217  OG  SER    90      49.561  85.814  46.958  1.00  0.00           O  
ATOM   1218  HG  SER    90      49.832  85.735  46.041  1.00  0.00           H  
ATOM   1219  C   SER    90      49.393  85.866  49.875  1.00  0.00           C  
ATOM   1220  O   SER    90      49.921  84.951  50.568  1.00  0.00           O  
ATOM   1221  N   TYR    91      48.077  85.976  49.941  1.00  0.00           N  
ATOM   1222  H   TYR    91      47.725  86.797  49.469  1.00  0.00           H  
ATOM   1223  CA  TYR    91      47.160  85.495  50.956  1.00  0.00           C  
ATOM   1224  HA  TYR    91      47.526  84.502  51.216  1.00  0.00           H  
ATOM   1225  CB  TYR    91      47.293  86.420  52.143  1.00  0.00           C  
ATOM   1226  HB2 TYR    91      48.371  86.501  52.287  1.00  0.00           H  
ATOM   1227  HB3 TYR    91      46.824  87.404  52.141  1.00  0.00           H  
ATOM   1228  CG  TYR    91      46.835  85.708  53.384  1.00  0.00           C  
ATOM   1229  CD1 TYR    91      45.717  86.176  54.088  1.00  0.00           C  
ATOM   1230  HD1 TYR    91      45.204  87.066  53.754  1.00  0.00           H  
ATOM   1231  CE1 TYR    91      45.314  85.544  55.305  1.00  0.00           C  
ATOM   1232  HE1 TYR    91      44.353  85.794  55.730  1.00  0.00           H  
ATOM   1233  CZ  TYR    91      46.139  84.476  55.791  1.00  0.00           C  
ATOM   1234  OH  TYR    91      45.866  83.841  56.952  1.00  0.00           O  
ATOM   1235  HH  TYR    91      44.918  83.687  56.959  1.00  0.00           H  
ATOM   1236  CE2 TYR    91      47.318  84.042  55.116  1.00  0.00           C  
ATOM   1237  HE2 TYR    91      47.851  83.160  55.437  1.00  0.00           H  
ATOM   1238  CD2 TYR    91      47.650  84.667  53.919  1.00  0.00           C  
ATOM   1239  HD2 TYR    91      48.572  84.405  53.423  1.00  0.00           H  
ATOM   1240  C   TYR    91      45.721  85.194  50.412  1.00  0.00           C  
ATOM   1241  O   TYR    91      45.159  86.010  49.717  1.00  0.00           O  
ATOM   1242  N   GLY    92      45.070  84.038  50.753  1.00  0.00           N  
ATOM   1243  H   GLY    92      44.070  84.050  50.613  1.00  0.00           H  
ATOM   1244  CA  GLY    92      45.556  82.776  51.271  1.00  0.00           C  
ATOM   1245  HA2 GLY    92      46.158  82.968  52.159  1.00  0.00           H  
ATOM   1246  HA3 GLY    92      44.670  82.196  51.531  1.00  0.00           H  
ATOM   1247  C   GLY    92      46.416  82.000  50.292  1.00  0.00           C  
ATOM   1248  O   GLY    92      46.837  82.542  49.243  1.00  0.00           O  
ATOM   1249  N   GLN    93      46.762  80.759  50.712  1.00  0.00           N  
ATOM   1250  H   GLN    93      46.467  80.525  51.649  1.00  0.00           H  
ATOM   1251  CA  GLN    93      47.356  79.629  49.966  1.00  0.00           C  
ATOM   1252  HA  GLN    93      47.276  79.904  48.915  1.00  0.00           H  
ATOM   1253  CB  GLN    93      48.809  79.607  50.355  1.00  0.00           C  
ATOM   1254  HB2 GLN    93      48.863  79.486  51.437  1.00  0.00           H  
ATOM   1255  HB3 GLN    93      49.244  78.701  49.931  1.00  0.00           H  
ATOM   1256  CG  GLN    93      49.740  80.766  50.045  1.00  0.00           C  
ATOM   1257  HG2 GLN    93      49.650  81.659  50.664  1.00  0.00           H  
ATOM   1258  HG3 GLN    93      50.734  80.383  50.275  1.00  0.00           H  
ATOM   1259  CD  GLN    93      49.888  81.257  48.653  1.00  0.00           C  
ATOM   1260  OE1 GLN    93      49.353  80.573  47.753  1.00  0.00           O  
ATOM   1261  NE2 GLN    93      50.617  82.344  48.431  1.00  0.00           N  
ATOM   1262 HE21 GLN    93      50.584  82.714  47.492  1.00  0.00           H  
ATOM   1263 HE22 GLN    93      51.031  82.888  49.174  1.00  0.00           H  
ATOM   1264  C   GLN    93      46.713  78.345  50.367  1.00  0.00           C  
ATOM   1265  O   GLN    93      46.436  78.188  51.604  1.00  0.00           O  
ATOM   1266  N   GLN    94      46.574  77.434  49.409  1.00  0.00           N  
ATOM   1267  H   GLN    94      46.869  77.680  48.475  1.00  0.00           H  
ATOM   1268  CA  GLN    94      46.121  76.092  49.709  1.00  0.00           C  
ATOM   1269  HA  GLN    94      45.249  76.007  50.358  1.00  0.00           H  
ATOM   1270  CB  GLN    94      45.587  75.319  48.506  1.00  0.00           C  
ATOM   1271  HB2 GLN    94      46.308  75.381  47.691  1.00  0.00           H  
ATOM   1272  HB3 GLN    94      45.413  74.256  48.677  1.00  0.00           H  
ATOM   1273  CG  GLN    94      44.336  75.927  47.829  1.00  0.00           C  
ATOM   1274  HG2 GLN    94      44.657  76.816  47.287  1.00  0.00           H  
ATOM   1275  HG3 GLN    94      43.959  75.202  47.107  1.00  0.00           H  
ATOM   1276  CD  GLN    94      43.222  76.346  48.894  1.00  0.00           C  
ATOM   1277  OE1 GLN    94      42.728  75.495  49.642  1.00  0.00           O  
ATOM   1278  NE2 GLN    94      42.864  77.568  48.929  1.00  0.00           N  
ATOM   1279 HE21 GLN    94      43.212  78.306  48.333  1.00  0.00           H  
ATOM   1280 HE22 GLN    94      42.215  77.878  49.639  1.00  0.00           H  
ATOM   1281  C   GLN    94      47.217  75.289  50.372  1.00  0.00           C  
ATOM   1282  O   GLN    94      48.391  75.659  50.265  1.00  0.00           O  
ATOM   1283  N   SER    95      46.883  74.281  51.213  1.00  0.00           N  
ATOM   1284  H   SER    95      45.924  74.217  51.523  1.00  0.00           H  
ATOM   1285  CA  SER    95      47.833  73.522  51.992  1.00  0.00           C  
ATOM   1286  HA  SER    95      48.548  74.186  52.477  1.00  0.00           H  
ATOM   1287  CB  SER    95      47.112  72.988  53.166  1.00  0.00           C  
ATOM   1288  HB2 SER    95      46.750  73.807  53.788  1.00  0.00           H  
ATOM   1289  HB3 SER    95      46.358  72.265  52.855  1.00  0.00           H  
ATOM   1290  OG  SER    95      47.820  72.090  54.080  1.00  0.00           O  
ATOM   1291  HG  SER    95      47.501  72.331  54.953  1.00  0.00           H  
ATOM   1292  C   SER    95      48.508  72.422  51.134  1.00  0.00           C  
ATOM   1293  O   SER    95      48.570  72.476  49.913  1.00  0.00           O  
ATOM   1294  N   SER    96      49.192  71.462  51.810  1.00  0.00           N  
ATOM   1295  H   SER    96      49.149  71.499  52.818  1.00  0.00           H  
ATOM   1296  CA  SER    96      49.769  70.243  51.207  1.00  0.00           C  
ATOM   1297  HA  SER    96      50.557  70.569  50.528  1.00  0.00           H  
ATOM   1298  CB  SER    96      50.331  69.381  52.366  1.00  0.00           C  
ATOM   1299  HB2 SER    96      49.456  69.018  52.905  1.00  0.00           H  
ATOM   1300  HB3 SER    96      50.915  68.557  51.956  1.00  0.00           H  
ATOM   1301  OG  SER    96      51.035  70.076  53.350  1.00  0.00           O  
ATOM   1302  HG  SER    96      51.319  69.448  54.019  1.00  0.00           H  
ATOM   1303  C   SER    96      48.764  69.392  50.402  1.00  0.00           C  
ATOM   1304  O   SER    96      47.600  69.418  50.805  1.00  0.00           O  
ATOM   1305  N   TYR    97      49.087  68.772  49.270  1.00  0.00           N  
ATOM   1306  H   TYR    97      48.342  68.214  48.879  1.00  0.00           H  
ATOM   1307  CA  TYR    97      50.349  68.795  48.535  1.00  0.00           C  
ATOM   1308  HA  TYR    97      50.188  68.066  47.741  1.00  0.00           H  
ATOM   1309  CB  TYR    97      50.513  70.127  47.845  1.00  0.00           C  
ATOM   1310  HB2 TYR    97      49.579  70.249  47.297  1.00  0.00           H  
ATOM   1311  HB3 TYR    97      50.513  70.894  48.619  1.00  0.00           H  
ATOM   1312  CG  TYR    97      51.640  70.195  46.804  1.00  0.00           C  
ATOM   1313  CD1 TYR    97      52.825  70.866  47.099  1.00  0.00           C  
ATOM   1314  HD1 TYR    97      52.902  71.368  48.052  1.00  0.00           H  
ATOM   1315  CE1 TYR    97      53.887  70.874  46.166  1.00  0.00           C  
ATOM   1316  HE1 TYR    97      54.788  71.409  46.426  1.00  0.00           H  
ATOM   1317  CZ  TYR    97      53.810  70.107  44.977  1.00  0.00           C  
ATOM   1318  OH  TYR    97      54.855  69.970  44.171  1.00  0.00           O  
ATOM   1319  HH  TYR    97      54.688  69.673  43.274  1.00  0.00           H  
ATOM   1320  CE2 TYR    97      52.606  69.475  44.659  1.00  0.00           C  
ATOM   1321  HE2 TYR    97      52.614  68.887  43.753  1.00  0.00           H  
ATOM   1322  CD2 TYR    97      51.502  69.540  45.565  1.00  0.00           C  
ATOM   1323  HD2 TYR    97      50.666  68.903  45.316  1.00  0.00           H  
ATOM   1324  C   TYR    97      51.611  68.205  49.224  1.00  0.00           C  
ATOM   1325  O   TYR    97      52.419  69.047  49.705  1.00  0.00           O  
ATOM   1326  N   PRO    98      51.799  66.853  49.443  1.00  0.00           N  
ATOM   1327  CD  PRO    98      52.941  66.258  50.118  1.00  0.00           C  
ATOM   1328  HD2 PRO    98      53.027  66.698  51.112  1.00  0.00           H  
ATOM   1329  HD3 PRO    98      53.795  66.380  49.453  1.00  0.00           H  
ATOM   1330  CG  PRO    98      52.528  64.802  50.440  1.00  0.00           C  
ATOM   1331  HG2 PRO    98      51.953  64.794  51.365  1.00  0.00           H  
ATOM   1332  HG3 PRO    98      53.365  64.105  50.385  1.00  0.00           H  
ATOM   1333  CB  PRO    98      51.461  64.473  49.375  1.00  0.00           C  
ATOM   1334  HB2 PRO    98      50.666  63.812  49.722  1.00  0.00           H  
ATOM   1335  HB3 PRO    98      51.934  64.158  48.445  1.00  0.00           H  
ATOM   1336  CA  PRO    98      50.787  65.788  49.191  1.00  0.00           C  
ATOM   1337  HA  PRO    98      50.493  65.860  48.144  1.00  0.00           H  
ATOM   1338  C   PRO    98      49.571  65.934  50.087  1.00  0.00           C  
ATOM   1339  O   PRO    98      49.727  66.510  51.169  1.00  0.00           O  
ATOM   1340  N   GLY    99      48.383  65.548  49.633  1.00  0.00           N  
ATOM   1341  H   GLY    99      48.509  65.159  48.710  1.00  0.00           H  
ATOM   1342  CA  GLY    99      47.074  65.564  50.246  1.00  0.00           C  
ATOM   1343  HA2 GLY    99      46.816  66.550  50.632  1.00  0.00           H  
ATOM   1344  HA3 GLY    99      46.356  65.342  49.457  1.00  0.00           H  
ATOM   1345  C   GLY    99      46.844  64.630  51.378  1.00  0.00           C  
ATOM   1346  O   GLY    99      47.472  63.535  51.365  1.00  0.00           O  
ATOM   1347  N   TYR   100      46.015  65.015  52.394  1.00  0.00           N  
ATOM   1348  H   TYR   100      45.646  65.955  52.362  1.00  0.00           H  
ATOM   1349  CA  TYR   100      46.077  64.476  53.766  1.00  0.00           C  
ATOM   1350  HA  TYR   100      46.474  63.473  53.614  1.00  0.00           H  
ATOM   1351  CB  TYR   100      46.875  65.350  54.735  1.00  0.00           C  
ATOM   1352  HB2 TYR   100      46.752  64.916  55.727  1.00  0.00           H  
ATOM   1353  HB3 TYR   100      47.924  65.268  54.448  1.00  0.00           H  
ATOM   1354  CG  TYR   100      46.343  66.762  54.770  1.00  0.00           C  
ATOM   1355  CD1 TYR   100      46.940  67.830  54.077  1.00  0.00           C  
ATOM   1356  HD1 TYR   100      47.908  67.606  53.652  1.00  0.00           H  
ATOM   1357  CE1 TYR   100      46.264  69.082  53.975  1.00  0.00           C  
ATOM   1358  HE1 TYR   100      46.715  69.907  53.444  1.00  0.00           H  
ATOM   1359  CZ  TYR   100      44.944  69.321  54.607  1.00  0.00           C  
ATOM   1360  OH  TYR   100      44.300  70.532  54.475  1.00  0.00           O  
ATOM   1361  HH  TYR   100      44.150  70.655  53.535  1.00  0.00           H  
ATOM   1362  CE2 TYR   100      44.415  68.218  55.360  1.00  0.00           C  
ATOM   1363  HE2 TYR   100      43.482  68.349  55.890  1.00  0.00           H  
ATOM   1364  CD2 TYR   100      45.109  66.962  55.478  1.00  0.00           C  
ATOM   1365  HD2 TYR   100      44.587  66.124  55.915  1.00  0.00           H  
ATOM   1366  C   TYR   100      44.707  64.184  54.408  1.00  0.00           C  
ATOM   1367  O   TYR   100      44.622  63.727  55.543  1.00  0.00           O  
ATOM   1368  N   GLY   101      43.623  64.394  53.617  1.00  0.00           N  
ATOM   1369  H   GLY   101      43.724  64.975  52.797  1.00  0.00           H  
ATOM   1370  CA  GLY   101      42.291  63.767  53.974  1.00  0.00           C  
ATOM   1371  HA2 GLY   101      42.064  63.963  55.022  1.00  0.00           H  
ATOM   1372  HA3 GLY   101      41.521  64.145  53.301  1.00  0.00           H  
ATOM   1373  C   GLY   101      42.287  62.221  53.699  1.00  0.00           C  
ATOM   1374  O   GLY   101      42.106  61.524  54.574  1.00  0.00           O  
ATOM   1375  N   GLN   102      42.784  61.779  52.506  1.00  0.00           N  
ATOM   1376  H   GLN   102      43.004  62.473  51.806  1.00  0.00           H  
ATOM   1377  CA  GLN   102      43.239  60.373  52.292  1.00  0.00           C  
ATOM   1378  HA  GLN   102      42.320  59.798  52.183  1.00  0.00           H  
ATOM   1379  CB  GLN   102      43.892  60.216  50.941  1.00  0.00           C  
ATOM   1380  HB2 GLN   102      44.163  59.163  50.864  1.00  0.00           H  
ATOM   1381  HB3 GLN   102      43.096  60.340  50.208  1.00  0.00           H  
ATOM   1382  CG  GLN   102      45.036  61.190  50.562  1.00  0.00           C  
ATOM   1383  HG2 GLN   102      45.601  61.403  51.470  1.00  0.00           H  
ATOM   1384  HG3 GLN   102      45.638  60.660  49.824  1.00  0.00           H  
ATOM   1385  CD  GLN   102      44.644  62.518  49.937  1.00  0.00           C  
ATOM   1386  OE1 GLN   102      43.807  63.250  50.402  1.00  0.00           O  
ATOM   1387  NE2 GLN   102      45.164  62.970  48.829  1.00  0.00           N  
ATOM   1388 HE21 GLN   102      45.890  62.463  48.343  1.00  0.00           H  
ATOM   1389 HE22 GLN   102      44.680  63.744  48.397  1.00  0.00           H  
ATOM   1390  C   GLN   102      44.139  59.743  53.371  1.00  0.00           C  
ATOM   1391  O   GLN   102      45.061  60.342  53.880  1.00  0.00           O  
ATOM   1392  N   GLN   103      43.949  58.478  53.654  1.00  0.00           N  
ATOM   1393  H   GLN   103      43.195  57.957  53.229  1.00  0.00           H  
ATOM   1394  CA  GLN   103      44.960  57.668  54.342  1.00  0.00           C  
ATOM   1395  HA  GLN   103      45.176  58.019  55.351  1.00  0.00           H  
ATOM   1396  CB  GLN   103      44.226  56.281  54.542  1.00  0.00           C  
ATOM   1397  HB2 GLN   103      43.286  56.352  55.089  1.00  0.00           H  
ATOM   1398  HB3 GLN   103      43.824  55.905  53.601  1.00  0.00           H  
ATOM   1399  CG  GLN   103      45.215  55.210  55.176  1.00  0.00           C  
ATOM   1400  HG2 GLN   103      44.727  54.237  55.226  1.00  0.00           H  
ATOM   1401  HG3 GLN   103      46.116  55.163  54.564  1.00  0.00           H  
ATOM   1402  CD  GLN   103      45.529  55.490  56.653  1.00  0.00           C  
ATOM   1403  OE1 GLN   103      45.315  56.567  57.203  1.00  0.00           O  
ATOM   1404  NE2 GLN   103      46.023  54.551  57.419  1.00  0.00           N  
ATOM   1405 HE21 GLN   103      46.295  54.758  58.370  1.00  0.00           H  
ATOM   1406 HE22 GLN   103      45.964  53.597  57.093  1.00  0.00           H  
ATOM   1407  C   GLN   103      46.298  57.513  53.454  1.00  0.00           C  
ATOM   1408  O   GLN   103      46.143  57.027  52.294  1.00  0.00           O  
ATOM   1409  N   PRO   104      47.476  57.785  53.985  1.00  0.00           N  
ATOM   1410  CD  PRO   104      47.614  58.549  55.214  1.00  0.00           C  
ATOM   1411  HD2 PRO   104      47.334  57.955  56.083  1.00  0.00           H  
ATOM   1412  HD3 PRO   104      47.062  59.487  55.155  1.00  0.00           H  
ATOM   1413  CG  PRO   104      49.051  58.978  55.167  1.00  0.00           C  
ATOM   1414  HG2 PRO   104      49.560  58.488  55.997  1.00  0.00           H  
ATOM   1415  HG3 PRO   104      49.098  60.038  55.417  1.00  0.00           H  
ATOM   1416  CB  PRO   104      49.593  58.760  53.725  1.00  0.00           C  
ATOM   1417  HB2 PRO   104      50.661  58.559  53.814  1.00  0.00           H  
ATOM   1418  HB3 PRO   104      49.309  59.642  53.150  1.00  0.00           H  
ATOM   1419  CA  PRO   104      48.719  57.528  53.343  1.00  0.00           C  
ATOM   1420  HA  PRO   104      48.695  57.519  52.254  1.00  0.00           H  
ATOM   1421  C   PRO   104      49.385  56.238  53.785  1.00  0.00           C  
ATOM   1422  O   PRO   104      48.870  55.521  54.671  1.00  0.00           O  
ATOM   1423  N   ALA   105      50.451  55.874  53.100  1.00  0.00           N  
ATOM   1424  H   ALA   105      50.835  56.649  52.580  1.00  0.00           H  
ATOM   1425  CA  ALA   105      51.093  54.573  53.151  1.00  0.00           C  
ATOM   1426  HA  ALA   105      50.292  53.901  52.843  1.00  0.00           H  
ATOM   1427  CB  ALA   105      52.207  54.585  52.089  1.00  0.00           C  
ATOM   1428  HB1 ALA   105      51.866  54.141  51.154  1.00  0.00           H  
ATOM   1429  HB2 ALA   105      52.567  55.601  51.930  1.00  0.00           H  
ATOM   1430  HB3 ALA   105      53.063  53.951  52.322  1.00  0.00           H  
ATOM   1431  C   ALA   105      51.855  54.228  54.501  1.00  0.00           C  
ATOM   1432  O   ALA   105      52.284  55.181  55.180  1.00  0.00           O  
ATOM   1433  N   PRO   106      52.063  52.973  54.885  1.00  0.00           N  
ATOM   1434  CD  PRO   106      51.758  51.796  54.121  1.00  0.00           C  
ATOM   1435  HD2 PRO   106      52.496  51.575  53.349  1.00  0.00           H  
ATOM   1436  HD3 PRO   106      50.740  51.832  53.735  1.00  0.00           H  
ATOM   1437  CG  PRO   106      51.822  50.675  55.222  1.00  0.00           C  
ATOM   1438  HG2 PRO   106      52.333  49.793  54.836  1.00  0.00           H  
ATOM   1439  HG3 PRO   106      50.842  50.486  55.661  1.00  0.00           H  
ATOM   1440  CB  PRO   106      52.759  51.166  56.278  1.00  0.00           C  
ATOM   1441  HB2 PRO   106      53.817  50.925  56.182  1.00  0.00           H  
ATOM   1442  HB3 PRO   106      52.425  50.815  57.254  1.00  0.00           H  
ATOM   1443  CA  PRO   106      52.734  52.725  56.151  1.00  0.00           C  
ATOM   1444  HA  PRO   106      52.098  53.201  56.898  1.00  0.00           H  
ATOM   1445  C   PRO   106      54.141  53.420  56.279  1.00  0.00           C  
ATOM   1446  O   PRO   106      54.988  53.198  55.380  1.00  0.00           O  
ATOM   1447  N   SER   107      54.333  54.210  57.299  1.00  0.00           N  
ATOM   1448  H   SER   107      53.615  54.383  57.987  1.00  0.00           H  
ATOM   1449  CA  SER   107      55.599  54.871  57.502  1.00  0.00           C  
ATOM   1450  HA  SER   107      55.635  55.648  56.739  1.00  0.00           H  
ATOM   1451  CB  SER   107      55.731  55.450  58.947  1.00  0.00           C  
ATOM   1452  HB2 SER   107      54.813  56.022  59.086  1.00  0.00           H  
ATOM   1453  HB3 SER   107      55.640  54.669  59.703  1.00  0.00           H  
ATOM   1454  OG  SER   107      56.933  56.154  59.129  1.00  0.00           O  
ATOM   1455  HG  SER   107      56.871  56.509  60.018  1.00  0.00           H  
ATOM   1456  C   SER   107      56.748  53.925  57.272  1.00  0.00           C  
ATOM   1457  O   SER   107      56.833  52.843  57.899  1.00  0.00           O  
ATOM   1458  N   SER   108      57.801  54.383  56.572  1.00  0.00           N  
ATOM   1459  H   SER   108      57.626  55.283  56.148  1.00  0.00           H  
ATOM   1460  CA  SER   108      59.104  53.728  56.388  1.00  0.00           C  
ATOM   1461  HA  SER   108      58.915  52.702  56.703  1.00  0.00           H  
ATOM   1462  CB  SER   108      59.518  53.627  54.921  1.00  0.00           C  
ATOM   1463  HB2 SER   108      60.534  53.234  54.918  1.00  0.00           H  
ATOM   1464  HB3 SER   108      58.930  52.909  54.350  1.00  0.00           H  
ATOM   1465  OG  SER   108      59.398  54.874  54.284  1.00  0.00           O  
ATOM   1466  HG  SER   108      59.799  55.502  54.888  1.00  0.00           H  
ATOM   1467  C   SER   108      60.281  54.304  57.269  1.00  0.00           C  
ATOM   1468  O   SER   108      61.432  53.996  57.013  1.00  0.00           O  
ATOM   1469  N   THR   109      59.982  55.104  58.305  1.00  0.00           N  
ATOM   1470  H   THR   109      59.040  55.446  58.427  1.00  0.00           H  
ATOM   1471  CA  THR   109      61.026  55.798  59.054  1.00  0.00           C  
ATOM   1472  HA  THR   109      61.838  56.166  58.426  1.00  0.00           H  
ATOM   1473  CB  THR   109      60.438  56.918  59.922  1.00  0.00           C  
ATOM   1474  HB  THR   109      59.792  56.475  60.680  1.00  0.00           H  
ATOM   1475  CG2 THR   109      61.473  57.676  60.658  1.00  0.00           C  
ATOM   1476 HG21 THR   109      61.993  57.038  61.372  1.00  0.00           H  
ATOM   1477 HG22 THR   109      62.272  57.813  59.930  1.00  0.00           H  
ATOM   1478 HG23 THR   109      61.069  58.627  61.004  1.00  0.00           H  
ATOM   1479  OG1 THR   109      59.688  57.855  59.208  1.00  0.00           O  
ATOM   1480  HG1 THR   109      60.356  58.394  58.778  1.00  0.00           H  
ATOM   1481  C   THR   109      61.624  54.719  60.009  1.00  0.00           C  
ATOM   1482  O   THR   109      60.998  54.252  60.935  1.00  0.00           O  
ATOM   1483  N   SER   110      62.896  54.350  59.821  1.00  0.00           N  
ATOM   1484  H   SER   110      63.399  54.520  58.962  1.00  0.00           H  
ATOM   1485  CA  SER   110      63.549  53.571  60.858  1.00  0.00           C  
ATOM   1486  HA  SER   110      62.825  52.817  61.169  1.00  0.00           H  
ATOM   1487  CB  SER   110      64.845  52.977  60.275  1.00  0.00           C  
ATOM   1488  HB2 SER   110      64.485  52.450  59.391  1.00  0.00           H  
ATOM   1489  HB3 SER   110      65.424  53.814  59.885  1.00  0.00           H  
ATOM   1490  OG  SER   110      65.554  52.183  61.161  1.00  0.00           O  
ATOM   1491  HG  SER   110      66.438  52.032  60.819  1.00  0.00           H  
ATOM   1492  C   SER   110      63.898  54.259  62.209  1.00  0.00           C  
ATOM   1493  O   SER   110      64.278  55.440  62.123  1.00  0.00           O  
ATOM   1494  N   GLY   111      63.927  53.556  63.331  1.00  0.00           N  
ATOM   1495  H   GLY   111      63.530  52.628  63.358  1.00  0.00           H  
ATOM   1496  CA  GLY   111      64.566  53.927  64.635  1.00  0.00           C  
ATOM   1497  HA2 GLY   111      65.567  53.499  64.687  1.00  0.00           H  
ATOM   1498  HA3 GLY   111      64.455  55.012  64.647  1.00  0.00           H  
ATOM   1499  C   GLY   111      63.804  53.329  65.858  1.00  0.00           C  
ATOM   1500  O   GLY   111      63.221  52.248  65.690  1.00  0.00           O  
ATOM   1501  N   SER   112      63.875  53.829  67.078  1.00  0.00           N  
ATOM   1502  H   SER   112      63.478  53.213  67.772  1.00  0.00           H  
ATOM   1503  CA  SER   112      64.196  55.153  67.660  1.00  0.00           C  
ATOM   1504  HA  SER   112      63.883  55.174  68.704  1.00  0.00           H  
ATOM   1505  CB  SER   112      65.665  55.318  67.618  1.00  0.00           C  
ATOM   1506  HB2 SER   112      66.174  54.356  67.687  1.00  0.00           H  
ATOM   1507  HB3 SER   112      66.015  55.805  66.708  1.00  0.00           H  
ATOM   1508  OG  SER   112      66.000  56.104  68.665  1.00  0.00           O  
ATOM   1509  HG  SER   112      65.919  57.010  68.358  1.00  0.00           H  
ATOM   1510  C   SER   112      63.467  56.358  66.896  1.00  0.00           C  
ATOM   1511  O   SER   112      64.146  57.228  66.403  1.00  0.00           O  
ATOM   1512  N   TYR   113      62.168  56.377  66.648  1.00  0.00           N  
ATOM   1513  H   TYR   113      61.789  57.026  65.974  1.00  0.00           H  
ATOM   1514  CA  TYR   113      61.220  55.552  67.436  1.00  0.00           C  
ATOM   1515  HA  TYR   113      61.643  54.576  67.674  1.00  0.00           H  
ATOM   1516  CB  TYR   113      60.810  56.307  68.687  1.00  0.00           C  
ATOM   1517  HB2 TYR   113      60.257  57.225  68.487  1.00  0.00           H  
ATOM   1518  HB3 TYR   113      59.993  55.710  69.092  1.00  0.00           H  
ATOM   1519  CG  TYR   113      61.880  56.620  69.727  1.00  0.00           C  
ATOM   1520  CD1 TYR   113      62.227  55.676  70.723  1.00  0.00           C  
ATOM   1521  HD1 TYR   113      61.744  54.726  70.892  1.00  0.00           H  
ATOM   1522  CE1 TYR   113      63.229  55.947  71.656  1.00  0.00           C  
ATOM   1523  HE1 TYR   113      63.578  55.260  72.413  1.00  0.00           H  
ATOM   1524  CZ  TYR   113      63.940  57.180  71.501  1.00  0.00           C  
ATOM   1525  OH  TYR   113      65.043  57.319  72.244  1.00  0.00           O  
ATOM   1526  HH  TYR   113      65.492  58.147  72.059  1.00  0.00           H  
ATOM   1527  CE2 TYR   113      63.669  58.092  70.455  1.00  0.00           C  
ATOM   1528  HE2 TYR   113      64.291  58.963  70.311  1.00  0.00           H  
ATOM   1529  CD2 TYR   113      62.554  57.818  69.623  1.00  0.00           C  
ATOM   1530  HD2 TYR   113      62.243  58.542  68.884  1.00  0.00           H  
ATOM   1531  C   TYR   113      59.966  55.233  66.639  1.00  0.00           C  
ATOM   1532  O   TYR   113      59.811  55.634  65.460  1.00  0.00           O  
ATOM   1533  N   GLY   114      58.949  54.575  67.251  1.00  0.00           N  
ATOM   1534  H   GLY   114      59.126  54.032  68.084  1.00  0.00           H  
ATOM   1535  CA  GLY   114      57.733  54.124  66.544  1.00  0.00           C  
ATOM   1536  HA2 GLY   114      57.197  53.549  67.299  1.00  0.00           H  
ATOM   1537  HA3 GLY   114      57.144  54.939  66.124  1.00  0.00           H  
ATOM   1538  C   GLY   114      58.029  53.239  65.373  1.00  0.00           C  
ATOM   1539  O   GLY   114      59.049  52.626  65.287  1.00  0.00           O  
ATOM   1540  N   SER   115      57.082  53.099  64.422  1.00  0.00           N  
ATOM   1541  H   SER   115      57.402  52.568  63.625  1.00  0.00           H  
ATOM   1542  CA  SER   115      55.729  53.730  64.416  1.00  0.00           C  
ATOM   1543  HA  SER   115      55.627  54.672  64.956  1.00  0.00           H  
ATOM   1544  CB  SER   115      55.545  53.980  62.858  1.00  0.00           C  
ATOM   1545  HB2 SER   115      54.572  54.442  62.686  1.00  0.00           H  
ATOM   1546  HB3 SER   115      56.347  54.682  62.630  1.00  0.00           H  
ATOM   1547  OG  SER   115      55.817  52.860  62.047  1.00  0.00           O  
ATOM   1548  HG  SER   115      55.141  52.839  61.365  1.00  0.00           H  
ATOM   1549  C   SER   115      54.593  52.824  64.948  1.00  0.00           C  
ATOM   1550  O   SER   115      53.417  53.099  64.776  1.00  0.00           O  
ATOM   1551  N   SER   116      54.935  51.615  65.497  1.00  0.00           N  
ATOM   1552  H   SER   116      55.922  51.413  65.422  1.00  0.00           H  
ATOM   1553  CA  SER   116      53.990  50.465  65.717  1.00  0.00           C  
ATOM   1554  HA  SER   116      53.057  50.908  66.065  1.00  0.00           H  
ATOM   1555  CB  SER   116      53.717  49.765  64.443  1.00  0.00           C  
ATOM   1556  HB2 SER   116      53.461  50.523  63.703  1.00  0.00           H  
ATOM   1557  HB3 SER   116      54.609  49.237  64.106  1.00  0.00           H  
ATOM   1558  OG  SER   116      52.684  48.842  64.559  1.00  0.00           O  
ATOM   1559  HG  SER   116      53.066  48.077  64.123  1.00  0.00           H  
ATOM   1560  C   SER   116      54.417  49.450  66.793  1.00  0.00           C  
ATOM   1561  O   SER   116      55.611  49.328  67.031  1.00  0.00           O  
ATOM   1562  N   SER   117      53.451  48.927  67.536  1.00  0.00           N  
ATOM   1563  H   SER   117      52.501  49.047  67.215  1.00  0.00           H  
ATOM   1564  CA  SER   117      53.767  48.197  68.756  1.00  0.00           C  
ATOM   1565  HA  SER   117      54.384  48.810  69.413  1.00  0.00           H  
ATOM   1566  CB  SER   117      52.590  47.883  69.677  1.00  0.00           C  
ATOM   1567  HB2 SER   117      52.913  47.400  70.599  1.00  0.00           H  
ATOM   1568  HB3 SER   117      52.201  48.802  70.115  1.00  0.00           H  
ATOM   1569  OG  SER   117      51.549  47.124  69.134  1.00  0.00           O  
ATOM   1570  HG  SER   117      51.099  47.773  68.588  1.00  0.00           H  
ATOM   1571  C   SER   117      54.598  46.950  68.409  1.00  0.00           C  
ATOM   1572  O   SER   117      54.574  46.518  67.248  1.00  0.00           O  
ATOM   1573  N   GLN   118      55.218  46.423  69.453  1.00  0.00           N  
ATOM   1574  H   GLN   118      55.262  46.898  70.343  1.00  0.00           H  
ATOM   1575  CA  GLN   118      55.868  45.095  69.304  1.00  0.00           C  
ATOM   1576  HA  GLN   118      55.997  44.840  70.356  1.00  0.00           H  
ATOM   1577  CB  GLN   118      54.889  43.982  68.816  1.00  0.00           C  
ATOM   1578  HB2 GLN   118      54.835  44.073  67.731  1.00  0.00           H  
ATOM   1579  HB3 GLN   118      55.266  43.037  69.208  1.00  0.00           H  
ATOM   1580  CG  GLN   118      53.417  44.097  69.471  1.00  0.00           C  
ATOM   1581  HG2 GLN   118      53.061  45.100  69.235  1.00  0.00           H  
ATOM   1582  HG3 GLN   118      52.798  43.332  69.001  1.00  0.00           H  
ATOM   1583  CD  GLN   118      53.386  43.849  70.982  1.00  0.00           C  
ATOM   1584  OE1 GLN   118      53.494  44.697  71.849  1.00  0.00           O  
ATOM   1585  NE2 GLN   118      53.164  42.643  71.352  1.00  0.00           N  
ATOM   1586 HE21 GLN   118      53.285  41.869  70.715  1.00  0.00           H  
ATOM   1587 HE22 GLN   118      53.004  42.470  72.334  1.00  0.00           H  
ATOM   1588  C   GLN   118      57.391  45.163  68.784  1.00  0.00           C  
ATOM   1589  O   GLN   118      57.849  46.198  68.199  1.00  0.00           O  
ATOM   1590  N   SER   119      58.215  44.150  68.973  1.00  0.00           N  
ATOM   1591  H   SER   119      59.139  44.233  68.575  1.00  0.00           H  
ATOM   1592  CA  SER   119      57.965  42.978  69.758  1.00  0.00           C  
ATOM   1593  HA  SER   119      57.089  43.047  70.403  1.00  0.00           H  
ATOM   1594  CB  SER   119      57.681  41.759  68.833  1.00  0.00           C  
ATOM   1595  HB2 SER   119      56.705  41.902  68.368  1.00  0.00           H  
ATOM   1596  HB3 SER   119      58.523  41.788  68.142  1.00  0.00           H  
ATOM   1597  OG  SER   119      57.829  40.509  69.443  1.00  0.00           O  
ATOM   1598  HG  SER   119      56.903  40.327  69.617  1.00  0.00           H  
ATOM   1599  C   SER   119      59.206  42.737  70.593  1.00  0.00           C  
ATOM   1600  O   SER   119      60.288  42.786  70.071  1.00  0.00           O  
ATOM   1601  N   SER   120      59.025  42.418  71.910  1.00  0.00           N  
ATOM   1602  H   SER   120      58.145  42.464  72.403  1.00  0.00           H  
ATOM   1603  CA  SER   120      60.082  41.748  72.662  1.00  0.00           C  
ATOM   1604  HA  SER   120      60.979  42.367  72.699  1.00  0.00           H  
ATOM   1605  CB  SER   120      59.478  41.389  74.052  1.00  0.00           C  
ATOM   1606  HB2 SER   120      59.176  42.322  74.528  1.00  0.00           H  
ATOM   1607  HB3 SER   120      58.572  40.808  73.881  1.00  0.00           H  
ATOM   1608  OG  SER   120      60.343  40.780  75.037  1.00  0.00           O  
ATOM   1609  HG  SER   120      61.087  41.335  75.285  1.00  0.00           H  
ATOM   1610  C   SER   120      60.385  40.421  71.983  1.00  0.00           C  
ATOM   1611  O   SER   120      59.494  39.628  71.654  1.00  0.00           O  
ATOM   1612  N   SER   121      61.643  40.078  71.763  1.00  0.00           N  
ATOM   1613  H   SER   121      61.684  39.151  71.363  1.00  0.00           H  
ATOM   1614  CA  SER   121      62.944  40.686  72.163  1.00  0.00           C  
ATOM   1615  HA  SER   121      62.735  40.880  73.215  1.00  0.00           H  
ATOM   1616  CB  SER   121      64.012  39.642  72.226  1.00  0.00           C  
ATOM   1617  HB2 SER   121      63.578  38.824  72.801  1.00  0.00           H  
ATOM   1618  HB3 SER   121      64.301  39.362  71.213  1.00  0.00           H  
ATOM   1619  OG  SER   121      65.197  39.993  72.889  1.00  0.00           O  
ATOM   1620  HG  SER   121      65.418  39.198  73.379  1.00  0.00           H  
ATOM   1621  C   SER   121      63.423  42.000  71.566  1.00  0.00           C  
ATOM   1622  O   SER   121      63.238  42.293  70.404  1.00  0.00           O  
ATOM   1623  N   TYR   122      63.913  42.891  72.516  1.00  0.00           N  
ATOM   1624  H   TYR   122      63.864  42.436  73.416  1.00  0.00           H  
ATOM   1625  CA  TYR   122      64.314  44.331  72.384  1.00  0.00           C  
ATOM   1626  HA  TYR   122      64.212  44.532  71.317  1.00  0.00           H  
ATOM   1627  CB  TYR   122      63.428  45.274  73.191  1.00  0.00           C  
ATOM   1628  HB2 TYR   122      63.561  44.987  74.235  1.00  0.00           H  
ATOM   1629  HB3 TYR   122      63.866  46.251  72.991  1.00  0.00           H  
ATOM   1630  CG  TYR   122      61.971  45.305  72.786  1.00  0.00           C  
ATOM   1631  CD1 TYR   122      60.995  45.133  73.793  1.00  0.00           C  
ATOM   1632  HD1 TYR   122      61.330  44.827  74.773  1.00  0.00           H  
ATOM   1633  CE1 TYR   122      59.681  45.166  73.424  1.00  0.00           C  
ATOM   1634  HE1 TYR   122      58.943  44.979  74.190  1.00  0.00           H  
ATOM   1635  CZ  TYR   122      59.277  45.627  72.136  1.00  0.00           C  
ATOM   1636  OH  TYR   122      57.990  45.761  71.833  1.00  0.00           O  
ATOM   1637  HH  TYR   122      57.379  45.268  72.386  1.00  0.00           H  
ATOM   1638  CE2 TYR   122      60.278  45.798  71.125  1.00  0.00           C  
ATOM   1639  HE2 TYR   122      59.978  46.103  70.133  1.00  0.00           H  
ATOM   1640  CD2 TYR   122      61.606  45.608  71.453  1.00  0.00           C  
ATOM   1641  HD2 TYR   122      62.343  45.781  70.682  1.00  0.00           H  
ATOM   1642  C   TYR   122      65.818  44.347  72.703  1.00  0.00           C  
ATOM   1643  O   TYR   122      66.223  44.023  73.845  1.00  0.00           O  
ATOM   1644  N   GLY   123      66.730  44.633  71.794  1.00  0.00           N  
ATOM   1645  H   GLY   123      67.668  44.701  72.164  1.00  0.00           H  
ATOM   1646  CA  GLY   123      66.631  44.980  70.372  1.00  0.00           C  
ATOM   1647  HA2 GLY   123      66.819  44.139  69.704  1.00  0.00           H  
ATOM   1648  HA3 GLY   123      65.676  45.443  70.127  1.00  0.00           H  
ATOM   1649  C   GLY   123      67.666  46.014  69.862  1.00  0.00           C  
ATOM   1650  O   GLY   123      68.819  46.249  70.350  1.00  0.00           O  
ATOM   1651  N   GLN   124      67.126  46.798  68.900  1.00  0.00           N  
ATOM   1652  H   GLN   124      66.148  46.597  68.748  1.00  0.00           H  
ATOM   1653  CA  GLN   124      67.634  48.061  68.396  1.00  0.00           C  
ATOM   1654  HA  GLN   124      68.305  48.457  69.158  1.00  0.00           H  
ATOM   1655  CB  GLN   124      68.414  47.968  67.118  1.00  0.00           C  
ATOM   1656  HB2 GLN   124      67.872  47.404  66.358  1.00  0.00           H  
ATOM   1657  HB3 GLN   124      68.558  49.011  66.837  1.00  0.00           H  
ATOM   1658  CG  GLN   124      69.762  47.198  67.184  1.00  0.00           C  
ATOM   1659  HG2 GLN   124      69.644  46.182  67.561  1.00  0.00           H  
ATOM   1660  HG3 GLN   124      70.059  47.127  66.138  1.00  0.00           H  
ATOM   1661  CD  GLN   124      70.789  48.075  67.799  1.00  0.00           C  
ATOM   1662  OE1 GLN   124      70.426  48.983  68.564  1.00  0.00           O  
ATOM   1663  NE2 GLN   124      72.079  47.790  67.644  1.00  0.00           N  
ATOM   1664 HE21 GLN   124      72.354  47.042  67.023  1.00  0.00           H  
ATOM   1665 HE22 GLN   124      72.826  48.403  67.935  1.00  0.00           H  
ATOM   1666  C   GLN   124      66.460  49.084  68.184  1.00  0.00           C  
ATOM   1667  O   GLN   124      65.800  49.051  67.172  1.00  0.00           O  
ATOM   1668  N   PRO   125      66.111  49.976  69.099  1.00  0.00           N  
ATOM   1669  CD  PRO   125      64.871  50.787  68.979  1.00  0.00           C  
ATOM   1670  HD2 PRO   125      64.000  50.247  68.607  1.00  0.00           H  
ATOM   1671  HD3 PRO   125      64.899  51.603  68.257  1.00  0.00           H  
ATOM   1672  CG  PRO   125      64.746  51.464  70.382  1.00  0.00           C  
ATOM   1673  HG2 PRO   125      64.197  50.760  71.009  1.00  0.00           H  
ATOM   1674  HG3 PRO   125      64.248  52.433  70.413  1.00  0.00           H  
ATOM   1675  CB  PRO   125      66.142  51.528  70.925  1.00  0.00           C  
ATOM   1676  HB2 PRO   125      66.255  51.577  72.008  1.00  0.00           H  
ATOM   1677  HB3 PRO   125      66.597  52.433  70.524  1.00  0.00           H  
ATOM   1678  CA  PRO   125      66.892  50.318  70.296  1.00  0.00           C  
ATOM   1679  HA  PRO   125      67.924  50.585  70.067  1.00  0.00           H  
ATOM   1680  C   PRO   125      66.999  49.193  71.316  1.00  0.00           C  
ATOM   1681  O   PRO   125      66.046  48.402  71.432  1.00  0.00           O  
ATOM   1682  N   GLN   126      68.112  49.101  72.069  1.00  0.00           N  
ATOM   1683  H   GLN   126      68.820  49.821  72.040  1.00  0.00           H  
ATOM   1684  CA  GLN   126      68.364  48.038  73.055  1.00  0.00           C  
ATOM   1685  HA  GLN   126      68.122  47.089  72.578  1.00  0.00           H  
ATOM   1686  CB  GLN   126      69.886  48.170  73.396  1.00  0.00           C  
ATOM   1687  HB2 GLN   126      70.539  47.968  72.547  1.00  0.00           H  
ATOM   1688  HB3 GLN   126      70.159  49.180  73.702  1.00  0.00           H  
ATOM   1689  CG  GLN   126      70.218  47.158  74.553  1.00  0.00           C  
ATOM   1690  HG2 GLN   126      71.302  47.039  74.550  1.00  0.00           H  
ATOM   1691  HG3 GLN   126      69.922  47.576  75.516  1.00  0.00           H  
ATOM   1692  CD  GLN   126      69.673  45.748  74.288  1.00  0.00           C  
ATOM   1693  OE1 GLN   126      69.536  45.304  73.159  1.00  0.00           O  
ATOM   1694  NE2 GLN   126      69.385  44.950  75.302  1.00  0.00           N  
ATOM   1695 HE21 GLN   126      69.591  45.117  76.277  1.00  0.00           H  
ATOM   1696 HE22 GLN   126      69.160  44.002  75.036  1.00  0.00           H  
ATOM   1697  C   GLN   126      67.492  48.330  74.245  1.00  0.00           C  
ATOM   1698  O   GLN   126      67.443  49.459  74.765  1.00  0.00           O  
ATOM   1699  N   SER   127      66.820  47.258  74.744  1.00  0.00           N  
ATOM   1700  H   SER   127      66.996  46.372  74.292  1.00  0.00           H  
ATOM   1701  CA  SER   127      65.999  47.193  75.920  1.00  0.00           C  
ATOM   1702  HA  SER   127      66.069  46.156  76.248  1.00  0.00           H  
ATOM   1703  CB  SER   127      66.642  47.957  77.058  1.00  0.00           C  
ATOM   1704  HB2 SER   127      67.728  47.877  77.020  1.00  0.00           H  
ATOM   1705  HB3 SER   127      66.403  49.010  76.910  1.00  0.00           H  
ATOM   1706  OG  SER   127      66.170  47.612  78.385  1.00  0.00           O  
ATOM   1707  HG  SER   127      65.268  47.929  78.467  1.00  0.00           H  
ATOM   1708  C   SER   127      64.499  47.472  75.643  1.00  0.00           C  
ATOM   1709  O   SER   127      63.680  46.963  76.416  1.00  0.00           O  
ATOM   1710  N   GLY   128      64.101  48.294  74.677  1.00  0.00           N  
ATOM   1711  H   GLY   128      64.804  48.836  74.196  1.00  0.00           H  
ATOM   1712  CA  GLY   128      62.726  48.641  74.446  1.00  0.00           C  
ATOM   1713  HA2 GLY   128      62.361  48.053  73.603  1.00  0.00           H  
ATOM   1714  HA3 GLY   128      62.160  48.295  75.311  1.00  0.00           H  
ATOM   1715  C   GLY   128      62.381  50.080  74.012  1.00  0.00           C  
ATOM   1716  O   GLY   128      63.224  50.834  73.580  1.00  0.00           O  
ATOM   1717  N   SER   129      61.162  50.592  74.024  1.00  0.00           N  
ATOM   1718  H   SER   129      61.152  51.561  73.740  1.00  0.00           H  
ATOM   1719  CA  SER   129      59.934  49.969  74.633  1.00  0.00           C  
ATOM   1720  HA  SER   129      59.149  50.723  74.692  1.00  0.00           H  
ATOM   1721  CB  SER   129      59.391  48.892  73.693  1.00  0.00           C  
ATOM   1722  HB2 SER   129      60.056  48.040  73.555  1.00  0.00           H  
ATOM   1723  HB3 SER   129      58.520  48.491  74.212  1.00  0.00           H  
ATOM   1724  OG  SER   129      59.149  49.495  72.417  1.00  0.00           O  
ATOM   1725  HG  SER   129      59.987  49.828  72.088  1.00  0.00           H  
ATOM   1726  C   SER   129      60.051  49.400  76.033  1.00  0.00           C  
ATOM   1727  O   SER   129      59.552  48.280  76.348  1.00  0.00           O  
ATOM   1728  N   TYR   130      60.604  50.236  76.937  1.00  0.00           N  
ATOM   1729  H   TYR   130      60.833  51.170  76.630  1.00  0.00           H  
ATOM   1730  CA  TYR   130      60.879  49.887  78.373  1.00  0.00           C  
ATOM   1731  HA  TYR   130      60.361  48.949  78.573  1.00  0.00           H  
ATOM   1732  CB  TYR   130      62.442  49.617  78.458  1.00  0.00           C  
ATOM   1733  HB2 TYR   130      62.810  49.141  77.549  1.00  0.00           H  
ATOM   1734  HB3 TYR   130      62.970  50.569  78.506  1.00  0.00           H  
ATOM   1735  CG  TYR   130      63.004  48.832  79.618  1.00  0.00           C  
ATOM   1736  CD1 TYR   130      64.121  49.343  80.388  1.00  0.00           C  
ATOM   1737  HD1 TYR   130      64.551  50.300  80.134  1.00  0.00           H  
ATOM   1738  CE1 TYR   130      64.843  48.396  81.167  1.00  0.00           C  
ATOM   1739  HE1 TYR   130      65.653  48.763  81.781  1.00  0.00           H  
ATOM   1740  CZ  TYR   130      64.403  47.082  81.290  1.00  0.00           C  
ATOM   1741  OH  TYR   130      65.003  46.195  82.081  1.00  0.00           O  
ATOM   1742  HH  TYR   130      64.435  45.429  82.197  1.00  0.00           H  
ATOM   1743  CE2 TYR   130      63.175  46.719  80.751  1.00  0.00           C  
ATOM   1744  HE2 TYR   130      62.843  45.692  80.776  1.00  0.00           H  
ATOM   1745  CD2 TYR   130      62.517  47.624  79.894  1.00  0.00           C  
ATOM   1746  HD2 TYR   130      61.621  47.247  79.424  1.00  0.00           H  
ATOM   1747  C   TYR   130      60.509  51.021  79.370  1.00  0.00           C  
ATOM   1748  O   TYR   130      61.252  51.989  79.531  1.00  0.00           O  
ATOM   1749  N   SER   131      59.407  50.996  80.129  1.00  0.00           N  
ATOM   1750  H   SER   131      59.144  51.853  80.594  1.00  0.00           H  
ATOM   1751  CA  SER   131      58.259  50.029  80.249  1.00  0.00           C  
ATOM   1752  HA  SER   131      57.582  50.621  80.864  1.00  0.00           H  
ATOM   1753  CB  SER   131      57.439  49.767  78.979  1.00  0.00           C  
ATOM   1754  HB2 SER   131      58.034  49.044  78.420  1.00  0.00           H  
ATOM   1755  HB3 SER   131      56.412  49.447  79.156  1.00  0.00           H  
ATOM   1756  OG  SER   131      57.423  50.999  78.242  1.00  0.00           O  
ATOM   1757  HG  SER   131      57.020  50.757  77.405  1.00  0.00           H  
ATOM   1758  C   SER   131      58.583  48.802  81.095  1.00  0.00           C  
ATOM   1759  O   SER   131      59.167  47.920  80.544  1.00  0.00           O  
ATOM   1760  N   GLN   132      58.556  48.872  82.396  1.00  0.00           N  
ATOM   1761  H   GLN   132      59.108  48.131  82.803  1.00  0.00           H  
ATOM   1762  CA  GLN   132      57.968  49.801  83.408  1.00  0.00           C  
ATOM   1763  HA  GLN   132      58.100  50.876  83.288  1.00  0.00           H  
ATOM   1764  CB  GLN   132      56.453  49.450  83.434  1.00  0.00           C  
ATOM   1765  HB2 GLN   132      56.041  49.733  82.466  1.00  0.00           H  
ATOM   1766  HB3 GLN   132      56.208  48.427  83.722  1.00  0.00           H  
ATOM   1767  CG  GLN   132      55.503  50.235  84.411  1.00  0.00           C  
ATOM   1768  HG2 GLN   132      54.455  49.941  84.362  1.00  0.00           H  
ATOM   1769  HG3 GLN   132      55.733  50.013  85.453  1.00  0.00           H  
ATOM   1770  CD  GLN   132      55.531  51.786  84.302  1.00  0.00           C  
ATOM   1771  OE1 GLN   132      56.503  52.434  84.706  1.00  0.00           O  
ATOM   1772  NE2 GLN   132      54.501  52.460  83.940  1.00  0.00           N  
ATOM   1773 HE21 GLN   132      53.551  52.158  83.776  1.00  0.00           H  
ATOM   1774 HE22 GLN   132      54.572  53.448  83.738  1.00  0.00           H  
ATOM   1775  C   GLN   132      58.558  49.565  84.798  1.00  0.00           C  
ATOM   1776  O   GLN   132      58.579  48.466  85.247  1.00  0.00           O  
ATOM   1777  N   GLN   133      59.119  50.646  85.389  1.00  0.00           N  
ATOM   1778  H   GLN   133      59.052  51.548  84.940  1.00  0.00           H  
ATOM   1779  CA  GLN   133      59.900  50.647  86.587  1.00  0.00           C  
ATOM   1780  HA  GLN   133      60.434  51.592  86.688  1.00  0.00           H  
ATOM   1781  CB  GLN   133      58.961  50.503  87.832  1.00  0.00           C  
ATOM   1782  HB2 GLN   133      58.408  49.565  87.883  1.00  0.00           H  
ATOM   1783  HB3 GLN   133      59.671  50.512  88.659  1.00  0.00           H  
ATOM   1784  CG  GLN   133      57.915  51.630  87.954  1.00  0.00           C  
ATOM   1785  HG2 GLN   133      58.290  52.493  87.403  1.00  0.00           H  
ATOM   1786  HG3 GLN   133      57.052  51.233  87.420  1.00  0.00           H  
ATOM   1787  CD  GLN   133      57.658  52.069  89.349  1.00  0.00           C  
ATOM   1788  OE1 GLN   133      57.939  51.486  90.375  1.00  0.00           O  
ATOM   1789  NE2 GLN   133      57.002  53.166  89.600  1.00  0.00           N  
ATOM   1790 HE21 GLN   133      56.758  53.867  88.915  1.00  0.00           H  
ATOM   1791 HE22 GLN   133      56.938  53.308  90.598  1.00  0.00           H  
ATOM   1792  C   GLN   133      61.052  49.555  86.703  1.00  0.00           C  
ATOM   1793  O   GLN   133      60.890  48.684  87.587  1.00  0.00           O  
ATOM   1794  N   PRO   134      62.199  49.677  85.891  1.00  0.00           N  
ATOM   1795  CD  PRO   134      63.235  48.699  85.883  1.00  0.00           C  
ATOM   1796  HD2 PRO   134      62.794  47.744  85.599  1.00  0.00           H  
ATOM   1797  HD3 PRO   134      63.711  48.553  86.852  1.00  0.00           H  
ATOM   1798  CG  PRO   134      64.202  49.059  84.804  1.00  0.00           C  
ATOM   1799  HG2 PRO   134      63.948  48.503  83.901  1.00  0.00           H  
ATOM   1800  HG3 PRO   134      65.231  48.862  85.105  1.00  0.00           H  
ATOM   1801  CB  PRO   134      64.035  50.567  84.673  1.00  0.00           C  
ATOM   1802  HB2 PRO   134      64.352  51.026  83.736  1.00  0.00           H  
ATOM   1803  HB3 PRO   134      64.504  51.150  85.466  1.00  0.00           H  
ATOM   1804  CA  PRO   134      62.485  50.753  84.937  1.00  0.00           C  
ATOM   1805  HA  PRO   134      62.198  51.644  85.496  1.00  0.00           H  
ATOM   1806  C   PRO   134      61.765  50.651  83.616  1.00  0.00           C  
ATOM   1807  O   PRO   134      61.298  49.572  83.220  1.00  0.00           O  
ATOM   1808  N   SER   135      61.624  51.749  82.853  1.00  0.00           N  
ATOM   1809  H   SER   135      61.219  51.642  81.934  1.00  0.00           H  
ATOM   1810  CA  SER   135      61.800  53.142  83.395  1.00  0.00           C  
ATOM   1811  HA  SER   135      62.743  53.118  83.941  1.00  0.00           H  
ATOM   1812  CB  SER   135      62.077  54.154  82.287  1.00  0.00           C  
ATOM   1813  HB2 SER   135      62.991  53.790  81.817  1.00  0.00           H  
ATOM   1814  HB3 SER   135      61.366  54.271  81.470  1.00  0.00           H  
ATOM   1815  OG  SER   135      62.490  55.353  82.881  1.00  0.00           O  
ATOM   1816  HG  SER   135      63.449  55.367  82.836  1.00  0.00           H  
ATOM   1817  C   SER   135      60.695  53.601  84.347  1.00  0.00           C  
ATOM   1818  O   SER   135      59.588  53.026  84.273  1.00  0.00           O  
ATOM   1819  N   TYR   136      60.859  54.672  85.108  1.00  0.00           N  
ATOM   1820  H   TYR   136      61.662  55.254  84.916  1.00  0.00           H  
ATOM   1821  CA  TYR   136      59.969  55.127  86.161  1.00  0.00           C  
ATOM   1822  HA  TYR   136      59.174  54.403  86.340  1.00  0.00           H  
ATOM   1823  CB  TYR   136      60.635  55.120  87.527  1.00  0.00           C  
ATOM   1824  HB2 TYR   136      61.354  55.915  87.727  1.00  0.00           H  
ATOM   1825  HB3 TYR   136      59.866  55.463  88.219  1.00  0.00           H  
ATOM   1826  CG  TYR   136      61.210  53.831  88.171  1.00  0.00           C  
ATOM   1827  CD1 TYR   136      60.687  53.448  89.458  1.00  0.00           C  
ATOM   1828  HD1 TYR   136      59.863  54.009  89.872  1.00  0.00           H  
ATOM   1829  CE1 TYR   136      61.366  52.423  90.157  1.00  0.00           C  
ATOM   1830  HE1 TYR   136      61.001  52.113  91.125  1.00  0.00           H  
ATOM   1831  CZ  TYR   136      62.434  51.719  89.629  1.00  0.00           C  
ATOM   1832  OH  TYR   136      63.062  50.743  90.366  1.00  0.00           O  
ATOM   1833  HH  TYR   136      62.438  50.428  91.024  1.00  0.00           H  
ATOM   1834  CE2 TYR   136      62.884  52.038  88.302  1.00  0.00           C  
ATOM   1835  HE2 TYR   136      63.711  51.481  87.887  1.00  0.00           H  
ATOM   1836  CD2 TYR   136      62.354  53.163  87.656  1.00  0.00           C  
ATOM   1837  HD2 TYR   136      62.740  53.481  86.699  1.00  0.00           H  
ATOM   1838  C   TYR   136      59.379  56.509  85.817  1.00  0.00           C  
ATOM   1839  O   TYR   136      60.027  57.529  85.848  1.00  0.00           O  
ATOM   1840  N   GLY   137      58.108  56.721  85.476  1.00  0.00           N  
ATOM   1841  H   GLY   137      57.825  57.684  85.366  1.00  0.00           H  
ATOM   1842  CA  GLY   137      57.136  55.680  85.194  1.00  0.00           C  
ATOM   1843  HA2 GLY   137      56.430  56.222  84.565  1.00  0.00           H  
ATOM   1844  HA3 GLY   137      57.458  54.759  84.707  1.00  0.00           H  
ATOM   1845  C   GLY   137      56.451  55.202  86.443  1.00  0.00           C  
ATOM   1846  O   GLY   137      57.069  54.849  87.423  1.00  0.00           O  
ATOM   1847  N   GLY   138      55.094  55.081  86.358  1.00  0.00           N  
ATOM   1848  H   GLY   138      54.737  55.331  85.447  1.00  0.00           H  
ATOM   1849  CA  GLY   138      54.108  54.559  87.329  1.00  0.00           C  
ATOM   1850  HA2 GLY   138      53.111  54.655  86.900  1.00  0.00           H  
ATOM   1851  HA3 GLY   138      54.269  53.485  87.426  1.00  0.00           H  
ATOM   1852  C   GLY   138      54.109  55.132  88.675  1.00  0.00           C  
ATOM   1853  O   GLY   138      54.616  56.197  88.912  1.00  0.00           O  
ATOM   1854  N   GLN   139      53.427  54.496  89.666  1.00  0.00           N  
ATOM   1855  H   GLN   139      53.539  54.920  90.575  1.00  0.00           H  
ATOM   1856  CA  GLN   139      52.570  53.261  89.617  1.00  0.00           C  
ATOM   1857  HA  GLN   139      52.060  53.234  88.655  1.00  0.00           H  
ATOM   1858  CB  GLN   139      53.449  52.047  89.833  1.00  0.00           C  
ATOM   1859  HB2 GLN   139      52.803  51.182  89.679  1.00  0.00           H  
ATOM   1860  HB3 GLN   139      54.293  52.070  89.145  1.00  0.00           H  
ATOM   1861  CG  GLN   139      54.010  51.796  91.230  1.00  0.00           C  
ATOM   1862  HG2 GLN   139      54.563  52.676  91.560  1.00  0.00           H  
ATOM   1863  HG3 GLN   139      53.216  51.613  91.955  1.00  0.00           H  
ATOM   1864  CD  GLN   139      54.993  50.683  91.382  1.00  0.00           C  
ATOM   1865  OE1 GLN   139      55.107  49.733  90.509  1.00  0.00           O  
ATOM   1866  NE2 GLN   139      55.652  50.527  92.469  1.00  0.00           N  
ATOM   1867 HE21 GLN   139      55.824  51.331  93.056  1.00  0.00           H  
ATOM   1868 HE22 GLN   139      56.322  49.776  92.547  1.00  0.00           H  
ATOM   1869  C   GLN   139      51.400  53.396  90.636  1.00  0.00           C  
ATOM   1870  O   GLN   139      50.752  52.438  91.090  1.00  0.00           O  
ATOM   1871  N   GLN   140      50.990  54.659  90.900  1.00  0.00           N  
ATOM   1872  H   GLN   140      51.424  55.393  90.358  1.00  0.00           H  
ATOM   1873  CA  GLN   140      49.961  55.089  91.787  1.00  0.00           C  
ATOM   1874  HA  GLN   140      50.087  56.158  91.960  1.00  0.00           H  
ATOM   1875  CB  GLN   140      48.615  54.967  91.139  1.00  0.00           C  
ATOM   1876  HB2 GLN   140      48.418  53.903  91.009  1.00  0.00           H  
ATOM   1877  HB3 GLN   140      47.843  55.249  91.856  1.00  0.00           H  
ATOM   1878  CG  GLN   140      48.359  55.663  89.806  1.00  0.00           C  
ATOM   1879  HG2 GLN   140      49.049  55.300  89.043  1.00  0.00           H  
ATOM   1880  HG3 GLN   140      47.333  55.396  89.555  1.00  0.00           H  
ATOM   1881  CD  GLN   140      48.440  57.161  90.004  1.00  0.00           C  
ATOM   1882  OE1 GLN   140      48.563  57.710  91.017  1.00  0.00           O  
ATOM   1883  NE2 GLN   140      48.108  57.802  88.927  1.00  0.00           N  
ATOM   1884 HE21 GLN   140      48.004  57.311  88.050  1.00  0.00           H  
ATOM   1885 HE22 GLN   140      48.146  58.810  88.962  1.00  0.00           H  
ATOM   1886  C   GLN   140      50.042  54.447  93.161  1.00  0.00           C  
ATOM   1887  O   GLN   140      48.995  54.019  93.711  1.00  0.00           O  
ATOM   1888  N   GLN   141      51.186  54.562  93.847  1.00  0.00           N  
ATOM   1889  H   GLN   141      51.916  55.070  93.368  1.00  0.00           H  
ATOM   1890  CA  GLN   141      51.451  54.236  95.236  1.00  0.00           C  
ATOM   1891  HA  GLN   141      50.525  54.270  95.810  1.00  0.00           H  
ATOM   1892  CB  GLN   141      52.080  52.871  95.342  1.00  0.00           C  
ATOM   1893  HB2 GLN   141      53.017  52.973  94.795  1.00  0.00           H  
ATOM   1894  HB3 GLN   141      52.355  52.590  96.359  1.00  0.00           H  
ATOM   1895  CG  GLN   141      51.204  51.773  94.646  1.00  0.00           C  
ATOM   1896  HG2 GLN   141      50.869  52.079  93.654  1.00  0.00           H  
ATOM   1897  HG3 GLN   141      51.743  50.833  94.524  1.00  0.00           H  
ATOM   1898  CD  GLN   141      49.904  51.492  95.413  1.00  0.00           C  
ATOM   1899  OE1 GLN   141      49.771  51.892  96.593  1.00  0.00           O  
ATOM   1900  NE2 GLN   141      49.014  50.756  94.808  1.00  0.00           N  
ATOM   1901 HE21 GLN   141      49.275  50.348  93.922  1.00  0.00           H  
ATOM   1902 HE22 GLN   141      48.078  50.778  95.186  1.00  0.00           H  
ATOM   1903  C   GLN   141      52.374  55.478  95.611  1.00  0.00           C  
ATOM   1904  O   GLN   141      53.407  55.774  94.973  1.00  0.00           O  
ATOM   1905  N   SER   142      52.100  56.215  96.632  1.00  0.00           N  
ATOM   1906  H   SER   142      52.800  56.935  96.744  1.00  0.00           H  
ATOM   1907  CA  SER   142      51.186  56.015  97.777  1.00  0.00           C  
ATOM   1908  HA  SER   142      51.548  56.758  98.488  1.00  0.00           H  
ATOM   1909  CB  SER   142      49.759  56.381  97.289  1.00  0.00           C  
ATOM   1910  HB2 SER   142      49.585  57.433  97.063  1.00  0.00           H  
ATOM   1911  HB3 SER   142      49.514  55.747  96.437  1.00  0.00           H  
ATOM   1912  OG  SER   142      48.747  56.188  98.291  1.00  0.00           O  
ATOM   1913  HG  SER   142      48.383  55.305  98.190  1.00  0.00           H  
ATOM   1914  C   SER   142      51.229  54.605  98.476  1.00  0.00           C  
ATOM   1915  O   SER   142      50.273  53.817  98.646  1.00  0.00           O  
ATOM   1916  N   TYR   143      52.441  54.307  98.898  1.00  0.00           N  
ATOM   1917  H   TYR   143      53.086  55.081  98.961  1.00  0.00           H  
ATOM   1918  CA  TYR   143      52.808  53.077  99.510  1.00  0.00           C  
ATOM   1919  HA  TYR   143      52.277  52.324  98.927  1.00  0.00           H  
ATOM   1920  CB  TYR   143      54.379  52.918  99.433  1.00  0.00           C  
ATOM   1921  HB2 TYR   143      54.626  53.840  99.959  1.00  0.00           H  
ATOM   1922  HB3 TYR   143      54.620  52.013  99.991  1.00  0.00           H  
ATOM   1923  CG  TYR   143      54.880  52.794  98.033  1.00  0.00           C  
ATOM   1924  CD1 TYR   143      54.861  51.578  97.354  1.00  0.00           C  
ATOM   1925  HD1 TYR   143      54.391  50.689  97.749  1.00  0.00           H  
ATOM   1926  CE1 TYR   143      55.346  51.630  96.002  1.00  0.00           C  
ATOM   1927  HE1 TYR   143      55.389  50.775  95.344  1.00  0.00           H  
ATOM   1928  CZ  TYR   143      55.869  52.797  95.334  1.00  0.00           C  
ATOM   1929  OH  TYR   143      56.283  52.739  94.050  1.00  0.00           O  
ATOM   1930  HH  TYR   143      56.371  53.627  93.695  1.00  0.00           H  
ATOM   1931  CE2 TYR   143      55.884  54.022  96.081  1.00  0.00           C  
ATOM   1932  HE2 TYR   143      56.188  54.900  95.531  1.00  0.00           H  
ATOM   1933  CD2 TYR   143      55.392  53.983  97.410  1.00  0.00           C  
ATOM   1934  HD2 TYR   143      55.678  54.846  97.993  1.00  0.00           H  
ATOM   1935  C   TYR   143      52.353  52.959 101.021  1.00  0.00           C  
ATOM   1936  O   TYR   143      52.437  53.948 101.830  1.00  0.00           O  
ATOM   1937  N   GLY   144      51.937  51.781 101.370  1.00  0.00           N  
ATOM   1938  H   GLY   144      52.011  51.052 100.675  1.00  0.00           H  
ATOM   1939  CA  GLY   144      51.562  51.407 102.738  1.00  0.00           C  
ATOM   1940  HA2 GLY   144      51.208  50.377 102.791  1.00  0.00           H  
ATOM   1941  HA3 GLY   144      52.465  51.397 103.348  1.00  0.00           H  
ATOM   1942  C   GLY   144      50.606  52.288 103.575  1.00  0.00           C  
ATOM   1943  O   GLY   144      49.846  53.027 102.942  1.00  0.00           O  
ATOM   1944  N   GLN   145      50.683  52.292 104.977  1.00  0.00           N  
ATOM   1945  H   GLN   145      51.331  51.783 105.560  1.00  0.00           H  
ATOM   1946  CA  GLN   145      49.727  53.124 105.757  1.00  0.00           C  
ATOM   1947  HA  GLN   145      48.719  52.810 105.487  1.00  0.00           H  
ATOM   1948  CB  GLN   145      49.790  52.938 107.238  1.00  0.00           C  
ATOM   1949  HB2 GLN   145      49.548  51.880 107.340  1.00  0.00           H  
ATOM   1950  HB3 GLN   145      50.853  52.969 107.475  1.00  0.00           H  
ATOM   1951  CG  GLN   145      48.963  53.730 108.214  1.00  0.00           C  
ATOM   1952  HG2 GLN   145      49.079  53.293 109.206  1.00  0.00           H  
ATOM   1953  HG3 GLN   145      49.361  54.729 108.393  1.00  0.00           H  
ATOM   1954  CD  GLN   145      47.442  53.829 107.923  1.00  0.00           C  
ATOM   1955  OE1 GLN   145      47.038  53.719 106.787  1.00  0.00           O  
ATOM   1956  NE2 GLN   145      46.748  54.285 108.966  1.00  0.00           N  
ATOM   1957 HE21 GLN   145      45.823  54.671 108.841  1.00  0.00           H  
ATOM   1958 HE22 GLN   145      47.355  54.501 109.744  1.00  0.00           H  
ATOM   1959  C   GLN   145      49.847  54.642 105.296  1.00  0.00           C  
ATOM   1960  O   GLN   145      50.946  55.144 105.121  1.00  0.00           O  
ATOM   1961  N   GLN   146      48.692  55.295 105.143  1.00  0.00           N  
ATOM   1962  H   GLN   146      47.928  54.757 105.526  1.00  0.00           H  
ATOM   1963  CA  GLN   146      48.423  56.732 104.843  1.00  0.00           C  
ATOM   1964  HA  GLN   146      48.876  56.987 103.885  1.00  0.00           H  
ATOM   1965  CB  GLN   146      46.886  56.919 104.650  1.00  0.00           C  
ATOM   1966  HB2 GLN   146      46.298  56.385 105.396  1.00  0.00           H  
ATOM   1967  HB3 GLN   146      46.671  57.986 104.712  1.00  0.00           H  
ATOM   1968  CG  GLN   146      46.427  56.265 103.281  1.00  0.00           C  
ATOM   1969  HG2 GLN   146      46.978  56.838 102.536  1.00  0.00           H  
ATOM   1970  HG3 GLN   146      46.825  55.251 103.319  1.00  0.00           H  
ATOM   1971  CD  GLN   146      44.942  56.288 102.958  1.00  0.00           C  
ATOM   1972  OE1 GLN   146      44.215  57.088 103.565  1.00  0.00           O  
ATOM   1973  NE2 GLN   146      44.530  55.471 101.997  1.00  0.00           N  
ATOM   1974 HE21 GLN   146      45.269  54.961 101.535  1.00  0.00           H  
ATOM   1975 HE22 GLN   146      43.584  55.492 101.643  1.00  0.00           H  
ATOM   1976  C   GLN   146      48.983  57.676 105.957  1.00  0.00           C  
ATOM   1977  O   GLN   146      49.039  57.347 107.147  1.00  0.00           O  
ATOM   1978  N   GLN   147      49.335  58.937 105.622  1.00  0.00           N  
ATOM   1979  H   GLN   147      49.128  59.247 104.683  1.00  0.00           H  
ATOM   1980  CA  GLN   147      50.023  59.906 106.475  1.00  0.00           C  
ATOM   1981  HA  GLN   147      50.004  59.587 107.517  1.00  0.00           H  
ATOM   1982  CB  GLN   147      51.594  59.973 106.125  1.00  0.00           C  
ATOM   1983  HB2 GLN   147      51.772  60.548 105.216  1.00  0.00           H  
ATOM   1984  HB3 GLN   147      52.075  60.541 106.921  1.00  0.00           H  
ATOM   1985  CG  GLN   147      52.325  58.623 105.878  1.00  0.00           C  
ATOM   1986  HG2 GLN   147      52.080  57.962 106.710  1.00  0.00           H  
ATOM   1987  HG3 GLN   147      51.965  58.295 104.903  1.00  0.00           H  
ATOM   1988  CD  GLN   147      53.846  58.848 105.854  1.00  0.00           C  
ATOM   1989  OE1 GLN   147      54.557  58.921 104.869  1.00  0.00           O  
ATOM   1990  NE2 GLN   147      54.401  58.814 107.069  1.00  0.00           N  
ATOM   1991 HE21 GLN   147      53.746  58.686 107.828  1.00  0.00           H  
ATOM   1992 HE22 GLN   147      55.406  58.716 107.096  1.00  0.00           H  
ATOM   1993  C   GLN   147      49.302  61.279 106.482  1.00  0.00           C  
ATOM   1994  O   GLN   147      48.120  61.352 106.807  1.00  0.00           O  
ATOM   1995  N   SER   148      50.001  62.394 106.077  1.00  0.00           N  
ATOM   1996  H   SER   148      50.929  62.286 105.693  1.00  0.00           H  
ATOM   1997  CA  SER   148      49.524  63.731 106.030  1.00  0.00           C  
ATOM   1998  HA  SER   148      48.710  63.773 105.306  1.00  0.00           H  
ATOM   1999  CB  SER   148      48.974  64.207 107.408  1.00  0.00           C  
ATOM   2000  HB2 SER   148      49.415  63.752 108.294  1.00  0.00           H  
ATOM   2001  HB3 SER   148      49.041  65.291 107.504  1.00  0.00           H  
ATOM   2002  OG  SER   148      47.629  63.957 107.494  1.00  0.00           O  
ATOM   2003  HG  SER   148      47.587  63.038 107.219  1.00  0.00           H  
ATOM   2004  C   SER   148      50.701  64.663 105.622  1.00  0.00           C  
ATOM   2005  O   SER   148      51.868  64.511 105.934  1.00  0.00           O  
ATOM   2006  N   TYR   149      50.254  65.710 104.905  1.00  0.00           N  
ATOM   2007  H   TYR   149      49.313  65.733 104.541  1.00  0.00           H  
ATOM   2008  CA  TYR   149      51.208  66.706 104.338  1.00  0.00           C  
ATOM   2009  HA  TYR   149      51.745  66.310 103.476  1.00  0.00           H  
ATOM   2010  CB  TYR   149      50.495  67.866 103.718  1.00  0.00           C  
ATOM   2011  HB2 TYR   149      50.062  67.500 102.787  1.00  0.00           H  
ATOM   2012  HB3 TYR   149      49.796  68.323 104.419  1.00  0.00           H  
ATOM   2013  CG  TYR   149      51.269  69.075 103.227  1.00  0.00           C  
ATOM   2014  CD1 TYR   149      51.063  70.289 103.990  1.00  0.00           C  
ATOM   2015  HD1 TYR   149      50.401  70.398 104.836  1.00  0.00           H  
ATOM   2016  CE1 TYR   149      51.886  71.360 103.746  1.00  0.00           C  
ATOM   2017  HE1 TYR   149      51.823  72.290 104.291  1.00  0.00           H  
ATOM   2018  CZ  TYR   149      52.861  71.305 102.736  1.00  0.00           C  
ATOM   2019  OH  TYR   149      53.632  72.354 102.485  1.00  0.00           O  
ATOM   2020  HH  TYR   149      53.353  73.104 103.016  1.00  0.00           H  
ATOM   2021  CE2 TYR   149      52.978  70.180 101.920  1.00  0.00           C  
ATOM   2022  HE2 TYR   149      53.698  70.152 101.115  1.00  0.00           H  
ATOM   2023  CD2 TYR   149      52.174  69.065 102.134  1.00  0.00           C  
ATOM   2024  HD2 TYR   149      52.229  68.281 101.393  1.00  0.00           H  
ATOM   2025  C   TYR   149      52.289  67.256 105.283  1.00  0.00           C  
ATOM   2026  O   TYR   149      52.096  67.582 106.471  1.00  0.00           O  
ATOM   2027  N   ASN   150      53.551  67.460 104.775  1.00  0.00           N  
ATOM   2028  H   ASN   150      53.648  67.475 103.770  1.00  0.00           H  
ATOM   2029  CA  ASN   150      54.652  67.885 105.634  1.00  0.00           C  
ATOM   2030  HA  ASN   150      54.613  67.433 106.626  1.00  0.00           H  
ATOM   2031  CB  ASN   150      55.950  67.260 105.070  1.00  0.00           C  
ATOM   2032  HB2 ASN   150      55.996  66.189 105.264  1.00  0.00           H  
ATOM   2033  HB3 ASN   150      55.917  67.412 103.991  1.00  0.00           H  
ATOM   2034  CG  ASN   150      57.186  67.834 105.784  1.00  0.00           C  
ATOM   2035  OD1 ASN   150      57.372  67.785 106.996  1.00  0.00           O  
ATOM   2036  ND2 ASN   150      58.153  68.382 105.018  1.00  0.00           N  
ATOM   2037 HD21 ASN   150      58.857  68.894 105.530  1.00  0.00           H  
ATOM   2038 HD22 ASN   150      58.002  68.499 104.026  1.00  0.00           H  
ATOM   2039  C   ASN   150      54.828  69.477 105.859  1.00  0.00           C  
ATOM   2040  O   ASN   150      55.258  70.135 104.884  1.00  0.00           O  
ATOM   2041  N   PRO   151      54.537  70.004 107.038  1.00  0.00           N  
ATOM   2042  CD  PRO   151      54.129  69.331 108.208  1.00  0.00           C  
ATOM   2043  HD2 PRO   151      54.947  68.682 108.521  1.00  0.00           H  
ATOM   2044  HD3 PRO   151      53.179  68.817 108.064  1.00  0.00           H  
ATOM   2045  CG  PRO   151      53.904  70.438 109.217  1.00  0.00           C  
ATOM   2046  HG2 PRO   151      54.836  70.458 109.782  1.00  0.00           H  
ATOM   2047  HG3 PRO   151      52.946  70.325 109.725  1.00  0.00           H  
ATOM   2048  CB  PRO   151      53.823  71.768 108.436  1.00  0.00           C  
ATOM   2049  HB2 PRO   151      54.100  72.655 109.006  1.00  0.00           H  
ATOM   2050  HB3 PRO   151      52.791  71.888 108.107  1.00  0.00           H  
ATOM   2051  CA  PRO   151      54.698  71.418 107.259  1.00  0.00           C  
ATOM   2052  HA  PRO   151      54.339  71.954 106.381  1.00  0.00           H  
ATOM   2053  C   PRO   151      56.134  71.714 107.522  1.00  0.00           C  
ATOM   2054  O   PRO   151      56.768  71.060 108.313  1.00  0.00           O  
ATOM   2055  N   PRO   152      56.642  72.797 107.006  1.00  0.00           N  
ATOM   2056  CD  PRO   152      56.308  73.455 105.713  1.00  0.00           C  
ATOM   2057  HD2 PRO   152      55.574  74.246 105.869  1.00  0.00           H  
ATOM   2058  HD3 PRO   152      55.922  72.759 104.968  1.00  0.00           H  
ATOM   2059  CG  PRO   152      57.588  73.977 105.139  1.00  0.00           C  
ATOM   2060  HG2 PRO   152      57.456  74.874 104.535  1.00  0.00           H  
ATOM   2061  HG3 PRO   152      58.087  73.096 104.735  1.00  0.00           H  
ATOM   2062  CB  PRO   152      58.321  74.392 106.388  1.00  0.00           C  
ATOM   2063  HB2 PRO   152      57.867  75.290 106.808  1.00  0.00           H  
ATOM   2064  HB3 PRO   152      59.393  74.517 106.230  1.00  0.00           H  
ATOM   2065  CA  PRO   152      58.040  73.177 107.261  1.00  0.00           C  
ATOM   2066  HA  PRO   152      58.650  72.309 107.011  1.00  0.00           H  
ATOM   2067  C   PRO   152      58.417  73.587 108.671  1.00  0.00           C  
ATOM   2068  O   PRO   152      57.591  74.015 109.471  1.00  0.00           O  
ATOM   2069  N   GLN   153      59.641  73.235 109.089  1.00  0.00           N  
ATOM   2070  H   GLN   153      60.099  72.709 108.360  1.00  0.00           H  
ATOM   2071  CA  GLN   153      60.396  73.743 110.251  1.00  0.00           C  
ATOM   2072  HA  GLN   153      59.929  73.416 111.180  1.00  0.00           H  
ATOM   2073  CB  GLN   153      61.752  73.023 110.190  1.00  0.00           C  
ATOM   2074  HB2 GLN   153      62.375  73.166 109.307  1.00  0.00           H  
ATOM   2075  HB3 GLN   153      62.413  73.393 110.974  1.00  0.00           H  
ATOM   2076  CG  GLN   153      61.504  71.539 110.495  1.00  0.00           C  
ATOM   2077  HG2 GLN   153      61.209  71.475 111.542  1.00  0.00           H  
ATOM   2078  HG3 GLN   153      60.661  71.192 109.898  1.00  0.00           H  
ATOM   2079  CD  GLN   153      62.678  70.605 110.335  1.00  0.00           C  
ATOM   2080  OE1 GLN   153      63.554  70.878 109.528  1.00  0.00           O  
ATOM   2081  NE2 GLN   153      62.540  69.422 110.881  1.00  0.00           N  
ATOM   2082 HE21 GLN   153      61.681  69.154 111.340  1.00  0.00           H  
ATOM   2083 HE22 GLN   153      63.146  68.639 110.682  1.00  0.00           H  
ATOM   2084  C   GLN   153      60.392  75.321 110.271  1.00  0.00           C  
ATOM   2085  O   GLN   153      59.989  75.983 111.223  1.00  0.00           O  
ATOM   2086  N   GLY   154      60.771  75.847 109.138  1.00  0.00           N  
ATOM   2087  H   GLY   154      61.122  75.280 108.379  1.00  0.00           H  
ATOM   2088  CA  GLY   154      60.823  77.333 108.971  1.00  0.00           C  
ATOM   2089  HA2 GLY   154      61.492  77.801 109.693  1.00  0.00           H  
ATOM   2090  HA3 GLY   154      61.276  77.573 108.009  1.00  0.00           H  
ATOM   2091  C   GLY   154      59.438  77.913 108.950  1.00  0.00           C  
ATOM   2092  O   GLY   154      58.395  77.224 108.782  1.00  0.00           O  
ATOM   2093  N   TYR   155      59.462  79.217 109.313  1.00  0.00           N  
ATOM   2094  H   TYR   155      60.368  79.663 109.332  1.00  0.00           H  
ATOM   2095  CA  TYR   155      58.261  80.033 109.533  1.00  0.00           C  
ATOM   2096  HA  TYR   155      57.664  79.450 110.235  1.00  0.00           H  
ATOM   2097  CB  TYR   155      58.639  81.341 110.117  1.00  0.00           C  
ATOM   2098  HB2 TYR   155      59.191  81.875 109.343  1.00  0.00           H  
ATOM   2099  HB3 TYR   155      57.702  81.854 110.334  1.00  0.00           H  
ATOM   2100  CG  TYR   155      59.425  81.444 111.463  1.00  0.00           C  
ATOM   2101  CD1 TYR   155      60.779  81.679 111.389  1.00  0.00           C  
ATOM   2102  HD1 TYR   155      61.225  81.882 110.427  1.00  0.00           H  
ATOM   2103  CE1 TYR   155      61.575  81.679 112.575  1.00  0.00           C  
ATOM   2104  HE1 TYR   155      62.621  81.926 112.474  1.00  0.00           H  
ATOM   2105  CZ  TYR   155      60.946  81.652 113.810  1.00  0.00           C  
ATOM   2106  OH  TYR   155      61.670  81.948 114.910  1.00  0.00           O  
ATOM   2107  HH  TYR   155      61.094  81.870 115.674  1.00  0.00           H  
ATOM   2108  CE2 TYR   155      59.567  81.506 113.852  1.00  0.00           C  
ATOM   2109  HE2 TYR   155      59.048  81.504 114.799  1.00  0.00           H  
ATOM   2110  CD2 TYR   155      58.772  81.235 112.682  1.00  0.00           C  
ATOM   2111  HD2 TYR   155      57.696  81.318 112.676  1.00  0.00           H  
ATOM   2112  C   TYR   155      57.419  80.255 108.228  1.00  0.00           C  
ATOM   2113  O   TYR   155      58.035  80.515 107.206  1.00  0.00           O  
ATOM   2114  N   GLY   156      56.079  80.086 108.213  1.00  0.00           N  
ATOM   2115  H   GLY   156      55.579  80.134 107.337  1.00  0.00           H  
ATOM   2116  CA  GLY   156      55.156  79.626 109.262  1.00  0.00           C  
ATOM   2117  HA2 GLY   156      54.945  78.557 109.234  1.00  0.00           H  
ATOM   2118  HA3 GLY   156      55.560  79.791 110.261  1.00  0.00           H  
ATOM   2119  C   GLY   156      53.772  80.295 109.179  1.00  0.00           C  
ATOM   2120  O   GLY   156      53.356  80.822 108.128  1.00  0.00           O  
ATOM   2121  N   GLN   157      53.103  80.209 110.307  1.00  0.00           N  
ATOM   2122  H   GLN   157      53.613  79.824 111.089  1.00  0.00           H  
ATOM   2123  CA  GLN   157      51.753  80.705 110.537  1.00  0.00           C  
ATOM   2124  HA  GLN   157      51.458  81.363 109.719  1.00  0.00           H  
ATOM   2125  CB  GLN   157      50.832  79.564 110.495  1.00  0.00           C  
ATOM   2126  HB2 GLN   157      51.105  78.879 111.299  1.00  0.00           H  
ATOM   2127  HB3 GLN   157      49.816  79.889 110.718  1.00  0.00           H  
ATOM   2128  CG  GLN   157      50.825  78.831 109.138  1.00  0.00           C  
ATOM   2129  HG2 GLN   157      51.001  79.579 108.366  1.00  0.00           H  
ATOM   2130  HG3 GLN   157      51.616  78.091 109.017  1.00  0.00           H  
ATOM   2131  CD  GLN   157      49.543  78.101 108.869  1.00  0.00           C  
ATOM   2132  OE1 GLN   157      48.526  78.319 109.527  1.00  0.00           O  
ATOM   2133  NE2 GLN   157      49.505  77.229 107.877  1.00  0.00           N  
ATOM   2134 HE21 GLN   157      50.331  76.931 107.378  1.00  0.00           H  
ATOM   2135 HE22 GLN   157      48.693  76.661 107.685  1.00  0.00           H  
ATOM   2136  C   GLN   157      51.662  81.502 111.865  1.00  0.00           C  
ATOM   2137  O   GLN   157      52.319  81.111 112.848  1.00  0.00           O  
ATOM   2138  N   GLN   158      50.774  82.459 112.045  1.00  0.00           N  
ATOM   2139  H   GLN   158      50.682  82.764 113.003  1.00  0.00           H  
ATOM   2140  CA  GLN   158      49.949  83.036 111.004  1.00  0.00           C  
ATOM   2141  HA  GLN   158      49.567  82.189 110.434  1.00  0.00           H  
ATOM   2142  CB  GLN   158      48.781  83.842 111.655  1.00  0.00           C  
ATOM   2143  HB2 GLN   158      49.295  84.711 112.067  1.00  0.00           H  
ATOM   2144  HB3 GLN   158      48.191  84.084 110.771  1.00  0.00           H  
ATOM   2145  CG  GLN   158      47.823  83.189 112.689  1.00  0.00           C  
ATOM   2146  HG2 GLN   158      48.212  83.160 113.706  1.00  0.00           H  
ATOM   2147  HG3 GLN   158      46.944  83.830 112.744  1.00  0.00           H  
ATOM   2148  CD  GLN   158      47.455  81.791 112.274  1.00  0.00           C  
ATOM   2149  OE1 GLN   158      47.018  81.494 111.197  1.00  0.00           O  
ATOM   2150  NE2 GLN   158      47.665  80.848 113.171  1.00  0.00           N  
ATOM   2151 HE21 GLN   158      47.867  80.996 114.149  1.00  0.00           H  
ATOM   2152 HE22 GLN   158      47.512  79.920 112.802  1.00  0.00           H  
ATOM   2153  C   GLN   158      50.792  83.869 110.072  1.00  0.00           C  
ATOM   2154  O   GLN   158      51.958  84.163 110.248  1.00  0.00           O  
ATOM   2155  N   ASN   159      50.072  84.390 109.081  1.00  0.00           N  
ATOM   2156  H   ASN   159      49.070  84.266 109.094  1.00  0.00           H  
ATOM   2157  CA  ASN   159      50.661  85.303 108.020  1.00  0.00           C  
ATOM   2158  HA  ASN   159      51.282  84.690 107.367  1.00  0.00           H  
ATOM   2159  CB  ASN   159      49.559  85.865 107.072  1.00  0.00           C  
ATOM   2160  HB2 ASN   159      48.888  86.524 107.623  1.00  0.00           H  
ATOM   2161  HB3 ASN   159      50.012  86.419 106.250  1.00  0.00           H  
ATOM   2162  CG  ASN   159      48.716  84.804 106.448  1.00  0.00           C  
ATOM   2163  OD1 ASN   159      49.225  83.893 105.755  1.00  0.00           O  
ATOM   2164  ND2 ASN   159      47.459  84.785 106.668  1.00  0.00           N  
ATOM   2165 HD21 ASN   159      46.982  85.437 107.274  1.00  0.00           H  
ATOM   2166 HD22 ASN   159      46.931  84.029 106.256  1.00  0.00           H  
ATOM   2167  C   ASN   159      51.395  86.513 108.615  1.00  0.00           C  
ATOM   2168  O   ASN   159      50.936  87.123 109.578  1.00  0.00           O  
ATOM   2169  N   GLN   160      52.602  86.876 108.130  1.00  0.00           N  
ATOM   2170  H   GLN   160      52.999  87.730 108.496  1.00  0.00           H  
ATOM   2171  CA  GLN   160      53.301  86.472 106.959  1.00  0.00           C  
ATOM   2172  HA  GLN   160      53.001  85.449 106.729  1.00  0.00           H  
ATOM   2173  CB  GLN   160      52.836  87.510 105.819  1.00  0.00           C  
ATOM   2174  HB2 GLN   160      51.769  87.431 105.614  1.00  0.00           H  
ATOM   2175  HB3 GLN   160      53.096  88.527 106.115  1.00  0.00           H  
ATOM   2176  CG  GLN   160      53.583  87.190 104.470  1.00  0.00           C  
ATOM   2177  HG2 GLN   160      53.120  87.688 103.619  1.00  0.00           H  
ATOM   2178  HG3 GLN   160      54.640  87.402 104.635  1.00  0.00           H  
ATOM   2179  CD  GLN   160      53.428  85.726 104.154  1.00  0.00           C  
ATOM   2180  OE1 GLN   160      54.461  85.054 103.934  1.00  0.00           O  
ATOM   2181  NE2 GLN   160      52.276  85.107 104.086  1.00  0.00           N  
ATOM   2182 HE21 GLN   160      51.360  85.505 104.233  1.00  0.00           H  
ATOM   2183 HE22 GLN   160      52.320  84.101 104.003  1.00  0.00           H  
ATOM   2184  C   GLN   160      54.824  86.540 107.235  1.00  0.00           C  
ATOM   2185  O   GLN   160      55.325  87.628 107.594  1.00  0.00           O  
ATOM   2186  N   TYR   161      55.485  85.403 107.255  1.00  0.00           N  
ATOM   2187  H   TYR   161      55.049  84.511 107.068  1.00  0.00           H  
ATOM   2188  CA  TYR   161      56.895  85.252 107.554  1.00  0.00           C  
ATOM   2189  HA  TYR   161      57.212  86.050 108.226  1.00  0.00           H  
ATOM   2190  CB  TYR   161      57.096  83.979 108.350  1.00  0.00           C  
ATOM   2191  HB2 TYR   161      56.683  83.088 107.876  1.00  0.00           H  
ATOM   2192  HB3 TYR   161      58.169  83.815 108.261  1.00  0.00           H  
ATOM   2193  CG  TYR   161      56.659  84.168 109.793  1.00  0.00           C  
ATOM   2194  CD1 TYR   161      57.577  84.588 110.775  1.00  0.00           C  
ATOM   2195  HD1 TYR   161      58.592  84.849 110.512  1.00  0.00           H  
ATOM   2196  CE1 TYR   161      57.296  84.614 112.159  1.00  0.00           C  
ATOM   2197  HE1 TYR   161      58.066  84.857 112.876  1.00  0.00           H  
ATOM   2198  CZ  TYR   161      56.003  84.259 112.595  1.00  0.00           C  
ATOM   2199  OH  TYR   161      55.775  84.074 113.954  1.00  0.00           O  
ATOM   2200  HH  TYR   161      54.835  84.135 114.136  1.00  0.00           H  
ATOM   2201  CE2 TYR   161      55.063  83.858 111.605  1.00  0.00           C  
ATOM   2202  HE2 TYR   161      54.060  83.646 111.944  1.00  0.00           H  
ATOM   2203  CD2 TYR   161      55.318  83.865 110.210  1.00  0.00           C  
ATOM   2204  HD2 TYR   161      54.572  83.512 109.513  1.00  0.00           H  
ATOM   2205  C   TYR   161      57.762  85.437 106.278  1.00  0.00           C  
ATOM   2206  O   TYR   161      58.890  85.770 106.387  1.00  0.00           O  
ATOM   2207  N   ASN   162      57.241  85.035 105.160  1.00  0.00           N  
ATOM   2208  H   ASN   162      56.287  84.721 105.051  1.00  0.00           H  
ATOM   2209  CA  ASN   162      58.105  84.858 103.958  1.00  0.00           C  
ATOM   2210  HA  ASN   162      58.997  84.315 104.271  1.00  0.00           H  
ATOM   2211  CB  ASN   162      57.511  83.926 102.950  1.00  0.00           C  
ATOM   2212  HB2 ASN   162      56.666  84.316 102.382  1.00  0.00           H  
ATOM   2213  HB3 ASN   162      58.275  83.689 102.210  1.00  0.00           H  
ATOM   2214  CG  ASN   162      57.207  82.595 103.588  1.00  0.00           C  
ATOM   2215  OD1 ASN   162      58.102  81.719 103.486  1.00  0.00           O  
ATOM   2216  ND2 ASN   162      56.070  82.403 104.187  1.00  0.00           N  
ATOM   2217 HD21 ASN   162      55.983  81.625 104.825  1.00  0.00           H  
ATOM   2218 HD22 ASN   162      55.353  83.106 104.078  1.00  0.00           H  
ATOM   2219  C   ASN   162      58.416  86.317 103.432  1.00  0.00           C  
ATOM   2220  O   ASN   162      57.524  87.015 102.999  1.00  0.00           O  
ATOM   2221  N   SER   163      59.640  86.758 103.416  1.00  0.00           N  
ATOM   2222  H   SER   163      60.341  86.168 103.839  1.00  0.00           H  
ATOM   2223  CA  SER   163      60.136  88.027 102.869  1.00  0.00           C  
ATOM   2224  HA  SER   163      59.799  88.822 103.534  1.00  0.00           H  
ATOM   2225  CB  SER   163      61.673  87.940 102.842  1.00  0.00           C  
ATOM   2226  HB2 SER   163      62.066  87.201 102.143  1.00  0.00           H  
ATOM   2227  HB3 SER   163      62.019  88.916 102.503  1.00  0.00           H  
ATOM   2228  OG  SER   163      62.240  87.620 104.105  1.00  0.00           O  
ATOM   2229  HG  SER   163      62.388  86.673 104.158  1.00  0.00           H  
ATOM   2230  C   SER   163      59.662  88.397 101.468  1.00  0.00           C  
ATOM   2231  O   SER   163      59.625  87.534 100.602  1.00  0.00           O  
ATOM   2232  N   SER   164      59.424  89.679 101.236  1.00  0.00           N  
ATOM   2233  H   SER   164      59.431  90.324 102.012  1.00  0.00           H  
ATOM   2234  CA  SER   164      59.358  90.327  99.901  1.00  0.00           C  
ATOM   2235  HA  SER   164      59.170  91.386 100.076  1.00  0.00           H  
ATOM   2236  CB  SER   164      58.237  89.726  99.009  1.00  0.00           C  
ATOM   2237  HB2 SER   164      58.496  89.905  97.965  1.00  0.00           H  
ATOM   2238  HB3 SER   164      58.190  88.638  99.042  1.00  0.00           H  
ATOM   2239  OG  SER   164      56.961  90.242  99.427  1.00  0.00           O  
ATOM   2240  HG  SER   164      56.745  89.979 100.325  1.00  0.00           H  
ATOM   2241  C   SER   164      60.711  90.222  99.111  1.00  0.00           C  
ATOM   2242  O   SER   164      61.606  89.401  99.395  1.00  0.00           O  
ATOM   2243  N   SER   165      60.789  90.984  97.985  1.00  0.00           N  
ATOM   2244  H   SER   165      59.991  91.586  97.838  1.00  0.00           H  
ATOM   2245  CA  SER   165      61.948  90.906  97.102  1.00  0.00           C  
ATOM   2246  HA  SER   165      61.930  89.885  96.721  1.00  0.00           H  
ATOM   2247  CB  SER   165      61.872  92.009  95.999  1.00  0.00           C  
ATOM   2248  HB2 SER   165      60.922  91.968  95.467  1.00  0.00           H  
ATOM   2249  HB3 SER   165      61.919  92.993  96.465  1.00  0.00           H  
ATOM   2250  OG  SER   165      62.851  91.998  95.019  1.00  0.00           O  
ATOM   2251  HG  SER   165      62.549  92.642  94.374  1.00  0.00           H  
ATOM   2252  C   SER   165      63.262  91.228  97.788  1.00  0.00           C  
ATOM   2253  O   SER   165      63.265  91.995  98.735  1.00  0.00           O  
ATOM   2254  N   GLY   166      64.435  90.912  97.164  1.00  0.00           N  
ATOM   2255  H   GLY   166      64.390  90.233  96.417  1.00  0.00           H  
ATOM   2256  CA  GLY   166      65.753  91.302  97.568  1.00  0.00           C  
ATOM   2257  HA2 GLY   166      65.941  91.092  98.620  1.00  0.00           H  
ATOM   2258  HA3 GLY   166      66.538  90.766  97.034  1.00  0.00           H  
ATOM   2259  C   GLY   166      65.984  92.789  97.241  1.00  0.00           C  
ATOM   2260  O   GLY   166      66.599  93.631  97.964  1.00  0.00           O  
ATOM   2261  N   GLY   167      65.454  93.267  96.112  1.00  0.00           N  
ATOM   2262  H   GLY   167      64.936  92.596  95.564  1.00  0.00           H  
ATOM   2263  CA  GLY   167      65.133  94.730  95.912  1.00  0.00           C  
ATOM   2264  HA2 GLY   167      64.353  94.718  95.151  1.00  0.00           H  
ATOM   2265  HA3 GLY   167      64.840  95.241  96.829  1.00  0.00           H  
ATOM   2266  C   GLY   167      66.215  95.662  95.208  1.00  0.00           C  
ATOM   2267  O   GLY   167      67.421  95.425  95.116  1.00  0.00           O  
ATOM   2268  N   GLY   168      65.636  96.705  94.651  1.00  0.00           N  
ATOM   2269  H   GLY   168      64.633  96.823  94.658  1.00  0.00           H  
ATOM   2270  CA  GLY   168      66.330  97.527  93.648  1.00  0.00           C  
ATOM   2271  HA2 GLY   168      65.637  98.277  93.268  1.00  0.00           H  
ATOM   2272  HA3 GLY   168      67.007  98.109  94.273  1.00  0.00           H  
ATOM   2273  C   GLY   168      67.060  96.783  92.480  1.00  0.00           C  
ATOM   2274  O   GLY   168      66.675  95.673  92.197  1.00  0.00           O  
ATOM   2275  N   GLY   169      68.031  97.441  91.807  1.00  0.00           N  
ATOM   2276  H   GLY   169      68.553  96.902  91.132  1.00  0.00           H  
ATOM   2277  CA  GLY   169      68.669  98.670  92.193  1.00  0.00           C  
ATOM   2278  HA2 GLY   169      67.885  99.420  92.085  1.00  0.00           H  
ATOM   2279  HA3 GLY   169      69.002  98.557  93.225  1.00  0.00           H  
ATOM   2280  C   GLY   169      69.809  98.966  91.276  1.00  0.00           C  
ATOM   2281  O   GLY   169      70.209  98.192  90.426  1.00  0.00           O  
ATOM   2282  N   GLY   170      70.346 100.163  91.436  1.00  0.00           N  
ATOM   2283  H   GLY   170      70.044 100.748  92.202  1.00  0.00           H  
ATOM   2284  CA  GLY   170      71.436 100.665  90.601  1.00  0.00           C  
ATOM   2285  HA2 GLY   170      71.369 100.427  89.540  1.00  0.00           H  
ATOM   2286  HA3 GLY   170      71.544 101.747  90.687  1.00  0.00           H  
ATOM   2287  C   GLY   170      72.807  99.958  90.952  1.00  0.00           C  
ATOM   2288  O   GLY   170      72.894  99.326  91.969  1.00  0.00           O  
ATOM   2289  N   GLY   171      73.839 100.157  90.171  1.00  0.00           N  
ATOM   2290  H   GLY   171      74.643  99.579  90.369  1.00  0.00           H  
ATOM   2291  CA  GLY   171      73.891 100.686  88.821  1.00  0.00           C  
ATOM   2292  HA2 GLY   171      73.316 101.597  88.654  1.00  0.00           H  
ATOM   2293  HA3 GLY   171      74.962 100.876  88.742  1.00  0.00           H  
ATOM   2294  C   GLY   171      73.613  99.663  87.702  1.00  0.00           C  
ATOM   2295  O   GLY   171      72.933  98.646  87.903  1.00  0.00           O  
ATOM   2296  N   GLY   172      74.079  99.905  86.473  1.00  0.00           N  
ATOM   2297  H   GLY   172      73.983  99.187  85.769  1.00  0.00           H  
ATOM   2298  CA  GLY   172      74.789 101.092  86.007  1.00  0.00           C  
ATOM   2299  HA2 GLY   172      75.664 101.152  86.654  1.00  0.00           H  
ATOM   2300  HA3 GLY   172      75.138 100.957  84.983  1.00  0.00           H  
ATOM   2301  C   GLY   172      74.053 102.449  86.005  1.00  0.00           C  
ATOM   2302  O   GLY   172      72.866 102.560  86.363  1.00  0.00           O  
ATOM   2303  N   GLY   173      74.771 103.513  85.433  1.00  0.00           N  
ATOM   2304  H   GLY   173      75.761 103.318  85.471  1.00  0.00           H  
ATOM   2305  CA  GLY   173      74.169 104.784  84.975  1.00  0.00           C  
ATOM   2306  HA2 GLY   173      73.646 105.355  85.742  1.00  0.00           H  
ATOM   2307  HA3 GLY   173      75.019 105.400  84.684  1.00  0.00           H  
ATOM   2308  C   GLY   173      73.288 104.581  83.712  1.00  0.00           C  
ATOM   2309  O   GLY   173      73.106 103.465  83.206  1.00  0.00           O  
ATOM   2310  N   GLY   174      72.970 105.636  82.961  1.00  0.00           N  
ATOM   2311  H   GLY   174      72.692 105.298  82.050  1.00  0.00           H  
ATOM   2312  CA  GLY   174      73.338 107.083  83.093  1.00  0.00           C  
ATOM   2313  HA2 GLY   174      72.669 107.669  82.464  1.00  0.00           H  
ATOM   2314  HA3 GLY   174      73.180 107.372  84.132  1.00  0.00           H  
ATOM   2315  C   GLY   174      74.767 107.531  82.632  1.00  0.00           C  
ATOM   2316  O   GLY   174      75.628 106.663  82.445  1.00  0.00           O  
ATOM   2317  N   GLY   175      75.043 108.827  82.478  1.00  0.00           N  
ATOM   2318  H   GLY   175      74.283 109.456  82.692  1.00  0.00           H  
ATOM   2319  CA  GLY   175      76.382 109.344  82.155  1.00  0.00           C  
ATOM   2320  HA2 GLY   175      76.435 110.432  82.102  1.00  0.00           H  
ATOM   2321  HA3 GLY   175      77.116 108.989  82.879  1.00  0.00           H  
ATOM   2322  C   GLY   175      76.806 108.897  80.754  1.00  0.00           C  
ATOM   2323  O   GLY   175      77.860 108.218  80.585  1.00  0.00           O  
ATOM   2324  N   ASN   176      76.033 109.288  79.724  1.00  0.00           N  
ATOM   2325  H   ASN   176      75.240 109.900  79.856  1.00  0.00           H  
ATOM   2326  CA  ASN   176      76.000 108.825  78.334  1.00  0.00           C  
ATOM   2327  HA  ASN   176      77.008 108.891  77.923  1.00  0.00           H  
ATOM   2328  CB  ASN   176      75.478 107.319  78.292  1.00  0.00           C  
ATOM   2329  HB2 ASN   176      75.436 106.878  77.296  1.00  0.00           H  
ATOM   2330  HB3 ASN   176      76.235 106.774  78.857  1.00  0.00           H  
ATOM   2331  CG  ASN   176      74.303 107.034  79.111  1.00  0.00           C  
ATOM   2332  OD1 ASN   176      73.621 107.838  79.667  1.00  0.00           O  
ATOM   2333  ND2 ASN   176      74.053 105.767  79.226  1.00  0.00           N  
ATOM   2334 HD21 ASN   176      73.219 105.571  79.762  1.00  0.00           H  
ATOM   2335 HD22 ASN   176      74.595 105.138  78.651  1.00  0.00           H  
ATOM   2336  C   ASN   176      75.117 109.725  77.537  1.00  0.00           C  
ATOM   2337  O   ASN   176      74.365 110.478  78.134  1.00  0.00           O  
ATOM   2338  N   TYR   177      75.123 109.781  76.194  1.00  0.00           N  
ATOM   2339  H   TYR   177      75.876 109.259  75.769  1.00  0.00           H  
ATOM   2340  CA  TYR   177      74.260 110.649  75.341  1.00  0.00           C  
ATOM   2341  HA  TYR   177      74.449 111.674  75.658  1.00  0.00           H  
ATOM   2342  CB  TYR   177      74.620 110.440  73.843  1.00  0.00           C  
ATOM   2343  HB2 TYR   177      74.261 109.455  73.548  1.00  0.00           H  
ATOM   2344  HB3 TYR   177      74.023 111.169  73.295  1.00  0.00           H  
ATOM   2345  CG  TYR   177      76.073 110.619  73.459  1.00  0.00           C  
ATOM   2346  CD1 TYR   177      76.750 111.760  73.887  1.00  0.00           C  
ATOM   2347  HD1 TYR   177      76.325 112.573  74.457  1.00  0.00           H  
ATOM   2348  CE1 TYR   177      78.038 112.053  73.381  1.00  0.00           C  
ATOM   2349  HE1 TYR   177      78.634 112.909  73.659  1.00  0.00           H  
ATOM   2350  CZ  TYR   177      78.612 111.151  72.514  1.00  0.00           C  
ATOM   2351  OH  TYR   177      79.858 111.243  72.090  1.00  0.00           O  
ATOM   2352  HH  TYR   177      80.354 111.779  72.714  1.00  0.00           H  
ATOM   2353  CE2 TYR   177      77.915 110.033  71.994  1.00  0.00           C  
ATOM   2354  HE2 TYR   177      78.448 109.365  71.334  1.00  0.00           H  
ATOM   2355  CD2 TYR   177      76.682 109.674  72.578  1.00  0.00           C  
ATOM   2356  HD2 TYR   177      76.102 108.814  72.278  1.00  0.00           H  
ATOM   2357  C   TYR   177      72.772 110.199  75.488  1.00  0.00           C  
ATOM   2358  O   TYR   177      72.451 109.011  75.326  1.00  0.00           O  
ATOM   2359  N   GLY   178      71.800 111.060  75.978  1.00  0.00           N  
ATOM   2360  H   GLY   178      70.891 110.621  75.935  1.00  0.00           H  
ATOM   2361  CA  GLY   178      71.846 112.393  76.459  1.00  0.00           C  
ATOM   2362  HA2 GLY   178      70.959 112.695  77.017  1.00  0.00           H  
ATOM   2363  HA3 GLY   178      72.683 112.431  77.157  1.00  0.00           H  
ATOM   2364  C   GLY   178      71.994 113.515  75.311  1.00  0.00           C  
ATOM   2365  O   GLY   178      72.217 113.238  74.126  1.00  0.00           O  
ATOM   2366  N   GLN   179      72.210 114.696  75.780  1.00  0.00           N  
ATOM   2367  H   GLN   179      72.083 114.874  76.766  1.00  0.00           H  
ATOM   2368  CA  GLN   179      72.441 115.916  75.079  1.00  0.00           C  
ATOM   2369  HA  GLN   179      72.913 115.668  74.129  1.00  0.00           H  
ATOM   2370  CB  GLN   179      71.165 116.815  75.022  1.00  0.00           C  
ATOM   2371  HB2 GLN   179      70.751 116.923  76.025  1.00  0.00           H  
ATOM   2372  HB3 GLN   179      71.457 117.763  74.570  1.00  0.00           H  
ATOM   2373  CG  GLN   179      70.015 116.345  74.098  1.00  0.00           C  
ATOM   2374  HG2 GLN   179      69.770 115.330  74.413  1.00  0.00           H  
ATOM   2375  HG3 GLN   179      69.191 116.939  74.493  1.00  0.00           H  
ATOM   2376  CD  GLN   179      70.299 116.460  72.568  1.00  0.00           C  
ATOM   2377  OE1 GLN   179      71.436 116.400  72.086  1.00  0.00           O  
ATOM   2378  NE2 GLN   179      69.212 116.509  71.695  1.00  0.00           N  
ATOM   2379 HE21 GLN   179      68.254 116.587  72.007  1.00  0.00           H  
ATOM   2380 HE22 GLN   179      69.478 116.659  70.732  1.00  0.00           H  
ATOM   2381  C   GLN   179      73.653 116.610  75.646  1.00  0.00           C  
ATOM   2382  O   GLN   179      73.999 116.493  76.791  1.00  0.00           O  
ATOM   2383  N   ASP   180      74.378 117.430  74.877  1.00  0.00           N  
ATOM   2384  H   ASP   180      75.118 117.940  75.337  1.00  0.00           H  
ATOM   2385  CA  ASP   180      74.107 117.927  73.533  1.00  0.00           C  
ATOM   2386  HA  ASP   180      73.058 117.799  73.265  1.00  0.00           H  
ATOM   2387  CB  ASP   180      74.425 119.417  73.588  1.00  0.00           C  
ATOM   2388  HB2 ASP   180      73.791 119.915  74.321  1.00  0.00           H  
ATOM   2389  HB3 ASP   180      75.457 119.547  73.915  1.00  0.00           H  
ATOM   2390  CG  ASP   180      74.297 120.151  72.226  1.00  0.00           C  
ATOM   2391  OD1 ASP   180      74.964 121.238  72.111  1.00  0.00           O  
ATOM   2392  OD2 ASP   180      73.590 119.695  71.300  1.00  0.00           O  
ATOM   2393  C   ASP   180      74.935 117.201  72.532  1.00  0.00           C  
ATOM   2394  O   ASP   180      76.169 117.205  72.557  1.00  0.00           O  
ATOM   2395  N   GLN   181      74.263 116.503  71.604  1.00  0.00           N  
ATOM   2396  H   GLN   181      73.257 116.558  71.543  1.00  0.00           H  
ATOM   2397  CA  GLN   181      74.905 115.610  70.653  1.00  0.00           C  
ATOM   2398  HA  GLN   181      75.834 116.040  70.277  1.00  0.00           H  
ATOM   2399  CB  GLN   181      75.141 114.252  71.323  1.00  0.00           C  
ATOM   2400  HB2 GLN   181      76.000 114.469  71.958  1.00  0.00           H  
ATOM   2401  HB3 GLN   181      74.281 114.013  71.949  1.00  0.00           H  
ATOM   2402  CG  GLN   181      75.555 112.994  70.597  1.00  0.00           C  
ATOM   2403  HG2 GLN   181      75.508 112.053  71.144  1.00  0.00           H  
ATOM   2404  HG3 GLN   181      74.826 112.887  69.793  1.00  0.00           H  
ATOM   2405  CD  GLN   181      76.861 113.098  69.848  1.00  0.00           C  
ATOM   2406  OE1 GLN   181      77.580 114.109  69.809  1.00  0.00           O  
ATOM   2407  NE2 GLN   181      77.305 112.032  69.234  1.00  0.00           N  
ATOM   2408 HE21 GLN   181      76.881 111.137  69.432  1.00  0.00           H  
ATOM   2409 HE22 GLN   181      78.103 112.051  68.615  1.00  0.00           H  
ATOM   2410  C   GLN   181      73.982 115.348  69.452  1.00  0.00           C  
ATOM   2411  O   GLN   181      74.390 114.989  68.336  1.00  0.00           O  
ATOM   2412  N   SER   182      72.714 115.708  69.631  1.00  0.00           N  
ATOM   2413  H   SER   182      72.353 115.997  70.529  1.00  0.00           H  
ATOM   2414  CA  SER   182      71.787 115.669  68.528  1.00  0.00           C  
ATOM   2415  HA  SER   182      72.196 115.198  67.634  1.00  0.00           H  
ATOM   2416  CB  SER   182      70.559 114.741  68.860  1.00  0.00           C  
ATOM   2417  HB2 SER   182      70.863 113.697  68.940  1.00  0.00           H  
ATOM   2418  HB3 SER   182      70.212 115.069  69.839  1.00  0.00           H  
ATOM   2419  OG  SER   182      69.581 114.919  67.872  1.00  0.00           O  
ATOM   2420  HG  SER   182      68.976 115.622  68.116  1.00  0.00           H  
ATOM   2421  C   SER   182      71.336 117.073  68.263  1.00  0.00           C  
ATOM   2422  O   SER   182      70.727 117.563  69.170  1.00  0.00           O  
ATOM   2423  N   SER   183      71.585 117.791  67.193  1.00  0.00           N  
ATOM   2424  H   SER   183      71.198 118.723  67.237  1.00  0.00           H  
ATOM   2425  CA  SER   183      72.285 117.426  66.033  1.00  0.00           C  
ATOM   2426  HA  SER   183      71.863 116.464  65.742  1.00  0.00           H  
ATOM   2427  CB  SER   183      72.016 118.460  64.925  1.00  0.00           C  
ATOM   2428  HB2 SER   183      72.262 119.492  65.173  1.00  0.00           H  
ATOM   2429  HB3 SER   183      72.641 118.396  64.034  1.00  0.00           H  
ATOM   2430  OG  SER   183      70.638 118.295  64.639  1.00  0.00           O  
ATOM   2431  HG  SER   183      70.126 118.816  65.262  1.00  0.00           H  
ATOM   2432  C   SER   183      73.789 117.175  66.105  1.00  0.00           C  
ATOM   2433  O   SER   183      74.503 117.679  66.907  1.00  0.00           O  
ATOM   2434  N   MET   184      74.313 116.448  65.065  1.00  0.00           N  
ATOM   2435  H   MET   184      73.670 116.003  64.425  1.00  0.00           H  
ATOM   2436  CA  MET   184      75.736 116.257  64.752  1.00  0.00           C  
ATOM   2437  HA  MET   184      76.181 115.674  65.559  1.00  0.00           H  
ATOM   2438  CB  MET   184      75.722 115.249  63.545  1.00  0.00           C  
ATOM   2439  HB2 MET   184      74.980 114.493  63.803  1.00  0.00           H  
ATOM   2440  HB3 MET   184      75.528 115.676  62.561  1.00  0.00           H  
ATOM   2441  CG  MET   184      77.063 114.533  63.438  1.00  0.00           C  
ATOM   2442  HG2 MET   184      77.831 115.282  63.630  1.00  0.00           H  
ATOM   2443  HG3 MET   184      77.130 113.952  64.358  1.00  0.00           H  
ATOM   2444  SD  MET   184      77.369 113.302  62.099  1.00  0.00           S  
ATOM   2445  CE  MET   184      79.082 113.016  62.526  1.00  0.00           C  
ATOM   2446  HE1 MET   184      79.471 112.465  61.670  1.00  0.00           H  
ATOM   2447  HE2 MET   184      79.602 113.974  62.547  1.00  0.00           H  
ATOM   2448  HE3 MET   184      79.171 112.456  63.457  1.00  0.00           H  
ATOM   2449  C   MET   184      76.497 117.560  64.483  1.00  0.00           C  
ATOM   2450  O   MET   184      76.534 118.072  63.358  1.00  0.00           O  
ATOM   2451  N   SER   185      77.093 118.099  65.565  1.00  0.00           N  
ATOM   2452  H   SER   185      77.089 117.556  66.417  1.00  0.00           H  
ATOM   2453  CA  SER   185      77.852 119.369  65.598  1.00  0.00           C  
ATOM   2454  HA  SER   185      77.226 120.167  65.196  1.00  0.00           H  
ATOM   2455  CB  SER   185      78.333 119.575  66.994  1.00  0.00           C  
ATOM   2456  HB2 SER   185      78.697 120.585  67.185  1.00  0.00           H  
ATOM   2457  HB3 SER   185      77.584 119.439  67.774  1.00  0.00           H  
ATOM   2458  OG  SER   185      79.252 118.507  67.321  1.00  0.00           O  
ATOM   2459  HG  SER   185      78.841 117.783  67.799  1.00  0.00           H  
ATOM   2460  C   SER   185      78.995 119.660  64.608  1.00  0.00           C  
ATOM   2461  O   SER   185      79.569 118.780  63.948  1.00  0.00           O  
ATOM   2462  N   SER   186      79.520 120.890  64.528  1.00  0.00           N  
ATOM   2463  H   SER   186      79.190 121.626  65.137  1.00  0.00           H  
ATOM   2464  CA  SER   186      80.305 121.362  63.352  1.00  0.00           C  
ATOM   2465  HA  SER   186      79.797 120.919  62.495  1.00  0.00           H  
ATOM   2466  CB  SER   186      80.141 122.901  63.370  1.00  0.00           C  
ATOM   2467  HB2 SER   186      79.096 123.209  63.363  1.00  0.00           H  
ATOM   2468  HB3 SER   186      80.619 123.161  64.315  1.00  0.00           H  
ATOM   2469  OG  SER   186      80.756 123.522  62.220  1.00  0.00           O  
ATOM   2470  HG  SER   186      80.253 123.496  61.402  1.00  0.00           H  
ATOM   2471  C   SER   186      81.752 120.825  63.371  1.00  0.00           C  
ATOM   2472  O   SER   186      82.395 120.862  64.452  1.00  0.00           O  
ATOM   2473  N   GLY   187      82.268 120.453  62.256  1.00  0.00           N  
ATOM   2474  H   GLY   187      83.236 120.167  62.307  1.00  0.00           H  
ATOM   2475  CA  GLY   187      81.665 120.249  60.890  1.00  0.00           C  
ATOM   2476  HA2 GLY   187      81.229 119.260  60.751  1.00  0.00           H  
ATOM   2477  HA3 GLY   187      80.817 120.929  60.812  1.00  0.00           H  
ATOM   2478  C   GLY   187      82.666 120.528  59.758  1.00  0.00           C  
ATOM   2479  O   GLY   187      83.805 120.597  60.096  1.00  0.00           O  
ATOM   2480  N   GLY   188      82.259 120.502  58.497  1.00  0.00           N  
ATOM   2481  H   GLY   188      81.296 120.238  58.346  1.00  0.00           H  
ATOM   2482  CA  GLY   188      83.062 120.740  57.240  1.00  0.00           C  
ATOM   2483  HA2 GLY   188      82.701 121.627  56.719  1.00  0.00           H  
ATOM   2484  HA3 GLY   188      84.121 120.926  57.421  1.00  0.00           H  
ATOM   2485  C   GLY   188      82.952 119.528  56.278  1.00  0.00           C  
ATOM   2486  O   GLY   188      82.006 118.752  56.372  1.00  0.00           O  
ATOM   2487  N   GLY   189      83.777 119.412  55.239  1.00  0.00           N  
ATOM   2488  H   GLY   189      83.630 118.629  54.618  1.00  0.00           H  
ATOM   2489  CA  GLY   189      84.770 120.379  54.815  1.00  0.00           C  
ATOM   2490  HA2 GLY   189      85.165 120.121  53.832  1.00  0.00           H  
ATOM   2491  HA3 GLY   189      84.416 121.409  54.780  1.00  0.00           H  
ATOM   2492  C   GLY   189      86.074 120.382  55.659  1.00  0.00           C  
ATOM   2493  O   GLY   189      86.193 119.629  56.619  1.00  0.00           O  
ATOM   2494  N   SER   190      86.919 121.335  55.319  1.00  0.00           N  
ATOM   2495  H   SER   190      86.757 122.033  54.608  1.00  0.00           H  
ATOM   2496  CA  SER   190      88.072 121.681  56.157  1.00  0.00           C  
ATOM   2497  HA  SER   190      88.798 120.877  56.038  1.00  0.00           H  
ATOM   2498  CB  SER   190      88.876 122.901  55.694  1.00  0.00           C  
ATOM   2499  HB2 SER   190      88.493 123.838  56.098  1.00  0.00           H  
ATOM   2500  HB3 SER   190      89.919 122.677  55.917  1.00  0.00           H  
ATOM   2501  OG  SER   190      88.800 122.990  54.280  1.00  0.00           O  
ATOM   2502  HG  SER   190      89.530 122.616  53.782  1.00  0.00           H  
ATOM   2503  C   SER   190      87.694 121.940  57.593  1.00  0.00           C  
ATOM   2504  O   SER   190      86.654 122.533  57.828  1.00  0.00           O  
ATOM   2505  N   GLY   191      88.527 121.553  58.567  1.00  0.00           N  
ATOM   2506  H   GLY   191      88.381 121.937  59.489  1.00  0.00           H  
ATOM   2507  CA  GLY   191      89.657 120.621  58.584  1.00  0.00           C  
ATOM   2508  HA2 GLY   191      89.816 120.321  59.620  1.00  0.00           H  
ATOM   2509  HA3 GLY   191      89.418 119.918  57.787  1.00  0.00           H  
ATOM   2510  C   GLY   191      90.998 121.350  58.191  1.00  0.00           C  
ATOM   2511  O   GLY   191      91.044 122.575  58.145  1.00  0.00           O  
ATOM   2512  N   GLY   192      92.077 120.619  58.005  1.00  0.00           N  
ATOM   2513  H   GLY   192      91.979 119.647  58.261  1.00  0.00           H  
ATOM   2514  CA  GLY   192      93.428 121.078  57.749  1.00  0.00           C  
ATOM   2515  HA2 GLY   192      93.676 121.893  58.428  1.00  0.00           H  
ATOM   2516  HA3 GLY   192      94.137 120.286  57.990  1.00  0.00           H  
ATOM   2517  C   GLY   192      93.547 121.539  56.271  1.00  0.00           C  
ATOM   2518  O   GLY   192      92.643 121.500  55.496  1.00  0.00           O  
ATOM   2519  N   GLY   193      94.796 121.855  55.919  1.00  0.00           N  
ATOM   2520  H   GLY   193      95.434 121.840  56.702  1.00  0.00           H  
ATOM   2521  CA  GLY   193      95.182 122.563  54.672  1.00  0.00           C  
ATOM   2522  HA2 GLY   193      96.252 122.763  54.616  1.00  0.00           H  
ATOM   2523  HA3 GLY   193      94.840 121.970  53.824  1.00  0.00           H  
ATOM   2524  C   GLY   193      94.528 123.949  54.526  1.00  0.00           C  
ATOM   2525  O   GLY   193      94.117 124.516  55.531  1.00  0.00           O  
ATOM   2526  N   TYR   194      94.413 124.395  53.290  1.00  0.00           N  
ATOM   2527  H   TYR   194      94.717 123.792  52.539  1.00  0.00           H  
ATOM   2528  CA  TYR   194      93.611 125.551  52.876  1.00  0.00           C  
ATOM   2529  HA  TYR   194      93.386 126.217  53.709  1.00  0.00           H  
ATOM   2530  CB  TYR   194      94.550 126.388  51.960  1.00  0.00           C  
ATOM   2531  HB2 TYR   194      95.026 125.823  51.158  1.00  0.00           H  
ATOM   2532  HB3 TYR   194      93.924 127.148  51.493  1.00  0.00           H  
ATOM   2533  CG  TYR   194      95.596 127.071  52.735  1.00  0.00           C  
ATOM   2534  CD1 TYR   194      95.331 128.375  53.242  1.00  0.00           C  
ATOM   2535  HD1 TYR   194      94.338 128.798  53.281  1.00  0.00           H  
ATOM   2536  CE1 TYR   194      96.348 129.016  53.951  1.00  0.00           C  
ATOM   2537  HE1 TYR   194      96.085 129.890  54.529  1.00  0.00           H  
ATOM   2538  CZ  TYR   194      97.648 128.461  54.154  1.00  0.00           C  
ATOM   2539  OH  TYR   194      98.598 129.009  54.894  1.00  0.00           O  
ATOM   2540  HH  TYR   194      99.418 128.579  54.641  1.00  0.00           H  
ATOM   2541  CE2 TYR   194      97.870 127.121  53.674  1.00  0.00           C  
ATOM   2542  HE2 TYR   194      98.856 126.691  53.773  1.00  0.00           H  
ATOM   2543  CD2 TYR   194      96.862 126.481  52.955  1.00  0.00           C  
ATOM   2544  HD2 TYR   194      97.057 125.515  52.512  1.00  0.00           H  
ATOM   2545  C   TYR   194      92.352 125.022  52.149  1.00  0.00           C  
ATOM   2546  O   TYR   194      92.385 124.324  51.147  1.00  0.00           O  
ATOM   2547  N   GLY   195      91.128 125.315  52.616  1.00  0.00           N  
ATOM   2548  H   GLY   195      90.287 125.101  52.099  1.00  0.00           H  
ATOM   2549  CA  GLY   195      90.846 125.852  53.943  1.00  0.00           C  
ATOM   2550  HA2 GLY   195      90.965 125.030  54.649  1.00  0.00           H  
ATOM   2551  HA3 GLY   195      91.522 126.654  54.238  1.00  0.00           H  
ATOM   2552  C   GLY   195      89.471 126.428  54.095  1.00  0.00           C  
ATOM   2553  O   GLY   195      88.532 126.201  53.297  1.00  0.00           O  
ATOM   2554  N   ASN   196      89.181 127.051  55.262  1.00  0.00           N  
ATOM   2555  H   ASN   196      89.901 126.976  55.966  1.00  0.00           H  
ATOM   2556  CA  ASN   196      87.906 127.532  55.688  1.00  0.00           C  
ATOM   2557  HA  ASN   196      87.308 126.657  55.945  1.00  0.00           H  
ATOM   2558  CB  ASN   196      88.085 128.358  56.936  1.00  0.00           C  
ATOM   2559  HB2 ASN   196      88.636 127.781  57.678  1.00  0.00           H  
ATOM   2560  HB3 ASN   196      88.699 129.210  56.645  1.00  0.00           H  
ATOM   2561  CG  ASN   196      86.722 128.841  57.544  1.00  0.00           C  
ATOM   2562  OD1 ASN   196      85.788 128.065  57.640  1.00  0.00           O  
ATOM   2563  ND2 ASN   196      86.621 130.004  58.064  1.00  0.00           N  
ATOM   2564 HD21 ASN   196      85.759 130.175  58.563  1.00  0.00           H  
ATOM   2565 HD22 ASN   196      87.403 130.633  58.179  1.00  0.00           H  
ATOM   2566  C   ASN   196      86.987 128.325  54.657  1.00  0.00           C  
ATOM   2567  O   ASN   196      87.571 129.203  54.016  1.00  0.00           O  
ATOM   2568  N   GLN   197      85.751 128.121  54.513  1.00  0.00           N  
ATOM   2569  H   GLN   197      85.307 127.362  55.010  1.00  0.00           H  
ATOM   2570  CA  GLN   197      84.820 129.015  53.856  1.00  0.00           C  
ATOM   2571  HA  GLN   197      85.356 129.877  53.458  1.00  0.00           H  
ATOM   2572  CB  GLN   197      84.160 128.294  52.631  1.00  0.00           C  
ATOM   2573  HB2 GLN   197      83.783 127.366  53.061  1.00  0.00           H  
ATOM   2574  HB3 GLN   197      83.397 128.935  52.188  1.00  0.00           H  
ATOM   2575  CG  GLN   197      85.196 128.037  51.578  1.00  0.00           C  
ATOM   2576  HG2 GLN   197      86.169 127.641  51.869  1.00  0.00           H  
ATOM   2577  HG3 GLN   197      84.796 127.370  50.815  1.00  0.00           H  
ATOM   2578  CD  GLN   197      85.412 129.137  50.563  1.00  0.00           C  
ATOM   2579  OE1 GLN   197      84.679 130.125  50.532  1.00  0.00           O  
ATOM   2580  NE2 GLN   197      86.460 129.071  49.793  1.00  0.00           N  
ATOM   2581 HE21 GLN   197      87.147 128.349  49.955  1.00  0.00           H  
ATOM   2582 HE22 GLN   197      86.427 129.576  48.919  1.00  0.00           H  
ATOM   2583  C   GLN   197      83.654 129.633  54.657  1.00  0.00           C  
ATOM   2584  O   GLN   197      82.777 130.367  54.179  1.00  0.00           O  
ATOM   2585  N   ASP   198      83.495 129.080  55.899  1.00  0.00           N  
ATOM   2586  H   ASP   198      84.247 128.479  56.206  1.00  0.00           H  
ATOM   2587  CA  ASP   198      82.396 129.465  56.819  1.00  0.00           C  
ATOM   2588  HA  ASP   198      81.485 129.217  56.273  1.00  0.00           H  
ATOM   2589  CB  ASP   198      82.456 128.659  58.078  1.00  0.00           C  
ATOM   2590  HB2 ASP   198      83.165 129.043  58.812  1.00  0.00           H  
ATOM   2591  HB3 ASP   198      81.505 128.745  58.604  1.00  0.00           H  
ATOM   2592  CG  ASP   198      82.662 127.145  57.869  1.00  0.00           C  
ATOM   2593  OD1 ASP   198      82.263 126.666  56.757  1.00  0.00           O  
ATOM   2594  OD2 ASP   198      83.165 126.407  58.695  1.00  0.00           O  
ATOM   2595  C   ASP   198      82.393 130.948  57.201  1.00  0.00           C  
ATOM   2596  O   ASP   198      83.505 131.519  57.361  1.00  0.00           O  
ATOM   2597  N   GLN   199      81.263 131.655  57.251  1.00  0.00           N  
ATOM   2598  H   GLN   199      80.409 131.129  57.130  1.00  0.00           H  
ATOM   2599  CA  GLN   199      81.036 133.062  57.304  1.00  0.00           C  
ATOM   2600  HA  GLN   199      81.391 133.586  56.417  1.00  0.00           H  
ATOM   2601  CB  GLN   199      79.596 133.368  57.746  1.00  0.00           C  
ATOM   2602  HB2 GLN   199      79.499 133.184  58.816  1.00  0.00           H  
ATOM   2603  HB3 GLN   199      79.532 134.445  57.591  1.00  0.00           H  
ATOM   2604  CG  GLN   199      78.480 132.726  56.897  1.00  0.00           C  
ATOM   2605  HG2 GLN   199      78.523 131.645  57.030  1.00  0.00           H  
ATOM   2606  HG3 GLN   199      77.559 133.076  57.362  1.00  0.00           H  
ATOM   2607  CD  GLN   199      78.446 133.324  55.515  1.00  0.00           C  
ATOM   2608  OE1 GLN   199      79.347 133.864  54.933  1.00  0.00           O  
ATOM   2609  NE2 GLN   199      77.287 133.385  54.857  1.00  0.00           N  
ATOM   2610 HE21 GLN   199      76.434 132.933  55.155  1.00  0.00           H  
ATOM   2611 HE22 GLN   199      77.256 133.844  53.958  1.00  0.00           H  
ATOM   2612  C   GLN   199      81.937 133.585  58.473  1.00  0.00           C  
ATOM   2613  O   GLN   199      81.786 133.171  59.634  1.00  0.00           O  
ATOM   2614  N   SER   200      82.848 134.525  58.290  1.00  0.00           N  
ATOM   2615  H   SER   200      83.538 134.652  59.016  1.00  0.00           H  
ATOM   2616  CA  SER   200      83.006 135.438  57.149  1.00  0.00           C  
ATOM   2617  HA  SER   200      82.028 135.580  56.690  1.00  0.00           H  
ATOM   2618  CB  SER   200      83.294 136.803  57.791  1.00  0.00           C  
ATOM   2619  HB2 SER   200      84.126 136.849  58.495  1.00  0.00           H  
ATOM   2620  HB3 SER   200      83.397 137.570  57.023  1.00  0.00           H  
ATOM   2621  OG  SER   200      82.112 137.096  58.578  1.00  0.00           O  
ATOM   2622  HG  SER   200      81.419 137.236  57.928  1.00  0.00           H  
ATOM   2623  C   SER   200      84.114 135.098  56.110  1.00  0.00           C  
ATOM   2624  O   SER   200      84.678 136.006  55.540  1.00  0.00           O  
ATOM   2625  N   GLY   201      84.398 133.835  55.966  1.00  0.00           N  
ATOM   2626  H   GLY   201      83.891 133.133  56.485  1.00  0.00           H  
ATOM   2627  CA  GLY   201      85.593 133.312  55.265  1.00  0.00           C  
ATOM   2628  HA2 GLY   201      86.471 133.946  55.380  1.00  0.00           H  
ATOM   2629  HA3 GLY   201      85.739 132.299  55.641  1.00  0.00           H  
ATOM   2630  C   GLY   201      85.439 133.212  53.733  1.00  0.00           C  
ATOM   2631  O   GLY   201      84.542 133.832  53.153  1.00  0.00           O  
ATOM   2632  N   GLY   202      86.346 132.586  52.971  1.00  0.00           N  
ATOM   2633  H   GLY   202      86.209 132.801  51.994  1.00  0.00           H  
ATOM   2634  CA  GLY   202      87.765 132.312  53.352  1.00  0.00           C  
ATOM   2635  HA2 GLY   202      87.739 131.771  54.297  1.00  0.00           H  
ATOM   2636  HA3 GLY   202      88.249 131.643  52.640  1.00  0.00           H  
ATOM   2637  C   GLY   202      88.661 133.530  53.652  1.00  0.00           C  
ATOM   2638  O   GLY   202      88.186 134.606  53.901  1.00  0.00           O  
ATOM   2639  N   GLY   203      89.982 133.446  53.568  1.00  0.00           N  
ATOM   2640  H   GLY   203      90.487 134.320  53.527  1.00  0.00           H  
ATOM   2641  CA  GLY   203      90.878 132.270  53.541  1.00  0.00           C  
ATOM   2642  HA2 GLY   203      90.488 131.494  52.883  1.00  0.00           H  
ATOM   2643  HA3 GLY   203      91.848 132.407  53.062  1.00  0.00           H  
ATOM   2644  C   GLY   203      90.943 131.646  54.932  1.00  0.00           C  
ATOM   2645  O   GLY   203      90.232 132.019  55.887  1.00  0.00           O  
ATOM   2646  N   GLY   204      91.958 130.752  55.049  1.00  0.00           N  
ATOM   2647  H   GLY   204      92.373 130.411  54.193  1.00  0.00           H  
ATOM   2648  CA  GLY   204      92.165 130.069  56.355  1.00  0.00           C  
ATOM   2649  HA2 GLY   204      92.669 130.663  57.117  1.00  0.00           H  
ATOM   2650  HA3 GLY   204      91.182 129.760  56.711  1.00  0.00           H  
ATOM   2651  C   GLY   204      92.998 128.812  56.220  1.00  0.00           C  
ATOM   2652  O   GLY   204      93.123 128.226  55.124  1.00  0.00           O  
ATOM   2653  N   SER   205      93.691 128.414  57.242  1.00  0.00           N  
ATOM   2654  H   SER   205      94.192 127.541  57.160  1.00  0.00           H  
ATOM   2655  CA  SER   205      93.891 129.053  58.564  1.00  0.00           C  
ATOM   2656  HA  SER   205      93.789 130.137  58.514  1.00  0.00           H  
ATOM   2657  CB  SER   205      92.844 128.559  59.610  1.00  0.00           C  
ATOM   2658  HB2 SER   205      92.805 127.476  59.721  1.00  0.00           H  
ATOM   2659  HB3 SER   205      93.081 129.081  60.537  1.00  0.00           H  
ATOM   2660  OG  SER   205      91.464 128.969  59.280  1.00  0.00           O  
ATOM   2661  HG  SER   205      91.322 129.801  59.738  1.00  0.00           H  
ATOM   2662  C   SER   205      95.284 128.826  59.073  1.00  0.00           C  
ATOM   2663  O   SER   205      95.464 127.844  59.765  1.00  0.00           O  
ATOM   2664  N   GLY   206      96.333 129.560  58.533  1.00  0.00           N  
ATOM   2665  H   GLY   206      96.208 130.420  58.018  1.00  0.00           H  
ATOM   2666  CA  GLY   206      97.717 129.029  58.549  1.00  0.00           C  
ATOM   2667  HA2 GLY   206      97.548 127.990  58.266  1.00  0.00           H  
ATOM   2668  HA3 GLY   206      98.305 129.684  57.905  1.00  0.00           H  
ATOM   2669  C   GLY   206      98.555 129.085  59.868  1.00  0.00           C  
ATOM   2670  O   GLY   206      98.306 129.927  60.768  1.00  0.00           O  
ATOM   2671  N   GLY   207      99.508 128.204  60.059  1.00  0.00           N  
ATOM   2672  H   GLY   207      99.987 128.273  60.946  1.00  0.00           H  
ATOM   2673  CA  GLY   207     100.150 127.281  59.114  1.00  0.00           C  
ATOM   2674  HA2 GLY   207     100.893 126.685  59.643  1.00  0.00           H  
ATOM   2675  HA3 GLY   207      99.341 126.660  58.729  1.00  0.00           H  
ATOM   2676  C   GLY   207     100.975 127.996  58.000  1.00  0.00           C  
ATOM   2677  O   GLY   207     100.987 129.227  57.917  1.00  0.00           O  
ATOM   2678  N   TYR   208     101.745 127.182  57.361  1.00  0.00           N  
ATOM   2679  H   TYR   208     101.799 126.186  57.516  1.00  0.00           H  
ATOM   2680  CA  TYR   208     102.722 127.682  56.431  1.00  0.00           C  
ATOM   2681  HA  TYR   208     103.124 128.607  56.843  1.00  0.00           H  
ATOM   2682  CB  TYR   208     103.884 126.603  56.308  1.00  0.00           C  
ATOM   2683  HB2 TYR   208     104.044 126.204  57.309  1.00  0.00           H  
ATOM   2684  HB3 TYR   208     103.450 125.721  55.837  1.00  0.00           H  
ATOM   2685  CG  TYR   208     105.095 127.098  55.575  1.00  0.00           C  
ATOM   2686  CD1 TYR   208     106.029 127.929  56.255  1.00  0.00           C  
ATOM   2687  HD1 TYR   208     105.843 128.260  57.266  1.00  0.00           H  
ATOM   2688  CE1 TYR   208     107.194 128.365  55.690  1.00  0.00           C  
ATOM   2689  HE1 TYR   208     107.927 128.852  56.317  1.00  0.00           H  
ATOM   2690  CZ  TYR   208     107.509 128.067  54.349  1.00  0.00           C  
ATOM   2691  OH  TYR   208     108.650 128.549  53.800  1.00  0.00           O  
ATOM   2692  HH  TYR   208     109.014 127.993  53.108  1.00  0.00           H  
ATOM   2693  CE2 TYR   208     106.683 127.092  53.691  1.00  0.00           C  
ATOM   2694  HE2 TYR   208     106.815 126.764  52.671  1.00  0.00           H  
ATOM   2695  CD2 TYR   208     105.437 126.736  54.239  1.00  0.00           C  
ATOM   2696  HD2 TYR   208     104.778 126.059  53.716  1.00  0.00           H  
ATOM   2697  C   TYR   208     102.091 127.969  55.026  1.00  0.00           C  
ATOM   2698  O   TYR   208     101.069 127.443  54.681  1.00  0.00           O  
ATOM   2699  N   GLY   209     102.623 128.934  54.286  1.00  0.00           N  
ATOM   2700  H   GLY   209     103.479 129.377  54.589  1.00  0.00           H  
ATOM   2701  CA  GLY   209     102.093 129.413  53.048  1.00  0.00           C  
ATOM   2702  HA2 GLY   209     101.031 129.631  53.159  1.00  0.00           H  
ATOM   2703  HA3 GLY   209     102.583 130.356  52.805  1.00  0.00           H  
ATOM   2704  C   GLY   209     102.241 128.396  51.907  1.00  0.00           C  
ATOM   2705  O   GLY   209     102.689 127.299  52.103  1.00  0.00           O  
ATOM   2706  N   GLN   210     101.864 128.771  50.656  1.00  0.00           N  
ATOM   2707  H   GLN   210     102.152 128.143  49.919  1.00  0.00           H  
ATOM   2708  CA  GLN   210     101.261 130.035  50.124  1.00  0.00           C  
ATOM   2709  HA  GLN   210     101.212 129.942  49.039  1.00  0.00           H  
ATOM   2710  CB  GLN   210      99.778 130.305  50.580  1.00  0.00           C  
ATOM   2711  HB2 GLN   210      99.710 130.630  51.618  1.00  0.00           H  
ATOM   2712  HB3 GLN   210      99.345 131.152  50.048  1.00  0.00           H  
ATOM   2713  CG  GLN   210      98.938 129.068  50.198  1.00  0.00           C  
ATOM   2714  HG2 GLN   210      99.204 128.748  49.191  1.00  0.00           H  
ATOM   2715  HG3 GLN   210      99.171 128.296  50.931  1.00  0.00           H  
ATOM   2716  CD  GLN   210      97.431 129.313  50.173  1.00  0.00           C  
ATOM   2717  OE1 GLN   210      96.894 130.256  50.589  1.00  0.00           O  
ATOM   2718  NE2 GLN   210      96.718 128.464  49.513  1.00  0.00           N  
ATOM   2719 HE21 GLN   210      95.785 128.791  49.307  1.00  0.00           H  
ATOM   2720 HE22 GLN   210      97.191 127.646  49.157  1.00  0.00           H  
ATOM   2721  C   GLN   210     102.181 131.220  50.205  1.00  0.00           C  
ATOM   2722  O   GLN   210     101.840 132.367  50.558  1.00  0.00           O  
ATOM   2723  N   GLN   211     103.370 130.929  49.726  1.00  0.00           N  
ATOM   2724  H   GLN   211     103.542 129.940  49.614  1.00  0.00           H  
ATOM   2725  CA  GLN   211     104.324 131.963  49.228  1.00  0.00           C  
ATOM   2726  HA  GLN   211     103.896 132.926  49.506  1.00  0.00           H  
ATOM   2727  CB  GLN   211     105.670 132.060  49.985  1.00  0.00           C  
ATOM   2728  HB2 GLN   211     106.381 131.369  49.531  1.00  0.00           H  
ATOM   2729  HB3 GLN   211     106.063 133.072  49.892  1.00  0.00           H  
ATOM   2730  CG  GLN   211     105.640 131.774  51.513  1.00  0.00           C  
ATOM   2731  HG2 GLN   211     106.405 132.339  52.045  1.00  0.00           H  
ATOM   2732  HG3 GLN   211     104.677 132.129  51.881  1.00  0.00           H  
ATOM   2733  CD  GLN   211     105.894 130.317  51.918  1.00  0.00           C  
ATOM   2734  OE1 GLN   211     106.287 129.461  51.106  1.00  0.00           O  
ATOM   2735  NE2 GLN   211     105.542 130.037  53.148  1.00  0.00           N  
ATOM   2736 HE21 GLN   211     105.305 130.709  53.864  1.00  0.00           H  
ATOM   2737 HE22 GLN   211     105.732 129.104  53.484  1.00  0.00           H  
ATOM   2738  C   GLN   211     104.550 131.933  47.656  1.00  0.00           C  
ATOM   2739  O   GLN   211     104.394 130.870  47.085  1.00  0.00           O  
ATOM   2740  N   ASP   212     105.012 133.072  47.075  1.00  0.00           N  
ATOM   2741  H   ASP   212     105.176 133.890  47.645  1.00  0.00           H  
ATOM   2742  CA  ASP   212     105.169 133.097  45.636  1.00  0.00           C  
ATOM   2743  HA  ASP   212     105.657 132.161  45.363  1.00  0.00           H  
ATOM   2744  CB  ASP   212     103.764 133.155  45.001  1.00  0.00           C  
ATOM   2745  HB2 ASP   212     103.021 132.580  45.553  1.00  0.00           H  
ATOM   2746  HB3 ASP   212     103.383 134.176  45.010  1.00  0.00           H  
ATOM   2747  CG  ASP   212     103.778 132.671  43.535  1.00  0.00           C  
ATOM   2748  OD1 ASP   212     102.926 133.138  42.760  1.00  0.00           O  
ATOM   2749  OD2 ASP   212     104.702 131.909  43.142  1.00  0.00           O  
ATOM   2750  C   ASP   212     106.101 134.296  45.161  1.00  0.00           C  
ATOM   2751  O   ASP   212     105.626 135.258  44.503  1.00  0.00           O  
ATOM   2752  N   ARG   213     107.351 134.291  45.652  1.00  0.00           N  
ATOM   2753  H   ARG   213     107.600 133.468  46.181  1.00  0.00           H  
ATOM   2754  CA  ARG   213     108.282 135.343  45.314  1.00  0.00           C  
ATOM   2755  HA  ARG   213     107.822 136.217  45.777  1.00  0.00           H  
ATOM   2756  CB  ARG   213     109.600 135.083  46.019  1.00  0.00           C  
ATOM   2757  HB2 ARG   213     109.990 134.103  45.744  1.00  0.00           H  
ATOM   2758  HB3 ARG   213     110.366 135.669  45.512  1.00  0.00           H  
ATOM   2759  CG  ARG   213     109.644 135.198  47.561  1.00  0.00           C  
ATOM   2760  HG2 ARG   213     109.242 136.179  47.815  1.00  0.00           H  
ATOM   2761  HG3 ARG   213     108.976 134.475  48.028  1.00  0.00           H  
ATOM   2762  CD  ARG   213     111.152 135.090  47.930  1.00  0.00           C  
ATOM   2763  HD2 ARG   213     111.377 134.100  47.535  1.00  0.00           H  
ATOM   2764  HD3 ARG   213     111.774 135.868  47.487  1.00  0.00           H  
ATOM   2765  NE  ARG   213     111.261 135.162  49.392  1.00  0.00           N  
ATOM   2766  HE  ARG   213     111.374 136.085  49.787  1.00  0.00           H  
ATOM   2767  CZ  ARG   213     111.084 134.112  50.168  1.00  0.00           C  
ATOM   2768  NH1 ARG   213     111.152 132.827  49.741  1.00  0.00           N  
ATOM   2769 HH11 ARG   213     111.059 132.069  50.403  1.00  0.00           H  
ATOM   2770 HH12 ARG   213     111.351 132.622  48.772  1.00  0.00           H  
ATOM   2771  NH2 ARG   213     111.017 134.077  51.466  1.00  0.00           N  
ATOM   2772 HH21 ARG   213     110.838 133.217  51.964  1.00  0.00           H  
ATOM   2773 HH22 ARG   213     111.188 134.878  52.056  1.00  0.00           H  
ATOM   2774  C   ARG   213     108.417 135.542  43.716  1.00  0.00           C  
ATOM   2775  O   ARG   213     108.524 134.573  42.919  1.00  0.00           O  
ATOM   2776  N   GLY   214     108.534 136.789  43.207  1.00  0.00           N  
ATOM   2777  H   GLY   214     108.462 136.851  42.202  1.00  0.00           H  
ATOM   2778  CA  GLY   214     108.473 138.066  43.945  1.00  0.00           C  
ATOM   2779  HA2 GLY   214     108.337 138.811  43.161  1.00  0.00           H  
ATOM   2780  HA3 GLY   214     107.623 138.146  44.624  1.00  0.00           H  
ATOM   2781  C   GLY   214     109.710 138.537  44.635  1.00  0.00           C  
ATOM   2782  O   GLY   214     109.764 138.477  45.891  1.00  0.00           O  
ATOM   2783  OXT GLY   214     110.641 138.853  43.871  1.00  0.00           O  
TER    2784      GLY   214 
END   
