# Supplementary material for: Visualization of oligomerization, clustering, and density transition of intrinsically disordered proteins
Source: Natl Sci Rev. 2026 Feb 14;13(7):nwag107. doi: 10.1093/nsr/nwag107 (PMC13114874; doi:10.1093/nsr/nwag107)
Supplement: nwag107_Supplemental_Files [file nwag107_supplemental_files.zip › SI-MD-Structures/MD-Sturctures/frame124.pdb]

CRYST1  135.038  149.195  136.801  90.00  90.00  90.00               1
ATOM      1  N   MET     1      31.954  61.415  85.896  1.00  0.00           N  
ATOM      2  H1  MET     1      31.820  61.619  84.916  1.00  0.00           H  
ATOM      3  H2  MET     1      32.757  60.803  85.878  1.00  0.00           H  
ATOM      4  H3  MET     1      31.293  60.906  86.464  1.00  0.00           H  
ATOM      5  CA  MET     1      32.163  62.773  86.525  1.00  0.00           C  
ATOM      6  HA  MET     1      32.562  62.752  87.539  1.00  0.00           H  
ATOM      7  CB  MET     1      33.025  63.716  85.751  1.00  0.00           C  
ATOM      8  HB2 MET     1      32.532  63.924  84.801  1.00  0.00           H  
ATOM      9  HB3 MET     1      33.112  64.628  86.341  1.00  0.00           H  
ATOM     10  CG  MET     1      34.400  63.071  85.473  1.00  0.00           C  
ATOM     11  HG2 MET     1      34.789  62.702  86.422  1.00  0.00           H  
ATOM     12  HG3 MET     1      34.148  62.219  84.840  1.00  0.00           H  
ATOM     13  SD  MET     1      35.658  64.039  84.623  1.00  0.00           S  
ATOM     14  CE  MET     1      36.077  65.053  86.055  1.00  0.00           C  
ATOM     15  HE1 MET     1      36.838  65.752  85.707  1.00  0.00           H  
ATOM     16  HE2 MET     1      35.253  65.620  86.488  1.00  0.00           H  
ATOM     17  HE3 MET     1      36.415  64.418  86.875  1.00  0.00           H  
ATOM     18  C   MET     1      30.798  63.449  86.631  1.00  0.00           C  
ATOM     19  O   MET     1      29.947  63.255  85.764  1.00  0.00           O  
ATOM     20  N   ALA     2      30.447  64.293  87.543  1.00  0.00           N  
ATOM     21  H   ALA     2      29.513  64.651  87.405  1.00  0.00           H  
ATOM     22  CA  ALA     2      31.078  64.321  88.908  1.00  0.00           C  
ATOM     23  HA  ALA     2      30.415  64.945  89.508  1.00  0.00           H  
ATOM     24  CB  ALA     2      31.054  62.937  89.530  1.00  0.00           C  
ATOM     25  HB1 ALA     2      30.043  62.530  89.502  1.00  0.00           H  
ATOM     26  HB2 ALA     2      31.693  62.183  89.071  1.00  0.00           H  
ATOM     27  HB3 ALA     2      31.349  63.014  90.576  1.00  0.00           H  
ATOM     28  C   ALA     2      32.461  65.063  88.933  1.00  0.00           C  
ATOM     29  O   ALA     2      33.535  64.428  88.819  1.00  0.00           O  
ATOM     30  N   SER     3      32.716  66.358  89.029  1.00  0.00           N  
ATOM     31  H   SER     3      33.711  66.525  88.985  1.00  0.00           H  
ATOM     32  CA  SER     3      31.691  67.503  88.984  1.00  0.00           C  
ATOM     33  HA  SER     3      30.859  67.296  89.658  1.00  0.00           H  
ATOM     34  CB  SER     3      32.247  68.846  89.480  1.00  0.00           C  
ATOM     35  HB2 SER     3      32.837  68.626  90.369  1.00  0.00           H  
ATOM     36  HB3 SER     3      32.896  69.427  88.824  1.00  0.00           H  
ATOM     37  OG  SER     3      31.137  69.670  89.887  1.00  0.00           O  
ATOM     38  HG  SER     3      31.496  70.557  89.805  1.00  0.00           H  
ATOM     39  C   SER     3      31.111  67.560  87.564  1.00  0.00           C  
ATOM     40  O   SER     3      31.615  66.934  86.607  1.00  0.00           O  
ATOM     41  N   ASN     4      30.187  68.516  87.339  1.00  0.00           N  
ATOM     42  H   ASN     4      29.791  68.912  88.179  1.00  0.00           H  
ATOM     43  CA  ASN     4      29.904  69.065  86.023  1.00  0.00           C  
ATOM     44  HA  ASN     4      30.739  68.722  85.411  1.00  0.00           H  
ATOM     45  CB  ASN     4      28.668  68.505  85.321  1.00  0.00           C  
ATOM     46  HB2 ASN     4      27.902  69.272  85.203  1.00  0.00           H  
ATOM     47  HB3 ASN     4      28.966  68.079  84.363  1.00  0.00           H  
ATOM     48  CG  ASN     4      28.028  67.332  86.048  1.00  0.00           C  
ATOM     49  OD1 ASN     4      27.373  67.597  86.998  1.00  0.00           O  
ATOM     50  ND2 ASN     4      28.257  66.073  85.839  1.00  0.00           N  
ATOM     51 HD21 ASN     4      27.683  65.368  86.280  1.00  0.00           H  
ATOM     52 HD22 ASN     4      28.923  65.752  85.152  1.00  0.00           H  
ATOM     53  C   ASN     4      29.958  70.560  86.118  1.00  0.00           C  
ATOM     54  O   ASN     4      29.037  71.202  86.386  1.00  0.00           O  
ATOM     55  N   ASP     5      31.071  71.203  85.745  1.00  0.00           N  
ATOM     56  H   ASP     5      31.019  72.211  85.693  1.00  0.00           H  
ATOM     57  CA  ASP     5      32.455  70.772  85.338  1.00  0.00           C  
ATOM     58  HA  ASP     5      32.563  69.716  85.588  1.00  0.00           H  
ATOM     59  CB  ASP     5      32.577  70.921  83.882  1.00  0.00           C  
ATOM     60  HB2 ASP     5      32.280  71.918  83.557  1.00  0.00           H  
ATOM     61  HB3 ASP     5      33.612  70.727  83.600  1.00  0.00           H  
ATOM     62  CG  ASP     5      31.683  69.903  83.202  1.00  0.00           C  
ATOM     63  OD1 ASP     5      30.581  70.176  82.646  1.00  0.00           O  
ATOM     64  OD2 ASP     5      32.060  68.735  83.131  1.00  0.00           O  
ATOM     65  C   ASP     5      33.603  71.591  85.996  1.00  0.00           C  
ATOM     66  O   ASP     5      33.386  72.763  86.327  1.00  0.00           O  
ATOM     67  N   TYR     6      34.701  71.018  86.395  1.00  0.00           N  
ATOM     68  H   TYR     6      34.721  70.028  86.196  1.00  0.00           H  
ATOM     69  CA  TYR     6      35.927  71.677  86.983  1.00  0.00           C  
ATOM     70  HA  TYR     6      35.648  72.157  87.921  1.00  0.00           H  
ATOM     71  CB  TYR     6      36.930  70.612  87.368  1.00  0.00           C  
ATOM     72  HB2 TYR     6      37.336  70.206  86.442  1.00  0.00           H  
ATOM     73  HB3 TYR     6      37.791  71.109  87.815  1.00  0.00           H  
ATOM     74  CG  TYR     6      36.519  69.499  88.302  1.00  0.00           C  
ATOM     75  CD1 TYR     6      36.623  68.144  87.890  1.00  0.00           C  
ATOM     76  HD1 TYR     6      37.175  67.836  87.014  1.00  0.00           H  
ATOM     77  CE1 TYR     6      36.161  67.110  88.720  1.00  0.00           C  
ATOM     78  HE1 TYR     6      36.235  66.079  88.407  1.00  0.00           H  
ATOM     79  CZ  TYR     6      35.617  67.436  89.986  1.00  0.00           C  
ATOM     80  OH  TYR     6      35.291  66.429  90.782  1.00  0.00           O  
ATOM     81  HH  TYR     6      35.364  66.756  91.681  1.00  0.00           H  
ATOM     82  CE2 TYR     6      35.493  68.795  90.438  1.00  0.00           C  
ATOM     83  HE2 TYR     6      35.073  68.883  91.429  1.00  0.00           H  
ATOM     84  CD2 TYR     6      35.934  69.853  89.556  1.00  0.00           C  
ATOM     85  HD2 TYR     6      35.759  70.864  89.893  1.00  0.00           H  
ATOM     86  C   TYR     6      36.506  72.700  85.928  1.00  0.00           C  
ATOM     87  O   TYR     6      36.525  72.495  84.697  1.00  0.00           O  
ATOM     88  N   THR     7      37.161  73.722  86.443  1.00  0.00           N  
ATOM     89  H   THR     7      37.228  73.776  87.450  1.00  0.00           H  
ATOM     90  CA  THR     7      37.841  74.801  85.691  1.00  0.00           C  
ATOM     91  HA  THR     7      38.575  74.317  85.047  1.00  0.00           H  
ATOM     92  CB  THR     7      36.920  75.679  84.806  1.00  0.00           C  
ATOM     93  HB  THR     7      36.497  75.143  83.956  1.00  0.00           H  
ATOM     94  CG2 THR     7      35.809  76.404  85.546  1.00  0.00           C  
ATOM     95 HG21 THR     7      35.384  75.748  86.305  1.00  0.00           H  
ATOM     96 HG22 THR     7      36.116  77.281  86.115  1.00  0.00           H  
ATOM     97 HG23 THR     7      35.120  76.663  84.742  1.00  0.00           H  
ATOM     98  OG1 THR     7      37.541  76.700  84.081  1.00  0.00           O  
ATOM     99  HG1 THR     7      38.352  76.299  83.759  1.00  0.00           H  
ATOM    100  C   THR     7      38.678  75.808  86.574  1.00  0.00           C  
ATOM    101  O   THR     7      38.263  76.080  87.721  1.00  0.00           O  
ATOM    102  N   GLN     8      39.847  76.173  86.025  1.00  0.00           N  
ATOM    103  H   GLN     8      40.057  75.708  85.154  1.00  0.00           H  
ATOM    104  CA  GLN     8      40.850  77.134  86.530  1.00  0.00           C  
ATOM    105  HA  GLN     8      41.581  76.585  87.124  1.00  0.00           H  
ATOM    106  CB  GLN     8      41.652  77.763  85.346  1.00  0.00           C  
ATOM    107  HB2 GLN     8      40.990  78.231  84.617  1.00  0.00           H  
ATOM    108  HB3 GLN     8      42.332  78.529  85.720  1.00  0.00           H  
ATOM    109  CG  GLN     8      42.657  76.864  84.556  1.00  0.00           C  
ATOM    110  HG2 GLN     8      43.576  76.650  85.100  1.00  0.00           H  
ATOM    111  HG3 GLN     8      42.186  75.916  84.297  1.00  0.00           H  
ATOM    112  CD  GLN     8      43.088  77.497  83.277  1.00  0.00           C  
ATOM    113  OE1 GLN     8      42.970  78.682  83.126  1.00  0.00           O  
ATOM    114  NE2 GLN     8      43.834  76.812  82.372  1.00  0.00           N  
ATOM    115 HE21 GLN     8      43.989  75.838  82.593  1.00  0.00           H  
ATOM    116 HE22 GLN     8      44.106  77.289  81.525  1.00  0.00           H  
ATOM    117  C   GLN     8      40.177  78.373  87.191  1.00  0.00           C  
ATOM    118  O   GLN     8      39.385  78.929  86.474  1.00  0.00           O  
ATOM    119  N   GLN     9      40.410  78.735  88.497  1.00  0.00           N  
ATOM    120  H   GLN     9      40.036  79.618  88.816  1.00  0.00           H  
ATOM    121  CA  GLN     9      41.173  77.990  89.493  1.00  0.00           C  
ATOM    122  HA  GLN     9      41.103  78.610  90.387  1.00  0.00           H  
ATOM    123  CB  GLN     9      40.534  76.607  89.945  1.00  0.00           C  
ATOM    124  HB2 GLN     9      40.262  75.998  89.083  1.00  0.00           H  
ATOM    125  HB3 GLN     9      41.211  76.102  90.633  1.00  0.00           H  
ATOM    126  CG  GLN     9      39.286  76.886  90.767  1.00  0.00           C  
ATOM    127  HG2 GLN     9      39.408  77.677  91.506  1.00  0.00           H  
ATOM    128  HG3 GLN     9      38.474  77.116  90.078  1.00  0.00           H  
ATOM    129  CD  GLN     9      38.767  75.632  91.552  1.00  0.00           C  
ATOM    130  OE1 GLN     9      39.336  74.571  91.452  1.00  0.00           O  
ATOM    131  NE2 GLN     9      37.715  75.688  92.372  1.00  0.00           N  
ATOM    132 HE21 GLN     9      37.268  76.550  92.650  1.00  0.00           H  
ATOM    133 HE22 GLN     9      37.584  74.974  93.074  1.00  0.00           H  
ATOM    134  C   GLN     9      42.694  77.803  89.194  1.00  0.00           C  
ATOM    135  O   GLN     9      43.147  76.701  88.982  1.00  0.00           O  
ATOM    136  N   ALA    10      43.460  78.879  89.012  1.00  0.00           N  
ATOM    137  H   ALA    10      44.332  78.706  88.533  1.00  0.00           H  
ATOM    138  CA  ALA    10      43.163  80.217  89.538  1.00  0.00           C  
ATOM    139  HA  ALA    10      42.262  80.209  90.150  1.00  0.00           H  
ATOM    140  CB  ALA    10      44.314  80.590  90.458  1.00  0.00           C  
ATOM    141  HB1 ALA    10      45.291  80.579  89.975  1.00  0.00           H  
ATOM    142  HB2 ALA    10      44.234  81.656  90.672  1.00  0.00           H  
ATOM    143  HB3 ALA    10      44.222  79.937  91.326  1.00  0.00           H  
ATOM    144  C   ALA    10      43.024  81.243  88.422  1.00  0.00           C  
ATOM    145  O   ALA    10      43.960  81.322  87.625  1.00  0.00           O  
ATOM    146  N   THR    11      42.016  82.048  88.290  1.00  0.00           N  
ATOM    147  H   THR    11      41.243  81.838  88.905  1.00  0.00           H  
ATOM    148  CA  THR    11      41.876  83.095  87.306  1.00  0.00           C  
ATOM    149  HA  THR    11      42.729  83.023  86.632  1.00  0.00           H  
ATOM    150  CB  THR    11      40.727  82.789  86.333  1.00  0.00           C  
ATOM    151  HB  THR    11      39.750  82.997  86.770  1.00  0.00           H  
ATOM    152  CG2 THR    11      40.833  83.754  85.116  1.00  0.00           C  
ATOM    153 HG21 THR    11      41.794  83.696  84.604  1.00  0.00           H  
ATOM    154 HG22 THR    11      39.983  83.684  84.437  1.00  0.00           H  
ATOM    155 HG23 THR    11      40.707  84.761  85.515  1.00  0.00           H  
ATOM    156  OG1 THR    11      40.811  81.434  85.885  1.00  0.00           O  
ATOM    157  HG1 THR    11      40.242  80.907  86.451  1.00  0.00           H  
ATOM    158  C   THR    11      41.598  84.465  87.914  1.00  0.00           C  
ATOM    159  O   THR    11      40.567  84.712  88.615  1.00  0.00           O  
ATOM    160  N   GLN    12      42.538  85.365  87.892  1.00  0.00           N  
ATOM    161  H   GLN    12      42.315  86.251  88.323  1.00  0.00           H  
ATOM    162  CA  GLN    12      43.994  85.257  87.509  1.00  0.00           C  
ATOM    163  HA  GLN    12      44.061  84.914  86.476  1.00  0.00           H  
ATOM    164  CB  GLN    12      44.606  86.691  87.488  1.00  0.00           C  
ATOM    165  HB2 GLN    12      44.361  87.263  88.383  1.00  0.00           H  
ATOM    166  HB3 GLN    12      45.630  86.611  87.124  1.00  0.00           H  
ATOM    167  CG  GLN    12      43.975  87.524  86.337  1.00  0.00           C  
ATOM    168  HG2 GLN    12      44.160  87.027  85.385  1.00  0.00           H  
ATOM    169  HG3 GLN    12      42.890  87.502  86.438  1.00  0.00           H  
ATOM    170  CD  GLN    12      44.438  88.931  86.274  1.00  0.00           C  
ATOM    171  OE1 GLN    12      45.345  89.346  86.995  1.00  0.00           O  
ATOM    172  NE2 GLN    12      43.898  89.647  85.367  1.00  0.00           N  
ATOM    173 HE21 GLN    12      43.986  90.652  85.305  1.00  0.00           H  
ATOM    174 HE22 GLN    12      43.213  89.182  84.789  1.00  0.00           H  
ATOM    175  C   GLN    12      44.915  84.361  88.385  1.00  0.00           C  
ATOM    176  O   GLN    12      44.631  83.986  89.535  1.00  0.00           O  
ATOM    177  N   SER    13      46.066  84.067  87.763  1.00  0.00           N  
ATOM    178  H   SER    13      46.122  84.310  86.784  1.00  0.00           H  
ATOM    179  CA  SER    13      47.279  83.563  88.372  1.00  0.00           C  
ATOM    180  HA  SER    13      47.101  82.502  88.543  1.00  0.00           H  
ATOM    181  CB  SER    13      48.401  83.725  87.299  1.00  0.00           C  
ATOM    182  HB2 SER    13      47.949  83.651  86.310  1.00  0.00           H  
ATOM    183  HB3 SER    13      48.782  84.746  87.311  1.00  0.00           H  
ATOM    184  OG  SER    13      49.471  82.756  87.579  1.00  0.00           O  
ATOM    185  HG  SER    13      49.058  81.901  87.723  1.00  0.00           H  
ATOM    186  C   SER    13      47.608  84.268  89.658  1.00  0.00           C  
ATOM    187  O   SER    13      47.628  85.508  89.705  1.00  0.00           O  
ATOM    188  N   TYR    14      48.029  83.465  90.608  1.00  0.00           N  
ATOM    189  H   TYR    14      48.176  82.488  90.400  1.00  0.00           H  
ATOM    190  CA  TYR    14      48.168  83.846  92.016  1.00  0.00           C  
ATOM    191  HA  TYR    14      48.873  84.677  92.063  1.00  0.00           H  
ATOM    192  CB  TYR    14      46.751  84.188  92.554  1.00  0.00           C  
ATOM    193  HB2 TYR    14      46.200  84.794  91.836  1.00  0.00           H  
ATOM    194  HB3 TYR    14      46.213  83.246  92.660  1.00  0.00           H  
ATOM    195  CG  TYR    14      46.680  84.905  93.887  1.00  0.00           C  
ATOM    196  CD1 TYR    14      46.891  86.277  93.945  1.00  0.00           C  
ATOM    197  HD1 TYR    14      46.895  86.810  93.005  1.00  0.00           H  
ATOM    198  CE1 TYR    14      46.798  86.952  95.181  1.00  0.00           C  
ATOM    199  HE1 TYR    14      46.668  88.023  95.226  1.00  0.00           H  
ATOM    200  CZ  TYR    14      46.702  86.240  96.351  1.00  0.00           C  
ATOM    201  OH  TYR    14      46.678  86.784  97.618  1.00  0.00           O  
ATOM    202  HH  TYR    14      47.272  87.538  97.616  1.00  0.00           H  
ATOM    203  CE2 TYR    14      46.544  84.822  96.283  1.00  0.00           C  
ATOM    204  HE2 TYR    14      46.445  84.259  97.200  1.00  0.00           H  
ATOM    205  CD2 TYR    14      46.564  84.141  95.052  1.00  0.00           C  
ATOM    206  HD2 TYR    14      46.543  83.063  94.988  1.00  0.00           H  
ATOM    207  C   TYR    14      48.844  82.694  92.850  1.00  0.00           C  
ATOM    208  O   TYR    14      48.633  81.483  92.676  1.00  0.00           O  
ATOM    209  N   GLY    15      49.622  82.928  93.895  1.00  0.00           N  
ATOM    210  H   GLY    15      50.013  82.131  94.378  1.00  0.00           H  
ATOM    211  CA  GLY    15      50.155  84.210  94.352  1.00  0.00           C  
ATOM    212  HA2 GLY    15      49.364  84.954  94.433  1.00  0.00           H  
ATOM    213  HA3 GLY    15      50.489  84.042  95.376  1.00  0.00           H  
ATOM    214  C   GLY    15      51.346  84.766  93.507  1.00  0.00           C  
ATOM    215  O   GLY    15      51.478  84.577  92.287  1.00  0.00           O  
ATOM    216  N   ALA    16      52.282  85.368  94.259  1.00  0.00           N  
ATOM    217  H   ALA    16      52.042  85.644  95.201  1.00  0.00           H  
ATOM    218  CA  ALA    16      53.319  86.133  93.541  1.00  0.00           C  
ATOM    219  HA  ALA    16      52.918  87.073  93.163  1.00  0.00           H  
ATOM    220  CB  ALA    16      54.286  86.550  94.562  1.00  0.00           C  
ATOM    221  HB1 ALA    16      53.621  86.901  95.351  1.00  0.00           H  
ATOM    222  HB2 ALA    16      54.837  85.671  94.896  1.00  0.00           H  
ATOM    223  HB3 ALA    16      54.866  87.399  94.200  1.00  0.00           H  
ATOM    224  C   ALA    16      54.054  85.434  92.407  1.00  0.00           C  
ATOM    225  O   ALA    16      54.734  84.471  92.580  1.00  0.00           O  
ATOM    226  N   TYR    17      53.958  86.092  91.242  1.00  0.00           N  
ATOM    227  H   TYR    17      53.615  87.040  91.303  1.00  0.00           H  
ATOM    228  CA  TYR    17      54.772  85.945  90.055  1.00  0.00           C  
ATOM    229  HA  TYR    17      54.589  84.913  89.755  1.00  0.00           H  
ATOM    230  CB  TYR    17      54.305  86.927  88.930  1.00  0.00           C  
ATOM    231  HB2 TYR    17      53.215  86.910  88.912  1.00  0.00           H  
ATOM    232  HB3 TYR    17      54.596  87.947  89.179  1.00  0.00           H  
ATOM    233  CG  TYR    17      54.833  86.608  87.582  1.00  0.00           C  
ATOM    234  CD1 TYR    17      56.042  87.241  87.215  1.00  0.00           C  
ATOM    235  HD1 TYR    17      56.483  88.012  87.830  1.00  0.00           H  
ATOM    236  CE1 TYR    17      56.643  86.811  85.986  1.00  0.00           C  
ATOM    237  HE1 TYR    17      57.554  87.270  85.629  1.00  0.00           H  
ATOM    238  CZ  TYR    17      56.062  85.820  85.173  1.00  0.00           C  
ATOM    239  OH  TYR    17      56.717  85.397  84.038  1.00  0.00           O  
ATOM    240  HH  TYR    17      57.515  85.888  83.827  1.00  0.00           H  
ATOM    241  CE2 TYR    17      54.881  85.207  85.587  1.00  0.00           C  
ATOM    242  HE2 TYR    17      54.320  84.577  84.912  1.00  0.00           H  
ATOM    243  CD2 TYR    17      54.236  85.652  86.729  1.00  0.00           C  
ATOM    244  HD2 TYR    17      53.360  85.165  87.132  1.00  0.00           H  
ATOM    245  C   TYR    17      56.220  86.065  90.426  1.00  0.00           C  
ATOM    246  O   TYR    17      56.562  87.052  91.081  1.00  0.00           O  
ATOM    247  N   PRO    18      57.196  85.166  90.003  1.00  0.00           N  
ATOM    248  CD  PRO    18      57.007  84.212  88.930  1.00  0.00           C  
ATOM    249  HD2 PRO    18      56.575  84.768  88.098  1.00  0.00           H  
ATOM    250  HD3 PRO    18      56.335  83.417  89.254  1.00  0.00           H  
ATOM    251  CG  PRO    18      58.402  83.630  88.504  1.00  0.00           C  
ATOM    252  HG2 PRO    18      58.858  84.289  87.764  1.00  0.00           H  
ATOM    253  HG3 PRO    18      58.352  82.594  88.170  1.00  0.00           H  
ATOM    254  CB  PRO    18      59.139  83.821  89.850  1.00  0.00           C  
ATOM    255  HB2 PRO    18      60.215  83.934  89.717  1.00  0.00           H  
ATOM    256  HB3 PRO    18      58.872  82.949  90.447  1.00  0.00           H  
ATOM    257  CA  PRO    18      58.559  85.098  90.481  1.00  0.00           C  
ATOM    258  HA  PRO    18      58.529  84.974  91.563  1.00  0.00           H  
ATOM    259  C   PRO    18      59.416  86.301  90.114  1.00  0.00           C  
ATOM    260  O   PRO    18      59.107  87.164  89.263  1.00  0.00           O  
ATOM    261  N   THR    19      60.490  86.466  90.843  1.00  0.00           N  
ATOM    262  H   THR    19      60.652  85.768  91.555  1.00  0.00           H  
ATOM    263  CA  THR    19      61.528  87.461  90.848  1.00  0.00           C  
ATOM    264  HA  THR    19      61.670  87.763  89.811  1.00  0.00           H  
ATOM    265  CB  THR    19      61.261  88.600  91.893  1.00  0.00           C  
ATOM    266  HB  THR    19      62.217  89.124  91.922  1.00  0.00           H  
ATOM    267  CG2 THR    19      60.189  89.556  91.553  1.00  0.00           C  
ATOM    268 HG21 THR    19      60.489  90.304  90.818  1.00  0.00           H  
ATOM    269 HG22 THR    19      59.305  88.944  91.376  1.00  0.00           H  
ATOM    270 HG23 THR    19      60.149  90.195  92.435  1.00  0.00           H  
ATOM    271  OG1 THR    19      60.963  88.195  93.146  1.00  0.00           O  
ATOM    272  HG1 THR    19      60.008  88.094  93.120  1.00  0.00           H  
ATOM    273  C   THR    19      62.850  86.711  91.203  1.00  0.00           C  
ATOM    274  O   THR    19      62.870  85.858  92.150  1.00  0.00           O  
ATOM    275  N   GLN    20      63.959  86.937  90.571  1.00  0.00           N  
ATOM    276  H   GLN    20      63.923  87.484  89.723  1.00  0.00           H  
ATOM    277  CA  GLN    20      65.274  86.444  90.936  1.00  0.00           C  
ATOM    278  HA  GLN    20      65.200  85.359  90.853  1.00  0.00           H  
ATOM    279  CB  GLN    20      66.399  86.993  90.010  1.00  0.00           C  
ATOM    280  HB2 GLN    20      66.396  88.082  90.040  1.00  0.00           H  
ATOM    281  HB3 GLN    20      67.393  86.652  90.298  1.00  0.00           H  
ATOM    282  CG  GLN    20      66.151  86.550  88.511  1.00  0.00           C  
ATOM    283  HG2 GLN    20      66.046  85.467  88.443  1.00  0.00           H  
ATOM    284  HG3 GLN    20      65.180  86.931  88.195  1.00  0.00           H  
ATOM    285  CD  GLN    20      67.277  87.013  87.555  1.00  0.00           C  
ATOM    286  OE1 GLN    20      67.875  88.112  87.587  1.00  0.00           O  
ATOM    287  NE2 GLN    20      67.451  86.264  86.509  1.00  0.00           N  
ATOM    288 HE21 GLN    20      66.762  85.526  86.469  1.00  0.00           H  
ATOM    289 HE22 GLN    20      68.002  86.549  85.712  1.00  0.00           H  
ATOM    290  C   GLN    20      65.722  86.903  92.369  1.00  0.00           C  
ATOM    291  O   GLN    20      65.400  88.047  92.732  1.00  0.00           O  
ATOM    292  N   PRO    21      66.627  86.257  93.104  1.00  0.00           N  
ATOM    293  CD  PRO    21      67.171  84.960  92.747  1.00  0.00           C  
ATOM    294  HD2 PRO    21      67.318  84.832  91.675  1.00  0.00           H  
ATOM    295  HD3 PRO    21      66.487  84.133  92.941  1.00  0.00           H  
ATOM    296  CG  PRO    21      68.403  84.768  93.589  1.00  0.00           C  
ATOM    297  HG2 PRO    21      69.239  85.271  93.103  1.00  0.00           H  
ATOM    298  HG3 PRO    21      68.443  83.710  93.847  1.00  0.00           H  
ATOM    299  CB  PRO    21      68.209  85.583  94.923  1.00  0.00           C  
ATOM    300  HB2 PRO    21      69.162  85.965  95.289  1.00  0.00           H  
ATOM    301  HB3 PRO    21      67.664  84.910  95.586  1.00  0.00           H  
ATOM    302  CA  PRO    21      67.275  86.746  94.377  1.00  0.00           C  
ATOM    303  HA  PRO    21      66.500  86.970  95.110  1.00  0.00           H  
ATOM    304  C   PRO    21      68.058  87.994  94.089  1.00  0.00           C  
ATOM    305  O   PRO    21      68.821  88.101  93.132  1.00  0.00           O  
ATOM    306  N   GLY    22      67.937  88.998  94.986  1.00  0.00           N  
ATOM    307  H   GLY    22      67.531  88.793  95.888  1.00  0.00           H  
ATOM    308  CA  GLY    22      68.777  90.148  95.029  1.00  0.00           C  
ATOM    309  HA2 GLY    22      69.719  89.812  94.596  1.00  0.00           H  
ATOM    310  HA3 GLY    22      68.411  90.924  94.357  1.00  0.00           H  
ATOM    311  C   GLY    22      68.853  90.929  96.368  1.00  0.00           C  
ATOM    312  O   GLY    22      68.251  90.490  97.376  1.00  0.00           O  
ATOM    313  N   GLN    23      69.535  92.079  96.412  1.00  0.00           N  
ATOM    314  H   GLN    23      69.895  92.358  95.511  1.00  0.00           H  
ATOM    315  CA  GLN    23      69.568  93.054  97.466  1.00  0.00           C  
ATOM    316  HA  GLN    23      68.599  93.138  97.959  1.00  0.00           H  
ATOM    317  CB  GLN    23      70.512  92.586  98.548  1.00  0.00           C  
ATOM    318  HB2 GLN    23      70.693  93.294  99.356  1.00  0.00           H  
ATOM    319  HB3 GLN    23      69.967  91.719  98.923  1.00  0.00           H  
ATOM    320  CG  GLN    23      71.917  92.158  98.079  1.00  0.00           C  
ATOM    321  HG2 GLN    23      71.983  91.752  97.070  1.00  0.00           H  
ATOM    322  HG3 GLN    23      72.529  93.058  98.008  1.00  0.00           H  
ATOM    323  CD  GLN    23      72.572  91.088  99.022  1.00  0.00           C  
ATOM    324  OE1 GLN    23      72.889  91.273 100.190  1.00  0.00           O  
ATOM    325  NE2 GLN    23      72.526  89.899  98.521  1.00  0.00           N  
ATOM    326 HE21 GLN    23      72.207  89.834  97.565  1.00  0.00           H  
ATOM    327 HE22 GLN    23      73.221  89.232  98.825  1.00  0.00           H  
ATOM    328  C   GLN    23      69.910  94.366  96.860  1.00  0.00           C  
ATOM    329  O   GLN    23      70.521  94.373  95.780  1.00  0.00           O  
ATOM    330  N   GLY    24      69.521  95.469  97.476  1.00  0.00           N  
ATOM    331  H   GLY    24      68.824  95.403  98.204  1.00  0.00           H  
ATOM    332  CA  GLY    24      70.091  96.770  97.048  1.00  0.00           C  
ATOM    333  HA2 GLY    24      69.805  97.200  96.088  1.00  0.00           H  
ATOM    334  HA3 GLY    24      69.852  97.394  97.910  1.00  0.00           H  
ATOM    335  C   GLY    24      71.613  96.792  97.071  1.00  0.00           C  
ATOM    336  O   GLY    24      72.252  96.286  97.986  1.00  0.00           O  
ATOM    337  N   TYR    25      72.271  97.492  96.074  1.00  0.00           N  
ATOM    338  H   TYR    25      71.759  97.994  95.363  1.00  0.00           H  
ATOM    339  CA  TYR    25      73.731  97.269  95.875  1.00  0.00           C  
ATOM    340  HA  TYR    25      74.113  96.654  96.690  1.00  0.00           H  
ATOM    341  CB  TYR    25      73.933  96.422  94.597  1.00  0.00           C  
ATOM    342  HB2 TYR    25      73.151  95.663  94.619  1.00  0.00           H  
ATOM    343  HB3 TYR    25      73.700  97.039  93.730  1.00  0.00           H  
ATOM    344  CG  TYR    25      75.270  95.709  94.475  1.00  0.00           C  
ATOM    345  CD1 TYR    25      75.595  94.646  95.321  1.00  0.00           C  
ATOM    346  HD1 TYR    25      74.950  94.316  96.122  1.00  0.00           H  
ATOM    347  CE1 TYR    25      76.763  93.911  95.152  1.00  0.00           C  
ATOM    348  HE1 TYR    25      77.058  93.138  95.846  1.00  0.00           H  
ATOM    349  CZ  TYR    25      77.609  94.272  94.072  1.00  0.00           C  
ATOM    350  OH  TYR    25      78.764  93.556  93.783  1.00  0.00           O  
ATOM    351  HH  TYR    25      78.884  92.839  94.409  1.00  0.00           H  
ATOM    352  CE2 TYR    25      77.297  95.343  93.185  1.00  0.00           C  
ATOM    353  HE2 TYR    25      77.848  95.538  92.277  1.00  0.00           H  
ATOM    354  CD2 TYR    25      76.073  95.970  93.364  1.00  0.00           C  
ATOM    355  HD2 TYR    25      75.707  96.735  92.695  1.00  0.00           H  
ATOM    356  C   TYR    25      74.642  98.552  95.648  1.00  0.00           C  
ATOM    357  O   TYR    25      74.179  99.677  95.463  1.00  0.00           O  
ATOM    358  N   SER    26      75.943  98.262  95.750  1.00  0.00           N  
ATOM    359  H   SER    26      76.152  97.276  95.802  1.00  0.00           H  
ATOM    360  CA  SER    26      77.036  99.084  95.291  1.00  0.00           C  
ATOM    361  HA  SER    26      77.182  99.812  96.088  1.00  0.00           H  
ATOM    362  CB  SER    26      78.269  98.172  95.035  1.00  0.00           C  
ATOM    363  HB2 SER    26      78.613  97.763  95.985  1.00  0.00           H  
ATOM    364  HB3 SER    26      77.901  97.542  94.225  1.00  0.00           H  
ATOM    365  OG  SER    26      79.316  98.973  94.525  1.00  0.00           O  
ATOM    366  HG  SER    26      79.790  98.447  93.878  1.00  0.00           H  
ATOM    367  C   SER    26      76.718  99.859  94.023  1.00  0.00           C  
ATOM    368  O   SER    26      76.086  99.364  93.085  1.00  0.00           O  
ATOM    369  N   GLN    27      77.120 101.142  94.007  1.00  0.00           N  
ATOM    370  H   GLN    27      77.748 101.423  94.746  1.00  0.00           H  
ATOM    371  CA  GLN    27      76.673 102.273  93.176  1.00  0.00           C  
ATOM    372  HA  GLN    27      75.622 102.153  92.915  1.00  0.00           H  
ATOM    373  CB  GLN    27      76.891 103.603  94.016  1.00  0.00           C  
ATOM    374  HB2 GLN    27      76.353 103.518  94.960  1.00  0.00           H  
ATOM    375  HB3 GLN    27      77.955 103.721  94.220  1.00  0.00           H  
ATOM    376  CG  GLN    27      76.460 104.854  93.179  1.00  0.00           C  
ATOM    377  HG2 GLN    27      76.752 105.627  93.890  1.00  0.00           H  
ATOM    378  HG3 GLN    27      77.056 104.910  92.268  1.00  0.00           H  
ATOM    379  CD  GLN    27      75.012 104.971  92.838  1.00  0.00           C  
ATOM    380  OE1 GLN    27      74.249 103.995  92.830  1.00  0.00           O  
ATOM    381  NE2 GLN    27      74.660 106.155  92.341  1.00  0.00           N  
ATOM    382 HE21 GLN    27      75.304 106.930  92.273  1.00  0.00           H  
ATOM    383 HE22 GLN    27      73.665 106.323  92.303  1.00  0.00           H  
ATOM    384  C   GLN    27      77.328 102.289  91.778  1.00  0.00           C  
ATOM    385  O   GLN    27      76.692 102.708  90.840  1.00  0.00           O  
ATOM    386  N   GLN    28      78.569 101.718  91.741  1.00  0.00           N  
ATOM    387  H   GLN    28      78.988 101.458  92.622  1.00  0.00           H  
ATOM    388  CA  GLN    28      79.276 101.561  90.439  1.00  0.00           C  
ATOM    389  HA  GLN    28      78.775 102.075  89.619  1.00  0.00           H  
ATOM    390  CB  GLN    28      80.656 102.234  90.655  1.00  0.00           C  
ATOM    391  HB2 GLN    28      80.480 103.214  91.098  1.00  0.00           H  
ATOM    392  HB3 GLN    28      81.179 101.542  91.315  1.00  0.00           H  
ATOM    393  CG  GLN    28      81.346 102.555  89.372  1.00  0.00           C  
ATOM    394  HG2 GLN    28      82.380 102.843  89.560  1.00  0.00           H  
ATOM    395  HG3 GLN    28      81.415 101.678  88.728  1.00  0.00           H  
ATOM    396  CD  GLN    28      80.702 103.797  88.686  1.00  0.00           C  
ATOM    397  OE1 GLN    28      79.888 103.582  87.806  1.00  0.00           O  
ATOM    398  NE2 GLN    28      80.876 105.061  89.055  1.00  0.00           N  
ATOM    399 HE21 GLN    28      80.236 105.701  88.605  1.00  0.00           H  
ATOM    400 HE22 GLN    28      81.421 105.197  89.894  1.00  0.00           H  
ATOM    401  C   GLN    28      79.426 100.054  90.107  1.00  0.00           C  
ATOM    402  O   GLN    28      80.214  99.643  89.263  1.00  0.00           O  
ATOM    403  N   SER    29      78.520  99.244  90.635  1.00  0.00           N  
ATOM    404  H   SER    29      78.009  99.629  91.416  1.00  0.00           H  
ATOM    405  CA  SER    29      78.661  97.761  90.526  1.00  0.00           C  
ATOM    406  HA  SER    29      77.959  97.373  91.263  1.00  0.00           H  
ATOM    407  CB  SER    29      78.335  97.261  89.091  1.00  0.00           C  
ATOM    408  HB2 SER    29      78.991  97.736  88.360  1.00  0.00           H  
ATOM    409  HB3 SER    29      78.323  96.172  89.069  1.00  0.00           H  
ATOM    410  OG  SER    29      76.979  97.701  88.870  1.00  0.00           O  
ATOM    411  HG  SER    29      76.456  97.214  89.511  1.00  0.00           H  
ATOM    412  C   SER    29      79.964  97.219  91.094  1.00  0.00           C  
ATOM    413  O   SER    29      80.243  97.332  92.249  1.00  0.00           O  
ATOM    414  N   SER    30      80.833  96.623  90.279  1.00  0.00           N  
ATOM    415  H   SER    30      80.679  96.613  89.281  1.00  0.00           H  
ATOM    416  CA  SER    30      82.105  96.037  90.786  1.00  0.00           C  
ATOM    417  HA  SER    30      81.779  95.343  91.562  1.00  0.00           H  
ATOM    418  CB  SER    30      82.828  95.148  89.704  1.00  0.00           C  
ATOM    419  HB2 SER    30      83.229  95.795  88.924  1.00  0.00           H  
ATOM    420  HB3 SER    30      83.491  94.366  90.076  1.00  0.00           H  
ATOM    421  OG  SER    30      81.823  94.254  89.157  1.00  0.00           O  
ATOM    422  HG  SER    30      81.298  93.905  89.881  1.00  0.00           H  
ATOM    423  C   SER    30      83.058  97.102  91.255  1.00  0.00           C  
ATOM    424  O   SER    30      83.288  98.023  90.508  1.00  0.00           O  
ATOM    425  N   GLN    31      83.623  97.046  92.504  1.00  0.00           N  
ATOM    426  H   GLN    31      84.290  97.802  92.565  1.00  0.00           H  
ATOM    427  CA  GLN    31      83.473  96.100  93.595  1.00  0.00           C  
ATOM    428  HA  GLN    31      82.713  95.363  93.336  1.00  0.00           H  
ATOM    429  CB  GLN    31      84.842  95.386  93.737  1.00  0.00           C  
ATOM    430  HB2 GLN    31      85.566  96.133  94.063  1.00  0.00           H  
ATOM    431  HB3 GLN    31      84.603  94.550  94.394  1.00  0.00           H  
ATOM    432  CG  GLN    31      85.495  94.738  92.512  1.00  0.00           C  
ATOM    433  HG2 GLN    31      84.796  93.993  92.132  1.00  0.00           H  
ATOM    434  HG3 GLN    31      85.796  95.347  91.659  1.00  0.00           H  
ATOM    435  CD  GLN    31      86.794  94.044  92.989  1.00  0.00           C  
ATOM    436  OE1 GLN    31      87.347  94.511  93.946  1.00  0.00           O  
ATOM    437  NE2 GLN    31      87.125  92.965  92.327  1.00  0.00           N  
ATOM    438 HE21 GLN    31      87.865  92.365  92.663  1.00  0.00           H  
ATOM    439 HE22 GLN    31      86.695  92.806  91.427  1.00  0.00           H  
ATOM    440  C   GLN    31      83.151  96.758  94.961  1.00  0.00           C  
ATOM    441  O   GLN    31      83.487  97.954  95.124  1.00  0.00           O  
ATOM    442  N   PRO    32      82.514  96.085  95.951  1.00  0.00           N  
ATOM    443  CD  PRO    32      81.821  94.823  95.923  1.00  0.00           C  
ATOM    444  HD2 PRO    32      82.401  93.984  96.308  1.00  0.00           H  
ATOM    445  HD3 PRO    32      81.349  94.604  94.965  1.00  0.00           H  
ATOM    446  CG  PRO    32      80.562  94.952  96.814  1.00  0.00           C  
ATOM    447  HG2 PRO    32      80.384  94.079  97.441  1.00  0.00           H  
ATOM    448  HG3 PRO    32      79.636  95.051  96.248  1.00  0.00           H  
ATOM    449  CB  PRO    32      80.859  96.068  97.771  1.00  0.00           C  
ATOM    450  HB2 PRO    32      81.232  95.597  98.680  1.00  0.00           H  
ATOM    451  HB3 PRO    32      80.033  96.751  97.969  1.00  0.00           H  
ATOM    452  CA  PRO    32      82.027  96.864  97.093  1.00  0.00           C  
ATOM    453  HA  PRO    32      81.613  97.809  96.740  1.00  0.00           H  
ATOM    454  C   PRO    32      83.197  97.131  98.128  1.00  0.00           C  
ATOM    455  O   PRO    32      84.360  96.757  97.891  1.00  0.00           O  
ATOM    456  N   TYR    33      82.857  97.794  99.245  1.00  0.00           N  
ATOM    457  H   TYR    33      81.964  98.131  99.576  1.00  0.00           H  
ATOM    458  CA  TYR    33      83.796  97.993 100.373  1.00  0.00           C  
ATOM    459  HA  TYR    33      84.829  98.081 100.034  1.00  0.00           H  
ATOM    460  CB  TYR    33      83.456  99.369 101.014  1.00  0.00           C  
ATOM    461  HB2 TYR    33      82.618  99.122 101.665  1.00  0.00           H  
ATOM    462  HB3 TYR    33      84.271  99.675 101.669  1.00  0.00           H  
ATOM    463  CG  TYR    33      83.055 100.497 100.143  1.00  0.00           C  
ATOM    464  CD1 TYR    33      83.635 100.724  98.860  1.00  0.00           C  
ATOM    465  HD1 TYR    33      84.556 100.245  98.560  1.00  0.00           H  
ATOM    466  CE1 TYR    33      83.103 101.727  98.051  1.00  0.00           C  
ATOM    467  HE1 TYR    33      83.692 102.116  97.233  1.00  0.00           H  
ATOM    468  CZ  TYR    33      81.910 102.394  98.432  1.00  0.00           C  
ATOM    469  OH  TYR    33      81.471 103.531  97.792  1.00  0.00           O  
ATOM    470  HH  TYR    33      80.512 103.537  97.756  1.00  0.00           H  
ATOM    471  CE2 TYR    33      81.300 102.196  99.677  1.00  0.00           C  
ATOM    472  HE2 TYR    33      80.493 102.786 100.084  1.00  0.00           H  
ATOM    473  CD2 TYR    33      81.974 101.259 100.574  1.00  0.00           C  
ATOM    474  HD2 TYR    33      81.610 101.192 101.589  1.00  0.00           H  
ATOM    475  C   TYR    33      83.841  96.857 101.281  1.00  0.00           C  
ATOM    476  O   TYR    33      84.836  96.745 101.976  1.00  0.00           O  
ATOM    477  N   GLY    34      82.911  95.927 101.194  1.00  0.00           N  
ATOM    478  H   GLY    34      82.088  96.033 100.618  1.00  0.00           H  
ATOM    479  CA  GLY    34      82.938  94.704 101.932  1.00  0.00           C  
ATOM    480  HA2 GLY    34      82.285  93.971 101.458  1.00  0.00           H  
ATOM    481  HA3 GLY    34      83.960  94.330 101.990  1.00  0.00           H  
ATOM    482  C   GLY    34      82.335  94.751 103.323  1.00  0.00           C  
ATOM    483  O   GLY    34      81.325  95.428 103.534  1.00  0.00           O  
ATOM    484  N   GLN    35      82.829  93.826 104.198  1.00  0.00           N  
ATOM    485  H   GLN    35      83.712  93.415 103.929  1.00  0.00           H  
ATOM    486  CA  GLN    35      82.167  93.421 105.434  1.00  0.00           C  
ATOM    487  HA  GLN    35      81.722  94.342 105.810  1.00  0.00           H  
ATOM    488  CB  GLN    35      81.199  92.311 105.076  1.00  0.00           C  
ATOM    489  HB2 GLN    35      80.553  92.604 104.249  1.00  0.00           H  
ATOM    490  HB3 GLN    35      81.769  91.472 104.677  1.00  0.00           H  
ATOM    491  CG  GLN    35      80.453  91.768 106.260  1.00  0.00           C  
ATOM    492  HG2 GLN    35      81.119  91.057 106.748  1.00  0.00           H  
ATOM    493  HG3 GLN    35      80.053  92.552 106.902  1.00  0.00           H  
ATOM    494  CD  GLN    35      79.181  91.010 105.923  1.00  0.00           C  
ATOM    495  OE1 GLN    35      78.681  91.025 104.806  1.00  0.00           O  
ATOM    496  NE2 GLN    35      78.562  90.331 106.929  1.00  0.00           N  
ATOM    497 HE21 GLN    35      79.020  90.087 107.795  1.00  0.00           H  
ATOM    498 HE22 GLN    35      77.708  89.890 106.620  1.00  0.00           H  
ATOM    499  C   GLN    35      83.314  93.082 106.420  1.00  0.00           C  
ATOM    500  O   GLN    35      83.823  92.002 106.405  1.00  0.00           O  
ATOM    501  N   GLN    36      83.770  93.915 107.323  1.00  0.00           N  
ATOM    502  H   GLN    36      84.469  93.588 107.975  1.00  0.00           H  
ATOM    503  CA  GLN    36      83.381  95.295 107.536  1.00  0.00           C  
ATOM    504  HA  GLN    36      82.332  95.299 107.830  1.00  0.00           H  
ATOM    505  CB  GLN    36      84.307  95.946 108.666  1.00  0.00           C  
ATOM    506  HB2 GLN    36      85.367  95.865 108.423  1.00  0.00           H  
ATOM    507  HB3 GLN    36      84.002  96.982 108.819  1.00  0.00           H  
ATOM    508  CG  GLN    36      84.078  95.239 110.042  1.00  0.00           C  
ATOM    509  HG2 GLN    36      84.009  96.029 110.790  1.00  0.00           H  
ATOM    510  HG3 GLN    36      83.081  94.803 109.987  1.00  0.00           H  
ATOM    511  CD  GLN    36      85.040  94.163 110.418  1.00  0.00           C  
ATOM    512  OE1 GLN    36      85.443  93.268 109.678  1.00  0.00           O  
ATOM    513  NE2 GLN    36      85.522  94.182 111.652  1.00  0.00           N  
ATOM    514 HE21 GLN    36      85.252  94.910 112.297  1.00  0.00           H  
ATOM    515 HE22 GLN    36      85.940  93.333 112.005  1.00  0.00           H  
ATOM    516  C   GLN    36      83.512  96.171 106.215  1.00  0.00           C  
ATOM    517  O   GLN    36      84.412  96.038 105.446  1.00  0.00           O  
ATOM    518  N   SER    37      82.506  97.008 106.094  1.00  0.00           N  
ATOM    519  H   SER    37      81.896  97.068 106.897  1.00  0.00           H  
ATOM    520  CA  SER    37      82.643  98.122 105.135  1.00  0.00           C  
ATOM    521  HA  SER    37      82.868  97.659 104.174  1.00  0.00           H  
ATOM    522  CB  SER    37      81.246  98.671 104.953  1.00  0.00           C  
ATOM    523  HB2 SER    37      80.575  97.822 104.824  1.00  0.00           H  
ATOM    524  HB3 SER    37      80.986  99.349 105.765  1.00  0.00           H  
ATOM    525  OG  SER    37      81.343  99.464 103.823  1.00  0.00           O  
ATOM    526  HG  SER    37      80.544  99.288 103.321  1.00  0.00           H  
ATOM    527  C   SER    37      83.755  99.190 105.449  1.00  0.00           C  
ATOM    528  O   SER    37      84.103  99.321 106.585  1.00  0.00           O  
ATOM    529  N   TYR    38      84.287  99.895 104.472  1.00  0.00           N  
ATOM    530  H   TYR    38      83.880  99.719 103.564  1.00  0.00           H  
ATOM    531  CA  TYR    38      85.248 100.989 104.585  1.00  0.00           C  
ATOM    532  HA  TYR    38      85.506 101.086 105.640  1.00  0.00           H  
ATOM    533  CB  TYR    38      86.562 100.684 103.888  1.00  0.00           C  
ATOM    534  HB2 TYR    38      87.402 101.319 104.170  1.00  0.00           H  
ATOM    535  HB3 TYR    38      86.790  99.663 104.192  1.00  0.00           H  
ATOM    536  CG  TYR    38      86.695 100.665 102.396  1.00  0.00           C  
ATOM    537  CD1 TYR    38      86.706 101.816 101.629  1.00  0.00           C  
ATOM    538  HD1 TYR    38      86.488 102.749 102.128  1.00  0.00           H  
ATOM    539  CE1 TYR    38      86.935 101.778 100.175  1.00  0.00           C  
ATOM    540  HE1 TYR    38      86.834 102.705  99.630  1.00  0.00           H  
ATOM    541  CZ  TYR    38      87.124 100.535  99.607  1.00  0.00           C  
ATOM    542  OH  TYR    38      87.420 100.409  98.264  1.00  0.00           O  
ATOM    543  HH  TYR    38      87.491 101.237  97.784  1.00  0.00           H  
ATOM    544  CE2 TYR    38      87.238  99.360 100.453  1.00  0.00           C  
ATOM    545  HE2 TYR    38      87.476  98.432  99.955  1.00  0.00           H  
ATOM    546  CD2 TYR    38      87.059  99.413 101.826  1.00  0.00           C  
ATOM    547  HD2 TYR    38      87.044  98.487 102.382  1.00  0.00           H  
ATOM    548  C   TYR    38      84.632 102.393 104.217  1.00  0.00           C  
ATOM    549  O   TYR    38      83.765 102.385 103.284  1.00  0.00           O  
ATOM    550  N   SER    39      85.091 103.471 104.852  1.00  0.00           N  
ATOM    551  H   SER    39      85.876 103.442 105.487  1.00  0.00           H  
ATOM    552  CA  SER    39      84.330 104.708 104.862  1.00  0.00           C  
ATOM    553  HA  SER    39      83.369 104.407 104.445  1.00  0.00           H  
ATOM    554  CB  SER    39      84.176 105.167 106.253  1.00  0.00           C  
ATOM    555  HB2 SER    39      83.747 104.279 106.718  1.00  0.00           H  
ATOM    556  HB3 SER    39      85.144 105.263 106.745  1.00  0.00           H  
ATOM    557  OG  SER    39      83.320 106.291 106.403  1.00  0.00           O  
ATOM    558  HG  SER    39      83.234 106.508 107.335  1.00  0.00           H  
ATOM    559  C   SER    39      84.849 105.631 103.826  1.00  0.00           C  
ATOM    560  O   SER    39      85.669 105.307 102.949  1.00  0.00           O  
ATOM    561  N   GLY    40      84.450 106.910 103.879  1.00  0.00           N  
ATOM    562  H   GLY    40      83.741 107.188 104.542  1.00  0.00           H  
ATOM    563  CA  GLY    40      85.115 108.055 103.147  1.00  0.00           C  
ATOM    564  HA2 GLY    40      85.896 108.430 103.808  1.00  0.00           H  
ATOM    565  HA3 GLY    40      85.631 107.550 102.330  1.00  0.00           H  
ATOM    566  C   GLY    40      84.103 109.150 102.804  1.00  0.00           C  
ATOM    567  O   GLY    40      83.493 109.822 103.668  1.00  0.00           O  
ATOM    568  N   TYR    41      83.997 109.573 101.541  1.00  0.00           N  
ATOM    569  H   TYR    41      83.341 110.339 101.484  1.00  0.00           H  
ATOM    570  CA  TYR    41      84.697 109.225 100.285  1.00  0.00           C  
ATOM    571  HA  TYR    41      85.663 108.795 100.550  1.00  0.00           H  
ATOM    572  CB  TYR    41      83.777 108.325  99.396  1.00  0.00           C  
ATOM    573  HB2 TYR    41      82.891 108.870  99.070  1.00  0.00           H  
ATOM    574  HB3 TYR    41      84.348 108.078  98.501  1.00  0.00           H  
ATOM    575  CG  TYR    41      83.295 107.087 100.073  1.00  0.00           C  
ATOM    576  CD1 TYR    41      84.063 105.862 100.034  1.00  0.00           C  
ATOM    577  HD1 TYR    41      85.004 105.858  99.504  1.00  0.00           H  
ATOM    578  CE1 TYR    41      83.542 104.765 100.809  1.00  0.00           C  
ATOM    579  HE1 TYR    41      84.049 103.812 100.863  1.00  0.00           H  
ATOM    580  CZ  TYR    41      82.378 104.923 101.552  1.00  0.00           C  
ATOM    581  OH  TYR    41      81.865 103.857 102.271  1.00  0.00           O  
ATOM    582  HH  TYR    41      82.471 103.116 102.350  1.00  0.00           H  
ATOM    583  CE2 TYR    41      81.574 106.078 101.443  1.00  0.00           C  
ATOM    584  HE2 TYR    41      80.654 106.137 102.004  1.00  0.00           H  
ATOM    585  CD2 TYR    41      82.011 107.184 100.691  1.00  0.00           C  
ATOM    586  HD2 TYR    41      81.336 108.024 100.766  1.00  0.00           H  
ATOM    587  C   TYR    41      85.194 110.495  99.559  1.00  0.00           C  
ATOM    588  O   TYR    41      84.719 111.591  99.836  1.00  0.00           O  
ATOM    589  N   SER    42      86.079 110.336  98.574  1.00  0.00           N  
ATOM    590  H   SER    42      86.391 109.419  98.289  1.00  0.00           H  
ATOM    591  CA  SER    42      86.711 111.407  97.810  1.00  0.00           C  
ATOM    592  HA  SER    42      86.165 112.326  98.025  1.00  0.00           H  
ATOM    593  CB  SER    42      88.084 111.599  98.415  1.00  0.00           C  
ATOM    594  HB2 SER    42      87.980 112.052  99.401  1.00  0.00           H  
ATOM    595  HB3 SER    42      88.621 110.655  98.495  1.00  0.00           H  
ATOM    596  OG  SER    42      88.779 112.526  97.632  1.00  0.00           O  
ATOM    597  HG  SER    42      88.613 113.418  97.946  1.00  0.00           H  
ATOM    598  C   SER    42      86.720 110.964  96.372  1.00  0.00           C  
ATOM    599  O   SER    42      87.029 109.844  96.077  1.00  0.00           O  
ATOM    600  N   GLN    43      86.522 111.860  95.394  1.00  0.00           N  
ATOM    601  H   GLN    43      86.291 112.782  95.737  1.00  0.00           H  
ATOM    602  CA  GLN    43      86.436 111.643  93.949  1.00  0.00           C  
ATOM    603  HA  GLN    43      86.083 110.613  93.910  1.00  0.00           H  
ATOM    604  CB  GLN    43      85.332 112.574  93.313  1.00  0.00           C  
ATOM    605  HB2 GLN    43      84.952 112.140  92.388  1.00  0.00           H  
ATOM    606  HB3 GLN    43      84.537 112.666  94.053  1.00  0.00           H  
ATOM    607  CG  GLN    43      85.884 114.005  93.065  1.00  0.00           C  
ATOM    608  HG2 GLN    43      85.919 114.514  94.028  1.00  0.00           H  
ATOM    609  HG3 GLN    43      86.875 113.980  92.612  1.00  0.00           H  
ATOM    610  CD  GLN    43      84.972 114.892  92.174  1.00  0.00           C  
ATOM    611  OE1 GLN    43      84.031 115.535  92.639  1.00  0.00           O  
ATOM    612  NE2 GLN    43      85.246 115.010  90.874  1.00  0.00           N  
ATOM    613 HE21 GLN    43      86.011 114.496  90.460  1.00  0.00           H  
ATOM    614 HE22 GLN    43      84.669 115.646  90.343  1.00  0.00           H  
ATOM    615  C   GLN    43      87.801 111.719  93.160  1.00  0.00           C  
ATOM    616  O   GLN    43      88.755 112.253  93.725  1.00  0.00           O  
ATOM    617  N   SER    44      87.828 111.104  91.945  1.00  0.00           N  
ATOM    618  H   SER    44      87.032 110.548  91.667  1.00  0.00           H  
ATOM    619  CA  SER    44      88.781 111.412  90.902  1.00  0.00           C  
ATOM    620  HA  SER    44      89.803 111.383  91.281  1.00  0.00           H  
ATOM    621  CB  SER    44      88.694 110.428  89.794  1.00  0.00           C  
ATOM    622  HB2 SER    44      88.803 109.452  90.267  1.00  0.00           H  
ATOM    623  HB3 SER    44      87.716 110.426  89.312  1.00  0.00           H  
ATOM    624  OG  SER    44      89.699 110.575  88.733  1.00  0.00           O  
ATOM    625  HG  SER    44      90.547 110.220  89.006  1.00  0.00           H  
ATOM    626  C   SER    44      88.530 112.850  90.406  1.00  0.00           C  
ATOM    627  O   SER    44      87.352 113.214  90.154  1.00  0.00           O  
ATOM    628  N   THR    45      89.601 113.572  90.125  1.00  0.00           N  
ATOM    629  H   THR    45      90.511 113.230  90.398  1.00  0.00           H  
ATOM    630  CA  THR    45      89.561 114.870  89.301  1.00  0.00           C  
ATOM    631  HA  THR    45      88.560 115.065  88.916  1.00  0.00           H  
ATOM    632  CB  THR    45      90.068 116.105  90.133  1.00  0.00           C  
ATOM    633  HB  THR    45      90.286 116.934  89.460  1.00  0.00           H  
ATOM    634  CG2 THR    45      88.910 116.662  90.892  1.00  0.00           C  
ATOM    635 HG21 THR    45      88.568 115.822  91.497  1.00  0.00           H  
ATOM    636 HG22 THR    45      89.119 117.533  91.514  1.00  0.00           H  
ATOM    637 HG23 THR    45      88.037 116.911  90.289  1.00  0.00           H  
ATOM    638  OG1 THR    45      91.209 115.786  90.883  1.00  0.00           O  
ATOM    639  HG1 THR    45      91.345 116.372  91.632  1.00  0.00           H  
ATOM    640  C   THR    45      90.491 114.802  88.120  1.00  0.00           C  
ATOM    641  O   THR    45      90.469 115.679  87.233  1.00  0.00           O  
ATOM    642  N   ASP    46      91.456 113.849  88.013  1.00  0.00           N  
ATOM    643  H   ASP    46      91.420 113.152  88.743  1.00  0.00           H  
ATOM    644  CA  ASP    46      92.327 113.582  86.876  1.00  0.00           C  
ATOM    645  HA  ASP    46      92.005 114.056  85.949  1.00  0.00           H  
ATOM    646  CB  ASP    46      93.829 113.988  87.015  1.00  0.00           C  
ATOM    647  HB2 ASP    46      93.877 115.066  87.172  1.00  0.00           H  
ATOM    648  HB3 ASP    46      94.334 113.363  87.751  1.00  0.00           H  
ATOM    649  CG  ASP    46      94.672 113.628  85.766  1.00  0.00           C  
ATOM    650  OD1 ASP    46      95.930 113.587  85.910  1.00  0.00           O  
ATOM    651  OD2 ASP    46      94.130 113.259  84.728  1.00  0.00           O  
ATOM    652  C   ASP    46      92.243 112.111  86.603  1.00  0.00           C  
ATOM    653  O   ASP    46      92.979 111.325  87.180  1.00  0.00           O  
ATOM    654  N   THR    47      91.424 111.757  85.622  1.00  0.00           N  
ATOM    655  H   THR    47      91.109 112.474  84.985  1.00  0.00           H  
ATOM    656  CA  THR    47      91.148 110.377  85.191  1.00  0.00           C  
ATOM    657  HA  THR    47      90.929 109.852  86.120  1.00  0.00           H  
ATOM    658  CB  THR    47      89.893 110.229  84.340  1.00  0.00           C  
ATOM    659  HB  THR    47      89.922 109.171  84.080  1.00  0.00           H  
ATOM    660  CG2 THR    47      88.694 110.496  85.369  1.00  0.00           C  
ATOM    661 HG21 THR    47      88.747 109.793  86.201  1.00  0.00           H  
ATOM    662 HG22 THR    47      88.607 111.524  85.722  1.00  0.00           H  
ATOM    663 HG23 THR    47      87.815 110.264  84.768  1.00  0.00           H  
ATOM    664  OG1 THR    47      89.779 111.129  83.249  1.00  0.00           O  
ATOM    665  HG1 THR    47      89.642 112.004  83.620  1.00  0.00           H  
ATOM    666  C   THR    47      92.369 109.616  84.552  1.00  0.00           C  
ATOM    667  O   THR    47      92.399 108.416  84.572  1.00  0.00           O  
ATOM    668  N   SER    48      93.272 110.396  83.946  1.00  0.00           N  
ATOM    669  H   SER    48      93.313 111.348  84.279  1.00  0.00           H  
ATOM    670  CA  SER    48      94.425 109.785  83.329  1.00  0.00           C  
ATOM    671  HA  SER    48      94.193 108.977  82.634  1.00  0.00           H  
ATOM    672  CB  SER    48      95.260 110.887  82.581  1.00  0.00           C  
ATOM    673  HB2 SER    48      95.958 110.462  81.860  1.00  0.00           H  
ATOM    674  HB3 SER    48      94.611 111.655  82.161  1.00  0.00           H  
ATOM    675  OG  SER    48      96.057 111.635  83.440  1.00  0.00           O  
ATOM    676  HG  SER    48      95.555 112.227  84.004  1.00  0.00           H  
ATOM    677  C   SER    48      95.239 109.123  84.433  1.00  0.00           C  
ATOM    678  O   SER    48      95.241 109.449  85.628  1.00  0.00           O  
ATOM    679  N   GLY    49      96.010 108.095  84.063  1.00  0.00           N  
ATOM    680  H   GLY    49      95.869 107.870  83.088  1.00  0.00           H  
ATOM    681  CA  GLY    49      96.809 107.193  84.886  1.00  0.00           C  
ATOM    682  HA2 GLY    49      97.393 106.520  84.257  1.00  0.00           H  
ATOM    683  HA3 GLY    49      97.375 107.874  85.522  1.00  0.00           H  
ATOM    684  C   GLY    49      95.808 106.256  85.623  1.00  0.00           C  
ATOM    685  O   GLY    49      94.667 106.200  85.245  1.00  0.00           O  
ATOM    686  N   TYR    50      96.239 105.462  86.635  1.00  0.00           N  
ATOM    687  H   TYR    50      95.548 104.896  87.106  1.00  0.00           H  
ATOM    688  CA  TYR    50      97.600 105.492  87.183  1.00  0.00           C  
ATOM    689  HA  TYR    50      97.763 106.537  87.448  1.00  0.00           H  
ATOM    690  CB  TYR    50      97.593 104.616  88.469  1.00  0.00           C  
ATOM    691  HB2 TYR    50      96.693 104.645  89.083  1.00  0.00           H  
ATOM    692  HB3 TYR    50      97.694 103.562  88.210  1.00  0.00           H  
ATOM    693  CG  TYR    50      98.740 104.851  89.467  1.00  0.00           C  
ATOM    694  CD1 TYR    50      99.981 104.180  89.274  1.00  0.00           C  
ATOM    695  HD1 TYR    50     100.107 103.317  88.638  1.00  0.00           H  
ATOM    696  CE1 TYR    50     101.142 104.529  89.939  1.00  0.00           C  
ATOM    697  HE1 TYR    50     102.066 104.025  89.699  1.00  0.00           H  
ATOM    698  CZ  TYR    50     101.080 105.589  90.792  1.00  0.00           C  
ATOM    699  OH  TYR    50     102.155 105.941  91.407  1.00  0.00           O  
ATOM    700  HH  TYR    50     101.945 106.638  92.032  1.00  0.00           H  
ATOM    701  CE2 TYR    50      99.776 106.151  91.181  1.00  0.00           C  
ATOM    702  HE2 TYR    50      99.558 106.961  91.862  1.00  0.00           H  
ATOM    703  CD2 TYR    50      98.612 105.779  90.511  1.00  0.00           C  
ATOM    704  HD2 TYR    50      97.653 106.227  90.728  1.00  0.00           H  
ATOM    705  C   TYR    50      98.670 104.908  86.186  1.00  0.00           C  
ATOM    706  O   TYR    50      98.407 103.849  85.577  1.00  0.00           O  
ATOM    707  N   GLY    51      99.738 105.607  85.924  1.00  0.00           N  
ATOM    708  H   GLY    51     100.414 105.112  85.360  1.00  0.00           H  
ATOM    709  CA  GLY    51     100.194 106.854  86.588  1.00  0.00           C  
ATOM    710  HA2 GLY    51      99.808 107.753  86.108  1.00  0.00           H  
ATOM    711  HA3 GLY    51      99.852 106.871  87.622  1.00  0.00           H  
ATOM    712  C   GLY    51     101.721 107.030  86.670  1.00  0.00           C  
ATOM    713  O   GLY    51     102.458 105.989  86.717  1.00  0.00           O  
ATOM    714  N   GLN    52     102.177 108.278  86.654  1.00  0.00           N  
ATOM    715  H   GLN    52     101.437 108.964  86.606  1.00  0.00           H  
ATOM    716  CA  GLN    52     103.587 108.701  86.779  1.00  0.00           C  
ATOM    717  HA  GLN    52     103.536 109.773  86.588  1.00  0.00           H  
ATOM    718  CB  GLN    52     104.158 108.579  88.229  1.00  0.00           C  
ATOM    719  HB2 GLN    52     104.220 107.525  88.501  1.00  0.00           H  
ATOM    720  HB3 GLN    52     105.150 109.028  88.282  1.00  0.00           H  
ATOM    721  CG  GLN    52     103.331 109.247  89.315  1.00  0.00           C  
ATOM    722  HG2 GLN    52     103.007 110.258  89.070  1.00  0.00           H  
ATOM    723  HG3 GLN    52     102.447 108.654  89.550  1.00  0.00           H  
ATOM    724  CD  GLN    52     104.108 109.285  90.713  1.00  0.00           C  
ATOM    725  OE1 GLN    52     103.982 108.370  91.548  1.00  0.00           O  
ATOM    726  NE2 GLN    52     104.912 110.344  90.863  1.00  0.00           N  
ATOM    727 HE21 GLN    52     105.145 110.897  90.051  1.00  0.00           H  
ATOM    728 HE22 GLN    52     105.312 110.507  91.776  1.00  0.00           H  
ATOM    729  C   GLN    52     104.603 108.186  85.743  1.00  0.00           C  
ATOM    730  O   GLN    52     105.428 107.333  86.070  1.00  0.00           O  
ATOM    731  N   SER    53     104.449 108.540  84.437  1.00  0.00           N  
ATOM    732  H   SER    53     104.988 107.951  83.819  1.00  0.00           H  
ATOM    733  CA  SER    53     103.340 109.382  83.833  1.00  0.00           C  
ATOM    734  HA  SER    53     103.040 110.155  84.540  1.00  0.00           H  
ATOM    735  CB  SER    53     103.765 110.074  82.499  1.00  0.00           C  
ATOM    736  HB2 SER    53     102.908 110.626  82.115  1.00  0.00           H  
ATOM    737  HB3 SER    53     104.663 110.678  82.631  1.00  0.00           H  
ATOM    738  OG  SER    53     104.110 109.090  81.600  1.00  0.00           O  
ATOM    739  HG  SER    53     105.036 109.212  81.377  1.00  0.00           H  
ATOM    740  C   SER    53     102.080 108.492  83.533  1.00  0.00           C  
ATOM    741  O   SER    53     102.060 107.283  83.445  1.00  0.00           O  
ATOM    742  N   SER    54     101.007 109.228  83.220  1.00  0.00           N  
ATOM    743  H   SER    54     101.041 110.237  83.200  1.00  0.00           H  
ATOM    744  CA  SER    54      99.736 108.705  82.779  1.00  0.00           C  
ATOM    745  HA  SER    54      99.355 108.050  83.563  1.00  0.00           H  
ATOM    746  CB  SER    54      98.815 109.908  82.782  1.00  0.00           C  
ATOM    747  HB2 SER    54      99.160 110.646  82.058  1.00  0.00           H  
ATOM    748  HB3 SER    54      97.837 109.688  82.353  1.00  0.00           H  
ATOM    749  OG  SER    54      98.582 110.464  84.032  1.00  0.00           O  
ATOM    750  HG  SER    54      97.767 110.962  83.933  1.00  0.00           H  
ATOM    751  C   SER    54      99.673 108.020  81.367  1.00  0.00           C  
ATOM    752  O   SER    54      98.648 107.374  80.992  1.00  0.00           O  
ATOM    753  N   TYR    55     100.743 108.088  80.604  1.00  0.00           N  
ATOM    754  H   TYR    55     101.563 108.514  81.014  1.00  0.00           H  
ATOM    755  CA  TYR    55     100.835 107.612  79.179  1.00  0.00           C  
ATOM    756  HA  TYR    55      99.946 107.003  79.013  1.00  0.00           H  
ATOM    757  CB  TYR    55     100.935 108.830  78.258  1.00  0.00           C  
ATOM    758  HB2 TYR    55     101.885 109.343  78.409  1.00  0.00           H  
ATOM    759  HB3 TYR    55     100.983 108.580  77.198  1.00  0.00           H  
ATOM    760  CG  TYR    55      99.787 109.855  78.384  1.00  0.00           C  
ATOM    761  CD1 TYR    55      99.782 110.868  79.334  1.00  0.00           C  
ATOM    762  HD1 TYR    55     100.702 111.061  79.867  1.00  0.00           H  
ATOM    763  CE1 TYR    55      98.676 111.718  79.429  1.00  0.00           C  
ATOM    764  HE1 TYR    55      98.860 112.575  80.060  1.00  0.00           H  
ATOM    765  CZ  TYR    55      97.523 111.464  78.644  1.00  0.00           C  
ATOM    766  OH  TYR    55      96.423 112.262  78.757  1.00  0.00           O  
ATOM    767  HH  TYR    55      96.478 112.652  79.632  1.00  0.00           H  
ATOM    768  CE2 TYR    55      97.520 110.415  77.691  1.00  0.00           C  
ATOM    769  HE2 TYR    55      96.620 110.118  77.172  1.00  0.00           H  
ATOM    770  CD2 TYR    55      98.655 109.616  77.603  1.00  0.00           C  
ATOM    771  HD2 TYR    55      98.555 108.675  77.082  1.00  0.00           H  
ATOM    772  C   TYR    55     102.104 106.652  78.998  1.00  0.00           C  
ATOM    773  O   TYR    55     103.152 106.919  79.529  1.00  0.00           O  
ATOM    774  N   SER    56     101.938 105.506  78.313  1.00  0.00           N  
ATOM    775  H   SER    56     102.732 104.882  78.311  1.00  0.00           H  
ATOM    776  CA  SER    56     100.787 104.841  77.704  1.00  0.00           C  
ATOM    777  HA  SER    56     101.147 104.049  77.048  1.00  0.00           H  
ATOM    778  CB  SER    56      99.921 104.051  78.700  1.00  0.00           C  
ATOM    779  HB2 SER    56      99.656 104.706  79.530  1.00  0.00           H  
ATOM    780  HB3 SER    56      99.021 103.692  78.200  1.00  0.00           H  
ATOM    781  OG  SER    56     100.715 103.006  79.222  1.00  0.00           O  
ATOM    782  HG  SER    56     101.391 103.426  79.758  1.00  0.00           H  
ATOM    783  C   SER    56      99.954 105.695  76.668  1.00  0.00           C  
ATOM    784  O   SER    56      98.861 106.009  76.825  1.00  0.00           O  
ATOM    785  N   SER    57     100.506 106.076  75.530  1.00  0.00           N  
ATOM    786  H   SER    57      99.782 106.617  75.078  1.00  0.00           H  
ATOM    787  CA  SER    57     101.901 106.167  75.022  1.00  0.00           C  
ATOM    788  HA  SER    57     102.606 106.076  75.849  1.00  0.00           H  
ATOM    789  CB  SER    57     102.073 104.942  74.107  1.00  0.00           C  
ATOM    790  HB2 SER    57     103.106 104.910  73.761  1.00  0.00           H  
ATOM    791  HB3 SER    57     101.966 103.988  74.623  1.00  0.00           H  
ATOM    792  OG  SER    57     101.332 104.965  72.999  1.00  0.00           O  
ATOM    793  HG  SER    57     101.159 104.077  72.678  1.00  0.00           H  
ATOM    794  C   SER    57     101.988 107.512  74.318  1.00  0.00           C  
ATOM    795  O   SER    57     101.039 108.308  74.348  1.00  0.00           O  
ATOM    796  N   TYR    58     103.158 107.790  73.754  1.00  0.00           N  
ATOM    797  H   TYR    58     103.906 107.121  73.873  1.00  0.00           H  
ATOM    798  CA  TYR    58     103.549 109.141  73.227  1.00  0.00           C  
ATOM    799  HA  TYR    58     102.887 109.946  73.547  1.00  0.00           H  
ATOM    800  CB  TYR    58     104.845 109.562  73.848  1.00  0.00           C  
ATOM    801  HB2 TYR    58     105.450 108.680  73.639  1.00  0.00           H  
ATOM    802  HB3 TYR    58     105.225 110.345  73.193  1.00  0.00           H  
ATOM    803  CG  TYR    58     104.881 109.890  75.278  1.00  0.00           C  
ATOM    804  CD1 TYR    58     104.350 111.112  75.690  1.00  0.00           C  
ATOM    805  HD1 TYR    58     104.192 111.821  74.890  1.00  0.00           H  
ATOM    806  CE1 TYR    58     104.090 111.475  77.041  1.00  0.00           C  
ATOM    807  HE1 TYR    58     103.694 112.437  77.333  1.00  0.00           H  
ATOM    808  CZ  TYR    58     104.428 110.548  78.027  1.00  0.00           C  
ATOM    809  OH  TYR    58     104.234 110.877  79.345  1.00  0.00           O  
ATOM    810  HH  TYR    58     104.378 110.111  79.905  1.00  0.00           H  
ATOM    811  CE2 TYR    58     104.857 109.215  77.693  1.00  0.00           C  
ATOM    812  HE2 TYR    58     104.972 108.484  78.480  1.00  0.00           H  
ATOM    813  CD2 TYR    58     105.001 108.905  76.320  1.00  0.00           C  
ATOM    814  HD2 TYR    58     105.145 107.889  75.982  1.00  0.00           H  
ATOM    815  C   TYR    58     103.595 109.150  71.701  1.00  0.00           C  
ATOM    816  O   TYR    58     104.473 108.582  71.073  1.00  0.00           O  
ATOM    817  N   GLY    59     102.702 109.795  70.980  1.00  0.00           N  
ATOM    818  H   GLY    59     102.848 109.923  69.989  1.00  0.00           H  
ATOM    819  CA  GLY    59     101.388 110.282  71.426  1.00  0.00           C  
ATOM    820  HA2 GLY    59     100.626 110.021  70.692  1.00  0.00           H  
ATOM    821  HA3 GLY    59     101.067 109.863  72.380  1.00  0.00           H  
ATOM    822  C   GLY    59     101.223 111.804  71.661  1.00  0.00           C  
ATOM    823  O   GLY    59     102.202 112.527  71.887  1.00  0.00           O  
ATOM    824  N   GLN    60      99.988 112.366  71.530  1.00  0.00           N  
ATOM    825  H   GLN    60      99.954 113.360  71.705  1.00  0.00           H  
ATOM    826  CA  GLN    60      98.716 111.618  71.527  1.00  0.00           C  
ATOM    827  HA  GLN    60      98.857 110.587  71.202  1.00  0.00           H  
ATOM    828  CB  GLN    60      98.114 111.560  72.917  1.00  0.00           C  
ATOM    829  HB2 GLN    60      97.866 112.584  73.196  1.00  0.00           H  
ATOM    830  HB3 GLN    60      97.210 110.966  72.779  1.00  0.00           H  
ATOM    831  CG  GLN    60      98.858 110.913  74.079  1.00  0.00           C  
ATOM    832  HG2 GLN    60      98.133 110.805  74.886  1.00  0.00           H  
ATOM    833  HG3 GLN    60      99.155 109.927  73.723  1.00  0.00           H  
ATOM    834  CD  GLN    60      99.918 111.693  74.778  1.00  0.00           C  
ATOM    835  OE1 GLN    60      99.992 112.892  74.890  1.00  0.00           O  
ATOM    836  NE2 GLN    60     100.814 110.966  75.374  1.00  0.00           N  
ATOM    837 HE21 GLN    60     100.903 109.987  75.144  1.00  0.00           H  
ATOM    838 HE22 GLN    60     101.407 111.374  76.083  1.00  0.00           H  
ATOM    839  C   GLN    60      97.655 112.259  70.531  1.00  0.00           C  
ATOM    840  O   GLN    60      97.489 113.452  70.400  1.00  0.00           O  
ATOM    841  N   SER    61      97.001 111.368  69.725  1.00  0.00           N  
ATOM    842  H   SER    61      97.057 110.396  69.996  1.00  0.00           H  
ATOM    843  CA  SER    61      96.230 111.848  68.611  1.00  0.00           C  
ATOM    844  HA  SER    61      96.698 112.735  68.184  1.00  0.00           H  
ATOM    845  CB  SER    61      96.162 110.789  67.578  1.00  0.00           C  
ATOM    846  HB2 SER    61      97.164 110.474  67.289  1.00  0.00           H  
ATOM    847  HB3 SER    61      95.619 109.938  67.988  1.00  0.00           H  
ATOM    848  OG  SER    61      95.438 111.095  66.396  1.00  0.00           O  
ATOM    849  HG  SER    61      95.900 111.625  65.743  1.00  0.00           H  
ATOM    850  C   SER    61      94.790 112.194  69.052  1.00  0.00           C  
ATOM    851  O   SER    61      94.109 111.507  69.784  1.00  0.00           O  
ATOM    852  N   GLN    62      94.183 113.189  68.398  1.00  0.00           N  
ATOM    853  H   GLN    62      94.686 113.649  67.653  1.00  0.00           H  
ATOM    854  CA  GLN    62      92.856 113.862  68.723  1.00  0.00           C  
ATOM    855  HA  GLN    62      92.663 113.854  69.796  1.00  0.00           H  
ATOM    856  CB  GLN    62      92.766 115.274  68.060  1.00  0.00           C  
ATOM    857  HB2 GLN    62      92.828 115.101  66.986  1.00  0.00           H  
ATOM    858  HB3 GLN    62      91.781 115.699  68.250  1.00  0.00           H  
ATOM    859  CG  GLN    62      93.942 116.276  68.494  1.00  0.00           C  
ATOM    860  HG2 GLN    62      94.904 115.773  68.405  1.00  0.00           H  
ATOM    861  HG3 GLN    62      93.825 117.179  67.894  1.00  0.00           H  
ATOM    862  CD  GLN    62      93.911 116.765  69.935  1.00  0.00           C  
ATOM    863  OE1 GLN    62      92.975 116.441  70.722  1.00  0.00           O  
ATOM    864  NE2 GLN    62      94.869 117.398  70.453  1.00  0.00           N  
ATOM    865 HE21 GLN    62      94.687 117.600  71.426  1.00  0.00           H  
ATOM    866 HE22 GLN    62      95.738 117.695  70.031  1.00  0.00           H  
ATOM    867  C   GLN    62      91.658 113.060  68.135  1.00  0.00           C  
ATOM    868  O   GLN    62      90.565 113.498  68.321  1.00  0.00           O  
ATOM    869  N   ASN    63      91.826 111.845  67.521  1.00  0.00           N  
ATOM    870  H   ASN    63      92.720 111.440  67.282  1.00  0.00           H  
ATOM    871  CA  ASN    63      90.686 110.920  67.272  1.00  0.00           C  
ATOM    872  HA  ASN    63      89.799 111.452  67.616  1.00  0.00           H  
ATOM    873  CB  ASN    63      90.522 110.754  65.729  1.00  0.00           C  
ATOM    874  HB2 ASN    63      91.188 111.385  65.141  1.00  0.00           H  
ATOM    875  HB3 ASN    63      90.675 109.714  65.439  1.00  0.00           H  
ATOM    876  CG  ASN    63      89.110 111.053  65.225  1.00  0.00           C  
ATOM    877  OD1 ASN    63      88.111 110.814  65.929  1.00  0.00           O  
ATOM    878  ND2 ASN    63      88.946 111.398  63.971  1.00  0.00           N  
ATOM    879 HD21 ASN    63      87.973 111.453  63.705  1.00  0.00           H  
ATOM    880 HD22 ASN    63      89.667 111.323  63.267  1.00  0.00           H  
ATOM    881  C   ASN    63      90.856 109.560  67.961  1.00  0.00           C  
ATOM    882  O   ASN    63      90.009 108.704  67.760  1.00  0.00           O  
ATOM    883  N   THR    64      91.879 109.335  68.827  1.00  0.00           N  
ATOM    884  H   THR    64      92.396 110.169  69.069  1.00  0.00           H  
ATOM    885  CA  THR    64      92.146 108.169  69.656  1.00  0.00           C  
ATOM    886  HA  THR    64      91.246 107.554  69.660  1.00  0.00           H  
ATOM    887  CB  THR    64      93.328 107.295  69.011  1.00  0.00           C  
ATOM    888  HB  THR    64      94.197 107.942  68.887  1.00  0.00           H  
ATOM    889  CG2 THR    64      93.731 106.036  69.753  1.00  0.00           C  
ATOM    890 HG21 THR    64      92.788 105.496  69.838  1.00  0.00           H  
ATOM    891 HG22 THR    64      94.272 105.465  68.999  1.00  0.00           H  
ATOM    892 HG23 THR    64      94.346 106.118  70.649  1.00  0.00           H  
ATOM    893  OG1 THR    64      92.804 106.910  67.815  1.00  0.00           O  
ATOM    894  HG1 THR    64      92.492 107.756  67.486  1.00  0.00           H  
ATOM    895  C   THR    64      92.588 108.520  71.081  1.00  0.00           C  
ATOM    896  O   THR    64      93.799 108.622  71.435  1.00  0.00           O  
ATOM    897  N   GLY    65      91.634 108.756  71.992  1.00  0.00           N  
ATOM    898  H   GLY    65      91.934 108.781  72.956  1.00  0.00           H  
ATOM    899  CA  GLY    65      90.230 109.007  71.654  1.00  0.00           C  
ATOM    900  HA2 GLY    65      89.899 108.284  70.908  1.00  0.00           H  
ATOM    901  HA3 GLY    65      89.714 108.675  72.555  1.00  0.00           H  
ATOM    902  C   GLY    65      89.998 110.434  71.186  1.00  0.00           C  
ATOM    903  O   GLY    65      90.883 111.242  70.921  1.00  0.00           O  
ATOM    904  N   TYR    66      88.655 110.694  70.925  1.00  0.00           N  
ATOM    905  H   TYR    66      87.976 109.964  71.089  1.00  0.00           H  
ATOM    906  CA  TYR    66      88.171 112.008  70.484  1.00  0.00           C  
ATOM    907  HA  TYR    66      88.762 112.234  69.596  1.00  0.00           H  
ATOM    908  CB  TYR    66      86.733 111.930  69.982  1.00  0.00           C  
ATOM    909  HB2 TYR    66      86.667 111.009  69.403  1.00  0.00           H  
ATOM    910  HB3 TYR    66      86.075 111.730  70.828  1.00  0.00           H  
ATOM    911  CG  TYR    66      86.170 113.104  69.157  1.00  0.00           C  
ATOM    912  CD1 TYR    66      85.965 112.961  67.763  1.00  0.00           C  
ATOM    913  HD1 TYR    66      86.197 111.981  67.373  1.00  0.00           H  
ATOM    914  CE1 TYR    66      85.536 114.031  66.928  1.00  0.00           C  
ATOM    915  HE1 TYR    66      85.419 113.926  65.859  1.00  0.00           H  
ATOM    916  CZ  TYR    66      85.177 115.240  67.535  1.00  0.00           C  
ATOM    917  OH  TYR    66      84.622 116.247  66.767  1.00  0.00           O  
ATOM    918  HH  TYR    66      84.502 117.050  67.279  1.00  0.00           H  
ATOM    919  CE2 TYR    66      85.392 115.402  68.933  1.00  0.00           C  
ATOM    920  HE2 TYR    66      85.282 116.389  69.359  1.00  0.00           H  
ATOM    921  CD2 TYR    66      86.000 114.378  69.709  1.00  0.00           C  
ATOM    922  HD2 TYR    66      86.128 114.673  70.740  1.00  0.00           H  
ATOM    923  C   TYR    66      88.523 113.191  71.423  1.00  0.00           C  
ATOM    924  O   TYR    66      88.504 113.068  72.674  1.00  0.00           O  
ATOM    925  N   GLY    67      88.901 114.332  70.834  1.00  0.00           N  
ATOM    926  H   GLY    67      88.989 114.332  69.828  1.00  0.00           H  
ATOM    927  CA  GLY    67      89.484 115.464  71.518  1.00  0.00           C  
ATOM    928  HA2 GLY    67      89.034 115.611  72.500  1.00  0.00           H  
ATOM    929  HA3 GLY    67      90.563 115.350  71.623  1.00  0.00           H  
ATOM    930  C   GLY    67      89.195 116.766  70.776  1.00  0.00           C  
ATOM    931  O   GLY    67      88.060 117.048  70.443  1.00  0.00           O  
ATOM    932  N   THR    68      90.196 117.513  70.458  1.00  0.00           N  
ATOM    933  H   THR    68      91.133 117.166  70.604  1.00  0.00           H  
ATOM    934  CA  THR    68      90.205 118.777  69.773  1.00  0.00           C  
ATOM    935  HA  THR    68      89.313 119.337  70.054  1.00  0.00           H  
ATOM    936  CB  THR    68      91.504 119.504  70.086  1.00  0.00           C  
ATOM    937  HB  THR    68      92.401 118.980  69.757  1.00  0.00           H  
ATOM    938  CG2 THR    68      91.430 120.888  69.531  1.00  0.00           C  
ATOM    939 HG21 THR    68      90.459 121.131  69.098  1.00  0.00           H  
ATOM    940 HG22 THR    68      91.534 121.626  70.326  1.00  0.00           H  
ATOM    941 HG23 THR    68      92.160 120.950  68.724  1.00  0.00           H  
ATOM    942  OG1 THR    68      91.604 119.599  71.493  1.00  0.00           O  
ATOM    943  HG1 THR    68      91.784 118.718  71.830  1.00  0.00           H  
ATOM    944  C   THR    68      90.087 118.333  68.249  1.00  0.00           C  
ATOM    945  O   THR    68      91.070 118.161  67.544  1.00  0.00           O  
ATOM    946  N   GLN    69      88.876 117.911  67.839  1.00  0.00           N  
ATOM    947  H   GLN    69      88.059 118.046  68.417  1.00  0.00           H  
ATOM    948  CA  GLN    69      88.678 117.223  66.587  1.00  0.00           C  
ATOM    949  HA  GLN    69      89.455 117.561  65.902  1.00  0.00           H  
ATOM    950  CB  GLN    69      88.716 115.650  66.775  1.00  0.00           C  
ATOM    951  HB2 GLN    69      89.739 115.420  67.072  1.00  0.00           H  
ATOM    952  HB3 GLN    69      88.085 115.294  67.590  1.00  0.00           H  
ATOM    953  CG  GLN    69      88.526 114.777  65.434  1.00  0.00           C  
ATOM    954  HG2 GLN    69      88.401 113.747  65.769  1.00  0.00           H  
ATOM    955  HG3 GLN    69      87.588 115.045  64.947  1.00  0.00           H  
ATOM    956  CD  GLN    69      89.721 114.944  64.381  1.00  0.00           C  
ATOM    957  OE1 GLN    69      90.810 115.362  64.741  1.00  0.00           O  
ATOM    958  NE2 GLN    69      89.459 114.763  63.080  1.00  0.00           N  
ATOM    959 HE21 GLN    69      88.487 114.587  62.872  1.00  0.00           H  
ATOM    960 HE22 GLN    69      90.162 114.985  62.390  1.00  0.00           H  
ATOM    961  C   GLN    69      87.361 117.715  65.876  1.00  0.00           C  
ATOM    962  O   GLN    69      86.567 118.432  66.489  1.00  0.00           O  
ATOM    963  N   SER    70      87.225 117.547  64.566  1.00  0.00           N  
ATOM    964  H   SER    70      88.072 117.225  64.120  1.00  0.00           H  
ATOM    965  CA  SER    70      85.993 117.622  63.788  1.00  0.00           C  
ATOM    966  HA  SER    70      85.169 117.741  64.492  1.00  0.00           H  
ATOM    967  CB  SER    70      85.866 118.968  62.994  1.00  0.00           C  
ATOM    968  HB2 SER    70      85.854 119.842  63.645  1.00  0.00           H  
ATOM    969  HB3 SER    70      86.712 119.049  62.312  1.00  0.00           H  
ATOM    970  OG  SER    70      84.574 119.025  62.262  1.00  0.00           O  
ATOM    971  HG  SER    70      84.073 119.711  62.709  1.00  0.00           H  
ATOM    972  C   SER    70      85.674 116.439  62.918  1.00  0.00           C  
ATOM    973  O   SER    70      86.620 115.797  62.375  1.00  0.00           O  
ATOM    974  N   THR    71      84.398 116.107  62.807  1.00  0.00           N  
ATOM    975  H   THR    71      83.723 116.701  63.267  1.00  0.00           H  
ATOM    976  CA  THR    71      83.791 115.162  61.780  1.00  0.00           C  
ATOM    977  HA  THR    71      84.334 115.359  60.855  1.00  0.00           H  
ATOM    978  CB  THR    71      84.171 113.729  62.106  1.00  0.00           C  
ATOM    979  HB  THR    71      85.237 113.614  62.303  1.00  0.00           H  
ATOM    980  CG2 THR    71      83.400 113.060  63.241  1.00  0.00           C  
ATOM    981 HG21 THR    71      83.755 113.581  64.130  1.00  0.00           H  
ATOM    982 HG22 THR    71      82.320 113.051  63.094  1.00  0.00           H  
ATOM    983 HG23 THR    71      83.694 112.011  63.233  1.00  0.00           H  
ATOM    984  OG1 THR    71      83.923 113.073  60.933  1.00  0.00           O  
ATOM    985  HG1 THR    71      83.045 112.711  61.079  1.00  0.00           H  
ATOM    986  C   THR    71      82.227 115.407  61.584  1.00  0.00           C  
ATOM    987  O   THR    71      81.522 115.440  62.575  1.00  0.00           O  
ATOM    988  N   PRO    72      81.715 115.553  60.283  1.00  0.00           N  
ATOM    989  CD  PRO    72      82.476 115.465  58.992  1.00  0.00           C  
ATOM    990  HD2 PRO    72      82.869 114.470  58.784  1.00  0.00           H  
ATOM    991  HD3 PRO    72      83.303 116.172  59.049  1.00  0.00           H  
ATOM    992  CG  PRO    72      81.396 115.866  57.966  1.00  0.00           C  
ATOM    993  HG2 PRO    72      80.852 114.986  57.624  1.00  0.00           H  
ATOM    994  HG3 PRO    72      81.954 116.203  57.092  1.00  0.00           H  
ATOM    995  CB  PRO    72      80.485 116.853  58.749  1.00  0.00           C  
ATOM    996  HB2 PRO    72      79.482 116.904  58.325  1.00  0.00           H  
ATOM    997  HB3 PRO    72      80.933 117.844  58.832  1.00  0.00           H  
ATOM    998  CA  PRO    72      80.378 116.152  60.126  1.00  0.00           C  
ATOM    999  HA  PRO    72      80.282 116.957  60.855  1.00  0.00           H  
ATOM   1000  C   PRO    72      79.125 115.229  60.255  1.00  0.00           C  
ATOM   1001  O   PRO    72      79.289 114.028  60.506  1.00  0.00           O  
ATOM   1002  N   GLN    73      77.960 115.811  60.149  1.00  0.00           N  
ATOM   1003  H   GLN    73      77.839 116.808  60.044  1.00  0.00           H  
ATOM   1004  CA  GLN    73      76.627 115.208  60.348  1.00  0.00           C  
ATOM   1005  HA  GLN    73      76.767 114.662  61.281  1.00  0.00           H  
ATOM   1006  CB  GLN    73      75.598 116.385  60.619  1.00  0.00           C  
ATOM   1007  HB2 GLN    73      74.814 116.003  61.273  1.00  0.00           H  
ATOM   1008  HB3 GLN    73      76.050 117.097  61.309  1.00  0.00           H  
ATOM   1009  CG  GLN    73      75.099 117.118  59.306  1.00  0.00           C  
ATOM   1010  HG2 GLN    73      74.877 116.257  58.676  1.00  0.00           H  
ATOM   1011  HG3 GLN    73      74.173 117.651  59.522  1.00  0.00           H  
ATOM   1012  CD  GLN    73      76.089 118.206  58.784  1.00  0.00           C  
ATOM   1013  OE1 GLN    73      77.228 118.348  59.249  1.00  0.00           O  
ATOM   1014  NE2 GLN    73      75.650 119.048  57.910  1.00  0.00           N  
ATOM   1015 HE21 GLN    73      74.687 118.847  57.682  1.00  0.00           H  
ATOM   1016 HE22 GLN    73      76.190 119.858  57.641  1.00  0.00           H  
ATOM   1017  C   GLN    73      76.164 114.115  59.337  1.00  0.00           C  
ATOM   1018  O   GLN    73      76.742 114.004  58.245  1.00  0.00           O  
ATOM   1019  N   GLY    74      75.281 113.243  59.720  1.00  0.00           N  
ATOM   1020  H   GLY    74      74.940 113.322  60.667  1.00  0.00           H  
ATOM   1021  CA  GLY    74      74.635 112.206  58.928  1.00  0.00           C  
ATOM   1022  HA2 GLY    74      74.354 112.578  57.943  1.00  0.00           H  
ATOM   1023  HA3 GLY    74      75.272 111.335  58.773  1.00  0.00           H  
ATOM   1024  C   GLY    74      73.422 111.724  59.619  1.00  0.00           C  
ATOM   1025  O   GLY    74      73.017 112.390  60.594  1.00  0.00           O  
ATOM   1026  N   TYR    75      72.866 110.532  59.256  1.00  0.00           N  
ATOM   1027  H   TYR    75      73.170 110.170  58.363  1.00  0.00           H  
ATOM   1028  CA  TYR    75      71.718 109.866  59.948  1.00  0.00           C  
ATOM   1029  HA  TYR    75      70.999 110.683  60.004  1.00  0.00           H  
ATOM   1030  CB  TYR    75      71.230 108.773  58.972  1.00  0.00           C  
ATOM   1031  HB2 TYR    75      71.980 107.998  58.816  1.00  0.00           H  
ATOM   1032  HB3 TYR    75      70.492 108.178  59.510  1.00  0.00           H  
ATOM   1033  CG  TYR    75      70.585 109.288  57.668  1.00  0.00           C  
ATOM   1034  CD1 TYR    75      71.355 109.308  56.457  1.00  0.00           C  
ATOM   1035  HD1 TYR    75      72.319 108.821  56.453  1.00  0.00           H  
ATOM   1036  CE1 TYR    75      70.676 109.711  55.242  1.00  0.00           C  
ATOM   1037  HE1 TYR    75      71.232 109.643  54.318  1.00  0.00           H  
ATOM   1038  CZ  TYR    75      69.370 110.289  55.336  1.00  0.00           C  
ATOM   1039  OH  TYR    75      68.823 110.734  54.216  1.00  0.00           O  
ATOM   1040  HH  TYR    75      69.346 110.622  53.419  1.00  0.00           H  
ATOM   1041  CE2 TYR    75      68.687 110.338  56.534  1.00  0.00           C  
ATOM   1042  HE2 TYR    75      67.695 110.753  56.632  1.00  0.00           H  
ATOM   1043  CD2 TYR    75      69.273 109.837  57.735  1.00  0.00           C  
ATOM   1044  HD2 TYR    75      68.687 109.869  58.641  1.00  0.00           H  
ATOM   1045  C   TYR    75      72.090 109.330  61.323  1.00  0.00           C  
ATOM   1046  O   TYR    75      71.098 109.139  62.019  1.00  0.00           O  
ATOM   1047  N   GLY    76      73.361 109.089  61.684  1.00  0.00           N  
ATOM   1048  H   GLY    76      74.141 109.353  61.099  1.00  0.00           H  
ATOM   1049  CA  GLY    76      73.720 108.295  62.853  1.00  0.00           C  
ATOM   1050  HA2 GLY    76      74.790 108.130  62.973  1.00  0.00           H  
ATOM   1051  HA3 GLY    76      73.404 108.817  63.757  1.00  0.00           H  
ATOM   1052  C   GLY    76      73.019 106.906  62.962  1.00  0.00           C  
ATOM   1053  O   GLY    76      72.454 106.386  62.055  1.00  0.00           O  
ATOM   1054  N   SER    77      72.889 106.405  64.179  1.00  0.00           N  
ATOM   1055  H   SER    77      73.232 106.926  64.973  1.00  0.00           H  
ATOM   1056  CA  SER    77      72.290 105.204  64.522  1.00  0.00           C  
ATOM   1057  HA  SER    77      72.793 104.369  64.034  1.00  0.00           H  
ATOM   1058  CB  SER    77      72.488 105.030  66.062  1.00  0.00           C  
ATOM   1059  HB2 SER    77      73.544 105.100  66.323  1.00  0.00           H  
ATOM   1060  HB3 SER    77      71.909 105.743  66.649  1.00  0.00           H  
ATOM   1061  OG  SER    77      72.170 103.758  66.525  1.00  0.00           O  
ATOM   1062  HG  SER    77      71.254 103.779  66.812  1.00  0.00           H  
ATOM   1063  C   SER    77      70.762 105.197  64.177  1.00  0.00           C  
ATOM   1064  O   SER    77      70.085 106.207  64.311  1.00  0.00           O  
ATOM   1065  N   THR    78      70.202 104.104  63.694  1.00  0.00           N  
ATOM   1066  H   THR    78      69.203 103.984  63.782  1.00  0.00           H  
ATOM   1067  CA  THR    78      70.891 103.040  62.901  1.00  0.00           C  
ATOM   1068  HA  THR    78      71.777 103.482  62.445  1.00  0.00           H  
ATOM   1069  CB  THR    78      71.299 101.865  63.758  1.00  0.00           C  
ATOM   1070  HB  THR    78      71.764 102.346  64.619  1.00  0.00           H  
ATOM   1071  CG2 THR    78      70.137 101.001  64.223  1.00  0.00           C  
ATOM   1072 HG21 THR    78      69.772 100.239  63.534  1.00  0.00           H  
ATOM   1073 HG22 THR    78      70.367 100.499  65.163  1.00  0.00           H  
ATOM   1074 HG23 THR    78      69.336 101.645  64.586  1.00  0.00           H  
ATOM   1075  OG1 THR    78      72.189 101.079  63.027  1.00  0.00           O  
ATOM   1076  HG1 THR    78      72.999 101.588  62.943  1.00  0.00           H  
ATOM   1077  C   THR    78      70.070 102.681  61.676  1.00  0.00           C  
ATOM   1078  O   THR    78      68.771 102.878  61.668  1.00  0.00           O  
ATOM   1079  N   GLY    79      70.635 101.930  60.760  1.00  0.00           N  
ATOM   1080  H   GLY    79      71.603 101.707  60.942  1.00  0.00           H  
ATOM   1081  CA  GLY    79      70.000 101.405  59.573  1.00  0.00           C  
ATOM   1082  HA2 GLY    79      69.369 102.155  59.097  1.00  0.00           H  
ATOM   1083  HA3 GLY    79      70.799 101.087  58.903  1.00  0.00           H  
ATOM   1084  C   GLY    79      69.180 100.119  59.805  1.00  0.00           C  
ATOM   1085  O   GLY    79      69.399  99.445  60.846  1.00  0.00           O  
ATOM   1086  N   GLY    80      68.281  99.632  58.911  1.00  0.00           N  
ATOM   1087  H   GLY    80      67.660  98.919  59.266  1.00  0.00           H  
ATOM   1088  CA  GLY    80      67.961 100.212  57.611  1.00  0.00           C  
ATOM   1089  HA2 GLY    80      68.856 100.682  57.203  1.00  0.00           H  
ATOM   1090  HA3 GLY    80      67.675  99.415  56.925  1.00  0.00           H  
ATOM   1091  C   GLY    80      66.816 101.168  57.663  1.00  0.00           C  
ATOM   1092  O   GLY    80      66.324 101.595  58.727  1.00  0.00           O  
ATOM   1093  N   TYR    81      66.234 101.485  56.484  1.00  0.00           N  
ATOM   1094  H   TYR    81      66.521 100.999  55.646  1.00  0.00           H  
ATOM   1095  CA  TYR    81      65.177 102.515  56.253  1.00  0.00           C  
ATOM   1096  HA  TYR    81      64.915 102.816  57.268  1.00  0.00           H  
ATOM   1097  CB  TYR    81      65.913 103.668  55.498  1.00  0.00           C  
ATOM   1098  HB2 TYR    81      66.354 103.341  54.557  1.00  0.00           H  
ATOM   1099  HB3 TYR    81      65.150 104.426  55.321  1.00  0.00           H  
ATOM   1100  CG  TYR    81      67.067 104.192  56.256  1.00  0.00           C  
ATOM   1101  CD1 TYR    81      66.841 104.801  57.507  1.00  0.00           C  
ATOM   1102  HD1 TYR    81      65.812 104.858  57.832  1.00  0.00           H  
ATOM   1103  CE1 TYR    81      67.856 105.198  58.388  1.00  0.00           C  
ATOM   1104  HE1 TYR    81      67.629 105.776  59.272  1.00  0.00           H  
ATOM   1105  CZ  TYR    81      69.208 104.910  58.084  1.00  0.00           C  
ATOM   1106  OH  TYR    81      70.235 105.457  58.739  1.00  0.00           O  
ATOM   1107  HH  TYR    81      70.045 105.634  59.663  1.00  0.00           H  
ATOM   1108  CE2 TYR    81      69.467 104.380  56.820  1.00  0.00           C  
ATOM   1109  HE2 TYR    81      70.524 104.356  56.601  1.00  0.00           H  
ATOM   1110  CD2 TYR    81      68.428 104.068  55.911  1.00  0.00           C  
ATOM   1111  HD2 TYR    81      68.687 103.688  54.934  1.00  0.00           H  
ATOM   1112  C   TYR    81      64.053 101.997  55.341  1.00  0.00           C  
ATOM   1113  O   TYR    81      64.241 101.680  54.171  1.00  0.00           O  
ATOM   1114  N   GLY    82      62.791 102.178  55.643  1.00  0.00           N  
ATOM   1115  H   GLY    82      62.137 101.884  54.931  1.00  0.00           H  
ATOM   1116  CA  GLY    82      62.210 102.662  56.900  1.00  0.00           C  
ATOM   1117  HA2 GLY    82      62.835 102.313  57.722  1.00  0.00           H  
ATOM   1118  HA3 GLY    82      62.328 103.744  56.861  1.00  0.00           H  
ATOM   1119  C   GLY    82      60.787 102.296  57.172  1.00  0.00           C  
ATOM   1120  O   GLY    82      60.228 101.307  56.618  1.00  0.00           O  
ATOM   1121  N   SER    83      60.165 103.011  58.056  1.00  0.00           N  
ATOM   1122  H   SER    83      60.641 103.865  58.310  1.00  0.00           H  
ATOM   1123  CA  SER    83      58.824 102.667  58.607  1.00  0.00           C  
ATOM   1124  HA  SER    83      58.774 101.583  58.495  1.00  0.00           H  
ATOM   1125  CB  SER    83      58.899 102.892  60.076  1.00  0.00           C  
ATOM   1126  HB2 SER    83      59.808 102.451  60.486  1.00  0.00           H  
ATOM   1127  HB3 SER    83      58.970 103.941  60.362  1.00  0.00           H  
ATOM   1128  OG  SER    83      57.719 102.381  60.710  1.00  0.00           O  
ATOM   1129  HG  SER    83      57.803 102.691  61.614  1.00  0.00           H  
ATOM   1130  C   SER    83      57.727 103.423  57.901  1.00  0.00           C  
ATOM   1131  O   SER    83      57.772 104.607  58.124  1.00  0.00           O  
ATOM   1132  N   SER    84      56.683 102.866  57.250  1.00  0.00           N  
ATOM   1133  H   SER    84      56.128 103.577  56.795  1.00  0.00           H  
ATOM   1134  CA  SER    84      56.288 101.484  57.249  1.00  0.00           C  
ATOM   1135  HA  SER    84      56.280 101.077  58.260  1.00  0.00           H  
ATOM   1136  CB  SER    84      54.832 101.299  56.669  1.00  0.00           C  
ATOM   1137  HB2 SER    84      54.155 101.730  57.406  1.00  0.00           H  
ATOM   1138  HB3 SER    84      54.792 101.620  55.628  1.00  0.00           H  
ATOM   1139  OG  SER    84      54.466  99.945  56.632  1.00  0.00           O  
ATOM   1140  HG  SER    84      53.562  99.778  56.356  1.00  0.00           H  
ATOM   1141  C   SER    84      57.215 100.541  56.496  1.00  0.00           C  
ATOM   1142  O   SER    84      57.601 100.888  55.382  1.00  0.00           O  
ATOM   1143  N   GLN    85      57.514  99.338  56.940  1.00  0.00           N  
ATOM   1144  H   GLN    85      57.285  99.152  57.906  1.00  0.00           H  
ATOM   1145  CA  GLN    85      58.182  98.252  56.214  1.00  0.00           C  
ATOM   1146  HA  GLN    85      59.064  98.604  55.679  1.00  0.00           H  
ATOM   1147  CB  GLN    85      58.686  97.259  57.241  1.00  0.00           C  
ATOM   1148  HB2 GLN    85      59.228  97.670  58.093  1.00  0.00           H  
ATOM   1149  HB3 GLN    85      57.796  96.807  57.680  1.00  0.00           H  
ATOM   1150  CG  GLN    85      59.434  96.083  56.692  1.00  0.00           C  
ATOM   1151  HG2 GLN    85      58.851  95.603  55.906  1.00  0.00           H  
ATOM   1152  HG3 GLN    85      60.288  96.511  56.167  1.00  0.00           H  
ATOM   1153  CD  GLN    85      59.985  94.982  57.636  1.00  0.00           C  
ATOM   1154  OE1 GLN    85      59.524  94.765  58.746  1.00  0.00           O  
ATOM   1155  NE2 GLN    85      60.924  94.169  57.246  1.00  0.00           N  
ATOM   1156 HE21 GLN    85      60.930  93.294  57.750  1.00  0.00           H  
ATOM   1157 HE22 GLN    85      61.344  94.205  56.328  1.00  0.00           H  
ATOM   1158  C   GLN    85      57.380  97.698  54.985  1.00  0.00           C  
ATOM   1159  O   GLN    85      57.967  97.048  54.092  1.00  0.00           O  
ATOM   1160  N   SER    86      56.020  97.934  54.874  1.00  0.00           N  
ATOM   1161  H   SER    86      55.655  98.677  55.453  1.00  0.00           H  
ATOM   1162  CA  SER    86      55.105  97.480  53.847  1.00  0.00           C  
ATOM   1163  HA  SER    86      54.187  97.882  54.276  1.00  0.00           H  
ATOM   1164  CB  SER    86      55.365  98.309  52.573  1.00  0.00           C  
ATOM   1165  HB2 SER    86      56.392  98.092  52.282  1.00  0.00           H  
ATOM   1166  HB3 SER    86      54.661  98.024  51.791  1.00  0.00           H  
ATOM   1167  OG  SER    86      55.226  99.707  52.892  1.00  0.00           O  
ATOM   1168  HG  SER    86      54.302  99.944  53.004  1.00  0.00           H  
ATOM   1169  C   SER    86      55.062  95.989  53.756  1.00  0.00           C  
ATOM   1170  O   SER    86      55.526  95.396  52.793  1.00  0.00           O  
ATOM   1171  N   SER    87      54.721  95.287  54.804  1.00  0.00           N  
ATOM   1172  H   SER    87      54.271  95.776  55.565  1.00  0.00           H  
ATOM   1173  CA  SER    87      54.654  93.798  54.750  1.00  0.00           C  
ATOM   1174  HA  SER    87      54.965  93.410  53.780  1.00  0.00           H  
ATOM   1175  CB  SER    87      55.612  93.277  55.867  1.00  0.00           C  
ATOM   1176  HB2 SER    87      56.614  93.565  55.548  1.00  0.00           H  
ATOM   1177  HB3 SER    87      55.386  93.610  56.880  1.00  0.00           H  
ATOM   1178  OG  SER    87      55.478  91.879  56.021  1.00  0.00           O  
ATOM   1179  HG  SER    87      54.591  91.715  56.348  1.00  0.00           H  
ATOM   1180  C   SER    87      53.184  93.292  54.975  1.00  0.00           C  
ATOM   1181  O   SER    87      52.695  93.330  56.125  1.00  0.00           O  
ATOM   1182  N   GLN    88      52.546  92.869  53.896  1.00  0.00           N  
ATOM   1183  H   GLN    88      53.039  92.958  53.019  1.00  0.00           H  
ATOM   1184  CA  GLN    88      51.141  92.279  53.813  1.00  0.00           C  
ATOM   1185  HA  GLN    88      51.105  91.644  54.698  1.00  0.00           H  
ATOM   1186  CB  GLN    88      49.994  93.394  53.995  1.00  0.00           C  
ATOM   1187  HB2 GLN    88      49.057  92.844  53.906  1.00  0.00           H  
ATOM   1188  HB3 GLN    88      50.199  93.858  54.960  1.00  0.00           H  
ATOM   1189  CG  GLN    88      50.088  94.601  53.112  1.00  0.00           C  
ATOM   1190  HG2 GLN    88      50.706  95.343  53.618  1.00  0.00           H  
ATOM   1191  HG3 GLN    88      50.566  94.262  52.193  1.00  0.00           H  
ATOM   1192  CD  GLN    88      48.828  95.258  52.516  1.00  0.00           C  
ATOM   1193  OE1 GLN    88      48.379  94.910  51.419  1.00  0.00           O  
ATOM   1194  NE2 GLN    88      48.224  96.264  53.162  1.00  0.00           N  
ATOM   1195 HE21 GLN    88      48.425  96.401  54.142  1.00  0.00           H  
ATOM   1196 HE22 GLN    88      47.316  96.537  52.813  1.00  0.00           H  
ATOM   1197  C   GLN    88      50.899  91.321  52.647  1.00  0.00           C  
ATOM   1198  O   GLN    88      51.584  91.352  51.607  1.00  0.00           O  
ATOM   1199  N   SER    89      49.860  90.514  52.779  1.00  0.00           N  
ATOM   1200  H   SER    89      49.364  90.778  53.618  1.00  0.00           H  
ATOM   1201  CA  SER    89      49.166  89.780  51.806  1.00  0.00           C  
ATOM   1202  HA  SER    89      48.898  90.332  50.905  1.00  0.00           H  
ATOM   1203  CB  SER    89      50.117  88.646  51.244  1.00  0.00           C  
ATOM   1204  HB2 SER    89      49.709  88.258  50.311  1.00  0.00           H  
ATOM   1205  HB3 SER    89      51.087  89.055  50.962  1.00  0.00           H  
ATOM   1206  OG  SER    89      50.240  87.665  52.257  1.00  0.00           O  
ATOM   1207  HG  SER    89      50.458  86.803  51.893  1.00  0.00           H  
ATOM   1208  C   SER    89      47.850  89.161  52.381  1.00  0.00           C  
ATOM   1209  O   SER    89      47.634  89.329  53.577  1.00  0.00           O  
ATOM   1210  N   SER    90      47.027  88.366  51.639  1.00  0.00           N  
ATOM   1211  H   SER    90      47.484  88.034  50.802  1.00  0.00           H  
ATOM   1212  CA  SER    90      45.828  87.635  52.138  1.00  0.00           C  
ATOM   1213  HA  SER    90      45.110  88.323  52.584  1.00  0.00           H  
ATOM   1214  CB  SER    90      45.095  87.010  50.929  1.00  0.00           C  
ATOM   1215  HB2 SER    90      44.728  87.800  50.273  1.00  0.00           H  
ATOM   1216  HB3 SER    90      45.713  86.312  50.365  1.00  0.00           H  
ATOM   1217  OG  SER    90      43.917  86.217  51.178  1.00  0.00           O  
ATOM   1218  HG  SER    90      43.223  86.792  51.509  1.00  0.00           H  
ATOM   1219  C   SER    90      46.222  86.511  53.119  1.00  0.00           C  
ATOM   1220  O   SER    90      47.315  85.918  53.002  1.00  0.00           O  
ATOM   1221  N   TYR    91      45.246  86.160  53.965  1.00  0.00           N  
ATOM   1222  H   TYR    91      44.475  86.811  54.025  1.00  0.00           H  
ATOM   1223  CA  TYR    91      45.164  84.976  54.915  1.00  0.00           C  
ATOM   1224  HA  TYR    91      45.526  84.115  54.354  1.00  0.00           H  
ATOM   1225  CB  TYR    91      46.088  85.231  56.141  1.00  0.00           C  
ATOM   1226  HB2 TYR    91      47.009  85.769  55.918  1.00  0.00           H  
ATOM   1227  HB3 TYR    91      45.564  85.928  56.796  1.00  0.00           H  
ATOM   1228  CG  TYR    91      46.517  83.964  56.857  1.00  0.00           C  
ATOM   1229  CD1 TYR    91      45.884  83.667  58.124  1.00  0.00           C  
ATOM   1230  HD1 TYR    91      45.279  84.440  58.573  1.00  0.00           H  
ATOM   1231  CE1 TYR    91      46.173  82.449  58.848  1.00  0.00           C  
ATOM   1232  HE1 TYR    91      45.632  82.324  59.774  1.00  0.00           H  
ATOM   1233  CZ  TYR    91      47.074  81.576  58.268  1.00  0.00           C  
ATOM   1234  OH  TYR    91      47.363  80.387  58.928  1.00  0.00           O  
ATOM   1235  HH  TYR    91      48.204  80.005  58.665  1.00  0.00           H  
ATOM   1236  CE2 TYR    91      47.679  81.918  57.029  1.00  0.00           C  
ATOM   1237  HE2 TYR    91      48.263  81.098  56.637  1.00  0.00           H  
ATOM   1238  CD2 TYR    91      47.469  83.080  56.329  1.00  0.00           C  
ATOM   1239  HD2 TYR    91      47.920  83.276  55.367  1.00  0.00           H  
ATOM   1240  C   TYR    91      43.645  84.836  55.277  1.00  0.00           C  
ATOM   1241  O   TYR    91      42.865  85.773  55.281  1.00  0.00           O  
ATOM   1242  N   GLY    92      43.150  83.608  55.399  1.00  0.00           N  
ATOM   1243  H   GLY    92      42.169  83.683  55.627  1.00  0.00           H  
ATOM   1244  CA  GLY    92      43.826  82.331  55.455  1.00  0.00           C  
ATOM   1245  HA2 GLY    92      44.691  82.385  56.116  1.00  0.00           H  
ATOM   1246  HA3 GLY    92      43.101  81.623  55.857  1.00  0.00           H  
ATOM   1247  C   GLY    92      44.343  81.653  54.195  1.00  0.00           C  
ATOM   1248  O   GLY    92      44.747  82.227  53.161  1.00  0.00           O  
ATOM   1249  N   GLN    93      44.370  80.363  54.274  1.00  0.00           N  
ATOM   1250  H   GLN    93      44.047  79.847  55.080  1.00  0.00           H  
ATOM   1251  CA  GLN    93      44.910  79.428  53.321  1.00  0.00           C  
ATOM   1252  HA  GLN    93      45.296  79.849  52.392  1.00  0.00           H  
ATOM   1253  CB  GLN    93      46.198  78.641  53.838  1.00  0.00           C  
ATOM   1254  HB2 GLN    93      45.916  78.150  54.769  1.00  0.00           H  
ATOM   1255  HB3 GLN    93      46.453  77.861  53.121  1.00  0.00           H  
ATOM   1256  CG  GLN    93      47.362  79.611  54.024  1.00  0.00           C  
ATOM   1257  HG2 GLN    93      47.110  80.358  54.777  1.00  0.00           H  
ATOM   1258  HG3 GLN    93      48.104  79.001  54.539  1.00  0.00           H  
ATOM   1259  CD  GLN    93      47.901  80.332  52.718  1.00  0.00           C  
ATOM   1260  OE1 GLN    93      47.486  80.063  51.574  1.00  0.00           O  
ATOM   1261  NE2 GLN    93      48.719  81.325  52.751  1.00  0.00           N  
ATOM   1262 HE21 GLN    93      48.962  81.926  51.977  1.00  0.00           H  
ATOM   1263 HE22 GLN    93      49.112  81.532  53.658  1.00  0.00           H  
ATOM   1264  C   GLN    93      43.870  78.379  52.897  1.00  0.00           C  
ATOM   1265  O   GLN    93      42.913  78.244  53.635  1.00  0.00           O  
ATOM   1266  N   GLN    94      44.099  77.586  51.854  1.00  0.00           N  
ATOM   1267  H   GLN    94      44.875  77.740  51.226  1.00  0.00           H  
ATOM   1268  CA  GLN    94      43.348  76.368  51.645  1.00  0.00           C  
ATOM   1269  HA  GLN    94      42.279  76.560  51.741  1.00  0.00           H  
ATOM   1270  CB  GLN    94      43.686  76.024  50.188  1.00  0.00           C  
ATOM   1271  HB2 GLN    94      44.771  76.022  50.091  1.00  0.00           H  
ATOM   1272  HB3 GLN    94      43.224  75.050  50.030  1.00  0.00           H  
ATOM   1273  CG  GLN    94      43.097  76.987  49.171  1.00  0.00           C  
ATOM   1274  HG2 GLN    94      43.609  77.942  49.289  1.00  0.00           H  
ATOM   1275  HG3 GLN    94      43.284  76.586  48.175  1.00  0.00           H  
ATOM   1276  CD  GLN    94      41.546  77.185  49.275  1.00  0.00           C  
ATOM   1277  OE1 GLN    94      41.026  78.174  49.636  1.00  0.00           O  
ATOM   1278  NE2 GLN    94      40.738  76.259  48.819  1.00  0.00           N  
ATOM   1279 HE21 GLN    94      41.113  75.399  48.445  1.00  0.00           H  
ATOM   1280 HE22 GLN    94      39.769  76.503  48.964  1.00  0.00           H  
ATOM   1281  C   GLN    94      43.779  75.222  52.575  1.00  0.00           C  
ATOM   1282  O   GLN    94      44.989  75.048  52.864  1.00  0.00           O  
ATOM   1283  N   SER    95      42.876  74.300  52.849  1.00  0.00           N  
ATOM   1284  H   SER    95      41.890  74.432  52.675  1.00  0.00           H  
ATOM   1285  CA  SER    95      43.241  72.999  53.560  1.00  0.00           C  
ATOM   1286  HA  SER    95      43.761  73.125  54.509  1.00  0.00           H  
ATOM   1287  CB  SER    95      41.938  72.321  53.923  1.00  0.00           C  
ATOM   1288  HB2 SER    95      41.232  73.041  54.336  1.00  0.00           H  
ATOM   1289  HB3 SER    95      41.639  71.874  52.974  1.00  0.00           H  
ATOM   1290  OG  SER    95      42.267  71.369  54.838  1.00  0.00           O  
ATOM   1291  HG  SER    95      42.372  71.826  55.676  1.00  0.00           H  
ATOM   1292  C   SER    95      44.092  72.024  52.651  1.00  0.00           C  
ATOM   1293  O   SER    95      43.847  71.746  51.494  1.00  0.00           O  
ATOM   1294  N   SER    96      45.174  71.557  53.232  1.00  0.00           N  
ATOM   1295  H   SER    96      45.308  71.819  54.199  1.00  0.00           H  
ATOM   1296  CA  SER    96      45.978  70.459  52.645  1.00  0.00           C  
ATOM   1297  HA  SER    96      46.623  70.819  51.844  1.00  0.00           H  
ATOM   1298  CB  SER    96      46.937  69.971  53.742  1.00  0.00           C  
ATOM   1299  HB2 SER    96      46.335  69.613  54.577  1.00  0.00           H  
ATOM   1300  HB3 SER    96      47.517  69.105  53.422  1.00  0.00           H  
ATOM   1301  OG  SER    96      47.856  70.884  54.195  1.00  0.00           O  
ATOM   1302  HG  SER    96      48.450  70.531  54.862  1.00  0.00           H  
ATOM   1303  C   SER    96      45.143  69.263  52.320  1.00  0.00           C  
ATOM   1304  O   SER    96      44.086  68.985  52.908  1.00  0.00           O  
ATOM   1305  N   TYR    97      45.463  68.558  51.235  1.00  0.00           N  
ATOM   1306  H   TYR    97      44.741  67.860  51.128  1.00  0.00           H  
ATOM   1307  CA  TYR    97      46.573  68.592  50.249  1.00  0.00           C  
ATOM   1308  HA  TYR    97      46.589  67.695  49.629  1.00  0.00           H  
ATOM   1309  CB  TYR    97      46.424  69.728  49.215  1.00  0.00           C  
ATOM   1310  HB2 TYR    97      45.410  70.010  48.930  1.00  0.00           H  
ATOM   1311  HB3 TYR    97      46.684  70.699  49.637  1.00  0.00           H  
ATOM   1312  CG  TYR    97      47.196  69.510  47.933  1.00  0.00           C  
ATOM   1313  CD1 TYR    97      48.540  69.951  47.731  1.00  0.00           C  
ATOM   1314  HD1 TYR    97      49.005  70.371  48.611  1.00  0.00           H  
ATOM   1315  CE1 TYR    97      49.190  69.737  46.509  1.00  0.00           C  
ATOM   1316  HE1 TYR    97      50.203  70.088  46.376  1.00  0.00           H  
ATOM   1317  CZ  TYR    97      48.464  69.185  45.425  1.00  0.00           C  
ATOM   1318  OH  TYR    97      49.123  69.054  44.226  1.00  0.00           O  
ATOM   1319  HH  TYR    97      48.714  68.489  43.566  1.00  0.00           H  
ATOM   1320  CE2 TYR    97      47.169  68.729  45.558  1.00  0.00           C  
ATOM   1321  HE2 TYR    97      46.591  68.304  44.751  1.00  0.00           H  
ATOM   1322  CD2 TYR    97      46.500  68.864  46.863  1.00  0.00           C  
ATOM   1323  HD2 TYR    97      45.448  68.625  46.923  1.00  0.00           H  
ATOM   1324  C   TYR    97      47.981  68.474  50.854  1.00  0.00           C  
ATOM   1325  O   TYR    97      48.684  69.468  50.932  1.00  0.00           O  
ATOM   1326  N   PRO    98      48.408  67.361  51.469  1.00  0.00           N  
ATOM   1327  CD  PRO    98      49.740  67.205  52.085  1.00  0.00           C  
ATOM   1328  HD2 PRO    98      49.803  67.905  52.918  1.00  0.00           H  
ATOM   1329  HD3 PRO    98      50.490  67.445  51.332  1.00  0.00           H  
ATOM   1330  CG  PRO    98      49.965  65.767  52.436  1.00  0.00           C  
ATOM   1331  HG2 PRO    98      49.509  65.541  53.400  1.00  0.00           H  
ATOM   1332  HG3 PRO    98      51.000  65.431  52.383  1.00  0.00           H  
ATOM   1333  CB  PRO    98      49.103  65.100  51.355  1.00  0.00           C  
ATOM   1334  HB2 PRO    98      48.833  64.132  51.777  1.00  0.00           H  
ATOM   1335  HB3 PRO    98      49.742  65.083  50.473  1.00  0.00           H  
ATOM   1336  CA  PRO    98      47.902  66.009  51.315  1.00  0.00           C  
ATOM   1337  HA  PRO    98      47.429  65.815  50.352  1.00  0.00           H  
ATOM   1338  C   PRO    98      46.830  65.722  52.388  1.00  0.00           C  
ATOM   1339  O   PRO    98      46.829  66.142  53.475  1.00  0.00           O  
ATOM   1340  N   GLY    99      45.849  64.862  51.932  1.00  0.00           N  
ATOM   1341  H   GLY    99      45.904  64.523  50.982  1.00  0.00           H  
ATOM   1342  CA  GLY    99      44.761  64.284  52.738  1.00  0.00           C  
ATOM   1343  HA2 GLY    99      44.018  65.052  52.956  1.00  0.00           H  
ATOM   1344  HA3 GLY    99      44.234  63.515  52.173  1.00  0.00           H  
ATOM   1345  C   GLY    99      45.147  63.678  54.112  1.00  0.00           C  
ATOM   1346  O   GLY    99      46.120  62.965  54.343  1.00  0.00           O  
ATOM   1347  N   TYR   100      44.322  63.985  55.120  1.00  0.00           N  
ATOM   1348  H   TYR   100      43.632  64.700  54.936  1.00  0.00           H  
ATOM   1349  CA  TYR   100      44.595  63.622  56.580  1.00  0.00           C  
ATOM   1350  HA  TYR   100      45.369  62.860  56.679  1.00  0.00           H  
ATOM   1351  CB  TYR   100      45.130  64.869  57.236  1.00  0.00           C  
ATOM   1352  HB2 TYR   100      45.262  64.776  58.314  1.00  0.00           H  
ATOM   1353  HB3 TYR   100      46.086  65.111  56.770  1.00  0.00           H  
ATOM   1354  CG  TYR   100      44.243  66.122  57.265  1.00  0.00           C  
ATOM   1355  CD1 TYR   100      44.446  67.196  56.370  1.00  0.00           C  
ATOM   1356  HD1 TYR   100      45.314  67.181  55.728  1.00  0.00           H  
ATOM   1357  CE1 TYR   100      43.739  68.376  56.567  1.00  0.00           C  
ATOM   1358  HE1 TYR   100      43.835  69.214  55.892  1.00  0.00           H  
ATOM   1359  CZ  TYR   100      42.663  68.410  57.475  1.00  0.00           C  
ATOM   1360  OH  TYR   100      42.046  69.587  57.667  1.00  0.00           O  
ATOM   1361  HH  TYR   100      41.353  69.575  58.331  1.00  0.00           H  
ATOM   1362  CE2 TYR   100      42.381  67.299  58.306  1.00  0.00           C  
ATOM   1363  HE2 TYR   100      41.655  67.321  59.105  1.00  0.00           H  
ATOM   1364  CD2 TYR   100      43.163  66.126  58.179  1.00  0.00           C  
ATOM   1365  HD2 TYR   100      43.023  65.388  58.955  1.00  0.00           H  
ATOM   1366  C   TYR   100      43.303  63.057  57.355  1.00  0.00           C  
ATOM   1367  O   TYR   100      43.200  63.027  58.547  1.00  0.00           O  
ATOM   1368  N   GLY   101      42.449  62.421  56.551  1.00  0.00           N  
ATOM   1369  H   GLY   101      42.667  62.538  55.572  1.00  0.00           H  
ATOM   1370  CA  GLY   101      41.439  61.421  56.904  1.00  0.00           C  
ATOM   1371  HA2 GLY   101      41.289  61.493  57.981  1.00  0.00           H  
ATOM   1372  HA3 GLY   101      40.484  61.545  56.392  1.00  0.00           H  
ATOM   1373  C   GLY   101      41.789  59.910  56.557  1.00  0.00           C  
ATOM   1374  O   GLY   101      40.970  59.048  56.284  1.00  0.00           O  
ATOM   1375  N   GLN   102      43.098  59.643  56.537  1.00  0.00           N  
ATOM   1376  H   GLN   102      43.702  60.271  57.048  1.00  0.00           H  
ATOM   1377  CA  GLN   102      43.721  58.352  56.110  1.00  0.00           C  
ATOM   1378  HA  GLN   102      43.056  57.580  56.495  1.00  0.00           H  
ATOM   1379  CB  GLN   102      43.727  58.206  54.554  1.00  0.00           C  
ATOM   1380  HB2 GLN   102      44.299  57.324  54.266  1.00  0.00           H  
ATOM   1381  HB3 GLN   102      42.703  58.107  54.195  1.00  0.00           H  
ATOM   1382  CG  GLN   102      44.236  59.394  53.743  1.00  0.00           C  
ATOM   1383  HG2 GLN   102      45.085  59.848  54.255  1.00  0.00           H  
ATOM   1384  HG3 GLN   102      44.685  59.045  52.813  1.00  0.00           H  
ATOM   1385  CD  GLN   102      43.187  60.458  53.291  1.00  0.00           C  
ATOM   1386  OE1 GLN   102      42.153  60.725  53.951  1.00  0.00           O  
ATOM   1387  NE2 GLN   102      43.457  61.092  52.130  1.00  0.00           N  
ATOM   1388 HE21 GLN   102      44.370  60.962  51.719  1.00  0.00           H  
ATOM   1389 HE22 GLN   102      42.868  61.731  51.615  1.00  0.00           H  
ATOM   1390  C   GLN   102      45.114  58.230  56.715  1.00  0.00           C  
ATOM   1391  O   GLN   102      45.674  59.244  57.121  1.00  0.00           O  
ATOM   1392  N   GLN   103      45.706  57.051  56.653  1.00  0.00           N  
ATOM   1393  H   GLN   103      45.047  56.312  56.456  1.00  0.00           H  
ATOM   1394  CA  GLN   103      47.006  56.689  57.028  1.00  0.00           C  
ATOM   1395  HA  GLN   103      47.284  57.110  57.994  1.00  0.00           H  
ATOM   1396  CB  GLN   103      47.027  55.143  57.223  1.00  0.00           C  
ATOM   1397  HB2 GLN   103      46.189  54.807  57.833  1.00  0.00           H  
ATOM   1398  HB3 GLN   103      46.871  54.693  56.243  1.00  0.00           H  
ATOM   1399  CG  GLN   103      48.366  54.559  57.826  1.00  0.00           C  
ATOM   1400  HG2 GLN   103      48.242  53.491  58.005  1.00  0.00           H  
ATOM   1401  HG3 GLN   103      49.153  54.616  57.074  1.00  0.00           H  
ATOM   1402  CD  GLN   103      48.863  55.122  59.158  1.00  0.00           C  
ATOM   1403  OE1 GLN   103      48.100  55.757  59.908  1.00  0.00           O  
ATOM   1404  NE2 GLN   103      50.133  55.071  59.387  1.00  0.00           N  
ATOM   1405 HE21 GLN   103      50.448  55.561  60.212  1.00  0.00           H  
ATOM   1406 HE22 GLN   103      50.722  54.506  58.792  1.00  0.00           H  
ATOM   1407  C   GLN   103      48.074  57.104  56.006  1.00  0.00           C  
ATOM   1408  O   GLN   103      47.874  56.824  54.813  1.00  0.00           O  
ATOM   1409  N   PRO   104      49.208  57.685  56.474  1.00  0.00           N  
ATOM   1410  CD  PRO   104      49.538  58.409  57.723  1.00  0.00           C  
ATOM   1411  HD2 PRO   104      49.772  57.667  58.487  1.00  0.00           H  
ATOM   1412  HD3 PRO   104      48.660  58.994  57.997  1.00  0.00           H  
ATOM   1413  CG  PRO   104      50.686  59.382  57.414  1.00  0.00           C  
ATOM   1414  HG2 PRO   104      51.240  59.634  58.318  1.00  0.00           H  
ATOM   1415  HG3 PRO   104      50.326  60.240  56.846  1.00  0.00           H  
ATOM   1416  CB  PRO   104      51.388  58.544  56.362  1.00  0.00           C  
ATOM   1417  HB2 PRO   104      51.861  57.715  56.888  1.00  0.00           H  
ATOM   1418  HB3 PRO   104      52.063  59.080  55.694  1.00  0.00           H  
ATOM   1419  CA  PRO   104      50.247  57.983  55.488  1.00  0.00           C  
ATOM   1420  HA  PRO   104      49.891  58.800  54.861  1.00  0.00           H  
ATOM   1421  C   PRO   104      50.785  56.692  54.777  1.00  0.00           C  
ATOM   1422  O   PRO   104      50.664  55.486  55.256  1.00  0.00           O  
ATOM   1423  N   ALA   105      51.369  56.929  53.597  1.00  0.00           N  
ATOM   1424  H   ALA   105      51.424  57.865  53.223  1.00  0.00           H  
ATOM   1425  CA  ALA   105      52.272  55.889  53.066  1.00  0.00           C  
ATOM   1426  HA  ALA   105      51.638  55.008  53.167  1.00  0.00           H  
ATOM   1427  CB  ALA   105      52.582  56.191  51.619  1.00  0.00           C  
ATOM   1428  HB1 ALA   105      53.157  57.113  51.533  1.00  0.00           H  
ATOM   1429  HB2 ALA   105      53.132  55.382  51.138  1.00  0.00           H  
ATOM   1430  HB3 ALA   105      51.666  56.372  51.057  1.00  0.00           H  
ATOM   1431  C   ALA   105      53.513  55.681  54.025  1.00  0.00           C  
ATOM   1432  O   ALA   105      53.977  56.740  54.393  1.00  0.00           O  
ATOM   1433  N   PRO   106      54.012  54.523  54.502  1.00  0.00           N  
ATOM   1434  CD  PRO   106      53.611  53.191  54.021  1.00  0.00           C  
ATOM   1435  HD2 PRO   106      53.355  53.097  52.966  1.00  0.00           H  
ATOM   1436  HD3 PRO   106      52.765  52.801  54.588  1.00  0.00           H  
ATOM   1437  CG  PRO   106      54.679  52.201  54.560  1.00  0.00           C  
ATOM   1438  HG2 PRO   106      55.561  52.156  53.922  1.00  0.00           H  
ATOM   1439  HG3 PRO   106      54.275  51.222  54.816  1.00  0.00           H  
ATOM   1440  CB  PRO   106      55.170  52.937  55.804  1.00  0.00           C  
ATOM   1441  HB2 PRO   106      56.169  52.623  56.104  1.00  0.00           H  
ATOM   1442  HB3 PRO   106      54.352  52.755  56.501  1.00  0.00           H  
ATOM   1443  CA  PRO   106      55.092  54.424  55.423  1.00  0.00           C  
ATOM   1444  HA  PRO   106      54.774  54.963  56.315  1.00  0.00           H  
ATOM   1445  C   PRO   106      56.479  54.862  54.933  1.00  0.00           C  
ATOM   1446  O   PRO   106      56.878  54.586  53.781  1.00  0.00           O  
ATOM   1447  N   SER   107      57.250  55.435  55.870  1.00  0.00           N  
ATOM   1448  H   SER   107      56.887  55.401  56.812  1.00  0.00           H  
ATOM   1449  CA  SER   107      58.634  55.974  55.655  1.00  0.00           C  
ATOM   1450  HA  SER   107      58.586  56.715  54.858  1.00  0.00           H  
ATOM   1451  CB  SER   107      59.352  56.431  56.883  1.00  0.00           C  
ATOM   1452  HB2 SER   107      58.738  57.091  57.496  1.00  0.00           H  
ATOM   1453  HB3 SER   107      59.596  55.530  57.445  1.00  0.00           H  
ATOM   1454  OG  SER   107      60.551  57.079  56.459  1.00  0.00           O  
ATOM   1455  HG  SER   107      60.679  57.936  56.871  1.00  0.00           H  
ATOM   1456  C   SER   107      59.471  54.820  55.076  1.00  0.00           C  
ATOM   1457  O   SER   107      59.401  53.678  55.554  1.00  0.00           O  
ATOM   1458  N   SER   108      60.347  55.085  54.090  1.00  0.00           N  
ATOM   1459  H   SER   108      60.248  56.014  53.705  1.00  0.00           H  
ATOM   1460  CA  SER   108      61.501  54.276  53.679  1.00  0.00           C  
ATOM   1461  HA  SER   108      61.207  53.234  53.802  1.00  0.00           H  
ATOM   1462  CB  SER   108      61.768  54.516  52.240  1.00  0.00           C  
ATOM   1463  HB2 SER   108      61.732  55.590  52.057  1.00  0.00           H  
ATOM   1464  HB3 SER   108      62.748  54.119  51.976  1.00  0.00           H  
ATOM   1465  OG  SER   108      60.646  53.913  51.590  1.00  0.00           O  
ATOM   1466  HG  SER   108      60.752  52.979  51.783  1.00  0.00           H  
ATOM   1467  C   SER   108      62.830  54.564  54.444  1.00  0.00           C  
ATOM   1468  O   SER   108      63.773  53.816  54.285  1.00  0.00           O  
ATOM   1469  N   THR   109      62.932  55.557  55.292  1.00  0.00           N  
ATOM   1470  H   THR   109      62.095  56.091  55.478  1.00  0.00           H  
ATOM   1471  CA  THR   109      64.157  55.916  56.032  1.00  0.00           C  
ATOM   1472  HA  THR   109      65.022  55.536  55.487  1.00  0.00           H  
ATOM   1473  CB  THR   109      64.240  57.476  56.127  1.00  0.00           C  
ATOM   1474  HB  THR   109      63.329  57.774  56.646  1.00  0.00           H  
ATOM   1475  CG2 THR   109      65.571  58.090  56.630  1.00  0.00           C  
ATOM   1476 HG21 THR   109      65.841  57.745  57.628  1.00  0.00           H  
ATOM   1477 HG22 THR   109      66.418  57.996  55.950  1.00  0.00           H  
ATOM   1478 HG23 THR   109      65.552  59.180  56.635  1.00  0.00           H  
ATOM   1479  OG1 THR   109      64.211  57.987  54.849  1.00  0.00           O  
ATOM   1480  HG1 THR   109      64.829  57.460  54.337  1.00  0.00           H  
ATOM   1481  C   THR   109      64.314  55.370  57.482  1.00  0.00           C  
ATOM   1482  O   THR   109      63.346  55.174  58.186  1.00  0.00           O  
ATOM   1483  N   SER   110      65.521  55.106  57.911  1.00  0.00           N  
ATOM   1484  H   SER   110      66.262  55.187  57.229  1.00  0.00           H  
ATOM   1485  CA  SER   110      65.888  54.632  59.225  1.00  0.00           C  
ATOM   1486  HA  SER   110      65.352  53.727  59.511  1.00  0.00           H  
ATOM   1487  CB  SER   110      67.358  54.242  59.155  1.00  0.00           C  
ATOM   1488  HB2 SER   110      67.496  53.653  58.248  1.00  0.00           H  
ATOM   1489  HB3 SER   110      67.927  55.166  59.050  1.00  0.00           H  
ATOM   1490  OG  SER   110      67.699  53.505  60.318  1.00  0.00           O  
ATOM   1491  HG  SER   110      67.645  52.571  60.100  1.00  0.00           H  
ATOM   1492  C   SER   110      65.587  55.571  60.300  1.00  0.00           C  
ATOM   1493  O   SER   110      65.772  56.839  60.252  1.00  0.00           O  
ATOM   1494  N   GLY   111      65.102  55.052  61.498  1.00  0.00           N  
ATOM   1495  H   GLY   111      64.989  54.049  61.528  1.00  0.00           H  
ATOM   1496  CA  GLY   111      65.092  55.862  62.720  1.00  0.00           C  
ATOM   1497  HA2 GLY   111      66.110  56.244  62.798  1.00  0.00           H  
ATOM   1498  HA3 GLY   111      64.479  56.746  62.550  1.00  0.00           H  
ATOM   1499  C   GLY   111      64.717  55.016  63.985  1.00  0.00           C  
ATOM   1500  O   GLY   111      64.285  53.855  63.872  1.00  0.00           O  
ATOM   1501  N   SER   112      64.765  55.525  65.259  1.00  0.00           N  
ATOM   1502  H   SER   112      64.633  54.781  65.929  1.00  0.00           H  
ATOM   1503  CA  SER   112      65.334  56.837  65.672  1.00  0.00           C  
ATOM   1504  HA  SER   112      65.036  56.914  66.718  1.00  0.00           H  
ATOM   1505  CB  SER   112      66.925  56.683  65.532  1.00  0.00           C  
ATOM   1506  HB2 SER   112      67.228  55.726  65.954  1.00  0.00           H  
ATOM   1507  HB3 SER   112      67.183  56.786  64.477  1.00  0.00           H  
ATOM   1508  OG  SER   112      67.629  57.750  66.241  1.00  0.00           O  
ATOM   1509  HG  SER   112      67.753  57.434  67.139  1.00  0.00           H  
ATOM   1510  C   SER   112      64.757  58.007  64.965  1.00  0.00           C  
ATOM   1511  O   SER   112      65.382  58.605  64.061  1.00  0.00           O  
ATOM   1512  N   TYR   113      63.471  58.364  65.200  1.00  0.00           N  
ATOM   1513  H   TYR   113      63.184  59.221  64.749  1.00  0.00           H  
ATOM   1514  CA  TYR   113      62.474  57.831  66.161  1.00  0.00           C  
ATOM   1515  HA  TYR   113      62.891  56.894  66.532  1.00  0.00           H  
ATOM   1516  CB  TYR   113      62.402  58.849  67.316  1.00  0.00           C  
ATOM   1517  HB2 TYR   113      62.269  59.872  66.965  1.00  0.00           H  
ATOM   1518  HB3 TYR   113      61.502  58.560  67.859  1.00  0.00           H  
ATOM   1519  CG  TYR   113      63.591  58.878  68.343  1.00  0.00           C  
ATOM   1520  CD1 TYR   113      63.602  58.000  69.455  1.00  0.00           C  
ATOM   1521  HD1 TYR   113      62.814  57.308  69.711  1.00  0.00           H  
ATOM   1522  CE1 TYR   113      64.730  58.018  70.369  1.00  0.00           C  
ATOM   1523  HE1 TYR   113      64.730  57.260  71.138  1.00  0.00           H  
ATOM   1524  CZ  TYR   113      65.839  58.855  70.134  1.00  0.00           C  
ATOM   1525  OH  TYR   113      66.911  58.919  70.959  1.00  0.00           O  
ATOM   1526  HH  TYR   113      66.782  58.361  71.729  1.00  0.00           H  
ATOM   1527  CE2 TYR   113      65.811  59.623  68.931  1.00  0.00           C  
ATOM   1528  HE2 TYR   113      66.712  60.096  68.570  1.00  0.00           H  
ATOM   1529  CD2 TYR   113      64.734  59.606  68.025  1.00  0.00           C  
ATOM   1530  HD2 TYR   113      64.700  60.208  67.129  1.00  0.00           H  
ATOM   1531  C   TYR   113      61.108  57.613  65.545  1.00  0.00           C  
ATOM   1532  O   TYR   113      60.742  58.320  64.570  1.00  0.00           O  
ATOM   1533  N   GLY   114      60.248  56.821  66.197  1.00  0.00           N  
ATOM   1534  H   GLY   114      60.524  56.260  66.990  1.00  0.00           H  
ATOM   1535  CA  GLY   114      59.075  56.355  65.507  1.00  0.00           C  
ATOM   1536  HA2 GLY   114      58.509  55.637  66.100  1.00  0.00           H  
ATOM   1537  HA3 GLY   114      58.373  57.158  65.282  1.00  0.00           H  
ATOM   1538  C   GLY   114      59.440  55.609  64.169  1.00  0.00           C  
ATOM   1539  O   GLY   114      60.544  55.009  64.051  1.00  0.00           O  
ATOM   1540  N   SER   115      58.576  55.567  63.166  1.00  0.00           N  
ATOM   1541  H   SER   115      58.981  55.286  62.285  1.00  0.00           H  
ATOM   1542  CA  SER   115      57.278  56.232  63.056  1.00  0.00           C  
ATOM   1543  HA  SER   115      57.101  56.693  64.027  1.00  0.00           H  
ATOM   1544  CB  SER   115      57.571  57.423  62.065  1.00  0.00           C  
ATOM   1545  HB2 SER   115      56.639  57.988  62.022  1.00  0.00           H  
ATOM   1546  HB3 SER   115      58.412  58.039  62.384  1.00  0.00           H  
ATOM   1547  OG  SER   115      57.855  56.893  60.819  1.00  0.00           O  
ATOM   1548  HG  SER   115      58.376  57.588  60.410  1.00  0.00           H  
ATOM   1549  C   SER   115      56.060  55.313  62.776  1.00  0.00           C  
ATOM   1550  O   SER   115      55.112  55.599  62.068  1.00  0.00           O  
ATOM   1551  N   SER   116      56.221  54.073  63.262  1.00  0.00           N  
ATOM   1552  H   SER   116      57.112  53.868  63.691  1.00  0.00           H  
ATOM   1553  CA  SER   116      55.336  52.973  63.093  1.00  0.00           C  
ATOM   1554  HA  SER   116      54.302  53.299  62.986  1.00  0.00           H  
ATOM   1555  CB  SER   116      55.674  52.052  61.875  1.00  0.00           C  
ATOM   1556  HB2 SER   116      55.637  52.725  61.019  1.00  0.00           H  
ATOM   1557  HB3 SER   116      56.679  51.645  61.986  1.00  0.00           H  
ATOM   1558  OG  SER   116      54.813  50.964  61.608  1.00  0.00           O  
ATOM   1559  HG  SER   116      55.011  50.614  60.736  1.00  0.00           H  
ATOM   1560  C   SER   116      55.437  52.107  64.355  1.00  0.00           C  
ATOM   1561  O   SER   116      56.510  51.933  64.919  1.00  0.00           O  
ATOM   1562  N   SER   117      54.237  51.597  64.715  1.00  0.00           N  
ATOM   1563  H   SER   117      53.385  51.825  64.222  1.00  0.00           H  
ATOM   1564  CA  SER   117      54.109  50.635  65.819  1.00  0.00           C  
ATOM   1565  HA  SER   117      54.691  51.087  66.622  1.00  0.00           H  
ATOM   1566  CB  SER   117      52.679  50.391  66.225  1.00  0.00           C  
ATOM   1567  HB2 SER   117      52.610  49.633  67.005  1.00  0.00           H  
ATOM   1568  HB3 SER   117      52.169  51.311  66.513  1.00  0.00           H  
ATOM   1569  OG  SER   117      51.973  49.774  65.120  1.00  0.00           O  
ATOM   1570  HG  SER   117      51.966  50.365  64.364  1.00  0.00           H  
ATOM   1571  C   SER   117      54.788  49.287  65.457  1.00  0.00           C  
ATOM   1572  O   SER   117      54.954  48.888  64.294  1.00  0.00           O  
ATOM   1573  N   GLN   118      55.146  48.550  66.519  1.00  0.00           N  
ATOM   1574  H   GLN   118      54.907  48.882  67.443  1.00  0.00           H  
ATOM   1575  CA  GLN   118      55.837  47.253  66.478  1.00  0.00           C  
ATOM   1576  HA  GLN   118      55.756  46.950  67.522  1.00  0.00           H  
ATOM   1577  CB  GLN   118      55.031  46.252  65.667  1.00  0.00           C  
ATOM   1578  HB2 GLN   118      55.185  46.552  64.631  1.00  0.00           H  
ATOM   1579  HB3 GLN   118      55.526  45.284  65.740  1.00  0.00           H  
ATOM   1580  CG  GLN   118      53.572  46.137  65.846  1.00  0.00           C  
ATOM   1581  HG2 GLN   118      53.075  47.105  65.917  1.00  0.00           H  
ATOM   1582  HG3 GLN   118      53.299  45.760  64.861  1.00  0.00           H  
ATOM   1583  CD  GLN   118      53.114  45.364  67.047  1.00  0.00           C  
ATOM   1584  OE1 GLN   118      53.848  45.053  67.970  1.00  0.00           O  
ATOM   1585  NE2 GLN   118      51.843  44.994  67.120  1.00  0.00           N  
ATOM   1586 HE21 GLN   118      51.292  45.108  66.281  1.00  0.00           H  
ATOM   1587 HE22 GLN   118      51.598  44.223  67.725  1.00  0.00           H  
ATOM   1588  C   GLN   118      57.339  47.295  66.219  1.00  0.00           C  
ATOM   1589  O   GLN   118      57.874  48.331  65.867  1.00  0.00           O  
ATOM   1590  N   SER   119      58.138  46.272  66.538  1.00  0.00           N  
ATOM   1591  H   SER   119      59.112  46.537  66.558  1.00  0.00           H  
ATOM   1592  CA  SER   119      57.860  44.831  67.018  1.00  0.00           C  
ATOM   1593  HA  SER   119      56.895  44.669  67.498  1.00  0.00           H  
ATOM   1594  CB  SER   119      57.839  43.895  65.846  1.00  0.00           C  
ATOM   1595  HB2 SER   119      57.219  44.338  65.067  1.00  0.00           H  
ATOM   1596  HB3 SER   119      58.844  43.861  65.425  1.00  0.00           H  
ATOM   1597  OG  SER   119      57.255  42.607  66.214  1.00  0.00           O  
ATOM   1598  HG  SER   119      57.472  42.014  65.491  1.00  0.00           H  
ATOM   1599  C   SER   119      59.034  44.367  68.000  1.00  0.00           C  
ATOM   1600  O   SER   119      60.202  44.499  67.694  1.00  0.00           O  
ATOM   1601  N   SER   120      58.659  43.634  69.060  1.00  0.00           N  
ATOM   1602  H   SER   120      57.689  43.389  69.202  1.00  0.00           H  
ATOM   1603  CA  SER   120      59.500  42.844  69.954  1.00  0.00           C  
ATOM   1604  HA  SER   120      60.272  43.452  70.426  1.00  0.00           H  
ATOM   1605  CB  SER   120      58.625  42.200  71.045  1.00  0.00           C  
ATOM   1606  HB2 SER   120      58.022  42.968  71.530  1.00  0.00           H  
ATOM   1607  HB3 SER   120      57.927  41.510  70.571  1.00  0.00           H  
ATOM   1608  OG  SER   120      59.312  41.584  72.111  1.00  0.00           O  
ATOM   1609  HG  SER   120      59.359  42.188  72.856  1.00  0.00           H  
ATOM   1610  C   SER   120      60.263  41.694  69.282  1.00  0.00           C  
ATOM   1611  O   SER   120      59.612  40.993  68.560  1.00  0.00           O  
ATOM   1612  N   SER   121      61.555  41.495  69.395  1.00  0.00           N  
ATOM   1613  H   SER   121      61.970  40.758  68.844  1.00  0.00           H  
ATOM   1614  CA  SER   121      62.412  42.332  70.294  1.00  0.00           C  
ATOM   1615  HA  SER   121      61.855  42.481  71.219  1.00  0.00           H  
ATOM   1616  CB  SER   121      63.697  41.615  70.554  1.00  0.00           C  
ATOM   1617  HB2 SER   121      63.427  40.575  70.734  1.00  0.00           H  
ATOM   1618  HB3 SER   121      64.338  41.636  69.673  1.00  0.00           H  
ATOM   1619  OG  SER   121      64.455  42.145  71.651  1.00  0.00           O  
ATOM   1620  HG  SER   121      63.956  41.868  72.422  1.00  0.00           H  
ATOM   1621  C   SER   121      62.762  43.647  69.633  1.00  0.00           C  
ATOM   1622  O   SER   121      63.245  43.679  68.498  1.00  0.00           O  
ATOM   1623  N   TYR   122      62.629  44.696  70.383  1.00  0.00           N  
ATOM   1624  H   TYR   122      62.324  44.560  71.336  1.00  0.00           H  
ATOM   1625  CA  TYR   122      63.196  46.046  70.052  1.00  0.00           C  
ATOM   1626  HA  TYR   122      63.248  46.228  68.979  1.00  0.00           H  
ATOM   1627  CB  TYR   122      62.500  47.263  70.737  1.00  0.00           C  
ATOM   1628  HB2 TYR   122      62.605  47.230  71.821  1.00  0.00           H  
ATOM   1629  HB3 TYR   122      62.968  48.174  70.365  1.00  0.00           H  
ATOM   1630  CG  TYR   122      61.007  47.379  70.484  1.00  0.00           C  
ATOM   1631  CD1 TYR   122      60.160  46.361  70.878  1.00  0.00           C  
ATOM   1632  HD1 TYR   122      60.526  45.549  71.489  1.00  0.00           H  
ATOM   1633  CE1 TYR   122      58.728  46.410  70.683  1.00  0.00           C  
ATOM   1634  HE1 TYR   122      58.188  45.496  70.885  1.00  0.00           H  
ATOM   1635  CZ  TYR   122      58.111  47.522  69.997  1.00  0.00           C  
ATOM   1636  OH  TYR   122      56.811  47.557  69.843  1.00  0.00           O  
ATOM   1637  HH  TYR   122      56.505  46.648  69.893  1.00  0.00           H  
ATOM   1638  CE2 TYR   122      58.985  48.620  69.830  1.00  0.00           C  
ATOM   1639  HE2 TYR   122      58.556  49.452  69.293  1.00  0.00           H  
ATOM   1640  CD2 TYR   122      60.355  48.500  70.016  1.00  0.00           C  
ATOM   1641  HD2 TYR   122      60.955  49.370  69.790  1.00  0.00           H  
ATOM   1642  C   TYR   122      64.680  46.113  70.324  1.00  0.00           C  
ATOM   1643  O   TYR   122      65.155  45.679  71.351  1.00  0.00           O  
ATOM   1644  N   GLY   123      65.411  46.841  69.584  1.00  0.00           N  
ATOM   1645  H   GLY   123      66.361  46.947  69.911  1.00  0.00           H  
ATOM   1646  CA  GLY   123      65.150  47.704  68.473  1.00  0.00           C  
ATOM   1647  HA2 GLY   123      65.407  47.330  67.482  1.00  0.00           H  
ATOM   1648  HA3 GLY   123      64.102  47.989  68.386  1.00  0.00           H  
ATOM   1649  C   GLY   123      65.996  48.992  68.457  1.00  0.00           C  
ATOM   1650  O   GLY   123      67.154  48.975  68.763  1.00  0.00           O  
ATOM   1651  N   GLN   124      65.403  50.020  67.831  1.00  0.00           N  
ATOM   1652  H   GLN   124      64.429  49.866  67.613  1.00  0.00           H  
ATOM   1653  CA  GLN   124      65.961  51.317  67.539  1.00  0.00           C  
ATOM   1654  HA  GLN   124      66.798  51.573  68.189  1.00  0.00           H  
ATOM   1655  CB  GLN   124      66.428  51.382  66.025  1.00  0.00           C  
ATOM   1656  HB2 GLN   124      65.538  51.091  65.468  1.00  0.00           H  
ATOM   1657  HB3 GLN   124      66.723  52.407  65.799  1.00  0.00           H  
ATOM   1658  CG  GLN   124      67.670  50.469  65.664  1.00  0.00           C  
ATOM   1659  HG2 GLN   124      67.458  49.443  65.964  1.00  0.00           H  
ATOM   1660  HG3 GLN   124      67.864  50.514  64.593  1.00  0.00           H  
ATOM   1661  CD  GLN   124      69.017  50.958  66.267  1.00  0.00           C  
ATOM   1662  OE1 GLN   124      69.766  51.709  65.706  1.00  0.00           O  
ATOM   1663  NE2 GLN   124      69.300  50.366  67.469  1.00  0.00           N  
ATOM   1664 HE21 GLN   124      68.665  49.692  67.872  1.00  0.00           H  
ATOM   1665 HE22 GLN   124      70.238  50.484  67.825  1.00  0.00           H  
ATOM   1666  C   GLN   124      64.894  52.447  67.813  1.00  0.00           C  
ATOM   1667  O   GLN   124      63.937  52.499  67.059  1.00  0.00           O  
ATOM   1668  N   PRO   125      65.024  53.302  68.885  1.00  0.00           N  
ATOM   1669  CD  PRO   125      63.910  54.236  69.287  1.00  0.00           C  
ATOM   1670  HD2 PRO   125      62.922  53.783  69.201  1.00  0.00           H  
ATOM   1671  HD3 PRO   125      63.892  55.095  68.617  1.00  0.00           H  
ATOM   1672  CG  PRO   125      64.171  54.595  70.732  1.00  0.00           C  
ATOM   1673  HG2 PRO   125      63.754  53.779  71.323  1.00  0.00           H  
ATOM   1674  HG3 PRO   125      63.700  55.492  71.133  1.00  0.00           H  
ATOM   1675  CB  PRO   125      65.707  54.574  70.764  1.00  0.00           C  
ATOM   1676  HB2 PRO   125      66.081  54.535  71.787  1.00  0.00           H  
ATOM   1677  HB3 PRO   125      66.053  55.447  70.209  1.00  0.00           H  
ATOM   1678  CA  PRO   125      66.058  53.288  69.955  1.00  0.00           C  
ATOM   1679  HA  PRO   125      66.991  53.384  69.400  1.00  0.00           H  
ATOM   1680  C   PRO   125      66.170  51.998  70.812  1.00  0.00           C  
ATOM   1681  O   PRO   125      65.180  51.336  71.018  1.00  0.00           O  
ATOM   1682  N   GLN   126      67.408  51.623  71.247  1.00  0.00           N  
ATOM   1683  H   GLN   126      68.170  52.263  71.074  1.00  0.00           H  
ATOM   1684  CA  GLN   126      67.654  50.265  71.768  1.00  0.00           C  
ATOM   1685  HA  GLN   126      67.387  49.668  70.896  1.00  0.00           H  
ATOM   1686  CB  GLN   126      69.135  49.987  71.989  1.00  0.00           C  
ATOM   1687  HB2 GLN   126      69.703  50.277  71.105  1.00  0.00           H  
ATOM   1688  HB3 GLN   126      69.327  50.598  72.870  1.00  0.00           H  
ATOM   1689  CG  GLN   126      69.415  48.568  72.329  1.00  0.00           C  
ATOM   1690  HG2 GLN   126      70.495  48.486  72.452  1.00  0.00           H  
ATOM   1691  HG3 GLN   126      68.915  48.222  73.233  1.00  0.00           H  
ATOM   1692  CD  GLN   126      69.087  47.661  71.196  1.00  0.00           C  
ATOM   1693  OE1 GLN   126      67.994  47.066  71.251  1.00  0.00           O  
ATOM   1694  NE2 GLN   126      69.886  47.671  70.133  1.00  0.00           N  
ATOM   1695 HE21 GLN   126      70.582  48.403  70.151  1.00  0.00           H  
ATOM   1696 HE22 GLN   126      69.683  47.182  69.273  1.00  0.00           H  
ATOM   1697  C   GLN   126      66.790  50.001  72.980  1.00  0.00           C  
ATOM   1698  O   GLN   126      66.711  50.790  73.913  1.00  0.00           O  
ATOM   1699  N   SER   127      66.210  48.760  72.972  1.00  0.00           N  
ATOM   1700  H   SER   127      66.514  48.090  72.279  1.00  0.00           H  
ATOM   1701  CA  SER   127      65.433  48.116  74.046  1.00  0.00           C  
ATOM   1702  HA  SER   127      65.405  47.043  73.854  1.00  0.00           H  
ATOM   1703  CB  SER   127      66.061  48.187  75.435  1.00  0.00           C  
ATOM   1704  HB2 SER   127      66.178  49.249  75.653  1.00  0.00           H  
ATOM   1705  HB3 SER   127      65.396  47.758  76.184  1.00  0.00           H  
ATOM   1706  OG  SER   127      67.251  47.369  75.495  1.00  0.00           O  
ATOM   1707  HG  SER   127      67.804  48.112  75.749  1.00  0.00           H  
ATOM   1708  C   SER   127      64.027  48.458  74.040  1.00  0.00           C  
ATOM   1709  O   SER   127      63.225  47.594  74.401  1.00  0.00           O  
ATOM   1710  N   GLY   128      63.661  49.638  73.521  1.00  0.00           N  
ATOM   1711  H   GLY   128      64.387  50.244  73.164  1.00  0.00           H  
ATOM   1712  CA  GLY   128      62.332  50.295  73.391  1.00  0.00           C  
ATOM   1713  HA2 GLY   128      62.049  50.151  72.348  1.00  0.00           H  
ATOM   1714  HA3 GLY   128      61.659  49.847  74.121  1.00  0.00           H  
ATOM   1715  C   GLY   128      62.427  51.866  73.682  1.00  0.00           C  
ATOM   1716  O   GLY   128      63.529  52.399  73.743  1.00  0.00           O  
ATOM   1717  N   SER   129      61.344  52.525  73.902  1.00  0.00           N  
ATOM   1718  H   SER   129      61.496  53.518  73.805  1.00  0.00           H  
ATOM   1719  CA  SER   129      60.003  52.109  74.411  1.00  0.00           C  
ATOM   1720  HA  SER   129      59.364  52.956  74.660  1.00  0.00           H  
ATOM   1721  CB  SER   129      59.131  51.368  73.427  1.00  0.00           C  
ATOM   1722  HB2 SER   129      59.621  50.414  73.232  1.00  0.00           H  
ATOM   1723  HB3 SER   129      58.155  51.205  73.884  1.00  0.00           H  
ATOM   1724  OG  SER   129      59.059  52.074  72.244  1.00  0.00           O  
ATOM   1725  HG  SER   129      59.830  51.727  71.788  1.00  0.00           H  
ATOM   1726  C   SER   129      60.176  51.326  75.721  1.00  0.00           C  
ATOM   1727  O   SER   129      59.644  50.238  75.888  1.00  0.00           O  
ATOM   1728  N   TYR   130      60.819  51.888  76.653  1.00  0.00           N  
ATOM   1729  H   TYR   130      60.996  52.866  76.474  1.00  0.00           H  
ATOM   1730  CA  TYR   130      61.352  51.194  77.794  1.00  0.00           C  
ATOM   1731  HA  TYR   130      60.722  50.342  78.050  1.00  0.00           H  
ATOM   1732  CB  TYR   130      62.745  50.530  77.335  1.00  0.00           C  
ATOM   1733  HB2 TYR   130      62.451  49.742  76.641  1.00  0.00           H  
ATOM   1734  HB3 TYR   130      63.337  51.239  76.756  1.00  0.00           H  
ATOM   1735  CG  TYR   130      63.591  49.843  78.433  1.00  0.00           C  
ATOM   1736  CD1 TYR   130      64.778  50.408  78.880  1.00  0.00           C  
ATOM   1737  HD1 TYR   130      65.078  51.371  78.494  1.00  0.00           H  
ATOM   1738  CE1 TYR   130      65.649  49.768  79.728  1.00  0.00           C  
ATOM   1739  HE1 TYR   130      66.564  50.236  80.061  1.00  0.00           H  
ATOM   1740  CZ  TYR   130      65.253  48.544  80.299  1.00  0.00           C  
ATOM   1741  OH  TYR   130      65.842  47.804  81.202  1.00  0.00           O  
ATOM   1742  HH  TYR   130      65.210  47.176  81.561  1.00  0.00           H  
ATOM   1743  CE2 TYR   130      64.019  47.923  79.845  1.00  0.00           C  
ATOM   1744  HE2 TYR   130      63.612  47.001  80.233  1.00  0.00           H  
ATOM   1745  CD2 TYR   130      63.178  48.638  78.946  1.00  0.00           C  
ATOM   1746  HD2 TYR   130      62.207  48.213  78.739  1.00  0.00           H  
ATOM   1747  C   TYR   130      61.448  52.103  79.020  1.00  0.00           C  
ATOM   1748  O   TYR   130      62.476  52.730  79.113  1.00  0.00           O  
ATOM   1749  N   SER   131      60.478  52.328  79.934  1.00  0.00           N  
ATOM   1750  H   SER   131      60.528  53.293  80.227  1.00  0.00           H  
ATOM   1751  CA  SER   131      59.128  51.726  80.323  1.00  0.00           C  
ATOM   1752  HA  SER   131      58.812  52.457  81.067  1.00  0.00           H  
ATOM   1753  CB  SER   131      58.157  51.670  79.142  1.00  0.00           C  
ATOM   1754  HB2 SER   131      58.541  51.251  78.212  1.00  0.00           H  
ATOM   1755  HB3 SER   131      57.241  51.109  79.328  1.00  0.00           H  
ATOM   1756  OG  SER   131      57.819  53.013  78.994  1.00  0.00           O  
ATOM   1757  HG  SER   131      57.143  53.071  78.314  1.00  0.00           H  
ATOM   1758  C   SER   131      59.354  50.323  80.841  1.00  0.00           C  
ATOM   1759  O   SER   131      59.566  49.425  80.036  1.00  0.00           O  
ATOM   1760  N   GLN   132      59.611  50.042  82.138  1.00  0.00           N  
ATOM   1761  H   GLN   132      59.853  49.089  82.371  1.00  0.00           H  
ATOM   1762  CA  GLN   132      59.537  51.071  83.195  1.00  0.00           C  
ATOM   1763  HA  GLN   132      59.990  51.981  82.800  1.00  0.00           H  
ATOM   1764  CB  GLN   132      58.044  51.172  83.585  1.00  0.00           C  
ATOM   1765  HB2 GLN   132      57.411  51.408  82.729  1.00  0.00           H  
ATOM   1766  HB3 GLN   132      57.866  50.159  83.947  1.00  0.00           H  
ATOM   1767  CG  GLN   132      57.704  52.056  84.739  1.00  0.00           C  
ATOM   1768  HG2 GLN   132      56.635  51.993  84.940  1.00  0.00           H  
ATOM   1769  HG3 GLN   132      58.236  51.697  85.620  1.00  0.00           H  
ATOM   1770  CD  GLN   132      57.962  53.526  84.526  1.00  0.00           C  
ATOM   1771  OE1 GLN   132      59.052  53.849  84.086  1.00  0.00           O  
ATOM   1772  NE2 GLN   132      56.921  54.365  84.619  1.00  0.00           N  
ATOM   1773 HE21 GLN   132      56.025  53.951  84.833  1.00  0.00           H  
ATOM   1774 HE22 GLN   132      56.994  55.357  84.444  1.00  0.00           H  
ATOM   1775  C   GLN   132      60.387  50.645  84.459  1.00  0.00           C  
ATOM   1776  O   GLN   132      60.251  49.528  84.943  1.00  0.00           O  
ATOM   1777  N   GLN   133      61.231  51.491  84.895  1.00  0.00           N  
ATOM   1778  H   GLN   133      61.194  52.384  84.423  1.00  0.00           H  
ATOM   1779  CA  GLN   133      62.299  51.359  85.891  1.00  0.00           C  
ATOM   1780  HA  GLN   133      62.873  52.285  85.857  1.00  0.00           H  
ATOM   1781  CB  GLN   133      61.651  51.416  87.284  1.00  0.00           C  
ATOM   1782  HB2 GLN   133      60.983  50.571  87.452  1.00  0.00           H  
ATOM   1783  HB3 GLN   133      62.532  51.337  87.920  1.00  0.00           H  
ATOM   1784  CG  GLN   133      60.843  52.659  87.667  1.00  0.00           C  
ATOM   1785  HG2 GLN   133      61.147  53.463  86.997  1.00  0.00           H  
ATOM   1786  HG3 GLN   133      59.785  52.517  87.448  1.00  0.00           H  
ATOM   1787  CD  GLN   133      61.078  53.256  89.039  1.00  0.00           C  
ATOM   1788  OE1 GLN   133      61.560  52.609  89.930  1.00  0.00           O  
ATOM   1789  NE2 GLN   133      60.785  54.527  89.257  1.00  0.00           N  
ATOM   1790 HE21 GLN   133      60.518  55.045  88.433  1.00  0.00           H  
ATOM   1791 HE22 GLN   133      61.102  54.885  90.147  1.00  0.00           H  
ATOM   1792  C   GLN   133      63.289  50.243  85.618  1.00  0.00           C  
ATOM   1793  O   GLN   133      63.286  49.223  86.363  1.00  0.00           O  
ATOM   1794  N   PRO   134      64.255  50.398  84.694  1.00  0.00           N  
ATOM   1795  CD  PRO   134      65.331  49.393  84.641  1.00  0.00           C  
ATOM   1796  HD2 PRO   134      65.083  48.648  83.886  1.00  0.00           H  
ATOM   1797  HD3 PRO   134      65.505  48.854  85.572  1.00  0.00           H  
ATOM   1798  CG  PRO   134      66.549  50.111  84.083  1.00  0.00           C  
ATOM   1799  HG2 PRO   134      67.099  49.439  83.423  1.00  0.00           H  
ATOM   1800  HG3 PRO   134      67.254  50.519  84.808  1.00  0.00           H  
ATOM   1801  CB  PRO   134      65.885  51.207  83.247  1.00  0.00           C  
ATOM   1802  HB2 PRO   134      65.761  50.822  82.235  1.00  0.00           H  
ATOM   1803  HB3 PRO   134      66.546  52.073  83.261  1.00  0.00           H  
ATOM   1804  CA  PRO   134      64.457  51.507  83.810  1.00  0.00           C  
ATOM   1805  HA  PRO   134      64.468  52.404  84.429  1.00  0.00           H  
ATOM   1806  C   PRO   134      63.383  51.649  82.682  1.00  0.00           C  
ATOM   1807  O   PRO   134      62.815  50.681  82.206  1.00  0.00           O  
ATOM   1808  N   SER   135      63.187  52.826  82.039  1.00  0.00           N  
ATOM   1809  H   SER   135      62.604  52.692  81.225  1.00  0.00           H  
ATOM   1810  CA  SER   135      63.797  54.158  82.357  1.00  0.00           C  
ATOM   1811  HA  SER   135      64.849  53.929  82.526  1.00  0.00           H  
ATOM   1812  CB  SER   135      63.767  55.101  81.131  1.00  0.00           C  
ATOM   1813  HB2 SER   135      64.215  54.501  80.338  1.00  0.00           H  
ATOM   1814  HB3 SER   135      62.733  55.226  80.810  1.00  0.00           H  
ATOM   1815  OG  SER   135      64.438  56.319  81.185  1.00  0.00           O  
ATOM   1816  HG  SER   135      65.332  56.145  80.882  1.00  0.00           H  
ATOM   1817  C   SER   135      63.182  54.738  83.587  1.00  0.00           C  
ATOM   1818  O   SER   135      62.310  54.146  84.129  1.00  0.00           O  
ATOM   1819  N   TYR   136      63.667  55.870  84.034  1.00  0.00           N  
ATOM   1820  H   TYR   136      64.370  56.279  83.435  1.00  0.00           H  
ATOM   1821  CA  TYR   136      63.332  56.443  85.371  1.00  0.00           C  
ATOM   1822  HA  TYR   136      62.506  55.938  85.872  1.00  0.00           H  
ATOM   1823  CB  TYR   136      64.552  56.278  86.354  1.00  0.00           C  
ATOM   1824  HB2 TYR   136      65.453  56.776  85.998  1.00  0.00           H  
ATOM   1825  HB3 TYR   136      64.368  56.656  87.360  1.00  0.00           H  
ATOM   1826  CG  TYR   136      64.990  54.765  86.556  1.00  0.00           C  
ATOM   1827  CD1 TYR   136      64.296  53.977  87.513  1.00  0.00           C  
ATOM   1828  HD1 TYR   136      63.513  54.450  88.086  1.00  0.00           H  
ATOM   1829  CE1 TYR   136      64.850  52.718  87.895  1.00  0.00           C  
ATOM   1830  HE1 TYR   136      64.488  52.118  88.717  1.00  0.00           H  
ATOM   1831  CZ  TYR   136      66.004  52.196  87.225  1.00  0.00           C  
ATOM   1832  OH  TYR   136      66.533  50.927  87.560  1.00  0.00           O  
ATOM   1833  HH  TYR   136      65.988  50.483  88.214  1.00  0.00           H  
ATOM   1834  CE2 TYR   136      66.572  52.971  86.246  1.00  0.00           C  
ATOM   1835  HE2 TYR   136      67.483  52.631  85.776  1.00  0.00           H  
ATOM   1836  CD2 TYR   136      66.096  54.200  85.828  1.00  0.00           C  
ATOM   1837  HD2 TYR   136      66.612  54.779  85.076  1.00  0.00           H  
ATOM   1838  C   TYR   136      62.791  57.926  85.382  1.00  0.00           C  
ATOM   1839  O   TYR   136      63.487  58.919  85.688  1.00  0.00           O  
ATOM   1840  N   GLY   137      61.518  58.262  85.170  1.00  0.00           N  
ATOM   1841  H   GLY   137      61.218  59.054  85.720  1.00  0.00           H  
ATOM   1842  CA  GLY   137      60.406  57.311  84.938  1.00  0.00           C  
ATOM   1843  HA2 GLY   137      59.644  57.883  84.408  1.00  0.00           H  
ATOM   1844  HA3 GLY   137      60.809  56.529  84.295  1.00  0.00           H  
ATOM   1845  C   GLY   137      59.825  56.684  86.259  1.00  0.00           C  
ATOM   1846  O   GLY   137      60.611  56.252  87.098  1.00  0.00           O  
ATOM   1847  N   GLY   138      58.489  56.467  86.315  1.00  0.00           N  
ATOM   1848  H   GLY   138      57.916  56.831  85.567  1.00  0.00           H  
ATOM   1849  CA  GLY   138      57.694  55.940  87.431  1.00  0.00           C  
ATOM   1850  HA2 GLY   138      56.659  55.757  87.142  1.00  0.00           H  
ATOM   1851  HA3 GLY   138      58.188  55.022  87.749  1.00  0.00           H  
ATOM   1852  C   GLY   138      57.850  56.722  88.711  1.00  0.00           C  
ATOM   1853  O   GLY   138      58.507  57.797  88.693  1.00  0.00           O  
ATOM   1854  N   GLN   139      57.211  56.386  89.807  1.00  0.00           N  
ATOM   1855  H   GLN   139      57.382  56.871  90.676  1.00  0.00           H  
ATOM   1856  CA  GLN   139      56.309  55.224  90.003  1.00  0.00           C  
ATOM   1857  HA  GLN   139      55.689  55.061  89.121  1.00  0.00           H  
ATOM   1858  CB  GLN   139      57.117  53.993  90.213  1.00  0.00           C  
ATOM   1859  HB2 GLN   139      56.518  53.100  90.393  1.00  0.00           H  
ATOM   1860  HB3 GLN   139      57.807  53.789  89.395  1.00  0.00           H  
ATOM   1861  CG  GLN   139      58.115  54.106  91.471  1.00  0.00           C  
ATOM   1862  HG2 GLN   139      58.860  54.749  91.002  1.00  0.00           H  
ATOM   1863  HG3 GLN   139      57.676  54.548  92.366  1.00  0.00           H  
ATOM   1864  CD  GLN   139      58.788  52.804  91.949  1.00  0.00           C  
ATOM   1865  OE1 GLN   139      58.467  51.701  91.565  1.00  0.00           O  
ATOM   1866  NE2 GLN   139      59.761  52.862  92.910  1.00  0.00           N  
ATOM   1867 HE21 GLN   139      60.328  53.696  92.970  1.00  0.00           H  
ATOM   1868 HE22 GLN   139      60.208  51.986  93.141  1.00  0.00           H  
ATOM   1869  C   GLN   139      55.313  55.338  91.207  1.00  0.00           C  
ATOM   1870  O   GLN   139      54.621  54.323  91.409  1.00  0.00           O  
ATOM   1871  N   GLN   140      55.094  56.558  91.847  1.00  0.00           N  
ATOM   1872  H   GLN   140      55.800  57.208  91.534  1.00  0.00           H  
ATOM   1873  CA  GLN   140      54.109  56.823  92.979  1.00  0.00           C  
ATOM   1874  HA  GLN   140      54.358  57.815  93.354  1.00  0.00           H  
ATOM   1875  CB  GLN   140      52.609  56.867  92.525  1.00  0.00           C  
ATOM   1876  HB2 GLN   140      52.259  55.988  91.984  1.00  0.00           H  
ATOM   1877  HB3 GLN   140      51.976  56.764  93.407  1.00  0.00           H  
ATOM   1878  CG  GLN   140      52.298  58.115  91.772  1.00  0.00           C  
ATOM   1879  HG2 GLN   140      52.917  58.231  90.883  1.00  0.00           H  
ATOM   1880  HG3 GLN   140      51.324  58.026  91.290  1.00  0.00           H  
ATOM   1881  CD  GLN   140      52.317  59.435  92.543  1.00  0.00           C  
ATOM   1882  OE1 GLN   140      52.622  59.624  93.708  1.00  0.00           O  
ATOM   1883  NE2 GLN   140      51.942  60.458  91.840  1.00  0.00           N  
ATOM   1884 HE21 GLN   140      51.686  60.403  90.865  1.00  0.00           H  
ATOM   1885 HE22 GLN   140      51.829  61.235  92.476  1.00  0.00           H  
ATOM   1886  C   GLN   140      54.498  55.967  94.269  1.00  0.00           C  
ATOM   1887  O   GLN   140      53.690  55.384  94.976  1.00  0.00           O  
ATOM   1888  N   GLN   141      55.800  55.935  94.552  1.00  0.00           N  
ATOM   1889  H   GLN   141      56.465  56.535  94.084  1.00  0.00           H  
ATOM   1890  CA  GLN   141      56.280  55.243  95.766  1.00  0.00           C  
ATOM   1891  HA  GLN   141      55.473  54.972  96.447  1.00  0.00           H  
ATOM   1892  CB  GLN   141      57.122  53.965  95.496  1.00  0.00           C  
ATOM   1893  HB2 GLN   141      57.956  54.277  94.867  1.00  0.00           H  
ATOM   1894  HB3 GLN   141      57.693  53.642  96.366  1.00  0.00           H  
ATOM   1895  CG  GLN   141      56.452  52.753  94.761  1.00  0.00           C  
ATOM   1896  HG2 GLN   141      56.092  52.981  93.758  1.00  0.00           H  
ATOM   1897  HG3 GLN   141      57.114  51.905  94.588  1.00  0.00           H  
ATOM   1898  CD  GLN   141      55.272  52.173  95.569  1.00  0.00           C  
ATOM   1899  OE1 GLN   141      55.390  51.905  96.762  1.00  0.00           O  
ATOM   1900  NE2 GLN   141      54.117  52.080  94.969  1.00  0.00           N  
ATOM   1901 HE21 GLN   141      54.140  52.435  94.024  1.00  0.00           H  
ATOM   1902 HE22 GLN   141      53.324  51.855  95.553  1.00  0.00           H  
ATOM   1903  C   GLN   141      57.043  56.337  96.611  1.00  0.00           C  
ATOM   1904  O   GLN   141      58.003  56.941  96.115  1.00  0.00           O  
ATOM   1905  N   SER   142      56.596  56.788  97.802  1.00  0.00           N  
ATOM   1906  H   SER   142      57.137  57.559  98.166  1.00  0.00           H  
ATOM   1907  CA  SER   142      55.431  56.305  98.638  1.00  0.00           C  
ATOM   1908  HA  SER   142      55.498  56.834  99.589  1.00  0.00           H  
ATOM   1909  CB  SER   142      54.050  56.801  98.132  1.00  0.00           C  
ATOM   1910  HB2 SER   142      53.930  56.646  97.060  1.00  0.00           H  
ATOM   1911  HB3 SER   142      53.376  56.203  98.746  1.00  0.00           H  
ATOM   1912  OG  SER   142      53.756  58.170  98.271  1.00  0.00           O  
ATOM   1913  HG  SER   142      54.006  58.636  97.470  1.00  0.00           H  
ATOM   1914  C   SER   142      55.453  54.805  99.044  1.00  0.00           C  
ATOM   1915  O   SER   142      54.427  54.134  98.996  1.00  0.00           O  
ATOM   1916  N   TYR   143      56.594  54.336  99.461  1.00  0.00           N  
ATOM   1917  H   TYR   143      57.365  54.985  99.399  1.00  0.00           H  
ATOM   1918  CA  TYR   143      56.960  52.967  99.813  1.00  0.00           C  
ATOM   1919  HA  TYR   143      56.593  52.275  99.055  1.00  0.00           H  
ATOM   1920  CB  TYR   143      58.427  52.736  99.764  1.00  0.00           C  
ATOM   1921  HB2 TYR   143      58.774  53.192 100.691  1.00  0.00           H  
ATOM   1922  HB3 TYR   143      58.582  51.668  99.915  1.00  0.00           H  
ATOM   1923  CG  TYR   143      59.217  53.150  98.551  1.00  0.00           C  
ATOM   1924  CD1 TYR   143      59.407  52.207  97.516  1.00  0.00           C  
ATOM   1925  HD1 TYR   143      59.022  51.199  97.469  1.00  0.00           H  
ATOM   1926  CE1 TYR   143      60.321  52.613  96.496  1.00  0.00           C  
ATOM   1927  HE1 TYR   143      60.758  51.935  95.777  1.00  0.00           H  
ATOM   1928  CZ  TYR   143      60.683  53.985  96.380  1.00  0.00           C  
ATOM   1929  OH  TYR   143      61.413  54.327  95.300  1.00  0.00           O  
ATOM   1930  HH  TYR   143      61.642  55.258  95.342  1.00  0.00           H  
ATOM   1931  CE2 TYR   143      60.260  54.921  97.309  1.00  0.00           C  
ATOM   1932  HE2 TYR   143      60.490  55.971  97.203  1.00  0.00           H  
ATOM   1933  CD2 TYR   143      59.643  54.465  98.498  1.00  0.00           C  
ATOM   1934  HD2 TYR   143      59.472  55.114  99.344  1.00  0.00           H  
ATOM   1935  C   TYR   143      56.266  52.516 101.116  1.00  0.00           C  
ATOM   1936  O   TYR   143      56.051  53.372 102.006  1.00  0.00           O  
ATOM   1937  N   GLY   144      55.933  51.237 101.270  1.00  0.00           N  
ATOM   1938  H   GLY   144      56.063  50.548 100.543  1.00  0.00           H  
ATOM   1939  CA  GLY   144      55.328  50.703 102.441  1.00  0.00           C  
ATOM   1940  HA2 GLY   144      55.233  49.627 102.302  1.00  0.00           H  
ATOM   1941  HA3 GLY   144      55.876  50.916 103.358  1.00  0.00           H  
ATOM   1942  C   GLY   144      53.854  51.139 102.577  1.00  0.00           C  
ATOM   1943  O   GLY   144      53.152  51.286 101.623  1.00  0.00           O  
ATOM   1944  N   GLN   145      53.376  51.349 103.837  1.00  0.00           N  
ATOM   1945  H   GLN   145      54.054  51.143 104.557  1.00  0.00           H  
ATOM   1946  CA  GLN   145      52.127  52.082 104.142  1.00  0.00           C  
ATOM   1947  HA  GLN   145      51.431  51.700 103.395  1.00  0.00           H  
ATOM   1948  CB  GLN   145      51.662  51.544 105.499  1.00  0.00           C  
ATOM   1949  HB2 GLN   145      51.520  50.466 105.425  1.00  0.00           H  
ATOM   1950  HB3 GLN   145      52.346  51.796 106.310  1.00  0.00           H  
ATOM   1951  CG  GLN   145      50.312  52.058 106.074  1.00  0.00           C  
ATOM   1952  HG2 GLN   145      50.067  51.429 106.930  1.00  0.00           H  
ATOM   1953  HG3 GLN   145      50.416  53.057 106.495  1.00  0.00           H  
ATOM   1954  CD  GLN   145      49.072  52.186 105.150  1.00  0.00           C  
ATOM   1955  OE1 GLN   145      49.089  52.241 103.902  1.00  0.00           O  
ATOM   1956  NE2 GLN   145      47.934  52.409 105.808  1.00  0.00           N  
ATOM   1957 HE21 GLN   145      47.074  52.563 105.301  1.00  0.00           H  
ATOM   1958 HE22 GLN   145      47.988  52.439 106.816  1.00  0.00           H  
ATOM   1959  C   GLN   145      52.214  53.659 104.104  1.00  0.00           C  
ATOM   1960  O   GLN   145      53.212  54.277 104.499  1.00  0.00           O  
ATOM   1961  N   GLN   146      51.198  54.341 103.627  1.00  0.00           N  
ATOM   1962  H   GLN   146      50.424  53.772 103.317  1.00  0.00           H  
ATOM   1963  CA  GLN   146      51.107  55.795 103.344  1.00  0.00           C  
ATOM   1964  HA  GLN   146      52.054  56.321 103.220  1.00  0.00           H  
ATOM   1965  CB  GLN   146      50.329  56.112 102.006  1.00  0.00           C  
ATOM   1966  HB2 GLN   146      49.259  55.953 102.144  1.00  0.00           H  
ATOM   1967  HB3 GLN   146      50.562  57.145 101.749  1.00  0.00           H  
ATOM   1968  CG  GLN   146      50.882  55.279 100.808  1.00  0.00           C  
ATOM   1969  HG2 GLN   146      51.957  55.460 100.784  1.00  0.00           H  
ATOM   1970  HG3 GLN   146      50.617  54.223 100.862  1.00  0.00           H  
ATOM   1971  CD  GLN   146      50.238  55.640  99.497  1.00  0.00           C  
ATOM   1972  OE1 GLN   146      49.434  56.544  99.288  1.00  0.00           O  
ATOM   1973  NE2 GLN   146      50.591  54.925  98.478  1.00  0.00           N  
ATOM   1974 HE21 GLN   146      51.179  54.138  98.714  1.00  0.00           H  
ATOM   1975 HE22 GLN   146      50.331  55.228  97.550  1.00  0.00           H  
ATOM   1976  C   GLN   146      50.492  56.503 104.541  1.00  0.00           C  
ATOM   1977  O   GLN   146      49.297  56.303 104.754  1.00  0.00           O  
ATOM   1978  N   GLN   147      51.232  57.280 105.328  1.00  0.00           N  
ATOM   1979  H   GLN   147      52.220  57.217 105.129  1.00  0.00           H  
ATOM   1980  CA  GLN   147      50.837  58.180 106.392  1.00  0.00           C  
ATOM   1981  HA  GLN   147      50.171  57.694 107.105  1.00  0.00           H  
ATOM   1982  CB  GLN   147      52.083  58.682 107.135  1.00  0.00           C  
ATOM   1983  HB2 GLN   147      52.785  59.100 106.414  1.00  0.00           H  
ATOM   1984  HB3 GLN   147      51.647  59.548 107.634  1.00  0.00           H  
ATOM   1985  CG  GLN   147      52.892  57.747 108.081  1.00  0.00           C  
ATOM   1986  HG2 GLN   147      52.451  57.710 109.077  1.00  0.00           H  
ATOM   1987  HG3 GLN   147      52.892  56.710 107.746  1.00  0.00           H  
ATOM   1988  CD  GLN   147      54.307  58.275 108.299  1.00  0.00           C  
ATOM   1989  OE1 GLN   147      54.556  59.318 108.916  1.00  0.00           O  
ATOM   1990  NE2 GLN   147      55.333  57.667 107.736  1.00  0.00           N  
ATOM   1991 HE21 GLN   147      55.160  56.719 107.433  1.00  0.00           H  
ATOM   1992 HE22 GLN   147      56.234  58.086 107.917  1.00  0.00           H  
ATOM   1993  C   GLN   147      50.064  59.370 105.748  1.00  0.00           C  
ATOM   1994  O   GLN   147      50.122  59.708 104.561  1.00  0.00           O  
ATOM   1995  N   SER   148      49.107  59.878 106.470  1.00  0.00           N  
ATOM   1996  H   SER   148      49.106  59.504 107.408  1.00  0.00           H  
ATOM   1997  CA  SER   148      48.539  61.204 106.234  1.00  0.00           C  
ATOM   1998  HA  SER   148      47.972  61.205 105.303  1.00  0.00           H  
ATOM   1999  CB  SER   148      47.477  61.513 107.340  1.00  0.00           C  
ATOM   2000  HB2 SER   148      47.961  61.636 108.309  1.00  0.00           H  
ATOM   2001  HB3 SER   148      47.026  62.490 107.163  1.00  0.00           H  
ATOM   2002  OG  SER   148      46.346  60.605 107.438  1.00  0.00           O  
ATOM   2003  HG  SER   148      45.558  61.126 107.605  1.00  0.00           H  
ATOM   2004  C   SER   148      49.586  62.361 106.082  1.00  0.00           C  
ATOM   2005  O   SER   148      50.713  62.377 106.594  1.00  0.00           O  
ATOM   2006  N   TYR   149      49.175  63.507 105.483  1.00  0.00           N  
ATOM   2007  H   TYR   149      48.237  63.568 105.113  1.00  0.00           H  
ATOM   2008  CA  TYR   149      50.084  64.609 105.185  1.00  0.00           C  
ATOM   2009  HA  TYR   149      50.977  64.237 104.683  1.00  0.00           H  
ATOM   2010  CB  TYR   149      49.291  65.468 104.256  1.00  0.00           C  
ATOM   2011  HB2 TYR   149      48.929  64.924 103.384  1.00  0.00           H  
ATOM   2012  HB3 TYR   149      48.414  65.872 104.762  1.00  0.00           H  
ATOM   2013  CG  TYR   149      50.103  66.669 103.792  1.00  0.00           C  
ATOM   2014  CD1 TYR   149      49.921  67.901 104.350  1.00  0.00           C  
ATOM   2015  HD1 TYR   149      49.260  68.059 105.190  1.00  0.00           H  
ATOM   2016  CE1 TYR   149      50.644  69.056 103.803  1.00  0.00           C  
ATOM   2017  HE1 TYR   149      50.624  70.023 104.285  1.00  0.00           H  
ATOM   2018  CZ  TYR   149      51.643  68.857 102.782  1.00  0.00           C  
ATOM   2019  OH  TYR   149      52.343  69.934 102.266  1.00  0.00           O  
ATOM   2020  HH  TYR   149      52.849  69.732 101.476  1.00  0.00           H  
ATOM   2021  CE2 TYR   149      51.761  67.568 102.273  1.00  0.00           C  
ATOM   2022  HE2 TYR   149      52.462  67.360 101.478  1.00  0.00           H  
ATOM   2023  CD2 TYR   149      50.981  66.542 102.750  1.00  0.00           C  
ATOM   2024  HD2 TYR   149      51.042  65.561 102.302  1.00  0.00           H  
ATOM   2025  C   TYR   149      50.591  65.430 106.423  1.00  0.00           C  
ATOM   2026  O   TYR   149      49.879  65.985 107.282  1.00  0.00           O  
ATOM   2027  N   ASN   150      51.932  65.581 106.415  1.00  0.00           N  
ATOM   2028  H   ASN   150      52.363  65.260 105.561  1.00  0.00           H  
ATOM   2029  CA  ASN   150      52.802  66.310 107.283  1.00  0.00           C  
ATOM   2030  HA  ASN   150      52.148  66.655 108.083  1.00  0.00           H  
ATOM   2031  CB  ASN   150      53.883  65.465 107.998  1.00  0.00           C  
ATOM   2032  HB2 ASN   150      53.484  64.528 108.387  1.00  0.00           H  
ATOM   2033  HB3 ASN   150      54.673  65.201 107.296  1.00  0.00           H  
ATOM   2034  CG  ASN   150      54.525  66.255 109.170  1.00  0.00           C  
ATOM   2035  OD1 ASN   150      55.687  66.705 109.163  1.00  0.00           O  
ATOM   2036  ND2 ASN   150      53.731  66.610 110.111  1.00  0.00           N  
ATOM   2037 HD21 ASN   150      54.095  67.222 110.828  1.00  0.00           H  
ATOM   2038 HD22 ASN   150      52.744  66.405 110.051  1.00  0.00           H  
ATOM   2039  C   ASN   150      53.385  67.507 106.473  1.00  0.00           C  
ATOM   2040  O   ASN   150      54.217  67.291 105.631  1.00  0.00           O  
ATOM   2041  N   PRO   151      52.913  68.748 106.709  1.00  0.00           N  
ATOM   2042  CD  PRO   151      51.738  69.108 107.575  1.00  0.00           C  
ATOM   2043  HD2 PRO   151      51.741  68.583 108.530  1.00  0.00           H  
ATOM   2044  HD3 PRO   151      50.803  68.884 107.060  1.00  0.00           H  
ATOM   2045  CG  PRO   151      51.850  70.554 107.902  1.00  0.00           C  
ATOM   2046  HG2 PRO   151      52.258  70.796 108.883  1.00  0.00           H  
ATOM   2047  HG3 PRO   151      50.888  71.062 107.832  1.00  0.00           H  
ATOM   2048  CB  PRO   151      52.680  71.107 106.718  1.00  0.00           C  
ATOM   2049  HB2 PRO   151      53.390  71.866 107.047  1.00  0.00           H  
ATOM   2050  HB3 PRO   151      52.040  71.641 106.015  1.00  0.00           H  
ATOM   2051  CA  PRO   151      53.454  69.956 106.072  1.00  0.00           C  
ATOM   2052  HA  PRO   151      53.391  69.939 104.984  1.00  0.00           H  
ATOM   2053  C   PRO   151      54.973  70.147 106.329  1.00  0.00           C  
ATOM   2054  O   PRO   151      55.490  69.847 107.447  1.00  0.00           O  
ATOM   2055  N   PRO   152      55.700  70.872 105.431  1.00  0.00           N  
ATOM   2056  CD  PRO   152      55.207  71.487 104.135  1.00  0.00           C  
ATOM   2057  HD2 PRO   152      54.183  71.820 104.302  1.00  0.00           H  
ATOM   2058  HD3 PRO   152      55.260  70.691 103.392  1.00  0.00           H  
ATOM   2059  CG  PRO   152      56.194  72.563 103.732  1.00  0.00           C  
ATOM   2060  HG2 PRO   152      55.924  73.476 104.263  1.00  0.00           H  
ATOM   2061  HG3 PRO   152      56.352  72.759 102.671  1.00  0.00           H  
ATOM   2062  CB  PRO   152      57.504  72.130 104.433  1.00  0.00           C  
ATOM   2063  HB2 PRO   152      58.071  73.020 104.708  1.00  0.00           H  
ATOM   2064  HB3 PRO   152      57.981  71.480 103.699  1.00  0.00           H  
ATOM   2065  CA  PRO   152      57.035  71.368 105.724  1.00  0.00           C  
ATOM   2066  HA  PRO   152      57.755  70.556 105.823  1.00  0.00           H  
ATOM   2067  C   PRO   152      57.114  72.198 107.033  1.00  0.00           C  
ATOM   2068  O   PRO   152      56.233  73.069 107.303  1.00  0.00           O  
ATOM   2069  N   GLN   153      58.140  71.870 107.926  1.00  0.00           N  
ATOM   2070  H   GLN   153      58.747  71.129 107.607  1.00  0.00           H  
ATOM   2071  CA  GLN   153      58.125  72.387 109.298  1.00  0.00           C  
ATOM   2072  HA  GLN   153      57.156  72.108 109.710  1.00  0.00           H  
ATOM   2073  CB  GLN   153      59.186  71.654 110.175  1.00  0.00           C  
ATOM   2074  HB2 GLN   153      60.170  72.016 109.877  1.00  0.00           H  
ATOM   2075  HB3 GLN   153      59.079  72.054 111.183  1.00  0.00           H  
ATOM   2076  CG  GLN   153      59.237  70.142 110.136  1.00  0.00           C  
ATOM   2077  HG2 GLN   153      58.269  69.732 110.425  1.00  0.00           H  
ATOM   2078  HG3 GLN   153      59.315  69.806 109.102  1.00  0.00           H  
ATOM   2079  CD  GLN   153      60.423  69.564 110.843  1.00  0.00           C  
ATOM   2080  OE1 GLN   153      61.117  70.243 111.691  1.00  0.00           O  
ATOM   2081  NE2 GLN   153      60.711  68.290 110.651  1.00  0.00           N  
ATOM   2082 HE21 GLN   153      60.087  67.775 110.047  1.00  0.00           H  
ATOM   2083 HE22 GLN   153      61.354  67.901 111.326  1.00  0.00           H  
ATOM   2084  C   GLN   153      58.220  73.944 109.493  1.00  0.00           C  
ATOM   2085  O   GLN   153      57.732  74.479 110.483  1.00  0.00           O  
ATOM   2086  N   GLY   154      58.860  74.604 108.527  1.00  0.00           N  
ATOM   2087  H   GLY   154      59.191  74.081 107.729  1.00  0.00           H  
ATOM   2088  CA  GLY   154      59.371  75.970 108.647  1.00  0.00           C  
ATOM   2089  HA2 GLY   154      59.864  76.054 109.615  1.00  0.00           H  
ATOM   2090  HA3 GLY   154      60.077  76.101 107.827  1.00  0.00           H  
ATOM   2091  C   GLY   154      58.278  76.983 108.795  1.00  0.00           C  
ATOM   2092  O   GLY   154      57.140  76.730 108.390  1.00  0.00           O  
ATOM   2093  N   TYR   155      58.689  78.180 109.183  1.00  0.00           N  
ATOM   2094  H   TYR   155      59.663  78.312 109.417  1.00  0.00           H  
ATOM   2095  CA  TYR   155      58.011  79.496 109.125  1.00  0.00           C  
ATOM   2096  HA  TYR   155      56.998  79.295 109.473  1.00  0.00           H  
ATOM   2097  CB  TYR   155      58.672  80.532 110.098  1.00  0.00           C  
ATOM   2098  HB2 TYR   155      59.756  80.500 109.985  1.00  0.00           H  
ATOM   2099  HB3 TYR   155      58.267  81.492 109.777  1.00  0.00           H  
ATOM   2100  CG  TYR   155      58.280  80.248 111.566  1.00  0.00           C  
ATOM   2101  CD1 TYR   155      59.118  79.447 112.380  1.00  0.00           C  
ATOM   2102  HD1 TYR   155      59.983  78.996 111.917  1.00  0.00           H  
ATOM   2103  CE1 TYR   155      58.849  79.142 113.744  1.00  0.00           C  
ATOM   2104  HE1 TYR   155      59.406  78.409 114.308  1.00  0.00           H  
ATOM   2105  CZ  TYR   155      57.646  79.649 114.173  1.00  0.00           C  
ATOM   2106  OH  TYR   155      57.352  79.496 115.512  1.00  0.00           O  
ATOM   2107  HH  TYR   155      58.071  79.078 115.991  1.00  0.00           H  
ATOM   2108  CE2 TYR   155      56.743  80.433 113.389  1.00  0.00           C  
ATOM   2109  HE2 TYR   155      55.855  80.841 113.849  1.00  0.00           H  
ATOM   2110  CD2 TYR   155      57.068  80.673 112.016  1.00  0.00           C  
ATOM   2111  HD2 TYR   155      56.462  81.375 111.463  1.00  0.00           H  
ATOM   2112  C   TYR   155      57.948  80.014 107.629  1.00  0.00           C  
ATOM   2113  O   TYR   155      58.974  80.514 107.124  1.00  0.00           O  
ATOM   2114  N   GLY   156      56.905  79.810 106.822  1.00  0.00           N  
ATOM   2115  H   GLY   156      57.098  80.211 105.915  1.00  0.00           H  
ATOM   2116  CA  GLY   156      55.644  79.195 107.076  1.00  0.00           C  
ATOM   2117  HA2 GLY   156      55.414  78.557 106.222  1.00  0.00           H  
ATOM   2118  HA3 GLY   156      55.748  78.627 108.000  1.00  0.00           H  
ATOM   2119  C   GLY   156      54.523  80.205 107.368  1.00  0.00           C  
ATOM   2120  O   GLY   156      54.404  81.157 106.623  1.00  0.00           O  
ATOM   2121  N   GLN   157      53.767  80.043 108.504  1.00  0.00           N  
ATOM   2122  H   GLN   157      53.964  79.286 109.142  1.00  0.00           H  
ATOM   2123  CA  GLN   157      52.630  80.941 108.744  1.00  0.00           C  
ATOM   2124  HA  GLN   157      52.280  81.409 107.824  1.00  0.00           H  
ATOM   2125  CB  GLN   157      51.436  80.039 109.112  1.00  0.00           C  
ATOM   2126  HB2 GLN   157      51.513  79.528 110.071  1.00  0.00           H  
ATOM   2127  HB3 GLN   157      50.612  80.751 109.055  1.00  0.00           H  
ATOM   2128  CG  GLN   157      50.945  78.942 108.178  1.00  0.00           C  
ATOM   2129  HG2 GLN   157      49.887  78.768 108.372  1.00  0.00           H  
ATOM   2130  HG3 GLN   157      50.817  79.352 107.176  1.00  0.00           H  
ATOM   2131  CD  GLN   157      51.829  77.681 108.098  1.00  0.00           C  
ATOM   2132  OE1 GLN   157      52.084  76.967 109.068  1.00  0.00           O  
ATOM   2133  NE2 GLN   157      52.328  77.352 106.910  1.00  0.00           N  
ATOM   2134 HE21 GLN   157      52.082  77.806 106.042  1.00  0.00           H  
ATOM   2135 HE22 GLN   157      53.041  76.642 106.828  1.00  0.00           H  
ATOM   2136  C   GLN   157      52.791  81.975 109.884  1.00  0.00           C  
ATOM   2137  O   GLN   157      53.753  81.803 110.593  1.00  0.00           O  
ATOM   2138  N   GLN   158      52.115  83.139 109.936  1.00  0.00           N  
ATOM   2139  H   GLN   158      52.349  83.754 110.703  1.00  0.00           H  
ATOM   2140  CA  GLN   158      51.122  83.664 109.017  1.00  0.00           C  
ATOM   2141  HA  GLN   158      50.378  82.899 108.796  1.00  0.00           H  
ATOM   2142  CB  GLN   158      50.372  84.793 109.697  1.00  0.00           C  
ATOM   2143  HB2 GLN   158      51.132  85.552 109.888  1.00  0.00           H  
ATOM   2144  HB3 GLN   158      49.659  85.183 108.971  1.00  0.00           H  
ATOM   2145  CG  GLN   158      49.678  84.530 111.042  1.00  0.00           C  
ATOM   2146  HG2 GLN   158      50.452  84.296 111.773  1.00  0.00           H  
ATOM   2147  HG3 GLN   158      49.056  85.351 111.398  1.00  0.00           H  
ATOM   2148  CD  GLN   158      48.631  83.377 110.967  1.00  0.00           C  
ATOM   2149  OE1 GLN   158      47.553  83.598 110.482  1.00  0.00           O  
ATOM   2150  NE2 GLN   158      49.030  82.162 111.381  1.00  0.00           N  
ATOM   2151 HE21 GLN   158      49.922  82.071 111.848  1.00  0.00           H  
ATOM   2152 HE22 GLN   158      48.483  81.343 111.159  1.00  0.00           H  
ATOM   2153  C   GLN   158      51.816  84.219 107.789  1.00  0.00           C  
ATOM   2154  O   GLN   158      52.810  84.894 107.882  1.00  0.00           O  
ATOM   2155  N   ASN   159      51.204  83.999 106.576  1.00  0.00           N  
ATOM   2156  H   ASN   159      50.310  83.533 106.631  1.00  0.00           H  
ATOM   2157  CA  ASN   159      51.814  84.388 105.294  1.00  0.00           C  
ATOM   2158  HA  ASN   159      52.797  83.920 105.333  1.00  0.00           H  
ATOM   2159  CB  ASN   159      50.998  83.876 104.197  1.00  0.00           C  
ATOM   2160  HB2 ASN   159      50.008  84.321 104.298  1.00  0.00           H  
ATOM   2161  HB3 ASN   159      51.479  84.000 103.227  1.00  0.00           H  
ATOM   2162  CG  ASN   159      50.839  82.404 104.264  1.00  0.00           C  
ATOM   2163  OD1 ASN   159      49.785  81.904 104.623  1.00  0.00           O  
ATOM   2164  ND2 ASN   159      51.856  81.645 104.168  1.00  0.00           N  
ATOM   2165 HD21 ASN   159      52.782  82.015 104.008  1.00  0.00           H  
ATOM   2166 HD22 ASN   159      51.740  80.645 104.256  1.00  0.00           H  
ATOM   2167  C   ASN   159      52.065  85.925 105.256  1.00  0.00           C  
ATOM   2168  O   ASN   159      51.280  86.712 105.727  1.00  0.00           O  
ATOM   2169  N   GLN   160      53.175  86.349 104.683  1.00  0.00           N  
ATOM   2170  H   GLN   160      53.346  87.328 104.862  1.00  0.00           H  
ATOM   2171  CA  GLN   160      54.027  85.747 103.681  1.00  0.00           C  
ATOM   2172  HA  GLN   160      53.636  84.737 103.559  1.00  0.00           H  
ATOM   2173  CB  GLN   160      53.786  86.483 102.390  1.00  0.00           C  
ATOM   2174  HB2 GLN   160      52.728  86.347 102.167  1.00  0.00           H  
ATOM   2175  HB3 GLN   160      53.956  87.555 102.500  1.00  0.00           H  
ATOM   2176  CG  GLN   160      54.599  85.939 101.207  1.00  0.00           C  
ATOM   2177  HG2 GLN   160      54.263  86.409 100.283  1.00  0.00           H  
ATOM   2178  HG3 GLN   160      55.629  86.220 101.427  1.00  0.00           H  
ATOM   2179  CD  GLN   160      54.612  84.397 101.137  1.00  0.00           C  
ATOM   2180  OE1 GLN   160      55.568  83.827 101.544  1.00  0.00           O  
ATOM   2181  NE2 GLN   160      53.530  83.835 100.767  1.00  0.00           N  
ATOM   2182 HE21 GLN   160      52.711  84.399 100.589  1.00  0.00           H  
ATOM   2183 HE22 GLN   160      53.309  82.880 101.011  1.00  0.00           H  
ATOM   2184  C   GLN   160      55.489  85.860 104.064  1.00  0.00           C  
ATOM   2185  O   GLN   160      55.953  86.900 104.470  1.00  0.00           O  
ATOM   2186  N   TYR   161      56.211  84.743 104.098  1.00  0.00           N  
ATOM   2187  H   TYR   161      55.904  83.856 103.726  1.00  0.00           H  
ATOM   2188  CA  TYR   161      57.596  84.730 104.574  1.00  0.00           C  
ATOM   2189  HA  TYR   161      57.863  85.628 105.130  1.00  0.00           H  
ATOM   2190  CB  TYR   161      57.755  83.532 105.543  1.00  0.00           C  
ATOM   2191  HB2 TYR   161      57.081  82.703 105.325  1.00  0.00           H  
ATOM   2192  HB3 TYR   161      58.798  83.217 105.539  1.00  0.00           H  
ATOM   2193  CG  TYR   161      57.402  84.041 106.949  1.00  0.00           C  
ATOM   2194  CD1 TYR   161      58.354  84.816 107.562  1.00  0.00           C  
ATOM   2195  HD1 TYR   161      59.336  84.987 107.147  1.00  0.00           H  
ATOM   2196  CE1 TYR   161      58.275  85.183 108.897  1.00  0.00           C  
ATOM   2197  HE1 TYR   161      59.122  85.682 109.345  1.00  0.00           H  
ATOM   2198  CZ  TYR   161      57.145  84.883 109.650  1.00  0.00           C  
ATOM   2199  OH  TYR   161      57.092  85.287 110.930  1.00  0.00           O  
ATOM   2200  HH  TYR   161      56.181  85.217 111.224  1.00  0.00           H  
ATOM   2201  CE2 TYR   161      55.992  84.334 108.939  1.00  0.00           C  
ATOM   2202  HE2 TYR   161      55.068  84.306 109.499  1.00  0.00           H  
ATOM   2203  CD2 TYR   161      56.199  83.851 107.622  1.00  0.00           C  
ATOM   2204  HD2 TYR   161      55.346  83.310 107.237  1.00  0.00           H  
ATOM   2205  C   TYR   161      58.619  84.697 103.355  1.00  0.00           C  
ATOM   2206  O   TYR   161      59.828  85.086 103.486  1.00  0.00           O  
ATOM   2207  N   ASN   162      58.161  84.273 102.135  1.00  0.00           N  
ATOM   2208  H   ASN   162      57.181  84.050 102.041  1.00  0.00           H  
ATOM   2209  CA  ASN   162      58.965  84.532 100.920  1.00  0.00           C  
ATOM   2210  HA  ASN   162      59.889  83.954 100.925  1.00  0.00           H  
ATOM   2211  CB  ASN   162      58.280  83.976  99.695  1.00  0.00           C  
ATOM   2212  HB2 ASN   162      57.262  84.362  99.648  1.00  0.00           H  
ATOM   2213  HB3 ASN   162      58.782  84.381  98.816  1.00  0.00           H  
ATOM   2214  CG  ASN   162      58.223  82.437  99.654  1.00  0.00           C  
ATOM   2215  OD1 ASN   162      59.048  81.668  99.197  1.00  0.00           O  
ATOM   2216  ND2 ASN   162      57.099  81.947 100.141  1.00  0.00           N  
ATOM   2217 HD21 ASN   162      57.031  80.960 100.347  1.00  0.00           H  
ATOM   2218 HD22 ASN   162      56.373  82.548 100.502  1.00  0.00           H  
ATOM   2219  C   ASN   162      59.384  86.041 100.795  1.00  0.00           C  
ATOM   2220  O   ASN   162      58.677  86.959 101.201  1.00  0.00           O  
ATOM   2221  N   SER   163      60.492  86.336 100.059  1.00  0.00           N  
ATOM   2222  H   SER   163      60.990  85.534  99.699  1.00  0.00           H  
ATOM   2223  CA  SER   163      61.025  87.690  99.735  1.00  0.00           C  
ATOM   2224  HA  SER   163      60.602  88.369 100.475  1.00  0.00           H  
ATOM   2225  CB  SER   163      62.523  87.797  99.735  1.00  0.00           C  
ATOM   2226  HB2 SER   163      63.050  87.479 100.634  1.00  0.00           H  
ATOM   2227  HB3 SER   163      62.980  87.331  98.863  1.00  0.00           H  
ATOM   2228  OG  SER   163      62.778  89.194  99.729  1.00  0.00           O  
ATOM   2229  HG  SER   163      62.870  89.551 100.615  1.00  0.00           H  
ATOM   2230  C   SER   163      60.441  88.171  98.380  1.00  0.00           C  
ATOM   2231  O   SER   163      60.009  87.379  97.565  1.00  0.00           O  
ATOM   2232  N   SER   164      60.356  89.442  98.157  1.00  0.00           N  
ATOM   2233  H   SER   164      60.999  89.905  98.783  1.00  0.00           H  
ATOM   2234  CA  SER   164      60.026  90.265  96.901  1.00  0.00           C  
ATOM   2235  HA  SER   164      59.716  91.226  97.311  1.00  0.00           H  
ATOM   2236  CB  SER   164      58.816  89.731  96.146  1.00  0.00           C  
ATOM   2237  HB2 SER   164      58.565  90.434  95.352  1.00  0.00           H  
ATOM   2238  HB3 SER   164      59.007  88.715  95.799  1.00  0.00           H  
ATOM   2239  OG  SER   164      57.615  89.749  96.943  1.00  0.00           O  
ATOM   2240  HG  SER   164      57.711  89.081  97.626  1.00  0.00           H  
ATOM   2241  C   SER   164      61.119  90.526  95.910  1.00  0.00           C  
ATOM   2242  O   SER   164      62.062  89.759  95.863  1.00  0.00           O  
ATOM   2243  N   SER   165      61.006  91.609  95.136  1.00  0.00           N  
ATOM   2244  H   SER   165      60.302  92.278  95.413  1.00  0.00           H  
ATOM   2245  CA  SER   165      62.046  91.977  94.223  1.00  0.00           C  
ATOM   2246  HA  SER   165      62.203  91.092  93.607  1.00  0.00           H  
ATOM   2247  CB  SER   165      61.791  93.109  93.270  1.00  0.00           C  
ATOM   2248  HB2 SER   165      60.944  92.810  92.653  1.00  0.00           H  
ATOM   2249  HB3 SER   165      61.685  94.018  93.862  1.00  0.00           H  
ATOM   2250  OG  SER   165      62.972  93.244  92.449  1.00  0.00           O  
ATOM   2251  HG  SER   165      62.896  92.505  91.840  1.00  0.00           H  
ATOM   2252  C   SER   165      63.374  92.249  94.982  1.00  0.00           C  
ATOM   2253  O   SER   165      63.400  92.868  96.045  1.00  0.00           O  
ATOM   2254  N   GLY   166      64.498  91.745  94.544  1.00  0.00           N  
ATOM   2255  H   GLY   166      64.416  91.293  93.645  1.00  0.00           H  
ATOM   2256  CA  GLY   166      65.820  91.894  95.142  1.00  0.00           C  
ATOM   2257  HA2 GLY   166      65.926  91.311  96.057  1.00  0.00           H  
ATOM   2258  HA3 GLY   166      66.562  91.525  94.434  1.00  0.00           H  
ATOM   2259  C   GLY   166      66.277  93.388  95.446  1.00  0.00           C  
ATOM   2260  O   GLY   166      66.576  93.727  96.557  1.00  0.00           O  
ATOM   2261  N   GLY   167      66.134  94.315  94.459  1.00  0.00           N  
ATOM   2262  H   GLY   167      65.705  94.030  93.589  1.00  0.00           H  
ATOM   2263  CA  GLY   167      66.446  95.710  94.643  1.00  0.00           C  
ATOM   2264  HA2 GLY   167      65.465  96.183  94.690  1.00  0.00           H  
ATOM   2265  HA3 GLY   167      66.916  95.943  95.598  1.00  0.00           H  
ATOM   2266  C   GLY   167      67.161  96.323  93.395  1.00  0.00           C  
ATOM   2267  O   GLY   167      67.896  95.669  92.743  1.00  0.00           O  
ATOM   2268  N   GLY   168      66.877  97.583  93.111  1.00  0.00           N  
ATOM   2269  H   GLY   168      66.272  98.079  93.750  1.00  0.00           H  
ATOM   2270  CA  GLY   168      67.432  98.349  91.960  1.00  0.00           C  
ATOM   2271  HA2 GLY   168      68.433  98.604  92.310  1.00  0.00           H  
ATOM   2272  HA3 GLY   168      67.572  97.639  91.144  1.00  0.00           H  
ATOM   2273  C   GLY   168      66.580  99.595  91.589  1.00  0.00           C  
ATOM   2274  O   GLY   168      65.347  99.534  91.504  1.00  0.00           O  
ATOM   2275  N   GLY   169      67.163 100.767  91.606  1.00  0.00           N  
ATOM   2276  H   GLY   169      66.604 101.473  91.149  1.00  0.00           H  
ATOM   2277  CA  GLY   169      68.578 101.186  91.824  1.00  0.00           C  
ATOM   2278  HA2 GLY   169      68.583 102.268  91.693  1.00  0.00           H  
ATOM   2279  HA3 GLY   169      68.919 100.999  92.842  1.00  0.00           H  
ATOM   2280  C   GLY   169      69.621 100.620  90.946  1.00  0.00           C  
ATOM   2281  O   GLY   169      69.380  99.992  89.935  1.00  0.00           O  
ATOM   2282  N   GLY   170      70.890 100.961  91.181  1.00  0.00           N  
ATOM   2283  H   GLY   170      70.960 101.596  91.963  1.00  0.00           H  
ATOM   2284  CA  GLY   170      72.099 100.425  90.492  1.00  0.00           C  
ATOM   2285  HA2 GLY   170      71.769  99.739  89.711  1.00  0.00           H  
ATOM   2286  HA3 GLY   170      72.563 101.271  89.986  1.00  0.00           H  
ATOM   2287  C   GLY   170      73.125  99.670  91.370  1.00  0.00           C  
ATOM   2288  O   GLY   170      72.773  99.291  92.468  1.00  0.00           O  
ATOM   2289  N   GLY   171      74.313  99.411  90.898  1.00  0.00           N  
ATOM   2290  H   GLY   171      74.940  99.043  91.599  1.00  0.00           H  
ATOM   2291  CA  GLY   171      74.857 100.001  89.672  1.00  0.00           C  
ATOM   2292  HA2 GLY   171      74.734 101.083  89.620  1.00  0.00           H  
ATOM   2293  HA3 GLY   171      75.917  99.748  89.707  1.00  0.00           H  
ATOM   2294  C   GLY   171      74.450  99.442  88.302  1.00  0.00           C  
ATOM   2295  O   GLY   171      73.795  98.401  88.261  1.00  0.00           O  
ATOM   2296  N   GLY   172      74.790 100.018  87.176  1.00  0.00           N  
ATOM   2297  H   GLY   172      74.411  99.623  86.328  1.00  0.00           H  
ATOM   2298  CA  GLY   172      75.433 101.309  86.902  1.00  0.00           C  
ATOM   2299  HA2 GLY   172      75.975 101.544  87.818  1.00  0.00           H  
ATOM   2300  HA3 GLY   172      76.145 101.186  86.086  1.00  0.00           H  
ATOM   2301  C   GLY   172      74.412 102.432  86.497  1.00  0.00           C  
ATOM   2302  O   GLY   172      73.350 102.472  87.053  1.00  0.00           O  
ATOM   2303  N   GLY   173      74.802 103.277  85.540  1.00  0.00           N  
ATOM   2304  H   GLY   173      75.763 103.309  85.232  1.00  0.00           H  
ATOM   2305  CA  GLY   173      73.952 104.365  85.048  1.00  0.00           C  
ATOM   2306  HA2 GLY   173      73.526 104.856  85.923  1.00  0.00           H  
ATOM   2307  HA3 GLY   173      74.495 105.125  84.486  1.00  0.00           H  
ATOM   2308  C   GLY   173      72.844 103.919  84.114  1.00  0.00           C  
ATOM   2309  O   GLY   173      72.864 102.893  83.438  1.00  0.00           O  
ATOM   2310  N   GLY   174      71.963 104.852  83.750  1.00  0.00           N  
ATOM   2311  H   GLY   174      71.357 104.441  83.055  1.00  0.00           H  
ATOM   2312  CA  GLY   174      71.722 106.208  84.121  1.00  0.00           C  
ATOM   2313  HA2 GLY   174      70.674 106.421  83.913  1.00  0.00           H  
ATOM   2314  HA3 GLY   174      71.887 106.386  85.184  1.00  0.00           H  
ATOM   2315  C   GLY   174      72.600 107.197  83.266  1.00  0.00           C  
ATOM   2316  O   GLY   174      73.777 106.968  83.014  1.00  0.00           O  
ATOM   2317  N   GLY   175      72.001 108.328  82.755  1.00  0.00           N  
ATOM   2318  H   GLY   175      71.050 108.599  82.964  1.00  0.00           H  
ATOM   2319  CA  GLY   175      72.741 109.200  81.873  1.00  0.00           C  
ATOM   2320  HA2 GLY   175      71.887 109.786  81.536  1.00  0.00           H  
ATOM   2321  HA3 GLY   175      73.581 109.748  82.300  1.00  0.00           H  
ATOM   2322  C   GLY   175      73.330 108.598  80.584  1.00  0.00           C  
ATOM   2323  O   GLY   175      74.388 108.957  80.045  1.00  0.00           O  
ATOM   2324  N   ASN   176      72.533 107.784  79.916  1.00  0.00           N  
ATOM   2325  H   ASN   176      71.586 107.810  80.269  1.00  0.00           H  
ATOM   2326  CA  ASN   176      72.680 107.348  78.552  1.00  0.00           C  
ATOM   2327  HA  ASN   176      73.726 107.565  78.334  1.00  0.00           H  
ATOM   2328  CB  ASN   176      72.312 105.792  78.429  1.00  0.00           C  
ATOM   2329  HB2 ASN   176      73.045 105.338  77.762  1.00  0.00           H  
ATOM   2330  HB3 ASN   176      72.403 105.307  79.401  1.00  0.00           H  
ATOM   2331  CG  ASN   176      70.865 105.537  78.052  1.00  0.00           C  
ATOM   2332  OD1 ASN   176      69.967 105.802  78.811  1.00  0.00           O  
ATOM   2333  ND2 ASN   176      70.553 105.011  76.844  1.00  0.00           N  
ATOM   2334 HD21 ASN   176      69.696 104.501  76.683  1.00  0.00           H  
ATOM   2335 HD22 ASN   176      71.289 104.839  76.175  1.00  0.00           H  
ATOM   2336  C   ASN   176      71.905 108.174  77.506  1.00  0.00           C  
ATOM   2337  O   ASN   176      70.895 108.755  77.833  1.00  0.00           O  
ATOM   2338  N   TYR   177      72.499 108.362  76.348  1.00  0.00           N  
ATOM   2339  H   TYR   177      73.121 107.578  76.209  1.00  0.00           H  
ATOM   2340  CA  TYR   177      71.868 108.863  75.141  1.00  0.00           C  
ATOM   2341  HA  TYR   177      71.728 109.940  75.242  1.00  0.00           H  
ATOM   2342  CB  TYR   177      72.781 108.629  73.897  1.00  0.00           C  
ATOM   2343  HB2 TYR   177      72.810 107.553  73.723  1.00  0.00           H  
ATOM   2344  HB3 TYR   177      72.300 109.093  73.037  1.00  0.00           H  
ATOM   2345  CG  TYR   177      74.210 109.169  73.956  1.00  0.00           C  
ATOM   2346  CD1 TYR   177      74.534 110.487  74.348  1.00  0.00           C  
ATOM   2347  HD1 TYR   177      73.736 111.141  74.668  1.00  0.00           H  
ATOM   2348  CE1 TYR   177      75.927 110.927  74.286  1.00  0.00           C  
ATOM   2349  HE1 TYR   177      76.234 111.942  74.491  1.00  0.00           H  
ATOM   2350  CZ  TYR   177      76.913 110.065  73.796  1.00  0.00           C  
ATOM   2351  OH  TYR   177      78.150 110.552  73.560  1.00  0.00           O  
ATOM   2352  HH  TYR   177      78.623 110.282  72.770  1.00  0.00           H  
ATOM   2353  CE2 TYR   177      76.572 108.778  73.424  1.00  0.00           C  
ATOM   2354  HE2 TYR   177      77.358 108.151  73.032  1.00  0.00           H  
ATOM   2355  CD2 TYR   177      75.267 108.296  73.503  1.00  0.00           C  
ATOM   2356  HD2 TYR   177      75.048 107.263  73.277  1.00  0.00           H  
ATOM   2357  C   TYR   177      70.373 108.418  74.927  1.00  0.00           C  
ATOM   2358  O   TYR   177      70.149 107.220  74.729  1.00  0.00           O  
ATOM   2359  N   GLY   178      69.335 109.283  74.901  1.00  0.00           N  
ATOM   2360  H   GLY   178      68.443 108.887  74.643  1.00  0.00           H  
ATOM   2361  CA  GLY   178      69.304 110.598  75.453  1.00  0.00           C  
ATOM   2362  HA2 GLY   178      68.259 110.854  75.628  1.00  0.00           H  
ATOM   2363  HA3 GLY   178      69.772 110.619  76.437  1.00  0.00           H  
ATOM   2364  C   GLY   178      69.829 111.663  74.507  1.00  0.00           C  
ATOM   2365  O   GLY   178      70.159 111.383  73.357  1.00  0.00           O  
ATOM   2366  N   GLN   179      70.166 112.809  75.132  1.00  0.00           N  
ATOM   2367  H   GLN   179      69.833 112.974  76.071  1.00  0.00           H  
ATOM   2368  CA  GLN   179      70.657 114.016  74.412  1.00  0.00           C  
ATOM   2369  HA  GLN   179      70.927 113.658  73.418  1.00  0.00           H  
ATOM   2370  CB  GLN   179      69.523 115.005  74.274  1.00  0.00           C  
ATOM   2371  HB2 GLN   179      69.181 115.390  75.234  1.00  0.00           H  
ATOM   2372  HB3 GLN   179      69.842 115.871  73.695  1.00  0.00           H  
ATOM   2373  CG  GLN   179      68.408 114.456  73.343  1.00  0.00           C  
ATOM   2374  HG2 GLN   179      68.140 113.472  73.726  1.00  0.00           H  
ATOM   2375  HG3 GLN   179      67.559 115.136  73.408  1.00  0.00           H  
ATOM   2376  CD  GLN   179      68.780 114.213  71.897  1.00  0.00           C  
ATOM   2377  OE1 GLN   179      69.899 114.432  71.462  1.00  0.00           O  
ATOM   2378  NE2 GLN   179      67.822 113.817  71.109  1.00  0.00           N  
ATOM   2379 HE21 GLN   179      66.930 113.532  71.487  1.00  0.00           H  
ATOM   2380 HE22 GLN   179      67.832 114.034  70.123  1.00  0.00           H  
ATOM   2381  C   GLN   179      71.915 114.712  75.038  1.00  0.00           C  
ATOM   2382  O   GLN   179      72.063 114.714  76.240  1.00  0.00           O  
ATOM   2383  N   ASP   180      72.693 115.498  74.303  1.00  0.00           N  
ATOM   2384  H   ASP   180      73.365 116.059  74.807  1.00  0.00           H  
ATOM   2385  CA  ASP   180      72.563 115.791  72.875  1.00  0.00           C  
ATOM   2386  HA  ASP   180      71.504 115.743  72.622  1.00  0.00           H  
ATOM   2387  CB  ASP   180      73.146 117.147  72.554  1.00  0.00           C  
ATOM   2388  HB2 ASP   180      72.802 117.874  73.291  1.00  0.00           H  
ATOM   2389  HB3 ASP   180      74.225 117.020  72.634  1.00  0.00           H  
ATOM   2390  CG  ASP   180      72.909 117.689  71.185  1.00  0.00           C  
ATOM   2391  OD1 ASP   180      73.539 118.745  70.848  1.00  0.00           O  
ATOM   2392  OD2 ASP   180      72.030 117.071  70.488  1.00  0.00           O  
ATOM   2393  C   ASP   180      73.329 114.832  72.002  1.00  0.00           C  
ATOM   2394  O   ASP   180      74.487 114.485  72.256  1.00  0.00           O  
ATOM   2395  N   GLN   181      72.629 114.107  71.131  1.00  0.00           N  
ATOM   2396  H   GLN   181      71.636 114.289  71.111  1.00  0.00           H  
ATOM   2397  CA  GLN   181      73.013 112.961  70.228  1.00  0.00           C  
ATOM   2398  HA  GLN   181      74.067 113.113  69.993  1.00  0.00           H  
ATOM   2399  CB  GLN   181      72.896 111.676  71.068  1.00  0.00           C  
ATOM   2400  HB2 GLN   181      73.393 111.879  72.017  1.00  0.00           H  
ATOM   2401  HB3 GLN   181      71.824 111.541  71.216  1.00  0.00           H  
ATOM   2402  CG  GLN   181      73.517 110.395  70.449  1.00  0.00           C  
ATOM   2403  HG2 GLN   181      73.407 109.577  71.160  1.00  0.00           H  
ATOM   2404  HG3 GLN   181      72.897 110.204  69.573  1.00  0.00           H  
ATOM   2405  CD  GLN   181      74.995 110.413  70.080  1.00  0.00           C  
ATOM   2406  OE1 GLN   181      75.676 111.429  70.149  1.00  0.00           O  
ATOM   2407  NE2 GLN   181      75.563 109.314  69.615  1.00  0.00           N  
ATOM   2408 HE21 GLN   181      74.945 108.516  69.670  1.00  0.00           H  
ATOM   2409 HE22 GLN   181      76.519 109.250  69.295  1.00  0.00           H  
ATOM   2410  C   GLN   181      72.202 112.847  68.870  1.00  0.00           C  
ATOM   2411  O   GLN   181      72.775 112.381  67.858  1.00  0.00           O  
ATOM   2412  N   SER   182      71.022 113.433  68.818  1.00  0.00           N  
ATOM   2413  H   SER   182      70.587 113.794  69.655  1.00  0.00           H  
ATOM   2414  CA  SER   182      70.280 113.606  67.534  1.00  0.00           C  
ATOM   2415  HA  SER   182      70.965 113.574  66.686  1.00  0.00           H  
ATOM   2416  CB  SER   182      69.323 112.405  67.301  1.00  0.00           C  
ATOM   2417  HB2 SER   182      69.915 111.531  67.569  1.00  0.00           H  
ATOM   2418  HB3 SER   182      68.507 112.516  68.014  1.00  0.00           H  
ATOM   2419  OG  SER   182      68.743 112.383  65.996  1.00  0.00           O  
ATOM   2420  HG  SER   182      67.812 112.202  66.144  1.00  0.00           H  
ATOM   2421  C   SER   182      69.523 114.913  67.521  1.00  0.00           C  
ATOM   2422  O   SER   182      68.932 115.237  68.551  1.00  0.00           O  
ATOM   2423  N   SER   183      69.486 115.730  66.458  1.00  0.00           N  
ATOM   2424  H   SER   183      69.074 116.621  66.697  1.00  0.00           H  
ATOM   2425  CA  SER   183      70.266 115.577  65.222  1.00  0.00           C  
ATOM   2426  HA  SER   183      70.022 114.595  64.815  1.00  0.00           H  
ATOM   2427  CB  SER   183      69.843 116.686  64.101  1.00  0.00           C  
ATOM   2428  HB2 SER   183      70.298 116.483  63.131  1.00  0.00           H  
ATOM   2429  HB3 SER   183      68.791 116.441  63.958  1.00  0.00           H  
ATOM   2430  OG  SER   183      70.099 118.009  64.429  1.00  0.00           O  
ATOM   2431  HG  SER   183      69.232 118.417  64.499  1.00  0.00           H  
ATOM   2432  C   SER   183      71.782 115.601  65.400  1.00  0.00           C  
ATOM   2433  O   SER   183      72.231 116.006  66.502  1.00  0.00           O  
ATOM   2434  N   MET   184      72.494 115.047  64.446  1.00  0.00           N  
ATOM   2435  H   MET   184      71.983 114.526  63.747  1.00  0.00           H  
ATOM   2436  CA  MET   184      73.843 114.637  64.727  1.00  0.00           C  
ATOM   2437  HA  MET   184      73.928 114.027  65.627  1.00  0.00           H  
ATOM   2438  CB  MET   184      74.129 113.633  63.575  1.00  0.00           C  
ATOM   2439  HB2 MET   184      73.518 112.731  63.610  1.00  0.00           H  
ATOM   2440  HB3 MET   184      73.960 114.152  62.631  1.00  0.00           H  
ATOM   2441  CG  MET   184      75.649 113.176  63.442  1.00  0.00           C  
ATOM   2442  HG2 MET   184      76.151 114.053  63.032  1.00  0.00           H  
ATOM   2443  HG3 MET   184      76.103 112.785  64.353  1.00  0.00           H  
ATOM   2444  SD  MET   184      75.828 111.757  62.317  1.00  0.00           S  
ATOM   2445  CE  MET   184      77.618 111.524  62.382  1.00  0.00           C  
ATOM   2446  HE1 MET   184      78.249 112.197  61.801  1.00  0.00           H  
ATOM   2447  HE2 MET   184      77.914 111.637  63.425  1.00  0.00           H  
ATOM   2448  HE3 MET   184      77.888 110.539  62.000  1.00  0.00           H  
ATOM   2449  C   MET   184      74.805 115.812  64.581  1.00  0.00           C  
ATOM   2450  O   MET   184      74.512 116.730  63.813  1.00  0.00           O  
ATOM   2451  N   SER   185      75.891 115.820  65.393  1.00  0.00           N  
ATOM   2452  H   SER   185      76.262 115.067  65.954  1.00  0.00           H  
ATOM   2453  CA  SER   185      76.622 117.081  65.555  1.00  0.00           C  
ATOM   2454  HA  SER   185      75.798 117.770  65.740  1.00  0.00           H  
ATOM   2455  CB  SER   185      77.418 117.074  66.880  1.00  0.00           C  
ATOM   2456  HB2 SER   185      77.913 118.041  66.974  1.00  0.00           H  
ATOM   2457  HB3 SER   185      76.684 117.052  67.685  1.00  0.00           H  
ATOM   2458  OG  SER   185      78.346 116.035  67.046  1.00  0.00           O  
ATOM   2459  HG  SER   185      78.968 116.301  67.728  1.00  0.00           H  
ATOM   2460  C   SER   185      77.406 117.529  64.328  1.00  0.00           C  
ATOM   2461  O   SER   185      77.976 116.656  63.685  1.00  0.00           O  
ATOM   2462  N   SER   186      77.409 118.793  63.953  1.00  0.00           N  
ATOM   2463  H   SER   186      76.902 119.420  64.561  1.00  0.00           H  
ATOM   2464  CA  SER   186      78.035 119.373  62.804  1.00  0.00           C  
ATOM   2465  HA  SER   186      77.793 118.840  61.885  1.00  0.00           H  
ATOM   2466  CB  SER   186      77.443 120.821  62.642  1.00  0.00           C  
ATOM   2467  HB2 SER   186      77.845 121.294  61.746  1.00  0.00           H  
ATOM   2468  HB3 SER   186      76.355 120.764  62.628  1.00  0.00           H  
ATOM   2469  OG  SER   186      77.720 121.659  63.759  1.00  0.00           O  
ATOM   2470  HG  SER   186      77.810 122.533  63.372  1.00  0.00           H  
ATOM   2471  C   SER   186      79.540 119.378  62.973  1.00  0.00           C  
ATOM   2472  O   SER   186      80.027 119.073  64.041  1.00  0.00           O  
ATOM   2473  N   GLY   187      80.377 119.808  61.951  1.00  0.00           N  
ATOM   2474  H   GLY   187      81.346 119.930  62.209  1.00  0.00           H  
ATOM   2475  CA  GLY   187      80.006 120.176  60.573  1.00  0.00           C  
ATOM   2476  HA2 GLY   187      79.553 119.368  59.998  1.00  0.00           H  
ATOM   2477  HA3 GLY   187      79.262 120.968  60.644  1.00  0.00           H  
ATOM   2478  C   GLY   187      81.223 120.739  59.848  1.00  0.00           C  
ATOM   2479  O   GLY   187      82.274 120.864  60.417  1.00  0.00           O  
ATOM   2480  N   GLY   188      81.203 121.114  58.580  1.00  0.00           N  
ATOM   2481  H   GLY   188      80.322 121.004  58.099  1.00  0.00           H  
ATOM   2482  CA  GLY   188      82.345 121.651  57.802  1.00  0.00           C  
ATOM   2483  HA2 GLY   188      82.031 122.177  56.900  1.00  0.00           H  
ATOM   2484  HA3 GLY   188      82.963 122.325  58.395  1.00  0.00           H  
ATOM   2485  C   GLY   188      83.369 120.562  57.292  1.00  0.00           C  
ATOM   2486  O   GLY   188      83.351 119.398  57.679  1.00  0.00           O  
ATOM   2487  N   GLY   189      84.336 120.964  56.437  1.00  0.00           N  
ATOM   2488  H   GLY   189      84.938 120.238  56.076  1.00  0.00           H  
ATOM   2489  CA  GLY   189      84.696 122.290  55.964  1.00  0.00           C  
ATOM   2490  HA2 GLY   189      85.240 122.256  55.020  1.00  0.00           H  
ATOM   2491  HA3 GLY   189      83.817 122.911  55.796  1.00  0.00           H  
ATOM   2492  C   GLY   189      85.656 122.862  56.946  1.00  0.00           C  
ATOM   2493  O   GLY   189      85.637 122.623  58.124  1.00  0.00           O  
ATOM   2494  N   SER   190      86.489 123.715  56.387  1.00  0.00           N  
ATOM   2495  H   SER   190      86.371 123.878  55.397  1.00  0.00           H  
ATOM   2496  CA  SER   190      87.674 124.314  57.038  1.00  0.00           C  
ATOM   2497  HA  SER   190      88.390 123.591  57.429  1.00  0.00           H  
ATOM   2498  CB  SER   190      88.432 125.137  56.033  1.00  0.00           C  
ATOM   2499  HB2 SER   190      87.735 125.865  55.618  1.00  0.00           H  
ATOM   2500  HB3 SER   190      89.228 125.751  56.455  1.00  0.00           H  
ATOM   2501  OG  SER   190      88.858 124.364  54.949  1.00  0.00           O  
ATOM   2502  HG  SER   190      89.551 123.757  55.217  1.00  0.00           H  
ATOM   2503  C   SER   190      87.261 125.362  58.110  1.00  0.00           C  
ATOM   2504  O   SER   190      86.288 125.992  57.873  1.00  0.00           O  
ATOM   2505  N   GLY   191      87.910 125.612  59.251  1.00  0.00           N  
ATOM   2506  H   GLY   191      87.720 126.495  59.703  1.00  0.00           H  
ATOM   2507  CA  GLY   191      89.105 124.956  59.787  1.00  0.00           C  
ATOM   2508  HA2 GLY   191      89.220 125.178  60.848  1.00  0.00           H  
ATOM   2509  HA3 GLY   191      88.976 123.883  59.643  1.00  0.00           H  
ATOM   2510  C   GLY   191      90.462 125.164  59.091  1.00  0.00           C  
ATOM   2511  O   GLY   191      90.647 126.257  58.560  1.00  0.00           O  
ATOM   2512  N   GLY   192      91.319 124.115  59.179  1.00  0.00           N  
ATOM   2513  H   GLY   192      90.938 123.319  59.672  1.00  0.00           H  
ATOM   2514  CA  GLY   192      92.543 123.803  58.377  1.00  0.00           C  
ATOM   2515  HA2 GLY   192      93.356 124.469  58.663  1.00  0.00           H  
ATOM   2516  HA3 GLY   192      93.046 122.877  58.656  1.00  0.00           H  
ATOM   2517  C   GLY   192      92.321 123.767  56.856  1.00  0.00           C  
ATOM   2518  O   GLY   192      91.255 123.438  56.421  1.00  0.00           O  
ATOM   2519  N   GLY   193      93.360 124.125  56.100  1.00  0.00           N  
ATOM   2520  H   GLY   193      94.133 124.487  56.640  1.00  0.00           H  
ATOM   2521  CA  GLY   193      93.269 124.391  54.672  1.00  0.00           C  
ATOM   2522  HA2 GLY   193      94.275 124.587  54.299  1.00  0.00           H  
ATOM   2523  HA3 GLY   193      92.762 123.539  54.219  1.00  0.00           H  
ATOM   2524  C   GLY   193      92.439 125.581  54.247  1.00  0.00           C  
ATOM   2525  O   GLY   193      92.305 126.626  54.953  1.00  0.00           O  
ATOM   2526  N   TYR   194      91.782 125.432  53.049  1.00  0.00           N  
ATOM   2527  H   TYR   194      91.826 124.508  52.643  1.00  0.00           H  
ATOM   2528  CA  TYR   194      90.823 126.398  52.468  1.00  0.00           C  
ATOM   2529  HA  TYR   194      90.512 127.070  53.268  1.00  0.00           H  
ATOM   2530  CB  TYR   194      91.601 127.299  51.441  1.00  0.00           C  
ATOM   2531  HB2 TYR   194      92.123 126.727  50.674  1.00  0.00           H  
ATOM   2532  HB3 TYR   194      90.991 128.024  50.902  1.00  0.00           H  
ATOM   2533  CG  TYR   194      92.671 128.141  52.079  1.00  0.00           C  
ATOM   2534  CD1 TYR   194      92.398 129.494  52.514  1.00  0.00           C  
ATOM   2535  HD1 TYR   194      91.381 129.857  52.531  1.00  0.00           H  
ATOM   2536  CE1 TYR   194      93.462 130.298  52.927  1.00  0.00           C  
ATOM   2537  HE1 TYR   194      93.257 131.319  53.215  1.00  0.00           H  
ATOM   2538  CZ  TYR   194      94.800 129.836  53.005  1.00  0.00           C  
ATOM   2539  OH  TYR   194      95.729 130.640  53.607  1.00  0.00           O  
ATOM   2540  HH  TYR   194      96.546 130.141  53.539  1.00  0.00           H  
ATOM   2541  CE2 TYR   194      95.107 128.473  52.672  1.00  0.00           C  
ATOM   2542  HE2 TYR   194      96.132 128.177  52.507  1.00  0.00           H  
ATOM   2543  CD2 TYR   194      93.995 127.654  52.262  1.00  0.00           C  
ATOM   2544  HD2 TYR   194      94.227 126.644  51.957  1.00  0.00           H  
ATOM   2545  C   TYR   194      89.642 125.750  51.848  1.00  0.00           C  
ATOM   2546  O   TYR   194      89.744 124.567  51.503  1.00  0.00           O  
ATOM   2547  N   GLY   195      88.510 126.415  51.690  1.00  0.00           N  
ATOM   2548  H   GLY   195      87.792 125.956  51.150  1.00  0.00           H  
ATOM   2549  CA  GLY   195      88.221 127.810  52.201  1.00  0.00           C  
ATOM   2550  HA2 GLY   195      89.128 128.365  52.441  1.00  0.00           H  
ATOM   2551  HA3 GLY   195      87.818 128.353  51.346  1.00  0.00           H  
ATOM   2552  C   GLY   195      87.180 127.812  53.317  1.00  0.00           C  
ATOM   2553  O   GLY   195      86.446 126.852  53.457  1.00  0.00           O  
ATOM   2554  N   ASN   196      87.044 128.940  54.031  1.00  0.00           N  
ATOM   2555  H   ASN   196      87.856 129.497  53.804  1.00  0.00           H  
ATOM   2556  CA  ASN   196      86.305 129.140  55.258  1.00  0.00           C  
ATOM   2557  HA  ASN   196      86.297 128.179  55.772  1.00  0.00           H  
ATOM   2558  CB  ASN   196      86.991 130.105  56.167  1.00  0.00           C  
ATOM   2559  HB2 ASN   196      87.973 129.665  56.340  1.00  0.00           H  
ATOM   2560  HB3 ASN   196      87.074 131.099  55.727  1.00  0.00           H  
ATOM   2561  CG  ASN   196      86.317 130.173  57.557  1.00  0.00           C  
ATOM   2562  OD1 ASN   196      85.326 129.459  57.866  1.00  0.00           O  
ATOM   2563  ND2 ASN   196      86.971 130.793  58.418  1.00  0.00           N  
ATOM   2564 HD21 ASN   196      86.571 130.862  59.343  1.00  0.00           H  
ATOM   2565 HD22 ASN   196      87.669 131.434  58.070  1.00  0.00           H  
ATOM   2566  C   ASN   196      84.854 129.481  54.927  1.00  0.00           C  
ATOM   2567  O   ASN   196      84.490 130.521  54.522  1.00  0.00           O  
ATOM   2568  N   GLN   197      83.954 128.547  55.232  1.00  0.00           N  
ATOM   2569  H   GLN   197      84.303 127.677  55.609  1.00  0.00           H  
ATOM   2570  CA  GLN   197      82.545 128.782  55.040  1.00  0.00           C  
ATOM   2571  HA  GLN   197      82.539 129.261  54.061  1.00  0.00           H  
ATOM   2572  CB  GLN   197      81.785 127.466  54.833  1.00  0.00           C  
ATOM   2573  HB2 GLN   197      81.619 126.997  55.803  1.00  0.00           H  
ATOM   2574  HB3 GLN   197      80.818 127.757  54.422  1.00  0.00           H  
ATOM   2575  CG  GLN   197      82.505 126.518  53.803  1.00  0.00           C  
ATOM   2576  HG2 GLN   197      83.477 126.233  54.205  1.00  0.00           H  
ATOM   2577  HG3 GLN   197      81.843 125.667  53.642  1.00  0.00           H  
ATOM   2578  CD  GLN   197      82.753 127.218  52.470  1.00  0.00           C  
ATOM   2579  OE1 GLN   197      81.832 127.645  51.722  1.00  0.00           O  
ATOM   2580  NE2 GLN   197      83.988 127.319  52.045  1.00  0.00           N  
ATOM   2581 HE21 GLN   197      84.741 127.065  52.669  1.00  0.00           H  
ATOM   2582 HE22 GLN   197      84.048 127.866  51.198  1.00  0.00           H  
ATOM   2583  C   GLN   197      81.850 129.735  56.030  1.00  0.00           C  
ATOM   2584  O   GLN   197      80.826 130.271  55.677  1.00  0.00           O  
ATOM   2585  N   ASP   198      82.388 129.988  57.254  1.00  0.00           N  
ATOM   2586  H   ASP   198      83.299 129.584  57.416  1.00  0.00           H  
ATOM   2587  CA  ASP   198      81.694 130.824  58.237  1.00  0.00           C  
ATOM   2588  HA  ASP   198      80.837 130.309  58.671  1.00  0.00           H  
ATOM   2589  CB  ASP   198      82.512 131.109  59.563  1.00  0.00           C  
ATOM   2590  HB2 ASP   198      83.435 131.657  59.372  1.00  0.00           H  
ATOM   2591  HB3 ASP   198      81.867 131.685  60.227  1.00  0.00           H  
ATOM   2592  CG  ASP   198      82.915 129.824  60.256  1.00  0.00           C  
ATOM   2593  OD1 ASP   198      83.849 129.899  61.116  1.00  0.00           O  
ATOM   2594  OD2 ASP   198      82.242 128.804  60.187  1.00  0.00           O  
ATOM   2595  C   ASP   198      81.193 132.156  57.652  1.00  0.00           C  
ATOM   2596  O   ASP   198      81.893 132.917  57.031  1.00  0.00           O  
ATOM   2597  N   GLN   199      79.882 132.417  57.934  1.00  0.00           N  
ATOM   2598  H   GLN   199      79.423 131.660  58.421  1.00  0.00           H  
ATOM   2599  CA  GLN   199      79.317 133.767  57.926  1.00  0.00           C  
ATOM   2600  HA  GLN   199      79.523 134.144  56.924  1.00  0.00           H  
ATOM   2601  CB  GLN   199      77.856 133.833  58.311  1.00  0.00           C  
ATOM   2602  HB2 GLN   199      77.609 133.180  59.148  1.00  0.00           H  
ATOM   2603  HB3 GLN   199      77.587 134.842  58.623  1.00  0.00           H  
ATOM   2604  CG  GLN   199      76.897 133.565  57.164  1.00  0.00           C  
ATOM   2605  HG2 GLN   199      77.204 132.695  56.583  1.00  0.00           H  
ATOM   2606  HG3 GLN   199      75.959 133.223  57.601  1.00  0.00           H  
ATOM   2607  CD  GLN   199      76.591 134.861  56.368  1.00  0.00           C  
ATOM   2608  OE1 GLN   199      75.528 135.410  56.452  1.00  0.00           O  
ATOM   2609  NE2 GLN   199      77.533 135.304  55.475  1.00  0.00           N  
ATOM   2610 HE21 GLN   199      78.361 134.755  55.293  1.00  0.00           H  
ATOM   2611 HE22 GLN   199      77.377 136.142  54.934  1.00  0.00           H  
ATOM   2612  C   GLN   199      80.112 134.768  58.856  1.00  0.00           C  
ATOM   2613  O   GLN   199      80.300 134.503  60.059  1.00  0.00           O  
ATOM   2614  N   SER   200      80.463 135.985  58.399  1.00  0.00           N  
ATOM   2615  H   SER   200      81.073 136.455  59.052  1.00  0.00           H  
ATOM   2616  CA  SER   200      80.059 136.846  57.250  1.00  0.00           C  
ATOM   2617  HA  SER   200      78.971 136.771  57.262  1.00  0.00           H  
ATOM   2618  CB  SER   200      80.382 138.343  57.491  1.00  0.00           C  
ATOM   2619  HB2 SER   200      81.463 138.392  57.621  1.00  0.00           H  
ATOM   2620  HB3 SER   200      80.082 138.983  56.661  1.00  0.00           H  
ATOM   2621  OG  SER   200      79.630 138.794  58.639  1.00  0.00           O  
ATOM   2622  HG  SER   200      79.864 138.354  59.460  1.00  0.00           H  
ATOM   2623  C   SER   200      80.608 136.542  55.866  1.00  0.00           C  
ATOM   2624  O   SER   200      80.351 137.250  54.893  1.00  0.00           O  
ATOM   2625  N   GLY   201      81.439 135.521  55.722  1.00  0.00           N  
ATOM   2626  H   GLY   201      81.700 135.062  56.583  1.00  0.00           H  
ATOM   2627  CA  GLY   201      81.872 134.989  54.374  1.00  0.00           C  
ATOM   2628  HA2 GLY   201      81.873 135.829  53.680  1.00  0.00           H  
ATOM   2629  HA3 GLY   201      82.879 134.580  54.455  1.00  0.00           H  
ATOM   2630  C   GLY   201      80.920 133.899  53.835  1.00  0.00           C  
ATOM   2631  O   GLY   201      79.789 133.799  54.195  1.00  0.00           O  
ATOM   2632  N   GLY   202      81.359 132.992  52.930  1.00  0.00           N  
ATOM   2633  H   GLY   202      80.615 132.412  52.571  1.00  0.00           H  
ATOM   2634  CA  GLY   202      82.731 132.594  52.525  1.00  0.00           C  
ATOM   2635  HA2 GLY   202      83.404 132.470  53.374  1.00  0.00           H  
ATOM   2636  HA3 GLY   202      82.734 131.610  52.055  1.00  0.00           H  
ATOM   2637  C   GLY   202      83.277 133.529  51.457  1.00  0.00           C  
ATOM   2638  O   GLY   202      82.565 134.437  51.041  1.00  0.00           O  
ATOM   2639  N   GLY   203      84.529 133.363  50.939  1.00  0.00           N  
ATOM   2640  H   GLY   203      84.790 134.078  50.275  1.00  0.00           H  
ATOM   2641  CA  GLY   203      85.474 132.332  51.422  1.00  0.00           C  
ATOM   2642  HA2 GLY   203      84.968 131.368  51.471  1.00  0.00           H  
ATOM   2643  HA3 GLY   203      86.222 132.029  50.689  1.00  0.00           H  
ATOM   2644  C   GLY   203      86.271 132.666  52.675  1.00  0.00           C  
ATOM   2645  O   GLY   203      85.680 133.312  53.534  1.00  0.00           O  
ATOM   2646  N   GLY   204      87.521 132.237  52.839  1.00  0.00           N  
ATOM   2647  H   GLY   204      87.969 131.759  52.070  1.00  0.00           H  
ATOM   2648  CA  GLY   204      88.418 132.691  53.900  1.00  0.00           C  
ATOM   2649  HA2 GLY   204      88.908 133.638  53.673  1.00  0.00           H  
ATOM   2650  HA3 GLY   204      87.879 132.888  54.827  1.00  0.00           H  
ATOM   2651  C   GLY   204      89.396 131.552  54.332  1.00  0.00           C  
ATOM   2652  O   GLY   204      89.407 130.456  53.787  1.00  0.00           O  
ATOM   2653  N   SER   205      90.329 131.778  55.228  1.00  0.00           N  
ATOM   2654  H   SER   205      90.777 130.953  55.598  1.00  0.00           H  
ATOM   2655  CA  SER   205      90.642 133.017  55.964  1.00  0.00           C  
ATOM   2656  HA  SER   205      90.281 133.852  55.363  1.00  0.00           H  
ATOM   2657  CB  SER   205      90.064 133.032  57.400  1.00  0.00           C  
ATOM   2658  HB2 SER   205      90.463 132.150  57.901  1.00  0.00           H  
ATOM   2659  HB3 SER   205      90.356 133.897  57.996  1.00  0.00           H  
ATOM   2660  OG  SER   205      88.645 133.003  57.324  1.00  0.00           O  
ATOM   2661  HG  SER   205      88.457 133.872  56.962  1.00  0.00           H  
ATOM   2662  C   SER   205      92.161 133.270  56.134  1.00  0.00           C  
ATOM   2663  O   SER   205      92.460 134.299  56.710  1.00  0.00           O  
ATOM   2664  N   GLY   206      93.066 132.344  55.858  1.00  0.00           N  
ATOM   2665  H   GLY   206      92.795 131.587  55.247  1.00  0.00           H  
ATOM   2666  CA  GLY   206      94.539 132.447  56.092  1.00  0.00           C  
ATOM   2667  HA2 GLY   206      94.764 132.987  57.012  1.00  0.00           H  
ATOM   2668  HA3 GLY   206      94.924 131.427  56.081  1.00  0.00           H  
ATOM   2669  C   GLY   206      95.367 133.136  54.993  1.00  0.00           C  
ATOM   2670  O   GLY   206      94.720 133.642  54.052  1.00  0.00           O  
ATOM   2671  N   GLY   207      96.700 133.308  55.144  1.00  0.00           N  
ATOM   2672  H   GLY   207      97.219 133.822  54.447  1.00  0.00           H  
ATOM   2673  CA  GLY   207      97.456 132.492  56.115  1.00  0.00           C  
ATOM   2674  HA2 GLY   207      97.141 132.655  57.145  1.00  0.00           H  
ATOM   2675  HA3 GLY   207      97.151 131.481  55.844  1.00  0.00           H  
ATOM   2676  C   GLY   207      98.912 132.661  56.098  1.00  0.00           C  
ATOM   2677  O   GLY   207      99.404 133.776  55.771  1.00  0.00           O  
ATOM   2678  N   TYR   208      99.630 131.591  56.341  1.00  0.00           N  
ATOM   2679  H   TYR   208      99.213 130.705  56.588  1.00  0.00           H  
ATOM   2680  CA  TYR   208     101.054 131.401  56.062  1.00  0.00           C  
ATOM   2681  HA  TYR   208     101.646 132.262  56.371  1.00  0.00           H  
ATOM   2682  CB  TYR   208     101.416 130.136  56.837  1.00  0.00           C  
ATOM   2683  HB2 TYR   208     101.074 130.067  57.870  1.00  0.00           H  
ATOM   2684  HB3 TYR   208     101.026 129.197  56.444  1.00  0.00           H  
ATOM   2685  CG  TYR   208     102.978 130.009  56.953  1.00  0.00           C  
ATOM   2686  CD1 TYR   208     103.693 130.540  58.034  1.00  0.00           C  
ATOM   2687  HD1 TYR   208     103.183 131.223  58.697  1.00  0.00           H  
ATOM   2688  CE1 TYR   208     105.092 130.395  58.055  1.00  0.00           C  
ATOM   2689  HE1 TYR   208     105.731 130.958  58.720  1.00  0.00           H  
ATOM   2690  CZ  TYR   208     105.757 129.689  57.055  1.00  0.00           C  
ATOM   2691  OH  TYR   208     107.131 129.664  57.048  1.00  0.00           O  
ATOM   2692  HH  TYR   208     107.531 129.182  56.320  1.00  0.00           H  
ATOM   2693  CE2 TYR   208     105.009 129.078  55.998  1.00  0.00           C  
ATOM   2694  HE2 TYR   208     105.523 128.609  55.172  1.00  0.00           H  
ATOM   2695  CD2 TYR   208     103.602 129.176  55.991  1.00  0.00           C  
ATOM   2696  HD2 TYR   208     102.978 128.688  55.257  1.00  0.00           H  
ATOM   2697  C   TYR   208     101.272 131.308  54.507  1.00  0.00           C  
ATOM   2698  O   TYR   208     100.522 130.603  53.785  1.00  0.00           O  
ATOM   2699  N   GLY   209     102.280 132.036  54.029  1.00  0.00           N  
ATOM   2700  H   GLY   209     102.818 132.415  54.795  1.00  0.00           H  
ATOM   2701  CA  GLY   209     102.852 131.908  52.716  1.00  0.00           C  
ATOM   2702  HA2 GLY   209     102.055 132.236  52.049  1.00  0.00           H  
ATOM   2703  HA3 GLY   209     103.649 132.645  52.613  1.00  0.00           H  
ATOM   2704  C   GLY   209     103.507 130.558  52.348  1.00  0.00           C  
ATOM   2705  O   GLY   209     103.916 129.736  53.150  1.00  0.00           O  
ATOM   2706  N   GLN   210     103.741 130.323  51.080  1.00  0.00           N  
ATOM   2707  H   GLN   210     104.258 129.465  50.955  1.00  0.00           H  
ATOM   2708  CA  GLN   210     103.352 131.121  49.877  1.00  0.00           C  
ATOM   2709  HA  GLN   210     103.836 130.698  48.997  1.00  0.00           H  
ATOM   2710  CB  GLN   210     101.802 131.013  49.653  1.00  0.00           C  
ATOM   2711  HB2 GLN   210     101.311 131.797  50.231  1.00  0.00           H  
ATOM   2712  HB3 GLN   210     101.598 131.330  48.631  1.00  0.00           H  
ATOM   2713  CG  GLN   210     101.126 129.682  50.063  1.00  0.00           C  
ATOM   2714  HG2 GLN   210     101.779 128.827  49.888  1.00  0.00           H  
ATOM   2715  HG3 GLN   210     100.909 129.585  51.127  1.00  0.00           H  
ATOM   2716  CD  GLN   210      99.811 129.447  49.242  1.00  0.00           C  
ATOM   2717  OE1 GLN   210      99.780 129.816  48.101  1.00  0.00           O  
ATOM   2718  NE2 GLN   210      98.837 128.712  49.736  1.00  0.00           N  
ATOM   2719 HE21 GLN   210      98.132 128.370  49.099  1.00  0.00           H  
ATOM   2720 HE22 GLN   210      98.892 128.298  50.656  1.00  0.00           H  
ATOM   2721  C   GLN   210     103.785 132.597  49.819  1.00  0.00           C  
ATOM   2722  O   GLN   210     103.127 133.476  49.238  1.00  0.00           O  
ATOM   2723  N   GLN   211     105.043 132.811  50.299  1.00  0.00           N  
ATOM   2724  H   GLN   211     105.504 131.971  50.619  1.00  0.00           H  
ATOM   2725  CA  GLN   211     105.789 134.090  50.348  1.00  0.00           C  
ATOM   2726  HA  GLN   211     105.192 134.843  50.862  1.00  0.00           H  
ATOM   2727  CB  GLN   211     107.091 133.856  51.177  1.00  0.00           C  
ATOM   2728  HB2 GLN   211     107.621 133.066  50.645  1.00  0.00           H  
ATOM   2729  HB3 GLN   211     107.776 134.703  51.141  1.00  0.00           H  
ATOM   2730  CG  GLN   211     106.885 133.552  52.692  1.00  0.00           C  
ATOM   2731  HG2 GLN   211     107.862 133.769  53.122  1.00  0.00           H  
ATOM   2732  HG3 GLN   211     106.123 134.259  53.021  1.00  0.00           H  
ATOM   2733  CD  GLN   211     106.464 132.124  53.062  1.00  0.00           C  
ATOM   2734  OE1 GLN   211     106.449 131.207  52.248  1.00  0.00           O  
ATOM   2735  NE2 GLN   211     105.942 131.860  54.239  1.00  0.00           N  
ATOM   2736 HE21 GLN   211     105.942 132.575  54.952  1.00  0.00           H  
ATOM   2737 HE22 GLN   211     105.422 131.010  54.406  1.00  0.00           H  
ATOM   2738  C   GLN   211     106.187 134.667  48.960  1.00  0.00           C  
ATOM   2739  O   GLN   211     106.721 133.972  48.116  1.00  0.00           O  
ATOM   2740  N   ASP   212     105.708 135.842  48.694  1.00  0.00           N  
ATOM   2741  H   ASP   212     105.166 136.263  49.435  1.00  0.00           H  
ATOM   2742  CA  ASP   212     105.829 136.557  47.373  1.00  0.00           C  
ATOM   2743  HA  ASP   212     105.799 135.830  46.561  1.00  0.00           H  
ATOM   2744  CB  ASP   212     104.577 137.490  47.300  1.00  0.00           C  
ATOM   2745  HB2 ASP   212     103.712 136.850  47.470  1.00  0.00           H  
ATOM   2746  HB3 ASP   212     104.623 138.298  48.030  1.00  0.00           H  
ATOM   2747  CG  ASP   212     104.530 138.164  45.938  1.00  0.00           C  
ATOM   2748  OD1 ASP   212     104.091 139.417  45.912  1.00  0.00           O  
ATOM   2749  OD2 ASP   212     104.749 137.584  44.853  1.00  0.00           O  
ATOM   2750  C   ASP   212     107.074 137.455  47.349  1.00  0.00           C  
ATOM   2751  O   ASP   212     107.103 138.502  47.904  1.00  0.00           O  
ATOM   2752  N   ARG   213     108.170 137.031  46.786  1.00  0.00           N  
ATOM   2753  H   ARG   213     108.138 136.154  46.285  1.00  0.00           H  
ATOM   2754  CA  ARG   213     109.499 137.591  46.839  1.00  0.00           C  
ATOM   2755  HA  ARG   213     109.279 138.646  47.002  1.00  0.00           H  
ATOM   2756  CB  ARG   213     110.300 136.922  47.986  1.00  0.00           C  
ATOM   2757  HB2 ARG   213     110.045 135.870  47.858  1.00  0.00           H  
ATOM   2758  HB3 ARG   213     111.384 137.039  47.948  1.00  0.00           H  
ATOM   2759  CG  ARG   213     109.721 137.451  49.346  1.00  0.00           C  
ATOM   2760  HG2 ARG   213     109.547 138.527  49.322  1.00  0.00           H  
ATOM   2761  HG3 ARG   213     108.732 137.056  49.579  1.00  0.00           H  
ATOM   2762  CD  ARG   213     110.641 137.041  50.550  1.00  0.00           C  
ATOM   2763  HD2 ARG   213     110.929 135.994  50.452  1.00  0.00           H  
ATOM   2764  HD3 ARG   213     111.553 137.586  50.307  1.00  0.00           H  
ATOM   2765  NE  ARG   213     110.167 137.251  51.923  1.00  0.00           N  
ATOM   2766  HE  ARG   213     109.329 136.793  52.250  1.00  0.00           H  
ATOM   2767  CZ  ARG   213     110.602 138.179  52.747  1.00  0.00           C  
ATOM   2768  NH1 ARG   213     111.601 138.931  52.440  1.00  0.00           N  
ATOM   2769 HH11 ARG   213     111.817 139.661  53.104  1.00  0.00           H  
ATOM   2770 HH12 ARG   213     111.843 139.019  51.463  1.00  0.00           H  
ATOM   2771  NH2 ARG   213     110.092 138.342  53.914  1.00  0.00           N  
ATOM   2772 HH21 ARG   213     110.436 139.102  54.484  1.00  0.00           H  
ATOM   2773 HH22 ARG   213     109.385 137.683  54.209  1.00  0.00           H  
ATOM   2774  C   ARG   213     110.294 137.489  45.476  1.00  0.00           C  
ATOM   2775  O   ARG   213     110.280 136.420  44.869  1.00  0.00           O  
ATOM   2776  N   GLY   214     110.971 138.541  44.957  1.00  0.00           N  
ATOM   2777  H   GLY   214     111.509 138.324  44.131  1.00  0.00           H  
ATOM   2778  CA  GLY   214     111.184 139.906  45.436  1.00  0.00           C  
ATOM   2779  HA2 GLY   214     111.945 140.351  44.794  1.00  0.00           H  
ATOM   2780  HA3 GLY   214     110.293 140.532  45.472  1.00  0.00           H  
ATOM   2781  C   GLY   214     111.699 140.029  46.882  1.00  0.00           C  
ATOM   2782  O   GLY   214     111.033 140.780  47.650  1.00  0.00           O  
ATOM   2783  OXT GLY   214     112.744 139.396  47.184  1.00  0.00           O  
TER    2784      GLY   214 
END   
