# Supplementary material for: Visualization of oligomerization, clustering, and density transition of intrinsically disordered proteins
Source: Natl Sci Rev. 2026 Feb 14;13(7):nwag107. doi: 10.1093/nsr/nwag107 (PMC13114874; doi:10.1093/nsr/nwag107)
Supplement: nwag107_Supplemental_Files [file nwag107_supplemental_files.zip › SI-MD-Structures/MD-Sturctures/frame125.pdb]

CRYST1  135.078  149.240  136.842  90.00  90.00  90.00               1
ATOM      1  N   MET     1      31.327  62.071  83.968  1.00  0.00           N  
ATOM      2  H1  MET     1      30.339  61.859  83.955  1.00  0.00           H  
ATOM      3  H2  MET     1      31.673  62.302  83.048  1.00  0.00           H  
ATOM      4  H3  MET     1      31.756  61.214  84.287  1.00  0.00           H  
ATOM      5  CA  MET     1      31.635  63.277  84.787  1.00  0.00           C  
ATOM      6  HA  MET     1      31.142  63.310  85.758  1.00  0.00           H  
ATOM      7  CB  MET     1      33.186  63.526  84.879  1.00  0.00           C  
ATOM      8  HB2 MET     1      33.648  63.490  83.893  1.00  0.00           H  
ATOM      9  HB3 MET     1      33.343  64.518  85.302  1.00  0.00           H  
ATOM     10  CG  MET     1      33.742  62.536  85.903  1.00  0.00           C  
ATOM     11  HG2 MET     1      34.782  62.814  86.076  1.00  0.00           H  
ATOM     12  HG3 MET     1      33.218  62.586  86.858  1.00  0.00           H  
ATOM     13  SD  MET     1      33.739  60.843  85.177  1.00  0.00           S  
ATOM     14  CE  MET     1      34.792  60.189  86.488  1.00  0.00           C  
ATOM     15  HE1 MET     1      35.822  60.281  86.144  1.00  0.00           H  
ATOM     16  HE2 MET     1      34.725  60.764  87.412  1.00  0.00           H  
ATOM     17  HE3 MET     1      34.618  59.123  86.635  1.00  0.00           H  
ATOM     18  C   MET     1      30.955  64.482  84.114  1.00  0.00           C  
ATOM     19  O   MET     1      31.050  64.676  82.929  1.00  0.00           O  
ATOM     20  N   ALA     2      30.297  65.406  84.885  1.00  0.00           N  
ATOM     21  H   ALA     2      29.874  66.166  84.371  1.00  0.00           H  
ATOM     22  CA  ALA     2      30.075  65.337  86.318  1.00  0.00           C  
ATOM     23  HA  ALA     2      29.760  66.317  86.676  1.00  0.00           H  
ATOM     24  CB  ALA     2      28.994  64.397  86.690  1.00  0.00           C  
ATOM     25  HB1 ALA     2      28.130  64.803  86.164  1.00  0.00           H  
ATOM     26  HB2 ALA     2      29.194  63.372  86.377  1.00  0.00           H  
ATOM     27  HB3 ALA     2      28.841  64.438  87.768  1.00  0.00           H  
ATOM     28  C   ALA     2      31.313  65.120  87.161  1.00  0.00           C  
ATOM     29  O   ALA     2      31.533  64.037  87.707  1.00  0.00           O  
ATOM     30  N   SER     3      32.220  66.092  87.225  1.00  0.00           N  
ATOM     31  H   SER     3      33.005  65.898  87.830  1.00  0.00           H  
ATOM     32  CA  SER     3      32.194  67.450  86.646  1.00  0.00           C  
ATOM     33  HA  SER     3      31.296  67.993  86.939  1.00  0.00           H  
ATOM     34  CB  SER     3      33.279  68.216  87.403  1.00  0.00           C  
ATOM     35  HB2 SER     3      32.912  68.271  88.427  1.00  0.00           H  
ATOM     36  HB3 SER     3      34.227  67.677  87.420  1.00  0.00           H  
ATOM     37  OG  SER     3      33.672  69.489  86.812  1.00  0.00           O  
ATOM     38  HG  SER     3      33.222  70.212  87.255  1.00  0.00           H  
ATOM     39  C   SER     3      32.306  67.673  85.089  1.00  0.00           C  
ATOM     40  O   SER     3      32.596  66.748  84.390  1.00  0.00           O  
ATOM     41  N   ASN     4      31.961  68.841  84.525  1.00  0.00           N  
ATOM     42  H   ASN     4      31.693  69.616  85.116  1.00  0.00           H  
ATOM     43  CA  ASN     4      31.870  69.038  83.068  1.00  0.00           C  
ATOM     44  HA  ASN     4      32.808  68.695  82.631  1.00  0.00           H  
ATOM     45  CB  ASN     4      30.606  68.293  82.514  1.00  0.00           C  
ATOM     46  HB2 ASN     4      30.439  68.659  81.501  1.00  0.00           H  
ATOM     47  HB3 ASN     4      30.654  67.204  82.505  1.00  0.00           H  
ATOM     48  CG  ASN     4      29.332  68.676  83.276  1.00  0.00           C  
ATOM     49  OD1 ASN     4      28.899  68.005  84.204  1.00  0.00           O  
ATOM     50  ND2 ASN     4      28.681  69.750  82.965  1.00  0.00           N  
ATOM     51 HD21 ASN     4      27.776  69.855  83.402  1.00  0.00           H  
ATOM     52 HD22 ASN     4      29.175  70.476  82.467  1.00  0.00           H  
ATOM     53  C   ASN     4      31.948  70.552  82.664  1.00  0.00           C  
ATOM     54  O   ASN     4      31.103  71.189  82.110  1.00  0.00           O  
ATOM     55  N   ASP     5      33.090  71.253  82.983  1.00  0.00           N  
ATOM     56  H   ASP     5      32.931  72.245  82.878  1.00  0.00           H  
ATOM     57  CA  ASP     5      34.420  70.755  83.603  1.00  0.00           C  
ATOM     58  HA  ASP     5      34.158  69.994  84.338  1.00  0.00           H  
ATOM     59  CB  ASP     5      35.259  70.141  82.460  1.00  0.00           C  
ATOM     60  HB2 ASP     5      36.280  70.522  82.486  1.00  0.00           H  
ATOM     61  HB3 ASP     5      35.392  69.106  82.773  1.00  0.00           H  
ATOM     62  CG  ASP     5      34.653  70.156  81.107  1.00  0.00           C  
ATOM     63  OD1 ASP     5      34.923  70.972  80.238  1.00  0.00           O  
ATOM     64  OD2 ASP     5      33.868  69.194  80.821  1.00  0.00           O  
ATOM     65  C   ASP     5      35.169  71.772  84.431  1.00  0.00           C  
ATOM     66  O   ASP     5      35.042  72.983  84.128  1.00  0.00           O  
ATOM     67  N   TYR     6      36.039  71.389  85.378  1.00  0.00           N  
ATOM     68  H   TYR     6      36.112  70.415  85.638  1.00  0.00           H  
ATOM     69  CA  TYR     6      36.659  72.392  86.301  1.00  0.00           C  
ATOM     70  HA  TYR     6      35.914  73.130  86.601  1.00  0.00           H  
ATOM     71  CB  TYR     6      37.211  71.746  87.524  1.00  0.00           C  
ATOM     72  HB2 TYR     6      37.853  70.962  87.123  1.00  0.00           H  
ATOM     73  HB3 TYR     6      37.782  72.520  88.036  1.00  0.00           H  
ATOM     74  CG  TYR     6      36.262  71.068  88.538  1.00  0.00           C  
ATOM     75  CD1 TYR     6      36.350  69.671  88.816  1.00  0.00           C  
ATOM     76  HD1 TYR     6      37.110  69.095  88.307  1.00  0.00           H  
ATOM     77  CE1 TYR     6      35.579  69.164  89.789  1.00  0.00           C  
ATOM     78  HE1 TYR     6      35.665  68.104  89.973  1.00  0.00           H  
ATOM     79  CZ  TYR     6      34.704  69.952  90.625  1.00  0.00           C  
ATOM     80  OH  TYR     6      33.904  69.361  91.584  1.00  0.00           O  
ATOM     81  HH  TYR     6      34.040  68.417  91.478  1.00  0.00           H  
ATOM     82  CE2 TYR     6      34.482  71.283  90.240  1.00  0.00           C  
ATOM     83  HE2 TYR     6      33.810  71.949  90.762  1.00  0.00           H  
ATOM     84  CD2 TYR     6      35.323  71.853  89.259  1.00  0.00           C  
ATOM     85  HD2 TYR     6      35.337  72.924  89.120  1.00  0.00           H  
ATOM     86  C   TYR     6      37.705  73.207  85.559  1.00  0.00           C  
ATOM     87  O   TYR     6      38.691  72.675  85.104  1.00  0.00           O  
ATOM     88  N   THR     7      37.594  74.474  85.508  1.00  0.00           N  
ATOM     89  H   THR     7      36.746  74.702  86.006  1.00  0.00           H  
ATOM     90  CA  THR     7      38.601  75.532  85.171  1.00  0.00           C  
ATOM     91  HA  THR     7      39.364  75.090  84.531  1.00  0.00           H  
ATOM     92  CB  THR     7      37.958  76.594  84.233  1.00  0.00           C  
ATOM     93  HB  THR     7      37.373  76.056  83.487  1.00  0.00           H  
ATOM     94  CG2 THR     7      37.013  77.651  84.877  1.00  0.00           C  
ATOM     95 HG21 THR     7      37.459  78.312  85.620  1.00  0.00           H  
ATOM     96 HG22 THR     7      36.523  78.254  84.113  1.00  0.00           H  
ATOM     97 HG23 THR     7      36.273  77.062  85.420  1.00  0.00           H  
ATOM     98  OG1 THR     7      38.920  77.383  83.518  1.00  0.00           O  
ATOM     99  HG1 THR     7      38.380  77.842  82.871  1.00  0.00           H  
ATOM    100  C   THR     7      39.215  76.107  86.403  1.00  0.00           C  
ATOM    101  O   THR     7      38.705  76.082  87.518  1.00  0.00           O  
ATOM    102  N   GLN     8      40.423  76.573  86.194  1.00  0.00           N  
ATOM    103  H   GLN     8      40.690  76.635  85.222  1.00  0.00           H  
ATOM    104  CA  GLN     8      41.204  77.337  87.096  1.00  0.00           C  
ATOM    105  HA  GLN     8      41.756  76.654  87.742  1.00  0.00           H  
ATOM    106  CB  GLN     8      42.279  78.255  86.426  1.00  0.00           C  
ATOM    107  HB2 GLN     8      41.718  78.945  85.797  1.00  0.00           H  
ATOM    108  HB3 GLN     8      42.745  78.782  87.259  1.00  0.00           H  
ATOM    109  CG  GLN     8      43.207  77.400  85.524  1.00  0.00           C  
ATOM    110  HG2 GLN     8      42.706  76.752  84.805  1.00  0.00           H  
ATOM    111  HG3 GLN     8      43.673  78.150  84.885  1.00  0.00           H  
ATOM    112  CD  GLN     8      44.319  76.782  86.265  1.00  0.00           C  
ATOM    113  OE1 GLN     8      44.674  77.107  87.382  1.00  0.00           O  
ATOM    114  NE2 GLN     8      45.053  75.854  85.706  1.00  0.00           N  
ATOM    115 HE21 GLN     8      44.826  75.461  84.804  1.00  0.00           H  
ATOM    116 HE22 GLN     8      45.705  75.327  86.269  1.00  0.00           H  
ATOM    117  C   GLN     8      40.232  78.314  87.949  1.00  0.00           C  
ATOM    118  O   GLN     8      39.383  78.979  87.393  1.00  0.00           O  
ATOM    119  N   GLN     9      40.251  78.403  89.341  1.00  0.00           N  
ATOM    120  H   GLN     9      39.710  79.193  89.659  1.00  0.00           H  
ATOM    121  CA  GLN     9      40.968  77.544  90.368  1.00  0.00           C  
ATOM    122  HA  GLN     9      40.725  77.982  91.336  1.00  0.00           H  
ATOM    123  CB  GLN     9      40.474  76.063  90.429  1.00  0.00           C  
ATOM    124  HB2 GLN     9      39.394  76.180  90.517  1.00  0.00           H  
ATOM    125  HB3 GLN     9      40.625  75.550  89.480  1.00  0.00           H  
ATOM    126  CG  GLN     9      40.971  75.322  91.658  1.00  0.00           C  
ATOM    127  HG2 GLN     9      42.015  75.031  91.539  1.00  0.00           H  
ATOM    128  HG3 GLN     9      40.749  75.795  92.614  1.00  0.00           H  
ATOM    129  CD  GLN     9      40.188  73.987  91.722  1.00  0.00           C  
ATOM    130  OE1 GLN     9      39.183  73.847  92.425  1.00  0.00           O  
ATOM    131  NE2 GLN     9      40.692  72.951  91.059  1.00  0.00           N  
ATOM    132 HE21 GLN     9      41.483  73.025  90.435  1.00  0.00           H  
ATOM    133 HE22 GLN     9      40.244  72.070  91.266  1.00  0.00           H  
ATOM    134  C   GLN     9      42.478  77.734  90.253  1.00  0.00           C  
ATOM    135  O   GLN     9      43.201  76.726  90.034  1.00  0.00           O  
ATOM    136  N   ALA    10      43.036  78.966  90.266  1.00  0.00           N  
ATOM    137  H   ALA    10      44.023  79.012  90.055  1.00  0.00           H  
ATOM    138  CA  ALA    10      42.433  80.228  90.683  1.00  0.00           C  
ATOM    139  HA  ALA    10      41.436  80.081  91.098  1.00  0.00           H  
ATOM    140  CB  ALA    10      43.310  80.787  91.780  1.00  0.00           C  
ATOM    141  HB1 ALA    10      44.199  81.256  91.360  1.00  0.00           H  
ATOM    142  HB2 ALA    10      42.741  81.529  92.341  1.00  0.00           H  
ATOM    143  HB3 ALA    10      43.601  80.034  92.512  1.00  0.00           H  
ATOM    144  C   ALA    10      42.190  81.091  89.464  1.00  0.00           C  
ATOM    145  O   ALA    10      43.005  81.106  88.499  1.00  0.00           O  
ATOM    146  N   THR    11      41.115  81.851  89.487  1.00  0.00           N  
ATOM    147  H   THR    11      40.491  81.742  90.273  1.00  0.00           H  
ATOM    148  CA  THR    11      40.823  82.929  88.584  1.00  0.00           C  
ATOM    149  HA  THR    11      41.744  83.213  88.073  1.00  0.00           H  
ATOM    150  CB  THR    11      39.836  82.497  87.518  1.00  0.00           C  
ATOM    151  HB  THR    11      38.933  82.124  88.003  1.00  0.00           H  
ATOM    152  CG2 THR    11      39.526  83.651  86.522  1.00  0.00           C  
ATOM    153 HG21 THR    11      38.696  84.205  86.960  1.00  0.00           H  
ATOM    154 HG22 THR    11      40.390  84.249  86.233  1.00  0.00           H  
ATOM    155 HG23 THR    11      39.054  83.257  85.622  1.00  0.00           H  
ATOM    156  OG1 THR    11      40.230  81.467  86.610  1.00  0.00           O  
ATOM    157  HG1 THR    11      39.704  80.693  86.824  1.00  0.00           H  
ATOM    158  C   THR    11      40.242  84.084  89.363  1.00  0.00           C  
ATOM    159  O   THR    11      39.142  84.007  89.973  1.00  0.00           O  
ATOM    160  N   GLN    12      40.885  85.264  89.417  1.00  0.00           N  
ATOM    161  H   GLN    12      40.487  86.029  89.944  1.00  0.00           H  
ATOM    162  CA  GLN    12      42.259  85.624  88.913  1.00  0.00           C  
ATOM    163  HA  GLN    12      42.237  85.407  87.845  1.00  0.00           H  
ATOM    164  CB  GLN    12      42.503  87.141  89.221  1.00  0.00           C  
ATOM    165  HB2 GLN    12      42.370  87.325  90.288  1.00  0.00           H  
ATOM    166  HB3 GLN    12      43.541  87.405  89.019  1.00  0.00           H  
ATOM    167  CG  GLN    12      41.544  88.065  88.410  1.00  0.00           C  
ATOM    168  HG2 GLN    12      42.049  88.995  88.151  1.00  0.00           H  
ATOM    169  HG3 GLN    12      41.177  87.472  87.572  1.00  0.00           H  
ATOM    170  CD  GLN    12      40.332  88.611  89.199  1.00  0.00           C  
ATOM    171  OE1 GLN    12      39.620  87.839  89.751  1.00  0.00           O  
ATOM    172  NE2 GLN    12      39.911  89.835  89.017  1.00  0.00           N  
ATOM    173 HE21 GLN    12      38.965  89.989  89.336  1.00  0.00           H  
ATOM    174 HE22 GLN    12      40.469  90.395  88.390  1.00  0.00           H  
ATOM    175  C   GLN    12      43.300  84.795  89.634  1.00  0.00           C  
ATOM    176  O   GLN    12      43.323  84.731  90.814  1.00  0.00           O  
ATOM    177  N   SER    13      44.282  84.347  88.869  1.00  0.00           N  
ATOM    178  H   SER    13      44.250  84.530  87.876  1.00  0.00           H  
ATOM    179  CA  SER    13      45.498  83.587  89.215  1.00  0.00           C  
ATOM    180  HA  SER    13      45.193  82.554  89.380  1.00  0.00           H  
ATOM    181  CB  SER    13      46.450  83.494  88.054  1.00  0.00           C  
ATOM    182  HB2 SER    13      46.917  84.459  87.860  1.00  0.00           H  
ATOM    183  HB3 SER    13      47.378  82.954  88.241  1.00  0.00           H  
ATOM    184  OG  SER    13      45.890  83.010  86.831  1.00  0.00           O  
ATOM    185  HG  SER    13      46.400  82.209  86.686  1.00  0.00           H  
ATOM    186  C   SER    13      46.207  84.169  90.450  1.00  0.00           C  
ATOM    187  O   SER    13      46.497  85.368  90.588  1.00  0.00           O  
ATOM    188  N   TYR    14      46.747  83.293  91.269  1.00  0.00           N  
ATOM    189  H   TYR    14      46.689  82.308  91.055  1.00  0.00           H  
ATOM    190  CA  TYR    14      47.328  83.732  92.544  1.00  0.00           C  
ATOM    191  HA  TYR    14      47.995  84.570  92.339  1.00  0.00           H  
ATOM    192  CB  TYR    14      46.208  84.162  93.518  1.00  0.00           C  
ATOM    193  HB2 TYR    14      45.802  85.076  93.084  1.00  0.00           H  
ATOM    194  HB3 TYR    14      45.478  83.353  93.546  1.00  0.00           H  
ATOM    195  CG  TYR    14      46.612  84.356  94.941  1.00  0.00           C  
ATOM    196  CD1 TYR    14      46.957  85.661  95.382  1.00  0.00           C  
ATOM    197  HD1 TYR    14      47.077  86.565  94.803  1.00  0.00           H  
ATOM    198  CE1 TYR    14      47.204  85.810  96.788  1.00  0.00           C  
ATOM    199  HE1 TYR    14      47.595  86.692  97.273  1.00  0.00           H  
ATOM    200  CZ  TYR    14      47.184  84.648  97.634  1.00  0.00           C  
ATOM    201  OH  TYR    14      47.641  84.810  98.892  1.00  0.00           O  
ATOM    202  HH  TYR    14      47.729  83.907  99.204  1.00  0.00           H  
ATOM    203  CE2 TYR    14      46.709  83.424  97.105  1.00  0.00           C  
ATOM    204  HE2 TYR    14      46.605  82.622  97.822  1.00  0.00           H  
ATOM    205  CD2 TYR    14      46.478  83.268  95.801  1.00  0.00           C  
ATOM    206  HD2 TYR    14      46.003  82.359  95.462  1.00  0.00           H  
ATOM    207  C   TYR    14      48.246  82.626  93.181  1.00  0.00           C  
ATOM    208  O   TYR    14      47.925  81.429  93.246  1.00  0.00           O  
ATOM    209  N   GLY    15      49.493  82.906  93.691  1.00  0.00           N  
ATOM    210  H   GLY    15      49.955  82.251  94.306  1.00  0.00           H  
ATOM    211  CA  GLY    15      50.211  84.179  93.561  1.00  0.00           C  
ATOM    212  HA2 GLY    15      49.562  85.029  93.771  1.00  0.00           H  
ATOM    213  HA3 GLY    15      51.052  84.115  94.252  1.00  0.00           H  
ATOM    214  C   GLY    15      50.720  84.472  92.178  1.00  0.00           C  
ATOM    215  O   GLY    15      50.442  83.741  91.214  1.00  0.00           O  
ATOM    216  N   ALA    16      51.484  85.521  92.009  1.00  0.00           N  
ATOM    217  H   ALA    16      51.766  85.999  92.853  1.00  0.00           H  
ATOM    218  CA  ALA    16      52.137  85.921  90.758  1.00  0.00           C  
ATOM    219  HA  ALA    16      51.422  85.868  89.938  1.00  0.00           H  
ATOM    220  CB  ALA    16      52.812  87.299  90.840  1.00  0.00           C  
ATOM    221  HB1 ALA    16      52.089  88.100  90.989  1.00  0.00           H  
ATOM    222  HB2 ALA    16      53.560  87.154  91.620  1.00  0.00           H  
ATOM    223  HB3 ALA    16      53.258  87.498  89.865  1.00  0.00           H  
ATOM    224  C   ALA    16      53.189  84.848  90.257  1.00  0.00           C  
ATOM    225  O   ALA    16      53.793  84.146  91.105  1.00  0.00           O  
ATOM    226  N   TYR    17      53.359  84.749  88.966  1.00  0.00           N  
ATOM    227  H   TYR    17      52.653  85.204  88.405  1.00  0.00           H  
ATOM    228  CA  TYR    17      54.437  83.968  88.419  1.00  0.00           C  
ATOM    229  HA  TYR    17      54.158  82.940  88.653  1.00  0.00           H  
ATOM    230  CB  TYR    17      54.556  84.277  86.925  1.00  0.00           C  
ATOM    231  HB2 TYR    17      53.632  83.908  86.478  1.00  0.00           H  
ATOM    232  HB3 TYR    17      54.739  85.325  86.689  1.00  0.00           H  
ATOM    233  CG  TYR    17      55.584  83.401  86.267  1.00  0.00           C  
ATOM    234  CD1 TYR    17      56.954  83.772  86.158  1.00  0.00           C  
ATOM    235  HD1 TYR    17      57.233  84.778  86.434  1.00  0.00           H  
ATOM    236  CE1 TYR    17      57.909  82.856  85.714  1.00  0.00           C  
ATOM    237  HE1 TYR    17      58.930  83.193  85.608  1.00  0.00           H  
ATOM    238  CZ  TYR    17      57.581  81.603  85.338  1.00  0.00           C  
ATOM    239  OH  TYR    17      58.582  80.722  84.969  1.00  0.00           O  
ATOM    240  HH  TYR    17      59.492  81.026  84.972  1.00  0.00           H  
ATOM    241  CE2 TYR    17      56.258  81.156  85.410  1.00  0.00           C  
ATOM    242  HE2 TYR    17      56.085  80.097  85.290  1.00  0.00           H  
ATOM    243  CD2 TYR    17      55.245  82.094  85.890  1.00  0.00           C  
ATOM    244  HD2 TYR    17      54.204  81.819  85.982  1.00  0.00           H  
ATOM    245  C   TYR    17      55.778  84.239  89.156  1.00  0.00           C  
ATOM    246  O   TYR    17      56.073  85.478  89.442  1.00  0.00           O  
ATOM    247  N   PRO    18      56.734  83.275  89.271  1.00  0.00           N  
ATOM    248  CD  PRO    18      56.582  81.798  89.257  1.00  0.00           C  
ATOM    249  HD2 PRO    18      56.979  81.318  88.363  1.00  0.00           H  
ATOM    250  HD3 PRO    18      55.522  81.547  89.295  1.00  0.00           H  
ATOM    251  CG  PRO    18      57.422  81.340  90.490  1.00  0.00           C  
ATOM    252  HG2 PRO    18      57.769  80.307  90.454  1.00  0.00           H  
ATOM    253  HG3 PRO    18      56.826  81.567  91.374  1.00  0.00           H  
ATOM    254  CB  PRO    18      58.594  82.186  90.459  1.00  0.00           C  
ATOM    255  HB2 PRO    18      59.296  81.871  89.687  1.00  0.00           H  
ATOM    256  HB3 PRO    18      59.104  82.368  91.405  1.00  0.00           H  
ATOM    257  CA  PRO    18      57.915  83.543  90.025  1.00  0.00           C  
ATOM    258  HA  PRO    18      57.609  84.060  90.934  1.00  0.00           H  
ATOM    259  C   PRO    18      58.950  84.466  89.355  1.00  0.00           C  
ATOM    260  O   PRO    18      59.401  84.407  88.177  1.00  0.00           O  
ATOM    261  N   THR    19      59.469  85.264  90.248  1.00  0.00           N  
ATOM    262  H   THR    19      59.130  85.048  91.175  1.00  0.00           H  
ATOM    263  CA  THR    19      60.606  86.123  90.045  1.00  0.00           C  
ATOM    264  HA  THR    19      60.513  86.756  89.163  1.00  0.00           H  
ATOM    265  CB  THR    19      60.733  86.933  91.397  1.00  0.00           C  
ATOM    266  HB  THR    19      61.590  87.602  91.316  1.00  0.00           H  
ATOM    267  CG2 THR    19      59.570  87.761  91.919  1.00  0.00           C  
ATOM    268 HG21 THR    19      59.977  88.264  92.796  1.00  0.00           H  
ATOM    269 HG22 THR    19      59.316  88.469  91.130  1.00  0.00           H  
ATOM    270 HG23 THR    19      58.693  87.122  92.018  1.00  0.00           H  
ATOM    271  OG1 THR    19      61.045  86.033  92.349  1.00  0.00           O  
ATOM    272  HG1 THR    19      60.227  85.629  92.647  1.00  0.00           H  
ATOM    273  C   THR    19      61.941  85.422  89.718  1.00  0.00           C  
ATOM    274  O   THR    19      62.014  84.192  89.635  1.00  0.00           O  
ATOM    275  N   GLN    20      63.041  86.205  89.618  1.00  0.00           N  
ATOM    276  H   GLN    20      62.867  87.161  89.340  1.00  0.00           H  
ATOM    277  CA  GLN    20      64.446  85.728  89.900  1.00  0.00           C  
ATOM    278  HA  GLN    20      64.357  84.650  90.033  1.00  0.00           H  
ATOM    279  CB  GLN    20      65.417  86.010  88.759  1.00  0.00           C  
ATOM    280  HB2 GLN    20      65.409  87.075  88.528  1.00  0.00           H  
ATOM    281  HB3 GLN    20      66.439  85.901  89.122  1.00  0.00           H  
ATOM    282  CG  GLN    20      65.138  85.198  87.514  1.00  0.00           C  
ATOM    283  HG2 GLN    20      64.103  85.428  87.258  1.00  0.00           H  
ATOM    284  HG3 GLN    20      65.796  85.435  86.678  1.00  0.00           H  
ATOM    285  CD  GLN    20      65.348  83.759  87.849  1.00  0.00           C  
ATOM    286  OE1 GLN    20      66.508  83.360  88.173  1.00  0.00           O  
ATOM    287  NE2 GLN    20      64.316  82.953  87.759  1.00  0.00           N  
ATOM    288 HE21 GLN    20      63.451  83.422  87.532  1.00  0.00           H  
ATOM    289 HE22 GLN    20      64.344  81.968  87.981  1.00  0.00           H  
ATOM    290  C   GLN    20      64.769  86.354  91.234  1.00  0.00           C  
ATOM    291  O   GLN    20      64.806  87.588  91.314  1.00  0.00           O  
ATOM    292  N   PRO    21      64.915  85.628  92.369  1.00  0.00           N  
ATOM    293  CD  PRO    21      64.163  84.411  92.523  1.00  0.00           C  
ATOM    294  HD2 PRO    21      64.630  83.533  92.078  1.00  0.00           H  
ATOM    295  HD3 PRO    21      63.161  84.505  92.103  1.00  0.00           H  
ATOM    296  CG  PRO    21      64.089  84.198  94.090  1.00  0.00           C  
ATOM    297  HG2 PRO    21      64.263  83.175  94.426  1.00  0.00           H  
ATOM    298  HG3 PRO    21      63.171  84.645  94.472  1.00  0.00           H  
ATOM    299  CB  PRO    21      65.286  85.031  94.615  1.00  0.00           C  
ATOM    300  HB2 PRO    21      66.228  84.487  94.680  1.00  0.00           H  
ATOM    301  HB3 PRO    21      65.108  85.438  95.611  1.00  0.00           H  
ATOM    302  CA  PRO    21      65.545  86.098  93.599  1.00  0.00           C  
ATOM    303  HA  PRO    21      64.921  86.932  93.918  1.00  0.00           H  
ATOM    304  C   PRO    21      67.063  86.486  93.482  1.00  0.00           C  
ATOM    305  O   PRO    21      67.769  85.891  92.687  1.00  0.00           O  
ATOM    306  N   GLY    22      67.520  87.420  94.310  1.00  0.00           N  
ATOM    307  H   GLY    22      66.888  87.921  94.917  1.00  0.00           H  
ATOM    308  CA  GLY    22      68.933  87.724  94.396  1.00  0.00           C  
ATOM    309  HA2 GLY    22      69.450  86.782  94.214  1.00  0.00           H  
ATOM    310  HA3 GLY    22      69.181  88.436  93.609  1.00  0.00           H  
ATOM    311  C   GLY    22      69.376  88.325  95.729  1.00  0.00           C  
ATOM    312  O   GLY    22      68.700  89.253  96.206  1.00  0.00           O  
ATOM    313  N   GLN    23      70.409  87.740  96.394  1.00  0.00           N  
ATOM    314  H   GLN    23      70.725  86.927  95.885  1.00  0.00           H  
ATOM    315  CA  GLN    23      71.397  88.459  97.263  1.00  0.00           C  
ATOM    316  HA  GLN    23      70.951  88.691  98.231  1.00  0.00           H  
ATOM    317  CB  GLN    23      72.672  87.651  97.604  1.00  0.00           C  
ATOM    318  HB2 GLN    23      73.180  87.356  96.686  1.00  0.00           H  
ATOM    319  HB3 GLN    23      73.413  88.204  98.181  1.00  0.00           H  
ATOM    320  CG  GLN    23      72.406  86.328  98.277  1.00  0.00           C  
ATOM    321  HG2 GLN    23      72.047  86.531  99.286  1.00  0.00           H  
ATOM    322  HG3 GLN    23      71.647  85.701  97.809  1.00  0.00           H  
ATOM    323  CD  GLN    23      73.655  85.420  98.406  1.00  0.00           C  
ATOM    324  OE1 GLN    23      74.652  85.534  97.667  1.00  0.00           O  
ATOM    325  NE2 GLN    23      73.626  84.565  99.421  1.00  0.00           N  
ATOM    326 HE21 GLN    23      72.781  84.375  99.942  1.00  0.00           H  
ATOM    327 HE22 GLN    23      74.385  83.906  99.514  1.00  0.00           H  
ATOM    328  C   GLN    23      71.799  89.824  96.650  1.00  0.00           C  
ATOM    329  O   GLN    23      71.684  90.042  95.453  1.00  0.00           O  
ATOM    330  N   GLY    24      72.287  90.749  97.493  1.00  0.00           N  
ATOM    331  H   GLY    24      72.449  90.467  98.450  1.00  0.00           H  
ATOM    332  CA  GLY    24      72.754  92.008  97.019  1.00  0.00           C  
ATOM    333  HA2 GLY    24      71.952  92.505  96.473  1.00  0.00           H  
ATOM    334  HA3 GLY    24      72.953  92.655  97.873  1.00  0.00           H  
ATOM    335  C   GLY    24      74.043  91.882  96.182  1.00  0.00           C  
ATOM    336  O   GLY    24      74.732  90.876  96.065  1.00  0.00           O  
ATOM    337  N   TYR    25      74.502  92.948  95.523  1.00  0.00           N  
ATOM    338  H   TYR    25      73.841  93.708  95.594  1.00  0.00           H  
ATOM    339  CA  TYR    25      75.843  93.129  94.832  1.00  0.00           C  
ATOM    340  HA  TYR    25      76.596  92.654  95.460  1.00  0.00           H  
ATOM    341  CB  TYR    25      75.789  92.497  93.479  1.00  0.00           C  
ATOM    342  HB2 TYR    25      75.444  91.463  93.469  1.00  0.00           H  
ATOM    343  HB3 TYR    25      75.057  93.042  92.884  1.00  0.00           H  
ATOM    344  CG  TYR    25      77.069  92.559  92.695  1.00  0.00           C  
ATOM    345  CD1 TYR    25      77.985  91.541  93.019  1.00  0.00           C  
ATOM    346  HD1 TYR    25      77.732  90.928  93.871  1.00  0.00           H  
ATOM    347  CE1 TYR    25      79.182  91.478  92.287  1.00  0.00           C  
ATOM    348  HE1 TYR    25      79.930  90.727  92.495  1.00  0.00           H  
ATOM    349  CZ  TYR    25      79.375  92.301  91.173  1.00  0.00           C  
ATOM    350  OH  TYR    25      80.454  92.056  90.453  1.00  0.00           O  
ATOM    351  HH  TYR    25      81.064  91.597  91.035  1.00  0.00           H  
ATOM    352  CE2 TYR    25      78.332  93.211  90.769  1.00  0.00           C  
ATOM    353  HE2 TYR    25      78.528  93.802  89.886  1.00  0.00           H  
ATOM    354  CD2 TYR    25      77.102  93.318  91.495  1.00  0.00           C  
ATOM    355  HD2 TYR    25      76.336  94.013  91.185  1.00  0.00           H  
ATOM    356  C   TYR    25      76.173  94.561  94.701  1.00  0.00           C  
ATOM    357  O   TYR    25      75.377  95.480  94.807  1.00  0.00           O  
ATOM    358  N   SER    26      77.448  94.962  94.432  1.00  0.00           N  
ATOM    359  H   SER    26      78.200  94.291  94.504  1.00  0.00           H  
ATOM    360  CA  SER    26      78.020  96.365  94.333  1.00  0.00           C  
ATOM    361  HA  SER    26      77.784  96.981  95.201  1.00  0.00           H  
ATOM    362  CB  SER    26      79.565  96.293  94.464  1.00  0.00           C  
ATOM    363  HB2 SER    26      80.025  95.600  93.760  1.00  0.00           H  
ATOM    364  HB3 SER    26      79.999  97.281  94.306  1.00  0.00           H  
ATOM    365  OG  SER    26      79.929  95.925  95.755  1.00  0.00           O  
ATOM    366  HG  SER    26      80.833  96.186  95.947  1.00  0.00           H  
ATOM    367  C   SER    26      77.698  97.183  93.089  1.00  0.00           C  
ATOM    368  O   SER    26      77.733  96.737  91.926  1.00  0.00           O  
ATOM    369  N   GLN    27      77.387  98.440  93.363  1.00  0.00           N  
ATOM    370  H   GLN    27      77.511  98.740  94.319  1.00  0.00           H  
ATOM    371  CA  GLN    27      76.990  99.468  92.350  1.00  0.00           C  
ATOM    372  HA  GLN    27      76.196  99.056  91.726  1.00  0.00           H  
ATOM    373  CB  GLN    27      76.433 100.734  93.090  1.00  0.00           C  
ATOM    374  HB2 GLN    27      75.645 100.478  93.797  1.00  0.00           H  
ATOM    375  HB3 GLN    27      77.221 100.910  93.822  1.00  0.00           H  
ATOM    376  CG  GLN    27      76.069 101.990  92.237  1.00  0.00           C  
ATOM    377  HG2 GLN    27      76.014 102.837  92.921  1.00  0.00           H  
ATOM    378  HG3 GLN    27      76.864 102.123  91.503  1.00  0.00           H  
ATOM    379  CD  GLN    27      74.748 101.961  91.534  1.00  0.00           C  
ATOM    380  OE1 GLN    27      73.839 101.131  91.785  1.00  0.00           O  
ATOM    381  NE2 GLN    27      74.509 102.894  90.573  1.00  0.00           N  
ATOM    382 HE21 GLN    27      75.246 103.574  90.454  1.00  0.00           H  
ATOM    383 HE22 GLN    27      73.596 103.113  90.200  1.00  0.00           H  
ATOM    384  C   GLN    27      78.048  99.696  91.334  1.00  0.00           C  
ATOM    385  O   GLN    27      77.638  99.870  90.191  1.00  0.00           O  
ATOM    386  N   GLN    28      79.324  99.639  91.682  1.00  0.00           N  
ATOM    387  H   GLN    28      79.496  99.632  92.677  1.00  0.00           H  
ATOM    388  CA  GLN    28      80.476  99.744  90.799  1.00  0.00           C  
ATOM    389  HA  GLN    28      79.918  99.951  89.886  1.00  0.00           H  
ATOM    390  CB  GLN    28      81.263 100.887  91.399  1.00  0.00           C  
ATOM    391  HB2 GLN    28      80.671 101.675  91.864  1.00  0.00           H  
ATOM    392  HB3 GLN    28      81.913 100.539  92.202  1.00  0.00           H  
ATOM    393  CG  GLN    28      82.115 101.609  90.412  1.00  0.00           C  
ATOM    394  HG2 GLN    28      83.017 102.023  90.862  1.00  0.00           H  
ATOM    395  HG3 GLN    28      82.483 100.967  89.611  1.00  0.00           H  
ATOM    396  CD  GLN    28      81.368 102.779  89.716  1.00  0.00           C  
ATOM    397  OE1 GLN    28      80.137 102.842  89.973  1.00  0.00           O  
ATOM    398  NE2 GLN    28      82.005 103.659  89.022  1.00  0.00           N  
ATOM    399 HE21 GLN    28      81.485 104.370  88.527  1.00  0.00           H  
ATOM    400 HE22 GLN    28      82.949 103.353  88.834  1.00  0.00           H  
ATOM    401  C   GLN    28      81.265  98.394  90.632  1.00  0.00           C  
ATOM    402  O   GLN    28      82.505  98.371  90.507  1.00  0.00           O  
ATOM    403  N   SER    29      80.452  97.351  90.679  1.00  0.00           N  
ATOM    404  H   SER    29      79.471  97.572  90.775  1.00  0.00           H  
ATOM    405  CA  SER    29      80.750  95.916  90.388  1.00  0.00           C  
ATOM    406  HA  SER    29      79.957  95.242  90.711  1.00  0.00           H  
ATOM    407  CB  SER    29      80.943  95.585  88.893  1.00  0.00           C  
ATOM    408  HB2 SER    29      81.917  95.947  88.565  1.00  0.00           H  
ATOM    409  HB3 SER    29      81.146  94.540  88.660  1.00  0.00           H  
ATOM    410  OG  SER    29      79.811  96.138  88.303  1.00  0.00           O  
ATOM    411  HG  SER    29      80.033  97.038  88.054  1.00  0.00           H  
ATOM    412  C   SER    29      81.986  95.544  91.264  1.00  0.00           C  
ATOM    413  O   SER    29      82.170  96.008  92.467  1.00  0.00           O  
ATOM    414  N   SER    30      82.862  94.692  90.769  1.00  0.00           N  
ATOM    415  H   SER    30      82.796  94.294  89.844  1.00  0.00           H  
ATOM    416  CA  SER    30      84.170  94.400  91.452  1.00  0.00           C  
ATOM    417  HA  SER    30      83.986  93.911  92.409  1.00  0.00           H  
ATOM    418  CB  SER    30      84.924  93.410  90.560  1.00  0.00           C  
ATOM    419  HB2 SER    30      85.331  93.802  89.628  1.00  0.00           H  
ATOM    420  HB3 SER    30      85.825  93.150  91.117  1.00  0.00           H  
ATOM    421  OG  SER    30      84.200  92.269  90.387  1.00  0.00           O  
ATOM    422  HG  SER    30      84.386  91.855  89.541  1.00  0.00           H  
ATOM    423  C   SER    30      85.029  95.650  91.498  1.00  0.00           C  
ATOM    424  O   SER    30      85.084  96.441  90.590  1.00  0.00           O  
ATOM    425  N   GLN    31      85.932  95.776  92.406  1.00  0.00           N  
ATOM    426  H   GLN    31      86.425  96.656  92.359  1.00  0.00           H  
ATOM    427  CA  GLN    31      86.273  94.876  93.532  1.00  0.00           C  
ATOM    428  HA  GLN    31      86.282  93.846  93.175  1.00  0.00           H  
ATOM    429  CB  GLN    31      87.620  95.197  94.078  1.00  0.00           C  
ATOM    430  HB2 GLN    31      87.573  96.248  94.366  1.00  0.00           H  
ATOM    431  HB3 GLN    31      87.760  94.615  94.989  1.00  0.00           H  
ATOM    432  CG  GLN    31      88.820  94.923  93.194  1.00  0.00           C  
ATOM    433  HG2 GLN    31      88.815  95.439  92.234  1.00  0.00           H  
ATOM    434  HG3 GLN    31      89.742  95.289  93.646  1.00  0.00           H  
ATOM    435  CD  GLN    31      88.865  93.406  92.911  1.00  0.00           C  
ATOM    436  OE1 GLN    31      88.669  92.951  91.856  1.00  0.00           O  
ATOM    437  NE2 GLN    31      89.065  92.608  93.938  1.00  0.00           N  
ATOM    438 HE21 GLN    31      89.131  91.632  93.688  1.00  0.00           H  
ATOM    439 HE22 GLN    31      89.106  93.038  94.851  1.00  0.00           H  
ATOM    440  C   GLN    31      85.280  94.849  94.726  1.00  0.00           C  
ATOM    441  O   GLN    31      84.826  95.966  95.079  1.00  0.00           O  
ATOM    442  N   PRO    32      84.937  93.647  95.384  1.00  0.00           N  
ATOM    443  CD  PRO    32      85.441  92.379  95.006  1.00  0.00           C  
ATOM    444  HD2 PRO    32      86.487  92.442  94.706  1.00  0.00           H  
ATOM    445  HD3 PRO    32      84.843  91.962  94.195  1.00  0.00           H  
ATOM    446  CG  PRO    32      85.188  91.459  96.192  1.00  0.00           C  
ATOM    447  HG2 PRO    32      85.973  91.447  96.948  1.00  0.00           H  
ATOM    448  HG3 PRO    32      84.801  90.524  95.786  1.00  0.00           H  
ATOM    449  CB  PRO    32      83.887  92.083  96.792  1.00  0.00           C  
ATOM    450  HB2 PRO    32      83.820  91.956  97.873  1.00  0.00           H  
ATOM    451  HB3 PRO    32      82.972  91.754  96.298  1.00  0.00           H  
ATOM    452  CA  PRO    32      84.024  93.569  96.536  1.00  0.00           C  
ATOM    453  HA  PRO    32      83.090  94.044  96.237  1.00  0.00           H  
ATOM    454  C   PRO    32      84.563  94.333  97.774  1.00  0.00           C  
ATOM    455  O   PRO    32      85.750  94.391  98.000  1.00  0.00           O  
ATOM    456  N   TYR    33      83.652  94.778  98.628  1.00  0.00           N  
ATOM    457  H   TYR    33      82.692  94.469  98.586  1.00  0.00           H  
ATOM    458  CA  TYR    33      84.078  95.574  99.784  1.00  0.00           C  
ATOM    459  HA  TYR    33      84.942  96.176  99.502  1.00  0.00           H  
ATOM    460  CB  TYR    33      82.985  96.474 100.401  1.00  0.00           C  
ATOM    461  HB2 TYR    33      82.298  95.717 100.781  1.00  0.00           H  
ATOM    462  HB3 TYR    33      83.393  97.016 101.254  1.00  0.00           H  
ATOM    463  CG  TYR    33      82.403  97.446  99.414  1.00  0.00           C  
ATOM    464  CD1 TYR    33      83.363  98.283  98.826  1.00  0.00           C  
ATOM    465  HD1 TYR    33      84.416  98.236  99.059  1.00  0.00           H  
ATOM    466  CE1 TYR    33      82.926  99.263  98.014  1.00  0.00           C  
ATOM    467  HE1 TYR    33      83.607 100.055  97.740  1.00  0.00           H  
ATOM    468  CZ  TYR    33      81.600  99.457  97.710  1.00  0.00           C  
ATOM    469  OH  TYR    33      81.236 100.500  96.886  1.00  0.00           O  
ATOM    470  HH  TYR    33      80.406 100.949  97.057  1.00  0.00           H  
ATOM    471  CE2 TYR    33      80.649  98.545  98.120  1.00  0.00           C  
ATOM    472  HE2 TYR    33      79.622  98.627  97.796  1.00  0.00           H  
ATOM    473  CD2 TYR    33      80.996  97.522  99.055  1.00  0.00           C  
ATOM    474  HD2 TYR    33      80.402  96.666  99.341  1.00  0.00           H  
ATOM    475  C   TYR    33      84.778  94.711 100.871  1.00  0.00           C  
ATOM    476  O   TYR    33      85.270  95.252 101.857  1.00  0.00           O  
ATOM    477  N   GLY    34      84.767  93.345 100.675  1.00  0.00           N  
ATOM    478  H   GLY    34      84.534  92.829  99.839  1.00  0.00           H  
ATOM    479  CA  GLY    34      85.340  92.462 101.658  1.00  0.00           C  
ATOM    480  HA2 GLY    34      85.094  91.460 101.306  1.00  0.00           H  
ATOM    481  HA3 GLY    34      86.423  92.576 101.596  1.00  0.00           H  
ATOM    482  C   GLY    34      84.828  92.563 103.087  1.00  0.00           C  
ATOM    483  O   GLY    34      83.608  92.711 103.367  1.00  0.00           O  
ATOM    484  N   GLN    35      85.686  92.371 104.056  1.00  0.00           N  
ATOM    485  H   GLN    35      86.653  92.262 103.784  1.00  0.00           H  
ATOM    486  CA  GLN    35      85.289  92.336 105.456  1.00  0.00           C  
ATOM    487  HA  GLN    35      84.324  92.805 105.648  1.00  0.00           H  
ATOM    488  CB  GLN    35      84.937  90.907 105.921  1.00  0.00           C  
ATOM    489  HB2 GLN    35      84.130  90.484 105.322  1.00  0.00           H  
ATOM    490  HB3 GLN    35      85.859  90.330 105.982  1.00  0.00           H  
ATOM    491  CG  GLN    35      84.257  90.926 107.322  1.00  0.00           C  
ATOM    492  HG2 GLN    35      84.989  91.219 108.074  1.00  0.00           H  
ATOM    493  HG3 GLN    35      83.421  91.622 107.391  1.00  0.00           H  
ATOM    494  CD  GLN    35      83.748  89.500 107.664  1.00  0.00           C  
ATOM    495  OE1 GLN    35      83.937  88.553 106.922  1.00  0.00           O  
ATOM    496  NE2 GLN    35      83.131  89.340 108.801  1.00  0.00           N  
ATOM    497 HE21 GLN    35      83.127  90.097 109.470  1.00  0.00           H  
ATOM    498 HE22 GLN    35      83.181  88.392 109.146  1.00  0.00           H  
ATOM    499  C   GLN    35      86.480  92.863 106.323  1.00  0.00           C  
ATOM    500  O   GLN    35      87.656  92.605 106.115  1.00  0.00           O  
ATOM    501  N   GLN    36      86.180  93.652 107.344  1.00  0.00           N  
ATOM    502  H   GLN    36      86.937  93.825 107.991  1.00  0.00           H  
ATOM    503  CA  GLN    36      84.961  94.421 107.598  1.00  0.00           C  
ATOM    504  HA  GLN    36      84.127  93.759 107.829  1.00  0.00           H  
ATOM    505  CB  GLN    36      85.093  95.259 108.836  1.00  0.00           C  
ATOM    506  HB2 GLN    36      85.851  96.033 108.711  1.00  0.00           H  
ATOM    507  HB3 GLN    36      84.113  95.730 108.915  1.00  0.00           H  
ATOM    508  CG  GLN    36      85.244  94.533 110.188  1.00  0.00           C  
ATOM    509  HG2 GLN    36      86.275  94.190 110.282  1.00  0.00           H  
ATOM    510  HG3 GLN    36      85.141  95.344 110.908  1.00  0.00           H  
ATOM    511  CD  GLN    36      84.319  93.310 110.543  1.00  0.00           C  
ATOM    512  OE1 GLN    36      83.245  93.085 110.000  1.00  0.00           O  
ATOM    513  NE2 GLN    36      84.629  92.513 111.534  1.00  0.00           N  
ATOM    514 HE21 GLN    36      85.273  92.699 112.289  1.00  0.00           H  
ATOM    515 HE22 GLN    36      83.916  91.876 111.859  1.00  0.00           H  
ATOM    516  C   GLN    36      84.436  95.281 106.404  1.00  0.00           C  
ATOM    517  O   GLN    36      85.197  95.942 105.713  1.00  0.00           O  
ATOM    518  N   SER    37      83.144  95.299 106.209  1.00  0.00           N  
ATOM    519  H   SER    37      82.553  94.730 106.798  1.00  0.00           H  
ATOM    520  CA  SER    37      82.503  96.205 105.228  1.00  0.00           C  
ATOM    521  HA  SER    37      82.977  96.160 104.248  1.00  0.00           H  
ATOM    522  CB  SER    37      81.039  95.739 105.108  1.00  0.00           C  
ATOM    523  HB2 SER    37      80.935  94.725 104.721  1.00  0.00           H  
ATOM    524  HB3 SER    37      80.567  95.845 106.085  1.00  0.00           H  
ATOM    525  OG  SER    37      80.278  96.573 104.174  1.00  0.00           O  
ATOM    526  HG  SER    37      79.745  96.137 103.505  1.00  0.00           H  
ATOM    527  C   SER    37      82.725  97.661 105.607  1.00  0.00           C  
ATOM    528  O   SER    37      82.696  97.960 106.794  1.00  0.00           O  
ATOM    529  N   TYR    38      82.847  98.610 104.634  1.00  0.00           N  
ATOM    530  H   TYR    38      82.945  98.314 103.673  1.00  0.00           H  
ATOM    531  CA  TYR    38      83.027 100.042 104.896  1.00  0.00           C  
ATOM    532  HA  TYR    38      82.755 100.227 105.935  1.00  0.00           H  
ATOM    533  CB  TYR    38      84.481 100.317 104.622  1.00  0.00           C  
ATOM    534  HB2 TYR    38      84.786 101.357 104.737  1.00  0.00           H  
ATOM    535  HB3 TYR    38      84.997  99.715 105.369  1.00  0.00           H  
ATOM    536  CG  TYR    38      85.093  99.898 103.284  1.00  0.00           C  
ATOM    537  CD1 TYR    38      85.176 100.836 102.256  1.00  0.00           C  
ATOM    538  HD1 TYR    38      84.653 101.779 102.319  1.00  0.00           H  
ATOM    539  CE1 TYR    38      85.826 100.484 101.084  1.00  0.00           C  
ATOM    540  HE1 TYR    38      85.702 101.098 100.204  1.00  0.00           H  
ATOM    541  CZ  TYR    38      86.365  99.139 100.988  1.00  0.00           C  
ATOM    542  OH  TYR    38      87.004  98.746  99.873  1.00  0.00           O  
ATOM    543  HH  TYR    38      87.460  99.447  99.402  1.00  0.00           H  
ATOM    544  CE2 TYR    38      86.281  98.214 102.030  1.00  0.00           C  
ATOM    545  HE2 TYR    38      86.671  97.211 101.945  1.00  0.00           H  
ATOM    546  CD2 TYR    38      85.571  98.659 103.187  1.00  0.00           C  
ATOM    547  HD2 TYR    38      85.353  97.861 103.882  1.00  0.00           H  
ATOM    548  C   TYR    38      82.224 100.977 103.986  1.00  0.00           C  
ATOM    549  O   TYR    38      81.959 100.644 102.815  1.00  0.00           O  
ATOM    550  N   SER    39      81.932 102.195 104.484  1.00  0.00           N  
ATOM    551  H   SER    39      82.430 102.489 105.312  1.00  0.00           H  
ATOM    552  CA  SER    39      81.236 103.234 103.657  1.00  0.00           C  
ATOM    553  HA  SER    39      80.531 102.708 103.014  1.00  0.00           H  
ATOM    554  CB  SER    39      80.340 104.098 104.544  1.00  0.00           C  
ATOM    555  HB2 SER    39      79.622 103.401 104.977  1.00  0.00           H  
ATOM    556  HB3 SER    39      80.855 104.597 105.364  1.00  0.00           H  
ATOM    557  OG  SER    39      79.615 105.014 103.852  1.00  0.00           O  
ATOM    558  HG  SER    39      78.863 104.650 103.379  1.00  0.00           H  
ATOM    559  C   SER    39      82.245 104.089 102.809  1.00  0.00           C  
ATOM    560  O   SER    39      83.454 104.144 102.979  1.00  0.00           O  
ATOM    561  N   GLY    40      81.651 104.934 101.970  1.00  0.00           N  
ATOM    562  H   GLY    40      80.648 105.007 102.063  1.00  0.00           H  
ATOM    563  CA  GLY    40      82.402 105.844 101.070  1.00  0.00           C  
ATOM    564  HA2 GLY    40      82.913 106.565 101.708  1.00  0.00           H  
ATOM    565  HA3 GLY    40      83.100 105.184 100.554  1.00  0.00           H  
ATOM    566  C   GLY    40      81.591 106.670 100.063  1.00  0.00           C  
ATOM    567  O   GLY    40      80.490 106.907 100.335  1.00  0.00           O  
ATOM    568  N   TYR    41      82.003 106.939  98.793  1.00  0.00           N  
ATOM    569  H   TYR    41      81.420 107.577  98.271  1.00  0.00           H  
ATOM    570  CA  TYR    41      83.240 106.495  98.170  1.00  0.00           C  
ATOM    571  HA  TYR    41      83.922 106.268  98.989  1.00  0.00           H  
ATOM    572  CB  TYR    41      82.980 105.216  97.356  1.00  0.00           C  
ATOM    573  HB2 TYR    41      82.354 105.402  96.483  1.00  0.00           H  
ATOM    574  HB3 TYR    41      83.957 104.874  97.015  1.00  0.00           H  
ATOM    575  CG  TYR    41      82.331 104.038  98.065  1.00  0.00           C  
ATOM    576  CD1 TYR    41      83.131 103.173  98.864  1.00  0.00           C  
ATOM    577  HD1 TYR    41      84.193 103.361  98.923  1.00  0.00           H  
ATOM    578  CE1 TYR    41      82.496 102.213  99.724  1.00  0.00           C  
ATOM    579  HE1 TYR    41      83.139 101.622 100.358  1.00  0.00           H  
ATOM    580  CZ  TYR    41      81.120 102.010  99.773  1.00  0.00           C  
ATOM    581  OH  TYR    41      80.517 101.077 100.580  1.00  0.00           O  
ATOM    582  HH  TYR    41      81.113 100.882 101.306  1.00  0.00           H  
ATOM    583  CE2 TYR    41      80.352 102.834  98.893  1.00  0.00           C  
ATOM    584  HE2 TYR    41      79.276 102.830  98.977  1.00  0.00           H  
ATOM    585  CD2 TYR    41      80.936 103.859  98.078  1.00  0.00           C  
ATOM    586  HD2 TYR    41      80.345 104.604  97.565  1.00  0.00           H  
ATOM    587  C   TYR    41      83.926 107.630  97.413  1.00  0.00           C  
ATOM    588  O   TYR    41      83.234 108.489  96.814  1.00  0.00           O  
ATOM    589  N   SER    42      85.235 107.662  97.440  1.00  0.00           N  
ATOM    590  H   SER    42      85.674 106.865  97.879  1.00  0.00           H  
ATOM    591  CA  SER    42      86.025 108.401  96.463  1.00  0.00           C  
ATOM    592  HA  SER    42      85.603 109.405  96.429  1.00  0.00           H  
ATOM    593  CB  SER    42      87.507 108.613  96.977  1.00  0.00           C  
ATOM    594  HB2 SER    42      87.508 109.006  97.994  1.00  0.00           H  
ATOM    595  HB3 SER    42      88.139 107.725  96.955  1.00  0.00           H  
ATOM    596  OG  SER    42      87.972 109.555  96.167  1.00  0.00           O  
ATOM    597  HG  SER    42      87.585 110.398  96.413  1.00  0.00           H  
ATOM    598  C   SER    42      85.915 107.760  95.035  1.00  0.00           C  
ATOM    599  O   SER    42      85.315 106.748  94.704  1.00  0.00           O  
ATOM    600  N   GLN    43      86.502 108.471  94.065  1.00  0.00           N  
ATOM    601  H   GLN    43      86.983 109.337  94.261  1.00  0.00           H  
ATOM    602  CA  GLN    43      86.202 108.206  92.650  1.00  0.00           C  
ATOM    603  HA  GLN    43      85.800 107.199  92.536  1.00  0.00           H  
ATOM    604  CB  GLN    43      85.035 109.198  92.247  1.00  0.00           C  
ATOM    605  HB2 GLN    43      84.064 108.939  92.669  1.00  0.00           H  
ATOM    606  HB3 GLN    43      85.444 110.128  92.642  1.00  0.00           H  
ATOM    607  CG  GLN    43      84.787 109.409  90.746  1.00  0.00           C  
ATOM    608  HG2 GLN    43      85.678 109.830  90.279  1.00  0.00           H  
ATOM    609  HG3 GLN    43      84.611 108.389  90.403  1.00  0.00           H  
ATOM    610  CD  GLN    43      83.606 110.312  90.355  1.00  0.00           C  
ATOM    611  OE1 GLN    43      82.899 110.986  91.162  1.00  0.00           O  
ATOM    612  NE2 GLN    43      83.318 110.312  89.073  1.00  0.00           N  
ATOM    613 HE21 GLN    43      84.094 110.015  88.498  1.00  0.00           H  
ATOM    614 HE22 GLN    43      82.541 110.824  88.681  1.00  0.00           H  
ATOM    615  C   GLN    43      87.480 108.473  91.834  1.00  0.00           C  
ATOM    616  O   GLN    43      88.147 109.490  92.064  1.00  0.00           O  
ATOM    617  N   SER    44      87.833 107.565  90.927  1.00  0.00           N  
ATOM    618  H   SER    44      87.335 106.687  90.921  1.00  0.00           H  
ATOM    619  CA  SER    44      88.934 107.681  89.889  1.00  0.00           C  
ATOM    620  HA  SER    44      89.821 108.162  90.303  1.00  0.00           H  
ATOM    621  CB  SER    44      89.416 106.353  89.298  1.00  0.00           C  
ATOM    622  HB2 SER    44      89.750 105.663  90.073  1.00  0.00           H  
ATOM    623  HB3 SER    44      88.587 105.904  88.750  1.00  0.00           H  
ATOM    624  OG  SER    44      90.604 106.649  88.421  1.00  0.00           O  
ATOM    625  HG  SER    44      91.240 105.931  88.448  1.00  0.00           H  
ATOM    626  C   SER    44      88.487 108.584  88.739  1.00  0.00           C  
ATOM    627  O   SER    44      87.458 108.275  88.070  1.00  0.00           O  
ATOM    628  N   THR    45      89.344 109.572  88.386  1.00  0.00           N  
ATOM    629  H   THR    45      90.212 109.590  88.902  1.00  0.00           H  
ATOM    630  CA  THR    45      89.123 110.497  87.287  1.00  0.00           C  
ATOM    631  HA  THR    45      88.307 110.142  86.658  1.00  0.00           H  
ATOM    632  CB  THR    45      88.958 111.915  87.753  1.00  0.00           C  
ATOM    633  HB  THR    45      88.728 112.508  86.868  1.00  0.00           H  
ATOM    634  CG2 THR    45      87.590 112.123  88.509  1.00  0.00           C  
ATOM    635 HG21 THR    45      86.848 111.854  87.757  1.00  0.00           H  
ATOM    636 HG22 THR    45      87.632 111.608  89.469  1.00  0.00           H  
ATOM    637 HG23 THR    45      87.444 113.143  88.864  1.00  0.00           H  
ATOM    638  OG1 THR    45      89.958 112.503  88.514  1.00  0.00           O  
ATOM    639  HG1 THR    45      90.039 112.066  89.365  1.00  0.00           H  
ATOM    640  C   THR    45      90.372 110.433  86.348  1.00  0.00           C  
ATOM    641  O   THR    45      90.509 111.143  85.378  1.00  0.00           O  
ATOM    642  N   ASP    46      91.241 109.330  86.568  1.00  0.00           N  
ATOM    643  H   ASP    46      91.106 108.642  87.295  1.00  0.00           H  
ATOM    644  CA  ASP    46      92.560 109.200  85.875  1.00  0.00           C  
ATOM    645  HA  ASP    46      92.366 109.185  84.803  1.00  0.00           H  
ATOM    646  CB  ASP    46      93.499 110.327  86.284  1.00  0.00           C  
ATOM    647  HB2 ASP    46      93.000 111.222  85.913  1.00  0.00           H  
ATOM    648  HB3 ASP    46      93.513 110.468  87.365  1.00  0.00           H  
ATOM    649  CG  ASP    46      94.872 110.256  85.737  1.00  0.00           C  
ATOM    650  OD1 ASP    46      95.752 111.059  86.207  1.00  0.00           O  
ATOM    651  OD2 ASP    46      95.121 109.370  84.964  1.00  0.00           O  
ATOM    652  C   ASP    46      93.129 107.835  86.314  1.00  0.00           C  
ATOM    653  O   ASP    46      93.438 107.634  87.477  1.00  0.00           O  
ATOM    654  N   THR    47      93.152 106.875  85.449  1.00  0.00           N  
ATOM    655  H   THR    47      92.791 107.014  84.516  1.00  0.00           H  
ATOM    656  CA  THR    47      93.565 105.467  85.787  1.00  0.00           C  
ATOM    657  HA  THR    47      93.381 105.209  86.830  1.00  0.00           H  
ATOM    658  CB  THR    47      92.829 104.417  84.944  1.00  0.00           C  
ATOM    659  HB  THR    47      93.023 103.425  85.353  1.00  0.00           H  
ATOM    660  CG2 THR    47      91.297 104.454  84.976  1.00  0.00           C  
ATOM    661 HG21 THR    47      90.814 105.379  84.660  1.00  0.00           H  
ATOM    662 HG22 THR    47      91.010 103.651  84.298  1.00  0.00           H  
ATOM    663 HG23 THR    47      91.115 104.212  86.023  1.00  0.00           H  
ATOM    664  OG1 THR    47      92.995 104.568  83.578  1.00  0.00           O  
ATOM    665  HG1 THR    47      93.037 103.637  83.349  1.00  0.00           H  
ATOM    666  C   THR    47      95.085 105.287  85.689  1.00  0.00           C  
ATOM    667  O   THR    47      95.616 104.283  86.101  1.00  0.00           O  
ATOM    668  N   SER    48      95.844 106.269  85.076  1.00  0.00           N  
ATOM    669  H   SER    48      95.477 107.182  84.848  1.00  0.00           H  
ATOM    670  CA  SER    48      97.260 106.025  84.714  1.00  0.00           C  
ATOM    671  HA  SER    48      97.337 105.226  83.976  1.00  0.00           H  
ATOM    672  CB  SER    48      97.648 107.248  83.828  1.00  0.00           C  
ATOM    673  HB2 SER    48      98.689 107.117  83.531  1.00  0.00           H  
ATOM    674  HB3 SER    48      97.062 107.284  82.910  1.00  0.00           H  
ATOM    675  OG  SER    48      97.622 108.539  84.496  1.00  0.00           O  
ATOM    676  HG  SER    48      96.695 108.777  84.574  1.00  0.00           H  
ATOM    677  C   SER    48      98.250 105.892  85.904  1.00  0.00           C  
ATOM    678  O   SER    48      97.866 106.206  87.024  1.00  0.00           O  
ATOM    679  N   GLY    49      99.500 105.541  85.667  1.00  0.00           N  
ATOM    680  H   GLY    49      99.787 105.452  84.703  1.00  0.00           H  
ATOM    681  CA  GLY    49     100.630 105.522  86.659  1.00  0.00           C  
ATOM    682  HA2 GLY    49     101.428 104.937  86.201  1.00  0.00           H  
ATOM    683  HA3 GLY    49     100.913 106.560  86.837  1.00  0.00           H  
ATOM    684  C   GLY    49     100.275 104.758  87.950  1.00  0.00           C  
ATOM    685  O   GLY    49      99.435 103.925  87.983  1.00  0.00           O  
ATOM    686  N   TYR    50     101.027 104.956  89.007  1.00  0.00           N  
ATOM    687  H   TYR    50     100.735 104.288  89.707  1.00  0.00           H  
ATOM    688  CA  TYR    50     102.236 105.682  89.315  1.00  0.00           C  
ATOM    689  HA  TYR    50     102.041 106.673  88.905  1.00  0.00           H  
ATOM    690  CB  TYR    50     102.485 105.656  90.811  1.00  0.00           C  
ATOM    691  HB2 TYR    50     101.558 105.874  91.343  1.00  0.00           H  
ATOM    692  HB3 TYR    50     102.725 104.638  91.119  1.00  0.00           H  
ATOM    693  CG  TYR    50     103.548 106.618  91.233  1.00  0.00           C  
ATOM    694  CD1 TYR    50     104.825 106.106  91.531  1.00  0.00           C  
ATOM    695  HD1 TYR    50     104.966 105.043  91.401  1.00  0.00           H  
ATOM    696  CE1 TYR    50     105.875 106.969  91.910  1.00  0.00           C  
ATOM    697  HE1 TYR    50     106.867 106.547  91.970  1.00  0.00           H  
ATOM    698  CZ  TYR    50     105.604 108.322  92.020  1.00  0.00           C  
ATOM    699  OH  TYR    50     106.613 109.186  92.412  1.00  0.00           O  
ATOM    700  HH  TYR    50     107.110 108.673  93.054  1.00  0.00           H  
ATOM    701  CE2 TYR    50     104.351 108.810  91.706  1.00  0.00           C  
ATOM    702  HE2 TYR    50     104.198 109.872  91.831  1.00  0.00           H  
ATOM    703  CD2 TYR    50     103.291 107.954  91.328  1.00  0.00           C  
ATOM    704  HD2 TYR    50     102.356 108.340  90.950  1.00  0.00           H  
ATOM    705  C   TYR    50     103.447 105.212  88.517  1.00  0.00           C  
ATOM    706  O   TYR    50     103.524 104.056  88.301  1.00  0.00           O  
ATOM    707  N   GLY    51     104.427 106.063  88.025  1.00  0.00           N  
ATOM    708  H   GLY    51     105.241 105.576  87.678  1.00  0.00           H  
ATOM    709  CA  GLY    51     104.522 107.474  88.216  1.00  0.00           C  
ATOM    710  HA2 GLY    51     103.739 108.005  87.674  1.00  0.00           H  
ATOM    711  HA3 GLY    51     104.473 107.713  89.278  1.00  0.00           H  
ATOM    712  C   GLY    51     105.812 108.054  87.733  1.00  0.00           C  
ATOM    713  O   GLY    51     106.882 107.440  87.908  1.00  0.00           O  
ATOM    714  N   GLN    52     105.766 109.319  87.249  1.00  0.00           N  
ATOM    715  H   GLN    52     104.867 109.735  87.050  1.00  0.00           H  
ATOM    716  CA  GLN    52     106.963 110.100  86.883  1.00  0.00           C  
ATOM    717  HA  GLN    52     106.626 111.081  86.550  1.00  0.00           H  
ATOM    718  CB  GLN    52     107.819 110.338  88.152  1.00  0.00           C  
ATOM    719  HB2 GLN    52     108.278 109.401  88.466  1.00  0.00           H  
ATOM    720  HB3 GLN    52     108.670 110.975  87.912  1.00  0.00           H  
ATOM    721  CG  GLN    52     107.108 111.008  89.332  1.00  0.00           C  
ATOM    722  HG2 GLN    52     106.449 111.779  88.934  1.00  0.00           H  
ATOM    723  HG3 GLN    52     106.441 110.330  89.866  1.00  0.00           H  
ATOM    724  CD  GLN    52     108.115 111.785  90.245  1.00  0.00           C  
ATOM    725  OE1 GLN    52     109.350 111.635  90.308  1.00  0.00           O  
ATOM    726  NE2 GLN    52     107.644 112.759  90.959  1.00  0.00           N  
ATOM    727 HE21 GLN    52     106.686 113.069  91.040  1.00  0.00           H  
ATOM    728 HE22 GLN    52     108.237 113.326  91.548  1.00  0.00           H  
ATOM    729  C   GLN    52     107.718 109.526  85.671  1.00  0.00           C  
ATOM    730  O   GLN    52     108.946 109.256  85.697  1.00  0.00           O  
ATOM    731  N   SER    53     107.082 109.379  84.498  1.00  0.00           N  
ATOM    732  H   SER    53     107.603 108.994  83.723  1.00  0.00           H  
ATOM    733  CA  SER    53     105.758 109.798  84.031  1.00  0.00           C  
ATOM    734  HA  SER    53     105.337 110.544  84.705  1.00  0.00           H  
ATOM    735  CB  SER    53     105.896 110.550  82.671  1.00  0.00           C  
ATOM    736  HB2 SER    53     104.956 110.968  82.310  1.00  0.00           H  
ATOM    737  HB3 SER    53     106.655 111.332  82.668  1.00  0.00           H  
ATOM    738  OG  SER    53     106.491 109.663  81.766  1.00  0.00           O  
ATOM    739  HG  SER    53     106.488 110.167  80.949  1.00  0.00           H  
ATOM    740  C   SER    53     104.684 108.712  83.872  1.00  0.00           C  
ATOM    741  O   SER    53     104.922 107.517  83.809  1.00  0.00           O  
ATOM    742  N   SER    54     103.390 109.111  83.925  1.00  0.00           N  
ATOM    743  H   SER    54     103.173 110.091  84.036  1.00  0.00           H  
ATOM    744  CA  SER    54     102.244 108.251  84.012  1.00  0.00           C  
ATOM    745  HA  SER    54     102.419 107.505  84.787  1.00  0.00           H  
ATOM    746  CB  SER    54     101.061 109.106  84.584  1.00  0.00           C  
ATOM    747  HB2 SER    54     100.826 109.955  83.942  1.00  0.00           H  
ATOM    748  HB3 SER    54     100.173 108.492  84.735  1.00  0.00           H  
ATOM    749  OG  SER    54     101.524 109.557  85.831  1.00  0.00           O  
ATOM    750  HG  SER    54     100.827 110.072  86.242  1.00  0.00           H  
ATOM    751  C   SER    54     101.838 107.520  82.737  1.00  0.00           C  
ATOM    752  O   SER    54     100.998 106.584  82.830  1.00  0.00           O  
ATOM    753  N   TYR    55     102.424 107.838  81.597  1.00  0.00           N  
ATOM    754  H   TYR    55     103.122 108.561  81.704  1.00  0.00           H  
ATOM    755  CA  TYR    55     102.024 107.434  80.241  1.00  0.00           C  
ATOM    756  HA  TYR    55     101.288 106.635  80.336  1.00  0.00           H  
ATOM    757  CB  TYR    55     101.460 108.637  79.464  1.00  0.00           C  
ATOM    758  HB2 TYR    55     102.234 109.380  79.268  1.00  0.00           H  
ATOM    759  HB3 TYR    55     101.110 108.281  78.495  1.00  0.00           H  
ATOM    760  CG  TYR    55     100.306 109.211  80.215  1.00  0.00           C  
ATOM    761  CD1 TYR    55     100.548 110.289  81.100  1.00  0.00           C  
ATOM    762  HD1 TYR    55     101.547 110.630  81.328  1.00  0.00           H  
ATOM    763  CE1 TYR    55      99.512 110.748  81.935  1.00  0.00           C  
ATOM    764  HE1 TYR    55      99.603 111.574  82.625  1.00  0.00           H  
ATOM    765  CZ  TYR    55      98.158 110.330  81.729  1.00  0.00           C  
ATOM    766  OH  TYR    55      97.206 110.952  82.431  1.00  0.00           O  
ATOM    767  HH  TYR    55      96.359 110.501  82.402  1.00  0.00           H  
ATOM    768  CE2 TYR    55      97.879 109.280  80.808  1.00  0.00           C  
ATOM    769  HE2 TYR    55      96.889 108.911  80.588  1.00  0.00           H  
ATOM    770  CD2 TYR    55      98.958 108.687  80.067  1.00  0.00           C  
ATOM    771  HD2 TYR    55      98.751 107.902  79.355  1.00  0.00           H  
ATOM    772  C   TYR    55     103.236 106.932  79.434  1.00  0.00           C  
ATOM    773  O   TYR    55     104.299 107.433  79.589  1.00  0.00           O  
ATOM    774  N   SER    56     103.130 105.901  78.577  1.00  0.00           N  
ATOM    775  H   SER    56     103.947 105.776  77.997  1.00  0.00           H  
ATOM    776  CA  SER    56     101.996 104.936  78.329  1.00  0.00           C  
ATOM    777  HA  SER    56     102.330 104.343  77.478  1.00  0.00           H  
ATOM    778  CB  SER    56     101.829 103.905  79.467  1.00  0.00           C  
ATOM    779  HB2 SER    56     101.669 104.487  80.374  1.00  0.00           H  
ATOM    780  HB3 SER    56     100.988 103.221  79.356  1.00  0.00           H  
ATOM    781  OG  SER    56     103.033 103.135  79.631  1.00  0.00           O  
ATOM    782  HG  SER    56     102.780 102.339  80.104  1.00  0.00           H  
ATOM    783  C   SER    56     100.675 105.537  77.828  1.00  0.00           C  
ATOM    784  O   SER    56      99.603 105.474  78.539  1.00  0.00           O  
ATOM    785  N   SER    57     100.611 106.099  76.644  1.00  0.00           N  
ATOM    786  H   SER    57      99.729 106.585  76.562  1.00  0.00           H  
ATOM    787  CA  SER    57     101.456 105.981  75.469  1.00  0.00           C  
ATOM    788  HA  SER    57     102.455 105.617  75.710  1.00  0.00           H  
ATOM    789  CB  SER    57     100.922 104.984  74.467  1.00  0.00           C  
ATOM    790  HB2 SER    57     101.533 105.167  73.582  1.00  0.00           H  
ATOM    791  HB3 SER    57     101.120 103.983  74.850  1.00  0.00           H  
ATOM    792  OG  SER    57      99.575 105.202  74.078  1.00  0.00           O  
ATOM    793  HG  SER    57      99.038 105.131  74.871  1.00  0.00           H  
ATOM    794  C   SER    57     101.614 107.337  74.633  1.00  0.00           C  
ATOM    795  O   SER    57     100.812 108.278  74.748  1.00  0.00           O  
ATOM    796  N   TYR    58     102.665 107.449  73.873  1.00  0.00           N  
ATOM    797  H   TYR    58     103.292 106.659  73.821  1.00  0.00           H  
ATOM    798  CA  TYR    58     102.964 108.610  73.043  1.00  0.00           C  
ATOM    799  HA  TYR    58     102.214 109.387  73.191  1.00  0.00           H  
ATOM    800  CB  TYR    58     104.265 109.276  73.487  1.00  0.00           C  
ATOM    801  HB2 TYR    58     105.113 108.592  73.503  1.00  0.00           H  
ATOM    802  HB3 TYR    58     104.447 110.087  72.781  1.00  0.00           H  
ATOM    803  CG  TYR    58     104.104 109.936  74.887  1.00  0.00           C  
ATOM    804  CD1 TYR    58     103.532 111.219  74.993  1.00  0.00           C  
ATOM    805  HD1 TYR    58     103.162 111.695  74.097  1.00  0.00           H  
ATOM    806  CE1 TYR    58     103.282 111.868  76.270  1.00  0.00           C  
ATOM    807  HE1 TYR    58     102.752 112.808  76.230  1.00  0.00           H  
ATOM    808  CZ  TYR    58     103.632 111.178  77.418  1.00  0.00           C  
ATOM    809  OH  TYR    58     103.338 111.805  78.625  1.00  0.00           O  
ATOM    810  HH  TYR    58     102.745 112.542  78.459  1.00  0.00           H  
ATOM    811  CE2 TYR    58     104.254 109.886  77.348  1.00  0.00           C  
ATOM    812  HE2 TYR    58     104.552 109.416  78.274  1.00  0.00           H  
ATOM    813  CD2 TYR    58     104.514 109.257  76.049  1.00  0.00           C  
ATOM    814  HD2 TYR    58     104.891 108.246  76.003  1.00  0.00           H  
ATOM    815  C   TYR    58     103.086 108.241  71.587  1.00  0.00           C  
ATOM    816  O   TYR    58     104.035 107.536  71.263  1.00  0.00           O  
ATOM    817  N   GLY    59     102.125 108.505  70.632  1.00  0.00           N  
ATOM    818  H   GLY    59     102.182 108.013  69.751  1.00  0.00           H  
ATOM    819  CA  GLY    59     100.965 109.370  70.862  1.00  0.00           C  
ATOM    820  HA2 GLY    59     100.399 109.301  69.932  1.00  0.00           H  
ATOM    821  HA3 GLY    59     100.448 109.035  71.762  1.00  0.00           H  
ATOM    822  C   GLY    59     101.209 110.899  71.000  1.00  0.00           C  
ATOM    823  O   GLY    59     102.350 111.328  71.034  1.00  0.00           O  
ATOM    824  N   GLN    60     100.278 111.764  71.327  1.00  0.00           N  
ATOM    825  H   GLN    60     100.547 112.690  71.628  1.00  0.00           H  
ATOM    826  CA  GLN    60      98.786 111.632  71.413  1.00  0.00           C  
ATOM    827  HA  GLN    60      98.467 110.625  71.142  1.00  0.00           H  
ATOM    828  CB  GLN    60      98.435 111.916  72.865  1.00  0.00           C  
ATOM    829  HB2 GLN    60      98.412 112.949  73.212  1.00  0.00           H  
ATOM    830  HB3 GLN    60      97.437 111.561  73.120  1.00  0.00           H  
ATOM    831  CG  GLN    60      99.265 111.107  73.937  1.00  0.00           C  
ATOM    832  HG2 GLN    60      99.169 110.040  73.737  1.00  0.00           H  
ATOM    833  HG3 GLN    60     100.329 111.323  73.845  1.00  0.00           H  
ATOM    834  CD  GLN    60      98.828 111.306  75.392  1.00  0.00           C  
ATOM    835  OE1 GLN    60      98.088 112.192  75.750  1.00  0.00           O  
ATOM    836  NE2 GLN    60      99.538 110.566  76.204  1.00  0.00           N  
ATOM    837 HE21 GLN    60     100.105 109.822  75.823  1.00  0.00           H  
ATOM    838 HE22 GLN    60      99.537 110.881  77.163  1.00  0.00           H  
ATOM    839  C   GLN    60      98.029 112.792  70.568  1.00  0.00           C  
ATOM    840  O   GLN    60      98.515 113.909  70.419  1.00  0.00           O  
ATOM    841  N   SER    61      96.874 112.442  70.040  1.00  0.00           N  
ATOM    842  H   SER    61      96.313 111.631  70.259  1.00  0.00           H  
ATOM    843  CA  SER    61      96.188 113.360  69.134  1.00  0.00           C  
ATOM    844  HA  SER    61      96.936 114.052  68.747  1.00  0.00           H  
ATOM    845  CB  SER    61      95.671 112.553  67.964  1.00  0.00           C  
ATOM    846  HB2 SER    61      95.409 113.234  67.154  1.00  0.00           H  
ATOM    847  HB3 SER    61      96.408 111.797  67.694  1.00  0.00           H  
ATOM    848  OG  SER    61      94.386 111.997  68.217  1.00  0.00           O  
ATOM    849  HG  SER    61      94.151 111.308  67.591  1.00  0.00           H  
ATOM    850  C   SER    61      95.079 114.202  69.827  1.00  0.00           C  
ATOM    851  O   SER    61      94.705 113.991  70.982  1.00  0.00           O  
ATOM    852  N   GLN    62      94.590 115.170  69.128  1.00  0.00           N  
ATOM    853  H   GLN    62      94.962 115.331  68.202  1.00  0.00           H  
ATOM    854  CA  GLN    62      93.376 115.869  69.584  1.00  0.00           C  
ATOM    855  HA  GLN    62      93.429 116.183  70.626  1.00  0.00           H  
ATOM    856  CB  GLN    62      93.252 117.199  68.815  1.00  0.00           C  
ATOM    857  HB2 GLN    62      93.329 117.003  67.746  1.00  0.00           H  
ATOM    858  HB3 GLN    62      92.336 117.748  69.035  1.00  0.00           H  
ATOM    859  CG  GLN    62      94.414 118.143  69.092  1.00  0.00           C  
ATOM    860  HG2 GLN    62      95.394 117.692  68.939  1.00  0.00           H  
ATOM    861  HG3 GLN    62      94.400 118.967  68.378  1.00  0.00           H  
ATOM    862  CD  GLN    62      94.444 118.817  70.413  1.00  0.00           C  
ATOM    863  OE1 GLN    62      93.944 118.389  71.431  1.00  0.00           O  
ATOM    864  NE2 GLN    62      95.259 119.824  70.590  1.00  0.00           N  
ATOM    865 HE21 GLN    62      95.444 120.125  71.536  1.00  0.00           H  
ATOM    866 HE22 GLN    62      95.908 120.068  69.855  1.00  0.00           H  
ATOM    867  C   GLN    62      92.058 115.038  69.550  1.00  0.00           C  
ATOM    868  O   GLN    62      91.119 115.421  70.216  1.00  0.00           O  
ATOM    869  N   ASN    63      92.030 113.990  68.734  1.00  0.00           N  
ATOM    870  H   ASN    63      92.821 113.923  68.109  1.00  0.00           H  
ATOM    871  CA  ASN    63      90.895 113.092  68.687  1.00  0.00           C  
ATOM    872  HA  ASN    63      90.029 113.718  68.903  1.00  0.00           H  
ATOM    873  CB  ASN    63      90.660 112.466  67.292  1.00  0.00           C  
ATOM    874  HB2 ASN    63      90.744 113.203  66.494  1.00  0.00           H  
ATOM    875  HB3 ASN    63      91.559 111.883  67.089  1.00  0.00           H  
ATOM    876  CG  ASN    63      89.397 111.722  67.193  1.00  0.00           C  
ATOM    877  OD1 ASN    63      88.284 112.208  67.305  1.00  0.00           O  
ATOM    878  ND2 ASN    63      89.371 110.376  66.959  1.00  0.00           N  
ATOM    879 HD21 ASN    63      88.455 110.069  66.666  1.00  0.00           H  
ATOM    880 HD22 ASN    63      90.284 109.943  66.931  1.00  0.00           H  
ATOM    881  C   ASN    63      90.970 112.000  69.754  1.00  0.00           C  
ATOM    882  O   ASN    63      89.926 111.572  70.148  1.00  0.00           O  
ATOM    883  N   THR    64      92.208 111.591  70.094  1.00  0.00           N  
ATOM    884  H   THR    64      92.995 111.989  69.601  1.00  0.00           H  
ATOM    885  CA  THR    64      92.451 110.782  71.305  1.00  0.00           C  
ATOM    886  HA  THR    64      91.687 110.894  72.075  1.00  0.00           H  
ATOM    887  CB  THR    64      92.555 109.298  71.032  1.00  0.00           C  
ATOM    888  HB  THR    64      93.466 109.101  70.466  1.00  0.00           H  
ATOM    889  CG2 THR    64      92.758 108.471  72.310  1.00  0.00           C  
ATOM    890 HG21 THR    64      93.664 108.791  72.825  1.00  0.00           H  
ATOM    891 HG22 THR    64      91.996 108.673  73.064  1.00  0.00           H  
ATOM    892 HG23 THR    64      92.823 107.412  72.061  1.00  0.00           H  
ATOM    893  OG1 THR    64      91.406 108.863  70.372  1.00  0.00           O  
ATOM    894  HG1 THR    64      91.308 109.365  69.560  1.00  0.00           H  
ATOM    895  C   THR    64      93.725 111.297  72.032  1.00  0.00           C  
ATOM    896  O   THR    64      94.815 110.931  71.553  1.00  0.00           O  
ATOM    897  N   GLY    65      93.636 111.977  73.165  1.00  0.00           N  
ATOM    898  H   GLY    65      94.478 112.227  73.663  1.00  0.00           H  
ATOM    899  CA  GLY    65      92.488 112.333  73.893  1.00  0.00           C  
ATOM    900  HA2 GLY    65      91.896 111.439  74.087  1.00  0.00           H  
ATOM    901  HA3 GLY    65      92.758 112.887  74.792  1.00  0.00           H  
ATOM    902  C   GLY    65      91.640 113.360  73.118  1.00  0.00           C  
ATOM    903  O   GLY    65      92.197 114.399  72.749  1.00  0.00           O  
ATOM    904  N   TYR    66      90.327 113.103  73.033  1.00  0.00           N  
ATOM    905  H   TYR    66      90.009 112.227  73.422  1.00  0.00           H  
ATOM    906  CA  TYR    66      89.312 114.124  72.551  1.00  0.00           C  
ATOM    907  HA  TYR    66      89.487 114.326  71.494  1.00  0.00           H  
ATOM    908  CB  TYR    66      87.938 113.513  72.564  1.00  0.00           C  
ATOM    909  HB2 TYR    66      88.051 112.478  72.240  1.00  0.00           H  
ATOM    910  HB3 TYR    66      87.751 113.520  73.638  1.00  0.00           H  
ATOM    911  CG  TYR    66      86.919 114.257  71.764  1.00  0.00           C  
ATOM    912  CD1 TYR    66      87.090 114.427  70.367  1.00  0.00           C  
ATOM    913  HD1 TYR    66      87.858 113.904  69.816  1.00  0.00           H  
ATOM    914  CE1 TYR    66      86.189 115.216  69.590  1.00  0.00           C  
ATOM    915  HE1 TYR    66      86.369 115.434  68.548  1.00  0.00           H  
ATOM    916  CZ  TYR    66      85.024 115.727  70.254  1.00  0.00           C  
ATOM    917  OH  TYR    66      84.199 116.570  69.565  1.00  0.00           O  
ATOM    918  HH  TYR    66      83.597 116.900  70.236  1.00  0.00           H  
ATOM    919  CE2 TYR    66      84.883 115.536  71.631  1.00  0.00           C  
ATOM    920  HE2 TYR    66      84.083 115.990  72.196  1.00  0.00           H  
ATOM    921  CD2 TYR    66      85.822 114.823  72.347  1.00  0.00           C  
ATOM    922  HD2 TYR    66      85.761 114.674  73.415  1.00  0.00           H  
ATOM    923  C   TYR    66      89.312 115.547  73.247  1.00  0.00           C  
ATOM    924  O   TYR    66      88.552 115.938  74.211  1.00  0.00           O  
ATOM    925  N   GLY    67      90.177 116.507  72.746  1.00  0.00           N  
ATOM    926  H   GLY    67      90.692 116.176  71.943  1.00  0.00           H  
ATOM    927  CA  GLY    67      90.274 117.954  73.044  1.00  0.00           C  
ATOM    928  HA2 GLY    67      89.673 118.087  73.944  1.00  0.00           H  
ATOM    929  HA3 GLY    67      91.308 118.198  73.288  1.00  0.00           H  
ATOM    930  C   GLY    67      89.811 118.923  71.919  1.00  0.00           C  
ATOM    931  O   GLY    67      88.625 119.085  71.686  1.00  0.00           O  
ATOM    932  N   THR    68      90.741 119.556  71.185  1.00  0.00           N  
ATOM    933  H   THR    68      91.718 119.334  71.309  1.00  0.00           H  
ATOM    934  CA  THR    68      90.351 120.592  70.211  1.00  0.00           C  
ATOM    935  HA  THR    68      89.455 121.160  70.460  1.00  0.00           H  
ATOM    936  CB  THR    68      91.365 121.723  70.270  1.00  0.00           C  
ATOM    937  HB  THR    68      92.423 121.484  70.160  1.00  0.00           H  
ATOM    938  CG2 THR    68      91.055 122.743  69.136  1.00  0.00           C  
ATOM    939 HG21 THR    68      89.980 122.922  69.118  1.00  0.00           H  
ATOM    940 HG22 THR    68      91.686 123.628  69.231  1.00  0.00           H  
ATOM    941 HG23 THR    68      91.419 122.349  68.187  1.00  0.00           H  
ATOM    942  OG1 THR    68      91.181 122.404  71.537  1.00  0.00           O  
ATOM    943  HG1 THR    68      91.595 121.948  72.273  1.00  0.00           H  
ATOM    944  C   THR    68      90.145 119.943  68.871  1.00  0.00           C  
ATOM    945  O   THR    68      91.028 119.616  68.063  1.00  0.00           O  
ATOM    946  N   GLN    69      88.949 119.442  68.602  1.00  0.00           N  
ATOM    947  H   GLN    69      88.210 119.714  69.235  1.00  0.00           H  
ATOM    948  CA  GLN    69      88.594 118.512  67.510  1.00  0.00           C  
ATOM    949  HA  GLN    69      89.372 118.570  66.748  1.00  0.00           H  
ATOM    950  CB  GLN    69      88.741 117.103  68.065  1.00  0.00           C  
ATOM    951  HB2 GLN    69      89.739 116.825  68.405  1.00  0.00           H  
ATOM    952  HB3 GLN    69      88.004 117.034  68.865  1.00  0.00           H  
ATOM    953  CG  GLN    69      88.428 115.903  67.057  1.00  0.00           C  
ATOM    954  HG2 GLN    69      88.530 114.893  67.455  1.00  0.00           H  
ATOM    955  HG3 GLN    69      87.401 116.026  66.713  1.00  0.00           H  
ATOM    956  CD  GLN    69      89.302 115.807  65.827  1.00  0.00           C  
ATOM    957  OE1 GLN    69      90.455 116.155  65.858  1.00  0.00           O  
ATOM    958  NE2 GLN    69      88.853 115.178  64.729  1.00  0.00           N  
ATOM    959 HE21 GLN    69      87.991 114.667  64.855  1.00  0.00           H  
ATOM    960 HE22 GLN    69      89.504 114.915  64.002  1.00  0.00           H  
ATOM    961  C   GLN    69      87.200 118.781  66.929  1.00  0.00           C  
ATOM    962  O   GLN    69      86.243 119.236  67.611  1.00  0.00           O  
ATOM    963  N   SER    70      86.934 118.492  65.645  1.00  0.00           N  
ATOM    964  H   SER    70      87.725 118.219  65.079  1.00  0.00           H  
ATOM    965  CA  SER    70      85.592 118.650  65.041  1.00  0.00           C  
ATOM    966  HA  SER    70      84.819 118.409  65.771  1.00  0.00           H  
ATOM    967  CB  SER    70      85.463 120.121  64.719  1.00  0.00           C  
ATOM    968  HB2 SER    70      85.579 120.729  65.616  1.00  0.00           H  
ATOM    969  HB3 SER    70      86.208 120.474  64.005  1.00  0.00           H  
ATOM    970  OG  SER    70      84.240 120.456  64.219  1.00  0.00           O  
ATOM    971  HG  SER    70      84.414 121.297  63.790  1.00  0.00           H  
ATOM    972  C   SER    70      85.362 117.727  63.779  1.00  0.00           C  
ATOM    973  O   SER    70      86.332 117.087  63.325  1.00  0.00           O  
ATOM    974  N   THR    71      84.167 117.652  63.237  1.00  0.00           N  
ATOM    975  H   THR    71      83.428 118.201  63.652  1.00  0.00           H  
ATOM    976  CA  THR    71      83.849 116.737  62.107  1.00  0.00           C  
ATOM    977  HA  THR    71      84.536 116.842  61.268  1.00  0.00           H  
ATOM    978  CB  THR    71      84.019 115.301  62.498  1.00  0.00           C  
ATOM    979  HB  THR    71      85.044 115.187  62.850  1.00  0.00           H  
ATOM    980  CG2 THR    71      83.172 114.869  63.710  1.00  0.00           C  
ATOM    981 HG21 THR    71      83.555 113.921  64.088  1.00  0.00           H  
ATOM    982 HG22 THR    71      83.322 115.544  64.553  1.00  0.00           H  
ATOM    983 HG23 THR    71      82.106 114.745  63.522  1.00  0.00           H  
ATOM    984  OG1 THR    71      83.856 114.471  61.314  1.00  0.00           O  
ATOM    985  HG1 THR    71      84.757 114.255  61.062  1.00  0.00           H  
ATOM    986  C   THR    71      82.395 117.055  61.562  1.00  0.00           C  
ATOM    987  O   THR    71      81.548 117.473  62.413  1.00  0.00           O  
ATOM    988  N   PRO    72      82.103 117.012  60.226  1.00  0.00           N  
ATOM    989  CD  PRO    72      82.999 116.740  59.070  1.00  0.00           C  
ATOM    990  HD2 PRO    72      83.157 115.662  59.087  1.00  0.00           H  
ATOM    991  HD3 PRO    72      83.945 117.276  59.145  1.00  0.00           H  
ATOM    992  CG  PRO    72      82.277 117.099  57.784  1.00  0.00           C  
ATOM    993  HG2 PRO    72      82.556 116.403  56.993  1.00  0.00           H  
ATOM    994  HG3 PRO    72      82.353 118.160  57.547  1.00  0.00           H  
ATOM    995  CB  PRO    72      80.794 116.954  58.171  1.00  0.00           C  
ATOM    996  HB2 PRO    72      80.503 115.904  58.143  1.00  0.00           H  
ATOM    997  HB3 PRO    72      80.144 117.531  57.513  1.00  0.00           H  
ATOM    998  CA  PRO    72      80.862 117.430  59.580  1.00  0.00           C  
ATOM    999  HA  PRO    72      80.906 118.519  59.581  1.00  0.00           H  
ATOM   1000  C   PRO    72      79.626 117.008  60.413  1.00  0.00           C  
ATOM   1001  O   PRO    72      79.576 115.835  60.815  1.00  0.00           O  
ATOM   1002  N   GLN    73      78.690 117.912  60.673  1.00  0.00           N  
ATOM   1003  H   GLN    73      78.760 118.810  60.216  1.00  0.00           H  
ATOM   1004  CA  GLN    73      77.586 117.648  61.648  1.00  0.00           C  
ATOM   1005  HA  GLN    73      77.954 117.056  62.485  1.00  0.00           H  
ATOM   1006  CB  GLN    73      77.116 118.897  62.275  1.00  0.00           C  
ATOM   1007  HB2 GLN    73      76.322 118.654  62.982  1.00  0.00           H  
ATOM   1008  HB3 GLN    73      77.913 119.384  62.837  1.00  0.00           H  
ATOM   1009  CG  GLN    73      76.515 119.933  61.304  1.00  0.00           C  
ATOM   1010  HG2 GLN    73      76.767 119.610  60.294  1.00  0.00           H  
ATOM   1011  HG3 GLN    73      75.426 119.967  61.327  1.00  0.00           H  
ATOM   1012  CD  GLN    73      76.994 121.377  61.533  1.00  0.00           C  
ATOM   1013  OE1 GLN    73      77.787 121.807  60.747  1.00  0.00           O  
ATOM   1014  NE2 GLN    73      76.716 121.918  62.721  1.00  0.00           N  
ATOM   1015 HE21 GLN    73      76.068 121.445  63.335  1.00  0.00           H  
ATOM   1016 HE22 GLN    73      77.143 122.800  62.966  1.00  0.00           H  
ATOM   1017  C   GLN    73      76.447 116.876  60.926  1.00  0.00           C  
ATOM   1018  O   GLN    73      76.092 117.177  59.804  1.00  0.00           O  
ATOM   1019  N   GLY    74      75.834 115.919  61.654  1.00  0.00           N  
ATOM   1020  H   GLY    74      76.035 115.918  62.644  1.00  0.00           H  
ATOM   1021  CA  GLY    74      74.637 115.208  61.187  1.00  0.00           C  
ATOM   1022  HA2 GLY    74      74.305 115.839  60.362  1.00  0.00           H  
ATOM   1023  HA3 GLY    74      74.891 114.211  60.829  1.00  0.00           H  
ATOM   1024  C   GLY    74      73.402 115.035  62.132  1.00  0.00           C  
ATOM   1025  O   GLY    74      73.386 115.534  63.262  1.00  0.00           O  
ATOM   1026  N   TYR    75      72.426 114.287  61.714  1.00  0.00           N  
ATOM   1027  H   TYR    75      72.556 113.701  60.901  1.00  0.00           H  
ATOM   1028  CA  TYR    75      71.236 114.232  62.442  1.00  0.00           C  
ATOM   1029  HA  TYR    75      71.054 115.297  62.588  1.00  0.00           H  
ATOM   1030  CB  TYR    75      70.045 113.663  61.611  1.00  0.00           C  
ATOM   1031  HB2 TYR    75      69.881 112.601  61.791  1.00  0.00           H  
ATOM   1032  HB3 TYR    75      69.085 113.970  62.027  1.00  0.00           H  
ATOM   1033  CG  TYR    75      70.048 114.021  60.135  1.00  0.00           C  
ATOM   1034  CD1 TYR    75      70.056 112.875  59.258  1.00  0.00           C  
ATOM   1035  HD1 TYR    75      70.000 111.896  59.710  1.00  0.00           H  
ATOM   1036  CE1 TYR    75      70.123 113.129  57.875  1.00  0.00           C  
ATOM   1037  HE1 TYR    75      70.050 112.302  57.185  1.00  0.00           H  
ATOM   1038  CZ  TYR    75      70.013 114.442  57.391  1.00  0.00           C  
ATOM   1039  OH  TYR    75      69.832 114.627  56.019  1.00  0.00           O  
ATOM   1040  HH  TYR    75      69.640 115.550  55.842  1.00  0.00           H  
ATOM   1041  CE2 TYR    75      69.888 115.585  58.254  1.00  0.00           C  
ATOM   1042  HE2 TYR    75      69.682 116.595  57.933  1.00  0.00           H  
ATOM   1043  CD2 TYR    75      69.994 115.364  59.653  1.00  0.00           C  
ATOM   1044  HD2 TYR    75      69.897 116.168  60.368  1.00  0.00           H  
ATOM   1045  C   TYR    75      71.295 113.381  63.736  1.00  0.00           C  
ATOM   1046  O   TYR    75      70.515 113.562  64.676  1.00  0.00           O  
ATOM   1047  N   GLY    76      72.184 112.367  63.747  1.00  0.00           N  
ATOM   1048  H   GLY    76      72.872 112.318  63.009  1.00  0.00           H  
ATOM   1049  CA  GLY    76      72.180 111.405  64.894  1.00  0.00           C  
ATOM   1050  HA2 GLY    76      73.062 110.770  64.821  1.00  0.00           H  
ATOM   1051  HA3 GLY    76      72.185 111.909  65.861  1.00  0.00           H  
ATOM   1052  C   GLY    76      71.032 110.409  64.987  1.00  0.00           C  
ATOM   1053  O   GLY    76      70.249 110.309  64.065  1.00  0.00           O  
ATOM   1054  N   SER    77      71.099 109.567  66.004  1.00  0.00           N  
ATOM   1055  H   SER    77      71.772 109.841  66.706  1.00  0.00           H  
ATOM   1056  CA  SER    77      70.121 108.462  66.263  1.00  0.00           C  
ATOM   1057  HA  SER    77      70.444 107.509  65.842  1.00  0.00           H  
ATOM   1058  CB  SER    77      70.343 108.254  67.797  1.00  0.00           C  
ATOM   1059  HB2 SER    77      71.329 107.835  68.001  1.00  0.00           H  
ATOM   1060  HB3 SER    77      70.259 109.217  68.300  1.00  0.00           H  
ATOM   1061  OG  SER    77      69.340 107.398  68.303  1.00  0.00           O  
ATOM   1062  HG  SER    77      69.785 106.607  68.617  1.00  0.00           H  
ATOM   1063  C   SER    77      68.627 108.709  65.924  1.00  0.00           C  
ATOM   1064  O   SER    77      68.123 109.810  66.066  1.00  0.00           O  
ATOM   1065  N   THR    78      67.985 107.771  65.287  1.00  0.00           N  
ATOM   1066  H   THR    78      67.048 108.004  64.990  1.00  0.00           H  
ATOM   1067  CA  THR    78      68.378 106.410  64.681  1.00  0.00           C  
ATOM   1068  HA  THR    78      69.364 106.520  64.228  1.00  0.00           H  
ATOM   1069  CB  THR    78      68.587 105.349  65.767  1.00  0.00           C  
ATOM   1070  HB  THR    78      69.225 105.866  66.483  1.00  0.00           H  
ATOM   1071  CG2 THR    78      67.437 104.876  66.501  1.00  0.00           C  
ATOM   1072 HG21 THR    78      66.712 104.378  65.857  1.00  0.00           H  
ATOM   1073 HG22 THR    78      67.795 104.219  67.294  1.00  0.00           H  
ATOM   1074 HG23 THR    78      66.938 105.787  66.830  1.00  0.00           H  
ATOM   1075  OG1 THR    78      69.164 104.215  65.198  1.00  0.00           O  
ATOM   1076  HG1 THR    78      70.039 104.076  65.568  1.00  0.00           H  
ATOM   1077  C   THR    78      67.371 105.952  63.656  1.00  0.00           C  
ATOM   1078  O   THR    78      66.208 105.939  63.810  1.00  0.00           O  
ATOM   1079  N   GLY    79      67.970 105.385  62.631  1.00  0.00           N  
ATOM   1080  H   GLY    79      68.949 105.539  62.439  1.00  0.00           H  
ATOM   1081  CA  GLY    79      67.237 104.626  61.661  1.00  0.00           C  
ATOM   1082  HA2 GLY    79      66.317 105.185  61.491  1.00  0.00           H  
ATOM   1083  HA3 GLY    79      67.800 104.682  60.730  1.00  0.00           H  
ATOM   1084  C   GLY    79      66.973 103.154  62.091  1.00  0.00           C  
ATOM   1085  O   GLY    79      66.776 102.871  63.275  1.00  0.00           O  
ATOM   1086  N   GLY    80      67.018 102.214  61.174  1.00  0.00           N  
ATOM   1087  H   GLY    80      66.797 101.321  61.590  1.00  0.00           H  
ATOM   1088  CA  GLY    80      67.129 102.400  59.702  1.00  0.00           C  
ATOM   1089  HA2 GLY    80      68.006 102.997  59.449  1.00  0.00           H  
ATOM   1090  HA3 GLY    80      67.281 101.413  59.265  1.00  0.00           H  
ATOM   1091  C   GLY    80      65.877 103.108  59.055  1.00  0.00           C  
ATOM   1092  O   GLY    80      64.959 103.544  59.739  1.00  0.00           O  
ATOM   1093  N   TYR    81      65.985 103.209  57.721  1.00  0.00           N  
ATOM   1094  H   TYR    81      66.851 102.880  57.319  1.00  0.00           H  
ATOM   1095  CA  TYR    81      65.252 104.322  56.981  1.00  0.00           C  
ATOM   1096  HA  TYR    81      64.494 104.763  57.629  1.00  0.00           H  
ATOM   1097  CB  TYR    81      66.142 105.502  56.677  1.00  0.00           C  
ATOM   1098  HB2 TYR    81      67.012 105.154  56.120  1.00  0.00           H  
ATOM   1099  HB3 TYR    81      65.602 106.117  55.957  1.00  0.00           H  
ATOM   1100  CG  TYR    81      66.608 106.413  57.770  1.00  0.00           C  
ATOM   1101  CD1 TYR    81      65.706 107.350  58.262  1.00  0.00           C  
ATOM   1102  HD1 TYR    81      64.708 107.312  57.851  1.00  0.00           H  
ATOM   1103  CE1 TYR    81      66.042 108.059  59.396  1.00  0.00           C  
ATOM   1104  HE1 TYR    81      65.217 108.579  59.860  1.00  0.00           H  
ATOM   1105  CZ  TYR    81      67.353 107.902  59.987  1.00  0.00           C  
ATOM   1106  OH  TYR    81      67.547 108.512  61.152  1.00  0.00           O  
ATOM   1107  HH  TYR    81      68.469 108.704  61.335  1.00  0.00           H  
ATOM   1108  CE2 TYR    81      68.297 107.078  59.336  1.00  0.00           C  
ATOM   1109  HE2 TYR    81      69.317 107.114  59.692  1.00  0.00           H  
ATOM   1110  CD2 TYR    81      67.902 106.246  58.222  1.00  0.00           C  
ATOM   1111  HD2 TYR    81      68.574 105.491  57.841  1.00  0.00           H  
ATOM   1112  C   TYR    81      64.699 103.772  55.599  1.00  0.00           C  
ATOM   1113  O   TYR    81      65.589 103.244  54.879  1.00  0.00           O  
ATOM   1114  N   GLY    82      63.429 103.718  55.304  1.00  0.00           N  
ATOM   1115  H   GLY    82      63.254 103.437  54.350  1.00  0.00           H  
ATOM   1116  CA  GLY    82      62.271 103.997  56.083  1.00  0.00           C  
ATOM   1117  HA2 GLY    82      62.461 103.476  57.021  1.00  0.00           H  
ATOM   1118  HA3 GLY    82      62.243 105.084  56.167  1.00  0.00           H  
ATOM   1119  C   GLY    82      60.954 103.657  55.517  1.00  0.00           C  
ATOM   1120  O   GLY    82      60.876 102.954  54.518  1.00  0.00           O  
ATOM   1121  N   SER    83      59.853 104.095  56.128  1.00  0.00           N  
ATOM   1122  H   SER    83      60.117 104.594  56.965  1.00  0.00           H  
ATOM   1123  CA  SER    83      58.467 103.887  55.737  1.00  0.00           C  
ATOM   1124  HA  SER    83      58.435 102.807  55.595  1.00  0.00           H  
ATOM   1125  CB  SER    83      57.642 104.082  56.951  1.00  0.00           C  
ATOM   1126  HB2 SER    83      58.035 103.524  57.800  1.00  0.00           H  
ATOM   1127  HB3 SER    83      57.590 105.144  57.193  1.00  0.00           H  
ATOM   1128  OG  SER    83      56.326 103.710  56.717  1.00  0.00           O  
ATOM   1129  HG  SER    83      56.258 102.754  56.659  1.00  0.00           H  
ATOM   1130  C   SER    83      58.103 104.680  54.499  1.00  0.00           C  
ATOM   1131  O   SER    83      58.579 105.873  54.372  1.00  0.00           O  
ATOM   1132  N   SER    84      57.275 104.275  53.519  1.00  0.00           N  
ATOM   1133  H   SER    84      57.086 104.850  52.710  1.00  0.00           H  
ATOM   1134  CA  SER    84      56.675 102.966  53.493  1.00  0.00           C  
ATOM   1135  HA  SER    84      56.113 102.755  54.402  1.00  0.00           H  
ATOM   1136  CB  SER    84      55.717 102.878  52.342  1.00  0.00           C  
ATOM   1137  HB2 SER    84      54.913 103.609  52.427  1.00  0.00           H  
ATOM   1138  HB3 SER    84      56.155 103.033  51.356  1.00  0.00           H  
ATOM   1139  OG  SER    84      55.115 101.598  52.440  1.00  0.00           O  
ATOM   1140  HG  SER    84      54.523 101.629  53.195  1.00  0.00           H  
ATOM   1141  C   SER    84      57.643 101.776  53.429  1.00  0.00           C  
ATOM   1142  O   SER    84      58.554 101.801  52.581  1.00  0.00           O  
ATOM   1143  N   GLN    85      57.575 100.708  54.255  1.00  0.00           N  
ATOM   1144  H   GLN    85      56.889 100.826  54.987  1.00  0.00           H  
ATOM   1145  CA  GLN    85      58.234  99.427  54.062  1.00  0.00           C  
ATOM   1146  HA  GLN    85      59.201  99.560  53.576  1.00  0.00           H  
ATOM   1147  CB  GLN    85      58.385  98.824  55.532  1.00  0.00           C  
ATOM   1148  HB2 GLN    85      58.939  99.567  56.107  1.00  0.00           H  
ATOM   1149  HB3 GLN    85      57.395  98.684  55.965  1.00  0.00           H  
ATOM   1150  CG  GLN    85      59.226  97.535  55.641  1.00  0.00           C  
ATOM   1151  HG2 GLN    85      58.577  96.679  55.458  1.00  0.00           H  
ATOM   1152  HG3 GLN    85      60.026  97.569  54.901  1.00  0.00           H  
ATOM   1153  CD  GLN    85      59.573  97.187  57.112  1.00  0.00           C  
ATOM   1154  OE1 GLN    85      59.018  97.722  58.085  1.00  0.00           O  
ATOM   1155  NE2 GLN    85      60.518  96.379  57.343  1.00  0.00           N  
ATOM   1156 HE21 GLN    85      60.687  96.054  58.284  1.00  0.00           H  
ATOM   1157 HE22 GLN    85      60.870  95.834  56.568  1.00  0.00           H  
ATOM   1158  C   GLN    85      57.503  98.502  53.074  1.00  0.00           C  
ATOM   1159  O   GLN    85      58.042  97.507  52.773  1.00  0.00           O  
ATOM   1160  N   SER    86      56.364  98.820  52.497  1.00  0.00           N  
ATOM   1161  H   SER    86      56.184  99.810  52.586  1.00  0.00           H  
ATOM   1162  CA  SER    86      55.474  98.063  51.596  1.00  0.00           C  
ATOM   1163  HA  SER    86      54.444  98.412  51.530  1.00  0.00           H  
ATOM   1164  CB  SER    86      56.047  98.095  50.164  1.00  0.00           C  
ATOM   1165  HB2 SER    86      57.042  97.652  50.107  1.00  0.00           H  
ATOM   1166  HB3 SER    86      55.362  97.482  49.577  1.00  0.00           H  
ATOM   1167  OG  SER    86      56.172  99.412  49.667  1.00  0.00           O  
ATOM   1168  HG  SER    86      57.041  99.719  49.935  1.00  0.00           H  
ATOM   1169  C   SER    86      55.265  96.619  51.976  1.00  0.00           C  
ATOM   1170  O   SER    86      55.311  95.654  51.248  1.00  0.00           O  
ATOM   1171  N   SER    87      54.976  96.375  53.279  1.00  0.00           N  
ATOM   1172  H   SER    87      54.667  97.186  53.794  1.00  0.00           H  
ATOM   1173  CA  SER    87      54.858  95.121  53.897  1.00  0.00           C  
ATOM   1174  HA  SER    87      55.820  94.619  53.787  1.00  0.00           H  
ATOM   1175  CB  SER    87      54.314  95.216  55.338  1.00  0.00           C  
ATOM   1176  HB2 SER    87      53.363  95.747  55.373  1.00  0.00           H  
ATOM   1177  HB3 SER    87      54.347  94.195  55.717  1.00  0.00           H  
ATOM   1178  OG  SER    87      55.235  95.955  56.224  1.00  0.00           O  
ATOM   1179  HG  SER    87      55.136  96.878  55.980  1.00  0.00           H  
ATOM   1180  C   SER    87      53.705  94.362  53.182  1.00  0.00           C  
ATOM   1181  O   SER    87      52.724  94.938  52.678  1.00  0.00           O  
ATOM   1182  N   GLN    88      53.710  93.041  53.112  1.00  0.00           N  
ATOM   1183  H   GLN    88      54.422  92.553  53.637  1.00  0.00           H  
ATOM   1184  CA  GLN    88      52.798  92.153  52.380  1.00  0.00           C  
ATOM   1185  HA  GLN    88      51.921  92.704  52.040  1.00  0.00           H  
ATOM   1186  CB  GLN    88      53.488  91.488  51.228  1.00  0.00           C  
ATOM   1187  HB2 GLN    88      54.374  91.061  51.699  1.00  0.00           H  
ATOM   1188  HB3 GLN    88      52.805  90.776  50.764  1.00  0.00           H  
ATOM   1189  CG  GLN    88      53.859  92.512  50.113  1.00  0.00           C  
ATOM   1190  HG2 GLN    88      52.942  93.046  49.864  1.00  0.00           H  
ATOM   1191  HG3 GLN    88      54.550  93.303  50.406  1.00  0.00           H  
ATOM   1192  CD  GLN    88      54.464  91.748  48.953  1.00  0.00           C  
ATOM   1193  OE1 GLN    88      55.452  91.086  49.144  1.00  0.00           O  
ATOM   1194  NE2 GLN    88      53.902  91.725  47.763  1.00  0.00           N  
ATOM   1195 HE21 GLN    88      52.938  92.025  47.727  1.00  0.00           H  
ATOM   1196 HE22 GLN    88      54.282  91.082  47.083  1.00  0.00           H  
ATOM   1197  C   GLN    88      52.227  91.038  53.271  1.00  0.00           C  
ATOM   1198  O   GLN    88      52.853  90.632  54.237  1.00  0.00           O  
ATOM   1199  N   SER    89      51.100  90.401  52.948  1.00  0.00           N  
ATOM   1200  H   SER    89      50.695  90.715  52.078  1.00  0.00           H  
ATOM   1201  CA  SER    89      50.520  89.164  53.517  1.00  0.00           C  
ATOM   1202  HA  SER    89      51.316  88.420  53.488  1.00  0.00           H  
ATOM   1203  CB  SER    89      50.128  89.268  54.968  1.00  0.00           C  
ATOM   1204  HB2 SER    89      49.628  88.365  55.319  1.00  0.00           H  
ATOM   1205  HB3 SER    89      50.973  89.388  55.646  1.00  0.00           H  
ATOM   1206  OG  SER    89      49.130  90.281  55.093  1.00  0.00           O  
ATOM   1207  HG  SER    89      49.633  91.097  55.047  1.00  0.00           H  
ATOM   1208  C   SER    89      49.382  88.639  52.723  1.00  0.00           C  
ATOM   1209  O   SER    89      48.757  89.441  52.057  1.00  0.00           O  
ATOM   1210  N   SER    90      49.082  87.334  52.739  1.00  0.00           N  
ATOM   1211  H   SER    90      49.642  86.669  53.253  1.00  0.00           H  
ATOM   1212  CA  SER    90      47.888  86.752  52.042  1.00  0.00           C  
ATOM   1213  HA  SER    90      47.086  87.468  51.859  1.00  0.00           H  
ATOM   1214  CB  SER    90      48.305  86.294  50.535  1.00  0.00           C  
ATOM   1215  HB2 SER    90      49.075  86.995  50.213  1.00  0.00           H  
ATOM   1216  HB3 SER    90      48.868  85.361  50.577  1.00  0.00           H  
ATOM   1217  OG  SER    90      47.142  86.367  49.731  1.00  0.00           O  
ATOM   1218  HG  SER    90      46.476  85.808  50.138  1.00  0.00           H  
ATOM   1219  C   SER    90      47.378  85.490  52.829  1.00  0.00           C  
ATOM   1220  O   SER    90      47.954  84.400  52.891  1.00  0.00           O  
ATOM   1221  N   TYR    91      46.173  85.550  53.407  1.00  0.00           N  
ATOM   1222  H   TYR    91      45.682  86.432  53.360  1.00  0.00           H  
ATOM   1223  CA  TYR    91      45.516  84.416  54.088  1.00  0.00           C  
ATOM   1224  HA  TYR    91      45.845  83.384  53.970  1.00  0.00           H  
ATOM   1225  CB  TYR    91      45.437  84.791  55.544  1.00  0.00           C  
ATOM   1226  HB2 TYR    91      46.448  85.002  55.891  1.00  0.00           H  
ATOM   1227  HB3 TYR    91      44.858  85.688  55.763  1.00  0.00           H  
ATOM   1228  CG  TYR    91      44.942  83.700  56.537  1.00  0.00           C  
ATOM   1229  CD1 TYR    91      43.608  83.793  56.985  1.00  0.00           C  
ATOM   1230  HD1 TYR    91      42.908  84.523  56.605  1.00  0.00           H  
ATOM   1231  CE1 TYR    91      43.099  82.808  57.810  1.00  0.00           C  
ATOM   1232  HE1 TYR    91      42.089  82.759  58.192  1.00  0.00           H  
ATOM   1233  CZ  TYR    91      43.910  81.741  58.176  1.00  0.00           C  
ATOM   1234  OH  TYR    91      43.275  80.759  58.915  1.00  0.00           O  
ATOM   1235  HH  TYR    91      43.790  79.951  58.982  1.00  0.00           H  
ATOM   1236  CE2 TYR    91      45.236  81.622  57.760  1.00  0.00           C  
ATOM   1237  HE2 TYR    91      45.847  80.826  58.160  1.00  0.00           H  
ATOM   1238  CD2 TYR    91      45.776  82.659  56.945  1.00  0.00           C  
ATOM   1239  HD2 TYR    91      46.793  82.706  56.585  1.00  0.00           H  
ATOM   1240  C   TYR    91      44.009  84.494  53.673  1.00  0.00           C  
ATOM   1241  O   TYR    91      43.411  85.573  53.451  1.00  0.00           O  
ATOM   1242  N   GLY    92      43.251  83.428  53.553  1.00  0.00           N  
ATOM   1243  H   GLY    92      42.291  83.586  53.283  1.00  0.00           H  
ATOM   1244  CA  GLY    92      43.564  81.981  53.734  1.00  0.00           C  
ATOM   1245  HA2 GLY    92      44.096  81.748  54.656  1.00  0.00           H  
ATOM   1246  HA3 GLY    92      42.632  81.436  53.582  1.00  0.00           H  
ATOM   1247  C   GLY    92      44.359  81.481  52.583  1.00  0.00           C  
ATOM   1248  O   GLY    92      44.439  82.157  51.576  1.00  0.00           O  
ATOM   1249  N   GLN    93      44.883  80.276  52.676  1.00  0.00           N  
ATOM   1250  H   GLN    93      44.972  79.940  53.624  1.00  0.00           H  
ATOM   1251  CA  GLN    93      45.590  79.502  51.631  1.00  0.00           C  
ATOM   1252  HA  GLN    93      45.359  79.854  50.626  1.00  0.00           H  
ATOM   1253  CB  GLN    93      47.087  79.527  51.892  1.00  0.00           C  
ATOM   1254  HB2 GLN    93      47.165  79.179  52.923  1.00  0.00           H  
ATOM   1255  HB3 GLN    93      47.671  78.929  51.193  1.00  0.00           H  
ATOM   1256  CG  GLN    93      47.579  80.935  51.800  1.00  0.00           C  
ATOM   1257  HG2 GLN    93      47.144  81.580  52.563  1.00  0.00           H  
ATOM   1258  HG3 GLN    93      48.653  80.828  51.950  1.00  0.00           H  
ATOM   1259  CD  GLN    93      47.418  81.629  50.447  1.00  0.00           C  
ATOM   1260  OE1 GLN    93      47.162  81.125  49.362  1.00  0.00           O  
ATOM   1261  NE2 GLN    93      47.341  82.934  50.427  1.00  0.00           N  
ATOM   1262 HE21 GLN    93      46.917  83.396  49.636  1.00  0.00           H  
ATOM   1263 HE22 GLN    93      47.222  83.309  51.357  1.00  0.00           H  
ATOM   1264  C   GLN    93      45.200  78.083  51.588  1.00  0.00           C  
ATOM   1265  O   GLN    93      44.818  77.510  52.663  1.00  0.00           O  
ATOM   1266  N   GLN    94      45.260  77.386  50.463  1.00  0.00           N  
ATOM   1267  H   GLN    94      45.696  77.880  49.698  1.00  0.00           H  
ATOM   1268  CA  GLN    94      44.827  75.930  50.365  1.00  0.00           C  
ATOM   1269  HA  GLN    94      43.763  75.917  50.602  1.00  0.00           H  
ATOM   1270  CB  GLN    94      45.051  75.458  48.885  1.00  0.00           C  
ATOM   1271  HB2 GLN    94      46.130  75.400  48.739  1.00  0.00           H  
ATOM   1272  HB3 GLN    94      44.845  74.398  48.733  1.00  0.00           H  
ATOM   1273  CG  GLN    94      44.394  76.283  47.777  1.00  0.00           C  
ATOM   1274  HG2 GLN    94      44.898  77.249  47.763  1.00  0.00           H  
ATOM   1275  HG3 GLN    94      44.586  75.833  46.803  1.00  0.00           H  
ATOM   1276  CD  GLN    94      42.915  76.240  48.035  1.00  0.00           C  
ATOM   1277  OE1 GLN    94      42.371  75.135  48.201  1.00  0.00           O  
ATOM   1278  NE2 GLN    94      42.241  77.407  47.991  1.00  0.00           N  
ATOM   1279 HE21 GLN    94      42.753  78.273  47.903  1.00  0.00           H  
ATOM   1280 HE22 GLN    94      41.271  77.462  48.269  1.00  0.00           H  
ATOM   1281  C   GLN    94      45.434  74.957  51.450  1.00  0.00           C  
ATOM   1282  O   GLN    94      46.574  75.004  51.847  1.00  0.00           O  
ATOM   1283  N   SER    95      44.684  73.952  51.871  1.00  0.00           N  
ATOM   1284  H   SER    95      43.699  73.981  51.649  1.00  0.00           H  
ATOM   1285  CA  SER    95      45.136  72.708  52.476  1.00  0.00           C  
ATOM   1286  HA  SER    95      45.378  72.987  53.502  1.00  0.00           H  
ATOM   1287  CB  SER    95      43.948  71.664  52.455  1.00  0.00           C  
ATOM   1288  HB2 SER    95      43.047  72.156  52.821  1.00  0.00           H  
ATOM   1289  HB3 SER    95      43.709  71.412  51.421  1.00  0.00           H  
ATOM   1290  OG  SER    95      44.256  70.431  53.103  1.00  0.00           O  
ATOM   1291  HG  SER    95      43.471  69.924  52.879  1.00  0.00           H  
ATOM   1292  C   SER    95      46.365  72.112  51.830  1.00  0.00           C  
ATOM   1293  O   SER    95      46.431  71.901  50.676  1.00  0.00           O  
ATOM   1294  N   SER    96      47.328  71.635  52.650  1.00  0.00           N  
ATOM   1295  H   SER    96      47.191  71.817  53.634  1.00  0.00           H  
ATOM   1296  CA  SER    96      48.494  70.923  52.201  1.00  0.00           C  
ATOM   1297  HA  SER    96      49.108  71.473  51.487  1.00  0.00           H  
ATOM   1298  CB  SER    96      49.536  70.645  53.339  1.00  0.00           C  
ATOM   1299  HB2 SER    96      49.087  69.902  53.998  1.00  0.00           H  
ATOM   1300  HB3 SER    96      50.499  70.297  52.966  1.00  0.00           H  
ATOM   1301  OG  SER    96      49.668  71.831  54.122  1.00  0.00           O  
ATOM   1302  HG  SER    96      48.892  71.928  54.679  1.00  0.00           H  
ATOM   1303  C   SER    96      48.130  69.553  51.574  1.00  0.00           C  
ATOM   1304  O   SER    96      47.325  68.884  52.104  1.00  0.00           O  
ATOM   1305  N   TYR    97      48.634  69.044  50.404  1.00  0.00           N  
ATOM   1306  H   TYR    97      48.150  68.184  50.189  1.00  0.00           H  
ATOM   1307  CA  TYR    97      49.543  69.643  49.441  1.00  0.00           C  
ATOM   1308  HA  TYR    97      49.921  68.813  48.844  1.00  0.00           H  
ATOM   1309  CB  TYR    97      48.897  70.623  48.431  1.00  0.00           C  
ATOM   1310  HB2 TYR    97      47.820  70.457  48.453  1.00  0.00           H  
ATOM   1311  HB3 TYR    97      49.043  71.621  48.843  1.00  0.00           H  
ATOM   1312  CG  TYR    97      49.475  70.474  47.026  1.00  0.00           C  
ATOM   1313  CD1 TYR    97      50.841  70.568  46.775  1.00  0.00           C  
ATOM   1314  HD1 TYR    97      51.508  70.909  47.553  1.00  0.00           H  
ATOM   1315  CE1 TYR    97      51.444  70.318  45.479  1.00  0.00           C  
ATOM   1316  HE1 TYR    97      52.517  70.384  45.375  1.00  0.00           H  
ATOM   1317  CZ  TYR    97      50.534  70.002  44.439  1.00  0.00           C  
ATOM   1318  OH  TYR    97      50.845  69.613  43.154  1.00  0.00           O  
ATOM   1319  HH  TYR    97      51.763  69.797  42.942  1.00  0.00           H  
ATOM   1320  CE2 TYR    97      49.154  69.982  44.697  1.00  0.00           C  
ATOM   1321  HE2 TYR    97      48.479  69.836  43.867  1.00  0.00           H  
ATOM   1322  CD2 TYR    97      48.612  70.296  45.944  1.00  0.00           C  
ATOM   1323  HD2 TYR    97      47.574  70.151  46.203  1.00  0.00           H  
ATOM   1324  C   TYR    97      50.884  70.137  50.078  1.00  0.00           C  
ATOM   1325  O   TYR    97      51.053  71.356  50.226  1.00  0.00           O  
ATOM   1326  N   PRO    98      51.693  69.247  50.743  1.00  0.00           N  
ATOM   1327  CD  PRO    98      53.034  69.609  51.245  1.00  0.00           C  
ATOM   1328  HD2 PRO    98      53.009  70.002  52.261  1.00  0.00           H  
ATOM   1329  HD3 PRO    98      53.496  70.367  50.612  1.00  0.00           H  
ATOM   1330  CG  PRO    98      53.891  68.373  51.244  1.00  0.00           C  
ATOM   1331  HG2 PRO    98      54.209  68.137  52.260  1.00  0.00           H  
ATOM   1332  HG3 PRO    98      54.782  68.440  50.620  1.00  0.00           H  
ATOM   1333  CB  PRO    98      52.941  67.282  50.752  1.00  0.00           C  
ATOM   1334  HB2 PRO    98      53.134  66.371  51.318  1.00  0.00           H  
ATOM   1335  HB3 PRO    98      53.151  67.144  49.691  1.00  0.00           H  
ATOM   1336  CA  PRO    98      51.516  67.793  50.781  1.00  0.00           C  
ATOM   1337  HA  PRO    98      50.907  67.462  49.940  1.00  0.00           H  
ATOM   1338  C   PRO    98      50.756  67.389  52.046  1.00  0.00           C  
ATOM   1339  O   PRO    98      51.098  67.798  53.132  1.00  0.00           O  
ATOM   1340  N   GLY    99      49.749  66.567  51.866  1.00  0.00           N  
ATOM   1341  H   GLY    99      49.546  66.226  50.938  1.00  0.00           H  
ATOM   1342  CA  GLY    99      48.994  66.101  52.955  1.00  0.00           C  
ATOM   1343  HA2 GLY    99      48.569  66.966  53.464  1.00  0.00           H  
ATOM   1344  HA3 GLY    99      48.218  65.416  52.612  1.00  0.00           H  
ATOM   1345  C   GLY    99      49.783  65.263  54.085  1.00  0.00           C  
ATOM   1346  O   GLY    99      50.791  64.656  53.805  1.00  0.00           O  
ATOM   1347  N   TYR   100      49.228  65.101  55.306  1.00  0.00           N  
ATOM   1348  H   TYR   100      48.343  65.527  55.541  1.00  0.00           H  
ATOM   1349  CA  TYR   100      49.714  64.283  56.333  1.00  0.00           C  
ATOM   1350  HA  TYR   100      50.545  63.673  55.979  1.00  0.00           H  
ATOM   1351  CB  TYR   100      50.322  65.103  57.429  1.00  0.00           C  
ATOM   1352  HB2 TYR   100      50.987  64.464  58.010  1.00  0.00           H  
ATOM   1353  HB3 TYR   100      51.033  65.748  56.913  1.00  0.00           H  
ATOM   1354  CG  TYR   100      49.368  65.930  58.257  1.00  0.00           C  
ATOM   1355  CD1 TYR   100      48.990  67.241  57.765  1.00  0.00           C  
ATOM   1356  HD1 TYR   100      49.253  67.557  56.766  1.00  0.00           H  
ATOM   1357  CE1 TYR   100      48.154  68.069  58.561  1.00  0.00           C  
ATOM   1358  HE1 TYR   100      47.826  69.062  58.291  1.00  0.00           H  
ATOM   1359  CZ  TYR   100      47.856  67.644  59.876  1.00  0.00           C  
ATOM   1360  OH  TYR   100      47.122  68.485  60.670  1.00  0.00           O  
ATOM   1361  HH  TYR   100      47.348  68.297  61.584  1.00  0.00           H  
ATOM   1362  CE2 TYR   100      48.160  66.376  60.335  1.00  0.00           C  
ATOM   1363  HE2 TYR   100      47.854  65.999  61.300  1.00  0.00           H  
ATOM   1364  CD2 TYR   100      48.952  65.559  59.501  1.00  0.00           C  
ATOM   1365  HD2 TYR   100      49.283  64.599  59.870  1.00  0.00           H  
ATOM   1366  C   TYR   100      48.704  63.289  56.978  1.00  0.00           C  
ATOM   1367  O   TYR   100      48.980  62.722  58.063  1.00  0.00           O  
ATOM   1368  N   GLY   101      47.591  63.042  56.312  1.00  0.00           N  
ATOM   1369  H   GLY   101      47.367  63.664  55.549  1.00  0.00           H  
ATOM   1370  CA  GLY   101      46.529  62.200  56.992  1.00  0.00           C  
ATOM   1371  HA2 GLY   101      46.288  62.545  57.998  1.00  0.00           H  
ATOM   1372  HA3 GLY   101      45.584  62.373  56.476  1.00  0.00           H  
ATOM   1373  C   GLY   101      46.850  60.672  56.959  1.00  0.00           C  
ATOM   1374  O   GLY   101      45.898  59.925  57.015  1.00  0.00           O  
ATOM   1375  N   GLN   102      48.104  60.254  56.878  1.00  0.00           N  
ATOM   1376  H   GLN   102      48.774  60.924  57.228  1.00  0.00           H  
ATOM   1377  CA  GLN   102      48.460  58.830  56.625  1.00  0.00           C  
ATOM   1378  HA  GLN   102      47.884  58.292  57.378  1.00  0.00           H  
ATOM   1379  CB  GLN   102      48.204  58.438  55.204  1.00  0.00           C  
ATOM   1380  HB2 GLN   102      48.386  57.372  55.072  1.00  0.00           H  
ATOM   1381  HB3 GLN   102      47.152  58.617  54.984  1.00  0.00           H  
ATOM   1382  CG  GLN   102      48.941  59.281  54.118  1.00  0.00           C  
ATOM   1383  HG2 GLN   102      50.002  59.324  54.365  1.00  0.00           H  
ATOM   1384  HG3 GLN   102      49.009  58.731  53.179  1.00  0.00           H  
ATOM   1385  CD  GLN   102      48.303  60.613  53.603  1.00  0.00           C  
ATOM   1386  OE1 GLN   102      47.167  60.887  53.809  1.00  0.00           O  
ATOM   1387  NE2 GLN   102      49.038  61.485  52.937  1.00  0.00           N  
ATOM   1388 HE21 GLN   102      49.904  61.189  52.510  1.00  0.00           H  
ATOM   1389 HE22 GLN   102      48.449  62.148  52.452  1.00  0.00           H  
ATOM   1390  C   GLN   102      49.948  58.508  57.028  1.00  0.00           C  
ATOM   1391  O   GLN   102      50.806  59.407  57.222  1.00  0.00           O  
ATOM   1392  N   GLN   103      50.323  57.253  57.224  1.00  0.00           N  
ATOM   1393  H   GLN   103      49.605  56.564  57.398  1.00  0.00           H  
ATOM   1394  CA  GLN   103      51.691  56.764  57.217  1.00  0.00           C  
ATOM   1395  HA  GLN   103      52.248  57.142  58.075  1.00  0.00           H  
ATOM   1396  CB  GLN   103      51.579  55.250  57.370  1.00  0.00           C  
ATOM   1397  HB2 GLN   103      51.095  55.010  58.317  1.00  0.00           H  
ATOM   1398  HB3 GLN   103      50.889  54.825  56.641  1.00  0.00           H  
ATOM   1399  CG  GLN   103      52.903  54.505  57.277  1.00  0.00           C  
ATOM   1400  HG2 GLN   103      52.617  53.458  57.369  1.00  0.00           H  
ATOM   1401  HG3 GLN   103      53.344  54.713  56.302  1.00  0.00           H  
ATOM   1402  CD  GLN   103      54.071  54.731  58.319  1.00  0.00           C  
ATOM   1403  OE1 GLN   103      53.853  54.700  59.501  1.00  0.00           O  
ATOM   1404  NE2 GLN   103      55.275  54.876  57.919  1.00  0.00           N  
ATOM   1405 HE21 GLN   103      55.905  55.348  58.552  1.00  0.00           H  
ATOM   1406 HE22 GLN   103      55.603  54.595  57.006  1.00  0.00           H  
ATOM   1407  C   GLN   103      52.401  57.138  55.861  1.00  0.00           C  
ATOM   1408  O   GLN   103      51.918  56.802  54.769  1.00  0.00           O  
ATOM   1409  N   PRO   104      53.443  57.944  55.847  1.00  0.00           N  
ATOM   1410  CD  PRO   104      54.244  58.220  56.978  1.00  0.00           C  
ATOM   1411  HD2 PRO   104      54.663  57.289  57.360  1.00  0.00           H  
ATOM   1412  HD3 PRO   104      53.609  58.711  57.715  1.00  0.00           H  
ATOM   1413  CG  PRO   104      55.418  59.105  56.500  1.00  0.00           C  
ATOM   1414  HG2 PRO   104      56.296  58.478  56.341  1.00  0.00           H  
ATOM   1415  HG3 PRO   104      55.707  59.825  57.266  1.00  0.00           H  
ATOM   1416  CB  PRO   104      54.995  59.549  55.070  1.00  0.00           C  
ATOM   1417  HB2 PRO   104      55.924  59.610  54.503  1.00  0.00           H  
ATOM   1418  HB3 PRO   104      54.425  60.477  55.102  1.00  0.00           H  
ATOM   1419  CA  PRO   104      54.104  58.400  54.658  1.00  0.00           C  
ATOM   1420  HA  PRO   104      53.426  58.708  53.862  1.00  0.00           H  
ATOM   1421  C   PRO   104      55.048  57.390  53.958  1.00  0.00           C  
ATOM   1422  O   PRO   104      55.284  56.367  54.593  1.00  0.00           O  
ATOM   1423  N   ALA   105      55.510  57.746  52.751  1.00  0.00           N  
ATOM   1424  H   ALA   105      55.147  58.569  52.292  1.00  0.00           H  
ATOM   1425  CA  ALA   105      56.592  57.011  52.146  1.00  0.00           C  
ATOM   1426  HA  ALA   105      56.151  56.114  51.710  1.00  0.00           H  
ATOM   1427  CB  ALA   105      57.257  57.853  51.093  1.00  0.00           C  
ATOM   1428  HB1 ALA   105      57.673  58.696  51.647  1.00  0.00           H  
ATOM   1429  HB2 ALA   105      58.175  57.453  50.664  1.00  0.00           H  
ATOM   1430  HB3 ALA   105      56.597  57.877  50.226  1.00  0.00           H  
ATOM   1431  C   ALA   105      57.747  56.678  53.155  1.00  0.00           C  
ATOM   1432  O   ALA   105      57.872  57.262  54.246  1.00  0.00           O  
ATOM   1433  N   PRO   106      58.527  55.630  52.819  1.00  0.00           N  
ATOM   1434  CD  PRO   106      58.315  54.762  51.663  1.00  0.00           C  
ATOM   1435  HD2 PRO   106      58.351  55.268  50.699  1.00  0.00           H  
ATOM   1436  HD3 PRO   106      57.341  54.314  51.861  1.00  0.00           H  
ATOM   1437  CG  PRO   106      59.439  53.779  51.591  1.00  0.00           C  
ATOM   1438  HG2 PRO   106      60.089  54.251  50.854  1.00  0.00           H  
ATOM   1439  HG3 PRO   106      59.072  52.796  51.296  1.00  0.00           H  
ATOM   1440  CB  PRO   106      60.046  53.892  53.031  1.00  0.00           C  
ATOM   1441  HB2 PRO   106      61.134  53.817  53.020  1.00  0.00           H  
ATOM   1442  HB3 PRO   106      59.577  53.054  53.548  1.00  0.00           H  
ATOM   1443  CA  PRO   106      59.623  55.173  53.682  1.00  0.00           C  
ATOM   1444  HA  PRO   106      59.265  54.888  54.671  1.00  0.00           H  
ATOM   1445  C   PRO   106      60.795  56.224  53.759  1.00  0.00           C  
ATOM   1446  O   PRO   106      61.300  56.632  52.679  1.00  0.00           O  
ATOM   1447  N   SER   107      61.133  56.580  55.013  1.00  0.00           N  
ATOM   1448  H   SER   107      60.745  55.995  55.739  1.00  0.00           H  
ATOM   1449  CA  SER   107      62.086  57.646  55.243  1.00  0.00           C  
ATOM   1450  HA  SER   107      61.600  58.535  54.840  1.00  0.00           H  
ATOM   1451  CB  SER   107      62.324  57.880  56.758  1.00  0.00           C  
ATOM   1452  HB2 SER   107      61.385  58.165  57.231  1.00  0.00           H  
ATOM   1453  HB3 SER   107      62.729  57.023  57.296  1.00  0.00           H  
ATOM   1454  OG  SER   107      63.108  59.073  56.858  1.00  0.00           O  
ATOM   1455  HG  SER   107      62.523  59.772  57.160  1.00  0.00           H  
ATOM   1456  C   SER   107      63.493  57.356  54.611  1.00  0.00           C  
ATOM   1457  O   SER   107      64.010  56.243  54.789  1.00  0.00           O  
ATOM   1458  N   SER   108      64.025  58.396  53.997  1.00  0.00           N  
ATOM   1459  H   SER   108      63.417  59.172  53.776  1.00  0.00           H  
ATOM   1460  CA  SER   108      65.423  58.451  53.513  1.00  0.00           C  
ATOM   1461  HA  SER   108      65.715  57.450  53.195  1.00  0.00           H  
ATOM   1462  CB  SER   108      65.661  59.351  52.255  1.00  0.00           C  
ATOM   1463  HB2 SER   108      65.512  60.396  52.528  1.00  0.00           H  
ATOM   1464  HB3 SER   108      66.657  59.178  51.848  1.00  0.00           H  
ATOM   1465  OG  SER   108      64.657  59.167  51.253  1.00  0.00           O  
ATOM   1466  HG  SER   108      64.633  59.868  50.598  1.00  0.00           H  
ATOM   1467  C   SER   108      66.381  59.027  54.583  1.00  0.00           C  
ATOM   1468  O   SER   108      67.372  59.645  54.281  1.00  0.00           O  
ATOM   1469  N   THR   109      66.123  58.947  55.900  1.00  0.00           N  
ATOM   1470  H   THR   109      65.222  58.540  56.107  1.00  0.00           H  
ATOM   1471  CA  THR   109      66.890  59.403  57.123  1.00  0.00           C  
ATOM   1472  HA  THR   109      67.929  59.557  56.830  1.00  0.00           H  
ATOM   1473  CB  THR   109      66.362  60.721  57.699  1.00  0.00           C  
ATOM   1474  HB  THR   109      65.354  60.561  58.082  1.00  0.00           H  
ATOM   1475  CG2 THR   109      67.251  61.127  58.906  1.00  0.00           C  
ATOM   1476 HG21 THR   109      67.402  62.204  58.967  1.00  0.00           H  
ATOM   1477 HG22 THR   109      66.775  60.810  59.834  1.00  0.00           H  
ATOM   1478 HG23 THR   109      68.262  60.731  58.809  1.00  0.00           H  
ATOM   1479  OG1 THR   109      66.388  61.716  56.710  1.00  0.00           O  
ATOM   1480  HG1 THR   109      65.537  61.823  56.279  1.00  0.00           H  
ATOM   1481  C   THR   109      66.932  58.210  58.156  1.00  0.00           C  
ATOM   1482  O   THR   109      66.031  58.132  59.022  1.00  0.00           O  
ATOM   1483  N   SER   110      68.009  57.424  58.124  1.00  0.00           N  
ATOM   1484  H   SER   110      68.606  57.496  57.313  1.00  0.00           H  
ATOM   1485  CA  SER   110      68.502  56.620  59.245  1.00  0.00           C  
ATOM   1486  HA  SER   110      67.833  55.760  59.272  1.00  0.00           H  
ATOM   1487  CB  SER   110      69.808  55.876  58.980  1.00  0.00           C  
ATOM   1488  HB2 SER   110      69.593  55.426  58.011  1.00  0.00           H  
ATOM   1489  HB3 SER   110      70.659  56.550  58.886  1.00  0.00           H  
ATOM   1490  OG  SER   110      70.145  54.920  60.014  1.00  0.00           O  
ATOM   1491  HG  SER   110      70.918  54.433  59.721  1.00  0.00           H  
ATOM   1492  C   SER   110      68.537  57.318  60.684  1.00  0.00           C  
ATOM   1493  O   SER   110      68.694  58.535  60.832  1.00  0.00           O  
ATOM   1494  N   GLY   111      68.444  56.443  61.680  1.00  0.00           N  
ATOM   1495  H   GLY   111      68.371  55.467  61.430  1.00  0.00           H  
ATOM   1496  CA  GLY   111      68.388  56.834  63.121  1.00  0.00           C  
ATOM   1497  HA2 GLY   111      69.335  57.223  63.494  1.00  0.00           H  
ATOM   1498  HA3 GLY   111      67.592  57.572  63.228  1.00  0.00           H  
ATOM   1499  C   GLY   111      68.053  55.604  64.000  1.00  0.00           C  
ATOM   1500  O   GLY   111      67.672  54.584  63.478  1.00  0.00           O  
ATOM   1501  N   SER   112      68.262  55.617  65.357  1.00  0.00           N  
ATOM   1502  H   SER   112      67.878  54.789  65.789  1.00  0.00           H  
ATOM   1503  CA  SER   112      69.016  56.484  66.226  1.00  0.00           C  
ATOM   1504  HA  SER   112      68.563  56.404  67.215  1.00  0.00           H  
ATOM   1505  CB  SER   112      70.419  55.975  66.480  1.00  0.00           C  
ATOM   1506  HB2 SER   112      70.942  55.868  65.529  1.00  0.00           H  
ATOM   1507  HB3 SER   112      70.888  56.711  67.132  1.00  0.00           H  
ATOM   1508  OG  SER   112      70.401  54.719  67.036  1.00  0.00           O  
ATOM   1509  HG  SER   112      71.310  54.419  66.960  1.00  0.00           H  
ATOM   1510  C   SER   112      69.098  57.983  65.854  1.00  0.00           C  
ATOM   1511  O   SER   112      70.202  58.416  65.557  1.00  0.00           O  
ATOM   1512  N   TYR   113      68.052  58.787  65.878  1.00  0.00           N  
ATOM   1513  H   TYR   113      68.189  59.679  65.424  1.00  0.00           H  
ATOM   1514  CA  TYR   113      66.716  58.552  66.427  1.00  0.00           C  
ATOM   1515  HA  TYR   113      66.556  57.514  66.718  1.00  0.00           H  
ATOM   1516  CB  TYR   113      66.609  59.334  67.752  1.00  0.00           C  
ATOM   1517  HB2 TYR   113      67.020  60.342  67.702  1.00  0.00           H  
ATOM   1518  HB3 TYR   113      65.563  59.603  67.896  1.00  0.00           H  
ATOM   1519  CG  TYR   113      67.255  58.708  68.973  1.00  0.00           C  
ATOM   1520  CD1 TYR   113      66.455  58.265  70.065  1.00  0.00           C  
ATOM   1521  HD1 TYR   113      65.420  58.540  69.930  1.00  0.00           H  
ATOM   1522  CE1 TYR   113      67.079  57.694  71.250  1.00  0.00           C  
ATOM   1523  HE1 TYR   113      66.455  57.422  72.088  1.00  0.00           H  
ATOM   1524  CZ  TYR   113      68.446  57.594  71.246  1.00  0.00           C  
ATOM   1525  OH  TYR   113      69.019  57.139  72.403  1.00  0.00           O  
ATOM   1526  HH  TYR   113      68.305  56.872  72.987  1.00  0.00           H  
ATOM   1527  CE2 TYR   113      69.271  58.033  70.184  1.00  0.00           C  
ATOM   1528  HE2 TYR   113      70.334  57.926  70.338  1.00  0.00           H  
ATOM   1529  CD2 TYR   113      68.613  58.529  69.043  1.00  0.00           C  
ATOM   1530  HD2 TYR   113      69.255  58.802  68.218  1.00  0.00           H  
ATOM   1531  C   TYR   113      65.578  58.986  65.486  1.00  0.00           C  
ATOM   1532  O   TYR   113      65.821  59.600  64.463  1.00  0.00           O  
ATOM   1533  N   GLY   114      64.344  58.536  65.713  1.00  0.00           N  
ATOM   1534  H   GLY   114      64.164  58.133  66.622  1.00  0.00           H  
ATOM   1535  CA  GLY   114      63.318  58.369  64.666  1.00  0.00           C  
ATOM   1536  HA2 GLY   114      62.409  58.010  65.149  1.00  0.00           H  
ATOM   1537  HA3 GLY   114      63.065  59.313  64.183  1.00  0.00           H  
ATOM   1538  C   GLY   114      63.646  57.377  63.573  1.00  0.00           C  
ATOM   1539  O   GLY   114      64.485  56.481  63.730  1.00  0.00           O  
ATOM   1540  N   SER   115      62.887  57.312  62.420  1.00  0.00           N  
ATOM   1541  H   SER   115      63.040  56.452  61.912  1.00  0.00           H  
ATOM   1542  CA  SER   115      61.867  58.236  62.003  1.00  0.00           C  
ATOM   1543  HA  SER   115      61.996  59.216  62.463  1.00  0.00           H  
ATOM   1544  CB  SER   115      61.968  58.464  60.477  1.00  0.00           C  
ATOM   1545  HB2 SER   115      61.315  59.302  60.231  1.00  0.00           H  
ATOM   1546  HB3 SER   115      62.916  58.811  60.064  1.00  0.00           H  
ATOM   1547  OG  SER   115      61.624  57.382  59.704  1.00  0.00           O  
ATOM   1548  HG  SER   115      62.391  56.808  59.752  1.00  0.00           H  
ATOM   1549  C   SER   115      60.422  57.822  62.341  1.00  0.00           C  
ATOM   1550  O   SER   115      59.478  58.570  62.129  1.00  0.00           O  
ATOM   1551  N   SER   116      60.198  56.629  62.932  1.00  0.00           N  
ATOM   1552  H   SER   116      60.998  56.036  63.102  1.00  0.00           H  
ATOM   1553  CA  SER   116      58.969  55.989  63.085  1.00  0.00           C  
ATOM   1554  HA  SER   116      58.153  56.658  63.355  1.00  0.00           H  
ATOM   1555  CB  SER   116      58.647  55.340  61.757  1.00  0.00           C  
ATOM   1556  HB2 SER   116      58.837  56.031  60.935  1.00  0.00           H  
ATOM   1557  HB3 SER   116      59.273  54.470  61.557  1.00  0.00           H  
ATOM   1558  OG  SER   116      57.283  54.945  61.628  1.00  0.00           O  
ATOM   1559  HG  SER   116      56.740  55.696  61.378  1.00  0.00           H  
ATOM   1560  C   SER   116      59.099  54.813  64.092  1.00  0.00           C  
ATOM   1561  O   SER   116      60.194  54.369  64.382  1.00  0.00           O  
ATOM   1562  N   SER   117      57.952  54.232  64.556  1.00  0.00           N  
ATOM   1563  H   SER   117      57.099  54.738  64.362  1.00  0.00           H  
ATOM   1564  CA  SER   117      57.921  52.978  65.411  1.00  0.00           C  
ATOM   1565  HA  SER   117      58.430  53.075  66.370  1.00  0.00           H  
ATOM   1566  CB  SER   117      56.548  52.670  65.813  1.00  0.00           C  
ATOM   1567  HB2 SER   117      56.472  51.751  66.394  1.00  0.00           H  
ATOM   1568  HB3 SER   117      56.232  53.495  66.452  1.00  0.00           H  
ATOM   1569  OG  SER   117      55.548  52.474  64.827  1.00  0.00           O  
ATOM   1570  HG  SER   117      55.026  53.278  64.775  1.00  0.00           H  
ATOM   1571  C   SER   117      58.534  51.773  64.652  1.00  0.00           C  
ATOM   1572  O   SER   117      58.567  51.703  63.430  1.00  0.00           O  
ATOM   1573  N   GLN   118      58.889  50.717  65.428  1.00  0.00           N  
ATOM   1574  H   GLN   118      58.848  50.838  66.430  1.00  0.00           H  
ATOM   1575  CA  GLN   118      59.205  49.341  65.061  1.00  0.00           C  
ATOM   1576  HA  GLN   118      59.314  48.719  65.950  1.00  0.00           H  
ATOM   1577  CB  GLN   118      58.155  48.704  64.069  1.00  0.00           C  
ATOM   1578  HB2 GLN   118      57.948  49.371  63.232  1.00  0.00           H  
ATOM   1579  HB3 GLN   118      58.489  47.747  63.669  1.00  0.00           H  
ATOM   1580  CG  GLN   118      56.858  48.669  64.777  1.00  0.00           C  
ATOM   1581  HG2 GLN   118      57.092  48.500  65.828  1.00  0.00           H  
ATOM   1582  HG3 GLN   118      56.401  49.656  64.714  1.00  0.00           H  
ATOM   1583  CD  GLN   118      55.937  47.563  64.178  1.00  0.00           C  
ATOM   1584  OE1 GLN   118      56.137  46.377  64.339  1.00  0.00           O  
ATOM   1585  NE2 GLN   118      54.906  47.826  63.429  1.00  0.00           N  
ATOM   1586 HE21 GLN   118      54.718  48.790  63.194  1.00  0.00           H  
ATOM   1587 HE22 GLN   118      54.216  47.102  63.286  1.00  0.00           H  
ATOM   1588  C   GLN   118      60.670  49.231  64.540  1.00  0.00           C  
ATOM   1589  O   GLN   118      61.438  50.231  64.446  1.00  0.00           O  
ATOM   1590  N   SER   119      61.262  48.015  64.394  1.00  0.00           N  
ATOM   1591  H   SER   119      62.169  48.042  63.949  1.00  0.00           H  
ATOM   1592  CA  SER   119      60.820  46.629  64.758  1.00  0.00           C  
ATOM   1593  HA  SER   119      59.811  46.621  65.169  1.00  0.00           H  
ATOM   1594  CB  SER   119      60.747  45.833  63.462  1.00  0.00           C  
ATOM   1595  HB2 SER   119      60.237  46.482  62.750  1.00  0.00           H  
ATOM   1596  HB3 SER   119      61.769  45.721  63.098  1.00  0.00           H  
ATOM   1597  OG  SER   119      60.030  44.621  63.644  1.00  0.00           O  
ATOM   1598  HG  SER   119      59.559  44.394  62.839  1.00  0.00           H  
ATOM   1599  C   SER   119      61.683  45.911  65.843  1.00  0.00           C  
ATOM   1600  O   SER   119      62.892  46.052  65.901  1.00  0.00           O  
ATOM   1601  N   SER   120      61.142  44.826  66.340  1.00  0.00           N  
ATOM   1602  H   SER   120      60.253  44.520  65.973  1.00  0.00           H  
ATOM   1603  CA  SER   120      61.770  43.731  67.155  1.00  0.00           C  
ATOM   1604  HA  SER   120      62.573  44.210  67.715  1.00  0.00           H  
ATOM   1605  CB  SER   120      60.780  43.134  68.144  1.00  0.00           C  
ATOM   1606  HB2 SER   120      60.520  43.854  68.921  1.00  0.00           H  
ATOM   1607  HB3 SER   120      59.776  42.972  67.751  1.00  0.00           H  
ATOM   1608  OG  SER   120      61.345  42.023  68.746  1.00  0.00           O  
ATOM   1609  HG  SER   120      61.515  42.237  69.666  1.00  0.00           H  
ATOM   1610  C   SER   120      62.514  42.709  66.276  1.00  0.00           C  
ATOM   1611  O   SER   120      61.957  42.229  65.321  1.00  0.00           O  
ATOM   1612  N   SER   121      63.687  42.195  66.560  1.00  0.00           N  
ATOM   1613  H   SER   121      64.038  41.538  65.878  1.00  0.00           H  
ATOM   1614  CA  SER   121      64.594  42.488  67.718  1.00  0.00           C  
ATOM   1615  HA  SER   121      64.094  42.544  68.685  1.00  0.00           H  
ATOM   1616  CB  SER   121      65.672  41.343  67.849  1.00  0.00           C  
ATOM   1617  HB2 SER   121      65.176  40.383  67.992  1.00  0.00           H  
ATOM   1618  HB3 SER   121      66.301  41.249  66.964  1.00  0.00           H  
ATOM   1619  OG  SER   121      66.497  41.537  68.955  1.00  0.00           O  
ATOM   1620  HG  SER   121      66.002  41.345  69.755  1.00  0.00           H  
ATOM   1621  C   SER   121      65.256  43.821  67.471  1.00  0.00           C  
ATOM   1622  O   SER   121      65.946  43.977  66.481  1.00  0.00           O  
ATOM   1623  N   TYR   122      65.033  44.753  68.389  1.00  0.00           N  
ATOM   1624  H   TYR   122      64.421  44.543  69.165  1.00  0.00           H  
ATOM   1625  CA  TYR   122      65.562  46.069  68.326  1.00  0.00           C  
ATOM   1626  HA  TYR   122      65.274  46.420  67.335  1.00  0.00           H  
ATOM   1627  CB  TYR   122      64.867  46.955  69.335  1.00  0.00           C  
ATOM   1628  HB2 TYR   122      64.943  46.485  70.316  1.00  0.00           H  
ATOM   1629  HB3 TYR   122      65.400  47.904  69.394  1.00  0.00           H  
ATOM   1630  CG  TYR   122      63.418  47.329  69.068  1.00  0.00           C  
ATOM   1631  CD1 TYR   122      62.471  46.825  69.966  1.00  0.00           C  
ATOM   1632  HD1 TYR   122      62.741  46.198  70.803  1.00  0.00           H  
ATOM   1633  CE1 TYR   122      61.135  47.278  69.886  1.00  0.00           C  
ATOM   1634  HE1 TYR   122      60.353  46.858  70.501  1.00  0.00           H  
ATOM   1635  CZ  TYR   122      60.775  48.243  68.889  1.00  0.00           C  
ATOM   1636  OH  TYR   122      59.506  48.690  68.714  1.00  0.00           O  
ATOM   1637  HH  TYR   122      58.864  47.986  68.590  1.00  0.00           H  
ATOM   1638  CE2 TYR   122      61.772  48.806  68.087  1.00  0.00           C  
ATOM   1639  HE2 TYR   122      61.568  49.659  67.456  1.00  0.00           H  
ATOM   1640  CD2 TYR   122      63.100  48.319  68.168  1.00  0.00           C  
ATOM   1641  HD2 TYR   122      63.795  48.653  67.412  1.00  0.00           H  
ATOM   1642  C   TYR   122      67.106  46.039  68.488  1.00  0.00           C  
ATOM   1643  O   TYR   122      67.613  45.378  69.358  1.00  0.00           O  
ATOM   1644  N   GLY   123      67.887  46.862  67.735  1.00  0.00           N  
ATOM   1645  H   GLY   123      68.884  46.697  67.745  1.00  0.00           H  
ATOM   1646  CA  GLY   123      67.468  48.026  67.018  1.00  0.00           C  
ATOM   1647  HA2 GLY   123      67.249  47.731  65.992  1.00  0.00           H  
ATOM   1648  HA3 GLY   123      66.539  48.349  67.488  1.00  0.00           H  
ATOM   1649  C   GLY   123      68.625  49.134  66.944  1.00  0.00           C  
ATOM   1650  O   GLY   123      69.757  48.844  67.338  1.00  0.00           O  
ATOM   1651  N   GLN   124      68.240  50.263  66.412  1.00  0.00           N  
ATOM   1652  H   GLN   124      67.302  50.316  66.042  1.00  0.00           H  
ATOM   1653  CA  GLN   124      68.962  51.490  66.520  1.00  0.00           C  
ATOM   1654  HA  GLN   124      69.801  51.430  67.213  1.00  0.00           H  
ATOM   1655  CB  GLN   124      69.494  51.805  65.166  1.00  0.00           C  
ATOM   1656  HB2 GLN   124      68.696  51.746  64.427  1.00  0.00           H  
ATOM   1657  HB3 GLN   124      69.585  52.889  65.225  1.00  0.00           H  
ATOM   1658  CG  GLN   124      70.734  50.988  64.793  1.00  0.00           C  
ATOM   1659  HG2 GLN   124      70.789  50.033  65.317  1.00  0.00           H  
ATOM   1660  HG3 GLN   124      70.814  50.907  63.709  1.00  0.00           H  
ATOM   1661  CD  GLN   124      71.952  51.652  65.291  1.00  0.00           C  
ATOM   1662  OE1 GLN   124      72.441  51.462  66.405  1.00  0.00           O  
ATOM   1663  NE2 GLN   124      72.653  52.233  64.331  1.00  0.00           N  
ATOM   1664 HE21 GLN   124      72.433  51.971  63.381  1.00  0.00           H  
ATOM   1665 HE22 GLN   124      73.610  52.332  64.640  1.00  0.00           H  
ATOM   1666  C   GLN   124      68.052  52.646  66.998  1.00  0.00           C  
ATOM   1667  O   GLN   124      67.215  53.092  66.257  1.00  0.00           O  
ATOM   1668  N   PRO   125      68.059  52.962  68.301  1.00  0.00           N  
ATOM   1669  CD  PRO   125      67.135  54.050  68.759  1.00  0.00           C  
ATOM   1670  HD2 PRO   125      66.089  53.759  68.665  1.00  0.00           H  
ATOM   1671  HD3 PRO   125      67.451  54.998  68.324  1.00  0.00           H  
ATOM   1672  CG  PRO   125      67.549  54.143  70.229  1.00  0.00           C  
ATOM   1673  HG2 PRO   125      66.939  53.403  70.747  1.00  0.00           H  
ATOM   1674  HG3 PRO   125      67.267  55.128  70.601  1.00  0.00           H  
ATOM   1675  CB  PRO   125      69.014  53.822  70.306  1.00  0.00           C  
ATOM   1676  HB2 PRO   125      69.407  53.544  71.284  1.00  0.00           H  
ATOM   1677  HB3 PRO   125      69.674  54.537  69.815  1.00  0.00           H  
ATOM   1678  CA  PRO   125      69.072  52.635  69.301  1.00  0.00           C  
ATOM   1679  HA  PRO   125      70.075  52.621  68.876  1.00  0.00           H  
ATOM   1680  C   PRO   125      68.717  51.232  69.915  1.00  0.00           C  
ATOM   1681  O   PRO   125      67.587  50.813  69.942  1.00  0.00           O  
ATOM   1682  N   GLN   126      69.682  50.502  70.410  1.00  0.00           N  
ATOM   1683  H   GLN   126      70.591  50.932  70.306  1.00  0.00           H  
ATOM   1684  CA  GLN   126      69.670  49.162  70.832  1.00  0.00           C  
ATOM   1685  HA  GLN   126      69.441  48.560  69.952  1.00  0.00           H  
ATOM   1686  CB  GLN   126      71.032  48.837  71.462  1.00  0.00           C  
ATOM   1687  HB2 GLN   126      71.792  49.006  70.699  1.00  0.00           H  
ATOM   1688  HB3 GLN   126      71.289  49.495  72.292  1.00  0.00           H  
ATOM   1689  CG  GLN   126      71.181  47.426  72.016  1.00  0.00           C  
ATOM   1690  HG2 GLN   126      72.215  47.364  72.355  1.00  0.00           H  
ATOM   1691  HG3 GLN   126      70.455  47.399  72.828  1.00  0.00           H  
ATOM   1692  CD  GLN   126      70.942  46.281  71.055  1.00  0.00           C  
ATOM   1693  OE1 GLN   126      70.543  46.396  69.888  1.00  0.00           O  
ATOM   1694  NE2 GLN   126      71.136  45.055  71.460  1.00  0.00           N  
ATOM   1695 HE21 GLN   126      71.449  44.805  72.387  1.00  0.00           H  
ATOM   1696 HE22 GLN   126      70.917  44.249  70.891  1.00  0.00           H  
ATOM   1697  C   GLN   126      68.527  48.923  71.887  1.00  0.00           C  
ATOM   1698  O   GLN   126      68.337  49.738  72.793  1.00  0.00           O  
ATOM   1699  N   SER   127      67.756  47.757  71.751  1.00  0.00           N  
ATOM   1700  H   SER   127      67.925  47.134  70.974  1.00  0.00           H  
ATOM   1701  CA  SER   127      66.746  47.242  72.700  1.00  0.00           C  
ATOM   1702  HA  SER   127      66.677  46.170  72.510  1.00  0.00           H  
ATOM   1703  CB  SER   127      67.193  47.372  74.169  1.00  0.00           C  
ATOM   1704  HB2 SER   127      67.081  48.378  74.572  1.00  0.00           H  
ATOM   1705  HB3 SER   127      66.473  46.695  74.628  1.00  0.00           H  
ATOM   1706  OG  SER   127      68.420  46.855  74.445  1.00  0.00           O  
ATOM   1707  HG  SER   127      68.931  47.596  74.778  1.00  0.00           H  
ATOM   1708  C   SER   127      65.375  47.949  72.522  1.00  0.00           C  
ATOM   1709  O   SER   127      64.334  47.277  72.830  1.00  0.00           O  
ATOM   1710  N   GLY   128      65.271  49.176  72.016  1.00  0.00           N  
ATOM   1711  H   GLY   128      66.115  49.638  71.710  1.00  0.00           H  
ATOM   1712  CA  GLY   128      63.943  49.701  71.657  1.00  0.00           C  
ATOM   1713  HA2 GLY   128      63.675  49.506  70.618  1.00  0.00           H  
ATOM   1714  HA3 GLY   128      63.178  49.347  72.348  1.00  0.00           H  
ATOM   1715  C   GLY   128      63.890  51.286  71.866  1.00  0.00           C  
ATOM   1716  O   GLY   128      64.859  51.918  71.578  1.00  0.00           O  
ATOM   1717  N   SER   129      62.785  51.948  72.290  1.00  0.00           N  
ATOM   1718  H   SER   129      62.888  52.945  72.168  1.00  0.00           H  
ATOM   1719  CA  SER   129      61.460  51.424  72.665  1.00  0.00           C  
ATOM   1720  HA  SER   129      60.833  52.259  72.976  1.00  0.00           H  
ATOM   1721  CB  SER   129      60.700  50.896  71.479  1.00  0.00           C  
ATOM   1722  HB2 SER   129      61.150  49.960  71.147  1.00  0.00           H  
ATOM   1723  HB3 SER   129      59.649  50.775  71.742  1.00  0.00           H  
ATOM   1724  OG  SER   129      60.797  51.867  70.445  1.00  0.00           O  
ATOM   1725  HG  SER   129      61.689  51.987  70.112  1.00  0.00           H  
ATOM   1726  C   SER   129      61.617  50.507  73.901  1.00  0.00           C  
ATOM   1727  O   SER   129      61.203  49.344  73.877  1.00  0.00           O  
ATOM   1728  N   TYR   130      62.242  51.008  74.979  1.00  0.00           N  
ATOM   1729  H   TYR   130      62.533  51.961  74.819  1.00  0.00           H  
ATOM   1730  CA  TYR   130      62.678  50.128  76.115  1.00  0.00           C  
ATOM   1731  HA  TYR   130      62.034  49.251  76.182  1.00  0.00           H  
ATOM   1732  CB  TYR   130      64.077  49.640  75.689  1.00  0.00           C  
ATOM   1733  HB2 TYR   130      64.117  49.279  74.661  1.00  0.00           H  
ATOM   1734  HB3 TYR   130      64.724  50.516  75.740  1.00  0.00           H  
ATOM   1735  CG  TYR   130      64.748  48.501  76.543  1.00  0.00           C  
ATOM   1736  CD1 TYR   130      66.067  48.716  76.803  1.00  0.00           C  
ATOM   1737  HD1 TYR   130      66.504  49.657  76.502  1.00  0.00           H  
ATOM   1738  CE1 TYR   130      66.849  47.717  77.418  1.00  0.00           C  
ATOM   1739  HE1 TYR   130      67.886  47.821  77.700  1.00  0.00           H  
ATOM   1740  CZ  TYR   130      66.309  46.477  77.800  1.00  0.00           C  
ATOM   1741  OH  TYR   130      66.928  45.501  78.435  1.00  0.00           O  
ATOM   1742  HH  TYR   130      66.476  44.676  78.243  1.00  0.00           H  
ATOM   1743  CE2 TYR   130      64.956  46.290  77.482  1.00  0.00           C  
ATOM   1744  HE2 TYR   130      64.562  45.335  77.795  1.00  0.00           H  
ATOM   1745  CD2 TYR   130      64.158  47.286  76.887  1.00  0.00           C  
ATOM   1746  HD2 TYR   130      63.113  47.131  76.662  1.00  0.00           H  
ATOM   1747  C   TYR   130      62.706  50.862  77.509  1.00  0.00           C  
ATOM   1748  O   TYR   130      63.687  51.385  78.015  1.00  0.00           O  
ATOM   1749  N   SER   131      61.590  51.129  78.249  1.00  0.00           N  
ATOM   1750  H   SER   131      61.866  51.700  79.036  1.00  0.00           H  
ATOM   1751  CA  SER   131      60.188  50.625  78.126  1.00  0.00           C  
ATOM   1752  HA  SER   131      59.622  51.208  78.852  1.00  0.00           H  
ATOM   1753  CB  SER   131      59.491  50.756  76.767  1.00  0.00           C  
ATOM   1754  HB2 SER   131      59.815  50.001  76.050  1.00  0.00           H  
ATOM   1755  HB3 SER   131      58.433  50.593  76.969  1.00  0.00           H  
ATOM   1756  OG  SER   131      59.736  52.099  76.204  1.00  0.00           O  
ATOM   1757  HG  SER   131      59.405  52.183  75.306  1.00  0.00           H  
ATOM   1758  C   SER   131      60.057  49.152  78.572  1.00  0.00           C  
ATOM   1759  O   SER   131      59.878  48.257  77.759  1.00  0.00           O  
ATOM   1760  N   GLN   132      60.063  48.801  79.881  1.00  0.00           N  
ATOM   1761  H   GLN   132      60.030  47.801  80.015  1.00  0.00           H  
ATOM   1762  CA  GLN   132      60.291  49.692  81.046  1.00  0.00           C  
ATOM   1763  HA  GLN   132      60.955  50.494  80.722  1.00  0.00           H  
ATOM   1764  CB  GLN   132      58.905  50.276  81.524  1.00  0.00           C  
ATOM   1765  HB2 GLN   132      58.429  50.867  80.742  1.00  0.00           H  
ATOM   1766  HB3 GLN   132      58.139  49.503  81.582  1.00  0.00           H  
ATOM   1767  CG  GLN   132      58.988  51.034  82.840  1.00  0.00           C  
ATOM   1768  HG2 GLN   132      57.958  51.173  83.167  1.00  0.00           H  
ATOM   1769  HG3 GLN   132      59.413  50.505  83.693  1.00  0.00           H  
ATOM   1770  CD  GLN   132      59.687  52.396  82.776  1.00  0.00           C  
ATOM   1771  OE1 GLN   132      60.852  52.472  82.417  1.00  0.00           O  
ATOM   1772  NE2 GLN   132      59.026  53.424  83.303  1.00  0.00           N  
ATOM   1773 HE21 GLN   132      58.038  53.377  83.509  1.00  0.00           H  
ATOM   1774 HE22 GLN   132      59.371  54.365  83.176  1.00  0.00           H  
ATOM   1775  C   GLN   132      61.020  48.864  82.162  1.00  0.00           C  
ATOM   1776  O   GLN   132      60.515  47.799  82.493  1.00  0.00           O  
ATOM   1777  N   GLN   133      62.079  49.412  82.772  1.00  0.00           N  
ATOM   1778  H   GLN   133      62.393  50.322  82.467  1.00  0.00           H  
ATOM   1779  CA  GLN   133      62.757  48.828  83.932  1.00  0.00           C  
ATOM   1780  HA  GLN   133      63.697  49.358  84.084  1.00  0.00           H  
ATOM   1781  CB  GLN   133      61.945  48.907  85.196  1.00  0.00           C  
ATOM   1782  HB2 GLN   133      60.953  48.455  85.224  1.00  0.00           H  
ATOM   1783  HB3 GLN   133      62.528  48.398  85.963  1.00  0.00           H  
ATOM   1784  CG  GLN   133      61.796  50.354  85.654  1.00  0.00           C  
ATOM   1785  HG2 GLN   133      62.607  51.039  85.404  1.00  0.00           H  
ATOM   1786  HG3 GLN   133      60.929  50.814  85.178  1.00  0.00           H  
ATOM   1787  CD  GLN   133      61.407  50.480  87.153  1.00  0.00           C  
ATOM   1788  OE1 GLN   133      60.680  49.614  87.648  1.00  0.00           O  
ATOM   1789  NE2 GLN   133      61.809  51.511  87.816  1.00  0.00           N  
ATOM   1790 HE21 GLN   133      62.462  52.130  87.357  1.00  0.00           H  
ATOM   1791 HE22 GLN   133      61.643  51.537  88.812  1.00  0.00           H  
ATOM   1792  C   GLN   133      63.210  47.347  83.595  1.00  0.00           C  
ATOM   1793  O   GLN   133      62.702  46.434  84.289  1.00  0.00           O  
ATOM   1794  N   PRO   134      64.045  47.192  82.497  1.00  0.00           N  
ATOM   1795  CD  PRO   134      64.352  45.922  81.994  1.00  0.00           C  
ATOM   1796  HD2 PRO   134      63.490  45.508  81.470  1.00  0.00           H  
ATOM   1797  HD3 PRO   134      64.699  45.253  82.782  1.00  0.00           H  
ATOM   1798  CG  PRO   134      65.518  46.166  81.004  1.00  0.00           C  
ATOM   1799  HG2 PRO   134      65.054  46.204  80.018  1.00  0.00           H  
ATOM   1800  HG3 PRO   134      66.302  45.430  81.183  1.00  0.00           H  
ATOM   1801  CB  PRO   134      66.180  47.472  81.426  1.00  0.00           C  
ATOM   1802  HB2 PRO   134      66.658  47.965  80.580  1.00  0.00           H  
ATOM   1803  HB3 PRO   134      66.872  47.333  82.256  1.00  0.00           H  
ATOM   1804  CA  PRO   134      64.944  48.215  81.875  1.00  0.00           C  
ATOM   1805  HA  PRO   134      65.281  48.904  82.649  1.00  0.00           H  
ATOM   1806  C   PRO   134      64.274  48.957  80.702  1.00  0.00           C  
ATOM   1807  O   PRO   134      63.299  48.439  80.137  1.00  0.00           O  
ATOM   1808  N   SER   135      64.691  50.133  80.282  1.00  0.00           N  
ATOM   1809  H   SER   135      64.271  50.474  79.428  1.00  0.00           H  
ATOM   1810  CA  SER   135      65.548  51.016  81.101  1.00  0.00           C  
ATOM   1811  HA  SER   135      66.377  50.374  81.400  1.00  0.00           H  
ATOM   1812  CB  SER   135      66.092  52.046  80.095  1.00  0.00           C  
ATOM   1813  HB2 SER   135      66.426  51.634  79.142  1.00  0.00           H  
ATOM   1814  HB3 SER   135      65.349  52.762  79.745  1.00  0.00           H  
ATOM   1815  OG  SER   135      67.131  52.903  80.555  1.00  0.00           O  
ATOM   1816  HG  SER   135      67.981  52.740  80.140  1.00  0.00           H  
ATOM   1817  C   SER   135      64.971  51.706  82.376  1.00  0.00           C  
ATOM   1818  O   SER   135      63.718  51.617  82.531  1.00  0.00           O  
ATOM   1819  N   TYR   136      65.815  52.308  83.257  1.00  0.00           N  
ATOM   1820  H   TYR   136      66.762  52.540  82.993  1.00  0.00           H  
ATOM   1821  CA  TYR   136      65.393  52.848  84.523  1.00  0.00           C  
ATOM   1822  HA  TYR   136      64.397  52.461  84.741  1.00  0.00           H  
ATOM   1823  CB  TYR   136      66.188  52.226  85.638  1.00  0.00           C  
ATOM   1824  HB2 TYR   136      67.268  52.308  85.521  1.00  0.00           H  
ATOM   1825  HB3 TYR   136      65.968  52.873  86.487  1.00  0.00           H  
ATOM   1826  CG  TYR   136      65.860  50.833  85.968  1.00  0.00           C  
ATOM   1827  CD1 TYR   136      65.051  50.551  87.072  1.00  0.00           C  
ATOM   1828  HD1 TYR   136      64.750  51.388  87.686  1.00  0.00           H  
ATOM   1829  CE1 TYR   136      64.828  49.174  87.407  1.00  0.00           C  
ATOM   1830  HE1 TYR   136      64.180  48.914  88.231  1.00  0.00           H  
ATOM   1831  CZ  TYR   136      65.428  48.137  86.683  1.00  0.00           C  
ATOM   1832  OH  TYR   136      65.182  46.836  86.963  1.00  0.00           O  
ATOM   1833  HH  TYR   136      64.336  46.783  87.413  1.00  0.00           H  
ATOM   1834  CE2 TYR   136      66.297  48.478  85.608  1.00  0.00           C  
ATOM   1835  HE2 TYR   136      66.701  47.706  84.970  1.00  0.00           H  
ATOM   1836  CD2 TYR   136      66.498  49.800  85.251  1.00  0.00           C  
ATOM   1837  HD2 TYR   136      67.192  50.091  84.476  1.00  0.00           H  
ATOM   1838  C   TYR   136      65.455  54.381  84.464  1.00  0.00           C  
ATOM   1839  O   TYR   136      66.539  54.956  84.470  1.00  0.00           O  
ATOM   1840  N   GLY   137      64.394  55.185  84.504  1.00  0.00           N  
ATOM   1841  H   GLY   137      64.568  56.180  84.504  1.00  0.00           H  
ATOM   1842  CA  GLY   137      62.969  54.806  84.213  1.00  0.00           C  
ATOM   1843  HA2 GLY   137      62.589  55.686  83.694  1.00  0.00           H  
ATOM   1844  HA3 GLY   137      63.018  53.985  83.498  1.00  0.00           H  
ATOM   1845  C   GLY   137      62.207  54.474  85.495  1.00  0.00           C  
ATOM   1846  O   GLY   137      62.706  53.683  86.314  1.00  0.00           O  
ATOM   1847  N   GLY   138      60.933  54.907  85.524  1.00  0.00           N  
ATOM   1848  H   GLY   138      60.581  55.535  84.815  1.00  0.00           H  
ATOM   1849  CA  GLY   138      59.911  54.299  86.449  1.00  0.00           C  
ATOM   1850  HA2 GLY   138      58.935  54.638  86.103  1.00  0.00           H  
ATOM   1851  HA3 GLY   138      60.010  53.214  86.482  1.00  0.00           H  
ATOM   1852  C   GLY   138      60.010  54.705  87.957  1.00  0.00           C  
ATOM   1853  O   GLY   138      60.945  55.387  88.338  1.00  0.00           O  
ATOM   1854  N   GLN   139      58.945  54.416  88.813  1.00  0.00           N  
ATOM   1855  H   GLN   139      58.947  54.718  89.777  1.00  0.00           H  
ATOM   1856  CA  GLN   139      57.755  53.675  88.402  1.00  0.00           C  
ATOM   1857  HA  GLN   139      57.403  53.831  87.382  1.00  0.00           H  
ATOM   1858  CB  GLN   139      58.023  52.109  88.452  1.00  0.00           C  
ATOM   1859  HB2 GLN   139      57.197  51.562  87.998  1.00  0.00           H  
ATOM   1860  HB3 GLN   139      58.910  51.864  87.867  1.00  0.00           H  
ATOM   1861  CG  GLN   139      58.331  51.628  89.853  1.00  0.00           C  
ATOM   1862  HG2 GLN   139      59.328  52.030  90.036  1.00  0.00           H  
ATOM   1863  HG3 GLN   139      57.608  51.978  90.589  1.00  0.00           H  
ATOM   1864  CD  GLN   139      58.211  50.112  89.961  1.00  0.00           C  
ATOM   1865  OE1 GLN   139      57.531  49.400  89.229  1.00  0.00           O  
ATOM   1866  NE2 GLN   139      58.896  49.453  90.824  1.00  0.00           N  
ATOM   1867 HE21 GLN   139      59.434  49.926  91.536  1.00  0.00           H  
ATOM   1868 HE22 GLN   139      58.810  48.450  90.742  1.00  0.00           H  
ATOM   1869  C   GLN   139      56.571  54.175  89.328  1.00  0.00           C  
ATOM   1870  O   GLN   139      55.649  53.382  89.464  1.00  0.00           O  
ATOM   1871  N   GLN   140      56.524  55.369  89.880  1.00  0.00           N  
ATOM   1872  H   GLN   140      57.396  55.877  89.891  1.00  0.00           H  
ATOM   1873  CA  GLN   140      55.445  55.790  90.768  1.00  0.00           C  
ATOM   1874  HA  GLN   140      55.658  56.750  91.239  1.00  0.00           H  
ATOM   1875  CB  GLN   140      54.045  55.969  90.091  1.00  0.00           C  
ATOM   1876  HB2 GLN   140      53.594  55.010  89.837  1.00  0.00           H  
ATOM   1877  HB3 GLN   140      53.399  56.380  90.867  1.00  0.00           H  
ATOM   1878  CG  GLN   140      54.085  56.951  88.926  1.00  0.00           C  
ATOM   1879  HG2 GLN   140      54.822  56.506  88.258  1.00  0.00           H  
ATOM   1880  HG3 GLN   140      53.131  56.833  88.412  1.00  0.00           H  
ATOM   1881  CD  GLN   140      54.272  58.429  89.264  1.00  0.00           C  
ATOM   1882  OE1 GLN   140      54.457  58.760  90.425  1.00  0.00           O  
ATOM   1883  NE2 GLN   140      54.276  59.318  88.274  1.00  0.00           N  
ATOM   1884 HE21 GLN   140      54.134  59.043  87.313  1.00  0.00           H  
ATOM   1885 HE22 GLN   140      54.274  60.281  88.579  1.00  0.00           H  
ATOM   1886  C   GLN   140      55.304  54.853  91.970  1.00  0.00           C  
ATOM   1887  O   GLN   140      54.215  54.320  92.264  1.00  0.00           O  
ATOM   1888  N   GLN   141      56.383  54.562  92.711  1.00  0.00           N  
ATOM   1889  H   GLN   141      57.270  54.983  92.473  1.00  0.00           H  
ATOM   1890  CA  GLN   141      56.319  53.832  94.034  1.00  0.00           C  
ATOM   1891  HA  GLN   141      55.305  53.731  94.421  1.00  0.00           H  
ATOM   1892  CB  GLN   141      56.691  52.355  93.750  1.00  0.00           C  
ATOM   1893  HB2 GLN   141      57.695  52.402  93.328  1.00  0.00           H  
ATOM   1894  HB3 GLN   141      56.526  51.752  94.643  1.00  0.00           H  
ATOM   1895  CG  GLN   141      55.803  51.675  92.699  1.00  0.00           C  
ATOM   1896  HG2 GLN   141      55.637  52.264  91.797  1.00  0.00           H  
ATOM   1897  HG3 GLN   141      56.374  50.885  92.211  1.00  0.00           H  
ATOM   1898  CD  GLN   141      54.453  51.097  93.317  1.00  0.00           C  
ATOM   1899  OE1 GLN   141      54.408  50.385  94.276  1.00  0.00           O  
ATOM   1900  NE2 GLN   141      53.276  51.304  92.737  1.00  0.00           N  
ATOM   1901 HE21 GLN   141      53.271  51.693  91.805  1.00  0.00           H  
ATOM   1902 HE22 GLN   141      52.493  50.863  93.199  1.00  0.00           H  
ATOM   1903  C   GLN   141      57.204  54.496  95.162  1.00  0.00           C  
ATOM   1904  O   GLN   141      58.373  54.772  94.896  1.00  0.00           O  
ATOM   1905  N   SER   142      56.768  54.777  96.365  1.00  0.00           N  
ATOM   1906  H   SER   142      57.525  54.810  97.033  1.00  0.00           H  
ATOM   1907  CA  SER   142      55.339  54.653  96.903  1.00  0.00           C  
ATOM   1908  HA  SER   142      55.564  54.888  97.944  1.00  0.00           H  
ATOM   1909  CB  SER   142      54.364  55.675  96.208  1.00  0.00           C  
ATOM   1910  HB2 SER   142      54.155  55.234  95.233  1.00  0.00           H  
ATOM   1911  HB3 SER   142      53.461  55.723  96.816  1.00  0.00           H  
ATOM   1912  OG  SER   142      54.899  56.983  95.919  1.00  0.00           O  
ATOM   1913  HG  SER   142      54.326  57.386  95.263  1.00  0.00           H  
ATOM   1914  C   SER   142      54.835  53.157  97.040  1.00  0.00           C  
ATOM   1915  O   SER   142      53.656  52.897  96.824  1.00  0.00           O  
ATOM   1916  N   TYR   143      55.712  52.256  97.519  1.00  0.00           N  
ATOM   1917  H   TYR   143      56.635  52.608  97.729  1.00  0.00           H  
ATOM   1918  CA  TYR   143      55.484  50.829  97.627  1.00  0.00           C  
ATOM   1919  HA  TYR   143      54.933  50.496  96.748  1.00  0.00           H  
ATOM   1920  CB  TYR   143      56.860  50.206  97.849  1.00  0.00           C  
ATOM   1921  HB2 TYR   143      57.297  50.661  98.738  1.00  0.00           H  
ATOM   1922  HB3 TYR   143      56.667  49.178  98.155  1.00  0.00           H  
ATOM   1923  CG  TYR   143      57.745  50.334  96.663  1.00  0.00           C  
ATOM   1924  CD1 TYR   143      57.622  49.331  95.656  1.00  0.00           C  
ATOM   1925  HD1 TYR   143      56.980  48.477  95.814  1.00  0.00           H  
ATOM   1926  CE1 TYR   143      58.450  49.418  94.520  1.00  0.00           C  
ATOM   1927  HE1 TYR   143      58.515  48.529  93.910  1.00  0.00           H  
ATOM   1928  CZ  TYR   143      59.247  50.511  94.350  1.00  0.00           C  
ATOM   1929  OH  TYR   143      60.072  50.566  93.325  1.00  0.00           O  
ATOM   1930  HH  TYR   143      60.792  51.132  93.612  1.00  0.00           H  
ATOM   1931  CE2 TYR   143      59.432  51.429  95.345  1.00  0.00           C  
ATOM   1932  HE2 TYR   143      60.163  52.209  95.193  1.00  0.00           H  
ATOM   1933  CD2 TYR   143      58.697  51.379  96.502  1.00  0.00           C  
ATOM   1934  HD2 TYR   143      58.817  52.041  97.348  1.00  0.00           H  
ATOM   1935  C   TYR   143      54.563  50.487  98.813  1.00  0.00           C  
ATOM   1936  O   TYR   143      54.585  51.115  99.868  1.00  0.00           O  
ATOM   1937  N   GLY   144      53.699  49.535  98.571  1.00  0.00           N  
ATOM   1938  H   GLY   144      53.690  48.952  97.746  1.00  0.00           H  
ATOM   1939  CA  GLY   144      52.937  48.873  99.663  1.00  0.00           C  
ATOM   1940  HA2 GLY   144      52.600  47.896  99.317  1.00  0.00           H  
ATOM   1941  HA3 GLY   144      53.589  48.616 100.498  1.00  0.00           H  
ATOM   1942  C   GLY   144      51.714  49.588 100.154  1.00  0.00           C  
ATOM   1943  O   GLY   144      50.588  49.126  99.835  1.00  0.00           O  
ATOM   1944  N   GLN   145      51.973  50.651 100.882  1.00  0.00           N  
ATOM   1945  H   GLN   145      52.930  50.975 100.884  1.00  0.00           H  
ATOM   1946  CA  GLN   145      50.903  51.462 101.414  1.00  0.00           C  
ATOM   1947  HA  GLN   145      50.018  51.275 100.807  1.00  0.00           H  
ATOM   1948  CB  GLN   145      50.592  51.140 102.879  1.00  0.00           C  
ATOM   1949  HB2 GLN   145      50.364  50.077 102.959  1.00  0.00           H  
ATOM   1950  HB3 GLN   145      51.518  51.339 103.418  1.00  0.00           H  
ATOM   1951  CG  GLN   145      49.384  51.969 103.445  1.00  0.00           C  
ATOM   1952  HG2 GLN   145      49.789  52.901 103.839  1.00  0.00           H  
ATOM   1953  HG3 GLN   145      48.670  52.224 102.662  1.00  0.00           H  
ATOM   1954  CD  GLN   145      48.693  51.127 104.541  1.00  0.00           C  
ATOM   1955  OE1 GLN   145      49.112  50.066 104.963  1.00  0.00           O  
ATOM   1956  NE2 GLN   145      47.569  51.565 104.991  1.00  0.00           N  
ATOM   1957 HE21 GLN   145      47.015  51.073 105.678  1.00  0.00           H  
ATOM   1958 HE22 GLN   145      47.329  52.502 104.700  1.00  0.00           H  
ATOM   1959  C   GLN   145      51.229  52.987 101.241  1.00  0.00           C  
ATOM   1960  O   GLN   145      52.143  53.487 101.895  1.00  0.00           O  
ATOM   1961  N   GLN   146      50.486  53.626 100.329  1.00  0.00           N  
ATOM   1962  H   GLN   146      49.850  53.042  99.805  1.00  0.00           H  
ATOM   1963  CA  GLN   146      50.743  54.967  99.825  1.00  0.00           C  
ATOM   1964  HA  GLN   146      51.818  55.089  99.695  1.00  0.00           H  
ATOM   1965  CB  GLN   146      50.067  55.141  98.477  1.00  0.00           C  
ATOM   1966  HB2 GLN   146      49.060  54.741  98.596  1.00  0.00           H  
ATOM   1967  HB3 GLN   146      50.145  56.138  98.044  1.00  0.00           H  
ATOM   1968  CG  GLN   146      50.700  54.257  97.363  1.00  0.00           C  
ATOM   1969  HG2 GLN   146      50.285  54.596  96.414  1.00  0.00           H  
ATOM   1970  HG3 GLN   146      51.774  54.426  97.453  1.00  0.00           H  
ATOM   1971  CD  GLN   146      50.225  52.809  97.398  1.00  0.00           C  
ATOM   1972  OE1 GLN   146      49.213  52.354  97.932  1.00  0.00           O  
ATOM   1973  NE2 GLN   146      51.159  51.917  97.058  1.00  0.00           N  
ATOM   1974 HE21 GLN   146      52.040  52.249  96.692  1.00  0.00           H  
ATOM   1975 HE22 GLN   146      50.851  50.959  97.138  1.00  0.00           H  
ATOM   1976  C   GLN   146      50.230  56.058 100.823  1.00  0.00           C  
ATOM   1977  O   GLN   146      49.032  56.400 100.761  1.00  0.00           O  
ATOM   1978  N   GLN   147      51.108  56.462 101.743  1.00  0.00           N  
ATOM   1979  H   GLN   147      52.062  56.168 101.593  1.00  0.00           H  
ATOM   1980  CA  GLN   147      50.706  57.408 102.825  1.00  0.00           C  
ATOM   1981  HA  GLN   147      50.018  56.774 103.386  1.00  0.00           H  
ATOM   1982  CB  GLN   147      51.961  57.787 103.589  1.00  0.00           C  
ATOM   1983  HB2 GLN   147      52.608  58.439 103.004  1.00  0.00           H  
ATOM   1984  HB3 GLN   147      51.507  58.209 104.486  1.00  0.00           H  
ATOM   1985  CG  GLN   147      52.696  56.574 104.134  1.00  0.00           C  
ATOM   1986  HG2 GLN   147      51.913  55.891 104.464  1.00  0.00           H  
ATOM   1987  HG3 GLN   147      53.376  56.212 103.363  1.00  0.00           H  
ATOM   1988  CD  GLN   147      53.598  56.830 105.339  1.00  0.00           C  
ATOM   1989  OE1 GLN   147      53.421  57.863 106.050  1.00  0.00           O  
ATOM   1990  NE2 GLN   147      54.504  55.895 105.602  1.00  0.00           N  
ATOM   1991 HE21 GLN   147      54.445  55.041 105.067  1.00  0.00           H  
ATOM   1992 HE22 GLN   147      55.095  55.934 106.420  1.00  0.00           H  
ATOM   1993  C   GLN   147      49.949  58.732 102.347  1.00  0.00           C  
ATOM   1994  O   GLN   147      50.389  59.399 101.338  1.00  0.00           O  
ATOM   1995  N   SER   148      48.871  59.120 103.004  1.00  0.00           N  
ATOM   1996  H   SER   148      48.722  58.637 103.878  1.00  0.00           H  
ATOM   1997  CA  SER   148      48.022  60.278 102.762  1.00  0.00           C  
ATOM   1998  HA  SER   148      47.825  60.299 101.690  1.00  0.00           H  
ATOM   1999  CB  SER   148      46.674  60.239 103.446  1.00  0.00           C  
ATOM   2000  HB2 SER   148      46.840  60.119 104.517  1.00  0.00           H  
ATOM   2001  HB3 SER   148      46.037  61.109 103.287  1.00  0.00           H  
ATOM   2002  OG  SER   148      45.948  59.114 103.074  1.00  0.00           O  
ATOM   2003  HG  SER   148      45.061  59.267 103.407  1.00  0.00           H  
ATOM   2004  C   SER   148      48.750  61.618 102.973  1.00  0.00           C  
ATOM   2005  O   SER   148      49.882  61.550 103.520  1.00  0.00           O  
ATOM   2006  N   TYR   149      48.212  62.820 102.695  1.00  0.00           N  
ATOM   2007  H   TYR   149      47.363  62.732 102.155  1.00  0.00           H  
ATOM   2008  CA  TYR   149      48.857  64.132 102.678  1.00  0.00           C  
ATOM   2009  HA  TYR   149      49.713  64.165 102.004  1.00  0.00           H  
ATOM   2010  CB  TYR   149      47.922  65.156 102.046  1.00  0.00           C  
ATOM   2011  HB2 TYR   149      47.792  65.022 100.972  1.00  0.00           H  
ATOM   2012  HB3 TYR   149      46.959  65.014 102.536  1.00  0.00           H  
ATOM   2013  CG  TYR   149      48.411  66.583 102.226  1.00  0.00           C  
ATOM   2014  CD1 TYR   149      47.945  67.488 103.227  1.00  0.00           C  
ATOM   2015  HD1 TYR   149      47.211  67.221 103.973  1.00  0.00           H  
ATOM   2016  CE1 TYR   149      48.464  68.772 103.309  1.00  0.00           C  
ATOM   2017  HE1 TYR   149      47.999  69.519 103.935  1.00  0.00           H  
ATOM   2018  CZ  TYR   149      49.499  69.220 102.391  1.00  0.00           C  
ATOM   2019  OH  TYR   149      49.907  70.495 102.383  1.00  0.00           O  
ATOM   2020  HH  TYR   149      50.776  70.701 102.030  1.00  0.00           H  
ATOM   2021  CE2 TYR   149      49.922  68.253 101.356  1.00  0.00           C  
ATOM   2022  HE2 TYR   149      50.620  68.506 100.571  1.00  0.00           H  
ATOM   2023  CD2 TYR   149      49.355  66.999 101.236  1.00  0.00           C  
ATOM   2024  HD2 TYR   149      49.704  66.305 100.486  1.00  0.00           H  
ATOM   2025  C   TYR   149      49.336  64.552 104.105  1.00  0.00           C  
ATOM   2026  O   TYR   149      48.808  64.069 105.131  1.00  0.00           O  
ATOM   2027  N   ASN   150      50.453  65.326 104.253  1.00  0.00           N  
ATOM   2028  H   ASN   150      50.973  65.295 103.387  1.00  0.00           H  
ATOM   2029  CA  ASN   150      51.045  65.996 105.411  1.00  0.00           C  
ATOM   2030  HA  ASN   150      50.196  66.281 106.032  1.00  0.00           H  
ATOM   2031  CB  ASN   150      51.717  64.903 106.273  1.00  0.00           C  
ATOM   2032  HB2 ASN   150      50.984  64.102 106.361  1.00  0.00           H  
ATOM   2033  HB3 ASN   150      52.545  64.507 105.685  1.00  0.00           H  
ATOM   2034  CG  ASN   150      52.219  65.472 107.519  1.00  0.00           C  
ATOM   2035  OD1 ASN   150      53.327  65.995 107.553  1.00  0.00           O  
ATOM   2036  ND2 ASN   150      51.391  65.307 108.518  1.00  0.00           N  
ATOM   2037 HD21 ASN   150      51.744  65.739 109.360  1.00  0.00           H  
ATOM   2038 HD22 ASN   150      50.624  64.650 108.490  1.00  0.00           H  
ATOM   2039  C   ASN   150      51.928  67.252 105.061  1.00  0.00           C  
ATOM   2040  O   ASN   150      52.966  67.123 104.449  1.00  0.00           O  
ATOM   2041  N   PRO   151      51.542  68.438 105.570  1.00  0.00           N  
ATOM   2042  CD  PRO   151      50.380  68.689 106.389  1.00  0.00           C  
ATOM   2043  HD2 PRO   151      50.541  68.145 107.320  1.00  0.00           H  
ATOM   2044  HD3 PRO   151      49.506  68.238 105.920  1.00  0.00           H  
ATOM   2045  CG  PRO   151      50.412  70.202 106.754  1.00  0.00           C  
ATOM   2046  HG2 PRO   151      50.868  70.312 107.738  1.00  0.00           H  
ATOM   2047  HG3 PRO   151      49.442  70.647 106.534  1.00  0.00           H  
ATOM   2048  CB  PRO   151      51.361  70.791 105.712  1.00  0.00           C  
ATOM   2049  HB2 PRO   151      51.926  71.580 106.209  1.00  0.00           H  
ATOM   2050  HB3 PRO   151      50.735  71.045 104.856  1.00  0.00           H  
ATOM   2051  CA  PRO   151      52.309  69.670 105.379  1.00  0.00           C  
ATOM   2052  HA  PRO   151      52.412  69.691 104.294  1.00  0.00           H  
ATOM   2053  C   PRO   151      53.732  69.783 105.977  1.00  0.00           C  
ATOM   2054  O   PRO   151      54.045  69.171 106.978  1.00  0.00           O  
ATOM   2055  N   PRO   152      54.723  70.407 105.297  1.00  0.00           N  
ATOM   2056  CD  PRO   152      54.779  70.734 103.904  1.00  0.00           C  
ATOM   2057  HD2 PRO   152      53.985  71.433 103.643  1.00  0.00           H  
ATOM   2058  HD3 PRO   152      54.813  69.830 103.297  1.00  0.00           H  
ATOM   2059  CG  PRO   152      56.091  71.322 103.617  1.00  0.00           C  
ATOM   2060  HG2 PRO   152      55.977  72.142 102.908  1.00  0.00           H  
ATOM   2061  HG3 PRO   152      56.834  70.568 103.355  1.00  0.00           H  
ATOM   2062  CB  PRO   152      56.479  71.853 105.002  1.00  0.00           C  
ATOM   2063  HB2 PRO   152      55.980  72.808 105.165  1.00  0.00           H  
ATOM   2064  HB3 PRO   152      57.564  71.932 105.069  1.00  0.00           H  
ATOM   2065  CA  PRO   152      55.934  70.805 105.952  1.00  0.00           C  
ATOM   2066  HA  PRO   152      56.580  69.932 106.051  1.00  0.00           H  
ATOM   2067  C   PRO   152      55.863  71.454 107.342  1.00  0.00           C  
ATOM   2068  O   PRO   152      55.081  72.374 107.586  1.00  0.00           O  
ATOM   2069  N   GLN   153      56.751  70.987 108.220  1.00  0.00           N  
ATOM   2070  H   GLN   153      57.442  70.286 107.992  1.00  0.00           H  
ATOM   2071  CA  GLN   153      56.762  71.243 109.636  1.00  0.00           C  
ATOM   2072  HA  GLN   153      55.781  71.052 110.070  1.00  0.00           H  
ATOM   2073  CB  GLN   153      57.672  70.176 110.376  1.00  0.00           C  
ATOM   2074  HB2 GLN   153      58.632  70.310 109.878  1.00  0.00           H  
ATOM   2075  HB3 GLN   153      57.837  70.491 111.407  1.00  0.00           H  
ATOM   2076  CG  GLN   153      57.149  68.735 110.276  1.00  0.00           C  
ATOM   2077  HG2 GLN   153      56.234  68.810 110.864  1.00  0.00           H  
ATOM   2078  HG3 GLN   153      57.040  68.500 109.217  1.00  0.00           H  
ATOM   2079  CD  GLN   153      58.011  67.690 110.983  1.00  0.00           C  
ATOM   2080  OE1 GLN   153      59.006  68.024 111.691  1.00  0.00           O  
ATOM   2081  NE2 GLN   153      57.671  66.444 110.869  1.00  0.00           N  
ATOM   2082 HE21 GLN   153      56.827  66.181 110.379  1.00  0.00           H  
ATOM   2083 HE22 GLN   153      58.213  65.722 111.321  1.00  0.00           H  
ATOM   2084  C   GLN   153      57.279  72.694 110.019  1.00  0.00           C  
ATOM   2085  O   GLN   153      56.937  73.205 111.075  1.00  0.00           O  
ATOM   2086  N   GLY   154      58.136  73.385 109.191  1.00  0.00           N  
ATOM   2087  H   GLY   154      58.314  72.915 108.315  1.00  0.00           H  
ATOM   2088  CA  GLY   154      58.747  74.710 109.376  1.00  0.00           C  
ATOM   2089  HA2 GLY   154      59.022  74.821 110.425  1.00  0.00           H  
ATOM   2090  HA3 GLY   154      59.637  74.750 108.749  1.00  0.00           H  
ATOM   2091  C   GLY   154      57.814  75.839 109.027  1.00  0.00           C  
ATOM   2092  O   GLY   154      56.597  75.672 108.982  1.00  0.00           O  
ATOM   2093  N   TYR   155      58.326  77.054 108.803  1.00  0.00           N  
ATOM   2094  H   TYR   155      59.328  77.169 108.752  1.00  0.00           H  
ATOM   2095  CA  TYR   155      57.602  78.364 108.509  1.00  0.00           C  
ATOM   2096  HA  TYR   155      57.269  78.668 109.502  1.00  0.00           H  
ATOM   2097  CB  TYR   155      58.692  79.317 107.839  1.00  0.00           C  
ATOM   2098  HB2 TYR   155      58.842  79.177 106.769  1.00  0.00           H  
ATOM   2099  HB3 TYR   155      58.317  80.336 107.942  1.00  0.00           H  
ATOM   2100  CG  TYR   155      60.075  79.391 108.563  1.00  0.00           C  
ATOM   2101  CD1 TYR   155      61.101  78.550 108.057  1.00  0.00           C  
ATOM   2102  HD1 TYR   155      60.805  77.824 107.314  1.00  0.00           H  
ATOM   2103  CE1 TYR   155      62.423  78.626 108.498  1.00  0.00           C  
ATOM   2104  HE1 TYR   155      63.224  77.937 108.274  1.00  0.00           H  
ATOM   2105  CZ  TYR   155      62.789  79.556 109.474  1.00  0.00           C  
ATOM   2106  OH  TYR   155      64.047  79.561 109.992  1.00  0.00           O  
ATOM   2107  HH  TYR   155      64.723  79.181 109.427  1.00  0.00           H  
ATOM   2108  CE2 TYR   155      61.785  80.435 109.962  1.00  0.00           C  
ATOM   2109  HE2 TYR   155      62.065  81.254 110.608  1.00  0.00           H  
ATOM   2110  CD2 TYR   155      60.474  80.333 109.550  1.00  0.00           C  
ATOM   2111  HD2 TYR   155      59.744  81.076 109.834  1.00  0.00           H  
ATOM   2112  C   TYR   155      56.341  78.241 107.672  1.00  0.00           C  
ATOM   2113  O   TYR   155      56.392  77.695 106.560  1.00  0.00           O  
ATOM   2114  N   GLY   156      55.138  78.762 108.043  1.00  0.00           N  
ATOM   2115  H   GLY   156      54.314  78.567 107.493  1.00  0.00           H  
ATOM   2116  CA  GLY   156      54.880  79.606 109.288  1.00  0.00           C  
ATOM   2117  HA2 GLY   156      54.839  78.922 110.136  1.00  0.00           H  
ATOM   2118  HA3 GLY   156      55.705  80.302 109.443  1.00  0.00           H  
ATOM   2119  C   GLY   156      53.540  80.266 109.009  1.00  0.00           C  
ATOM   2120  O   GLY   156      53.410  80.971 108.007  1.00  0.00           O  
ATOM   2121  N   GLN   157      52.578  79.993 109.817  1.00  0.00           N  
ATOM   2122  H   GLN   157      52.812  79.426 110.620  1.00  0.00           H  
ATOM   2123  CA  GLN   157      51.247  80.657 109.764  1.00  0.00           C  
ATOM   2124  HA  GLN   157      50.983  80.953 108.749  1.00  0.00           H  
ATOM   2125  CB  GLN   157      50.191  79.657 110.294  1.00  0.00           C  
ATOM   2126  HB2 GLN   157      50.642  79.187 111.169  1.00  0.00           H  
ATOM   2127  HB3 GLN   157      49.347  80.289 110.569  1.00  0.00           H  
ATOM   2128  CG  GLN   157      49.658  78.570 109.367  1.00  0.00           C  
ATOM   2129  HG2 GLN   157      48.632  78.423 109.702  1.00  0.00           H  
ATOM   2130  HG3 GLN   157      49.783  78.834 108.317  1.00  0.00           H  
ATOM   2131  CD  GLN   157      50.443  77.317 109.418  1.00  0.00           C  
ATOM   2132  OE1 GLN   157      51.288  77.071 108.567  1.00  0.00           O  
ATOM   2133  NE2 GLN   157      50.269  76.430 110.321  1.00  0.00           N  
ATOM   2134 HE21 GLN   157      49.631  76.725 111.047  1.00  0.00           H  
ATOM   2135 HE22 GLN   157      50.720  75.528 110.373  1.00  0.00           H  
ATOM   2136  C   GLN   157      51.347  82.032 110.537  1.00  0.00           C  
ATOM   2137  O   GLN   157      51.892  82.025 111.612  1.00  0.00           O  
ATOM   2138  N   GLN   158      50.703  83.128 110.143  1.00  0.00           N  
ATOM   2139  H   GLN   158      50.729  83.862 110.836  1.00  0.00           H  
ATOM   2140  CA  GLN   158      50.035  83.473 108.918  1.00  0.00           C  
ATOM   2141  HA  GLN   158      49.404  82.641 108.604  1.00  0.00           H  
ATOM   2142  CB  GLN   158      49.239  84.807 109.013  1.00  0.00           C  
ATOM   2143  HB2 GLN   158      49.926  85.625 109.233  1.00  0.00           H  
ATOM   2144  HB3 GLN   158      48.883  85.013 108.003  1.00  0.00           H  
ATOM   2145  CG  GLN   158      48.117  84.762 110.007  1.00  0.00           C  
ATOM   2146  HG2 GLN   158      48.452  84.993 111.018  1.00  0.00           H  
ATOM   2147  HG3 GLN   158      47.375  85.466 109.632  1.00  0.00           H  
ATOM   2148  CD  GLN   158      47.449  83.378 110.026  1.00  0.00           C  
ATOM   2149  OE1 GLN   158      46.936  82.823 109.058  1.00  0.00           O  
ATOM   2150  NE2 GLN   158      47.337  82.807 111.237  1.00  0.00           N  
ATOM   2151 HE21 GLN   158      47.690  83.364 112.002  1.00  0.00           H  
ATOM   2152 HE22 GLN   158      46.613  82.144 111.472  1.00  0.00           H  
ATOM   2153  C   GLN   158      51.114  83.532 107.778  1.00  0.00           C  
ATOM   2154  O   GLN   158      52.217  84.037 107.962  1.00  0.00           O  
ATOM   2155  N   ASN   159      50.694  83.206 106.579  1.00  0.00           N  
ATOM   2156  H   ASN   159      49.847  82.661 106.504  1.00  0.00           H  
ATOM   2157  CA  ASN   159      51.507  83.379 105.441  1.00  0.00           C  
ATOM   2158  HA  ASN   159      52.496  82.938 105.567  1.00  0.00           H  
ATOM   2159  CB  ASN   159      50.895  82.676 104.162  1.00  0.00           C  
ATOM   2160  HB2 ASN   159      49.980  83.170 103.834  1.00  0.00           H  
ATOM   2161  HB3 ASN   159      51.640  82.673 103.366  1.00  0.00           H  
ATOM   2162  CG  ASN   159      50.599  81.233 104.427  1.00  0.00           C  
ATOM   2163  OD1 ASN   159      49.533  80.765 104.084  1.00  0.00           O  
ATOM   2164  ND2 ASN   159      51.428  80.482 105.212  1.00  0.00           N  
ATOM   2165 HD21 ASN   159      52.228  80.956 105.608  1.00  0.00           H  
ATOM   2166 HD22 ASN   159      51.259  79.506 105.410  1.00  0.00           H  
ATOM   2167  C   ASN   159      51.923  84.856 105.166  1.00  0.00           C  
ATOM   2168  O   ASN   159      51.163  85.756 105.555  1.00  0.00           O  
ATOM   2169  N   GLN   160      52.963  85.244 104.435  1.00  0.00           N  
ATOM   2170  H   GLN   160      53.009  86.248 104.338  1.00  0.00           H  
ATOM   2171  CA  GLN   160      53.973  84.368 103.729  1.00  0.00           C  
ATOM   2172  HA  GLN   160      53.788  83.316 103.945  1.00  0.00           H  
ATOM   2173  CB  GLN   160      53.844  84.796 102.245  1.00  0.00           C  
ATOM   2174  HB2 GLN   160      52.784  84.703 102.011  1.00  0.00           H  
ATOM   2175  HB3 GLN   160      54.160  85.824 102.069  1.00  0.00           H  
ATOM   2176  CG  GLN   160      54.709  83.988 101.195  1.00  0.00           C  
ATOM   2177  HG2 GLN   160      54.468  84.205 100.154  1.00  0.00           H  
ATOM   2178  HG3 GLN   160      55.752  84.229 101.404  1.00  0.00           H  
ATOM   2179  CD  GLN   160      54.611  82.495 101.427  1.00  0.00           C  
ATOM   2180  OE1 GLN   160      55.363  81.790 102.102  1.00  0.00           O  
ATOM   2181  NE2 GLN   160      53.576  81.836 100.979  1.00  0.00           N  
ATOM   2182 HE21 GLN   160      52.920  82.315 100.378  1.00  0.00           H  
ATOM   2183 HE22 GLN   160      53.446  80.859 101.198  1.00  0.00           H  
ATOM   2184  C   GLN   160      55.385  84.743 104.280  1.00  0.00           C  
ATOM   2185  O   GLN   160      55.784  85.915 104.155  1.00  0.00           O  
ATOM   2186  N   TYR   161      56.166  83.744 104.725  1.00  0.00           N  
ATOM   2187  H   TYR   161      55.782  82.810 104.715  1.00  0.00           H  
ATOM   2188  CA  TYR   161      57.420  83.961 105.387  1.00  0.00           C  
ATOM   2189  HA  TYR   161      57.358  84.902 105.933  1.00  0.00           H  
ATOM   2190  CB  TYR   161      57.817  82.806 106.258  1.00  0.00           C  
ATOM   2191  HB2 TYR   161      57.264  81.910 105.976  1.00  0.00           H  
ATOM   2192  HB3 TYR   161      58.901  82.695 106.257  1.00  0.00           H  
ATOM   2193  CG  TYR   161      57.413  83.115 107.708  1.00  0.00           C  
ATOM   2194  CD1 TYR   161      58.459  83.333 108.682  1.00  0.00           C  
ATOM   2195  HD1 TYR   161      59.486  83.403 108.355  1.00  0.00           H  
ATOM   2196  CE1 TYR   161      58.135  83.419 110.021  1.00  0.00           C  
ATOM   2197  HE1 TYR   161      58.776  83.660 110.856  1.00  0.00           H  
ATOM   2198  CZ  TYR   161      56.771  83.290 110.436  1.00  0.00           C  
ATOM   2199  OH  TYR   161      56.335  83.454 111.690  1.00  0.00           O  
ATOM   2200  HH  TYR   161      57.129  83.770 112.127  1.00  0.00           H  
ATOM   2201  CE2 TYR   161      55.825  83.191 109.479  1.00  0.00           C  
ATOM   2202  HE2 TYR   161      54.786  83.141 109.770  1.00  0.00           H  
ATOM   2203  CD2 TYR   161      56.065  83.146 108.096  1.00  0.00           C  
ATOM   2204  HD2 TYR   161      55.242  83.100 107.397  1.00  0.00           H  
ATOM   2205  C   TYR   161      58.520  84.212 104.378  1.00  0.00           C  
ATOM   2206  O   TYR   161      59.525  84.866 104.728  1.00  0.00           O  
ATOM   2207  N   ASN   162      58.331  83.764 103.129  1.00  0.00           N  
ATOM   2208  H   ASN   162      57.512  83.211 102.920  1.00  0.00           H  
ATOM   2209  CA  ASN   162      59.086  83.988 101.891  1.00  0.00           C  
ATOM   2210  HA  ASN   162      60.115  83.757 102.166  1.00  0.00           H  
ATOM   2211  CB  ASN   162      58.685  82.917 100.852  1.00  0.00           C  
ATOM   2212  HB2 ASN   162      57.632  82.951 100.571  1.00  0.00           H  
ATOM   2213  HB3 ASN   162      59.285  83.267 100.012  1.00  0.00           H  
ATOM   2214  CG  ASN   162      58.974  81.447 101.273  1.00  0.00           C  
ATOM   2215  OD1 ASN   162      58.574  80.998 102.356  1.00  0.00           O  
ATOM   2216  ND2 ASN   162      59.602  80.706 100.473  1.00  0.00           N  
ATOM   2217 HD21 ASN   162      59.790  79.738 100.691  1.00  0.00           H  
ATOM   2218 HD22 ASN   162      59.913  81.113  99.603  1.00  0.00           H  
ATOM   2219  C   ASN   162      59.253  85.431 101.444  1.00  0.00           C  
ATOM   2220  O   ASN   162      58.554  86.281 101.779  1.00  0.00           O  
ATOM   2221  N   SER   163      60.297  85.623 100.599  1.00  0.00           N  
ATOM   2222  H   SER   163      60.818  84.772 100.441  1.00  0.00           H  
ATOM   2223  CA  SER   163      60.780  86.843  99.894  1.00  0.00           C  
ATOM   2224  HA  SER   163      60.017  87.595 100.091  1.00  0.00           H  
ATOM   2225  CB  SER   163      62.140  87.360 100.391  1.00  0.00           C  
ATOM   2226  HB2 SER   163      62.268  87.460 101.468  1.00  0.00           H  
ATOM   2227  HB3 SER   163      62.896  86.754  99.893  1.00  0.00           H  
ATOM   2228  OG  SER   163      62.298  88.621  99.835  1.00  0.00           O  
ATOM   2229  HG  SER   163      63.168  88.852 100.169  1.00  0.00           H  
ATOM   2230  C   SER   163      60.754  86.745  98.426  1.00  0.00           C  
ATOM   2231  O   SER   163      61.223  85.674  98.020  1.00  0.00           O  
ATOM   2232  N   SER   164      60.345  87.761  97.653  1.00  0.00           N  
ATOM   2233  H   SER   164      59.879  88.569  98.042  1.00  0.00           H  
ATOM   2234  CA  SER   164      60.346  87.774  96.167  1.00  0.00           C  
ATOM   2235  HA  SER   164      59.712  88.587  95.812  1.00  0.00           H  
ATOM   2236  CB  SER   164      59.877  86.465  95.426  1.00  0.00           C  
ATOM   2237  HB2 SER   164      59.894  86.712  94.365  1.00  0.00           H  
ATOM   2238  HB3 SER   164      60.567  85.633  95.564  1.00  0.00           H  
ATOM   2239  OG  SER   164      58.548  86.061  95.671  1.00  0.00           O  
ATOM   2240  HG  SER   164      58.642  85.359  96.319  1.00  0.00           H  
ATOM   2241  C   SER   164      61.750  88.078  95.592  1.00  0.00           C  
ATOM   2242  O   SER   164      62.747  87.600  96.046  1.00  0.00           O  
ATOM   2243  N   SER   165      61.737  88.865  94.493  1.00  0.00           N  
ATOM   2244  H   SER   165      60.846  89.283  94.264  1.00  0.00           H  
ATOM   2245  CA  SER   165      62.919  89.316  93.737  1.00  0.00           C  
ATOM   2246  HA  SER   165      63.364  88.395  93.362  1.00  0.00           H  
ATOM   2247  CB  SER   165      62.483  90.128  92.499  1.00  0.00           C  
ATOM   2248  HB2 SER   165      61.680  89.594  91.993  1.00  0.00           H  
ATOM   2249  HB3 SER   165      62.103  91.090  92.844  1.00  0.00           H  
ATOM   2250  OG  SER   165      63.622  90.247  91.645  1.00  0.00           O  
ATOM   2251  HG  SER   165      63.485  89.541  91.008  1.00  0.00           H  
ATOM   2252  C   SER   165      64.009  90.046  94.519  1.00  0.00           C  
ATOM   2253  O   SER   165      63.697  90.729  95.584  1.00  0.00           O  
ATOM   2254  N   GLY   166      65.245  89.892  94.121  1.00  0.00           N  
ATOM   2255  H   GLY   166      65.459  89.578  93.185  1.00  0.00           H  
ATOM   2256  CA  GLY   166      66.323  90.631  94.826  1.00  0.00           C  
ATOM   2257  HA2 GLY   166      66.212  90.461  95.896  1.00  0.00           H  
ATOM   2258  HA3 GLY   166      67.241  90.227  94.398  1.00  0.00           H  
ATOM   2259  C   GLY   166      66.169  92.132  94.628  1.00  0.00           C  
ATOM   2260  O   GLY   166      66.015  92.780  95.659  1.00  0.00           O  
ATOM   2261  N   GLY   167      65.967  92.608  93.396  1.00  0.00           N  
ATOM   2262  H   GLY   167      66.161  91.991  92.620  1.00  0.00           H  
ATOM   2263  CA  GLY   167      65.599  94.022  93.105  1.00  0.00           C  
ATOM   2264  HA2 GLY   167      64.668  94.038  92.538  1.00  0.00           H  
ATOM   2265  HA3 GLY   167      65.231  94.490  94.018  1.00  0.00           H  
ATOM   2266  C   GLY   167      66.653  94.895  92.404  1.00  0.00           C  
ATOM   2267  O   GLY   167      67.848  94.537  92.505  1.00  0.00           O  
ATOM   2268  N   GLY   168      66.217  96.026  91.835  1.00  0.00           N  
ATOM   2269  H   GLY   168      65.213  96.139  91.837  1.00  0.00           H  
ATOM   2270  CA  GLY   168      67.046  96.825  90.876  1.00  0.00           C  
ATOM   2271  HA2 GLY   168      66.396  97.463  90.277  1.00  0.00           H  
ATOM   2272  HA3 GLY   168      67.801  97.453  91.349  1.00  0.00           H  
ATOM   2273  C   GLY   168      67.780  95.818  89.832  1.00  0.00           C  
ATOM   2274  O   GLY   168      67.079  94.923  89.266  1.00  0.00           O  
ATOM   2275  N   GLY   169      69.049  96.000  89.511  1.00  0.00           N  
ATOM   2276  H   GLY   169      69.440  95.495  88.728  1.00  0.00           H  
ATOM   2277  CA  GLY   169      69.919  97.099  90.082  1.00  0.00           C  
ATOM   2278  HA2 GLY   169      69.443  98.014  89.732  1.00  0.00           H  
ATOM   2279  HA3 GLY   169      69.849  97.025  91.167  1.00  0.00           H  
ATOM   2280  C   GLY   169      71.311  97.022  89.567  1.00  0.00           C  
ATOM   2281  O   GLY   169      71.801  95.944  89.206  1.00  0.00           O  
ATOM   2282  N   GLY   170      72.023  98.146  89.650  1.00  0.00           N  
ATOM   2283  H   GLY   170      71.602  99.040  89.860  1.00  0.00           H  
ATOM   2284  CA  GLY   170      73.471  98.241  89.256  1.00  0.00           C  
ATOM   2285  HA2 GLY   170      73.594  97.955  88.211  1.00  0.00           H  
ATOM   2286  HA3 GLY   170      73.877  99.231  89.467  1.00  0.00           H  
ATOM   2287  C   GLY   170      74.477  97.389  90.063  1.00  0.00           C  
ATOM   2288  O   GLY   170      74.201  97.070  91.232  1.00  0.00           O  
ATOM   2289  N   GLY   171      75.680  97.132  89.521  1.00  0.00           N  
ATOM   2290  H   GLY   171      76.297  96.522  90.039  1.00  0.00           H  
ATOM   2291  CA  GLY   171      76.210  97.650  88.190  1.00  0.00           C  
ATOM   2292  HA2 GLY   171      76.064  98.726  88.089  1.00  0.00           H  
ATOM   2293  HA3 GLY   171      77.298  97.633  88.137  1.00  0.00           H  
ATOM   2294  C   GLY   171      75.574  96.862  87.028  1.00  0.00           C  
ATOM   2295  O   GLY   171      74.755  95.999  87.280  1.00  0.00           O  
ATOM   2296  N   GLY   172      75.801  97.196  85.765  1.00  0.00           N  
ATOM   2297  H   GLY   172      75.306  96.630  85.091  1.00  0.00           H  
ATOM   2298  CA  GLY   172      76.387  98.471  85.368  1.00  0.00           C  
ATOM   2299  HA2 GLY   172      77.180  98.800  86.040  1.00  0.00           H  
ATOM   2300  HA3 GLY   172      76.818  98.316  84.379  1.00  0.00           H  
ATOM   2301  C   GLY   172      75.403  99.657  85.300  1.00  0.00           C  
ATOM   2302  O   GLY   172      74.417  99.617  85.939  1.00  0.00           O  
ATOM   2303  N   GLY   173      75.815 100.708  84.538  1.00  0.00           N  
ATOM   2304  H   GLY   173      76.708 100.609  84.076  1.00  0.00           H  
ATOM   2305  CA  GLY   173      75.064 101.833  84.263  1.00  0.00           C  
ATOM   2306  HA2 GLY   173      74.492 102.097  85.153  1.00  0.00           H  
ATOM   2307  HA3 GLY   173      75.680 102.686  83.977  1.00  0.00           H  
ATOM   2308  C   GLY   173      74.068 101.616  83.179  1.00  0.00           C  
ATOM   2309  O   GLY   173      73.843 100.527  82.657  1.00  0.00           O  
ATOM   2310  N   GLY   174      73.266 102.635  82.794  1.00  0.00           N  
ATOM   2311  H   GLY   174      72.595 102.430  82.068  1.00  0.00           H  
ATOM   2312  CA  GLY   174      73.272 104.040  83.305  1.00  0.00           C  
ATOM   2313  HA2 GLY   174      72.333 104.557  83.107  1.00  0.00           H  
ATOM   2314  HA3 GLY   174      73.445 103.948  84.377  1.00  0.00           H  
ATOM   2315  C   GLY   174      74.421 104.857  82.741  1.00  0.00           C  
ATOM   2316  O   GLY   174      75.476 104.318  82.270  1.00  0.00           O  
ATOM   2317  N   GLY   175      74.223 106.176  82.639  1.00  0.00           N  
ATOM   2318  H   GLY   175      73.381 106.541  83.060  1.00  0.00           H  
ATOM   2319  CA  GLY   175      74.978 107.109  81.847  1.00  0.00           C  
ATOM   2320  HA2 GLY   175      74.951 108.084  82.333  1.00  0.00           H  
ATOM   2321  HA3 GLY   175      76.047 106.895  81.821  1.00  0.00           H  
ATOM   2322  C   GLY   175      74.574 107.260  80.407  1.00  0.00           C  
ATOM   2323  O   GLY   175      75.185 108.046  79.701  1.00  0.00           O  
ATOM   2324  N   ASN   176      73.527 106.570  80.031  1.00  0.00           N  
ATOM   2325  H   ASN   176      73.078 105.900  80.639  1.00  0.00           H  
ATOM   2326  CA  ASN   176      72.805 106.836  78.789  1.00  0.00           C  
ATOM   2327  HA  ASN   176      73.370 106.653  77.875  1.00  0.00           H  
ATOM   2328  CB  ASN   176      71.557 105.857  78.882  1.00  0.00           C  
ATOM   2329  HB2 ASN   176      70.943 106.023  77.997  1.00  0.00           H  
ATOM   2330  HB3 ASN   176      71.803 104.798  78.816  1.00  0.00           H  
ATOM   2331  CG  ASN   176      70.757 105.972  80.149  1.00  0.00           C  
ATOM   2332  OD1 ASN   176      71.105 105.375  81.186  1.00  0.00           O  
ATOM   2333  ND2 ASN   176      69.616 106.580  80.144  1.00  0.00           N  
ATOM   2334 HD21 ASN   176      69.154 106.350  81.012  1.00  0.00           H  
ATOM   2335 HD22 ASN   176      69.173 106.935  79.309  1.00  0.00           H  
ATOM   2336  C   ASN   176      72.393 108.293  78.677  1.00  0.00           C  
ATOM   2337  O   ASN   176      72.026 108.831  79.716  1.00  0.00           O  
ATOM   2338  N   TYR   177      72.526 108.935  77.468  1.00  0.00           N  
ATOM   2339  H   TYR   177      72.596 108.333  76.660  1.00  0.00           H  
ATOM   2340  CA  TYR   177      72.121 110.291  77.141  1.00  0.00           C  
ATOM   2341  HA  TYR   177      72.569 110.935  77.898  1.00  0.00           H  
ATOM   2342  CB  TYR   177      72.766 110.736  75.778  1.00  0.00           C  
ATOM   2343  HB2 TYR   177      72.441 110.060  74.988  1.00  0.00           H  
ATOM   2344  HB3 TYR   177      72.376 111.730  75.561  1.00  0.00           H  
ATOM   2345  CG  TYR   177      74.268 110.837  75.835  1.00  0.00           C  
ATOM   2346  CD1 TYR   177      74.961 112.056  76.054  1.00  0.00           C  
ATOM   2347  HD1 TYR   177      74.440 112.989  76.211  1.00  0.00           H  
ATOM   2348  CE1 TYR   177      76.362 111.976  76.089  1.00  0.00           C  
ATOM   2349  HE1 TYR   177      76.884 112.903  76.275  1.00  0.00           H  
ATOM   2350  CZ  TYR   177      77.044 110.733  76.018  1.00  0.00           C  
ATOM   2351  OH  TYR   177      78.400 110.709  75.990  1.00  0.00           O  
ATOM   2352  HH  TYR   177      78.721 109.897  76.388  1.00  0.00           H  
ATOM   2353  CE2 TYR   177      76.344 109.546  75.678  1.00  0.00           C  
ATOM   2354  HE2 TYR   177      76.944 108.672  75.473  1.00  0.00           H  
ATOM   2355  CD2 TYR   177      74.958 109.639  75.533  1.00  0.00           C  
ATOM   2356  HD2 TYR   177      74.516 108.686  75.284  1.00  0.00           H  
ATOM   2357  C   TYR   177      70.594 110.578  77.252  1.00  0.00           C  
ATOM   2358  O   TYR   177      69.822 109.715  76.882  1.00  0.00           O  
ATOM   2359  N   GLY   178      70.149 111.685  77.851  1.00  0.00           N  
ATOM   2360  H   GLY   178      69.167 111.820  77.657  1.00  0.00           H  
ATOM   2361  CA  GLY   178      70.822 112.856  78.481  1.00  0.00           C  
ATOM   2362  HA2 GLY   178      70.126 113.290  79.200  1.00  0.00           H  
ATOM   2363  HA3 GLY   178      71.707 112.612  79.068  1.00  0.00           H  
ATOM   2364  C   GLY   178      71.314 113.883  77.477  1.00  0.00           C  
ATOM   2365  O   GLY   178      71.280 113.685  76.241  1.00  0.00           O  
ATOM   2366  N   GLN   179      71.891 114.959  78.039  1.00  0.00           N  
ATOM   2367  H   GLN   179      72.016 114.888  79.039  1.00  0.00           H  
ATOM   2368  CA  GLN   179      72.506 116.094  77.247  1.00  0.00           C  
ATOM   2369  HA  GLN   179      72.675 115.786  76.216  1.00  0.00           H  
ATOM   2370  CB  GLN   179      71.500 117.197  77.320  1.00  0.00           C  
ATOM   2371  HB2 GLN   179      71.372 117.540  78.346  1.00  0.00           H  
ATOM   2372  HB3 GLN   179      71.955 118.080  76.870  1.00  0.00           H  
ATOM   2373  CG  GLN   179      70.182 117.050  76.534  1.00  0.00           C  
ATOM   2374  HG2 GLN   179      69.702 116.125  76.855  1.00  0.00           H  
ATOM   2375  HG3 GLN   179      69.526 117.812  76.955  1.00  0.00           H  
ATOM   2376  CD  GLN   179      70.294 117.175  74.979  1.00  0.00           C  
ATOM   2377  OE1 GLN   179      71.312 116.966  74.383  1.00  0.00           O  
ATOM   2378  NE2 GLN   179      69.176 117.478  74.362  1.00  0.00           N  
ATOM   2379 HE21 GLN   179      68.301 117.567  74.859  1.00  0.00           H  
ATOM   2380 HE22 GLN   179      69.181 117.264  73.375  1.00  0.00           H  
ATOM   2381  C   GLN   179      73.887 116.613  77.778  1.00  0.00           C  
ATOM   2382  O   GLN   179      74.162 116.384  78.965  1.00  0.00           O  
ATOM   2383  N   ASP   180      74.793 117.105  77.017  1.00  0.00           N  
ATOM   2384  H   ASP   180      75.710 117.112  77.442  1.00  0.00           H  
ATOM   2385  CA  ASP   180      74.755 117.526  75.602  1.00  0.00           C  
ATOM   2386  HA  ASP   180      73.784 117.984  75.413  1.00  0.00           H  
ATOM   2387  CB  ASP   180      75.816 118.604  75.443  1.00  0.00           C  
ATOM   2388  HB2 ASP   180      75.487 119.415  76.093  1.00  0.00           H  
ATOM   2389  HB3 ASP   180      76.759 118.225  75.839  1.00  0.00           H  
ATOM   2390  CG  ASP   180      76.005 119.104  73.973  1.00  0.00           C  
ATOM   2391  OD1 ASP   180      77.038 119.859  73.772  1.00  0.00           O  
ATOM   2392  OD2 ASP   180      75.172 118.815  73.101  1.00  0.00           O  
ATOM   2393  C   ASP   180      75.035 116.340  74.631  1.00  0.00           C  
ATOM   2394  O   ASP   180      76.098 115.705  74.732  1.00  0.00           O  
ATOM   2395  N   GLN   181      74.034 115.976  73.790  1.00  0.00           N  
ATOM   2396  H   GLN   181      73.153 116.467  73.853  1.00  0.00           H  
ATOM   2397  CA  GLN   181      74.227 115.028  72.663  1.00  0.00           C  
ATOM   2398  HA  GLN   181      75.250 114.992  72.286  1.00  0.00           H  
ATOM   2399  CB  GLN   181      73.920 113.589  73.194  1.00  0.00           C  
ATOM   2400  HB2 GLN   181      74.612 113.341  73.999  1.00  0.00           H  
ATOM   2401  HB3 GLN   181      72.934 113.621  73.658  1.00  0.00           H  
ATOM   2402  CG  GLN   181      73.949 112.405  72.104  1.00  0.00           C  
ATOM   2403  HG2 GLN   181      73.713 111.465  72.603  1.00  0.00           H  
ATOM   2404  HG3 GLN   181      73.129 112.522  71.395  1.00  0.00           H  
ATOM   2405  CD  GLN   181      75.330 112.111  71.500  1.00  0.00           C  
ATOM   2406  OE1 GLN   181      76.282 112.870  71.517  1.00  0.00           O  
ATOM   2407  NE2 GLN   181      75.446 111.055  70.771  1.00  0.00           N  
ATOM   2408 HE21 GLN   181      74.673 110.414  70.873  1.00  0.00           H  
ATOM   2409 HE22 GLN   181      76.227 110.771  70.197  1.00  0.00           H  
ATOM   2410  C   GLN   181      73.470 115.280  71.454  1.00  0.00           C  
ATOM   2411  O   GLN   181      73.840 114.798  70.387  1.00  0.00           O  
ATOM   2412  N   SER   182      72.395 116.108  71.509  1.00  0.00           N  
ATOM   2413  H   SER   182      72.059 116.314  72.439  1.00  0.00           H  
ATOM   2414  CA  SER   182      71.582 116.706  70.472  1.00  0.00           C  
ATOM   2415  HA  SER   182      72.034 116.419  69.522  1.00  0.00           H  
ATOM   2416  CB  SER   182      70.155 116.120  70.472  1.00  0.00           C  
ATOM   2417  HB2 SER   182      70.159 115.048  70.276  1.00  0.00           H  
ATOM   2418  HB3 SER   182      69.705 116.378  71.431  1.00  0.00           H  
ATOM   2419  OG  SER   182      69.439 116.718  69.462  1.00  0.00           O  
ATOM   2420  HG  SER   182      69.661 116.227  68.668  1.00  0.00           H  
ATOM   2421  C   SER   182      71.467 118.211  70.660  1.00  0.00           C  
ATOM   2422  O   SER   182      71.173 118.683  71.750  1.00  0.00           O  
ATOM   2423  N   SER   183      71.632 119.063  69.661  1.00  0.00           N  
ATOM   2424  H   SER   183      71.507 120.038  69.896  1.00  0.00           H  
ATOM   2425  CA  SER   183      72.139 118.809  68.316  1.00  0.00           C  
ATOM   2426  HA  SER   183      71.390 118.094  67.977  1.00  0.00           H  
ATOM   2427  CB  SER   183      72.104 120.035  67.516  1.00  0.00           C  
ATOM   2428  HB2 SER   183      72.647 119.906  66.579  1.00  0.00           H  
ATOM   2429  HB3 SER   183      71.122 120.389  67.201  1.00  0.00           H  
ATOM   2430  OG  SER   183      72.774 121.013  68.218  1.00  0.00           O  
ATOM   2431  HG  SER   183      72.503 121.873  67.890  1.00  0.00           H  
ATOM   2432  C   SER   183      73.543 118.127  68.305  1.00  0.00           C  
ATOM   2433  O   SER   183      74.273 118.262  69.274  1.00  0.00           O  
ATOM   2434  N   MET   184      73.909 117.359  67.278  1.00  0.00           N  
ATOM   2435  H   MET   184      73.215 117.240  66.554  1.00  0.00           H  
ATOM   2436  CA  MET   184      75.247 116.913  67.021  1.00  0.00           C  
ATOM   2437  HA  MET   184      75.592 116.259  67.823  1.00  0.00           H  
ATOM   2438  CB  MET   184      75.403 115.980  65.789  1.00  0.00           C  
ATOM   2439  HB2 MET   184      74.880 115.072  66.089  1.00  0.00           H  
ATOM   2440  HB3 MET   184      74.871 116.433  64.953  1.00  0.00           H  
ATOM   2441  CG  MET   184      76.813 115.731  65.193  1.00  0.00           C  
ATOM   2442  HG2 MET   184      77.130 116.611  64.633  1.00  0.00           H  
ATOM   2443  HG3 MET   184      77.502 115.561  66.020  1.00  0.00           H  
ATOM   2444  SD  MET   184      77.011 114.435  63.969  1.00  0.00           S  
ATOM   2445  CE  MET   184      78.759 113.961  64.098  1.00  0.00           C  
ATOM   2446  HE1 MET   184      79.026 113.061  63.545  1.00  0.00           H  
ATOM   2447  HE2 MET   184      79.414 114.765  63.763  1.00  0.00           H  
ATOM   2448  HE3 MET   184      79.095 113.706  65.103  1.00  0.00           H  
ATOM   2449  C   MET   184      76.179 118.084  66.927  1.00  0.00           C  
ATOM   2450  O   MET   184      75.965 119.018  66.104  1.00  0.00           O  
ATOM   2451  N   SER   185      77.327 118.021  67.606  1.00  0.00           N  
ATOM   2452  H   SER   185      77.372 117.189  68.177  1.00  0.00           H  
ATOM   2453  CA  SER   185      78.258 119.148  67.834  1.00  0.00           C  
ATOM   2454  HA  SER   185      77.636 119.939  68.253  1.00  0.00           H  
ATOM   2455  CB  SER   185      79.373 118.705  68.809  1.00  0.00           C  
ATOM   2456  HB2 SER   185      79.976 119.522  69.205  1.00  0.00           H  
ATOM   2457  HB3 SER   185      78.856 118.034  69.495  1.00  0.00           H  
ATOM   2458  OG  SER   185      80.257 117.858  68.049  1.00  0.00           O  
ATOM   2459  HG  SER   185      81.104 118.047  68.459  1.00  0.00           H  
ATOM   2460  C   SER   185      78.778 119.742  66.487  1.00  0.00           C  
ATOM   2461  O   SER   185      79.064 118.978  65.596  1.00  0.00           O  
ATOM   2462  N   SER   186      78.946 121.065  66.368  1.00  0.00           N  
ATOM   2463  H   SER   186      78.755 121.690  67.138  1.00  0.00           H  
ATOM   2464  CA  SER   186      79.467 121.621  65.056  1.00  0.00           C  
ATOM   2465  HA  SER   186      78.756 121.217  64.336  1.00  0.00           H  
ATOM   2466  CB  SER   186      79.474 123.140  65.125  1.00  0.00           C  
ATOM   2467  HB2 SER   186      79.602 123.577  64.135  1.00  0.00           H  
ATOM   2468  HB3 SER   186      78.516 123.505  65.497  1.00  0.00           H  
ATOM   2469  OG  SER   186      80.490 123.413  66.044  1.00  0.00           O  
ATOM   2470  HG  SER   186      80.242 123.233  66.953  1.00  0.00           H  
ATOM   2471  C   SER   186      80.868 121.017  64.581  1.00  0.00           C  
ATOM   2472  O   SER   186      81.728 120.803  65.463  1.00  0.00           O  
ATOM   2473  N   GLY   187      81.195 120.788  63.341  1.00  0.00           N  
ATOM   2474  H   GLY   187      82.179 120.620  63.187  1.00  0.00           H  
ATOM   2475  CA  GLY   187      80.378 120.946  62.169  1.00  0.00           C  
ATOM   2476  HA2 GLY   187      80.104 119.913  61.956  1.00  0.00           H  
ATOM   2477  HA3 GLY   187      79.504 121.580  62.319  1.00  0.00           H  
ATOM   2478  C   GLY   187      81.204 121.477  60.955  1.00  0.00           C  
ATOM   2479  O   GLY   187      82.308 121.054  60.674  1.00  0.00           O  
ATOM   2480  N   GLY   188      80.635 122.348  60.129  1.00  0.00           N  
ATOM   2481  H   GLY   188      79.689 122.630  60.344  1.00  0.00           H  
ATOM   2482  CA  GLY   188      81.217 122.865  58.895  1.00  0.00           C  
ATOM   2483  HA2 GLY   188      80.492 123.564  58.477  1.00  0.00           H  
ATOM   2484  HA3 GLY   188      82.082 123.475  59.155  1.00  0.00           H  
ATOM   2485  C   GLY   188      81.701 121.915  57.799  1.00  0.00           C  
ATOM   2486  O   GLY   188      81.113 120.812  57.681  1.00  0.00           O  
ATOM   2487  N   GLY   189      82.461 122.348  56.799  1.00  0.00           N  
ATOM   2488  H   GLY   189      82.646 121.632  56.111  1.00  0.00           H  
ATOM   2489  CA  GLY   189      83.002 123.732  56.548  1.00  0.00           C  
ATOM   2490  HA2 GLY   189      83.175 123.740  55.472  1.00  0.00           H  
ATOM   2491  HA3 GLY   189      82.332 124.515  56.904  1.00  0.00           H  
ATOM   2492  C   GLY   189      84.314 123.996  57.250  1.00  0.00           C  
ATOM   2493  O   GLY   189      84.523 123.558  58.394  1.00  0.00           O  
ATOM   2494  N   SER   190      85.218 124.760  56.590  1.00  0.00           N  
ATOM   2495  H   SER   190      84.955 125.089  55.672  1.00  0.00           H  
ATOM   2496  CA  SER   190      86.618 125.017  57.042  1.00  0.00           C  
ATOM   2497  HA  SER   190      87.082 124.069  57.314  1.00  0.00           H  
ATOM   2498  CB  SER   190      87.425 125.775  55.947  1.00  0.00           C  
ATOM   2499  HB2 SER   190      86.757 126.595  55.684  1.00  0.00           H  
ATOM   2500  HB3 SER   190      88.394 126.163  56.258  1.00  0.00           H  
ATOM   2501  OG  SER   190      87.661 124.978  54.750  1.00  0.00           O  
ATOM   2502  HG  SER   190      88.582 125.171  54.556  1.00  0.00           H  
ATOM   2503  C   SER   190      86.645 125.995  58.231  1.00  0.00           C  
ATOM   2504  O   SER   190      85.952 127.008  58.134  1.00  0.00           O  
ATOM   2505  N   GLY   191      87.311 125.774  59.354  1.00  0.00           N  
ATOM   2506  H   GLY   191      87.120 126.415  60.110  1.00  0.00           H  
ATOM   2507  CA  GLY   191      88.234 124.712  59.674  1.00  0.00           C  
ATOM   2508  HA2 GLY   191      88.710 125.008  60.609  1.00  0.00           H  
ATOM   2509  HA3 GLY   191      87.727 123.767  59.866  1.00  0.00           H  
ATOM   2510  C   GLY   191      89.429 124.509  58.570  1.00  0.00           C  
ATOM   2511  O   GLY   191      89.957 125.452  58.002  1.00  0.00           O  
ATOM   2512  N   GLY   192      89.821 123.275  58.324  1.00  0.00           N  
ATOM   2513  H   GLY   192      89.261 122.563  58.770  1.00  0.00           H  
ATOM   2514  CA  GLY   192      91.045 122.882  57.566  1.00  0.00           C  
ATOM   2515  HA2 GLY   192      91.907 123.445  57.925  1.00  0.00           H  
ATOM   2516  HA3 GLY   192      91.399 121.889  57.843  1.00  0.00           H  
ATOM   2517  C   GLY   192      90.829 123.056  56.047  1.00  0.00           C  
ATOM   2518  O   GLY   192      89.897 122.526  55.428  1.00  0.00           O  
ATOM   2519  N   GLY   193      91.757 123.731  55.343  1.00  0.00           N  
ATOM   2520  H   GLY   193      92.482 124.179  55.884  1.00  0.00           H  
ATOM   2521  CA  GLY   193      91.687 124.134  53.897  1.00  0.00           C  
ATOM   2522  HA2 GLY   193      92.679 124.135  53.445  1.00  0.00           H  
ATOM   2523  HA3 GLY   193      91.144 123.347  53.375  1.00  0.00           H  
ATOM   2524  C   GLY   193      91.103 125.524  53.668  1.00  0.00           C  
ATOM   2525  O   GLY   193      90.191 125.964  54.283  1.00  0.00           O  
ATOM   2526  N   TYR   194      91.789 126.325  52.819  1.00  0.00           N  
ATOM   2527  H   TYR   194      92.527 125.906  52.272  1.00  0.00           H  
ATOM   2528  CA  TYR   194      91.344 127.637  52.387  1.00  0.00           C  
ATOM   2529  HA  TYR   194      91.138 128.208  53.293  1.00  0.00           H  
ATOM   2530  CB  TYR   194      92.415 128.386  51.500  1.00  0.00           C  
ATOM   2531  HB2 TYR   194      92.801 127.680  50.765  1.00  0.00           H  
ATOM   2532  HB3 TYR   194      91.886 129.209  51.018  1.00  0.00           H  
ATOM   2533  CG  TYR   194      93.623 128.823  52.232  1.00  0.00           C  
ATOM   2534  CD1 TYR   194      93.527 129.485  53.426  1.00  0.00           C  
ATOM   2535  HD1 TYR   194      92.553 129.784  53.785  1.00  0.00           H  
ATOM   2536  CE1 TYR   194      94.673 130.075  54.054  1.00  0.00           C  
ATOM   2537  HE1 TYR   194      94.595 130.785  54.864  1.00  0.00           H  
ATOM   2538  CZ  TYR   194      95.945 129.743  53.475  1.00  0.00           C  
ATOM   2539  OH  TYR   194      97.020 130.245  54.146  1.00  0.00           O  
ATOM   2540  HH  TYR   194      97.790 129.933  53.665  1.00  0.00           H  
ATOM   2541  CE2 TYR   194      96.001 128.884  52.265  1.00  0.00           C  
ATOM   2542  HE2 TYR   194      96.970 128.577  51.900  1.00  0.00           H  
ATOM   2543  CD2 TYR   194      94.834 128.461  51.658  1.00  0.00           C  
ATOM   2544  HD2 TYR   194      94.781 127.925  50.721  1.00  0.00           H  
ATOM   2545  C   TYR   194      90.060 127.517  51.533  1.00  0.00           C  
ATOM   2546  O   TYR   194      89.766 126.483  50.924  1.00  0.00           O  
ATOM   2547  N   GLY   195      89.131 128.471  51.638  1.00  0.00           N  
ATOM   2548  H   GLY   195      88.225 128.291  51.230  1.00  0.00           H  
ATOM   2549  CA  GLY   195      89.145 129.608  52.515  1.00  0.00           C  
ATOM   2550  HA2 GLY   195      90.133 129.899  52.871  1.00  0.00           H  
ATOM   2551  HA3 GLY   195      88.772 130.449  51.929  1.00  0.00           H  
ATOM   2552  C   GLY   195      88.345 129.340  53.821  1.00  0.00           C  
ATOM   2553  O   GLY   195      87.350 128.586  53.768  1.00  0.00           O  
ATOM   2554  N   ASN   196      88.837 129.874  54.946  1.00  0.00           N  
ATOM   2555  H   ASN   196      89.725 130.355  54.940  1.00  0.00           H  
ATOM   2556  CA  ASN   196      88.081 129.889  56.230  1.00  0.00           C  
ATOM   2557  HA  ASN   196      88.114 128.919  56.724  1.00  0.00           H  
ATOM   2558  CB  ASN   196      88.902 130.832  57.221  1.00  0.00           C  
ATOM   2559  HB2 ASN   196      89.766 130.222  57.484  1.00  0.00           H  
ATOM   2560  HB3 ASN   196      89.164 131.725  56.654  1.00  0.00           H  
ATOM   2561  CG  ASN   196      88.332 131.113  58.568  1.00  0.00           C  
ATOM   2562  OD1 ASN   196      87.464 130.344  58.982  1.00  0.00           O  
ATOM   2563  ND2 ASN   196      88.909 132.059  59.330  1.00  0.00           N  
ATOM   2564 HD21 ASN   196      88.561 132.250  60.259  1.00  0.00           H  
ATOM   2565 HD22 ASN   196      89.702 132.609  59.032  1.00  0.00           H  
ATOM   2566  C   ASN   196      86.626 130.434  55.943  1.00  0.00           C  
ATOM   2567  O   ASN   196      86.409 131.462  55.279  1.00  0.00           O  
ATOM   2568  N   GLN   197      85.642 129.711  56.577  1.00  0.00           N  
ATOM   2569  H   GLN   197      85.898 129.047  57.294  1.00  0.00           H  
ATOM   2570  CA  GLN   197      84.226 129.943  56.351  1.00  0.00           C  
ATOM   2571  HA  GLN   197      84.153 130.783  55.661  1.00  0.00           H  
ATOM   2572  CB  GLN   197      83.497 128.630  55.859  1.00  0.00           C  
ATOM   2573  HB2 GLN   197      83.751 127.854  56.581  1.00  0.00           H  
ATOM   2574  HB3 GLN   197      82.432 128.851  55.783  1.00  0.00           H  
ATOM   2575  CG  GLN   197      84.021 128.075  54.532  1.00  0.00           C  
ATOM   2576  HG2 GLN   197      85.094 127.987  54.708  1.00  0.00           H  
ATOM   2577  HG3 GLN   197      83.584 127.107  54.286  1.00  0.00           H  
ATOM   2578  CD  GLN   197      83.802 128.997  53.367  1.00  0.00           C  
ATOM   2579  OE1 GLN   197      82.695 129.327  52.990  1.00  0.00           O  
ATOM   2580  NE2 GLN   197      84.847 129.414  52.636  1.00  0.00           N  
ATOM   2581 HE21 GLN   197      85.710 128.998  52.955  1.00  0.00           H  
ATOM   2582 HE22 GLN   197      84.792 129.873  51.738  1.00  0.00           H  
ATOM   2583  C   GLN   197      83.504 130.484  57.599  1.00  0.00           C  
ATOM   2584  O   GLN   197      82.321 130.798  57.652  1.00  0.00           O  
ATOM   2585  N   ASP   198      84.289 130.758  58.654  1.00  0.00           N  
ATOM   2586  H   ASP   198      85.254 130.474  58.565  1.00  0.00           H  
ATOM   2587  CA  ASP   198      83.919 131.803  59.599  1.00  0.00           C  
ATOM   2588  HA  ASP   198      82.995 131.578  60.132  1.00  0.00           H  
ATOM   2589  CB  ASP   198      85.040 131.995  60.653  1.00  0.00           C  
ATOM   2590  HB2 ASP   198      85.896 132.300  60.051  1.00  0.00           H  
ATOM   2591  HB3 ASP   198      84.869 132.917  61.208  1.00  0.00           H  
ATOM   2592  CG  ASP   198      85.363 130.801  61.614  1.00  0.00           C  
ATOM   2593  OD1 ASP   198      86.434 130.737  62.252  1.00  0.00           O  
ATOM   2594  OD2 ASP   198      84.449 129.935  61.757  1.00  0.00           O  
ATOM   2595  C   ASP   198      83.648 133.195  58.982  1.00  0.00           C  
ATOM   2596  O   ASP   198      84.184 133.551  57.925  1.00  0.00           O  
ATOM   2597  N   GLN   199      82.768 133.994  59.640  1.00  0.00           N  
ATOM   2598  H   GLN   199      82.484 133.661  60.550  1.00  0.00           H  
ATOM   2599  CA  GLN   199      82.567 135.448  59.228  1.00  0.00           C  
ATOM   2600  HA  GLN   199      82.062 135.427  58.262  1.00  0.00           H  
ATOM   2601  CB  GLN   199      81.662 136.007  60.368  1.00  0.00           C  
ATOM   2602  HB2 GLN   199      82.116 135.824  61.342  1.00  0.00           H  
ATOM   2603  HB3 GLN   199      81.616 137.095  60.321  1.00  0.00           H  
ATOM   2604  CG  GLN   199      80.217 135.358  60.328  1.00  0.00           C  
ATOM   2605  HG2 GLN   199      80.308 134.288  60.515  1.00  0.00           H  
ATOM   2606  HG3 GLN   199      79.694 135.707  61.218  1.00  0.00           H  
ATOM   2607  CD  GLN   199      79.373 135.624  59.065  1.00  0.00           C  
ATOM   2608  OE1 GLN   199      79.749 136.490  58.307  1.00  0.00           O  
ATOM   2609  NE2 GLN   199      78.227 134.978  58.782  1.00  0.00           N  
ATOM   2610 HE21 GLN   199      77.811 134.396  59.495  1.00  0.00           H  
ATOM   2611 HE22 GLN   199      77.663 135.290  58.005  1.00  0.00           H  
ATOM   2612  C   GLN   199      83.886 136.279  59.047  1.00  0.00           C  
ATOM   2613  O   GLN   199      84.767 136.119  59.833  1.00  0.00           O  
ATOM   2614  N   SER   200      84.147 137.161  58.040  1.00  0.00           N  
ATOM   2615  H   SER   200      85.062 137.586  58.085  1.00  0.00           H  
ATOM   2616  CA  SER   200      83.359 137.537  56.814  1.00  0.00           C  
ATOM   2617  HA  SER   200      82.309 137.267  56.924  1.00  0.00           H  
ATOM   2618  CB  SER   200      83.265 139.080  56.616  1.00  0.00           C  
ATOM   2619  HB2 SER   200      84.268 139.505  56.652  1.00  0.00           H  
ATOM   2620  HB3 SER   200      82.778 139.497  55.735  1.00  0.00           H  
ATOM   2621  OG  SER   200      82.528 139.637  57.727  1.00  0.00           O  
ATOM   2622  HG  SER   200      82.193 140.499  57.470  1.00  0.00           H  
ATOM   2623  C   SER   200      83.799 136.773  55.542  1.00  0.00           C  
ATOM   2624  O   SER   200      83.643 137.220  54.400  1.00  0.00           O  
ATOM   2625  N   GLY   201      84.377 135.560  55.782  1.00  0.00           N  
ATOM   2626  H   GLY   201      84.507 135.253  56.735  1.00  0.00           H  
ATOM   2627  CA  GLY   201      84.890 134.662  54.735  1.00  0.00           C  
ATOM   2628  HA2 GLY   201      85.599 135.313  54.224  1.00  0.00           H  
ATOM   2629  HA3 GLY   201      85.569 133.908  55.132  1.00  0.00           H  
ATOM   2630  C   GLY   201      83.813 134.072  53.824  1.00  0.00           C  
ATOM   2631  O   GLY   201      82.650 133.929  54.219  1.00  0.00           O  
ATOM   2632  N   GLY   202      84.199 133.394  52.794  1.00  0.00           N  
ATOM   2633  H   GLY   202      83.655 132.624  52.432  1.00  0.00           H  
ATOM   2634  CA  GLY   202      85.589 133.330  52.176  1.00  0.00           C  
ATOM   2635  HA2 GLY   202      86.235 132.970  52.977  1.00  0.00           H  
ATOM   2636  HA3 GLY   202      85.643 132.615  51.356  1.00  0.00           H  
ATOM   2637  C   GLY   202      85.989 134.708  51.719  1.00  0.00           C  
ATOM   2638  O   GLY   202      85.130 135.618  51.548  1.00  0.00           O  
ATOM   2639  N   GLY   203      87.318 134.999  51.660  1.00  0.00           N  
ATOM   2640  H   GLY   203      87.522 135.909  51.273  1.00  0.00           H  
ATOM   2641  CA  GLY   203      88.430 134.081  51.983  1.00  0.00           C  
ATOM   2642  HA2 GLY   203      88.099 133.046  51.896  1.00  0.00           H  
ATOM   2643  HA3 GLY   203      89.118 134.071  51.138  1.00  0.00           H  
ATOM   2644  C   GLY   203      89.144 134.191  53.339  1.00  0.00           C  
ATOM   2645  O   GLY   203      88.486 134.060  54.372  1.00  0.00           O  
ATOM   2646  N   GLY   204      90.415 134.329  53.355  1.00  0.00           N  
ATOM   2647  H   GLY   204      90.912 134.420  52.480  1.00  0.00           H  
ATOM   2648  CA  GLY   204      91.324 134.343  54.495  1.00  0.00           C  
ATOM   2649  HA2 GLY   204      92.267 134.832  54.251  1.00  0.00           H  
ATOM   2650  HA3 GLY   204      90.927 134.951  55.308  1.00  0.00           H  
ATOM   2651  C   GLY   204      91.566 132.914  55.090  1.00  0.00           C  
ATOM   2652  O   GLY   204      91.248 131.928  54.432  1.00  0.00           O  
ATOM   2653  N   SER   205      92.107 132.743  56.315  1.00  0.00           N  
ATOM   2654  H   SER   205      92.336 131.773  56.475  1.00  0.00           H  
ATOM   2655  CA  SER   205      92.744 133.721  57.142  1.00  0.00           C  
ATOM   2656  HA  SER   205      92.604 134.697  56.677  1.00  0.00           H  
ATOM   2657  CB  SER   205      92.114 133.701  58.573  1.00  0.00           C  
ATOM   2658  HB2 SER   205      92.278 132.695  58.959  1.00  0.00           H  
ATOM   2659  HB3 SER   205      92.635 134.411  59.214  1.00  0.00           H  
ATOM   2660  OG  SER   205      90.758 134.050  58.413  1.00  0.00           O  
ATOM   2661  HG  SER   205      90.643 135.004  58.408  1.00  0.00           H  
ATOM   2662  C   SER   205      94.273 133.434  57.233  1.00  0.00           C  
ATOM   2663  O   SER   205      94.959 133.508  58.253  1.00  0.00           O  
ATOM   2664  N   GLY   206      94.930 133.225  56.091  1.00  0.00           N  
ATOM   2665  H   GLY   206      94.355 133.182  55.262  1.00  0.00           H  
ATOM   2666  CA  GLY   206      96.311 132.772  55.923  1.00  0.00           C  
ATOM   2667  HA2 GLY   206      96.528 131.872  56.498  1.00  0.00           H  
ATOM   2668  HA3 GLY   206      96.445 132.522  54.871  1.00  0.00           H  
ATOM   2669  C   GLY   206      97.402 133.818  56.223  1.00  0.00           C  
ATOM   2670  O   GLY   206      97.096 134.989  56.494  1.00  0.00           O  
ATOM   2671  N   GLY   207      98.664 133.537  56.050  1.00  0.00           N  
ATOM   2672  H   GLY   207      99.368 134.222  56.286  1.00  0.00           H  
ATOM   2673  CA  GLY   207      99.200 132.322  55.396  1.00  0.00           C  
ATOM   2674  HA2 GLY   207      99.056 131.404  55.966  1.00  0.00           H  
ATOM   2675  HA3 GLY   207      98.709 132.304  54.423  1.00  0.00           H  
ATOM   2676  C   GLY   207     100.723 132.439  55.144  1.00  0.00           C  
ATOM   2677  O   GLY   207     101.466 133.232  55.747  1.00  0.00           O  
ATOM   2678  N   TYR   208     101.263 131.774  54.127  1.00  0.00           N  
ATOM   2679  H   TYR   208     100.703 130.996  53.807  1.00  0.00           H  
ATOM   2680  CA  TYR   208     102.734 131.951  53.645  1.00  0.00           C  
ATOM   2681  HA  TYR   208     102.993 133.009  53.628  1.00  0.00           H  
ATOM   2682  CB  TYR   208     103.774 131.149  54.485  1.00  0.00           C  
ATOM   2683  HB2 TYR   208     103.565 131.376  55.531  1.00  0.00           H  
ATOM   2684  HB3 TYR   208     103.694 130.073  54.334  1.00  0.00           H  
ATOM   2685  CG  TYR   208     105.240 131.528  54.463  1.00  0.00           C  
ATOM   2686  CD1 TYR   208     105.589 132.895  54.514  1.00  0.00           C  
ATOM   2687  HD1 TYR   208     104.889 133.707  54.642  1.00  0.00           H  
ATOM   2688  CE1 TYR   208     106.965 133.197  54.696  1.00  0.00           C  
ATOM   2689  HE1 TYR   208     107.425 134.169  54.784  1.00  0.00           H  
ATOM   2690  CZ  TYR   208     107.958 132.153  54.507  1.00  0.00           C  
ATOM   2691  OH  TYR   208     109.276 132.418  54.476  1.00  0.00           O  
ATOM   2692  HH  TYR   208     109.542 133.340  54.446  1.00  0.00           H  
ATOM   2693  CE2 TYR   208     107.580 130.841  54.480  1.00  0.00           C  
ATOM   2694  HE2 TYR   208     108.318 130.054  54.435  1.00  0.00           H  
ATOM   2695  CD2 TYR   208     106.195 130.530  54.442  1.00  0.00           C  
ATOM   2696  HD2 TYR   208     105.836 129.528  54.261  1.00  0.00           H  
ATOM   2697  C   TYR   208     102.723 131.582  52.159  1.00  0.00           C  
ATOM   2698  O   TYR   208     102.257 130.498  51.819  1.00  0.00           O  
ATOM   2699  N   GLY   209     103.209 132.584  51.377  1.00  0.00           N  
ATOM   2700  H   GLY   209     103.536 133.434  51.814  1.00  0.00           H  
ATOM   2701  CA  GLY   209     103.146 132.529  49.961  1.00  0.00           C  
ATOM   2702  HA2 GLY   209     102.217 132.089  49.600  1.00  0.00           H  
ATOM   2703  HA3 GLY   209     103.139 133.551  49.583  1.00  0.00           H  
ATOM   2704  C   GLY   209     104.183 131.685  49.214  1.00  0.00           C  
ATOM   2705  O   GLY   209     104.818 130.755  49.726  1.00  0.00           O  
ATOM   2706  N   GLN   210     104.482 131.827  47.883  1.00  0.00           N  
ATOM   2707  H   GLN   210     105.315 131.299  47.667  1.00  0.00           H  
ATOM   2708  CA  GLN   210     104.133 132.996  46.973  1.00  0.00           C  
ATOM   2709  HA  GLN   210     104.790 132.944  46.105  1.00  0.00           H  
ATOM   2710  CB  GLN   210     102.709 132.850  46.402  1.00  0.00           C  
ATOM   2711  HB2 GLN   210     102.023 133.312  47.113  1.00  0.00           H  
ATOM   2712  HB3 GLN   210     102.749 133.461  45.499  1.00  0.00           H  
ATOM   2713  CG  GLN   210     102.073 131.464  46.117  1.00  0.00           C  
ATOM   2714  HG2 GLN   210     102.071 131.059  47.129  1.00  0.00           H  
ATOM   2715  HG3 GLN   210     101.057 131.652  45.767  1.00  0.00           H  
ATOM   2716  CD  GLN   210     102.844 130.580  45.113  1.00  0.00           C  
ATOM   2717  OE1 GLN   210     103.821 131.066  44.488  1.00  0.00           O  
ATOM   2718  NE2 GLN   210     102.589 129.245  45.061  1.00  0.00           N  
ATOM   2719 HE21 GLN   210     103.255 128.695  44.538  1.00  0.00           H  
ATOM   2720 HE22 GLN   210     101.733 128.941  45.504  1.00  0.00           H  
ATOM   2721  C   GLN   210     104.423 134.382  47.668  1.00  0.00           C  
ATOM   2722  O   GLN   210     103.587 135.321  47.487  1.00  0.00           O  
ATOM   2723  N   GLN   211     105.477 134.569  48.508  1.00  0.00           N  
ATOM   2724  H   GLN   211     106.060 133.744  48.498  1.00  0.00           H  
ATOM   2725  CA  GLN   211     105.847 135.710  49.278  1.00  0.00           C  
ATOM   2726  HA  GLN   211     104.935 136.078  49.749  1.00  0.00           H  
ATOM   2727  CB  GLN   211     107.056 135.458  50.236  1.00  0.00           C  
ATOM   2728  HB2 GLN   211     107.953 135.374  49.622  1.00  0.00           H  
ATOM   2729  HB3 GLN   211     107.282 136.356  50.811  1.00  0.00           H  
ATOM   2730  CG  GLN   211     106.915 134.181  51.184  1.00  0.00           C  
ATOM   2731  HG2 GLN   211     107.543 134.312  52.066  1.00  0.00           H  
ATOM   2732  HG3 GLN   211     105.913 134.003  51.573  1.00  0.00           H  
ATOM   2733  CD  GLN   211     107.378 132.901  50.440  1.00  0.00           C  
ATOM   2734  OE1 GLN   211     107.900 132.906  49.353  1.00  0.00           O  
ATOM   2735  NE2 GLN   211     107.157 131.755  51.135  1.00  0.00           N  
ATOM   2736 HE21 GLN   211     106.862 131.780  52.101  1.00  0.00           H  
ATOM   2737 HE22 GLN   211     107.463 130.929  50.641  1.00  0.00           H  
ATOM   2738  C   GLN   211     106.387 136.740  48.282  1.00  0.00           C  
ATOM   2739  O   GLN   211     107.148 136.424  47.392  1.00  0.00           O  
ATOM   2740  N   ASP   212     106.120 138.018  48.486  1.00  0.00           N  
ATOM   2741  H   ASP   212     105.488 138.183  49.256  1.00  0.00           H  
ATOM   2742  CA  ASP   212     106.530 139.110  47.622  1.00  0.00           C  
ATOM   2743  HA  ASP   212     107.463 138.801  47.151  1.00  0.00           H  
ATOM   2744  CB  ASP   212     105.460 139.205  46.452  1.00  0.00           C  
ATOM   2745  HB2 ASP   212     105.724 138.379  45.792  1.00  0.00           H  
ATOM   2746  HB3 ASP   212     104.447 139.026  46.812  1.00  0.00           H  
ATOM   2747  CG  ASP   212     105.458 140.490  45.626  1.00  0.00           C  
ATOM   2748  OD1 ASP   212     104.380 140.927  45.222  1.00  0.00           O  
ATOM   2749  OD2 ASP   212     106.552 140.932  45.268  1.00  0.00           O  
ATOM   2750  C   ASP   212     106.702 140.417  48.335  1.00  0.00           C  
ATOM   2751  O   ASP   212     105.778 141.241  48.473  1.00  0.00           O  
ATOM   2752  N   ARG   213     107.768 140.541  49.148  1.00  0.00           N  
ATOM   2753  H   ARG   213     108.489 139.835  49.205  1.00  0.00           H  
ATOM   2754  CA  ARG   213     108.248 141.769  49.793  1.00  0.00           C  
ATOM   2755  HA  ARG   213     107.408 142.288  50.255  1.00  0.00           H  
ATOM   2756  CB  ARG   213     109.226 141.377  50.962  1.00  0.00           C  
ATOM   2757  HB2 ARG   213     110.117 140.847  50.627  1.00  0.00           H  
ATOM   2758  HB3 ARG   213     109.557 142.300  51.437  1.00  0.00           H  
ATOM   2759  CG  ARG   213     108.593 140.565  52.092  1.00  0.00           C  
ATOM   2760  HG2 ARG   213     107.692 141.063  52.450  1.00  0.00           H  
ATOM   2761  HG3 ARG   213     108.286 139.577  51.750  1.00  0.00           H  
ATOM   2762  CD  ARG   213     109.567 140.388  53.263  1.00  0.00           C  
ATOM   2763  HD2 ARG   213     110.553 140.012  52.989  1.00  0.00           H  
ATOM   2764  HD3 ARG   213     109.789 141.360  53.704  1.00  0.00           H  
ATOM   2765  NE  ARG   213     108.991 139.618  54.354  1.00  0.00           N  
ATOM   2766  HE  ARG   213     108.068 139.228  54.225  1.00  0.00           H  
ATOM   2767  CZ  ARG   213     109.634 139.111  55.393  1.00  0.00           C  
ATOM   2768  NH1 ARG   213     110.830 139.554  55.822  1.00  0.00           N  
ATOM   2769 HH11 ARG   213     111.383 139.047  56.497  1.00  0.00           H  
ATOM   2770 HH12 ARG   213     111.195 140.348  55.315  1.00  0.00           H  
ATOM   2771  NH2 ARG   213     109.080 138.184  56.128  1.00  0.00           N  
ATOM   2772 HH21 ARG   213     109.708 137.763  56.797  1.00  0.00           H  
ATOM   2773 HH22 ARG   213     108.106 137.918  56.113  1.00  0.00           H  
ATOM   2774  C   ARG   213     108.979 142.657  48.825  1.00  0.00           C  
ATOM   2775  O   ARG   213     109.964 142.290  48.114  1.00  0.00           O  
ATOM   2776  N   GLY   214     108.643 143.930  48.732  1.00  0.00           N  
ATOM   2777  H   GLY   214     109.404 144.516  48.417  1.00  0.00           H  
ATOM   2778  CA  GLY   214     107.567 144.626  49.437  1.00  0.00           C  
ATOM   2779  HA2 GLY   214     107.479 145.640  49.048  1.00  0.00           H  
ATOM   2780  HA3 GLY   214     106.550 144.262  49.286  1.00  0.00           H  
ATOM   2781  C   GLY   214     107.696 144.754  50.937  1.00  0.00           C  
ATOM   2782  O   GLY   214     106.682 144.432  51.621  1.00  0.00           O  
ATOM   2783  OXT GLY   214     108.792 145.189  51.334  1.00  0.00           O  
TER    2784      GLY   214 
END   
