# Supplementary material for: Visualization of oligomerization, clustering, and density transition of intrinsically disordered proteins
Source: Natl Sci Rev. 2026 Feb 14;13(7):nwag107. doi: 10.1093/nsr/nwag107 (PMC13114874; doi:10.1093/nsr/nwag107)
Supplement: nwag107_Supplemental_Files [file nwag107_supplemental_files.zip › SI-MD-Structures/MD-Sturctures/frame126.pdb]

CRYST1  135.041  149.198  136.804  90.00  90.00  90.00               1
ATOM      1  N   MET     1      31.174  61.028  85.251  1.00  0.00           N  
ATOM      2  H1  MET     1      31.241  60.442  86.071  1.00  0.00           H  
ATOM      3  H2  MET     1      30.817  61.919  85.563  1.00  0.00           H  
ATOM      4  H3  MET     1      30.444  60.644  84.667  1.00  0.00           H  
ATOM      5  CA  MET     1      32.392  61.174  84.548  1.00  0.00           C  
ATOM      6  HA  MET     1      33.159  61.464  85.267  1.00  0.00           H  
ATOM      7  CB  MET     1      32.863  59.842  83.886  1.00  0.00           C  
ATOM      8  HB2 MET     1      32.068  59.164  83.574  1.00  0.00           H  
ATOM      9  HB3 MET     1      33.492  60.061  83.023  1.00  0.00           H  
ATOM     10  CG  MET     1      33.702  59.066  84.899  1.00  0.00           C  
ATOM     11  HG2 MET     1      34.574  59.698  85.066  1.00  0.00           H  
ATOM     12  HG3 MET     1      33.168  58.889  85.832  1.00  0.00           H  
ATOM     13  SD  MET     1      34.256  57.428  84.319  1.00  0.00           S  
ATOM     14  CE  MET     1      32.688  56.548  84.116  1.00  0.00           C  
ATOM     15  HE1 MET     1      32.233  56.890  83.187  1.00  0.00           H  
ATOM     16  HE2 MET     1      32.869  55.521  83.797  1.00  0.00           H  
ATOM     17  HE3 MET     1      32.022  56.716  84.963  1.00  0.00           H  
ATOM     18  C   MET     1      32.317  62.341  83.604  1.00  0.00           C  
ATOM     19  O   MET     1      31.981  62.189  82.428  1.00  0.00           O  
ATOM     20  N   ALA     2      32.769  63.585  83.990  1.00  0.00           N  
ATOM     21  H   ALA     2      32.603  64.211  83.216  1.00  0.00           H  
ATOM     22  CA  ALA     2      33.534  64.040  85.192  1.00  0.00           C  
ATOM     23  HA  ALA     2      33.746  65.078  84.938  1.00  0.00           H  
ATOM     24  CB  ALA     2      32.648  64.091  86.442  1.00  0.00           C  
ATOM     25  HB1 ALA     2      32.386  63.102  86.817  1.00  0.00           H  
ATOM     26  HB2 ALA     2      33.300  64.523  87.202  1.00  0.00           H  
ATOM     27  HB3 ALA     2      31.758  64.659  86.172  1.00  0.00           H  
ATOM     28  C   ALA     2      34.998  63.462  85.250  1.00  0.00           C  
ATOM     29  O   ALA     2      35.267  62.459  85.857  1.00  0.00           O  
ATOM     30  N   SER     3      36.001  63.984  84.543  1.00  0.00           N  
ATOM     31  H   SER     3      36.888  63.513  84.657  1.00  0.00           H  
ATOM     32  CA  SER     3      36.029  65.195  83.665  1.00  0.00           C  
ATOM     33  HA  SER     3      35.062  65.388  83.200  1.00  0.00           H  
ATOM     34  CB  SER     3      36.323  66.410  84.585  1.00  0.00           C  
ATOM     35  HB2 SER     3      35.704  66.528  85.475  1.00  0.00           H  
ATOM     36  HB3 SER     3      37.355  66.313  84.922  1.00  0.00           H  
ATOM     37  OG  SER     3      36.339  67.626  83.913  1.00  0.00           O  
ATOM     38  HG  SER     3      35.523  68.085  84.120  1.00  0.00           H  
ATOM     39  C   SER     3      37.028  65.019  82.487  1.00  0.00           C  
ATOM     40  O   SER     3      37.748  63.999  82.407  1.00  0.00           O  
ATOM     41  N   ASN     4      36.886  65.977  81.526  1.00  0.00           N  
ATOM     42  H   ASN     4      36.097  66.601  81.611  1.00  0.00           H  
ATOM     43  CA  ASN     4      37.792  66.106  80.298  1.00  0.00           C  
ATOM     44  HA  ASN     4      38.785  65.782  80.610  1.00  0.00           H  
ATOM     45  CB  ASN     4      37.431  64.937  79.294  1.00  0.00           C  
ATOM     46  HB2 ASN     4      38.145  64.877  78.473  1.00  0.00           H  
ATOM     47  HB3 ASN     4      37.488  63.987  79.826  1.00  0.00           H  
ATOM     48  CG  ASN     4      36.014  64.866  78.776  1.00  0.00           C  
ATOM     49  OD1 ASN     4      35.579  63.822  78.386  1.00  0.00           O  
ATOM     50  ND2 ASN     4      35.195  65.893  78.731  1.00  0.00           N  
ATOM     51 HD21 ASN     4      34.350  65.797  78.187  1.00  0.00           H  
ATOM     52 HD22 ASN     4      35.481  66.831  78.973  1.00  0.00           H  
ATOM     53  C   ASN     4      37.860  67.518  79.751  1.00  0.00           C  
ATOM     54  O   ASN     4      37.277  67.751  78.688  1.00  0.00           O  
ATOM     55  N   ASP     5      38.664  68.401  80.382  1.00  0.00           N  
ATOM     56  H   ASP     5      38.799  69.263  79.875  1.00  0.00           H  
ATOM     57  CA  ASP     5      39.636  68.203  81.482  1.00  0.00           C  
ATOM     58  HA  ASP     5      39.510  67.314  82.100  1.00  0.00           H  
ATOM     59  CB  ASP     5      41.084  68.238  80.911  1.00  0.00           C  
ATOM     60  HB2 ASP     5      41.255  69.182  80.393  1.00  0.00           H  
ATOM     61  HB3 ASP     5      41.808  68.097  81.713  1.00  0.00           H  
ATOM     62  CG  ASP     5      41.426  67.168  79.919  1.00  0.00           C  
ATOM     63  OD1 ASP     5      42.037  67.401  78.869  1.00  0.00           O  
ATOM     64  OD2 ASP     5      41.061  66.018  80.284  1.00  0.00           O  
ATOM     65  C   ASP     5      39.511  69.440  82.459  1.00  0.00           C  
ATOM     66  O   ASP     5      39.058  70.528  82.145  1.00  0.00           O  
ATOM     67  N   TYR     6      39.975  69.282  83.716  1.00  0.00           N  
ATOM     68  H   TYR     6      40.332  68.348  83.857  1.00  0.00           H  
ATOM     69  CA  TYR     6      40.276  70.362  84.604  1.00  0.00           C  
ATOM     70  HA  TYR     6      39.313  70.873  84.633  1.00  0.00           H  
ATOM     71  CB  TYR     6      40.734  69.826  86.030  1.00  0.00           C  
ATOM     72  HB2 TYR     6      41.666  69.276  85.898  1.00  0.00           H  
ATOM     73  HB3 TYR     6      40.901  70.629  86.748  1.00  0.00           H  
ATOM     74  CG  TYR     6      39.701  68.860  86.675  1.00  0.00           C  
ATOM     75  CD1 TYR     6      39.804  67.478  86.587  1.00  0.00           C  
ATOM     76  HD1 TYR     6      40.755  67.054  86.299  1.00  0.00           H  
ATOM     77  CE1 TYR     6      38.782  66.582  87.031  1.00  0.00           C  
ATOM     78  HE1 TYR     6      38.953  65.517  87.082  1.00  0.00           H  
ATOM     79  CZ  TYR     6      37.561  67.135  87.410  1.00  0.00           C  
ATOM     80  OH  TYR     6      36.536  66.354  87.783  1.00  0.00           O  
ATOM     81  HH  TYR     6      35.716  66.800  88.003  1.00  0.00           H  
ATOM     82  CE2 TYR     6      37.385  68.554  87.359  1.00  0.00           C  
ATOM     83  HE2 TYR     6      36.452  68.955  87.727  1.00  0.00           H  
ATOM     84  CD2 TYR     6      38.450  69.418  87.086  1.00  0.00           C  
ATOM     85  HD2 TYR     6      38.401  70.490  86.972  1.00  0.00           H  
ATOM     86  C   TYR     6      41.323  71.352  84.048  1.00  0.00           C  
ATOM     87  O   TYR     6      42.082  70.989  83.158  1.00  0.00           O  
ATOM     88  N   THR     7      41.237  72.622  84.514  1.00  0.00           N  
ATOM     89  H   THR     7      40.558  72.840  85.230  1.00  0.00           H  
ATOM     90  CA  THR     7      41.967  73.775  83.926  1.00  0.00           C  
ATOM     91  HA  THR     7      42.988  73.487  83.679  1.00  0.00           H  
ATOM     92  CB  THR     7      41.149  74.253  82.739  1.00  0.00           C  
ATOM     93  HB  THR     7      41.129  73.504  81.948  1.00  0.00           H  
ATOM     94  CG2 THR     7      39.707  74.617  83.108  1.00  0.00           C  
ATOM     95 HG21 THR     7      39.127  73.760  83.449  1.00  0.00           H  
ATOM     96 HG22 THR     7      39.739  75.369  83.897  1.00  0.00           H  
ATOM     97 HG23 THR     7      39.246  75.111  82.253  1.00  0.00           H  
ATOM     98  OG1 THR     7      41.696  75.420  82.114  1.00  0.00           O  
ATOM     99  HG1 THR     7      42.141  75.130  81.313  1.00  0.00           H  
ATOM    100  C   THR     7      42.239  74.967  84.905  1.00  0.00           C  
ATOM    101  O   THR     7      41.807  74.887  86.077  1.00  0.00           O  
ATOM    102  N   GLN     8      43.083  75.896  84.532  1.00  0.00           N  
ATOM    103  H   GLN     8      43.472  75.898  83.600  1.00  0.00           H  
ATOM    104  CA  GLN     8      43.570  76.928  85.443  1.00  0.00           C  
ATOM    105  HA  GLN     8      44.204  76.452  86.191  1.00  0.00           H  
ATOM    106  CB  GLN     8      44.494  77.941  84.686  1.00  0.00           C  
ATOM    107  HB2 GLN     8      44.053  78.163  83.714  1.00  0.00           H  
ATOM    108  HB3 GLN     8      44.565  78.907  85.186  1.00  0.00           H  
ATOM    109  CG  GLN     8      45.967  77.519  84.394  1.00  0.00           C  
ATOM    110  HG2 GLN     8      46.458  78.483  84.258  1.00  0.00           H  
ATOM    111  HG3 GLN     8      46.479  77.089  85.254  1.00  0.00           H  
ATOM    112  CD  GLN     8      46.042  76.607  83.134  1.00  0.00           C  
ATOM    113  OE1 GLN     8      45.092  76.173  82.501  1.00  0.00           O  
ATOM    114  NE2 GLN     8      47.270  76.365  82.641  1.00  0.00           N  
ATOM    115 HE21 GLN     8      48.033  76.923  82.995  1.00  0.00           H  
ATOM    116 HE22 GLN     8      47.401  75.890  81.759  1.00  0.00           H  
ATOM    117  C   GLN     8      42.315  77.696  85.974  1.00  0.00           C  
ATOM    118  O   GLN     8      41.245  77.618  85.416  1.00  0.00           O  
ATOM    119  N   GLN     9      42.379  78.386  87.088  1.00  0.00           N  
ATOM    120  H   GLN     9      41.493  78.794  87.349  1.00  0.00           H  
ATOM    121  CA  GLN     9      43.301  78.196  88.243  1.00  0.00           C  
ATOM    122  HA  GLN     9      42.950  78.953  88.944  1.00  0.00           H  
ATOM    123  CB  GLN     9      43.107  76.784  88.878  1.00  0.00           C  
ATOM    124  HB2 GLN     9      42.056  76.512  88.781  1.00  0.00           H  
ATOM    125  HB3 GLN     9      43.720  76.016  88.406  1.00  0.00           H  
ATOM    126  CG  GLN     9      43.492  76.838  90.348  1.00  0.00           C  
ATOM    127  HG2 GLN     9      44.413  77.402  90.491  1.00  0.00           H  
ATOM    128  HG3 GLN     9      42.695  77.353  90.884  1.00  0.00           H  
ATOM    129  CD  GLN     9      43.741  75.518  91.035  1.00  0.00           C  
ATOM    130  OE1 GLN     9      43.380  74.460  90.562  1.00  0.00           O  
ATOM    131  NE2 GLN     9      43.905  75.605  92.362  1.00  0.00           N  
ATOM    132 HE21 GLN     9      44.010  76.457  92.894  1.00  0.00           H  
ATOM    133 HE22 GLN     9      44.077  74.729  92.835  1.00  0.00           H  
ATOM    134  C   GLN     9      44.825  78.350  87.931  1.00  0.00           C  
ATOM    135  O   GLN     9      45.673  77.431  88.051  1.00  0.00           O  
ATOM    136  N   ALA    10      45.307  79.575  87.640  1.00  0.00           N  
ATOM    137  H   ALA    10      46.314  79.590  87.564  1.00  0.00           H  
ATOM    138  CA  ALA    10      44.548  80.860  87.667  1.00  0.00           C  
ATOM    139  HA  ALA    10      43.495  80.584  87.605  1.00  0.00           H  
ATOM    140  CB  ALA    10      44.683  81.330  89.130  1.00  0.00           C  
ATOM    141  HB1 ALA    10      45.729  81.281  89.432  1.00  0.00           H  
ATOM    142  HB2 ALA    10      44.258  82.309  89.355  1.00  0.00           H  
ATOM    143  HB3 ALA    10      44.102  80.702  89.806  1.00  0.00           H  
ATOM    144  C   ALA    10      44.774  81.906  86.603  1.00  0.00           C  
ATOM    145  O   ALA    10      45.888  81.933  86.104  1.00  0.00           O  
ATOM    146  N   THR    11      43.722  82.680  86.282  1.00  0.00           N  
ATOM    147  H   THR    11      42.907  82.533  86.861  1.00  0.00           H  
ATOM    148  CA  THR    11      43.766  83.815  85.375  1.00  0.00           C  
ATOM    149  HA  THR    11      44.804  83.983  85.090  1.00  0.00           H  
ATOM    150  CB  THR    11      43.003  83.395  84.109  1.00  0.00           C  
ATOM    151  HB  THR    11      42.003  83.061  84.386  1.00  0.00           H  
ATOM    152  CG2 THR    11      43.022  84.419  83.001  1.00  0.00           C  
ATOM    153 HG21 THR    11      42.452  85.298  83.304  1.00  0.00           H  
ATOM    154 HG22 THR    11      44.000  84.636  82.572  1.00  0.00           H  
ATOM    155 HG23 THR    11      42.485  83.982  82.158  1.00  0.00           H  
ATOM    156  OG1 THR    11      43.708  82.351  83.511  1.00  0.00           O  
ATOM    157  HG1 THR    11      44.596  82.635  83.281  1.00  0.00           H  
ATOM    158  C   THR    11      43.134  85.004  86.166  1.00  0.00           C  
ATOM    159  O   THR    11      41.867  84.987  86.333  1.00  0.00           O  
ATOM    160  N   GLN    12      43.817  86.106  86.539  1.00  0.00           N  
ATOM    161  H   GLN    12      43.286  86.929  86.787  1.00  0.00           H  
ATOM    162  CA  GLN    12      45.228  86.145  86.350  1.00  0.00           C  
ATOM    163  HA  GLN    12      45.517  85.906  85.326  1.00  0.00           H  
ATOM    164  CB  GLN    12      45.787  87.530  86.740  1.00  0.00           C  
ATOM    165  HB2 GLN    12      45.466  87.770  87.753  1.00  0.00           H  
ATOM    166  HB3 GLN    12      46.876  87.486  86.778  1.00  0.00           H  
ATOM    167  CG  GLN    12      45.406  88.714  85.851  1.00  0.00           C  
ATOM    168  HG2 GLN    12      46.062  88.530  84.999  1.00  0.00           H  
ATOM    169  HG3 GLN    12      44.347  88.622  85.612  1.00  0.00           H  
ATOM    170  CD  GLN    12      45.688  90.153  86.309  1.00  0.00           C  
ATOM    171  OE1 GLN    12      46.334  90.395  87.308  1.00  0.00           O  
ATOM    172  NE2 GLN    12      45.126  91.127  85.567  1.00  0.00           N  
ATOM    173 HE21 GLN    12      45.322  92.060  85.900  1.00  0.00           H  
ATOM    174 HE22 GLN    12      44.509  90.809  84.833  1.00  0.00           H  
ATOM    175  C   GLN    12      45.920  85.002  87.230  1.00  0.00           C  
ATOM    176  O   GLN    12      45.240  84.556  88.212  1.00  0.00           O  
ATOM    177  N   SER    13      47.180  84.618  87.061  1.00  0.00           N  
ATOM    178  H   SER    13      47.736  85.138  86.397  1.00  0.00           H  
ATOM    179  CA  SER    13      47.979  83.653  87.939  1.00  0.00           C  
ATOM    180  HA  SER    13      47.509  82.677  87.824  1.00  0.00           H  
ATOM    181  CB  SER    13      49.447  83.597  87.431  1.00  0.00           C  
ATOM    182  HB2 SER    13      49.943  84.567  87.481  1.00  0.00           H  
ATOM    183  HB3 SER    13      50.061  82.910  88.013  1.00  0.00           H  
ATOM    184  OG  SER    13      49.428  83.091  86.119  1.00  0.00           O  
ATOM    185  HG  SER    13      50.352  82.854  86.232  1.00  0.00           H  
ATOM    186  C   SER    13      47.905  83.932  89.440  1.00  0.00           C  
ATOM    187  O   SER    13      48.185  85.063  89.945  1.00  0.00           O  
ATOM    188  N   TYR    14      47.784  82.815  90.172  1.00  0.00           N  
ATOM    189  H   TYR    14      47.784  81.921  89.702  1.00  0.00           H  
ATOM    190  CA  TYR    14      47.757  82.845  91.700  1.00  0.00           C  
ATOM    191  HA  TYR    14      48.022  83.875  91.940  1.00  0.00           H  
ATOM    192  CB  TYR    14      46.272  82.601  91.998  1.00  0.00           C  
ATOM    193  HB2 TYR    14      45.587  83.315  91.539  1.00  0.00           H  
ATOM    194  HB3 TYR    14      45.877  81.700  91.529  1.00  0.00           H  
ATOM    195  CG  TYR    14      46.004  82.502  93.489  1.00  0.00           C  
ATOM    196  CD1 TYR    14      45.999  83.604  94.380  1.00  0.00           C  
ATOM    197  HD1 TYR    14      46.192  84.604  94.022  1.00  0.00           H  
ATOM    198  CE1 TYR    14      45.738  83.353  95.780  1.00  0.00           C  
ATOM    199  HE1 TYR    14      45.778  84.197  96.452  1.00  0.00           H  
ATOM    200  CZ  TYR    14      45.525  82.026  96.220  1.00  0.00           C  
ATOM    201  OH  TYR    14      45.469  81.860  97.537  1.00  0.00           O  
ATOM    202  HH  TYR    14      45.634  82.681  98.005  1.00  0.00           H  
ATOM    203  CE2 TYR    14      45.517  80.924  95.364  1.00  0.00           C  
ATOM    204  HE2 TYR    14      45.350  79.917  95.717  1.00  0.00           H  
ATOM    205  CD2 TYR    14      45.813  81.172  93.979  1.00  0.00           C  
ATOM    206  HD2 TYR    14      45.985  80.360  93.288  1.00  0.00           H  
ATOM    207  C   TYR    14      48.782  81.774  92.220  1.00  0.00           C  
ATOM    208  O   TYR    14      48.548  80.573  92.006  1.00  0.00           O  
ATOM    209  N   GLY    15      49.949  82.097  92.668  1.00  0.00           N  
ATOM    210  H   GLY    15      50.491  81.296  92.958  1.00  0.00           H  
ATOM    211  CA  GLY    15      50.588  83.405  92.849  1.00  0.00           C  
ATOM    212  HA2 GLY    15      49.935  83.993  93.493  1.00  0.00           H  
ATOM    213  HA3 GLY    15      51.468  83.137  93.434  1.00  0.00           H  
ATOM    214  C   GLY    15      51.097  84.066  91.627  1.00  0.00           C  
ATOM    215  O   GLY    15      51.328  83.361  90.622  1.00  0.00           O  
ATOM    216  N   ALA    16      51.367  85.382  91.628  1.00  0.00           N  
ATOM    217  H   ALA    16      51.171  86.008  92.397  1.00  0.00           H  
ATOM    218  CA  ALA    16      52.151  85.955  90.508  1.00  0.00           C  
ATOM    219  HA  ALA    16      51.522  86.166  89.643  1.00  0.00           H  
ATOM    220  CB  ALA    16      52.647  87.312  91.039  1.00  0.00           C  
ATOM    221  HB1 ALA    16      51.875  87.973  91.434  1.00  0.00           H  
ATOM    222  HB2 ALA    16      53.410  87.203  91.811  1.00  0.00           H  
ATOM    223  HB3 ALA    16      53.160  87.805  90.213  1.00  0.00           H  
ATOM    224  C   ALA    16      53.382  85.150  90.096  1.00  0.00           C  
ATOM    225  O   ALA    16      54.078  84.446  90.853  1.00  0.00           O  
ATOM    226  N   TYR    17      53.801  85.192  88.826  1.00  0.00           N  
ATOM    227  H   TYR    17      53.195  85.709  88.206  1.00  0.00           H  
ATOM    228  CA  TYR    17      55.024  84.506  88.250  1.00  0.00           C  
ATOM    229  HA  TYR    17      54.969  83.478  88.608  1.00  0.00           H  
ATOM    230  CB  TYR    17      54.943  84.451  86.741  1.00  0.00           C  
ATOM    231  HB2 TYR    17      54.075  83.831  86.518  1.00  0.00           H  
ATOM    232  HB3 TYR    17      54.624  85.449  86.441  1.00  0.00           H  
ATOM    233  CG  TYR    17      56.089  83.963  85.997  1.00  0.00           C  
ATOM    234  CD1 TYR    17      57.161  84.816  85.747  1.00  0.00           C  
ATOM    235  HD1 TYR    17      57.234  85.800  86.185  1.00  0.00           H  
ATOM    236  CE1 TYR    17      58.270  84.367  85.071  1.00  0.00           C  
ATOM    237  HE1 TYR    17      59.126  85.021  84.992  1.00  0.00           H  
ATOM    238  CZ  TYR    17      58.301  83.053  84.595  1.00  0.00           C  
ATOM    239  OH  TYR    17      59.394  82.633  83.973  1.00  0.00           O  
ATOM    240  HH  TYR    17      60.118  83.263  83.955  1.00  0.00           H  
ATOM    241  CE2 TYR    17      57.294  82.133  84.795  1.00  0.00           C  
ATOM    242  HE2 TYR    17      57.427  81.160  84.344  1.00  0.00           H  
ATOM    243  CD2 TYR    17      56.127  82.632  85.442  1.00  0.00           C  
ATOM    244  HD2 TYR    17      55.296  82.003  85.725  1.00  0.00           H  
ATOM    245  C   TYR    17      56.386  85.040  88.779  1.00  0.00           C  
ATOM    246  O   TYR    17      56.528  86.284  88.762  1.00  0.00           O  
ATOM    247  N   PRO    18      57.421  84.210  89.135  1.00  0.00           N  
ATOM    248  CD  PRO    18      57.487  82.795  88.861  1.00  0.00           C  
ATOM    249  HD2 PRO    18      57.163  82.501  87.863  1.00  0.00           H  
ATOM    250  HD3 PRO    18      56.851  82.283  89.582  1.00  0.00           H  
ATOM    251  CG  PRO    18      58.926  82.339  89.046  1.00  0.00           C  
ATOM    252  HG2 PRO    18      59.499  82.557  88.145  1.00  0.00           H  
ATOM    253  HG3 PRO    18      58.980  81.272  89.260  1.00  0.00           H  
ATOM    254  CB  PRO    18      59.320  83.363  90.161  1.00  0.00           C  
ATOM    255  HB2 PRO    18      60.404  83.481  90.166  1.00  0.00           H  
ATOM    256  HB3 PRO    18      58.906  82.981  91.094  1.00  0.00           H  
ATOM    257  CA  PRO    18      58.627  84.680  89.802  1.00  0.00           C  
ATOM    258  HA  PRO    18      58.364  85.228  90.707  1.00  0.00           H  
ATOM    259  C   PRO    18      59.579  85.510  88.990  1.00  0.00           C  
ATOM    260  O   PRO    18      59.730  85.283  87.807  1.00  0.00           O  
ATOM    261  N   THR    19      60.390  86.354  89.599  1.00  0.00           N  
ATOM    262  H   THR    19      60.245  86.407  90.597  1.00  0.00           H  
ATOM    263  CA  THR    19      61.433  87.127  88.890  1.00  0.00           C  
ATOM    264  HA  THR    19      61.422  86.940  87.816  1.00  0.00           H  
ATOM    265  CB  THR    19      61.287  88.561  89.166  1.00  0.00           C  
ATOM    266  HB  THR    19      61.986  89.110  88.534  1.00  0.00           H  
ATOM    267  CG2 THR    19      59.961  89.205  88.894  1.00  0.00           C  
ATOM    268 HG21 THR    19      59.749  89.166  87.826  1.00  0.00           H  
ATOM    269 HG22 THR    19      59.179  88.540  89.263  1.00  0.00           H  
ATOM    270 HG23 THR    19      59.709  90.150  89.376  1.00  0.00           H  
ATOM    271  OG1 THR    19      61.526  88.836  90.497  1.00  0.00           O  
ATOM    272  HG1 THR    19      60.684  88.790  90.956  1.00  0.00           H  
ATOM    273  C   THR    19      62.859  86.648  89.265  1.00  0.00           C  
ATOM    274  O   THR    19      63.057  85.852  90.171  1.00  0.00           O  
ATOM    275  N   GLN    20      63.853  87.139  88.513  1.00  0.00           N  
ATOM    276  H   GLN    20      63.567  87.976  88.025  1.00  0.00           H  
ATOM    277  CA  GLN    20      65.227  86.607  88.578  1.00  0.00           C  
ATOM    278  HA  GLN    20      65.135  85.525  88.669  1.00  0.00           H  
ATOM    279  CB  GLN    20      66.139  86.954  87.374  1.00  0.00           C  
ATOM    280  HB2 GLN    20      66.410  88.006  87.457  1.00  0.00           H  
ATOM    281  HB3 GLN    20      67.083  86.409  87.394  1.00  0.00           H  
ATOM    282  CG  GLN    20      65.570  86.631  85.910  1.00  0.00           C  
ATOM    283  HG2 GLN    20      64.538  86.914  85.706  1.00  0.00           H  
ATOM    284  HG3 GLN    20      66.142  87.164  85.150  1.00  0.00           H  
ATOM    285  CD  GLN    20      65.691  85.194  85.592  1.00  0.00           C  
ATOM    286  OE1 GLN    20      65.602  84.315  86.425  1.00  0.00           O  
ATOM    287  NE2 GLN    20      65.799  84.831  84.319  1.00  0.00           N  
ATOM    288 HE21 GLN    20      65.712  85.523  83.588  1.00  0.00           H  
ATOM    289 HE22 GLN    20      66.027  83.882  84.060  1.00  0.00           H  
ATOM    290  C   GLN    20      65.889  87.054  89.892  1.00  0.00           C  
ATOM    291  O   GLN    20      65.652  88.240  90.249  1.00  0.00           O  
ATOM    292  N   PRO    21      66.753  86.262  90.621  1.00  0.00           N  
ATOM    293  CD  PRO    21      66.994  84.861  90.483  1.00  0.00           C  
ATOM    294  HD2 PRO    21      67.269  84.633  89.453  1.00  0.00           H  
ATOM    295  HD3 PRO    21      66.062  84.378  90.777  1.00  0.00           H  
ATOM    296  CG  PRO    21      67.992  84.448  91.529  1.00  0.00           C  
ATOM    297  HG2 PRO    21      68.980  84.735  91.169  1.00  0.00           H  
ATOM    298  HG3 PRO    21      68.000  83.365  91.659  1.00  0.00           H  
ATOM    299  CB  PRO    21      67.587  85.410  92.671  1.00  0.00           C  
ATOM    300  HB2 PRO    21      68.406  85.592  93.367  1.00  0.00           H  
ATOM    301  HB3 PRO    21      66.726  85.039  93.227  1.00  0.00           H  
ATOM    302  CA  PRO    21      67.359  86.701  91.866  1.00  0.00           C  
ATOM    303  HA  PRO    21      66.604  87.136  92.521  1.00  0.00           H  
ATOM    304  C   PRO    21      68.570  87.742  91.635  1.00  0.00           C  
ATOM    305  O   PRO    21      68.784  88.249  90.520  1.00  0.00           O  
ATOM    306  N   GLY    22      69.176  88.143  92.742  1.00  0.00           N  
ATOM    307  H   GLY    22      68.951  87.680  93.611  1.00  0.00           H  
ATOM    308  CA  GLY    22      70.207  89.223  92.776  1.00  0.00           C  
ATOM    309  HA2 GLY    22      70.890  89.051  91.944  1.00  0.00           H  
ATOM    310  HA3 GLY    22      69.739  90.199  92.641  1.00  0.00           H  
ATOM    311  C   GLY    22      70.930  89.147  94.126  1.00  0.00           C  
ATOM    312  O   GLY    22      70.389  88.497  95.055  1.00  0.00           O  
ATOM    313  N   GLN    23      72.033  89.862  94.209  1.00  0.00           N  
ATOM    314  H   GLN    23      72.223  90.446  93.407  1.00  0.00           H  
ATOM    315  CA  GLN    23      72.942  90.204  95.337  1.00  0.00           C  
ATOM    316  HA  GLN    23      72.426  90.032  96.281  1.00  0.00           H  
ATOM    317  CB  GLN    23      74.136  89.233  95.250  1.00  0.00           C  
ATOM    318  HB2 GLN    23      74.527  89.306  94.235  1.00  0.00           H  
ATOM    319  HB3 GLN    23      74.921  89.656  95.877  1.00  0.00           H  
ATOM    320  CG  GLN    23      73.861  87.819  95.747  1.00  0.00           C  
ATOM    321  HG2 GLN    23      73.076  87.292  95.203  1.00  0.00           H  
ATOM    322  HG3 GLN    23      74.805  87.292  95.612  1.00  0.00           H  
ATOM    323  CD  GLN    23      73.618  87.649  97.263  1.00  0.00           C  
ATOM    324  OE1 GLN    23      73.423  88.641  97.954  1.00  0.00           O  
ATOM    325  NE2 GLN    23      73.470  86.440  97.826  1.00  0.00           N  
ATOM    326 HE21 GLN    23      73.615  85.632  97.237  1.00  0.00           H  
ATOM    327 HE22 GLN    23      73.297  86.325  98.814  1.00  0.00           H  
ATOM    328  C   GLN    23      73.447  91.613  95.257  1.00  0.00           C  
ATOM    329  O   GLN    23      73.393  92.180  94.152  1.00  0.00           O  
ATOM    330  N   GLY    24      73.954  92.189  96.397  1.00  0.00           N  
ATOM    331  H   GLY    24      74.081  91.672  97.256  1.00  0.00           H  
ATOM    332  CA  GLY    24      74.561  93.574  96.380  1.00  0.00           C  
ATOM    333  HA2 GLY    24      73.732  94.249  96.168  1.00  0.00           H  
ATOM    334  HA3 GLY    24      74.924  93.827  97.376  1.00  0.00           H  
ATOM    335  C   GLY    24      75.702  93.665  95.292  1.00  0.00           C  
ATOM    336  O   GLY    24      76.210  92.678  94.810  1.00  0.00           O  
ATOM    337  N   TYR    25      76.063  94.857  94.966  1.00  0.00           N  
ATOM    338  H   TYR    25      75.638  95.647  95.429  1.00  0.00           H  
ATOM    339  CA  TYR    25      77.265  95.141  94.027  1.00  0.00           C  
ATOM    340  HA  TYR    25      78.146  94.643  94.431  1.00  0.00           H  
ATOM    341  CB  TYR    25      77.032  94.690  92.539  1.00  0.00           C  
ATOM    342  HB2 TYR    25      76.603  93.689  92.486  1.00  0.00           H  
ATOM    343  HB3 TYR    25      76.301  95.354  92.077  1.00  0.00           H  
ATOM    344  CG  TYR    25      78.337  94.628  91.736  1.00  0.00           C  
ATOM    345  CD1 TYR    25      79.137  93.498  91.948  1.00  0.00           C  
ATOM    346  HD1 TYR    25      78.805  92.728  92.628  1.00  0.00           H  
ATOM    347  CE1 TYR    25      80.464  93.501  91.459  1.00  0.00           C  
ATOM    348  HE1 TYR    25      81.151  92.715  91.736  1.00  0.00           H  
ATOM    349  CZ  TYR    25      80.979  94.511  90.680  1.00  0.00           C  
ATOM    350  OH  TYR    25      82.270  94.420  90.278  1.00  0.00           O  
ATOM    351  HH  TYR    25      82.542  95.139  89.703  1.00  0.00           H  
ATOM    352  CE2 TYR    25      80.068  95.627  90.410  1.00  0.00           C  
ATOM    353  HE2 TYR    25      80.361  96.441  89.763  1.00  0.00           H  
ATOM    354  CD2 TYR    25      78.768  95.675  90.927  1.00  0.00           C  
ATOM    355  HD2 TYR    25      78.100  96.487  90.680  1.00  0.00           H  
ATOM    356  C   TYR    25      77.659  96.627  94.082  1.00  0.00           C  
ATOM    357  O   TYR    25      77.002  97.521  94.653  1.00  0.00           O  
ATOM    358  N   SER    26      78.841  96.983  93.590  1.00  0.00           N  
ATOM    359  H   SER    26      79.279  96.327  92.959  1.00  0.00           H  
ATOM    360  CA  SER    26      79.629  98.118  94.004  1.00  0.00           C  
ATOM    361  HA  SER    26      79.344  98.367  95.026  1.00  0.00           H  
ATOM    362  CB  SER    26      81.061  97.705  93.984  1.00  0.00           C  
ATOM    363  HB2 SER    26      81.215  97.448  92.936  1.00  0.00           H  
ATOM    364  HB3 SER    26      81.717  98.544  94.218  1.00  0.00           H  
ATOM    365  OG  SER    26      81.366  96.539  94.804  1.00  0.00           O  
ATOM    366  HG  SER    26      81.050  96.766  95.681  1.00  0.00           H  
ATOM    367  C   SER    26      79.415  99.360  93.115  1.00  0.00           C  
ATOM    368  O   SER    26      79.943  99.456  92.015  1.00  0.00           O  
ATOM    369  N   GLN    27      78.552 100.285  93.576  1.00  0.00           N  
ATOM    370  H   GLN    27      77.898 100.126  94.329  1.00  0.00           H  
ATOM    371  CA  GLN    27      78.441 101.594  92.913  1.00  0.00           C  
ATOM    372  HA  GLN    27      78.080 101.420  91.900  1.00  0.00           H  
ATOM    373  CB  GLN    27      77.313 102.335  93.663  1.00  0.00           C  
ATOM    374  HB2 GLN    27      76.419 101.721  93.775  1.00  0.00           H  
ATOM    375  HB3 GLN    27      77.664 102.545  94.673  1.00  0.00           H  
ATOM    376  CG  GLN    27      76.835 103.632  92.977  1.00  0.00           C  
ATOM    377  HG2 GLN    27      76.137 104.214  93.579  1.00  0.00           H  
ATOM    378  HG3 GLN    27      77.694 104.224  92.663  1.00  0.00           H  
ATOM    379  CD  GLN    27      76.183 103.306  91.593  1.00  0.00           C  
ATOM    380  OE1 GLN    27      75.543 102.326  91.359  1.00  0.00           O  
ATOM    381  NE2 GLN    27      76.290 104.211  90.660  1.00  0.00           N  
ATOM    382 HE21 GLN    27      76.879 105.018  90.809  1.00  0.00           H  
ATOM    383 HE22 GLN    27      75.915 104.070  89.733  1.00  0.00           H  
ATOM    384  C   GLN    27      79.847 102.353  92.899  1.00  0.00           C  
ATOM    385  O   GLN    27      80.111 103.167  92.014  1.00  0.00           O  
ATOM    386  N   GLN    28      80.717 102.166  93.870  1.00  0.00           N  
ATOM    387  H   GLN    28      80.442 101.399  94.467  1.00  0.00           H  
ATOM    388  CA  GLN    28      82.041 102.694  94.002  1.00  0.00           C  
ATOM    389  HA  GLN    28      82.060 103.388  93.162  1.00  0.00           H  
ATOM    390  CB  GLN    28      82.341 103.520  95.252  1.00  0.00           C  
ATOM    391  HB2 GLN    28      82.413 102.918  96.158  1.00  0.00           H  
ATOM    392  HB3 GLN    28      83.346 103.938  95.304  1.00  0.00           H  
ATOM    393  CG  GLN    28      81.361 104.658  95.510  1.00  0.00           C  
ATOM    394  HG2 GLN    28      81.777 105.400  96.191  1.00  0.00           H  
ATOM    395  HG3 GLN    28      81.165 105.094  94.530  1.00  0.00           H  
ATOM    396  CD  GLN    28      79.978 104.244  96.108  1.00  0.00           C  
ATOM    397  OE1 GLN    28      79.776 103.159  96.625  1.00  0.00           O  
ATOM    398  NE2 GLN    28      78.940 105.025  96.019  1.00  0.00           N  
ATOM    399 HE21 GLN    28      78.068 104.723  96.429  1.00  0.00           H  
ATOM    400 HE22 GLN    28      79.007 105.972  95.675  1.00  0.00           H  
ATOM    401  C   GLN    28      83.078 101.550  93.687  1.00  0.00           C  
ATOM    402  O   GLN    28      84.210 101.607  94.118  1.00  0.00           O  
ATOM    403  N   SER    29      82.767 100.652  92.692  1.00  0.00           N  
ATOM    404  H   SER    29      81.935 100.862  92.159  1.00  0.00           H  
ATOM    405  CA  SER    29      83.656  99.644  92.050  1.00  0.00           C  
ATOM    406  HA  SER    29      83.077  99.098  91.305  1.00  0.00           H  
ATOM    407  CB  SER    29      84.801 100.307  91.271  1.00  0.00           C  
ATOM    408  HB2 SER    29      84.364 101.220  90.867  1.00  0.00           H  
ATOM    409  HB3 SER    29      85.551 100.641  91.988  1.00  0.00           H  
ATOM    410  OG  SER    29      85.391  99.593  90.187  1.00  0.00           O  
ATOM    411  HG  SER    29      85.741 100.326  89.676  1.00  0.00           H  
ATOM    412  C   SER    29      84.188  98.535  93.005  1.00  0.00           C  
ATOM    413  O   SER    29      84.309  98.795  94.200  1.00  0.00           O  
ATOM    414  N   SER    30      84.476  97.389  92.466  1.00  0.00           N  
ATOM    415  H   SER    30      84.290  97.357  91.474  1.00  0.00           H  
ATOM    416  CA  SER    30      85.132  96.257  93.082  1.00  0.00           C  
ATOM    417  HA  SER    30      84.474  95.877  93.863  1.00  0.00           H  
ATOM    418  CB  SER    30      85.252  95.156  92.038  1.00  0.00           C  
ATOM    419  HB2 SER    30      84.194  95.107  91.783  1.00  0.00           H  
ATOM    420  HB3 SER    30      85.760  95.461  91.123  1.00  0.00           H  
ATOM    421  OG  SER    30      85.804  93.947  92.489  1.00  0.00           O  
ATOM    422  HG  SER    30      86.098  93.465  91.713  1.00  0.00           H  
ATOM    423  C   SER    30      86.490  96.694  93.741  1.00  0.00           C  
ATOM    424  O   SER    30      87.123  97.664  93.346  1.00  0.00           O  
ATOM    425  N   GLN    31      86.884  96.007  94.787  1.00  0.00           N  
ATOM    426  H   GLN    31      87.772  96.284  95.180  1.00  0.00           H  
ATOM    427  CA  GLN    31      86.170  94.898  95.526  1.00  0.00           C  
ATOM    428  HA  GLN    31      85.661  94.319  94.755  1.00  0.00           H  
ATOM    429  CB  GLN    31      87.146  93.816  96.101  1.00  0.00           C  
ATOM    430  HB2 GLN    31      87.886  94.326  96.719  1.00  0.00           H  
ATOM    431  HB3 GLN    31      86.565  93.183  96.772  1.00  0.00           H  
ATOM    432  CG  GLN    31      87.932  93.108  95.035  1.00  0.00           C  
ATOM    433  HG2 GLN    31      88.194  93.746  94.191  1.00  0.00           H  
ATOM    434  HG3 GLN    31      88.843  92.739  95.508  1.00  0.00           H  
ATOM    435  CD  GLN    31      87.209  91.833  94.523  1.00  0.00           C  
ATOM    436  OE1 GLN    31      86.104  91.496  94.939  1.00  0.00           O  
ATOM    437  NE2 GLN    31      87.889  91.176  93.610  1.00  0.00           N  
ATOM    438 HE21 GLN    31      87.511  90.384  93.111  1.00  0.00           H  
ATOM    439 HE22 GLN    31      88.815  91.480  93.345  1.00  0.00           H  
ATOM    440  C   GLN    31      85.183  95.440  96.578  1.00  0.00           C  
ATOM    441  O   GLN    31      85.493  96.410  97.229  1.00  0.00           O  
ATOM    442  N   PRO    32      84.008  94.802  96.849  1.00  0.00           N  
ATOM    443  CD  PRO    32      83.552  93.706  96.038  1.00  0.00           C  
ATOM    444  HD2 PRO    32      84.354  93.051  95.698  1.00  0.00           H  
ATOM    445  HD3 PRO    32      82.976  94.054  95.180  1.00  0.00           H  
ATOM    446  CG  PRO    32      82.589  93.060  97.042  1.00  0.00           C  
ATOM    447  HG2 PRO    32      83.169  92.423  97.710  1.00  0.00           H  
ATOM    448  HG3 PRO    32      81.836  92.562  96.432  1.00  0.00           H  
ATOM    449  CB  PRO    32      81.966  94.179  97.839  1.00  0.00           C  
ATOM    450  HB2 PRO    32      81.579  93.872  98.811  1.00  0.00           H  
ATOM    451  HB3 PRO    32      81.157  94.563  97.218  1.00  0.00           H  
ATOM    452  CA  PRO    32      83.152  95.066  98.016  1.00  0.00           C  
ATOM    453  HA  PRO    32      82.728  96.065  97.916  1.00  0.00           H  
ATOM    454  C   PRO    32      83.744  94.812  99.423  1.00  0.00           C  
ATOM    455  O   PRO    32      84.719  94.086  99.602  1.00  0.00           O  
ATOM    456  N   TYR    33      83.248  95.479 100.390  1.00  0.00           N  
ATOM    457  H   TYR    33      82.313  95.844 100.276  1.00  0.00           H  
ATOM    458  CA  TYR    33      83.965  95.652 101.658  1.00  0.00           C  
ATOM    459  HA  TYR    33      84.987  95.951 101.426  1.00  0.00           H  
ATOM    460  CB  TYR    33      83.274  96.892 102.277  1.00  0.00           C  
ATOM    461  HB2 TYR    33      82.325  96.508 102.652  1.00  0.00           H  
ATOM    462  HB3 TYR    33      83.923  97.161 103.110  1.00  0.00           H  
ATOM    463  CG  TYR    33      83.127  98.085 101.425  1.00  0.00           C  
ATOM    464  CD1 TYR    33      84.201  98.695 100.805  1.00  0.00           C  
ATOM    465  HD1 TYR    33      85.222  98.391 100.984  1.00  0.00           H  
ATOM    466  CE1 TYR    33      84.038  99.657  99.834  1.00  0.00           C  
ATOM    467  HE1 TYR    33      84.860 100.181  99.369  1.00  0.00           H  
ATOM    468  CZ  TYR    33      82.769 100.100  99.471  1.00  0.00           C  
ATOM    469  OH  TYR    33      82.596 101.102  98.599  1.00  0.00           O  
ATOM    470  HH  TYR    33      83.407 101.513  98.290  1.00  0.00           H  
ATOM    471  CE2 TYR    33      81.646  99.599 100.217  1.00  0.00           C  
ATOM    472  HE2 TYR    33      80.702 100.002  99.882  1.00  0.00           H  
ATOM    473  CD2 TYR    33      81.834  98.651 101.207  1.00  0.00           C  
ATOM    474  HD2 TYR    33      81.086  98.209 101.849  1.00  0.00           H  
ATOM    475  C   TYR    33      84.095  94.411 102.579  1.00  0.00           C  
ATOM    476  O   TYR    33      84.930  94.297 103.441  1.00  0.00           O  
ATOM    477  N   GLY    34      83.135  93.550 102.314  1.00  0.00           N  
ATOM    478  H   GLY    34      82.382  93.788 101.685  1.00  0.00           H  
ATOM    479  CA  GLY    34      83.153  92.193 102.907  1.00  0.00           C  
ATOM    480  HA2 GLY    34      82.301  91.581 102.610  1.00  0.00           H  
ATOM    481  HA3 GLY    34      84.082  91.660 102.705  1.00  0.00           H  
ATOM    482  C   GLY    34      82.982  92.324 104.446  1.00  0.00           C  
ATOM    483  O   GLY    34      82.208  93.091 104.994  1.00  0.00           O  
ATOM    484  N   GLN    35      83.868  91.559 105.149  1.00  0.00           N  
ATOM    485  H   GLN    35      84.361  90.850 104.624  1.00  0.00           H  
ATOM    486  CA  GLN    35      83.695  91.410 106.634  1.00  0.00           C  
ATOM    487  HA  GLN    35      83.242  92.358 106.922  1.00  0.00           H  
ATOM    488  CB  GLN    35      82.801  90.147 106.958  1.00  0.00           C  
ATOM    489  HB2 GLN    35      81.759  90.273 106.664  1.00  0.00           H  
ATOM    490  HB3 GLN    35      83.310  89.360 106.402  1.00  0.00           H  
ATOM    491  CG  GLN    35      82.706  89.772 108.447  1.00  0.00           C  
ATOM    492  HG2 GLN    35      82.649  90.729 108.967  1.00  0.00           H  
ATOM    493  HG3 GLN    35      81.767  89.230 108.556  1.00  0.00           H  
ATOM    494  CD  GLN    35      83.865  88.838 108.945  1.00  0.00           C  
ATOM    495  OE1 GLN    35      84.146  87.815 108.357  1.00  0.00           O  
ATOM    496  NE2 GLN    35      84.533  89.131 110.028  1.00  0.00           N  
ATOM    497 HE21 GLN    35      84.249  89.959 110.533  1.00  0.00           H  
ATOM    498 HE22 GLN    35      85.108  88.452 110.506  1.00  0.00           H  
ATOM    499  C   GLN    35      85.134  91.312 107.204  1.00  0.00           C  
ATOM    500  O   GLN    35      85.971  90.495 106.890  1.00  0.00           O  
ATOM    501  N   GLN    36      85.510  92.187 108.151  1.00  0.00           N  
ATOM    502  H   GLN    36      86.429  92.037 108.543  1.00  0.00           H  
ATOM    503  CA  GLN    36      84.870  93.454 108.470  1.00  0.00           C  
ATOM    504  HA  GLN    36      83.865  93.269 108.851  1.00  0.00           H  
ATOM    505  CB  GLN    36      85.596  94.206 109.624  1.00  0.00           C  
ATOM    506  HB2 GLN    36      86.644  94.355 109.365  1.00  0.00           H  
ATOM    507  HB3 GLN    36      85.108  95.155 109.849  1.00  0.00           H  
ATOM    508  CG  GLN    36      85.616  93.428 111.021  1.00  0.00           C  
ATOM    509  HG2 GLN    36      86.116  92.475 110.846  1.00  0.00           H  
ATOM    510  HG3 GLN    36      86.116  94.075 111.741  1.00  0.00           H  
ATOM    511  CD  GLN    36      84.210  93.028 111.495  1.00  0.00           C  
ATOM    512  OE1 GLN    36      83.603  92.077 111.031  1.00  0.00           O  
ATOM    513  NE2 GLN    36      83.672  93.715 112.468  1.00  0.00           N  
ATOM    514 HE21 GLN    36      84.137  94.541 112.817  1.00  0.00           H  
ATOM    515 HE22 GLN    36      82.826  93.421 112.935  1.00  0.00           H  
ATOM    516  C   GLN    36      84.796  94.365 107.294  1.00  0.00           C  
ATOM    517  O   GLN    36      85.851  94.521 106.582  1.00  0.00           O  
ATOM    518  N   SER    37      83.696  95.080 106.989  1.00  0.00           N  
ATOM    519  H   SER    37      83.079  95.147 107.786  1.00  0.00           H  
ATOM    520  CA  SER    37      83.664  96.207 106.035  1.00  0.00           C  
ATOM    521  HA  SER    37      83.907  95.835 105.040  1.00  0.00           H  
ATOM    522  CB  SER    37      82.187  96.711 105.930  1.00  0.00           C  
ATOM    523  HB2 SER    37      81.572  95.854 105.654  1.00  0.00           H  
ATOM    524  HB3 SER    37      81.871  97.151 106.876  1.00  0.00           H  
ATOM    525  OG  SER    37      82.029  97.730 105.006  1.00  0.00           O  
ATOM    526  HG  SER    37      81.738  98.511 105.482  1.00  0.00           H  
ATOM    527  C   SER    37      84.688  97.303 106.438  1.00  0.00           C  
ATOM    528  O   SER    37      85.268  97.272 107.527  1.00  0.00           O  
ATOM    529  N   TYR    38      84.861  98.346 105.542  1.00  0.00           N  
ATOM    530  H   TYR    38      84.270  98.393 104.725  1.00  0.00           H  
ATOM    531  CA  TYR    38      85.854  99.433 105.865  1.00  0.00           C  
ATOM    532  HA  TYR    38      85.844  99.651 106.933  1.00  0.00           H  
ATOM    533  CB  TYR    38      87.265  99.018 105.381  1.00  0.00           C  
ATOM    534  HB2 TYR    38      87.966  99.845 105.500  1.00  0.00           H  
ATOM    535  HB3 TYR    38      87.585  98.263 106.099  1.00  0.00           H  
ATOM    536  CG  TYR    38      87.444  98.401 103.987  1.00  0.00           C  
ATOM    537  CD1 TYR    38      87.743  99.243 102.850  1.00  0.00           C  
ATOM    538  HD1 TYR    38      87.968 100.290 102.993  1.00  0.00           H  
ATOM    539  CE1 TYR    38      87.864  98.661 101.576  1.00  0.00           C  
ATOM    540  HE1 TYR    38      88.040  99.304 100.726  1.00  0.00           H  
ATOM    541  CZ  TYR    38      87.662  97.313 101.434  1.00  0.00           C  
ATOM    542  OH  TYR    38      87.656  96.721 100.228  1.00  0.00           O  
ATOM    543  HH  TYR    38      88.257  97.187  99.643  1.00  0.00           H  
ATOM    544  CE2 TYR    38      87.527  96.466 102.553  1.00  0.00           C  
ATOM    545  HE2 TYR    38      87.493  95.409 102.336  1.00  0.00           H  
ATOM    546  CD2 TYR    38      87.317  97.029 103.865  1.00  0.00           C  
ATOM    547  HD2 TYR    38      87.211  96.361 104.708  1.00  0.00           H  
ATOM    548  C   TYR    38      85.446 100.720 105.211  1.00  0.00           C  
ATOM    549  O   TYR    38      84.908 100.684 104.108  1.00  0.00           O  
ATOM    550  N   SER    39      85.493 101.805 105.986  1.00  0.00           N  
ATOM    551  H   SER    39      85.769 101.581 106.932  1.00  0.00           H  
ATOM    552  CA  SER    39      85.173 103.167 105.560  1.00  0.00           C  
ATOM    553  HA  SER    39      84.112 103.239 105.325  1.00  0.00           H  
ATOM    554  CB  SER    39      85.482 104.052 106.755  1.00  0.00           C  
ATOM    555  HB2 SER    39      85.066 103.581 107.645  1.00  0.00           H  
ATOM    556  HB3 SER    39      86.566 104.024 106.865  1.00  0.00           H  
ATOM    557  OG  SER    39      84.854 105.279 106.532  1.00  0.00           O  
ATOM    558  HG  SER    39      85.443 105.892 106.086  1.00  0.00           H  
ATOM    559  C   SER    39      85.983 103.594 104.352  1.00  0.00           C  
ATOM    560  O   SER    39      86.980 102.962 104.010  1.00  0.00           O  
ATOM    561  N   GLY    40      85.564 104.614 103.664  1.00  0.00           N  
ATOM    562  H   GLY    40      84.576 104.822 103.707  1.00  0.00           H  
ATOM    563  CA  GLY    40      86.273 105.367 102.653  1.00  0.00           C  
ATOM    564  HA2 GLY    40      87.191 105.656 103.165  1.00  0.00           H  
ATOM    565  HA3 GLY    40      86.601 104.881 101.735  1.00  0.00           H  
ATOM    566  C   GLY    40      85.467 106.618 102.234  1.00  0.00           C  
ATOM    567  O   GLY    40      84.703 107.214 102.992  1.00  0.00           O  
ATOM    568  N   TYR    41      85.687 107.188 101.058  1.00  0.00           N  
ATOM    569  H   TYR    41      85.366 108.145 101.013  1.00  0.00           H  
ATOM    570  CA  TYR    41      86.208 106.640  99.778  1.00  0.00           C  
ATOM    571  HA  TYR    41      87.106 106.089 100.058  1.00  0.00           H  
ATOM    572  CB  TYR    41      85.124 105.770  99.136  1.00  0.00           C  
ATOM    573  HB2 TYR    41      84.339 106.462  98.829  1.00  0.00           H  
ATOM    574  HB3 TYR    41      85.540 105.209  98.299  1.00  0.00           H  
ATOM    575  CG  TYR    41      84.420 104.712 100.007  1.00  0.00           C  
ATOM    576  CD1 TYR    41      85.114 103.602 100.428  1.00  0.00           C  
ATOM    577  HD1 TYR    41      86.147 103.493 100.131  1.00  0.00           H  
ATOM    578  CE1 TYR    41      84.584 102.595 101.194  1.00  0.00           C  
ATOM    579  HE1 TYR    41      85.195 101.749 101.469  1.00  0.00           H  
ATOM    580  CZ  TYR    41      83.307 102.836 101.749  1.00  0.00           C  
ATOM    581  OH  TYR    41      82.691 101.937 102.554  1.00  0.00           O  
ATOM    582  HH  TYR    41      83.364 101.347 102.901  1.00  0.00           H  
ATOM    583  CE2 TYR    41      82.565 104.008 101.454  1.00  0.00           C  
ATOM    584  HE2 TYR    41      81.577 104.209 101.841  1.00  0.00           H  
ATOM    585  CD2 TYR    41      83.134 104.921 100.508  1.00  0.00           C  
ATOM    586  HD2 TYR    41      82.605 105.828 100.256  1.00  0.00           H  
ATOM    587  C   TYR    41      86.623 107.749  98.752  1.00  0.00           C  
ATOM    588  O   TYR    41      85.901 108.699  98.448  1.00  0.00           O  
ATOM    589  N   SER    42      87.835 107.515  98.211  1.00  0.00           N  
ATOM    590  H   SER    42      88.312 106.658  98.453  1.00  0.00           H  
ATOM    591  CA  SER    42      88.715 108.460  97.542  1.00  0.00           C  
ATOM    592  HA  SER    42      88.554 109.488  97.864  1.00  0.00           H  
ATOM    593  CB  SER    42      90.097 108.179  97.901  1.00  0.00           C  
ATOM    594  HB2 SER    42      90.068 108.150  98.990  1.00  0.00           H  
ATOM    595  HB3 SER    42      90.387 107.184  97.563  1.00  0.00           H  
ATOM    596  OG  SER    42      91.173 109.047  97.446  1.00  0.00           O  
ATOM    597  HG  SER    42      91.045 109.843  97.966  1.00  0.00           H  
ATOM    598  C   SER    42      88.335 108.482  96.042  1.00  0.00           C  
ATOM    599  O   SER    42      88.615 107.509  95.353  1.00  0.00           O  
ATOM    600  N   GLN    43      87.643 109.497  95.506  1.00  0.00           N  
ATOM    601  H   GLN    43      87.365 110.247  96.123  1.00  0.00           H  
ATOM    602  CA  GLN    43      87.093 109.528  94.163  1.00  0.00           C  
ATOM    603  HA  GLN    43      86.563 108.594  93.976  1.00  0.00           H  
ATOM    604  CB  GLN    43      86.232 110.818  94.075  1.00  0.00           C  
ATOM    605  HB2 GLN    43      85.473 110.851  94.856  1.00  0.00           H  
ATOM    606  HB3 GLN    43      86.927 111.624  94.311  1.00  0.00           H  
ATOM    607  CG  GLN    43      85.468 110.887  92.760  1.00  0.00           C  
ATOM    608  HG2 GLN    43      85.837 110.294  91.923  1.00  0.00           H  
ATOM    609  HG3 GLN    43      84.421 110.646  92.947  1.00  0.00           H  
ATOM    610  CD  GLN    43      85.286 112.288  92.223  1.00  0.00           C  
ATOM    611  OE1 GLN    43      84.516 113.181  92.725  1.00  0.00           O  
ATOM    612  NE2 GLN    43      86.017 112.529  91.229  1.00  0.00           N  
ATOM    613 HE21 GLN    43      86.415 111.741  90.739  1.00  0.00           H  
ATOM    614 HE22 GLN    43      86.226 113.458  90.892  1.00  0.00           H  
ATOM    615  C   GLN    43      88.301 109.675  93.153  1.00  0.00           C  
ATOM    616  O   GLN    43      89.062 110.660  93.191  1.00  0.00           O  
ATOM    617  N   SER    44      88.321 108.800  92.115  1.00  0.00           N  
ATOM    618  H   SER    44      87.652 108.043  92.117  1.00  0.00           H  
ATOM    619  CA  SER    44      89.223 108.854  90.970  1.00  0.00           C  
ATOM    620  HA  SER    44      90.269 108.821  91.274  1.00  0.00           H  
ATOM    621  CB  SER    44      89.004 107.613  90.097  1.00  0.00           C  
ATOM    622  HB2 SER    44      89.205 106.773  90.762  1.00  0.00           H  
ATOM    623  HB3 SER    44      87.958 107.532  89.800  1.00  0.00           H  
ATOM    624  OG  SER    44      89.835 107.584  88.946  1.00  0.00           O  
ATOM    625  HG  SER    44      90.767 107.521  89.169  1.00  0.00           H  
ATOM    626  C   SER    44      89.005 110.042  90.001  1.00  0.00           C  
ATOM    627  O   SER    44      87.865 110.565  89.870  1.00  0.00           O  
ATOM    628  N   THR    45      90.087 110.623  89.443  1.00  0.00           N  
ATOM    629  H   THR    45      90.947 110.307  89.868  1.00  0.00           H  
ATOM    630  CA  THR    45      90.123 111.579  88.376  1.00  0.00           C  
ATOM    631  HA  THR    45      89.163 111.555  87.860  1.00  0.00           H  
ATOM    632  CB  THR    45      90.256 113.039  88.821  1.00  0.00           C  
ATOM    633  HB  THR    45      89.999 113.681  87.978  1.00  0.00           H  
ATOM    634  CG2 THR    45      89.339 113.421  89.934  1.00  0.00           C  
ATOM    635 HG21 THR    45      89.446 114.485  90.149  1.00  0.00           H  
ATOM    636 HG22 THR    45      88.319 113.155  89.655  1.00  0.00           H  
ATOM    637 HG23 THR    45      89.626 112.892  90.842  1.00  0.00           H  
ATOM    638  OG1 THR    45      91.526 113.486  89.278  1.00  0.00           O  
ATOM    639  HG1 THR    45      91.897 113.985  88.547  1.00  0.00           H  
ATOM    640  C   THR    45      91.122 111.290  87.287  1.00  0.00           C  
ATOM    641  O   THR    45      90.863 111.822  86.189  1.00  0.00           O  
ATOM    642  N   ASP    46      92.215 110.465  87.502  1.00  0.00           N  
ATOM    643  H   ASP    46      92.450 110.143  88.430  1.00  0.00           H  
ATOM    644  CA  ASP    46      93.134 110.134  86.410  1.00  0.00           C  
ATOM    645  HA  ASP    46      92.672 110.174  85.424  1.00  0.00           H  
ATOM    646  CB  ASP    46      94.287 111.125  86.394  1.00  0.00           C  
ATOM    647  HB2 ASP    46      93.911 112.141  86.272  1.00  0.00           H  
ATOM    648  HB3 ASP    46      94.655 111.179  87.419  1.00  0.00           H  
ATOM    649  CG  ASP    46      95.396 110.863  85.302  1.00  0.00           C  
ATOM    650  OD1 ASP    46      96.563 111.306  85.522  1.00  0.00           O  
ATOM    651  OD2 ASP    46      95.154 110.219  84.269  1.00  0.00           O  
ATOM    652  C   ASP    46      93.781 108.780  86.692  1.00  0.00           C  
ATOM    653  O   ASP    46      94.575 108.596  87.638  1.00  0.00           O  
ATOM    654  N   THR    47      93.451 107.781  85.836  1.00  0.00           N  
ATOM    655  H   THR    47      92.675 108.040  85.243  1.00  0.00           H  
ATOM    656  CA  THR    47      93.868 106.409  85.747  1.00  0.00           C  
ATOM    657  HA  THR    47      94.310 106.138  86.706  1.00  0.00           H  
ATOM    658  CB  THR    47      92.606 105.606  85.321  1.00  0.00           C  
ATOM    659  HB  THR    47      92.906 104.657  84.876  1.00  0.00           H  
ATOM    660  CG2 THR    47      91.785 105.216  86.609  1.00  0.00           C  
ATOM    661 HG21 THR    47      92.445 104.606  87.225  1.00  0.00           H  
ATOM    662 HG22 THR    47      91.469 106.128  87.116  1.00  0.00           H  
ATOM    663 HG23 THR    47      90.862 104.688  86.371  1.00  0.00           H  
ATOM    664  OG1 THR    47      91.777 106.220  84.320  1.00  0.00           O  
ATOM    665  HG1 THR    47      90.943 105.747  84.370  1.00  0.00           H  
ATOM    666  C   THR    47      94.940 106.116  84.687  1.00  0.00           C  
ATOM    667  O   THR    47      95.325 105.000  84.488  1.00  0.00           O  
ATOM    668  N   SER    48      95.455 107.201  84.018  1.00  0.00           N  
ATOM    669  H   SER    48      94.987 108.088  84.140  1.00  0.00           H  
ATOM    670  CA  SER    48      96.657 107.087  83.196  1.00  0.00           C  
ATOM    671  HA  SER    48      96.534 106.229  82.535  1.00  0.00           H  
ATOM    672  CB  SER    48      96.950 108.330  82.287  1.00  0.00           C  
ATOM    673  HB2 SER    48      97.723 108.110  81.551  1.00  0.00           H  
ATOM    674  HB3 SER    48      96.073 108.588  81.692  1.00  0.00           H  
ATOM    675  OG  SER    48      97.353 109.476  83.020  1.00  0.00           O  
ATOM    676  HG  SER    48      96.625 109.672  83.614  1.00  0.00           H  
ATOM    677  C   SER    48      97.873 106.784  84.104  1.00  0.00           C  
ATOM    678  O   SER    48      97.883 107.042  85.308  1.00  0.00           O  
ATOM    679  N   GLY    49      98.988 106.317  83.559  1.00  0.00           N  
ATOM    680  H   GLY    49      98.888 106.009  82.603  1.00  0.00           H  
ATOM    681  CA  GLY    49     100.240 106.069  84.331  1.00  0.00           C  
ATOM    682  HA2 GLY    49     101.145 105.873  83.756  1.00  0.00           H  
ATOM    683  HA3 GLY    49     100.371 106.957  84.949  1.00  0.00           H  
ATOM    684  C   GLY    49     100.143 104.871  85.204  1.00  0.00           C  
ATOM    685  O   GLY    49      99.237 104.071  85.056  1.00  0.00           O  
ATOM    686  N   TYR    50     101.086 104.722  86.131  1.00  0.00           N  
ATOM    687  H   TYR    50     100.996 103.869  86.665  1.00  0.00           H  
ATOM    688  CA  TYR    50     102.369 105.482  86.327  1.00  0.00           C  
ATOM    689  HA  TYR    50     102.135 106.477  86.707  1.00  0.00           H  
ATOM    690  CB  TYR    50     103.081 104.756  87.437  1.00  0.00           C  
ATOM    691  HB2 TYR    50     102.441 104.730  88.319  1.00  0.00           H  
ATOM    692  HB3 TYR    50     103.259 103.741  87.081  1.00  0.00           H  
ATOM    693  CG  TYR    50     104.418 105.336  87.932  1.00  0.00           C  
ATOM    694  CD1 TYR    50     105.584 104.875  87.270  1.00  0.00           C  
ATOM    695  HD1 TYR    50     105.623 104.127  86.491  1.00  0.00           H  
ATOM    696  CE1 TYR    50     106.742 105.550  87.611  1.00  0.00           C  
ATOM    697  HE1 TYR    50     107.614 105.320  87.016  1.00  0.00           H  
ATOM    698  CZ  TYR    50     106.714 106.556  88.605  1.00  0.00           C  
ATOM    699  OH  TYR    50     107.876 107.309  88.856  1.00  0.00           O  
ATOM    700  HH  TYR    50     108.480 107.285  88.111  1.00  0.00           H  
ATOM    701  CE2 TYR    50     105.553 106.906  89.274  1.00  0.00           C  
ATOM    702  HE2 TYR    50     105.574 107.633  90.073  1.00  0.00           H  
ATOM    703  CD2 TYR    50     104.403 106.217  89.024  1.00  0.00           C  
ATOM    704  HD2 TYR    50     103.557 106.487  89.639  1.00  0.00           H  
ATOM    705  C   TYR    50     103.284 105.444  85.035  1.00  0.00           C  
ATOM    706  O   TYR    50     103.394 104.416  84.316  1.00  0.00           O  
ATOM    707  N   GLY    51     104.004 106.502  84.791  1.00  0.00           N  
ATOM    708  H   GLY    51     104.771 106.296  84.167  1.00  0.00           H  
ATOM    709  CA  GLY    51     104.000 107.774  85.552  1.00  0.00           C  
ATOM    710  HA2 GLY    51     103.169 108.394  85.213  1.00  0.00           H  
ATOM    711  HA3 GLY    51     103.870 107.726  86.633  1.00  0.00           H  
ATOM    712  C   GLY    51     105.298 108.478  85.386  1.00  0.00           C  
ATOM    713  O   GLY    51     106.393 107.866  85.292  1.00  0.00           O  
ATOM    714  N   GLN    52     105.248 109.779  85.276  1.00  0.00           N  
ATOM    715  H   GLN    52     104.379 110.254  85.478  1.00  0.00           H  
ATOM    716  CA  GLN    52     106.390 110.716  85.109  1.00  0.00           C  
ATOM    717  HA  GLN    52     105.952 111.695  84.913  1.00  0.00           H  
ATOM    718  CB  GLN    52     107.203 110.904  86.424  1.00  0.00           C  
ATOM    719  HB2 GLN    52     107.629 109.946  86.722  1.00  0.00           H  
ATOM    720  HB3 GLN    52     107.929 111.708  86.307  1.00  0.00           H  
ATOM    721  CG  GLN    52     106.224 111.337  87.549  1.00  0.00           C  
ATOM    722  HG2 GLN    52     105.924 112.366  87.348  1.00  0.00           H  
ATOM    723  HG3 GLN    52     105.297 110.763  87.577  1.00  0.00           H  
ATOM    724  CD  GLN    52     106.895 111.252  88.960  1.00  0.00           C  
ATOM    725  OE1 GLN    52     108.028 110.820  89.117  1.00  0.00           O  
ATOM    726  NE2 GLN    52     106.222 111.611  90.058  1.00  0.00           N  
ATOM    727 HE21 GLN    52     105.359 112.113  89.908  1.00  0.00           H  
ATOM    728 HE22 GLN    52     106.644 111.438  90.959  1.00  0.00           H  
ATOM    729  C   GLN    52     107.245 110.323  83.867  1.00  0.00           C  
ATOM    730  O   GLN    52     108.422 110.146  84.077  1.00  0.00           O  
ATOM    731  N   SER    53     106.658 110.004  82.704  1.00  0.00           N  
ATOM    732  H   SER    53     107.136 109.337  82.115  1.00  0.00           H  
ATOM    733  CA  SER    53     105.261 110.367  82.286  1.00  0.00           C  
ATOM    734  HA  SER    53     104.938 111.068  83.056  1.00  0.00           H  
ATOM    735  CB  SER    53     105.244 110.987  80.922  1.00  0.00           C  
ATOM    736  HB2 SER    53     105.880 111.870  80.860  1.00  0.00           H  
ATOM    737  HB3 SER    53     105.473 110.238  80.164  1.00  0.00           H  
ATOM    738  OG  SER    53     103.928 111.426  80.678  1.00  0.00           O  
ATOM    739  HG  SER    53     104.077 112.173  80.094  1.00  0.00           H  
ATOM    740  C   SER    53     104.215 109.203  82.392  1.00  0.00           C  
ATOM    741  O   SER    53     104.561 108.019  82.103  1.00  0.00           O  
ATOM    742  N   SER    54     102.973 109.550  82.645  1.00  0.00           N  
ATOM    743  H   SER    54     102.812 110.547  82.663  1.00  0.00           H  
ATOM    744  CA  SER    54     101.719 108.731  82.534  1.00  0.00           C  
ATOM    745  HA  SER    54     101.773 107.839  83.158  1.00  0.00           H  
ATOM    746  CB  SER    54     100.484 109.573  82.776  1.00  0.00           C  
ATOM    747  HB2 SER    54     100.256 110.367  82.065  1.00  0.00           H  
ATOM    748  HB3 SER    54      99.590 108.952  82.836  1.00  0.00           H  
ATOM    749  OG  SER    54     100.618 110.269  83.988  1.00  0.00           O  
ATOM    750  HG  SER    54      99.862 110.819  84.208  1.00  0.00           H  
ATOM    751  C   SER    54     101.591 108.172  81.112  1.00  0.00           C  
ATOM    752  O   SER    54     100.707 107.307  80.912  1.00  0.00           O  
ATOM    753  N   TYR    55     102.179 108.692  80.049  1.00  0.00           N  
ATOM    754  H   TYR    55     102.894 109.379  80.241  1.00  0.00           H  
ATOM    755  CA  TYR    55     101.996 108.210  78.714  1.00  0.00           C  
ATOM    756  HA  TYR    55     101.320 107.377  78.520  1.00  0.00           H  
ATOM    757  CB  TYR    55     101.277 109.308  77.796  1.00  0.00           C  
ATOM    758  HB2 TYR    55     102.077 109.929  77.392  1.00  0.00           H  
ATOM    759  HB3 TYR    55     100.909 108.817  76.895  1.00  0.00           H  
ATOM    760  CG  TYR    55     100.214 110.124  78.454  1.00  0.00           C  
ATOM    761  CD1 TYR    55     100.495 111.253  79.334  1.00  0.00           C  
ATOM    762  HD1 TYR    55     101.519 111.598  79.317  1.00  0.00           H  
ATOM    763  CE1 TYR    55      99.417 111.863  80.037  1.00  0.00           C  
ATOM    764  HE1 TYR    55      99.458 112.833  80.510  1.00  0.00           H  
ATOM    765  CZ  TYR    55      98.077 111.368  79.812  1.00  0.00           C  
ATOM    766  OH  TYR    55      97.011 111.940  80.506  1.00  0.00           O  
ATOM    767  HH  TYR    55      96.175 111.838  80.045  1.00  0.00           H  
ATOM    768  CE2 TYR    55      97.816 110.254  78.959  1.00  0.00           C  
ATOM    769  HE2 TYR    55      96.833 109.842  78.789  1.00  0.00           H  
ATOM    770  CD2 TYR    55      98.913 109.620  78.303  1.00  0.00           C  
ATOM    771  HD2 TYR    55      98.630 108.827  77.627  1.00  0.00           H  
ATOM    772  C   TYR    55     103.379 107.911  78.106  1.00  0.00           C  
ATOM    773  O   TYR    55     104.304 108.667  78.375  1.00  0.00           O  
ATOM    774  N   SER    56     103.649 106.779  77.405  1.00  0.00           N  
ATOM    775  H   SER    56     104.648 106.705  77.278  1.00  0.00           H  
ATOM    776  CA  SER    56     102.897 105.587  77.160  1.00  0.00           C  
ATOM    777  HA  SER    56     103.334 105.024  76.335  1.00  0.00           H  
ATOM    778  CB  SER    56     102.782 104.832  78.451  1.00  0.00           C  
ATOM    779  HB2 SER    56     102.231 105.398  79.202  1.00  0.00           H  
ATOM    780  HB3 SER    56     102.297 103.885  78.213  1.00  0.00           H  
ATOM    781  OG  SER    56     104.082 104.510  78.966  1.00  0.00           O  
ATOM    782  HG  SER    56     104.106 104.351  79.912  1.00  0.00           H  
ATOM    783  C   SER    56     101.434 105.733  76.648  1.00  0.00           C  
ATOM    784  O   SER    56     100.426 105.400  77.298  1.00  0.00           O  
ATOM    785  N   SER    57     101.227 106.395  75.534  1.00  0.00           N  
ATOM    786  H   SER    57     100.266 106.603  75.303  1.00  0.00           H  
ATOM    787  CA  SER    57     102.259 106.861  74.572  1.00  0.00           C  
ATOM    788  HA  SER    57     103.101 107.330  75.081  1.00  0.00           H  
ATOM    789  CB  SER    57     102.514 105.731  73.575  1.00  0.00           C  
ATOM    790  HB2 SER    57     103.322 106.011  72.900  1.00  0.00           H  
ATOM    791  HB3 SER    57     102.906 104.811  74.009  1.00  0.00           H  
ATOM    792  OG  SER    57     101.313 105.360  72.921  1.00  0.00           O  
ATOM    793  HG  SER    57     100.760 104.990  73.613  1.00  0.00           H  
ATOM    794  C   SER    57     101.666 107.919  73.654  1.00  0.00           C  
ATOM    795  O   SER    57     100.429 108.114  73.575  1.00  0.00           O  
ATOM    796  N   TYR    58     102.558 108.531  72.827  1.00  0.00           N  
ATOM    797  H   TYR    58     103.549 108.341  72.863  1.00  0.00           H  
ATOM    798  CA  TYR    58     102.274 109.592  71.922  1.00  0.00           C  
ATOM    799  HA  TYR    58     101.213 109.811  72.037  1.00  0.00           H  
ATOM    800  CB  TYR    58     103.185 110.804  72.336  1.00  0.00           C  
ATOM    801  HB2 TYR    58     104.232 110.526  72.458  1.00  0.00           H  
ATOM    802  HB3 TYR    58     103.224 111.503  71.501  1.00  0.00           H  
ATOM    803  CG  TYR    58     102.698 111.612  73.589  1.00  0.00           C  
ATOM    804  CD1 TYR    58     101.627 112.599  73.508  1.00  0.00           C  
ATOM    805  HD1 TYR    58     101.152 112.928  72.596  1.00  0.00           H  
ATOM    806  CE1 TYR    58     101.017 113.087  74.662  1.00  0.00           C  
ATOM    807  HE1 TYR    58     100.236 113.829  74.590  1.00  0.00           H  
ATOM    808  CZ  TYR    58     101.584 112.865  75.878  1.00  0.00           C  
ATOM    809  OH  TYR    58     101.110 113.478  76.987  1.00  0.00           O  
ATOM    810  HH  TYR    58     100.235 113.848  76.852  1.00  0.00           H  
ATOM    811  CE2 TYR    58     102.689 111.963  76.011  1.00  0.00           C  
ATOM    812  HE2 TYR    58     103.214 111.817  76.944  1.00  0.00           H  
ATOM    813  CD2 TYR    58     103.127 111.248  74.895  1.00  0.00           C  
ATOM    814  HD2 TYR    58     103.865 110.476  75.057  1.00  0.00           H  
ATOM    815  C   TYR    58     102.599 109.230  70.417  1.00  0.00           C  
ATOM    816  O   TYR    58     103.664 108.695  70.249  1.00  0.00           O  
ATOM    817  N   GLY    59     101.706 109.379  69.393  1.00  0.00           N  
ATOM    818  H   GLY    59     102.000 108.973  68.516  1.00  0.00           H  
ATOM    819  CA  GLY    59     100.370 109.859  69.581  1.00  0.00           C  
ATOM    820  HA2 GLY    59      99.676 109.635  68.771  1.00  0.00           H  
ATOM    821  HA3 GLY    59     100.074 109.310  70.474  1.00  0.00           H  
ATOM    822  C   GLY    59     100.288 111.394  69.850  1.00  0.00           C  
ATOM    823  O   GLY    59     101.319 112.080  69.729  1.00  0.00           O  
ATOM    824  N   GLN    60      99.166 111.990  70.102  1.00  0.00           N  
ATOM    825  H   GLN    60      99.288 112.933  70.444  1.00  0.00           H  
ATOM    826  CA  GLN    60      97.883 111.312  70.345  1.00  0.00           C  
ATOM    827  HA  GLN    60      98.010 110.257  70.103  1.00  0.00           H  
ATOM    828  CB  GLN    60      97.513 111.639  71.850  1.00  0.00           C  
ATOM    829  HB2 GLN    60      97.670 112.697  72.062  1.00  0.00           H  
ATOM    830  HB3 GLN    60      96.463 111.494  72.104  1.00  0.00           H  
ATOM    831  CG  GLN    60      98.314 110.740  72.797  1.00  0.00           C  
ATOM    832  HG2 GLN    60      98.206 109.686  72.542  1.00  0.00           H  
ATOM    833  HG3 GLN    60      99.381 110.938  72.699  1.00  0.00           H  
ATOM    834  CD  GLN    60      97.997 110.820  74.323  1.00  0.00           C  
ATOM    835  OE1 GLN    60      97.115 111.514  74.840  1.00  0.00           O  
ATOM    836  NE2 GLN    60      98.843 110.148  75.032  1.00  0.00           N  
ATOM    837 HE21 GLN    60      99.633 109.623  74.686  1.00  0.00           H  
ATOM    838 HE22 GLN    60      98.766 110.286  76.030  1.00  0.00           H  
ATOM    839  C   GLN    60      96.737 111.801  69.416  1.00  0.00           C  
ATOM    840  O   GLN    60      96.690 112.885  68.841  1.00  0.00           O  
ATOM    841  N   SER    61      95.707 110.890  69.349  1.00  0.00           N  
ATOM    842  H   SER    61      95.804 110.078  69.943  1.00  0.00           H  
ATOM    843  CA  SER    61      94.393 111.156  68.694  1.00  0.00           C  
ATOM    844  HA  SER    61      94.538 111.400  67.641  1.00  0.00           H  
ATOM    845  CB  SER    61      93.534 109.847  68.722  1.00  0.00           C  
ATOM    846  HB2 SER    61      94.041 109.177  68.027  1.00  0.00           H  
ATOM    847  HB3 SER    61      93.632 109.415  69.718  1.00  0.00           H  
ATOM    848  OG  SER    61      92.149 109.920  68.569  1.00  0.00           O  
ATOM    849  HG  SER    61      91.834 109.143  68.101  1.00  0.00           H  
ATOM    850  C   SER    61      93.708 112.500  69.249  1.00  0.00           C  
ATOM    851  O   SER    61      94.013 113.116  70.322  1.00  0.00           O  
ATOM    852  N   GLN    62      92.718 112.985  68.565  1.00  0.00           N  
ATOM    853  H   GLN    62      92.567 112.589  67.648  1.00  0.00           H  
ATOM    854  CA  GLN    62      91.773 114.072  68.905  1.00  0.00           C  
ATOM    855  HA  GLN    62      92.027 114.529  69.861  1.00  0.00           H  
ATOM    856  CB  GLN    62      91.708 115.191  67.857  1.00  0.00           C  
ATOM    857  HB2 GLN    62      91.208 114.685  67.031  1.00  0.00           H  
ATOM    858  HB3 GLN    62      91.121 115.977  68.333  1.00  0.00           H  
ATOM    859  CG  GLN    62      93.098 115.716  67.478  1.00  0.00           C  
ATOM    860  HG2 GLN    62      93.872 114.981  67.260  1.00  0.00           H  
ATOM    861  HG3 GLN    62      93.020 116.340  66.587  1.00  0.00           H  
ATOM    862  CD  GLN    62      93.738 116.687  68.498  1.00  0.00           C  
ATOM    863  OE1 GLN    62      93.633 116.484  69.689  1.00  0.00           O  
ATOM    864  NE2 GLN    62      94.431 117.687  67.980  1.00  0.00           N  
ATOM    865 HE21 GLN    62      94.811 118.463  68.504  1.00  0.00           H  
ATOM    866 HE22 GLN    62      94.680 117.638  67.002  1.00  0.00           H  
ATOM    867  C   GLN    62      90.339 113.501  69.066  1.00  0.00           C  
ATOM    868  O   GLN    62      89.406 114.270  69.360  1.00  0.00           O  
ATOM    869  N   ASN    63      90.291 112.149  69.059  1.00  0.00           N  
ATOM    870  H   ASN    63      91.155 111.666  68.857  1.00  0.00           H  
ATOM    871  CA  ASN    63      89.057 111.486  69.531  1.00  0.00           C  
ATOM    872  HA  ASN    63      88.265 112.195  69.773  1.00  0.00           H  
ATOM    873  CB  ASN    63      88.539 110.614  68.312  1.00  0.00           C  
ATOM    874  HB2 ASN    63      88.391 111.319  67.494  1.00  0.00           H  
ATOM    875  HB3 ASN    63      89.206 109.785  68.076  1.00  0.00           H  
ATOM    876  CG  ASN    63      87.210 110.081  68.668  1.00  0.00           C  
ATOM    877  OD1 ASN    63      86.141 110.699  68.549  1.00  0.00           O  
ATOM    878  ND2 ASN    63      87.113 108.815  69.034  1.00  0.00           N  
ATOM    879 HD21 ASN    63      86.214 108.407  69.246  1.00  0.00           H  
ATOM    880 HD22 ASN    63      87.829 108.145  68.791  1.00  0.00           H  
ATOM    881  C   ASN    63      89.283 110.672  70.795  1.00  0.00           C  
ATOM    882  O   ASN    63      88.351 110.523  71.587  1.00  0.00           O  
ATOM    883  N   THR    64      90.503 110.173  71.027  1.00  0.00           N  
ATOM    884  H   THR    64      91.054 110.398  70.211  1.00  0.00           H  
ATOM    885  CA  THR    64      91.051 109.575  72.278  1.00  0.00           C  
ATOM    886  HA  THR    64      90.341 109.558  73.105  1.00  0.00           H  
ATOM    887  CB  THR    64      91.380 108.075  72.116  1.00  0.00           C  
ATOM    888  HB  THR    64      92.252 107.985  71.468  1.00  0.00           H  
ATOM    889  CG2 THR    64      91.722 107.441  73.443  1.00  0.00           C  
ATOM    890 HG21 THR    64      92.197 106.524  73.095  1.00  0.00           H  
ATOM    891 HG22 THR    64      92.567 107.894  73.961  1.00  0.00           H  
ATOM    892 HG23 THR    64      90.857 107.161  74.044  1.00  0.00           H  
ATOM    893  OG1 THR    64      90.192 107.390  71.679  1.00  0.00           O  
ATOM    894  HG1 THR    64      90.500 106.689  71.101  1.00  0.00           H  
ATOM    895  C   THR    64      92.278 110.371  72.708  1.00  0.00           C  
ATOM    896  O   THR    64      93.353 110.138  72.165  1.00  0.00           O  
ATOM    897  N   GLY    65      92.296 111.134  73.765  1.00  0.00           N  
ATOM    898  H   GLY    65      93.173 111.521  74.082  1.00  0.00           H  
ATOM    899  CA  GLY    65      91.091 111.827  74.348  1.00  0.00           C  
ATOM    900  HA2 GLY    65      90.342 111.084  74.623  1.00  0.00           H  
ATOM    901  HA3 GLY    65      91.439 112.356  75.235  1.00  0.00           H  
ATOM    902  C   GLY    65      90.446 112.813  73.323  1.00  0.00           C  
ATOM    903  O   GLY    65      90.979 113.088  72.278  1.00  0.00           O  
ATOM    904  N   TYR    66      89.225 113.264  73.554  1.00  0.00           N  
ATOM    905  H   TYR    66      88.740 113.098  74.424  1.00  0.00           H  
ATOM    906  CA  TYR    66      88.600 114.225  72.675  1.00  0.00           C  
ATOM    907  HA  TYR    66      88.528 113.654  71.749  1.00  0.00           H  
ATOM    908  CB  TYR    66      87.178 114.386  73.182  1.00  0.00           C  
ATOM    909  HB2 TYR    66      86.725 113.398  73.099  1.00  0.00           H  
ATOM    910  HB3 TYR    66      87.080 114.754  74.204  1.00  0.00           H  
ATOM    911  CG  TYR    66      86.319 115.243  72.266  1.00  0.00           C  
ATOM    912  CD1 TYR    66      85.707 114.589  71.176  1.00  0.00           C  
ATOM    913  HD1 TYR    66      85.890 113.582  70.831  1.00  0.00           H  
ATOM    914  CE1 TYR    66      84.813 115.378  70.415  1.00  0.00           C  
ATOM    915  HE1 TYR    66      84.340 114.978  69.531  1.00  0.00           H  
ATOM    916  CZ  TYR    66      84.650 116.757  70.741  1.00  0.00           C  
ATOM    917  OH  TYR    66      83.777 117.502  70.047  1.00  0.00           O  
ATOM    918  HH  TYR    66      83.132 116.914  69.648  1.00  0.00           H  
ATOM    919  CE2 TYR    66      85.371 117.352  71.842  1.00  0.00           C  
ATOM    920  HE2 TYR    66      85.188 118.384  72.106  1.00  0.00           H  
ATOM    921  CD2 TYR    66      86.092 116.567  72.689  1.00  0.00           C  
ATOM    922  HD2 TYR    66      86.550 116.987  73.573  1.00  0.00           H  
ATOM    923  C   TYR    66      89.219 115.593  72.582  1.00  0.00           C  
ATOM    924  O   TYR    66      89.709 116.065  73.601  1.00  0.00           O  
ATOM    925  N   GLY    67      89.436 116.147  71.353  1.00  0.00           N  
ATOM    926  H   GLY    67      89.104 115.677  70.523  1.00  0.00           H  
ATOM    927  CA  GLY    67      90.086 117.368  71.217  1.00  0.00           C  
ATOM    928  HA2 GLY    67      89.918 117.967  72.112  1.00  0.00           H  
ATOM    929  HA3 GLY    67      91.154 117.162  71.149  1.00  0.00           H  
ATOM    930  C   GLY    67      89.564 118.119  69.975  1.00  0.00           C  
ATOM    931  O   GLY    67      88.338 118.101  69.630  1.00  0.00           O  
ATOM    932  N   THR    68      90.487 118.792  69.276  1.00  0.00           N  
ATOM    933  H   THR    68      91.402 118.851  69.699  1.00  0.00           H  
ATOM    934  CA  THR    68      90.206 119.498  67.983  1.00  0.00           C  
ATOM    935  HA  THR    68      89.328 120.104  68.209  1.00  0.00           H  
ATOM    936  CB  THR    68      91.375 120.455  67.542  1.00  0.00           C  
ATOM    937  HB  THR    68      92.251 119.817  67.421  1.00  0.00           H  
ATOM    938  CG2 THR    68      91.104 121.219  66.252  1.00  0.00           C  
ATOM    939 HG21 THR    68      91.848 121.994  66.068  1.00  0.00           H  
ATOM    940 HG22 THR    68      91.094 120.490  65.441  1.00  0.00           H  
ATOM    941 HG23 THR    68      90.146 121.709  66.425  1.00  0.00           H  
ATOM    942  OG1 THR    68      91.471 121.460  68.540  1.00  0.00           O  
ATOM    943  HG1 THR    68      91.906 121.217  69.361  1.00  0.00           H  
ATOM    944  C   THR    68      89.882 118.499  66.861  1.00  0.00           C  
ATOM    945  O   THR    68      90.709 118.209  66.001  1.00  0.00           O  
ATOM    946  N   GLN    69      88.626 117.930  66.850  1.00  0.00           N  
ATOM    947  H   GLN    69      88.099 118.083  67.698  1.00  0.00           H  
ATOM    948  CA  GLN    69      88.096 116.983  65.892  1.00  0.00           C  
ATOM    949  HA  GLN    69      88.659 117.027  64.960  1.00  0.00           H  
ATOM    950  CB  GLN    69      88.233 115.586  66.473  1.00  0.00           C  
ATOM    951  HB2 GLN    69      89.287 115.308  66.470  1.00  0.00           H  
ATOM    952  HB3 GLN    69      87.881 115.602  67.504  1.00  0.00           H  
ATOM    953  CG  GLN    69      87.433 114.464  65.860  1.00  0.00           C  
ATOM    954  HG2 GLN    69      87.697 113.604  66.475  1.00  0.00           H  
ATOM    955  HG3 GLN    69      86.355 114.554  65.990  1.00  0.00           H  
ATOM    956  CD  GLN    69      87.682 113.913  64.425  1.00  0.00           C  
ATOM    957  OE1 GLN    69      88.429 114.559  63.684  1.00  0.00           O  
ATOM    958  NE2 GLN    69      87.145 112.783  63.985  1.00  0.00           N  
ATOM    959 HE21 GLN    69      86.348 112.495  64.535  1.00  0.00           H  
ATOM    960 HE22 GLN    69      87.152 112.584  62.995  1.00  0.00           H  
ATOM    961  C   GLN    69      86.638 117.363  65.521  1.00  0.00           C  
ATOM    962  O   GLN    69      85.719 117.369  66.377  1.00  0.00           O  
ATOM    963  N   SER    70      86.437 117.733  64.249  1.00  0.00           N  
ATOM    964  H   SER    70      87.251 117.671  63.654  1.00  0.00           H  
ATOM    965  CA  SER    70      85.120 117.953  63.632  1.00  0.00           C  
ATOM    966  HA  SER    70      84.308 117.691  64.311  1.00  0.00           H  
ATOM    967  CB  SER    70      84.904 119.414  63.132  1.00  0.00           C  
ATOM    968  HB2 SER    70      85.219 120.098  63.921  1.00  0.00           H  
ATOM    969  HB3 SER    70      85.654 119.599  62.363  1.00  0.00           H  
ATOM    970  OG  SER    70      83.548 119.571  62.588  1.00  0.00           O  
ATOM    971  HG  SER    70      83.604 120.465  62.244  1.00  0.00           H  
ATOM    972  C   SER    70      85.032 117.037  62.368  1.00  0.00           C  
ATOM    973  O   SER    70      86.058 116.884  61.676  1.00  0.00           O  
ATOM    974  N   THR    71      83.857 116.502  62.079  1.00  0.00           N  
ATOM    975  H   THR    71      83.084 116.727  62.689  1.00  0.00           H  
ATOM    976  CA  THR    71      83.663 115.560  60.935  1.00  0.00           C  
ATOM    977  HA  THR    71      84.253 116.049  60.160  1.00  0.00           H  
ATOM    978  CB  THR    71      84.216 114.219  61.304  1.00  0.00           C  
ATOM    979  HB  THR    71      85.243 114.294  61.663  1.00  0.00           H  
ATOM    980  CG2 THR    71      83.405 113.435  62.416  1.00  0.00           C  
ATOM    981 HG21 THR    71      83.201 113.994  63.329  1.00  0.00           H  
ATOM    982 HG22 THR    71      82.422 113.083  62.103  1.00  0.00           H  
ATOM    983 HG23 THR    71      83.943 112.510  62.622  1.00  0.00           H  
ATOM    984  OG1 THR    71      84.164 113.326  60.211  1.00  0.00           O  
ATOM    985  HG1 THR    71      83.442 112.719  60.389  1.00  0.00           H  
ATOM    986  C   THR    71      82.165 115.426  60.573  1.00  0.00           C  
ATOM    987  O   THR    71      81.318 115.683  61.478  1.00  0.00           O  
ATOM    988  N   PRO    72      81.821 115.175  59.283  1.00  0.00           N  
ATOM    989  CD  PRO    72      82.648 115.192  58.110  1.00  0.00           C  
ATOM    990  HD2 PRO    72      83.337 114.354  58.004  1.00  0.00           H  
ATOM    991  HD3 PRO    72      83.287 116.074  58.060  1.00  0.00           H  
ATOM    992  CG  PRO    72      81.798 115.067  56.899  1.00  0.00           C  
ATOM    993  HG2 PRO    72      82.251 114.540  56.060  1.00  0.00           H  
ATOM    994  HG3 PRO    72      81.493 116.063  56.579  1.00  0.00           H  
ATOM    995  CB  PRO    72      80.536 114.409  57.440  1.00  0.00           C  
ATOM    996  HB2 PRO    72      80.586 113.324  57.529  1.00  0.00           H  
ATOM    997  HB3 PRO    72      79.695 114.621  56.780  1.00  0.00           H  
ATOM    998  CA  PRO    72      80.435 115.043  58.879  1.00  0.00           C  
ATOM    999  HA  PRO    72      80.020 116.035  58.702  1.00  0.00           H  
ATOM   1000  C   PRO    72      79.372 114.227  59.783  1.00  0.00           C  
ATOM   1001  O   PRO    72      79.623 113.074  60.087  1.00  0.00           O  
ATOM   1002  N   GLN    73      78.266 114.810  60.102  1.00  0.00           N  
ATOM   1003  H   GLN    73      78.188 115.775  59.813  1.00  0.00           H  
ATOM   1004  CA  GLN    73      77.283 114.365  61.082  1.00  0.00           C  
ATOM   1005  HA  GLN    73      77.749 114.194  62.052  1.00  0.00           H  
ATOM   1006  CB  GLN    73      76.360 115.593  61.426  1.00  0.00           C  
ATOM   1007  HB2 GLN    73      75.637 115.347  62.204  1.00  0.00           H  
ATOM   1008  HB3 GLN    73      76.964 116.300  61.995  1.00  0.00           H  
ATOM   1009  CG  GLN    73      75.667 116.258  60.236  1.00  0.00           C  
ATOM   1010  HG2 GLN    73      75.336 115.542  59.483  1.00  0.00           H  
ATOM   1011  HG3 GLN    73      74.767 116.722  60.639  1.00  0.00           H  
ATOM   1012  CD  GLN    73      76.392 117.397  59.573  1.00  0.00           C  
ATOM   1013  OE1 GLN    73      77.635 117.554  59.573  1.00  0.00           O  
ATOM   1014  NE2 GLN    73      75.701 118.228  58.880  1.00  0.00           N  
ATOM   1015 HE21 GLN    73      74.699 118.119  58.941  1.00  0.00           H  
ATOM   1016 HE22 GLN    73      76.178 118.795  58.193  1.00  0.00           H  
ATOM   1017  C   GLN    73      76.562 113.024  60.806  1.00  0.00           C  
ATOM   1018  O   GLN    73      76.113 112.837  59.693  1.00  0.00           O  
ATOM   1019  N   GLY    74      76.565 112.090  61.725  1.00  0.00           N  
ATOM   1020  H   GLY    74      77.009 112.308  62.606  1.00  0.00           H  
ATOM   1021  CA  GLY    74      75.875 110.844  61.613  1.00  0.00           C  
ATOM   1022  HA2 GLY    74      75.915 110.585  60.555  1.00  0.00           H  
ATOM   1023  HA3 GLY    74      76.399 110.042  62.133  1.00  0.00           H  
ATOM   1024  C   GLY    74      74.365 110.801  61.966  1.00  0.00           C  
ATOM   1025  O   GLY    74      73.811 111.677  62.602  1.00  0.00           O  
ATOM   1026  N   TYR    75      73.701 109.657  61.631  1.00  0.00           N  
ATOM   1027  H   TYR    75      74.229 108.944  61.148  1.00  0.00           H  
ATOM   1028  CA  TYR    75      72.234 109.567  61.569  1.00  0.00           C  
ATOM   1029  HA  TYR    75      71.894 110.598  61.470  1.00  0.00           H  
ATOM   1030  CB  TYR    75      71.731 108.786  60.291  1.00  0.00           C  
ATOM   1031  HB2 TYR    75      72.006 107.732  60.305  1.00  0.00           H  
ATOM   1032  HB3 TYR    75      70.645 108.873  60.247  1.00  0.00           H  
ATOM   1033  CG  TYR    75      72.269 109.334  59.002  1.00  0.00           C  
ATOM   1034  CD1 TYR    75      73.415 108.819  58.361  1.00  0.00           C  
ATOM   1035  HD1 TYR    75      73.849 107.919  58.771  1.00  0.00           H  
ATOM   1036  CE1 TYR    75      73.953 109.393  57.238  1.00  0.00           C  
ATOM   1037  HE1 TYR    75      74.733 108.923  56.658  1.00  0.00           H  
ATOM   1038  CZ  TYR    75      73.429 110.647  56.746  1.00  0.00           C  
ATOM   1039  OH  TYR    75      74.067 111.213  55.665  1.00  0.00           O  
ATOM   1040  HH  TYR    75      74.945 110.853  55.518  1.00  0.00           H  
ATOM   1041  CE2 TYR    75      72.345 111.154  57.423  1.00  0.00           C  
ATOM   1042  HE2 TYR    75      71.952 112.137  57.211  1.00  0.00           H  
ATOM   1043  CD2 TYR    75      71.671 110.504  58.452  1.00  0.00           C  
ATOM   1044  HD2 TYR    75      70.731 110.914  58.790  1.00  0.00           H  
ATOM   1045  C   TYR    75      71.548 109.098  62.853  1.00  0.00           C  
ATOM   1046  O   TYR    75      70.354 108.730  62.814  1.00  0.00           O  
ATOM   1047  N   GLY    76      72.099 109.125  64.020  1.00  0.00           N  
ATOM   1048  H   GLY    76      73.073 109.393  63.988  1.00  0.00           H  
ATOM   1049  CA  GLY    76      71.583 108.578  65.188  1.00  0.00           C  
ATOM   1050  HA2 GLY    76      72.207 108.762  66.062  1.00  0.00           H  
ATOM   1051  HA3 GLY    76      70.603 109.031  65.342  1.00  0.00           H  
ATOM   1052  C   GLY    76      71.334 106.987  65.103  1.00  0.00           C  
ATOM   1053  O   GLY    76      71.427 106.374  63.979  1.00  0.00           O  
ATOM   1054  N   SER    77      70.985 106.331  66.198  1.00  0.00           N  
ATOM   1055  H   SER    77      70.816 106.805  67.073  1.00  0.00           H  
ATOM   1056  CA  SER    77      70.684 104.927  66.084  1.00  0.00           C  
ATOM   1057  HA  SER    77      71.536 104.451  65.598  1.00  0.00           H  
ATOM   1058  CB  SER    77      70.466 104.400  67.483  1.00  0.00           C  
ATOM   1059  HB2 SER    77      71.291 104.615  68.162  1.00  0.00           H  
ATOM   1060  HB3 SER    77      69.624 104.860  68.001  1.00  0.00           H  
ATOM   1061  OG  SER    77      70.344 103.021  67.444  1.00  0.00           O  
ATOM   1062  HG  SER    77      69.443 102.817  67.704  1.00  0.00           H  
ATOM   1063  C   SER    77      69.402 104.809  65.220  1.00  0.00           C  
ATOM   1064  O   SER    77      68.443 105.564  65.503  1.00  0.00           O  
ATOM   1065  N   THR    78      69.313 103.933  64.234  1.00  0.00           N  
ATOM   1066  H   THR    78      68.419 103.925  63.765  1.00  0.00           H  
ATOM   1067  CA  THR    78      70.303 103.134  63.501  1.00  0.00           C  
ATOM   1068  HA  THR    78      71.176 103.787  63.528  1.00  0.00           H  
ATOM   1069  CB  THR    78      70.635 101.850  64.336  1.00  0.00           C  
ATOM   1070  HB  THR    78      71.091 102.221  65.254  1.00  0.00           H  
ATOM   1071  CG2 THR    78      69.520 100.944  64.721  1.00  0.00           C  
ATOM   1072 HG21 THR    78      69.172 101.093  65.743  1.00  0.00           H  
ATOM   1073 HG22 THR    78      68.711 100.992  63.992  1.00  0.00           H  
ATOM   1074 HG23 THR    78      69.899  99.922  64.749  1.00  0.00           H  
ATOM   1075  OG1 THR    78      71.764 101.137  63.717  1.00  0.00           O  
ATOM   1076  HG1 THR    78      72.117 100.536  64.378  1.00  0.00           H  
ATOM   1077  C   THR    78      69.744 102.786  62.119  1.00  0.00           C  
ATOM   1078  O   THR    78      68.758 103.367  61.633  1.00  0.00           O  
ATOM   1079  N   GLY    79      70.258 101.801  61.479  1.00  0.00           N  
ATOM   1080  H   GLY    79      70.901 101.292  62.068  1.00  0.00           H  
ATOM   1081  CA  GLY    79      69.668 101.134  60.311  1.00  0.00           C  
ATOM   1082  HA2 GLY    79      69.267 101.953  59.714  1.00  0.00           H  
ATOM   1083  HA3 GLY    79      70.452 100.680  59.704  1.00  0.00           H  
ATOM   1084  C   GLY    79      68.504 100.139  60.644  1.00  0.00           C  
ATOM   1085  O   GLY    79      68.015 100.131  61.788  1.00  0.00           O  
ATOM   1086  N   GLY    80      67.996  99.338  59.749  1.00  0.00           N  
ATOM   1087  H   GLY    80      67.325  98.693  60.142  1.00  0.00           H  
ATOM   1088  CA  GLY    80      68.241  99.372  58.306  1.00  0.00           C  
ATOM   1089  HA2 GLY    80      69.293  99.602  58.137  1.00  0.00           H  
ATOM   1090  HA3 GLY    80      68.026  98.422  57.817  1.00  0.00           H  
ATOM   1091  C   GLY    80      67.368 100.489  57.674  1.00  0.00           C  
ATOM   1092  O   GLY    80      66.666 101.267  58.329  1.00  0.00           O  
ATOM   1093  N   TYR    81      67.459 100.645  56.327  1.00  0.00           N  
ATOM   1094  H   TYR    81      67.842  99.868  55.808  1.00  0.00           H  
ATOM   1095  CA  TYR    81      67.095 101.919  55.676  1.00  0.00           C  
ATOM   1096  HA  TYR    81      66.709 102.692  56.340  1.00  0.00           H  
ATOM   1097  CB  TYR    81      68.414 102.588  55.060  1.00  0.00           C  
ATOM   1098  HB2 TYR    81      68.918 102.001  54.292  1.00  0.00           H  
ATOM   1099  HB3 TYR    81      68.180 103.534  54.571  1.00  0.00           H  
ATOM   1100  CG  TYR    81      69.410 102.964  56.113  1.00  0.00           C  
ATOM   1101  CD1 TYR    81      69.388 104.204  56.738  1.00  0.00           C  
ATOM   1102  HD1 TYR    81      68.627 104.897  56.412  1.00  0.00           H  
ATOM   1103  CE1 TYR    81      70.200 104.546  57.817  1.00  0.00           C  
ATOM   1104  HE1 TYR    81      70.140 105.544  58.223  1.00  0.00           H  
ATOM   1105  CZ  TYR    81      71.100 103.647  58.290  1.00  0.00           C  
ATOM   1106  OH  TYR    81      71.801 103.983  59.374  1.00  0.00           O  
ATOM   1107  HH  TYR    81      72.473 103.331  59.587  1.00  0.00           H  
ATOM   1108  CE2 TYR    81      71.200 102.368  57.640  1.00  0.00           C  
ATOM   1109  HE2 TYR    81      72.011 101.732  57.962  1.00  0.00           H  
ATOM   1110  CD2 TYR    81      70.423 102.024  56.492  1.00  0.00           C  
ATOM   1111  HD2 TYR    81      70.497 101.059  56.012  1.00  0.00           H  
ATOM   1112  C   TYR    81      66.106 101.578  54.552  1.00  0.00           C  
ATOM   1113  O   TYR    81      66.463 101.257  53.460  1.00  0.00           O  
ATOM   1114  N   GLY    82      64.838 101.358  54.928  1.00  0.00           N  
ATOM   1115  H   GLY    82      64.244 101.152  54.137  1.00  0.00           H  
ATOM   1116  CA  GLY    82      64.137 101.452  56.253  1.00  0.00           C  
ATOM   1117  HA2 GLY    82      64.529 100.599  56.807  1.00  0.00           H  
ATOM   1118  HA3 GLY    82      64.313 102.351  56.845  1.00  0.00           H  
ATOM   1119  C   GLY    82      62.656 101.181  56.056  1.00  0.00           C  
ATOM   1120  O   GLY    82      62.256 100.254  55.289  1.00  0.00           O  
ATOM   1121  N   SER    83      61.829 102.017  56.572  1.00  0.00           N  
ATOM   1122  H   SER    83      62.244 102.697  57.193  1.00  0.00           H  
ATOM   1123  CA  SER    83      60.378 102.187  56.200  1.00  0.00           C  
ATOM   1124  HA  SER    83      59.816 101.260  56.316  1.00  0.00           H  
ATOM   1125  CB  SER    83      59.933 103.082  57.318  1.00  0.00           C  
ATOM   1126  HB2 SER    83      60.094 102.567  58.265  1.00  0.00           H  
ATOM   1127  HB3 SER    83      60.458 104.025  57.162  1.00  0.00           H  
ATOM   1128  OG  SER    83      58.596 103.447  57.262  1.00  0.00           O  
ATOM   1129  HG  SER    83      58.113 103.163  58.042  1.00  0.00           H  
ATOM   1130  C   SER    83      60.176 102.721  54.795  1.00  0.00           C  
ATOM   1131  O   SER    83      60.936 103.578  54.319  1.00  0.00           O  
ATOM   1132  N   SER    84      59.162 102.351  54.028  1.00  0.00           N  
ATOM   1133  H   SER    84      59.157 102.793  53.120  1.00  0.00           H  
ATOM   1134  CA  SER    84      58.075 101.392  54.364  1.00  0.00           C  
ATOM   1135  HA  SER    84      57.741 101.702  55.354  1.00  0.00           H  
ATOM   1136  CB  SER    84      56.937 101.559  53.372  1.00  0.00           C  
ATOM   1137  HB2 SER    84      56.525 102.560  53.503  1.00  0.00           H  
ATOM   1138  HB3 SER    84      57.336 101.457  52.362  1.00  0.00           H  
ATOM   1139  OG  SER    84      55.901 100.632  53.550  1.00  0.00           O  
ATOM   1140  HG  SER    84      55.850  99.990  52.839  1.00  0.00           H  
ATOM   1141  C   SER    84      58.564  99.930  54.329  1.00  0.00           C  
ATOM   1142  O   SER    84      59.033  99.402  53.353  1.00  0.00           O  
ATOM   1143  N   GLN    85      58.304  99.232  55.460  1.00  0.00           N  
ATOM   1144  H   GLN    85      57.714  99.715  56.122  1.00  0.00           H  
ATOM   1145  CA  GLN    85      58.577  97.842  55.741  1.00  0.00           C  
ATOM   1146  HA  GLN    85      59.533  97.576  55.291  1.00  0.00           H  
ATOM   1147  CB  GLN    85      58.775  97.734  57.256  1.00  0.00           C  
ATOM   1148  HB2 GLN    85      59.622  98.344  57.566  1.00  0.00           H  
ATOM   1149  HB3 GLN    85      57.864  98.112  57.720  1.00  0.00           H  
ATOM   1150  CG  GLN    85      59.070  96.297  57.723  1.00  0.00           C  
ATOM   1151  HG2 GLN    85      58.204  95.654  57.564  1.00  0.00           H  
ATOM   1152  HG3 GLN    85      59.925  95.937  57.151  1.00  0.00           H  
ATOM   1153  CD  GLN    85      59.469  96.243  59.191  1.00  0.00           C  
ATOM   1154  OE1 GLN    85      59.335  97.215  59.894  1.00  0.00           O  
ATOM   1155  NE2 GLN    85      59.915  95.077  59.615  1.00  0.00           N  
ATOM   1156 HE21 GLN    85      60.364  94.994  60.516  1.00  0.00           H  
ATOM   1157 HE22 GLN    85      60.035  94.416  58.861  1.00  0.00           H  
ATOM   1158  C   GLN    85      57.523  96.938  55.060  1.00  0.00           C  
ATOM   1159  O   GLN    85      57.789  95.766  54.824  1.00  0.00           O  
ATOM   1160  N   SER    86      56.309  97.426  54.746  1.00  0.00           N  
ATOM   1161  H   SER    86      56.158  98.368  55.077  1.00  0.00           H  
ATOM   1162  CA  SER    86      55.261  96.745  53.953  1.00  0.00           C  
ATOM   1163  HA  SER    86      54.305  97.213  54.185  1.00  0.00           H  
ATOM   1164  CB  SER    86      55.395  96.988  52.428  1.00  0.00           C  
ATOM   1165  HB2 SER    86      56.311  96.519  52.068  1.00  0.00           H  
ATOM   1166  HB3 SER    86      54.576  96.522  51.880  1.00  0.00           H  
ATOM   1167  OG  SER    86      55.357  98.381  52.195  1.00  0.00           O  
ATOM   1168  HG  SER    86      55.086  98.544  51.289  1.00  0.00           H  
ATOM   1169  C   SER    86      55.047  95.266  54.361  1.00  0.00           C  
ATOM   1170  O   SER    86      55.095  94.307  53.564  1.00  0.00           O  
ATOM   1171  N   SER    87      54.624  95.144  55.632  1.00  0.00           N  
ATOM   1172  H   SER    87      54.768  95.926  56.254  1.00  0.00           H  
ATOM   1173  CA  SER    87      54.331  93.853  56.268  1.00  0.00           C  
ATOM   1174  HA  SER    87      54.911  93.111  55.718  1.00  0.00           H  
ATOM   1175  CB  SER    87      54.712  93.918  57.731  1.00  0.00           C  
ATOM   1176  HB2 SER    87      55.740  94.279  57.760  1.00  0.00           H  
ATOM   1177  HB3 SER    87      53.927  94.493  58.222  1.00  0.00           H  
ATOM   1178  OG  SER    87      54.645  92.599  58.218  1.00  0.00           O  
ATOM   1179  HG  SER    87      54.647  92.783  59.160  1.00  0.00           H  
ATOM   1180  C   SER    87      52.866  93.484  55.975  1.00  0.00           C  
ATOM   1181  O   SER    87      51.976  93.585  56.793  1.00  0.00           O  
ATOM   1182  N   GLN    88      52.505  93.047  54.804  1.00  0.00           N  
ATOM   1183  H   GLN    88      53.266  92.901  54.155  1.00  0.00           H  
ATOM   1184  CA  GLN    88      51.115  92.916  54.326  1.00  0.00           C  
ATOM   1185  HA  GLN    88      50.412  92.995  55.156  1.00  0.00           H  
ATOM   1186  CB  GLN    88      50.775  93.972  53.248  1.00  0.00           C  
ATOM   1187  HB2 GLN    88      51.501  93.895  52.439  1.00  0.00           H  
ATOM   1188  HB3 GLN    88      49.765  93.732  52.916  1.00  0.00           H  
ATOM   1189  CG  GLN    88      50.867  95.442  53.643  1.00  0.00           C  
ATOM   1190  HG2 GLN    88      50.080  95.553  54.389  1.00  0.00           H  
ATOM   1191  HG3 GLN    88      51.715  95.690  54.281  1.00  0.00           H  
ATOM   1192  CD  GLN    88      50.762  96.406  52.422  1.00  0.00           C  
ATOM   1193  OE1 GLN    88      50.799  95.995  51.239  1.00  0.00           O  
ATOM   1194  NE2 GLN    88      50.333  97.666  52.739  1.00  0.00           N  
ATOM   1195 HE21 GLN    88      50.491  97.954  53.694  1.00  0.00           H  
ATOM   1196 HE22 GLN    88      50.464  98.300  51.963  1.00  0.00           H  
ATOM   1197  C   GLN    88      50.975  91.472  53.740  1.00  0.00           C  
ATOM   1198  O   GLN    88      51.718  91.124  52.791  1.00  0.00           O  
ATOM   1199  N   SER    89      49.943  90.743  54.117  1.00  0.00           N  
ATOM   1200  H   SER    89      49.404  91.062  54.908  1.00  0.00           H  
ATOM   1201  CA  SER    89      49.536  89.400  53.576  1.00  0.00           C  
ATOM   1202  HA  SER    89      49.868  89.290  52.544  1.00  0.00           H  
ATOM   1203  CB  SER    89      50.248  88.396  54.547  1.00  0.00           C  
ATOM   1204  HB2 SER    89      50.114  87.347  54.284  1.00  0.00           H  
ATOM   1205  HB3 SER    89      51.304  88.629  54.686  1.00  0.00           H  
ATOM   1206  OG  SER    89      49.653  88.481  55.798  1.00  0.00           O  
ATOM   1207  HG  SER    89      49.739  89.375  56.138  1.00  0.00           H  
ATOM   1208  C   SER    89      48.011  89.162  53.601  1.00  0.00           C  
ATOM   1209  O   SER    89      47.282  90.089  53.853  1.00  0.00           O  
ATOM   1210  N   SER    90      47.498  87.952  53.233  1.00  0.00           N  
ATOM   1211  H   SER    90      48.154  87.204  53.058  1.00  0.00           H  
ATOM   1212  CA  SER    90      46.070  87.666  53.124  1.00  0.00           C  
ATOM   1213  HA  SER    90      45.409  88.489  53.395  1.00  0.00           H  
ATOM   1214  CB  SER    90      45.746  87.354  51.648  1.00  0.00           C  
ATOM   1215  HB2 SER    90      46.144  88.199  51.087  1.00  0.00           H  
ATOM   1216  HB3 SER    90      46.307  86.474  51.334  1.00  0.00           H  
ATOM   1217  OG  SER    90      44.424  87.097  51.294  1.00  0.00           O  
ATOM   1218  HG  SER    90      43.980  87.926  51.100  1.00  0.00           H  
ATOM   1219  C   SER    90      45.649  86.476  54.047  1.00  0.00           C  
ATOM   1220  O   SER    90      46.387  85.765  54.776  1.00  0.00           O  
ATOM   1221  N   TYR    91      44.379  86.068  53.933  1.00  0.00           N  
ATOM   1222  H   TYR    91      44.010  86.384  53.047  1.00  0.00           H  
ATOM   1223  CA  TYR    91      43.575  85.128  54.715  1.00  0.00           C  
ATOM   1224  HA  TYR    91      44.350  84.387  54.913  1.00  0.00           H  
ATOM   1225  CB  TYR    91      42.981  85.785  55.957  1.00  0.00           C  
ATOM   1226  HB2 TYR    91      43.815  86.141  56.561  1.00  0.00           H  
ATOM   1227  HB3 TYR    91      42.343  86.650  55.775  1.00  0.00           H  
ATOM   1228  CG  TYR    91      42.208  84.850  56.822  1.00  0.00           C  
ATOM   1229  CD1 TYR    91      40.805  84.776  56.772  1.00  0.00           C  
ATOM   1230  HD1 TYR    91      40.230  85.345  56.056  1.00  0.00           H  
ATOM   1231  CE1 TYR    91      40.127  83.937  57.612  1.00  0.00           C  
ATOM   1232  HE1 TYR    91      39.047  83.947  57.627  1.00  0.00           H  
ATOM   1233  CZ  TYR    91      40.789  83.100  58.527  1.00  0.00           C  
ATOM   1234  OH  TYR    91      40.100  82.263  59.309  1.00  0.00           O  
ATOM   1235  HH  TYR    91      39.191  82.570  59.275  1.00  0.00           H  
ATOM   1236  CE2 TYR    91      42.190  83.142  58.551  1.00  0.00           C  
ATOM   1237  HE2 TYR    91      42.788  82.592  59.263  1.00  0.00           H  
ATOM   1238  CD2 TYR    91      42.878  84.052  57.734  1.00  0.00           C  
ATOM   1239  HD2 TYR    91      43.956  84.116  57.764  1.00  0.00           H  
ATOM   1240  C   TYR    91      42.458  84.515  53.823  1.00  0.00           C  
ATOM   1241  O   TYR    91      41.775  85.334  53.143  1.00  0.00           O  
ATOM   1242  N   GLY    92      42.204  83.196  53.779  1.00  0.00           N  
ATOM   1243  H   GLY    92      41.624  82.983  52.980  1.00  0.00           H  
ATOM   1244  CA  GLY    92      42.979  82.111  54.390  1.00  0.00           C  
ATOM   1245  HA2 GLY    92      43.425  82.345  55.357  1.00  0.00           H  
ATOM   1246  HA3 GLY    92      42.354  81.231  54.545  1.00  0.00           H  
ATOM   1247  C   GLY    92      44.138  81.704  53.485  1.00  0.00           C  
ATOM   1248  O   GLY    92      44.616  82.478  52.690  1.00  0.00           O  
ATOM   1249  N   GLN    93      44.550  80.437  53.589  1.00  0.00           N  
ATOM   1250  H   GLN    93      44.110  79.830  54.265  1.00  0.00           H  
ATOM   1251  CA  GLN    93      45.824  79.833  53.150  1.00  0.00           C  
ATOM   1252  HA  GLN    93      46.022  80.253  52.164  1.00  0.00           H  
ATOM   1253  CB  GLN    93      47.061  79.993  54.084  1.00  0.00           C  
ATOM   1254  HB2 GLN    93      46.789  79.616  55.070  1.00  0.00           H  
ATOM   1255  HB3 GLN    93      48.008  79.513  53.837  1.00  0.00           H  
ATOM   1256  CG  GLN    93      47.410  81.471  54.339  1.00  0.00           C  
ATOM   1257  HG2 GLN    93      46.574  81.957  54.841  1.00  0.00           H  
ATOM   1258  HG3 GLN    93      48.376  81.366  54.833  1.00  0.00           H  
ATOM   1259  CD  GLN    93      47.912  82.244  53.162  1.00  0.00           C  
ATOM   1260  OE1 GLN    93      47.984  81.693  52.074  1.00  0.00           O  
ATOM   1261  NE2 GLN    93      48.023  83.588  53.208  1.00  0.00           N  
ATOM   1262 HE21 GLN    93      48.276  84.098  52.374  1.00  0.00           H  
ATOM   1263 HE22 GLN    93      47.977  84.055  54.102  1.00  0.00           H  
ATOM   1264  C   GLN    93      45.672  78.332  52.811  1.00  0.00           C  
ATOM   1265  O   GLN    93      44.677  77.686  53.241  1.00  0.00           O  
ATOM   1266  N   GLN    94      46.466  77.680  51.982  1.00  0.00           N  
ATOM   1267  H   GLN    94      47.209  78.172  51.506  1.00  0.00           H  
ATOM   1268  CA  GLN    94      46.478  76.181  51.980  1.00  0.00           C  
ATOM   1269  HA  GLN    94      45.494  75.764  51.767  1.00  0.00           H  
ATOM   1270  CB  GLN    94      47.377  75.869  50.865  1.00  0.00           C  
ATOM   1271  HB2 GLN    94      48.178  76.606  50.917  1.00  0.00           H  
ATOM   1272  HB3 GLN    94      47.854  74.903  51.032  1.00  0.00           H  
ATOM   1273  CG  GLN    94      46.707  75.928  49.513  1.00  0.00           C  
ATOM   1274  HG2 GLN    94      46.319  76.938  49.381  1.00  0.00           H  
ATOM   1275  HG3 GLN    94      47.420  75.696  48.722  1.00  0.00           H  
ATOM   1276  CD  GLN    94      45.560  74.946  49.310  1.00  0.00           C  
ATOM   1277  OE1 GLN    94      45.403  73.965  49.978  1.00  0.00           O  
ATOM   1278  NE2 GLN    94      44.788  75.223  48.320  1.00  0.00           N  
ATOM   1279 HE21 GLN    94      44.984  76.011  47.719  1.00  0.00           H  
ATOM   1280 HE22 GLN    94      44.102  74.522  48.081  1.00  0.00           H  
ATOM   1281  C   GLN    94      47.075  75.594  53.265  1.00  0.00           C  
ATOM   1282  O   GLN    94      48.155  76.046  53.808  1.00  0.00           O  
ATOM   1283  N   SER    95      46.434  74.529  53.849  1.00  0.00           N  
ATOM   1284  H   SER    95      45.754  74.133  53.216  1.00  0.00           H  
ATOM   1285  CA  SER    95      46.966  73.752  55.015  1.00  0.00           C  
ATOM   1286  HA  SER    95      47.171  74.511  55.769  1.00  0.00           H  
ATOM   1287  CB  SER    95      45.910  72.758  55.480  1.00  0.00           C  
ATOM   1288  HB2 SER    95      45.085  73.342  55.887  1.00  0.00           H  
ATOM   1289  HB3 SER    95      45.579  72.016  54.753  1.00  0.00           H  
ATOM   1290  OG  SER    95      46.515  71.980  56.505  1.00  0.00           O  
ATOM   1291  HG  SER    95      46.520  72.548  57.279  1.00  0.00           H  
ATOM   1292  C   SER    95      48.325  73.071  54.720  1.00  0.00           C  
ATOM   1293  O   SER    95      48.408  72.346  53.720  1.00  0.00           O  
ATOM   1294  N   SER    96      49.410  73.302  55.514  1.00  0.00           N  
ATOM   1295  H   SER    96      49.303  73.895  56.325  1.00  0.00           H  
ATOM   1296  CA  SER    96      50.748  72.676  55.302  1.00  0.00           C  
ATOM   1297  HA  SER    96      51.252  73.319  54.579  1.00  0.00           H  
ATOM   1298  CB  SER    96      51.515  72.712  56.557  1.00  0.00           C  
ATOM   1299  HB2 SER    96      51.065  72.219  57.419  1.00  0.00           H  
ATOM   1300  HB3 SER    96      52.425  72.135  56.390  1.00  0.00           H  
ATOM   1301  OG  SER    96      51.854  74.067  56.871  1.00  0.00           O  
ATOM   1302  HG  SER    96      52.508  73.963  57.565  1.00  0.00           H  
ATOM   1303  C   SER    96      50.753  71.216  54.754  1.00  0.00           C  
ATOM   1304  O   SER    96      50.114  70.335  55.363  1.00  0.00           O  
ATOM   1305  N   TYR    97      51.490  70.845  53.739  1.00  0.00           N  
ATOM   1306  H   TYR    97      51.312  69.900  53.429  1.00  0.00           H  
ATOM   1307  CA  TYR    97      52.529  71.578  53.044  1.00  0.00           C  
ATOM   1308  HA  TYR    97      53.108  70.863  52.459  1.00  0.00           H  
ATOM   1309  CB  TYR    97      51.918  72.569  51.998  1.00  0.00           C  
ATOM   1310  HB2 TYR    97      51.034  72.143  51.522  1.00  0.00           H  
ATOM   1311  HB3 TYR    97      51.501  73.479  52.430  1.00  0.00           H  
ATOM   1312  CG  TYR    97      52.881  72.868  50.937  1.00  0.00           C  
ATOM   1313  CD1 TYR    97      53.751  74.028  51.013  1.00  0.00           C  
ATOM   1314  HD1 TYR    97      53.683  74.816  51.749  1.00  0.00           H  
ATOM   1315  CE1 TYR    97      54.836  74.230  50.095  1.00  0.00           C  
ATOM   1316  HE1 TYR    97      55.527  75.058  50.146  1.00  0.00           H  
ATOM   1317  CZ  TYR    97      55.004  73.277  49.045  1.00  0.00           C  
ATOM   1318  OH  TYR    97      56.006  73.365  48.139  1.00  0.00           O  
ATOM   1319  HH  TYR    97      56.782  73.793  48.507  1.00  0.00           H  
ATOM   1320  CE2 TYR    97      54.155  72.188  48.988  1.00  0.00           C  
ATOM   1321  HE2 TYR    97      54.291  71.472  48.192  1.00  0.00           H  
ATOM   1322  CD2 TYR    97      53.109  71.945  49.914  1.00  0.00           C  
ATOM   1323  HD2 TYR    97      52.512  71.045  49.926  1.00  0.00           H  
ATOM   1324  C   TYR    97      53.659  72.150  53.936  1.00  0.00           C  
ATOM   1325  O   TYR    97      53.737  73.403  54.080  1.00  0.00           O  
ATOM   1326  N   PRO    98      54.576  71.294  54.456  1.00  0.00           N  
ATOM   1327  CD  PRO    98      55.770  71.743  55.225  1.00  0.00           C  
ATOM   1328  HD2 PRO    98      55.262  72.217  56.065  1.00  0.00           H  
ATOM   1329  HD3 PRO    98      56.247  72.384  54.484  1.00  0.00           H  
ATOM   1330  CG  PRO    98      56.583  70.490  55.734  1.00  0.00           C  
ATOM   1331  HG2 PRO    98      56.376  70.284  56.785  1.00  0.00           H  
ATOM   1332  HG3 PRO    98      57.649  70.663  55.586  1.00  0.00           H  
ATOM   1333  CB  PRO    98      56.032  69.468  54.682  1.00  0.00           C  
ATOM   1334  HB2 PRO    98      56.224  68.465  55.063  1.00  0.00           H  
ATOM   1335  HB3 PRO    98      56.533  69.667  53.734  1.00  0.00           H  
ATOM   1336  CA  PRO    98      54.529  69.834  54.425  1.00  0.00           C  
ATOM   1337  HA  PRO    98      54.210  69.533  53.427  1.00  0.00           H  
ATOM   1338  C   PRO    98      53.556  69.257  55.472  1.00  0.00           C  
ATOM   1339  O   PRO    98      53.222  69.850  56.540  1.00  0.00           O  
ATOM   1340  N   GLY    99      52.928  68.116  55.157  1.00  0.00           N  
ATOM   1341  H   GLY    99      53.158  67.664  54.284  1.00  0.00           H  
ATOM   1342  CA  GLY    99      51.749  67.552  55.827  1.00  0.00           C  
ATOM   1343  HA2 GLY    99      51.139  68.392  56.160  1.00  0.00           H  
ATOM   1344  HA3 GLY    99      51.171  66.942  55.133  1.00  0.00           H  
ATOM   1345  C   GLY    99      52.105  66.491  56.928  1.00  0.00           C  
ATOM   1346  O   GLY    99      52.885  65.627  56.660  1.00  0.00           O  
ATOM   1347  N   TYR   100      51.685  66.641  58.165  1.00  0.00           N  
ATOM   1348  H   TYR   100      51.160  67.469  58.410  1.00  0.00           H  
ATOM   1349  CA  TYR   100      51.994  65.731  59.302  1.00  0.00           C  
ATOM   1350  HA  TYR   100      52.995  65.346  59.107  1.00  0.00           H  
ATOM   1351  CB  TYR   100      52.028  66.534  60.623  1.00  0.00           C  
ATOM   1352  HB2 TYR   100      52.386  65.883  61.420  1.00  0.00           H  
ATOM   1353  HB3 TYR   100      52.727  67.370  60.585  1.00  0.00           H  
ATOM   1354  CG  TYR   100      50.725  67.122  61.033  1.00  0.00           C  
ATOM   1355  CD1 TYR   100      50.432  68.478  60.880  1.00  0.00           C  
ATOM   1356  HD1 TYR   100      51.207  69.070  60.417  1.00  0.00           H  
ATOM   1357  CE1 TYR   100      49.274  69.137  61.335  1.00  0.00           C  
ATOM   1358  HE1 TYR   100      49.179  70.213  61.343  1.00  0.00           H  
ATOM   1359  CZ  TYR   100      48.378  68.249  62.038  1.00  0.00           C  
ATOM   1360  OH  TYR   100      47.261  68.820  62.474  1.00  0.00           O  
ATOM   1361  HH  TYR   100      46.623  68.121  62.633  1.00  0.00           H  
ATOM   1362  CE2 TYR   100      48.644  66.858  62.172  1.00  0.00           C  
ATOM   1363  HE2 TYR   100      48.004  66.270  62.814  1.00  0.00           H  
ATOM   1364  CD2 TYR   100      49.812  66.281  61.645  1.00  0.00           C  
ATOM   1365  HD2 TYR   100      50.059  65.239  61.786  1.00  0.00           H  
ATOM   1366  C   TYR   100      51.123  64.461  59.391  1.00  0.00           C  
ATOM   1367  O   TYR   100      51.437  63.464  60.069  1.00  0.00           O  
ATOM   1368  N   GLY   101      50.030  64.431  58.609  1.00  0.00           N  
ATOM   1369  H   GLY   101      49.785  65.343  58.251  1.00  0.00           H  
ATOM   1370  CA  GLY   101      49.085  63.328  58.671  1.00  0.00           C  
ATOM   1371  HA2 GLY   101      48.988  62.999  59.706  1.00  0.00           H  
ATOM   1372  HA3 GLY   101      48.122  63.654  58.280  1.00  0.00           H  
ATOM   1373  C   GLY   101      49.398  62.057  57.830  1.00  0.00           C  
ATOM   1374  O   GLY   101      48.529  61.157  57.794  1.00  0.00           O  
ATOM   1375  N   GLN   102      50.543  62.016  57.143  1.00  0.00           N  
ATOM   1376  H   GLN   102      51.119  62.846  57.153  1.00  0.00           H  
ATOM   1377  CA  GLN   102      50.972  60.889  56.305  1.00  0.00           C  
ATOM   1378  HA  GLN   102      50.423  60.003  56.624  1.00  0.00           H  
ATOM   1379  CB  GLN   102      50.588  61.030  54.809  1.00  0.00           C  
ATOM   1380  HB2 GLN   102      51.213  60.332  54.252  1.00  0.00           H  
ATOM   1381  HB3 GLN   102      49.578  60.647  54.664  1.00  0.00           H  
ATOM   1382  CG  GLN   102      50.692  62.489  54.228  1.00  0.00           C  
ATOM   1383  HG2 GLN   102      51.565  63.022  54.606  1.00  0.00           H  
ATOM   1384  HG3 GLN   102      50.941  62.422  53.169  1.00  0.00           H  
ATOM   1385  CD  GLN   102      49.551  63.418  54.388  1.00  0.00           C  
ATOM   1386  OE1 GLN   102      48.528  63.209  55.038  1.00  0.00           O  
ATOM   1387  NE2 GLN   102      49.636  64.422  53.559  1.00  0.00           N  
ATOM   1388 HE21 GLN   102      50.392  64.568  52.905  1.00  0.00           H  
ATOM   1389 HE22 GLN   102      48.949  65.150  53.695  1.00  0.00           H  
ATOM   1390  C   GLN   102      52.488  60.679  56.483  1.00  0.00           C  
ATOM   1391  O   GLN   102      53.302  61.533  56.293  1.00  0.00           O  
ATOM   1392  N   GLN   103      52.845  59.411  57.044  1.00  0.00           N  
ATOM   1393  H   GLN   103      52.100  58.729  57.017  1.00  0.00           H  
ATOM   1394  CA  GLN   103      54.175  59.004  57.461  1.00  0.00           C  
ATOM   1395  HA  GLN   103      54.454  59.635  58.305  1.00  0.00           H  
ATOM   1396  CB  GLN   103      54.134  57.500  57.951  1.00  0.00           C  
ATOM   1397  HB2 GLN   103      53.460  57.439  58.805  1.00  0.00           H  
ATOM   1398  HB3 GLN   103      53.707  56.891  57.153  1.00  0.00           H  
ATOM   1399  CG  GLN   103      55.484  56.951  58.327  1.00  0.00           C  
ATOM   1400  HG2 GLN   103      55.420  55.914  58.659  1.00  0.00           H  
ATOM   1401  HG3 GLN   103      56.072  56.889  57.412  1.00  0.00           H  
ATOM   1402  CD  GLN   103      56.285  57.792  59.334  1.00  0.00           C  
ATOM   1403  OE1 GLN   103      55.778  58.421  60.270  1.00  0.00           O  
ATOM   1404  NE2 GLN   103      57.615  57.838  59.120  1.00  0.00           N  
ATOM   1405 HE21 GLN   103      58.284  58.434  59.586  1.00  0.00           H  
ATOM   1406 HE22 GLN   103      58.021  57.192  58.458  1.00  0.00           H  
ATOM   1407  C   GLN   103      55.216  59.271  56.342  1.00  0.00           C  
ATOM   1408  O   GLN   103      55.011  58.646  55.294  1.00  0.00           O  
ATOM   1409  N   PRO   104      56.343  59.971  56.651  1.00  0.00           N  
ATOM   1410  CD  PRO   104      56.642  60.872  57.768  1.00  0.00           C  
ATOM   1411  HD2 PRO   104      56.978  60.288  58.625  1.00  0.00           H  
ATOM   1412  HD3 PRO   104      55.729  61.404  58.035  1.00  0.00           H  
ATOM   1413  CG  PRO   104      57.681  61.860  57.351  1.00  0.00           C  
ATOM   1414  HG2 PRO   104      58.142  62.220  58.271  1.00  0.00           H  
ATOM   1415  HG3 PRO   104      57.278  62.738  56.847  1.00  0.00           H  
ATOM   1416  CB  PRO   104      58.542  60.992  56.369  1.00  0.00           C  
ATOM   1417  HB2 PRO   104      59.265  60.451  56.979  1.00  0.00           H  
ATOM   1418  HB3 PRO   104      59.147  61.507  55.623  1.00  0.00           H  
ATOM   1419  CA  PRO   104      57.512  60.030  55.764  1.00  0.00           C  
ATOM   1420  HA  PRO   104      57.196  60.566  54.869  1.00  0.00           H  
ATOM   1421  C   PRO   104      58.209  58.721  55.319  1.00  0.00           C  
ATOM   1422  O   PRO   104      58.289  57.752  56.120  1.00  0.00           O  
ATOM   1423  N   ALA   105      58.741  58.713  54.129  1.00  0.00           N  
ATOM   1424  H   ALA   105      58.752  59.511  53.510  1.00  0.00           H  
ATOM   1425  CA  ALA   105      59.635  57.591  53.744  1.00  0.00           C  
ATOM   1426  HA  ALA   105      59.126  56.644  53.923  1.00  0.00           H  
ATOM   1427  CB  ALA   105      59.798  57.699  52.203  1.00  0.00           C  
ATOM   1428  HB1 ALA   105      60.600  57.034  51.882  1.00  0.00           H  
ATOM   1429  HB2 ALA   105      58.895  57.347  51.705  1.00  0.00           H  
ATOM   1430  HB3 ALA   105      60.193  58.659  51.870  1.00  0.00           H  
ATOM   1431  C   ALA   105      60.991  57.490  54.569  1.00  0.00           C  
ATOM   1432  O   ALA   105      61.433  58.563  55.093  1.00  0.00           O  
ATOM   1433  N   PRO   106      61.616  56.290  54.752  1.00  0.00           N  
ATOM   1434  CD  PRO   106      61.267  55.056  54.060  1.00  0.00           C  
ATOM   1435  HD2 PRO   106      61.189  55.259  52.992  1.00  0.00           H  
ATOM   1436  HD3 PRO   106      60.308  54.633  54.363  1.00  0.00           H  
ATOM   1437  CG  PRO   106      62.425  54.184  54.244  1.00  0.00           C  
ATOM   1438  HG2 PRO   106      63.128  54.393  53.437  1.00  0.00           H  
ATOM   1439  HG3 PRO   106      62.048  53.170  54.378  1.00  0.00           H  
ATOM   1440  CB  PRO   106      63.191  54.729  55.448  1.00  0.00           C  
ATOM   1441  HB2 PRO   106      64.265  54.706  55.260  1.00  0.00           H  
ATOM   1442  HB3 PRO   106      62.936  54.146  56.333  1.00  0.00           H  
ATOM   1443  CA  PRO   106      62.830  56.164  55.529  1.00  0.00           C  
ATOM   1444  HA  PRO   106      62.493  56.428  56.531  1.00  0.00           H  
ATOM   1445  C   PRO   106      63.982  57.136  55.226  1.00  0.00           C  
ATOM   1446  O   PRO   106      64.391  57.409  54.102  1.00  0.00           O  
ATOM   1447  N   SER   107      64.593  57.628  56.292  1.00  0.00           N  
ATOM   1448  H   SER   107      64.367  57.169  57.163  1.00  0.00           H  
ATOM   1449  CA  SER   107      65.540  58.744  56.456  1.00  0.00           C  
ATOM   1450  HA  SER   107      64.985  59.600  56.073  1.00  0.00           H  
ATOM   1451  CB  SER   107      65.854  59.049  57.976  1.00  0.00           C  
ATOM   1452  HB2 SER   107      64.965  59.362  58.523  1.00  0.00           H  
ATOM   1453  HB3 SER   107      66.265  58.156  58.447  1.00  0.00           H  
ATOM   1454  OG  SER   107      66.802  60.103  58.165  1.00  0.00           O  
ATOM   1455  HG  SER   107      66.891  60.051  59.119  1.00  0.00           H  
ATOM   1456  C   SER   107      66.877  58.534  55.802  1.00  0.00           C  
ATOM   1457  O   SER   107      67.377  57.394  55.703  1.00  0.00           O  
ATOM   1458  N   SER   108      67.532  59.622  55.368  1.00  0.00           N  
ATOM   1459  H   SER   108      67.387  60.471  55.895  1.00  0.00           H  
ATOM   1460  CA  SER   108      68.857  59.638  54.778  1.00  0.00           C  
ATOM   1461  HA  SER   108      69.379  58.682  54.765  1.00  0.00           H  
ATOM   1462  CB  SER   108      68.727  60.270  53.364  1.00  0.00           C  
ATOM   1463  HB2 SER   108      68.166  61.204  53.331  1.00  0.00           H  
ATOM   1464  HB3 SER   108      69.730  60.314  52.940  1.00  0.00           H  
ATOM   1465  OG  SER   108      68.122  59.376  52.523  1.00  0.00           O  
ATOM   1466  HG  SER   108      67.162  59.389  52.506  1.00  0.00           H  
ATOM   1467  C   SER   108      69.823  60.621  55.612  1.00  0.00           C  
ATOM   1468  O   SER   108      70.711  61.285  55.066  1.00  0.00           O  
ATOM   1469  N   THR   109      69.677  60.613  56.947  1.00  0.00           N  
ATOM   1470  H   THR   109      68.812  60.255  57.325  1.00  0.00           H  
ATOM   1471  CA  THR   109      70.495  61.274  57.928  1.00  0.00           C  
ATOM   1472  HA  THR   109      71.518  61.485  57.616  1.00  0.00           H  
ATOM   1473  CB  THR   109      69.847  62.558  58.413  1.00  0.00           C  
ATOM   1474  HB  THR   109      68.773  62.406  58.303  1.00  0.00           H  
ATOM   1475  CG2 THR   109      70.259  63.101  59.790  1.00  0.00           C  
ATOM   1476 HG21 THR   109      71.346  63.161  59.843  1.00  0.00           H  
ATOM   1477 HG22 THR   109      70.055  64.167  59.891  1.00  0.00           H  
ATOM   1478 HG23 THR   109      69.910  62.514  60.640  1.00  0.00           H  
ATOM   1479  OG1 THR   109      70.168  63.561  57.484  1.00  0.00           O  
ATOM   1480  HG1 THR   109      69.477  63.679  56.828  1.00  0.00           H  
ATOM   1481  C   THR   109      70.627  60.298  59.121  1.00  0.00           C  
ATOM   1482  O   THR   109      69.590  59.804  59.579  1.00  0.00           O  
ATOM   1483  N   SER   110      71.807  60.091  59.595  1.00  0.00           N  
ATOM   1484  H   SER   110      72.598  60.602  59.228  1.00  0.00           H  
ATOM   1485  CA  SER   110      72.188  59.279  60.678  1.00  0.00           C  
ATOM   1486  HA  SER   110      71.829  58.266  60.494  1.00  0.00           H  
ATOM   1487  CB  SER   110      73.735  59.323  60.819  1.00  0.00           C  
ATOM   1488  HB2 SER   110      74.232  58.878  59.957  1.00  0.00           H  
ATOM   1489  HB3 SER   110      74.031  60.366  60.921  1.00  0.00           H  
ATOM   1490  OG  SER   110      74.208  58.672  61.967  1.00  0.00           O  
ATOM   1491  HG  SER   110      75.160  58.784  62.016  1.00  0.00           H  
ATOM   1492  C   SER   110      71.617  59.842  62.018  1.00  0.00           C  
ATOM   1493  O   SER   110      71.554  61.098  62.187  1.00  0.00           O  
ATOM   1494  N   GLY   111      71.339  58.964  62.990  1.00  0.00           N  
ATOM   1495  H   GLY   111      71.433  57.972  62.825  1.00  0.00           H  
ATOM   1496  CA  GLY   111      70.872  59.411  64.276  1.00  0.00           C  
ATOM   1497  HA2 GLY   111      71.844  59.732  64.649  1.00  0.00           H  
ATOM   1498  HA3 GLY   111      70.229  60.291  64.315  1.00  0.00           H  
ATOM   1499  C   GLY   111      70.281  58.281  65.056  1.00  0.00           C  
ATOM   1500  O   GLY   111      69.684  57.359  64.415  1.00  0.00           O  
ATOM   1501  N   SER   112      70.455  58.281  66.450  1.00  0.00           N  
ATOM   1502  H   SER   112      70.277  57.354  66.807  1.00  0.00           H  
ATOM   1503  CA  SER   112      70.875  59.313  67.427  1.00  0.00           C  
ATOM   1504  HA  SER   112      70.318  59.176  68.354  1.00  0.00           H  
ATOM   1505  CB  SER   112      72.308  59.004  67.886  1.00  0.00           C  
ATOM   1506  HB2 SER   112      72.998  59.269  67.084  1.00  0.00           H  
ATOM   1507  HB3 SER   112      72.572  59.592  68.765  1.00  0.00           H  
ATOM   1508  OG  SER   112      72.459  57.627  68.225  1.00  0.00           O  
ATOM   1509  HG  SER   112      73.256  57.536  68.753  1.00  0.00           H  
ATOM   1510  C   SER   112      70.723  60.769  66.951  1.00  0.00           C  
ATOM   1511  O   SER   112      71.699  61.449  66.721  1.00  0.00           O  
ATOM   1512  N   TYR   113      69.533  61.312  66.860  1.00  0.00           N  
ATOM   1513  H   TYR   113      69.519  62.256  66.501  1.00  0.00           H  
ATOM   1514  CA  TYR   113      68.292  60.753  67.388  1.00  0.00           C  
ATOM   1515  HA  TYR   113      68.440  59.691  67.585  1.00  0.00           H  
ATOM   1516  CB  TYR   113      67.902  61.564  68.646  1.00  0.00           C  
ATOM   1517  HB2 TYR   113      67.864  62.603  68.318  1.00  0.00           H  
ATOM   1518  HB3 TYR   113      66.889  61.294  68.945  1.00  0.00           H  
ATOM   1519  CG  TYR   113      68.759  61.434  69.873  1.00  0.00           C  
ATOM   1520  CD1 TYR   113      68.769  60.215  70.478  1.00  0.00           C  
ATOM   1521  HD1 TYR   113      68.075  59.463  70.133  1.00  0.00           H  
ATOM   1522  CE1 TYR   113      69.749  59.976  71.513  1.00  0.00           C  
ATOM   1523  HE1 TYR   113      69.782  59.039  72.049  1.00  0.00           H  
ATOM   1524  CZ  TYR   113      70.656  60.952  71.919  1.00  0.00           C  
ATOM   1525  OH  TYR   113      71.742  60.655  72.695  1.00  0.00           O  
ATOM   1526  HH  TYR   113      72.254  61.446  72.880  1.00  0.00           H  
ATOM   1527  CE2 TYR   113      70.651  62.210  71.250  1.00  0.00           C  
ATOM   1528  HE2 TYR   113      71.406  62.969  71.393  1.00  0.00           H  
ATOM   1529  CD2 TYR   113      69.740  62.447  70.222  1.00  0.00           C  
ATOM   1530  HD2 TYR   113      69.655  63.388  69.699  1.00  0.00           H  
ATOM   1531  C   TYR   113      67.058  60.776  66.322  1.00  0.00           C  
ATOM   1532  O   TYR   113      67.178  61.329  65.212  1.00  0.00           O  
ATOM   1533  N   GLY   114      65.856  60.252  66.694  1.00  0.00           N  
ATOM   1534  H   GLY   114      65.797  59.751  67.569  1.00  0.00           H  
ATOM   1535  CA  GLY   114      64.873  59.910  65.677  1.00  0.00           C  
ATOM   1536  HA2 GLY   114      63.906  59.730  66.146  1.00  0.00           H  
ATOM   1537  HA3 GLY   114      64.643  60.733  65.000  1.00  0.00           H  
ATOM   1538  C   GLY   114      65.339  58.847  64.649  1.00  0.00           C  
ATOM   1539  O   GLY   114      66.357  58.158  64.806  1.00  0.00           O  
ATOM   1540  N   SER   115      64.666  58.518  63.604  1.00  0.00           N  
ATOM   1541  H   SER   115      64.988  57.679  63.143  1.00  0.00           H  
ATOM   1542  CA  SER   115      63.607  59.342  63.118  1.00  0.00           C  
ATOM   1543  HA  SER   115      63.182  59.946  63.919  1.00  0.00           H  
ATOM   1544  CB  SER   115      64.046  60.339  61.969  1.00  0.00           C  
ATOM   1545  HB2 SER   115      63.428  61.234  61.897  1.00  0.00           H  
ATOM   1546  HB3 SER   115      65.095  60.587  62.128  1.00  0.00           H  
ATOM   1547  OG  SER   115      63.834  59.686  60.689  1.00  0.00           O  
ATOM   1548  HG  SER   115      63.046  60.074  60.302  1.00  0.00           H  
ATOM   1549  C   SER   115      62.328  58.524  62.780  1.00  0.00           C  
ATOM   1550  O   SER   115      61.260  59.160  62.528  1.00  0.00           O  
ATOM   1551  N   SER   116      62.275  57.228  62.809  1.00  0.00           N  
ATOM   1552  H   SER   116      63.072  56.679  63.096  1.00  0.00           H  
ATOM   1553  CA  SER   116      61.026  56.465  62.592  1.00  0.00           C  
ATOM   1554  HA  SER   116      60.170  57.138  62.570  1.00  0.00           H  
ATOM   1555  CB  SER   116      61.087  56.037  61.117  1.00  0.00           C  
ATOM   1556  HB2 SER   116      60.862  56.980  60.618  1.00  0.00           H  
ATOM   1557  HB3 SER   116      62.021  55.528  60.877  1.00  0.00           H  
ATOM   1558  OG  SER   116      60.030  55.184  60.727  1.00  0.00           O  
ATOM   1559  HG  SER   116      59.969  55.053  59.778  1.00  0.00           H  
ATOM   1560  C   SER   116      60.956  55.216  63.459  1.00  0.00           C  
ATOM   1561  O   SER   116      62.023  54.695  63.796  1.00  0.00           O  
ATOM   1562  N   SER   117      59.768  54.679  63.814  1.00  0.00           N  
ATOM   1563  H   SER   117      58.963  55.050  63.329  1.00  0.00           H  
ATOM   1564  CA  SER   117      59.520  53.442  64.564  1.00  0.00           C  
ATOM   1565  HA  SER   117      60.150  53.470  65.453  1.00  0.00           H  
ATOM   1566  CB  SER   117      58.061  53.100  64.899  1.00  0.00           C  
ATOM   1567  HB2 SER   117      58.040  52.101  65.335  1.00  0.00           H  
ATOM   1568  HB3 SER   117      57.725  53.908  65.549  1.00  0.00           H  
ATOM   1569  OG  SER   117      57.191  53.128  63.760  1.00  0.00           O  
ATOM   1570  HG  SER   117      56.318  52.975  64.129  1.00  0.00           H  
ATOM   1571  C   SER   117      60.043  52.205  63.796  1.00  0.00           C  
ATOM   1572  O   SER   117      59.950  52.215  62.583  1.00  0.00           O  
ATOM   1573  N   GLN   118      60.508  51.187  64.502  1.00  0.00           N  
ATOM   1574  H   GLN   118      60.508  51.311  65.504  1.00  0.00           H  
ATOM   1575  CA  GLN   118      61.070  49.898  64.039  1.00  0.00           C  
ATOM   1576  HA  GLN   118      61.257  49.270  64.910  1.00  0.00           H  
ATOM   1577  CB  GLN   118      60.046  49.131  63.153  1.00  0.00           C  
ATOM   1578  HB2 GLN   118      59.881  49.712  62.245  1.00  0.00           H  
ATOM   1579  HB3 GLN   118      60.531  48.200  62.858  1.00  0.00           H  
ATOM   1580  CG  GLN   118      58.666  48.835  63.806  1.00  0.00           C  
ATOM   1581  HG2 GLN   118      58.179  49.810  63.841  1.00  0.00           H  
ATOM   1582  HG3 GLN   118      58.085  48.200  63.138  1.00  0.00           H  
ATOM   1583  CD  GLN   118      58.741  48.187  65.187  1.00  0.00           C  
ATOM   1584  OE1 GLN   118      59.145  46.987  65.373  1.00  0.00           O  
ATOM   1585  NE2 GLN   118      58.400  48.899  66.244  1.00  0.00           N  
ATOM   1586 HE21 GLN   118      57.851  49.741  66.148  1.00  0.00           H  
ATOM   1587 HE22 GLN   118      58.545  48.452  67.138  1.00  0.00           H  
ATOM   1588  C   GLN   118      62.399  50.178  63.275  1.00  0.00           C  
ATOM   1589  O   GLN   118      62.732  51.348  62.920  1.00  0.00           O  
ATOM   1590  N   SER   119      63.333  49.287  63.116  1.00  0.00           N  
ATOM   1591  H   SER   119      64.205  49.506  62.657  1.00  0.00           H  
ATOM   1592  CA  SER   119      63.288  47.801  63.420  1.00  0.00           C  
ATOM   1593  HA  SER   119      62.476  47.590  64.116  1.00  0.00           H  
ATOM   1594  CB  SER   119      63.088  46.944  62.192  1.00  0.00           C  
ATOM   1595  HB2 SER   119      62.227  47.415  61.718  1.00  0.00           H  
ATOM   1596  HB3 SER   119      63.984  47.117  61.596  1.00  0.00           H  
ATOM   1597  OG  SER   119      62.806  45.582  62.471  1.00  0.00           O  
ATOM   1598  HG  SER   119      61.878  45.638  62.709  1.00  0.00           H  
ATOM   1599  C   SER   119      64.593  47.307  64.154  1.00  0.00           C  
ATOM   1600  O   SER   119      65.657  47.746  63.871  1.00  0.00           O  
ATOM   1601  N   SER   120      64.466  46.428  65.132  1.00  0.00           N  
ATOM   1602  H   SER   120      63.517  46.143  65.331  1.00  0.00           H  
ATOM   1603  CA  SER   120      65.537  45.650  65.839  1.00  0.00           C  
ATOM   1604  HA  SER   120      66.233  46.175  66.493  1.00  0.00           H  
ATOM   1605  CB  SER   120      64.770  44.615  66.767  1.00  0.00           C  
ATOM   1606  HB2 SER   120      64.344  45.108  67.641  1.00  0.00           H  
ATOM   1607  HB3 SER   120      63.954  44.157  66.210  1.00  0.00           H  
ATOM   1608  OG  SER   120      65.506  43.515  67.195  1.00  0.00           O  
ATOM   1609  HG  SER   120      65.507  42.845  66.507  1.00  0.00           H  
ATOM   1610  C   SER   120      66.293  44.825  64.789  1.00  0.00           C  
ATOM   1611  O   SER   120      65.751  44.332  63.783  1.00  0.00           O  
ATOM   1612  N   SER   121      67.587  44.552  64.998  1.00  0.00           N  
ATOM   1613  H   SER   121      68.070  43.984  64.317  1.00  0.00           H  
ATOM   1614  CA  SER   121      68.429  45.030  66.075  1.00  0.00           C  
ATOM   1615  HA  SER   121      67.902  44.727  66.979  1.00  0.00           H  
ATOM   1616  CB  SER   121      69.857  44.341  65.966  1.00  0.00           C  
ATOM   1617  HB2 SER   121      69.694  43.277  65.793  1.00  0.00           H  
ATOM   1618  HB3 SER   121      70.401  44.779  65.129  1.00  0.00           H  
ATOM   1619  OG  SER   121      70.590  44.557  67.152  1.00  0.00           O  
ATOM   1620  HG  SER   121      70.349  43.806  67.700  1.00  0.00           H  
ATOM   1621  C   SER   121      68.730  46.517  66.113  1.00  0.00           C  
ATOM   1622  O   SER   121      68.668  47.244  65.129  1.00  0.00           O  
ATOM   1623  N   TYR   122      69.123  46.985  67.316  1.00  0.00           N  
ATOM   1624  H   TYR   122      68.943  46.398  68.118  1.00  0.00           H  
ATOM   1625  CA  TYR   122      69.473  48.362  67.541  1.00  0.00           C  
ATOM   1626  HA  TYR   122      69.465  49.035  66.684  1.00  0.00           H  
ATOM   1627  CB  TYR   122      68.507  48.971  68.564  1.00  0.00           C  
ATOM   1628  HB2 TYR   122      68.678  48.382  69.465  1.00  0.00           H  
ATOM   1629  HB3 TYR   122      68.837  49.960  68.880  1.00  0.00           H  
ATOM   1630  CG  TYR   122      67.062  49.029  68.148  1.00  0.00           C  
ATOM   1631  CD1 TYR   122      66.022  48.491  68.954  1.00  0.00           C  
ATOM   1632  HD1 TYR   122      66.186  48.001  69.902  1.00  0.00           H  
ATOM   1633  CE1 TYR   122      64.691  48.468  68.429  1.00  0.00           C  
ATOM   1634  HE1 TYR   122      63.907  47.972  68.982  1.00  0.00           H  
ATOM   1635  CZ  TYR   122      64.438  48.990  67.124  1.00  0.00           C  
ATOM   1636  OH  TYR   122      63.232  48.963  66.532  1.00  0.00           O  
ATOM   1637  HH  TYR   122      62.598  48.433  67.021  1.00  0.00           H  
ATOM   1638  CE2 TYR   122      65.501  49.573  66.427  1.00  0.00           C  
ATOM   1639  HE2 TYR   122      65.358  49.954  65.427  1.00  0.00           H  
ATOM   1640  CD2 TYR   122      66.787  49.558  66.906  1.00  0.00           C  
ATOM   1641  HD2 TYR   122      67.505  49.824  66.144  1.00  0.00           H  
ATOM   1642  C   TYR   122      70.895  48.504  68.192  1.00  0.00           C  
ATOM   1643  O   TYR   122      71.112  47.905  69.254  1.00  0.00           O  
ATOM   1644  N   GLY   123      71.769  49.412  67.790  1.00  0.00           N  
ATOM   1645  H   GLY   123      72.668  49.291  68.236  1.00  0.00           H  
ATOM   1646  CA  GLY   123      71.763  50.335  66.646  1.00  0.00           C  
ATOM   1647  HA2 GLY   123      72.426  49.982  65.857  1.00  0.00           H  
ATOM   1648  HA3 GLY   123      70.769  50.459  66.216  1.00  0.00           H  
ATOM   1649  C   GLY   123      72.298  51.674  67.138  1.00  0.00           C  
ATOM   1650  O   GLY   123      73.369  51.699  67.625  1.00  0.00           O  
ATOM   1651  N   GLN   124      71.634  52.789  66.927  1.00  0.00           N  
ATOM   1652  H   GLN   124      70.778  52.548  66.448  1.00  0.00           H  
ATOM   1653  CA  GLN   124      71.937  54.173  67.175  1.00  0.00           C  
ATOM   1654  HA  GLN   124      72.650  54.332  67.984  1.00  0.00           H  
ATOM   1655  CB  GLN   124      72.572  54.767  65.915  1.00  0.00           C  
ATOM   1656  HB2 GLN   124      71.875  54.734  65.078  1.00  0.00           H  
ATOM   1657  HB3 GLN   124      72.707  55.846  65.994  1.00  0.00           H  
ATOM   1658  CG  GLN   124      73.858  54.034  65.480  1.00  0.00           C  
ATOM   1659  HG2 GLN   124      73.725  52.961  65.346  1.00  0.00           H  
ATOM   1660  HG3 GLN   124      74.108  54.439  64.499  1.00  0.00           H  
ATOM   1661  CD  GLN   124      74.995  54.184  66.483  1.00  0.00           C  
ATOM   1662  OE1 GLN   124      74.878  54.667  67.590  1.00  0.00           O  
ATOM   1663  NE2 GLN   124      76.238  53.908  66.086  1.00  0.00           N  
ATOM   1664 HE21 GLN   124      76.311  53.453  65.188  1.00  0.00           H  
ATOM   1665 HE22 GLN   124      77.005  54.040  66.731  1.00  0.00           H  
ATOM   1666  C   GLN   124      70.694  54.954  67.708  1.00  0.00           C  
ATOM   1667  O   GLN   124      69.934  55.487  66.906  1.00  0.00           O  
ATOM   1668  N   PRO   125      70.457  55.118  68.995  1.00  0.00           N  
ATOM   1669  CD  PRO   125      69.297  55.857  69.479  1.00  0.00           C  
ATOM   1670  HD2 PRO   125      68.488  55.155  69.677  1.00  0.00           H  
ATOM   1671  HD3 PRO   125      68.981  56.643  68.792  1.00  0.00           H  
ATOM   1672  CG  PRO   125      69.749  56.353  70.860  1.00  0.00           C  
ATOM   1673  HG2 PRO   125      68.898  56.535  71.515  1.00  0.00           H  
ATOM   1674  HG3 PRO   125      70.424  57.202  70.759  1.00  0.00           H  
ATOM   1675  CB  PRO   125      70.631  55.218  71.271  1.00  0.00           C  
ATOM   1676  HB2 PRO   125      70.013  54.533  71.852  1.00  0.00           H  
ATOM   1677  HB3 PRO   125      71.479  55.597  71.842  1.00  0.00           H  
ATOM   1678  CA  PRO   125      71.243  54.554  70.055  1.00  0.00           C  
ATOM   1679  HA  PRO   125      72.271  54.875  69.882  1.00  0.00           H  
ATOM   1680  C   PRO   125      71.217  53.027  70.177  1.00  0.00           C  
ATOM   1681  O   PRO   125      70.128  52.406  69.970  1.00  0.00           O  
ATOM   1682  N   GLN   126      72.266  52.456  70.587  1.00  0.00           N  
ATOM   1683  H   GLN   126      73.126  52.985  70.543  1.00  0.00           H  
ATOM   1684  CA  GLN   126      72.401  51.084  71.043  1.00  0.00           C  
ATOM   1685  HA  GLN   126      72.432  50.523  70.109  1.00  0.00           H  
ATOM   1686  CB  GLN   126      73.732  50.744  71.712  1.00  0.00           C  
ATOM   1687  HB2 GLN   126      74.478  51.169  71.041  1.00  0.00           H  
ATOM   1688  HB3 GLN   126      73.722  51.281  72.661  1.00  0.00           H  
ATOM   1689  CG  GLN   126      73.945  49.269  71.841  1.00  0.00           C  
ATOM   1690  HG2 GLN   126      74.635  49.013  72.645  1.00  0.00           H  
ATOM   1691  HG3 GLN   126      73.048  48.849  72.296  1.00  0.00           H  
ATOM   1692  CD  GLN   126      74.216  48.388  70.596  1.00  0.00           C  
ATOM   1693  OE1 GLN   126      74.497  48.826  69.468  1.00  0.00           O  
ATOM   1694  NE2 GLN   126      73.911  47.120  70.644  1.00  0.00           N  
ATOM   1695 HE21 GLN   126      73.719  46.754  71.566  1.00  0.00           H  
ATOM   1696 HE22 GLN   126      74.025  46.642  69.762  1.00  0.00           H  
ATOM   1697  C   GLN   126      71.167  50.648  71.877  1.00  0.00           C  
ATOM   1698  O   GLN   126      70.895  51.381  72.849  1.00  0.00           O  
ATOM   1699  N   SER   127      70.591  49.490  71.534  1.00  0.00           N  
ATOM   1700  H   SER   127      71.014  49.076  70.715  1.00  0.00           H  
ATOM   1701  CA  SER   127      69.567  48.702  72.219  1.00  0.00           C  
ATOM   1702  HA  SER   127      69.533  47.655  71.917  1.00  0.00           H  
ATOM   1703  CB  SER   127      69.790  48.633  73.739  1.00  0.00           C  
ATOM   1704  HB2 SER   127      69.696  49.638  74.151  1.00  0.00           H  
ATOM   1705  HB3 SER   127      69.178  47.914  74.284  1.00  0.00           H  
ATOM   1706  OG  SER   127      71.149  48.319  74.109  1.00  0.00           O  
ATOM   1707  HG  SER   127      71.557  49.164  74.311  1.00  0.00           H  
ATOM   1708  C   SER   127      68.171  49.253  72.003  1.00  0.00           C  
ATOM   1709  O   SER   127      67.223  48.465  72.313  1.00  0.00           O  
ATOM   1710  N   GLY   128      67.881  50.471  71.452  1.00  0.00           N  
ATOM   1711  H   GLY   128      68.619  51.109  71.191  1.00  0.00           H  
ATOM   1712  CA  GLY   128      66.535  50.913  71.138  1.00  0.00           C  
ATOM   1713  HA2 GLY   128      66.282  50.660  70.108  1.00  0.00           H  
ATOM   1714  HA3 GLY   128      65.870  50.278  71.723  1.00  0.00           H  
ATOM   1715  C   GLY   128      66.399  52.480  71.349  1.00  0.00           C  
ATOM   1716  O   GLY   128      67.411  53.149  71.578  1.00  0.00           O  
ATOM   1717  N   SER   129      65.160  53.060  71.379  1.00  0.00           N  
ATOM   1718  H   SER   129      65.025  54.059  71.312  1.00  0.00           H  
ATOM   1719  CA  SER   129      63.805  52.397  71.600  1.00  0.00           C  
ATOM   1720  HA  SER   129      63.116  53.238  71.674  1.00  0.00           H  
ATOM   1721  CB  SER   129      63.396  51.659  70.338  1.00  0.00           C  
ATOM   1722  HB2 SER   129      64.090  50.893  69.994  1.00  0.00           H  
ATOM   1723  HB3 SER   129      62.574  50.996  70.609  1.00  0.00           H  
ATOM   1724  OG  SER   129      63.148  52.472  69.269  1.00  0.00           O  
ATOM   1725  HG  SER   129      63.989  52.886  69.063  1.00  0.00           H  
ATOM   1726  C   SER   129      63.755  51.490  72.879  1.00  0.00           C  
ATOM   1727  O   SER   129      63.520  50.270  72.790  1.00  0.00           O  
ATOM   1728  N   TYR   130      64.248  51.974  74.044  1.00  0.00           N  
ATOM   1729  H   TYR   130      64.449  52.963  74.007  1.00  0.00           H  
ATOM   1730  CA  TYR   130      64.667  51.190  75.172  1.00  0.00           C  
ATOM   1731  HA  TYR   130      64.062  50.297  75.323  1.00  0.00           H  
ATOM   1732  CB  TYR   130      66.110  50.576  74.883  1.00  0.00           C  
ATOM   1733  HB2 TYR   130      66.052  50.096  73.906  1.00  0.00           H  
ATOM   1734  HB3 TYR   130      66.872  51.350  74.789  1.00  0.00           H  
ATOM   1735  CG  TYR   130      66.702  49.518  75.851  1.00  0.00           C  
ATOM   1736  CD1 TYR   130      67.877  49.722  76.604  1.00  0.00           C  
ATOM   1737  HD1 TYR   130      68.380  50.677  76.633  1.00  0.00           H  
ATOM   1738  CE1 TYR   130      68.422  48.659  77.436  1.00  0.00           C  
ATOM   1739  HE1 TYR   130      69.394  48.783  77.892  1.00  0.00           H  
ATOM   1740  CZ  TYR   130      67.839  47.401  77.375  1.00  0.00           C  
ATOM   1741  OH  TYR   130      68.438  46.372  77.965  1.00  0.00           O  
ATOM   1742  HH  TYR   130      67.760  45.725  78.177  1.00  0.00           H  
ATOM   1743  CE2 TYR   130      66.669  47.159  76.620  1.00  0.00           C  
ATOM   1744  HE2 TYR   130      66.167  46.210  76.734  1.00  0.00           H  
ATOM   1745  CD2 TYR   130      66.085  48.255  75.947  1.00  0.00           C  
ATOM   1746  HD2 TYR   130      65.235  48.026  75.321  1.00  0.00           H  
ATOM   1747  C   TYR   130      64.738  52.118  76.431  1.00  0.00           C  
ATOM   1748  O   TYR   130      65.730  52.772  76.581  1.00  0.00           O  
ATOM   1749  N   SER   131      63.867  52.054  77.457  1.00  0.00           N  
ATOM   1750  H   SER   131      64.221  52.498  78.292  1.00  0.00           H  
ATOM   1751  CA  SER   131      62.509  51.404  77.646  1.00  0.00           C  
ATOM   1752  HA  SER   131      62.201  51.996  78.508  1.00  0.00           H  
ATOM   1753  CB  SER   131      61.509  51.671  76.431  1.00  0.00           C  
ATOM   1754  HB2 SER   131      61.803  51.150  75.520  1.00  0.00           H  
ATOM   1755  HB3 SER   131      60.523  51.269  76.666  1.00  0.00           H  
ATOM   1756  OG  SER   131      61.437  53.005  76.102  1.00  0.00           O  
ATOM   1757  HG  SER   131      61.178  53.439  76.918  1.00  0.00           H  
ATOM   1758  C   SER   131      62.632  49.919  77.890  1.00  0.00           C  
ATOM   1759  O   SER   131      62.649  49.045  76.968  1.00  0.00           O  
ATOM   1760  N   GLN   132      62.528  49.395  79.081  1.00  0.00           N  
ATOM   1761  H   GLN   132      62.831  48.432  79.092  1.00  0.00           H  
ATOM   1762  CA  GLN   132      62.269  50.067  80.367  1.00  0.00           C  
ATOM   1763  HA  GLN   132      62.892  50.961  80.394  1.00  0.00           H  
ATOM   1764  CB  GLN   132      60.826  50.422  80.483  1.00  0.00           C  
ATOM   1765  HB2 GLN   132      60.554  51.046  79.631  1.00  0.00           H  
ATOM   1766  HB3 GLN   132      60.174  49.548  80.481  1.00  0.00           H  
ATOM   1767  CG  GLN   132      60.394  51.146  81.818  1.00  0.00           C  
ATOM   1768  HG2 GLN   132      59.323  51.348  81.778  1.00  0.00           H  
ATOM   1769  HG3 GLN   132      60.655  50.440  82.606  1.00  0.00           H  
ATOM   1770  CD  GLN   132      61.122  52.499  81.929  1.00  0.00           C  
ATOM   1771  OE1 GLN   132      62.370  52.558  82.184  1.00  0.00           O  
ATOM   1772  NE2 GLN   132      60.462  53.592  81.896  1.00  0.00           N  
ATOM   1773 HE21 GLN   132      59.499  53.488  81.611  1.00  0.00           H  
ATOM   1774 HE22 GLN   132      60.925  54.485  81.808  1.00  0.00           H  
ATOM   1775  C   GLN   132      62.595  49.124  81.494  1.00  0.00           C  
ATOM   1776  O   GLN   132      62.107  47.986  81.537  1.00  0.00           O  
ATOM   1777  N   GLN   133      63.489  49.497  82.342  1.00  0.00           N  
ATOM   1778  H   GLN   133      63.919  50.404  82.234  1.00  0.00           H  
ATOM   1779  CA  GLN   133      64.102  48.838  83.495  1.00  0.00           C  
ATOM   1780  HA  GLN   133      64.971  49.354  83.902  1.00  0.00           H  
ATOM   1781  CB  GLN   133      63.008  48.841  84.595  1.00  0.00           C  
ATOM   1782  HB2 GLN   133      62.149  48.234  84.309  1.00  0.00           H  
ATOM   1783  HB3 GLN   133      63.449  48.268  85.411  1.00  0.00           H  
ATOM   1784  CG  GLN   133      62.585  50.203  85.134  1.00  0.00           C  
ATOM   1785  HG2 GLN   133      63.344  50.977  85.014  1.00  0.00           H  
ATOM   1786  HG3 GLN   133      61.783  50.650  84.547  1.00  0.00           H  
ATOM   1787  CD  GLN   133      62.075  50.296  86.615  1.00  0.00           C  
ATOM   1788  OE1 GLN   133      61.607  49.293  87.153  1.00  0.00           O  
ATOM   1789  NE2 GLN   133      62.289  51.434  87.247  1.00  0.00           N  
ATOM   1790 HE21 GLN   133      62.612  52.278  86.795  1.00  0.00           H  
ATOM   1791 HE22 GLN   133      61.897  51.471  88.177  1.00  0.00           H  
ATOM   1792  C   GLN   133      64.622  47.443  83.159  1.00  0.00           C  
ATOM   1793  O   GLN   133      64.003  46.423  83.442  1.00  0.00           O  
ATOM   1794  N   PRO   134      65.777  47.398  82.493  1.00  0.00           N  
ATOM   1795  CD  PRO   134      66.491  46.154  82.235  1.00  0.00           C  
ATOM   1796  HD2 PRO   134      65.792  45.485  81.732  1.00  0.00           H  
ATOM   1797  HD3 PRO   134      66.938  45.754  83.145  1.00  0.00           H  
ATOM   1798  CG  PRO   134      67.641  46.563  81.247  1.00  0.00           C  
ATOM   1799  HG2 PRO   134      67.320  46.541  80.206  1.00  0.00           H  
ATOM   1800  HG3 PRO   134      68.462  45.853  81.349  1.00  0.00           H  
ATOM   1801  CB  PRO   134      68.075  47.946  81.730  1.00  0.00           C  
ATOM   1802  HB2 PRO   134      68.735  48.396  80.988  1.00  0.00           H  
ATOM   1803  HB3 PRO   134      68.742  47.889  82.590  1.00  0.00           H  
ATOM   1804  CA  PRO   134      66.666  48.522  81.958  1.00  0.00           C  
ATOM   1805  HA  PRO   134      66.726  49.415  82.580  1.00  0.00           H  
ATOM   1806  C   PRO   134      66.179  49.164  80.616  1.00  0.00           C  
ATOM   1807  O   PRO   134      65.296  48.628  79.975  1.00  0.00           O  
ATOM   1808  N   SER   135      66.538  50.382  80.248  1.00  0.00           N  
ATOM   1809  H   SER   135      66.069  50.813  79.464  1.00  0.00           H  
ATOM   1810  CA  SER   135      67.293  51.335  81.065  1.00  0.00           C  
ATOM   1811  HA  SER   135      68.136  50.736  81.409  1.00  0.00           H  
ATOM   1812  CB  SER   135      67.890  52.375  80.005  1.00  0.00           C  
ATOM   1813  HB2 SER   135      68.770  51.959  79.514  1.00  0.00           H  
ATOM   1814  HB3 SER   135      67.135  52.833  79.366  1.00  0.00           H  
ATOM   1815  OG  SER   135      68.368  53.429  80.824  1.00  0.00           O  
ATOM   1816  HG  SER   135      69.179  53.771  80.442  1.00  0.00           H  
ATOM   1817  C   SER   135      66.380  51.925  82.163  1.00  0.00           C  
ATOM   1818  O   SER   135      65.120  51.859  82.052  1.00  0.00           O  
ATOM   1819  N   TYR   136      66.959  52.487  83.208  1.00  0.00           N  
ATOM   1820  H   TYR   136      67.965  52.482  83.122  1.00  0.00           H  
ATOM   1821  CA  TYR   136      66.261  53.049  84.317  1.00  0.00           C  
ATOM   1822  HA  TYR   136      65.208  52.769  84.272  1.00  0.00           H  
ATOM   1823  CB  TYR   136      66.909  52.567  85.648  1.00  0.00           C  
ATOM   1824  HB2 TYR   136      67.900  53.017  85.700  1.00  0.00           H  
ATOM   1825  HB3 TYR   136      66.339  53.002  86.469  1.00  0.00           H  
ATOM   1826  CG  TYR   136      66.967  51.016  85.830  1.00  0.00           C  
ATOM   1827  CD1 TYR   136      65.860  50.319  86.368  1.00  0.00           C  
ATOM   1828  HD1 TYR   136      64.985  50.886  86.651  1.00  0.00           H  
ATOM   1829  CE1 TYR   136      65.829  48.923  86.490  1.00  0.00           C  
ATOM   1830  HE1 TYR   136      64.971  48.432  86.924  1.00  0.00           H  
ATOM   1831  CZ  TYR   136      66.882  48.155  86.107  1.00  0.00           C  
ATOM   1832  OH  TYR   136      66.937  46.788  86.335  1.00  0.00           O  
ATOM   1833  HH  TYR   136      67.517  46.270  85.771  1.00  0.00           H  
ATOM   1834  CE2 TYR   136      68.060  48.795  85.624  1.00  0.00           C  
ATOM   1835  HE2 TYR   136      68.972  48.318  85.297  1.00  0.00           H  
ATOM   1836  CD2 TYR   136      68.104  50.216  85.486  1.00  0.00           C  
ATOM   1837  HD2 TYR   136      68.919  50.757  85.028  1.00  0.00           H  
ATOM   1838  C   TYR   136      66.400  54.607  84.286  1.00  0.00           C  
ATOM   1839  O   TYR   136      67.525  55.150  84.442  1.00  0.00           O  
ATOM   1840  N   GLY   137      65.281  55.381  84.125  1.00  0.00           N  
ATOM   1841  H   GLY   137      65.454  56.371  84.030  1.00  0.00           H  
ATOM   1842  CA  GLY   137      63.894  54.910  83.628  1.00  0.00           C  
ATOM   1843  HA2 GLY   137      63.440  55.770  83.135  1.00  0.00           H  
ATOM   1844  HA3 GLY   137      63.995  54.040  82.978  1.00  0.00           H  
ATOM   1845  C   GLY   137      62.940  54.415  84.730  1.00  0.00           C  
ATOM   1846  O   GLY   137      63.336  53.651  85.620  1.00  0.00           O  
ATOM   1847  N   GLY   138      61.679  54.825  84.665  1.00  0.00           N  
ATOM   1848  H   GLY   138      61.468  55.520  83.962  1.00  0.00           H  
ATOM   1849  CA  GLY   138      60.593  54.142  85.465  1.00  0.00           C  
ATOM   1850  HA2 GLY   138      59.643  54.359  84.978  1.00  0.00           H  
ATOM   1851  HA3 GLY   138      60.792  53.071  85.416  1.00  0.00           H  
ATOM   1852  C   GLY   138      60.648  54.551  86.958  1.00  0.00           C  
ATOM   1853  O   GLY   138      61.623  55.074  87.494  1.00  0.00           O  
ATOM   1854  N   GLN   139      59.655  54.354  87.750  1.00  0.00           N  
ATOM   1855  H   GLN   139      59.794  54.810  88.641  1.00  0.00           H  
ATOM   1856  CA  GLN   139      58.366  53.735  87.376  1.00  0.00           C  
ATOM   1857  HA  GLN   139      58.153  54.042  86.352  1.00  0.00           H  
ATOM   1858  CB  GLN   139      58.512  52.223  87.472  1.00  0.00           C  
ATOM   1859  HB2 GLN   139      57.607  51.799  87.036  1.00  0.00           H  
ATOM   1860  HB3 GLN   139      59.298  51.844  86.819  1.00  0.00           H  
ATOM   1861  CG  GLN   139      58.769  51.495  88.740  1.00  0.00           C  
ATOM   1862  HG2 GLN   139      59.858  51.463  88.787  1.00  0.00           H  
ATOM   1863  HG3 GLN   139      58.326  52.052  89.566  1.00  0.00           H  
ATOM   1864  CD  GLN   139      58.222  50.065  88.799  1.00  0.00           C  
ATOM   1865  OE1 GLN   139      57.303  49.820  89.548  1.00  0.00           O  
ATOM   1866  NE2 GLN   139      58.777  49.119  88.123  1.00  0.00           N  
ATOM   1867 HE21 GLN   139      59.688  49.201  87.696  1.00  0.00           H  
ATOM   1868 HE22 GLN   139      58.279  48.247  88.234  1.00  0.00           H  
ATOM   1869  C   GLN   139      57.186  54.173  88.306  1.00  0.00           C  
ATOM   1870  O   GLN   139      56.136  53.536  88.387  1.00  0.00           O  
ATOM   1871  N   GLN   140      57.336  55.373  88.977  1.00  0.00           N  
ATOM   1872  H   GLN   140      58.255  55.788  89.030  1.00  0.00           H  
ATOM   1873  CA  GLN   140      56.273  56.141  89.696  1.00  0.00           C  
ATOM   1874  HA  GLN   140      56.663  57.129  89.941  1.00  0.00           H  
ATOM   1875  CB  GLN   140      54.954  56.404  88.850  1.00  0.00           C  
ATOM   1876  HB2 GLN   140      54.555  55.419  88.604  1.00  0.00           H  
ATOM   1877  HB3 GLN   140      54.189  56.838  89.494  1.00  0.00           H  
ATOM   1878  CG  GLN   140      55.363  57.142  87.603  1.00  0.00           C  
ATOM   1879  HG2 GLN   140      56.410  56.985  87.344  1.00  0.00           H  
ATOM   1880  HG3 GLN   140      54.742  56.823  86.766  1.00  0.00           H  
ATOM   1881  CD  GLN   140      55.138  58.680  87.683  1.00  0.00           C  
ATOM   1882  OE1 GLN   140      55.217  59.277  88.768  1.00  0.00           O  
ATOM   1883  NE2 GLN   140      55.026  59.398  86.591  1.00  0.00           N  
ATOM   1884 HE21 GLN   140      54.838  58.908  85.728  1.00  0.00           H  
ATOM   1885 HE22 GLN   140      54.937  60.397  86.709  1.00  0.00           H  
ATOM   1886  C   GLN   140      56.009  55.497  91.084  1.00  0.00           C  
ATOM   1887  O   GLN   140      54.934  55.104  91.432  1.00  0.00           O  
ATOM   1888  N   GLN   141      57.152  55.250  91.751  1.00  0.00           N  
ATOM   1889  H   GLN   141      57.974  55.774  91.486  1.00  0.00           H  
ATOM   1890  CA  GLN   141      57.279  54.380  92.965  1.00  0.00           C  
ATOM   1891  HA  GLN   141      56.389  54.606  93.552  1.00  0.00           H  
ATOM   1892  CB  GLN   141      57.285  52.907  92.570  1.00  0.00           C  
ATOM   1893  HB2 GLN   141      58.230  52.813  92.036  1.00  0.00           H  
ATOM   1894  HB3 GLN   141      57.569  52.313  93.438  1.00  0.00           H  
ATOM   1895  CG  GLN   141      56.117  52.273  91.827  1.00  0.00           C  
ATOM   1896  HG2 GLN   141      55.851  52.785  90.902  1.00  0.00           H  
ATOM   1897  HG3 GLN   141      56.540  51.335  91.469  1.00  0.00           H  
ATOM   1898  CD  GLN   141      54.919  51.889  92.670  1.00  0.00           C  
ATOM   1899  OE1 GLN   141      54.894  51.784  93.890  1.00  0.00           O  
ATOM   1900  NE2 GLN   141      53.832  51.729  92.047  1.00  0.00           N  
ATOM   1901 HE21 GLN   141      53.785  52.061  91.095  1.00  0.00           H  
ATOM   1902 HE22 GLN   141      52.958  51.589  92.533  1.00  0.00           H  
ATOM   1903  C   GLN   141      58.461  54.950  93.741  1.00  0.00           C  
ATOM   1904  O   GLN   141      59.545  54.990  93.183  1.00  0.00           O  
ATOM   1905  N   SER   142      58.426  55.366  94.933  1.00  0.00           N  
ATOM   1906  H   SER   142      59.315  55.749  95.223  1.00  0.00           H  
ATOM   1907  CA  SER   142      57.238  55.506  95.911  1.00  0.00           C  
ATOM   1908  HA  SER   142      57.547  55.688  96.941  1.00  0.00           H  
ATOM   1909  CB  SER   142      56.240  56.589  95.602  1.00  0.00           C  
ATOM   1910  HB2 SER   142      55.772  56.331  94.652  1.00  0.00           H  
ATOM   1911  HB3 SER   142      55.431  56.674  96.328  1.00  0.00           H  
ATOM   1912  OG  SER   142      56.854  57.828  95.552  1.00  0.00           O  
ATOM   1913  HG  SER   142      57.185  58.046  94.678  1.00  0.00           H  
ATOM   1914  C   SER   142      56.613  54.148  96.298  1.00  0.00           C  
ATOM   1915  O   SER   142      55.457  54.043  96.627  1.00  0.00           O  
ATOM   1916  N   TYR   143      57.387  53.049  96.077  1.00  0.00           N  
ATOM   1917  H   TYR   143      58.340  53.209  95.784  1.00  0.00           H  
ATOM   1918  CA  TYR   143      57.013  51.661  96.410  1.00  0.00           C  
ATOM   1919  HA  TYR   143      56.295  51.325  95.661  1.00  0.00           H  
ATOM   1920  CB  TYR   143      58.326  50.814  96.314  1.00  0.00           C  
ATOM   1921  HB2 TYR   143      58.961  51.387  96.989  1.00  0.00           H  
ATOM   1922  HB3 TYR   143      58.295  49.834  96.791  1.00  0.00           H  
ATOM   1923  CG  TYR   143      58.955  50.712  94.913  1.00  0.00           C  
ATOM   1924  CD1 TYR   143      58.408  49.829  93.984  1.00  0.00           C  
ATOM   1925  HD1 TYR   143      57.575  49.230  94.320  1.00  0.00           H  
ATOM   1926  CE1 TYR   143      59.063  49.547  92.740  1.00  0.00           C  
ATOM   1927  HE1 TYR   143      58.641  48.814  92.068  1.00  0.00           H  
ATOM   1928  CZ  TYR   143      60.196  50.235  92.400  1.00  0.00           C  
ATOM   1929  OH  TYR   143      60.798  50.074  91.130  1.00  0.00           O  
ATOM   1930  HH  TYR   143      60.780  49.176  90.794  1.00  0.00           H  
ATOM   1931  CE2 TYR   143      60.689  51.214  93.336  1.00  0.00           C  
ATOM   1932  HE2 TYR   143      61.509  51.857  93.052  1.00  0.00           H  
ATOM   1933  CD2 TYR   143      60.123  51.403  94.595  1.00  0.00           C  
ATOM   1934  HD2 TYR   143      60.673  52.031  95.280  1.00  0.00           H  
ATOM   1935  C   TYR   143      56.412  51.457  97.832  1.00  0.00           C  
ATOM   1936  O   TYR   143      56.492  52.354  98.682  1.00  0.00           O  
ATOM   1937  N   GLY   144      55.935  50.271  98.243  1.00  0.00           N  
ATOM   1938  H   GLY   144      55.984  49.526  97.563  1.00  0.00           H  
ATOM   1939  CA  GLY   144      55.831  49.813  99.612  1.00  0.00           C  
ATOM   1940  HA2 GLY   144      55.621  48.743  99.609  1.00  0.00           H  
ATOM   1941  HA3 GLY   144      56.751  50.146 100.091  1.00  0.00           H  
ATOM   1942  C   GLY   144      54.735  50.550 100.354  1.00  0.00           C  
ATOM   1943  O   GLY   144      53.772  51.094  99.796  1.00  0.00           O  
ATOM   1944  N   GLN   145      54.795  50.648 101.691  1.00  0.00           N  
ATOM   1945  H   GLN   145      55.523  50.149 102.183  1.00  0.00           H  
ATOM   1946  CA  GLN   145      53.759  51.269 102.531  1.00  0.00           C  
ATOM   1947  HA  GLN   145      52.811  50.833 102.217  1.00  0.00           H  
ATOM   1948  CB  GLN   145      54.037  51.047 104.032  1.00  0.00           C  
ATOM   1949  HB2 GLN   145      53.934  49.981 104.233  1.00  0.00           H  
ATOM   1950  HB3 GLN   145      55.032  51.355 104.355  1.00  0.00           H  
ATOM   1951  CG  GLN   145      53.139  51.858 104.968  1.00  0.00           C  
ATOM   1952  HG2 GLN   145      53.305  51.620 106.018  1.00  0.00           H  
ATOM   1953  HG3 GLN   145      53.286  52.933 104.868  1.00  0.00           H  
ATOM   1954  CD  GLN   145      51.659  51.778 104.597  1.00  0.00           C  
ATOM   1955  OE1 GLN   145      51.257  50.875 103.839  1.00  0.00           O  
ATOM   1956  NE2 GLN   145      50.741  52.613 105.046  1.00  0.00           N  
ATOM   1957 HE21 GLN   145      49.802  52.323 104.815  1.00  0.00           H  
ATOM   1958 HE22 GLN   145      50.768  53.336 105.751  1.00  0.00           H  
ATOM   1959  C   GLN   145      53.574  52.785 102.165  1.00  0.00           C  
ATOM   1960  O   GLN   145      54.375  53.633 102.478  1.00  0.00           O  
ATOM   1961  N   GLN   146      52.466  53.051 101.497  1.00  0.00           N  
ATOM   1962  H   GLN   146      51.902  52.267 101.204  1.00  0.00           H  
ATOM   1963  CA  GLN   146      52.116  54.417 101.018  1.00  0.00           C  
ATOM   1964  HA  GLN   146      53.118  54.788 100.805  1.00  0.00           H  
ATOM   1965  CB  GLN   146      51.319  54.459  99.692  1.00  0.00           C  
ATOM   1966  HB2 GLN   146      50.451  53.800  99.657  1.00  0.00           H  
ATOM   1967  HB3 GLN   146      50.977  55.481  99.528  1.00  0.00           H  
ATOM   1968  CG  GLN   146      52.262  54.098  98.521  1.00  0.00           C  
ATOM   1969  HG2 GLN   146      53.032  54.866  98.582  1.00  0.00           H  
ATOM   1970  HG3 GLN   146      52.774  53.146  98.661  1.00  0.00           H  
ATOM   1971  CD  GLN   146      51.612  54.170  97.096  1.00  0.00           C  
ATOM   1972  OE1 GLN   146      50.398  54.133  96.862  1.00  0.00           O  
ATOM   1973  NE2 GLN   146      52.419  54.056  96.112  1.00  0.00           N  
ATOM   1974 HE21 GLN   146      53.415  53.918  96.204  1.00  0.00           H  
ATOM   1975 HE22 GLN   146      51.933  53.793  95.266  1.00  0.00           H  
ATOM   1976  C   GLN   146      51.391  55.368 101.966  1.00  0.00           C  
ATOM   1977  O   GLN   146      50.189  55.526 102.004  1.00  0.00           O  
ATOM   1978  N   GLN   147      52.190  55.938 102.869  1.00  0.00           N  
ATOM   1979  H   GLN   147      53.188  55.876 102.733  1.00  0.00           H  
ATOM   1980  CA  GLN   147      51.727  56.690 104.089  1.00  0.00           C  
ATOM   1981  HA  GLN   147      51.222  55.972 104.735  1.00  0.00           H  
ATOM   1982  CB  GLN   147      52.884  57.263 104.852  1.00  0.00           C  
ATOM   1983  HB2 GLN   147      53.612  57.750 104.203  1.00  0.00           H  
ATOM   1984  HB3 GLN   147      52.471  57.965 105.577  1.00  0.00           H  
ATOM   1985  CG  GLN   147      53.615  56.196 105.638  1.00  0.00           C  
ATOM   1986  HG2 GLN   147      52.943  55.761 106.378  1.00  0.00           H  
ATOM   1987  HG3 GLN   147      53.943  55.436 104.929  1.00  0.00           H  
ATOM   1988  CD  GLN   147      54.854  56.640 106.395  1.00  0.00           C  
ATOM   1989  OE1 GLN   147      55.663  55.804 106.711  1.00  0.00           O  
ATOM   1990  NE2 GLN   147      55.040  57.962 106.630  1.00  0.00           N  
ATOM   1991 HE21 GLN   147      54.659  58.655 106.003  1.00  0.00           H  
ATOM   1992 HE22 GLN   147      55.966  58.184 106.967  1.00  0.00           H  
ATOM   1993  C   GLN   147      50.653  57.718 103.681  1.00  0.00           C  
ATOM   1994  O   GLN   147      50.767  58.326 102.599  1.00  0.00           O  
ATOM   1995  N   SER   148      49.674  57.944 104.496  1.00  0.00           N  
ATOM   1996  H   SER   148      49.596  57.421 105.356  1.00  0.00           H  
ATOM   1997  CA  SER   148      48.760  59.056 104.381  1.00  0.00           C  
ATOM   1998  HA  SER   148      48.292  59.169 103.403  1.00  0.00           H  
ATOM   1999  CB  SER   148      47.592  58.723 105.330  1.00  0.00           C  
ATOM   2000  HB2 SER   148      47.987  58.704 106.345  1.00  0.00           H  
ATOM   2001  HB3 SER   148      46.915  59.575 105.392  1.00  0.00           H  
ATOM   2002  OG  SER   148      46.821  57.597 104.872  1.00  0.00           O  
ATOM   2003  HG  SER   148      47.344  56.839 104.603  1.00  0.00           H  
ATOM   2004  C   SER   148      49.400  60.415 104.754  1.00  0.00           C  
ATOM   2005  O   SER   148      50.495  60.489 105.184  1.00  0.00           O  
ATOM   2006  N   TYR   149      48.711  61.498 104.460  1.00  0.00           N  
ATOM   2007  H   TYR   149      47.770  61.436 104.098  1.00  0.00           H  
ATOM   2008  CA  TYR   149      49.239  62.828 104.728  1.00  0.00           C  
ATOM   2009  HA  TYR   149      49.982  63.097 103.977  1.00  0.00           H  
ATOM   2010  CB  TYR   149      48.079  63.850 104.485  1.00  0.00           C  
ATOM   2011  HB2 TYR   149      47.696  63.789 103.466  1.00  0.00           H  
ATOM   2012  HB3 TYR   149      47.287  63.526 105.161  1.00  0.00           H  
ATOM   2013  CG  TYR   149      48.295  65.302 104.799  1.00  0.00           C  
ATOM   2014  CD1 TYR   149      47.728  65.818 105.983  1.00  0.00           C  
ATOM   2015  HD1 TYR   149      47.339  65.149 106.737  1.00  0.00           H  
ATOM   2016  CE1 TYR   149      47.935  67.147 106.308  1.00  0.00           C  
ATOM   2017  HE1 TYR   149      47.458  67.604 107.162  1.00  0.00           H  
ATOM   2018  CZ  TYR   149      48.635  68.030 105.399  1.00  0.00           C  
ATOM   2019  OH  TYR   149      48.684  69.329 105.735  1.00  0.00           O  
ATOM   2020  HH  TYR   149      49.311  69.814 105.193  1.00  0.00           H  
ATOM   2021  CE2 TYR   149      49.115  67.539 104.204  1.00  0.00           C  
ATOM   2022  HE2 TYR   149      49.612  68.116 103.438  1.00  0.00           H  
ATOM   2023  CD2 TYR   149      48.980  66.186 103.902  1.00  0.00           C  
ATOM   2024  HD2 TYR   149      49.348  65.769 102.976  1.00  0.00           H  
ATOM   2025  C   TYR   149      49.815  63.069 106.138  1.00  0.00           C  
ATOM   2026  O   TYR   149      49.522  62.352 107.029  1.00  0.00           O  
ATOM   2027  N   ASN   150      50.660  64.052 106.218  1.00  0.00           N  
ATOM   2028  H   ASN   150      50.908  64.499 105.347  1.00  0.00           H  
ATOM   2029  CA  ASN   150      51.335  64.492 107.433  1.00  0.00           C  
ATOM   2030  HA  ASN   150      50.626  64.437 108.259  1.00  0.00           H  
ATOM   2031  CB  ASN   150      52.614  63.526 107.707  1.00  0.00           C  
ATOM   2032  HB2 ASN   150      52.390  62.460 107.653  1.00  0.00           H  
ATOM   2033  HB3 ASN   150      53.409  63.609 106.966  1.00  0.00           H  
ATOM   2034  CG  ASN   150      53.262  63.729 109.049  1.00  0.00           C  
ATOM   2035  OD1 ASN   150      54.358  64.275 109.218  1.00  0.00           O  
ATOM   2036  ND2 ASN   150      52.447  63.628 110.097  1.00  0.00           N  
ATOM   2037 HD21 ASN   150      52.964  63.543 110.961  1.00  0.00           H  
ATOM   2038 HD22 ASN   150      51.506  63.271 110.016  1.00  0.00           H  
ATOM   2039  C   ASN   150      51.734  65.958 107.360  1.00  0.00           C  
ATOM   2040  O   ASN   150      52.521  66.290 106.512  1.00  0.00           O  
ATOM   2041  N   PRO   151      51.214  66.823 108.286  1.00  0.00           N  
ATOM   2042  CD  PRO   151      50.398  66.577 109.511  1.00  0.00           C  
ATOM   2043  HD2 PRO   151      51.017  66.215 110.332  1.00  0.00           H  
ATOM   2044  HD3 PRO   151      49.597  65.865 109.318  1.00  0.00           H  
ATOM   2045  CG  PRO   151      49.791  67.962 109.858  1.00  0.00           C  
ATOM   2046  HG2 PRO   151      49.715  68.101 110.937  1.00  0.00           H  
ATOM   2047  HG3 PRO   151      48.796  68.048 109.421  1.00  0.00           H  
ATOM   2048  CB  PRO   151      50.684  69.017 109.296  1.00  0.00           C  
ATOM   2049  HB2 PRO   151      51.319  69.342 110.120  1.00  0.00           H  
ATOM   2050  HB3 PRO   151      50.154  69.936 109.045  1.00  0.00           H  
ATOM   2051  CA  PRO   151      51.454  68.233 108.219  1.00  0.00           C  
ATOM   2052  HA  PRO   151      50.990  68.634 107.319  1.00  0.00           H  
ATOM   2053  C   PRO   151      52.968  68.642 108.143  1.00  0.00           C  
ATOM   2054  O   PRO   151      53.759  68.267 108.967  1.00  0.00           O  
ATOM   2055  N   PRO   152      53.378  69.588 107.261  1.00  0.00           N  
ATOM   2056  CD  PRO   152      52.599  70.079 106.168  1.00  0.00           C  
ATOM   2057  HD2 PRO   152      52.140  71.043 106.391  1.00  0.00           H  
ATOM   2058  HD3 PRO   152      51.777  69.444 105.838  1.00  0.00           H  
ATOM   2059  CG  PRO   152      53.663  70.269 105.120  1.00  0.00           C  
ATOM   2060  HG2 PRO   152      53.304  71.082 104.489  1.00  0.00           H  
ATOM   2061  HG3 PRO   152      53.814  69.343 104.565  1.00  0.00           H  
ATOM   2062  CB  PRO   152      54.917  70.736 105.848  1.00  0.00           C  
ATOM   2063  HB2 PRO   152      54.991  71.821 105.920  1.00  0.00           H  
ATOM   2064  HB3 PRO   152      55.800  70.232 105.457  1.00  0.00           H  
ATOM   2065  CA  PRO   152      54.697  70.109 107.273  1.00  0.00           C  
ATOM   2066  HA  PRO   152      55.339  69.237 107.399  1.00  0.00           H  
ATOM   2067  C   PRO   152      54.878  71.142 108.420  1.00  0.00           C  
ATOM   2068  O   PRO   152      54.087  72.068 108.614  1.00  0.00           O  
ATOM   2069  N   GLN   153      55.917  71.014 109.196  1.00  0.00           N  
ATOM   2070  H   GLN   153      56.558  70.266 108.973  1.00  0.00           H  
ATOM   2071  CA  GLN   153      56.295  71.711 110.429  1.00  0.00           C  
ATOM   2072  HA  GLN   153      55.410  71.637 111.061  1.00  0.00           H  
ATOM   2073  CB  GLN   153      57.489  70.962 111.018  1.00  0.00           C  
ATOM   2074  HB2 GLN   153      58.343  70.984 110.342  1.00  0.00           H  
ATOM   2075  HB3 GLN   153      57.745  71.495 111.934  1.00  0.00           H  
ATOM   2076  CG  GLN   153      57.126  69.507 111.406  1.00  0.00           C  
ATOM   2077  HG2 GLN   153      56.166  69.565 111.919  1.00  0.00           H  
ATOM   2078  HG3 GLN   153      57.004  68.865 110.533  1.00  0.00           H  
ATOM   2079  CD  GLN   153      58.085  68.842 112.359  1.00  0.00           C  
ATOM   2080  OE1 GLN   153      58.841  69.566 113.051  1.00  0.00           O  
ATOM   2081  NE2 GLN   153      58.151  67.511 112.530  1.00  0.00           N  
ATOM   2082 HE21 GLN   153      57.453  66.889 112.148  1.00  0.00           H  
ATOM   2083 HE22 GLN   153      58.622  67.214 113.373  1.00  0.00           H  
ATOM   2084  C   GLN   153      56.469  73.234 110.342  1.00  0.00           C  
ATOM   2085  O   GLN   153      56.211  73.912 111.297  1.00  0.00           O  
ATOM   2086  N   GLY   154      57.226  73.648 109.308  1.00  0.00           N  
ATOM   2087  H   GLY   154      57.399  72.954 108.595  1.00  0.00           H  
ATOM   2088  CA  GLY   154      57.903  74.910 109.235  1.00  0.00           C  
ATOM   2089  HA2 GLY   154      58.376  75.111 110.196  1.00  0.00           H  
ATOM   2090  HA3 GLY   154      58.671  74.961 108.464  1.00  0.00           H  
ATOM   2091  C   GLY   154      56.942  76.065 108.944  1.00  0.00           C  
ATOM   2092  O   GLY   154      55.856  75.843 108.386  1.00  0.00           O  
ATOM   2093  N   TYR   155      57.339  77.284 109.279  1.00  0.00           N  
ATOM   2094  H   TYR   155      58.237  77.464 109.706  1.00  0.00           H  
ATOM   2095  CA  TYR   155      56.588  78.467 108.994  1.00  0.00           C  
ATOM   2096  HA  TYR   155      55.658  78.353 109.550  1.00  0.00           H  
ATOM   2097  CB  TYR   155      57.427  79.687 109.421  1.00  0.00           C  
ATOM   2098  HB2 TYR   155      58.444  79.534 109.061  1.00  0.00           H  
ATOM   2099  HB3 TYR   155      57.067  80.600 108.947  1.00  0.00           H  
ATOM   2100  CG  TYR   155      57.370  79.978 110.959  1.00  0.00           C  
ATOM   2101  CD1 TYR   155      58.359  79.447 111.829  1.00  0.00           C  
ATOM   2102  HD1 TYR   155      59.180  78.905 111.382  1.00  0.00           H  
ATOM   2103  CE1 TYR   155      58.128  79.563 113.202  1.00  0.00           C  
ATOM   2104  HE1 TYR   155      58.894  79.291 113.913  1.00  0.00           H  
ATOM   2105  CZ  TYR   155      57.003  80.181 113.797  1.00  0.00           C  
ATOM   2106  OH  TYR   155      56.885  80.189 115.133  1.00  0.00           O  
ATOM   2107  HH  TYR   155      56.027  80.565 115.343  1.00  0.00           H  
ATOM   2108  CE2 TYR   155      55.950  80.610 112.879  1.00  0.00           C  
ATOM   2109  HE2 TYR   155      55.053  81.040 113.299  1.00  0.00           H  
ATOM   2110  CD2 TYR   155      56.167  80.543 111.478  1.00  0.00           C  
ATOM   2111  HD2 TYR   155      55.326  80.845 110.872  1.00  0.00           H  
ATOM   2112  C   TYR   155      56.247  78.611 107.574  1.00  0.00           C  
ATOM   2113  O   TYR   155      57.078  78.409 106.677  1.00  0.00           O  
ATOM   2114  N   GLY   156      54.967  78.952 107.217  1.00  0.00           N  
ATOM   2115  H   GLY   156      54.877  79.020 106.214  1.00  0.00           H  
ATOM   2116  CA  GLY   156      53.851  79.245 108.138  1.00  0.00           C  
ATOM   2117  HA2 GLY   156      53.514  78.314 108.594  1.00  0.00           H  
ATOM   2118  HA3 GLY   156      54.202  79.853 108.972  1.00  0.00           H  
ATOM   2119  C   GLY   156      52.691  79.834 107.374  1.00  0.00           C  
ATOM   2120  O   GLY   156      52.364  79.334 106.310  1.00  0.00           O  
ATOM   2121  N   GLN   157      52.047  80.917 107.921  1.00  0.00           N  
ATOM   2122  H   GLN   157      52.218  81.105 108.898  1.00  0.00           H  
ATOM   2123  CA  GLN   157      51.063  81.818 107.258  1.00  0.00           C  
ATOM   2124  HA  GLN   157      51.095  81.717 106.173  1.00  0.00           H  
ATOM   2125  CB  GLN   157      49.649  81.379 107.696  1.00  0.00           C  
ATOM   2126  HB2 GLN   157      49.612  81.469 108.782  1.00  0.00           H  
ATOM   2127  HB3 GLN   157      48.951  82.019 107.158  1.00  0.00           H  
ATOM   2128  CG  GLN   157      49.402  79.947 107.310  1.00  0.00           C  
ATOM   2129  HG2 GLN   157      49.850  79.688 106.351  1.00  0.00           H  
ATOM   2130  HG3 GLN   157      49.808  79.242 108.035  1.00  0.00           H  
ATOM   2131  CD  GLN   157      47.869  79.588 107.299  1.00  0.00           C  
ATOM   2132  OE1 GLN   157      47.016  80.288 107.760  1.00  0.00           O  
ATOM   2133  NE2 GLN   157      47.466  78.376 106.856  1.00  0.00           N  
ATOM   2134 HE21 GLN   157      48.244  77.757 106.681  1.00  0.00           H  
ATOM   2135 HE22 GLN   157      46.533  78.034 107.039  1.00  0.00           H  
ATOM   2136  C   GLN   157      51.259  83.249 107.815  1.00  0.00           C  
ATOM   2137  O   GLN   157      51.356  83.449 109.041  1.00  0.00           O  
ATOM   2138  N   GLN   158      51.321  84.285 106.971  1.00  0.00           N  
ATOM   2139  H   GLN   158      51.537  85.203 107.333  1.00  0.00           H  
ATOM   2140  CA  GLN   158      50.907  84.302 105.523  1.00  0.00           C  
ATOM   2141  HA  GLN   158      50.269  83.425 105.416  1.00  0.00           H  
ATOM   2142  CB  GLN   158      50.034  85.576 105.226  1.00  0.00           C  
ATOM   2143  HB2 GLN   158      50.587  86.431 105.613  1.00  0.00           H  
ATOM   2144  HB3 GLN   158      49.830  85.743 104.169  1.00  0.00           H  
ATOM   2145  CG  GLN   158      48.765  85.577 106.022  1.00  0.00           C  
ATOM   2146  HG2 GLN   158      48.885  85.587 107.106  1.00  0.00           H  
ATOM   2147  HG3 GLN   158      48.221  86.480 105.744  1.00  0.00           H  
ATOM   2148  CD  GLN   158      47.655  84.534 105.571  1.00  0.00           C  
ATOM   2149  OE1 GLN   158      47.951  83.584 104.865  1.00  0.00           O  
ATOM   2150  NE2 GLN   158      46.444  84.713 105.979  1.00  0.00           N  
ATOM   2151 HE21 GLN   158      46.282  85.506 106.583  1.00  0.00           H  
ATOM   2152 HE22 GLN   158      45.663  84.121 105.735  1.00  0.00           H  
ATOM   2153  C   GLN   158      52.009  84.129 104.478  1.00  0.00           C  
ATOM   2154  O   GLN   158      52.692  85.066 104.185  1.00  0.00           O  
ATOM   2155  N   ASN   159      52.128  82.996 103.792  1.00  0.00           N  
ATOM   2156  H   ASN   159      51.437  82.294 104.012  1.00  0.00           H  
ATOM   2157  CA  ASN   159      52.774  82.878 102.414  1.00  0.00           C  
ATOM   2158  HA  ASN   159      53.862  82.850 102.482  1.00  0.00           H  
ATOM   2159  CB  ASN   159      52.327  81.514 101.721  1.00  0.00           C  
ATOM   2160  HB2 ASN   159      52.013  80.868 102.541  1.00  0.00           H  
ATOM   2161  HB3 ASN   159      51.377  81.713 101.225  1.00  0.00           H  
ATOM   2162  CG  ASN   159      53.440  80.803 100.938  1.00  0.00           C  
ATOM   2163  OD1 ASN   159      54.628  81.168 100.772  1.00  0.00           O  
ATOM   2164  ND2 ASN   159      53.096  79.636 100.424  1.00  0.00           N  
ATOM   2165 HD21 ASN   159      52.184  79.247 100.620  1.00  0.00           H  
ATOM   2166 HD22 ASN   159      53.703  79.130  99.795  1.00  0.00           H  
ATOM   2167  C   ASN   159      52.386  84.086 101.485  1.00  0.00           C  
ATOM   2168  O   ASN   159      51.250  84.595 101.668  1.00  0.00           O  
ATOM   2169  N   GLN   160      53.176  84.594 100.582  1.00  0.00           N  
ATOM   2170  H   GLN   160      52.851  85.423 100.106  1.00  0.00           H  
ATOM   2171  CA  GLN   160      54.544  84.220 100.213  1.00  0.00           C  
ATOM   2172  HA  GLN   160      54.626  83.219  99.790  1.00  0.00           H  
ATOM   2173  CB  GLN   160      54.913  85.169  98.994  1.00  0.00           C  
ATOM   2174  HB2 GLN   160      54.083  85.060  98.297  1.00  0.00           H  
ATOM   2175  HB3 GLN   160      54.834  86.204  99.329  1.00  0.00           H  
ATOM   2176  CG  GLN   160      56.200  84.891  98.279  1.00  0.00           C  
ATOM   2177  HG2 GLN   160      56.404  85.519  97.412  1.00  0.00           H  
ATOM   2178  HG3 GLN   160      56.997  85.025  99.010  1.00  0.00           H  
ATOM   2179  CD  GLN   160      56.378  83.450  97.784  1.00  0.00           C  
ATOM   2180  OE1 GLN   160      56.760  82.594  98.584  1.00  0.00           O  
ATOM   2181  NE2 GLN   160      56.157  83.132  96.542  1.00  0.00           N  
ATOM   2182 HE21 GLN   160      55.807  83.814  95.884  1.00  0.00           H  
ATOM   2183 HE22 GLN   160      56.173  82.183  96.199  1.00  0.00           H  
ATOM   2184  C   GLN   160      55.566  84.451 101.279  1.00  0.00           C  
ATOM   2185  O   GLN   160      55.436  85.497 101.941  1.00  0.00           O  
ATOM   2186  N   TYR   161      56.643  83.643 101.371  1.00  0.00           N  
ATOM   2187  H   TYR   161      56.720  82.931 100.659  1.00  0.00           H  
ATOM   2188  CA  TYR   161      57.859  83.684 102.156  1.00  0.00           C  
ATOM   2189  HA  TYR   161      57.899  84.589 102.762  1.00  0.00           H  
ATOM   2190  CB  TYR   161      57.894  82.466 102.988  1.00  0.00           C  
ATOM   2191  HB2 TYR   161      57.543  81.677 102.323  1.00  0.00           H  
ATOM   2192  HB3 TYR   161      58.880  82.360 103.442  1.00  0.00           H  
ATOM   2193  CG  TYR   161      56.909  82.583 104.145  1.00  0.00           C  
ATOM   2194  CD1 TYR   161      57.094  83.603 105.100  1.00  0.00           C  
ATOM   2195  HD1 TYR   161      57.927  84.277 104.969  1.00  0.00           H  
ATOM   2196  CE1 TYR   161      56.197  83.620 106.166  1.00  0.00           C  
ATOM   2197  HE1 TYR   161      56.197  84.315 106.992  1.00  0.00           H  
ATOM   2198  CZ  TYR   161      55.158  82.675 106.264  1.00  0.00           C  
ATOM   2199  OH  TYR   161      54.289  82.688 107.284  1.00  0.00           O  
ATOM   2200  HH  TYR   161      54.521  83.574 107.570  1.00  0.00           H  
ATOM   2201  CE2 TYR   161      55.059  81.637 105.342  1.00  0.00           C  
ATOM   2202  HE2 TYR   161      54.334  80.861 105.540  1.00  0.00           H  
ATOM   2203  CD2 TYR   161      55.888  81.643 104.253  1.00  0.00           C  
ATOM   2204  HD2 TYR   161      55.766  80.840 103.541  1.00  0.00           H  
ATOM   2205  C   TYR   161      59.238  83.642 101.341  1.00  0.00           C  
ATOM   2206  O   TYR   161      60.272  83.992 101.811  1.00  0.00           O  
ATOM   2207  N   ASN   162      59.215  83.348 100.041  1.00  0.00           N  
ATOM   2208  H   ASN   162      58.291  83.142  99.690  1.00  0.00           H  
ATOM   2209  CA  ASN   162      60.409  83.111  99.170  1.00  0.00           C  
ATOM   2210  HA  ASN   162      61.178  82.622  99.767  1.00  0.00           H  
ATOM   2211  CB  ASN   162      60.093  82.212  97.884  1.00  0.00           C  
ATOM   2212  HB2 ASN   162      59.521  82.851  97.211  1.00  0.00           H  
ATOM   2213  HB3 ASN   162      60.999  82.001  97.316  1.00  0.00           H  
ATOM   2214  CG  ASN   162      59.456  80.877  98.192  1.00  0.00           C  
ATOM   2215  OD1 ASN   162      59.381  80.426  99.307  1.00  0.00           O  
ATOM   2216  ND2 ASN   162      58.926  80.246  97.158  1.00  0.00           N  
ATOM   2217 HD21 ASN   162      58.300  79.529  97.496  1.00  0.00           H  
ATOM   2218 HD22 ASN   162      58.772  80.815  96.338  1.00  0.00           H  
ATOM   2219  C   ASN   162      61.016  84.417  98.675  1.00  0.00           C  
ATOM   2220  O   ASN   162      60.254  85.322  98.296  1.00  0.00           O  
ATOM   2221  N   SER   163      62.315  84.467  98.597  1.00  0.00           N  
ATOM   2222  H   SER   163      62.840  83.720  99.029  1.00  0.00           H  
ATOM   2223  CA  SER   163      63.081  85.756  98.443  1.00  0.00           C  
ATOM   2224  HA  SER   163      62.876  86.434  99.271  1.00  0.00           H  
ATOM   2225  CB  SER   163      64.573  85.447  98.475  1.00  0.00           C  
ATOM   2226  HB2 SER   163      64.829  84.929  99.399  1.00  0.00           H  
ATOM   2227  HB3 SER   163      64.836  84.789  97.647  1.00  0.00           H  
ATOM   2228  OG  SER   163      65.354  86.584  98.534  1.00  0.00           O  
ATOM   2229  HG  SER   163      65.885  86.624  99.332  1.00  0.00           H  
ATOM   2230  C   SER   163      62.639  86.542  97.213  1.00  0.00           C  
ATOM   2231  O   SER   163      62.348  86.019  96.125  1.00  0.00           O  
ATOM   2232  N   SER   164      62.476  87.868  97.383  1.00  0.00           N  
ATOM   2233  H   SER   164      62.917  88.259  98.203  1.00  0.00           H  
ATOM   2234  CA  SER   164      61.973  88.817  96.359  1.00  0.00           C  
ATOM   2235  HA  SER   164      61.656  89.760  96.806  1.00  0.00           H  
ATOM   2236  CB  SER   164      60.605  88.321  95.798  1.00  0.00           C  
ATOM   2237  HB2 SER   164      60.848  87.541  95.076  1.00  0.00           H  
ATOM   2238  HB3 SER   164      60.027  87.928  96.634  1.00  0.00           H  
ATOM   2239  OG  SER   164      60.048  89.407  95.172  1.00  0.00           O  
ATOM   2240  HG  SER   164      59.404  89.116  94.522  1.00  0.00           H  
ATOM   2241  C   SER   164      62.989  89.224  95.278  1.00  0.00           C  
ATOM   2242  O   SER   164      64.032  88.560  95.149  1.00  0.00           O  
ATOM   2243  N   SER   165      62.589  90.159  94.427  1.00  0.00           N  
ATOM   2244  H   SER   165      61.753  90.662  94.688  1.00  0.00           H  
ATOM   2245  CA  SER   165      63.056  90.438  93.085  1.00  0.00           C  
ATOM   2246  HA  SER   165      63.021  89.499  92.531  1.00  0.00           H  
ATOM   2247  CB  SER   165      62.104  91.460  92.356  1.00  0.00           C  
ATOM   2248  HB2 SER   165      61.055  91.185  92.465  1.00  0.00           H  
ATOM   2249  HB3 SER   165      62.071  92.393  92.918  1.00  0.00           H  
ATOM   2250  OG  SER   165      62.353  91.634  90.936  1.00  0.00           O  
ATOM   2251  HG  SER   165      62.060  90.822  90.515  1.00  0.00           H  
ATOM   2252  C   SER   165      64.495  90.931  93.058  1.00  0.00           C  
ATOM   2253  O   SER   165      64.881  91.820  93.879  1.00  0.00           O  
ATOM   2254  N   GLY   166      65.308  90.492  92.159  1.00  0.00           N  
ATOM   2255  H   GLY   166      65.027  89.759  91.524  1.00  0.00           H  
ATOM   2256  CA  GLY   166      66.675  90.990  91.924  1.00  0.00           C  
ATOM   2257  HA2 GLY   166      67.278  91.168  92.814  1.00  0.00           H  
ATOM   2258  HA3 GLY   166      67.340  90.387  91.306  1.00  0.00           H  
ATOM   2259  C   GLY   166      66.670  92.377  91.265  1.00  0.00           C  
ATOM   2260  O   GLY   166      65.667  92.660  90.595  1.00  0.00           O  
ATOM   2261  N   GLY   167      67.780  93.138  91.202  1.00  0.00           N  
ATOM   2262  H   GLY   167      68.534  92.870  91.818  1.00  0.00           H  
ATOM   2263  CA  GLY   167      67.743  94.366  90.450  1.00  0.00           C  
ATOM   2264  HA2 GLY   167      67.263  94.088  89.512  1.00  0.00           H  
ATOM   2265  HA3 GLY   167      67.110  95.139  90.887  1.00  0.00           H  
ATOM   2266  C   GLY   167      69.092  95.097  90.153  1.00  0.00           C  
ATOM   2267  O   GLY   167      70.116  94.428  89.947  1.00  0.00           O  
ATOM   2268  N   GLY   168      69.127  96.497  90.172  1.00  0.00           N  
ATOM   2269  H   GLY   168      68.363  97.038  90.551  1.00  0.00           H  
ATOM   2270  CA  GLY   168      70.310  97.260  89.882  1.00  0.00           C  
ATOM   2271  HA2 GLY   168      70.096  98.327  89.930  1.00  0.00           H  
ATOM   2272  HA3 GLY   168      71.083  96.994  90.603  1.00  0.00           H  
ATOM   2273  C   GLY   168      70.869  97.044  88.489  1.00  0.00           C  
ATOM   2274  O   GLY   168      70.224  96.492  87.593  1.00  0.00           O  
ATOM   2275  N   GLY   169      72.087  97.496  88.208  1.00  0.00           N  
ATOM   2276  H   GLY   169      72.456  97.200  87.316  1.00  0.00           H  
ATOM   2277  CA  GLY   169      72.853  98.433  88.995  1.00  0.00           C  
ATOM   2278  HA2 GLY   169      72.519  99.451  88.791  1.00  0.00           H  
ATOM   2279  HA3 GLY   169      72.818  98.186  90.056  1.00  0.00           H  
ATOM   2280  C   GLY   169      74.391  98.393  88.606  1.00  0.00           C  
ATOM   2281  O   GLY   169      74.846  97.444  87.975  1.00  0.00           O  
ATOM   2282  N   GLY   170      75.116  99.523  88.925  1.00  0.00           N  
ATOM   2283  H   GLY   170      74.588 100.273  89.348  1.00  0.00           H  
ATOM   2284  CA  GLY   170      76.552  99.692  88.720  1.00  0.00           C  
ATOM   2285  HA2 GLY   170      76.836  99.061  87.878  1.00  0.00           H  
ATOM   2286  HA3 GLY   170      76.720 100.754  88.545  1.00  0.00           H  
ATOM   2287  C   GLY   170      77.302  99.288  89.894  1.00  0.00           C  
ATOM   2288  O   GLY   170      76.789  98.964  90.945  1.00  0.00           O  
ATOM   2289  N   GLY   171      78.617  99.264  89.725  1.00  0.00           N  
ATOM   2290  H   GLY   171      79.105  99.003  90.570  1.00  0.00           H  
ATOM   2291  CA  GLY   171      79.404  99.502  88.492  1.00  0.00           C  
ATOM   2292  HA2 GLY   171      79.287 100.552  88.224  1.00  0.00           H  
ATOM   2293  HA3 GLY   171      80.469  99.540  88.720  1.00  0.00           H  
ATOM   2294  C   GLY   171      79.237  98.576  87.305  1.00  0.00           C  
ATOM   2295  O   GLY   171      78.877  97.427  87.459  1.00  0.00           O  
ATOM   2296  N   GLY   172      79.510  99.156  86.099  1.00  0.00           N  
ATOM   2297  H   GLY   172      79.477  98.564  85.282  1.00  0.00           H  
ATOM   2298  CA  GLY   172      79.780 100.608  85.764  1.00  0.00           C  
ATOM   2299  HA2 GLY   172      80.312 101.069  86.597  1.00  0.00           H  
ATOM   2300  HA3 GLY   172      80.490 100.812  84.962  1.00  0.00           H  
ATOM   2301  C   GLY   172      78.533 101.382  85.526  1.00  0.00           C  
ATOM   2302  O   GLY   172      77.521 101.214  86.232  1.00  0.00           O  
ATOM   2303  N   GLY   173      78.576 102.375  84.727  1.00  0.00           N  
ATOM   2304  H   GLY   173      79.433 102.568  84.229  1.00  0.00           H  
ATOM   2305  CA  GLY   173      77.470 103.401  84.444  1.00  0.00           C  
ATOM   2306  HA2 GLY   173      76.876 103.494  85.353  1.00  0.00           H  
ATOM   2307  HA3 GLY   173      77.918 104.353  84.158  1.00  0.00           H  
ATOM   2308  C   GLY   173      76.431 102.911  83.416  1.00  0.00           C  
ATOM   2309  O   GLY   173      76.571 101.772  82.956  1.00  0.00           O  
ATOM   2310  N   GLY   174      75.594 103.798  82.924  1.00  0.00           N  
ATOM   2311  H   GLY   174      74.850 103.462  82.329  1.00  0.00           H  
ATOM   2312  CA  GLY   174      75.470 105.256  83.206  1.00  0.00           C  
ATOM   2313  HA2 GLY   174      74.451 105.577  82.988  1.00  0.00           H  
ATOM   2314  HA3 GLY   174      75.778 105.440  84.235  1.00  0.00           H  
ATOM   2315  C   GLY   174      76.362 106.073  82.277  1.00  0.00           C  
ATOM   2316  O   GLY   174      77.491 105.682  81.968  1.00  0.00           O  
ATOM   2317  N   GLY   175      76.021 107.373  82.116  1.00  0.00           N  
ATOM   2318  H   GLY   175      75.201 107.829  82.489  1.00  0.00           H  
ATOM   2319  CA  GLY   175      76.882 108.331  81.442  1.00  0.00           C  
ATOM   2320  HA2 GLY   175      76.575 109.356  81.650  1.00  0.00           H  
ATOM   2321  HA3 GLY   175      77.895 108.272  81.842  1.00  0.00           H  
ATOM   2322  C   GLY   175      76.816 108.220  79.862  1.00  0.00           C  
ATOM   2323  O   GLY   175      77.133 109.189  79.170  1.00  0.00           O  
ATOM   2324  N   ASN   176      76.369 107.108  79.305  1.00  0.00           N  
ATOM   2325  H   ASN   176      76.592 106.279  79.836  1.00  0.00           H  
ATOM   2326  CA  ASN   176      76.207 107.047  77.830  1.00  0.00           C  
ATOM   2327  HA  ASN   176      77.147 107.404  77.408  1.00  0.00           H  
ATOM   2328  CB  ASN   176      76.081 105.600  77.374  1.00  0.00           C  
ATOM   2329  HB2 ASN   176      75.960 105.530  76.293  1.00  0.00           H  
ATOM   2330  HB3 ASN   176      77.013 105.064  77.554  1.00  0.00           H  
ATOM   2331  CG  ASN   176      74.912 104.883  78.071  1.00  0.00           C  
ATOM   2332  OD1 ASN   176      73.714 105.283  77.970  1.00  0.00           O  
ATOM   2333  ND2 ASN   176      75.240 103.957  78.898  1.00  0.00           N  
ATOM   2334 HD21 ASN   176      74.508 103.519  79.439  1.00  0.00           H  
ATOM   2335 HD22 ASN   176      76.220 103.863  79.123  1.00  0.00           H  
ATOM   2336  C   ASN   176      75.145 107.971  77.348  1.00  0.00           C  
ATOM   2337  O   ASN   176      74.171 108.176  78.056  1.00  0.00           O  
ATOM   2338  N   TYR   177      75.210 108.352  76.075  1.00  0.00           N  
ATOM   2339  H   TYR   177      75.970 108.032  75.492  1.00  0.00           H  
ATOM   2340  CA  TYR   177      74.208 109.200  75.438  1.00  0.00           C  
ATOM   2341  HA  TYR   177      73.854 109.953  76.143  1.00  0.00           H  
ATOM   2342  CB  TYR   177      74.912 109.903  74.273  1.00  0.00           C  
ATOM   2343  HB2 TYR   177      75.367 109.099  73.695  1.00  0.00           H  
ATOM   2344  HB3 TYR   177      74.254 110.504  73.645  1.00  0.00           H  
ATOM   2345  CG  TYR   177      75.982 110.849  74.697  1.00  0.00           C  
ATOM   2346  CD1 TYR   177      75.627 112.062  75.304  1.00  0.00           C  
ATOM   2347  HD1 TYR   177      74.564 112.243  75.365  1.00  0.00           H  
ATOM   2348  CE1 TYR   177      76.563 112.992  75.714  1.00  0.00           C  
ATOM   2349  HE1 TYR   177      76.113 113.910  76.061  1.00  0.00           H  
ATOM   2350  CZ  TYR   177      77.947 112.637  75.570  1.00  0.00           C  
ATOM   2351  OH  TYR   177      78.779 113.684  75.857  1.00  0.00           O  
ATOM   2352  HH  TYR   177      79.713 113.475  75.788  1.00  0.00           H  
ATOM   2353  CE2 TYR   177      78.378 111.391  75.070  1.00  0.00           C  
ATOM   2354  HE2 TYR   177      79.424 111.146  74.961  1.00  0.00           H  
ATOM   2355  CD2 TYR   177      77.374 110.459  74.689  1.00  0.00           C  
ATOM   2356  HD2 TYR   177      77.699 109.523  74.258  1.00  0.00           H  
ATOM   2357  C   TYR   177      72.948 108.423  75.006  1.00  0.00           C  
ATOM   2358  O   TYR   177      73.229 107.398  74.427  1.00  0.00           O  
ATOM   2359  N   GLY   178      71.733 108.840  75.338  1.00  0.00           N  
ATOM   2360  H   GLY   178      70.981 108.238  75.034  1.00  0.00           H  
ATOM   2361  CA  GLY   178      71.406 110.064  76.104  1.00  0.00           C  
ATOM   2362  HA2 GLY   178      70.410 109.992  76.542  1.00  0.00           H  
ATOM   2363  HA3 GLY   178      72.093 110.184  76.942  1.00  0.00           H  
ATOM   2364  C   GLY   178      71.483 111.364  75.243  1.00  0.00           C  
ATOM   2365  O   GLY   178      71.515 111.399  74.010  1.00  0.00           O  
ATOM   2366  N   GLN   179      71.487 112.524  75.904  1.00  0.00           N  
ATOM   2367  H   GLN   179      71.383 112.455  76.906  1.00  0.00           H  
ATOM   2368  CA  GLN   179      71.560 113.858  75.330  1.00  0.00           C  
ATOM   2369  HA  GLN   179      71.871 113.727  74.293  1.00  0.00           H  
ATOM   2370  CB  GLN   179      70.202 114.560  75.325  1.00  0.00           C  
ATOM   2371  HB2 GLN   179      69.709 114.496  76.295  1.00  0.00           H  
ATOM   2372  HB3 GLN   179      70.305 115.644  75.286  1.00  0.00           H  
ATOM   2373  CG  GLN   179      69.203 114.039  74.312  1.00  0.00           C  
ATOM   2374  HG2 GLN   179      69.190 112.949  74.276  1.00  0.00           H  
ATOM   2375  HG3 GLN   179      68.232 114.438  74.606  1.00  0.00           H  
ATOM   2376  CD  GLN   179      69.506 114.594  72.896  1.00  0.00           C  
ATOM   2377  OE1 GLN   179      70.614 114.823  72.515  1.00  0.00           O  
ATOM   2378  NE2 GLN   179      68.497 114.907  72.068  1.00  0.00           N  
ATOM   2379 HE21 GLN   179      67.535 114.722  72.311  1.00  0.00           H  
ATOM   2380 HE22 GLN   179      68.775 115.291  71.176  1.00  0.00           H  
ATOM   2381  C   GLN   179      72.651 114.638  76.138  1.00  0.00           C  
ATOM   2382  O   GLN   179      72.914 114.363  77.326  1.00  0.00           O  
ATOM   2383  N   ASP   180      73.345 115.616  75.483  1.00  0.00           N  
ATOM   2384  H   ASP   180      73.859 116.244  76.084  1.00  0.00           H  
ATOM   2385  CA  ASP   180      73.132 116.100  74.137  1.00  0.00           C  
ATOM   2386  HA  ASP   180      72.093 115.942  73.848  1.00  0.00           H  
ATOM   2387  CB  ASP   180      73.389 117.650  74.108  1.00  0.00           C  
ATOM   2388  HB2 ASP   180      72.819 118.199  74.857  1.00  0.00           H  
ATOM   2389  HB3 ASP   180      74.447 117.855  74.266  1.00  0.00           H  
ATOM   2390  CG  ASP   180      73.009 118.329  72.767  1.00  0.00           C  
ATOM   2391  OD1 ASP   180      73.210 119.554  72.643  1.00  0.00           O  
ATOM   2392  OD2 ASP   180      72.549 117.714  71.750  1.00  0.00           O  
ATOM   2393  C   ASP   180      73.958 115.388  72.991  1.00  0.00           C  
ATOM   2394  O   ASP   180      75.185 115.451  72.989  1.00  0.00           O  
ATOM   2395  N   GLN   181      73.297 114.673  72.093  1.00  0.00           N  
ATOM   2396  H   GLN   181      72.299 114.832  72.083  1.00  0.00           H  
ATOM   2397  CA  GLN   181      73.912 113.719  71.096  1.00  0.00           C  
ATOM   2398  HA  GLN   181      74.779 114.254  70.707  1.00  0.00           H  
ATOM   2399  CB  GLN   181      74.336 112.401  71.819  1.00  0.00           C  
ATOM   2400  HB2 GLN   181      74.784 112.703  72.766  1.00  0.00           H  
ATOM   2401  HB3 GLN   181      73.412 111.883  72.074  1.00  0.00           H  
ATOM   2402  CG  GLN   181      75.187 111.305  71.074  1.00  0.00           C  
ATOM   2403  HG2 GLN   181      75.162 110.353  71.605  1.00  0.00           H  
ATOM   2404  HG3 GLN   181      74.781 111.075  70.089  1.00  0.00           H  
ATOM   2405  CD  GLN   181      76.623 111.692  70.890  1.00  0.00           C  
ATOM   2406  OE1 GLN   181      76.935 112.843  70.498  1.00  0.00           O  
ATOM   2407  NE2 GLN   181      77.558 110.850  71.194  1.00  0.00           N  
ATOM   2408 HE21 GLN   181      77.300 109.900  71.419  1.00  0.00           H  
ATOM   2409 HE22 GLN   181      78.483 111.230  71.341  1.00  0.00           H  
ATOM   2410  C   GLN   181      72.965 113.498  69.912  1.00  0.00           C  
ATOM   2411  O   GLN   181      73.337 112.930  68.887  1.00  0.00           O  
ATOM   2412  N   SER   182      71.692 113.887  69.982  1.00  0.00           N  
ATOM   2413  H   SER   182      71.283 114.420  70.736  1.00  0.00           H  
ATOM   2414  CA  SER   182      70.641 113.905  68.885  1.00  0.00           C  
ATOM   2415  HA  SER   182      71.014 113.565  67.919  1.00  0.00           H  
ATOM   2416  CB  SER   182      69.528 112.966  69.287  1.00  0.00           C  
ATOM   2417  HB2 SER   182      70.009 111.992  69.201  1.00  0.00           H  
ATOM   2418  HB3 SER   182      69.233 113.123  70.324  1.00  0.00           H  
ATOM   2419  OG  SER   182      68.455 112.983  68.437  1.00  0.00           O  
ATOM   2420  HG  SER   182      67.910 112.234  68.687  1.00  0.00           H  
ATOM   2421  C   SER   182      70.052 115.323  68.736  1.00  0.00           C  
ATOM   2422  O   SER   182      69.719 115.875  69.765  1.00  0.00           O  
ATOM   2423  N   SER   183      70.043 115.898  67.532  1.00  0.00           N  
ATOM   2424  H   SER   183      69.475 116.724  67.408  1.00  0.00           H  
ATOM   2425  CA  SER   183      70.787 115.502  66.363  1.00  0.00           C  
ATOM   2426  HA  SER   183      70.490 114.473  66.162  1.00  0.00           H  
ATOM   2427  CB  SER   183      70.392 116.320  65.102  1.00  0.00           C  
ATOM   2428  HB2 SER   183      70.810 115.730  64.286  1.00  0.00           H  
ATOM   2429  HB3 SER   183      69.305 116.299  65.034  1.00  0.00           H  
ATOM   2430  OG  SER   183      71.029 117.564  65.167  1.00  0.00           O  
ATOM   2431  HG  SER   183      70.385 118.158  65.558  1.00  0.00           H  
ATOM   2432  C   SER   183      72.339 115.648  66.601  1.00  0.00           C  
ATOM   2433  O   SER   183      72.811 116.343  67.525  1.00  0.00           O  
ATOM   2434  N   MET   184      73.074 114.958  65.763  1.00  0.00           N  
ATOM   2435  H   MET   184      72.563 114.482  65.033  1.00  0.00           H  
ATOM   2436  CA  MET   184      74.522 114.784  65.914  1.00  0.00           C  
ATOM   2437  HA  MET   184      74.680 114.491  66.952  1.00  0.00           H  
ATOM   2438  CB  MET   184      74.914 113.701  64.965  1.00  0.00           C  
ATOM   2439  HB2 MET   184      74.411 112.782  65.264  1.00  0.00           H  
ATOM   2440  HB3 MET   184      74.572 113.898  63.949  1.00  0.00           H  
ATOM   2441  CG  MET   184      76.378 113.432  64.855  1.00  0.00           C  
ATOM   2442  HG2 MET   184      76.581 112.419  64.507  1.00  0.00           H  
ATOM   2443  HG3 MET   184      76.714 114.133  64.091  1.00  0.00           H  
ATOM   2444  SD  MET   184      77.260 113.470  66.466  1.00  0.00           S  
ATOM   2445  CE  MET   184      76.980 111.888  67.153  1.00  0.00           C  
ATOM   2446  HE1 MET   184      77.239 111.903  68.212  1.00  0.00           H  
ATOM   2447  HE2 MET   184      75.905 111.734  67.061  1.00  0.00           H  
ATOM   2448  HE3 MET   184      77.542 111.192  66.530  1.00  0.00           H  
ATOM   2449  C   MET   184      75.238 116.153  65.648  1.00  0.00           C  
ATOM   2450  O   MET   184      74.831 116.872  64.682  1.00  0.00           O  
ATOM   2451  N   SER   185      76.306 116.495  66.406  1.00  0.00           N  
ATOM   2452  H   SER   185      76.526 115.829  67.132  1.00  0.00           H  
ATOM   2453  CA  SER   185      77.276 117.576  66.113  1.00  0.00           C  
ATOM   2454  HA  SER   185      76.656 118.459  66.264  1.00  0.00           H  
ATOM   2455  CB  SER   185      78.359 117.759  67.088  1.00  0.00           C  
ATOM   2456  HB2 SER   185      78.857 118.714  66.920  1.00  0.00           H  
ATOM   2457  HB3 SER   185      77.855 117.736  68.054  1.00  0.00           H  
ATOM   2458  OG  SER   185      79.240 116.631  66.907  1.00  0.00           O  
ATOM   2459  HG  SER   185      80.012 116.674  67.476  1.00  0.00           H  
ATOM   2460  C   SER   185      77.755 117.663  64.638  1.00  0.00           C  
ATOM   2461  O   SER   185      78.133 116.675  64.049  1.00  0.00           O  
ATOM   2462  N   SER   186      77.733 118.852  64.033  1.00  0.00           N  
ATOM   2463  H   SER   186      77.396 119.684  64.496  1.00  0.00           H  
ATOM   2464  CA  SER   186      78.478 119.294  62.852  1.00  0.00           C  
ATOM   2465  HA  SER   186      78.124 118.749  61.977  1.00  0.00           H  
ATOM   2466  CB  SER   186      78.163 120.740  62.530  1.00  0.00           C  
ATOM   2467  HB2 SER   186      78.455 121.022  61.518  1.00  0.00           H  
ATOM   2468  HB3 SER   186      77.075 120.809  62.549  1.00  0.00           H  
ATOM   2469  OG  SER   186      78.605 121.664  63.459  1.00  0.00           O  
ATOM   2470  HG  SER   186      78.881 122.494  63.064  1.00  0.00           H  
ATOM   2471  C   SER   186      80.029 119.014  62.804  1.00  0.00           C  
ATOM   2472  O   SER   186      80.640 118.898  63.823  1.00  0.00           O  
ATOM   2473  N   GLY   187      80.711 119.054  61.622  1.00  0.00           N  
ATOM   2474  H   GLY   187      81.718 118.998  61.673  1.00  0.00           H  
ATOM   2475  CA  GLY   187      80.175 118.976  60.273  1.00  0.00           C  
ATOM   2476  HA2 GLY   187      79.884 117.931  60.168  1.00  0.00           H  
ATOM   2477  HA3 GLY   187      79.296 119.606  60.142  1.00  0.00           H  
ATOM   2478  C   GLY   187      81.223 119.423  59.230  1.00  0.00           C  
ATOM   2479  O   GLY   187      82.274 118.782  59.153  1.00  0.00           O  
ATOM   2480  N   GLY   188      80.933 120.460  58.447  1.00  0.00           N  
ATOM   2481  H   GLY   188      80.114 121.005  58.673  1.00  0.00           H  
ATOM   2482  CA  GLY   188      81.596 120.814  57.226  1.00  0.00           C  
ATOM   2483  HA2 GLY   188      81.018 121.551  56.668  1.00  0.00           H  
ATOM   2484  HA3 GLY   188      82.605 121.094  57.527  1.00  0.00           H  
ATOM   2485  C   GLY   188      81.690 119.643  56.232  1.00  0.00           C  
ATOM   2486  O   GLY   188      81.001 118.694  56.327  1.00  0.00           O  
ATOM   2487  N   GLY   189      82.616 119.736  55.277  1.00  0.00           N  
ATOM   2488  H   GLY   189      82.725 118.949  54.653  1.00  0.00           H  
ATOM   2489  CA  GLY   189      83.508 120.915  55.005  1.00  0.00           C  
ATOM   2490  HA2 GLY   189      83.721 120.924  53.936  1.00  0.00           H  
ATOM   2491  HA3 GLY   189      83.042 121.872  55.240  1.00  0.00           H  
ATOM   2492  C   GLY   189      84.876 120.889  55.701  1.00  0.00           C  
ATOM   2493  O   GLY   189      85.004 120.183  56.690  1.00  0.00           O  
ATOM   2494  N   SER   190      85.933 121.417  55.157  1.00  0.00           N  
ATOM   2495  H   SER   190      85.867 121.794  54.222  1.00  0.00           H  
ATOM   2496  CA  SER   190      87.260 121.584  55.747  1.00  0.00           C  
ATOM   2497  HA  SER   190      87.624 120.592  56.012  1.00  0.00           H  
ATOM   2498  CB  SER   190      88.230 122.217  54.656  1.00  0.00           C  
ATOM   2499  HB2 SER   190      87.898 123.248  54.537  1.00  0.00           H  
ATOM   2500  HB3 SER   190      89.224 122.064  55.078  1.00  0.00           H  
ATOM   2501  OG  SER   190      88.224 121.601  53.428  1.00  0.00           O  
ATOM   2502  HG  SER   190      87.572 122.061  52.894  1.00  0.00           H  
ATOM   2503  C   SER   190      87.223 122.431  57.010  1.00  0.00           C  
ATOM   2504  O   SER   190      86.689 123.539  56.940  1.00  0.00           O  
ATOM   2505  N   GLY   191      87.866 122.033  58.118  1.00  0.00           N  
ATOM   2506  H   GLY   191      87.877 122.680  58.893  1.00  0.00           H  
ATOM   2507  CA  GLY   191      88.390 120.673  58.450  1.00  0.00           C  
ATOM   2508  HA2 GLY   191      88.692 120.641  59.497  1.00  0.00           H  
ATOM   2509  HA3 GLY   191      87.646 119.956  58.104  1.00  0.00           H  
ATOM   2510  C   GLY   191      89.726 120.415  57.816  1.00  0.00           C  
ATOM   2511  O   GLY   191      90.463 121.371  57.457  1.00  0.00           O  
ATOM   2512  N   GLY   192      90.065 119.120  57.618  1.00  0.00           N  
ATOM   2513  H   GLY   192      89.410 118.447  57.990  1.00  0.00           H  
ATOM   2514  CA  GLY   192      91.196 118.582  56.900  1.00  0.00           C  
ATOM   2515  HA2 GLY   192      92.033 118.822  57.556  1.00  0.00           H  
ATOM   2516  HA3 GLY   192      91.068 117.500  56.936  1.00  0.00           H  
ATOM   2517  C   GLY   192      91.336 119.237  55.462  1.00  0.00           C  
ATOM   2518  O   GLY   192      90.423 119.311  54.708  1.00  0.00           O  
ATOM   2519  N   GLY   193      92.594 119.582  55.092  1.00  0.00           N  
ATOM   2520  H   GLY   193      93.249 119.260  55.790  1.00  0.00           H  
ATOM   2521  CA  GLY   193      93.039 120.295  53.883  1.00  0.00           C  
ATOM   2522  HA2 GLY   193      94.122 120.386  53.967  1.00  0.00           H  
ATOM   2523  HA3 GLY   193      92.881 119.766  52.943  1.00  0.00           H  
ATOM   2524  C   GLY   193      92.523 121.698  53.714  1.00  0.00           C  
ATOM   2525  O   GLY   193      92.306 122.508  54.672  1.00  0.00           O  
ATOM   2526  N   TYR   194      92.229 122.071  52.447  1.00  0.00           N  
ATOM   2527  H   TYR   194      92.264 121.349  51.741  1.00  0.00           H  
ATOM   2528  CA  TYR   194      91.852 123.432  52.071  1.00  0.00           C  
ATOM   2529  HA  TYR   194      91.395 123.907  52.940  1.00  0.00           H  
ATOM   2530  CB  TYR   194      93.125 124.217  51.560  1.00  0.00           C  
ATOM   2531  HB2 TYR   194      93.587 123.668  50.740  1.00  0.00           H  
ATOM   2532  HB3 TYR   194      92.696 125.107  51.100  1.00  0.00           H  
ATOM   2533  CG  TYR   194      94.155 124.567  52.614  1.00  0.00           C  
ATOM   2534  CD1 TYR   194      93.867 125.551  53.559  1.00  0.00           C  
ATOM   2535  HD1 TYR   194      92.867 125.918  53.738  1.00  0.00           H  
ATOM   2536  CE1 TYR   194      94.857 126.051  54.401  1.00  0.00           C  
ATOM   2537  HE1 TYR   194      94.716 126.798  55.168  1.00  0.00           H  
ATOM   2538  CZ  TYR   194      96.129 125.541  54.259  1.00  0.00           C  
ATOM   2539  OH  TYR   194      97.137 126.069  55.022  1.00  0.00           O  
ATOM   2540  HH  TYR   194      96.987 126.908  55.464  1.00  0.00           H  
ATOM   2541  CE2 TYR   194      96.493 124.624  53.271  1.00  0.00           C  
ATOM   2542  HE2 TYR   194      97.515 124.277  53.230  1.00  0.00           H  
ATOM   2543  CD2 TYR   194      95.475 124.078  52.480  1.00  0.00           C  
ATOM   2544  HD2 TYR   194      95.752 123.342  51.740  1.00  0.00           H  
ATOM   2545  C   TYR   194      90.784 123.466  50.975  1.00  0.00           C  
ATOM   2546  O   TYR   194      90.281 122.417  50.600  1.00  0.00           O  
ATOM   2547  N   GLY   195      90.193 124.624  50.564  1.00  0.00           N  
ATOM   2548  H   GLY   195      89.565 124.494  49.783  1.00  0.00           H  
ATOM   2549  CA  GLY   195      90.064 125.857  51.403  1.00  0.00           C  
ATOM   2550  HA2 GLY   195      91.028 126.223  51.757  1.00  0.00           H  
ATOM   2551  HA3 GLY   195      89.500 126.659  50.925  1.00  0.00           H  
ATOM   2552  C   GLY   195      89.122 125.639  52.599  1.00  0.00           C  
ATOM   2553  O   GLY   195      88.274 124.727  52.512  1.00  0.00           O  
ATOM   2554  N   ASN   196      89.266 126.365  53.724  1.00  0.00           N  
ATOM   2555  H   ASN   196      90.025 127.032  53.728  1.00  0.00           H  
ATOM   2556  CA  ASN   196      88.457 126.271  54.966  1.00  0.00           C  
ATOM   2557  HA  ASN   196      88.437 125.229  55.285  1.00  0.00           H  
ATOM   2558  CB  ASN   196      89.288 127.048  56.046  1.00  0.00           C  
ATOM   2559  HB2 ASN   196      90.340 126.912  55.798  1.00  0.00           H  
ATOM   2560  HB3 ASN   196      89.320 128.113  55.819  1.00  0.00           H  
ATOM   2561  CG  ASN   196      89.052 126.648  57.490  1.00  0.00           C  
ATOM   2562  OD1 ASN   196      88.002 126.282  57.914  1.00  0.00           O  
ATOM   2563  ND2 ASN   196      90.082 126.878  58.271  1.00  0.00           N  
ATOM   2564 HD21 ASN   196      89.968 126.990  59.268  1.00  0.00           H  
ATOM   2565 HD22 ASN   196      91.043 126.871  57.960  1.00  0.00           H  
ATOM   2566  C   ASN   196      87.001 126.741  54.842  1.00  0.00           C  
ATOM   2567  O   ASN   196      86.649 127.616  54.117  1.00  0.00           O  
ATOM   2568  N   GLN   197      86.147 126.113  55.593  1.00  0.00           N  
ATOM   2569  H   GLN   197      86.520 125.376  56.175  1.00  0.00           H  
ATOM   2570  CA  GLN   197      84.674 126.217  55.323  1.00  0.00           C  
ATOM   2571  HA  GLN   197      84.536 126.943  54.521  1.00  0.00           H  
ATOM   2572  CB  GLN   197      84.229 124.887  54.737  1.00  0.00           C  
ATOM   2573  HB2 GLN   197      84.490 124.070  55.410  1.00  0.00           H  
ATOM   2574  HB3 GLN   197      83.157 124.968  54.556  1.00  0.00           H  
ATOM   2575  CG  GLN   197      84.910 124.474  53.428  1.00  0.00           C  
ATOM   2576  HG2 GLN   197      85.948 124.217  53.643  1.00  0.00           H  
ATOM   2577  HG3 GLN   197      84.455 123.517  53.173  1.00  0.00           H  
ATOM   2578  CD  GLN   197      84.778 125.372  52.181  1.00  0.00           C  
ATOM   2579  OE1 GLN   197      83.714 125.882  51.846  1.00  0.00           O  
ATOM   2580  NE2 GLN   197      85.743 125.557  51.331  1.00  0.00           N  
ATOM   2581 HE21 GLN   197      86.613 125.073  51.504  1.00  0.00           H  
ATOM   2582 HE22 GLN   197      85.611 126.112  50.498  1.00  0.00           H  
ATOM   2583  C   GLN   197      83.839 126.650  56.506  1.00  0.00           C  
ATOM   2584  O   GLN   197      82.608 126.727  56.493  1.00  0.00           O  
ATOM   2585  N   ASP   198      84.521 126.903  57.623  1.00  0.00           N  
ATOM   2586  H   ASP   198      85.517 126.753  57.687  1.00  0.00           H  
ATOM   2587  CA  ASP   198      84.004 127.745  58.707  1.00  0.00           C  
ATOM   2588  HA  ASP   198      83.094 127.294  59.102  1.00  0.00           H  
ATOM   2589  CB  ASP   198      85.013 127.991  59.843  1.00  0.00           C  
ATOM   2590  HB2 ASP   198      85.854 128.584  59.483  1.00  0.00           H  
ATOM   2591  HB3 ASP   198      84.434 128.492  60.618  1.00  0.00           H  
ATOM   2592  CG  ASP   198      85.617 126.730  60.514  1.00  0.00           C  
ATOM   2593  OD1 ASP   198      86.569 126.943  61.317  1.00  0.00           O  
ATOM   2594  OD2 ASP   198      85.196 125.572  60.285  1.00  0.00           O  
ATOM   2595  C   ASP   198      83.527 129.096  58.070  1.00  0.00           C  
ATOM   2596  O   ASP   198      84.193 129.734  57.251  1.00  0.00           O  
ATOM   2597  N   GLN   199      82.369 129.532  58.538  1.00  0.00           N  
ATOM   2598  H   GLN   199      81.954 128.835  59.140  1.00  0.00           H  
ATOM   2599  CA  GLN   199      81.483 130.528  57.913  1.00  0.00           C  
ATOM   2600  HA  GLN   199      81.328 130.100  56.923  1.00  0.00           H  
ATOM   2601  CB  GLN   199      80.141 130.632  58.697  1.00  0.00           C  
ATOM   2602  HB2 GLN   199      80.340 130.720  59.765  1.00  0.00           H  
ATOM   2603  HB3 GLN   199      79.604 131.544  58.437  1.00  0.00           H  
ATOM   2604  CG  GLN   199      79.248 129.366  58.492  1.00  0.00           C  
ATOM   2605  HG2 GLN   199      79.862 128.466  58.495  1.00  0.00           H  
ATOM   2606  HG3 GLN   199      78.539 129.148  59.291  1.00  0.00           H  
ATOM   2607  CD  GLN   199      78.586 129.446  57.113  1.00  0.00           C  
ATOM   2608  OE1 GLN   199      78.372 130.441  56.487  1.00  0.00           O  
ATOM   2609  NE2 GLN   199      78.017 128.401  56.669  1.00  0.00           N  
ATOM   2610 HE21 GLN   199      78.055 127.483  57.088  1.00  0.00           H  
ATOM   2611 HE22 GLN   199      77.754 128.317  55.698  1.00  0.00           H  
ATOM   2612  C   GLN   199      82.198 131.878  57.782  1.00  0.00           C  
ATOM   2613  O   GLN   199      82.835 132.318  58.785  1.00  0.00           O  
ATOM   2614  N   SER   200      82.102 132.605  56.669  1.00  0.00           N  
ATOM   2615  H   SER   200      82.464 133.548  56.687  1.00  0.00           H  
ATOM   2616  CA  SER   200      81.372 132.329  55.455  1.00  0.00           C  
ATOM   2617  HA  SER   200      80.605 131.566  55.594  1.00  0.00           H  
ATOM   2618  CB  SER   200      80.614 133.658  55.043  1.00  0.00           C  
ATOM   2619  HB2 SER   200      81.393 134.386  54.816  1.00  0.00           H  
ATOM   2620  HB3 SER   200      79.993 133.537  54.155  1.00  0.00           H  
ATOM   2621  OG  SER   200      79.702 134.044  56.109  1.00  0.00           O  
ATOM   2622  HG  SER   200      79.568 134.986  55.977  1.00  0.00           H  
ATOM   2623  C   SER   200      82.186 131.738  54.321  1.00  0.00           C  
ATOM   2624  O   SER   200      81.760 131.836  53.175  1.00  0.00           O  
ATOM   2625  N   GLY   201      83.457 131.172  54.532  1.00  0.00           N  
ATOM   2626  H   GLY   201      83.817 131.105  55.473  1.00  0.00           H  
ATOM   2627  CA  GLY   201      84.379 130.639  53.520  1.00  0.00           C  
ATOM   2628  HA2 GLY   201      84.560 131.362  52.724  1.00  0.00           H  
ATOM   2629  HA3 GLY   201      85.352 130.435  53.967  1.00  0.00           H  
ATOM   2630  C   GLY   201      83.869 129.290  52.917  1.00  0.00           C  
ATOM   2631  O   GLY   201      82.876 128.732  53.386  1.00  0.00           O  
ATOM   2632  N   GLY   202      84.564 128.665  51.906  1.00  0.00           N  
ATOM   2633  H   GLY   202      84.260 127.723  51.705  1.00  0.00           H  
ATOM   2634  CA  GLY   202      85.782 129.179  51.184  1.00  0.00           C  
ATOM   2635  HA2 GLY   202      86.403 129.461  52.034  1.00  0.00           H  
ATOM   2636  HA3 GLY   202      86.378 128.398  50.713  1.00  0.00           H  
ATOM   2637  C   GLY   202      85.480 130.314  50.168  1.00  0.00           C  
ATOM   2638  O   GLY   202      84.549 131.096  50.263  1.00  0.00           O  
ATOM   2639  N   GLY   203      86.323 130.599  49.210  1.00  0.00           N  
ATOM   2640  H   GLY   203      85.977 131.294  48.564  1.00  0.00           H  
ATOM   2641  CA  GLY   203      87.661 130.041  48.951  1.00  0.00           C  
ATOM   2642  HA2 GLY   203      87.656 129.040  48.520  1.00  0.00           H  
ATOM   2643  HA3 GLY   203      88.014 130.623  48.099  1.00  0.00           H  
ATOM   2644  C   GLY   203      88.740 130.307  50.047  1.00  0.00           C  
ATOM   2645  O   GLY   203      88.420 130.747  51.134  1.00  0.00           O  
ATOM   2646  N   GLY   204      89.993 129.926  49.771  1.00  0.00           N  
ATOM   2647  H   GLY   204      90.229 129.465  48.903  1.00  0.00           H  
ATOM   2648  CA  GLY   204      91.164 130.281  50.627  1.00  0.00           C  
ATOM   2649  HA2 GLY   204      92.059 130.256  50.006  1.00  0.00           H  
ATOM   2650  HA3 GLY   204      91.099 131.309  50.985  1.00  0.00           H  
ATOM   2651  C   GLY   204      91.377 129.497  51.873  1.00  0.00           C  
ATOM   2652  O   GLY   204      90.538 128.693  52.308  1.00  0.00           O  
ATOM   2653  N   SER   205      92.502 129.797  52.574  1.00  0.00           N  
ATOM   2654  H   SER   205      92.542 129.194  53.383  1.00  0.00           H  
ATOM   2655  CA  SER   205      93.688 130.694  52.301  1.00  0.00           C  
ATOM   2656  HA  SER   205      93.730 130.958  51.245  1.00  0.00           H  
ATOM   2657  CB  SER   205      93.790 131.945  53.172  1.00  0.00           C  
ATOM   2658  HB2 SER   205      93.974 131.695  54.216  1.00  0.00           H  
ATOM   2659  HB3 SER   205      94.582 132.536  52.711  1.00  0.00           H  
ATOM   2660  OG  SER   205      92.567 132.661  53.200  1.00  0.00           O  
ATOM   2661  HG  SER   205      92.389 133.044  52.338  1.00  0.00           H  
ATOM   2662  C   SER   205      95.004 129.957  52.716  1.00  0.00           C  
ATOM   2663  O   SER   205      94.933 128.991  53.488  1.00  0.00           O  
ATOM   2664  N   GLY   206      96.219 130.416  52.275  1.00  0.00           N  
ATOM   2665  H   GLY   206      96.203 131.269  51.734  1.00  0.00           H  
ATOM   2666  CA  GLY   206      97.596 129.840  52.600  1.00  0.00           C  
ATOM   2667  HA2 GLY   206      97.478 128.808  52.270  1.00  0.00           H  
ATOM   2668  HA3 GLY   206      98.418 130.366  52.114  1.00  0.00           H  
ATOM   2669  C   GLY   206      97.923 129.780  54.132  1.00  0.00           C  
ATOM   2670  O   GLY   206      97.490 130.568  55.020  1.00  0.00           O  
ATOM   2671  N   GLY   207      98.758 128.803  54.503  1.00  0.00           N  
ATOM   2672  H   GLY   207      98.889 128.825  55.504  1.00  0.00           H  
ATOM   2673  CA  GLY   207      99.636 127.949  53.708  1.00  0.00           C  
ATOM   2674  HA2 GLY   207      99.779 127.062  54.324  1.00  0.00           H  
ATOM   2675  HA3 GLY   207      99.110 127.516  52.858  1.00  0.00           H  
ATOM   2676  C   GLY   207     100.986 128.602  53.325  1.00  0.00           C  
ATOM   2677  O   GLY   207     100.969 129.760  52.870  1.00  0.00           O  
ATOM   2678  N   TYR   208     102.087 127.852  53.404  1.00  0.00           N  
ATOM   2679  H   TYR   208     102.028 126.919  53.787  1.00  0.00           H  
ATOM   2680  CA  TYR   208     103.400 128.263  52.960  1.00  0.00           C  
ATOM   2681  HA  TYR   208     103.516 129.318  53.210  1.00  0.00           H  
ATOM   2682  CB  TYR   208     104.477 127.507  53.738  1.00  0.00           C  
ATOM   2683  HB2 TYR   208     104.148 127.341  54.764  1.00  0.00           H  
ATOM   2684  HB3 TYR   208     104.614 126.520  53.296  1.00  0.00           H  
ATOM   2685  CG  TYR   208     105.893 128.087  53.803  1.00  0.00           C  
ATOM   2686  CD1 TYR   208     106.242 128.990  54.830  1.00  0.00           C  
ATOM   2687  HD1 TYR   208     105.563 129.226  55.636  1.00  0.00           H  
ATOM   2688  CE1 TYR   208     107.494 129.541  54.887  1.00  0.00           C  
ATOM   2689  HE1 TYR   208     107.821 130.123  55.736  1.00  0.00           H  
ATOM   2690  CZ  TYR   208     108.529 129.214  53.970  1.00  0.00           C  
ATOM   2691  OH  TYR   208     109.757 129.697  54.179  1.00  0.00           O  
ATOM   2692  HH  TYR   208     109.721 130.584  54.546  1.00  0.00           H  
ATOM   2693  CE2 TYR   208     108.218 128.311  52.922  1.00  0.00           C  
ATOM   2694  HE2 TYR   208     108.912 127.966  52.169  1.00  0.00           H  
ATOM   2695  CD2 TYR   208     106.889 127.765  52.836  1.00  0.00           C  
ATOM   2696  HD2 TYR   208     106.634 127.011  52.107  1.00  0.00           H  
ATOM   2697  C   TYR   208     103.566 128.170  51.433  1.00  0.00           C  
ATOM   2698  O   TYR   208     103.066 127.283  50.764  1.00  0.00           O  
ATOM   2699  N   GLY   209     104.439 129.042  50.859  1.00  0.00           N  
ATOM   2700  H   GLY   209     104.879 129.804  51.355  1.00  0.00           H  
ATOM   2701  CA  GLY   209     104.468 129.123  49.341  1.00  0.00           C  
ATOM   2702  HA2 GLY   209     103.485 128.795  49.002  1.00  0.00           H  
ATOM   2703  HA3 GLY   209     104.548 130.196  49.166  1.00  0.00           H  
ATOM   2704  C   GLY   209     105.552 128.214  48.690  1.00  0.00           C  
ATOM   2705  O   GLY   209     105.987 127.223  49.306  1.00  0.00           O  
ATOM   2706  N   GLN   210     106.162 128.600  47.523  1.00  0.00           N  
ATOM   2707  H   GLN   210     106.926 127.999  47.247  1.00  0.00           H  
ATOM   2708  CA  GLN   210     105.887 129.693  46.707  1.00  0.00           C  
ATOM   2709  HA  GLN   210     106.810 129.718  46.127  1.00  0.00           H  
ATOM   2710  CB  GLN   210     104.563 129.507  45.869  1.00  0.00           C  
ATOM   2711  HB2 GLN   210     103.766 129.514  46.612  1.00  0.00           H  
ATOM   2712  HB3 GLN   210     104.257 130.296  45.182  1.00  0.00           H  
ATOM   2713  CG  GLN   210     104.437 128.216  45.050  1.00  0.00           C  
ATOM   2714  HG2 GLN   210     104.328 127.445  45.813  1.00  0.00           H  
ATOM   2715  HG3 GLN   210     103.540 128.305  44.438  1.00  0.00           H  
ATOM   2716  CD  GLN   210     105.702 127.937  44.140  1.00  0.00           C  
ATOM   2717  OE1 GLN   210     106.472 128.823  43.642  1.00  0.00           O  
ATOM   2718  NE2 GLN   210     105.979 126.657  43.894  1.00  0.00           N  
ATOM   2719 HE21 GLN   210     106.707 126.296  43.295  1.00  0.00           H  
ATOM   2720 HE22 GLN   210     105.240 126.041  44.201  1.00  0.00           H  
ATOM   2721  C   GLN   210     105.944 131.062  47.374  1.00  0.00           C  
ATOM   2722  O   GLN   210     104.999 131.878  47.294  1.00  0.00           O  
ATOM   2723  N   GLN   211     106.946 131.424  48.123  1.00  0.00           N  
ATOM   2724  H   GLN   211     107.760 130.831  48.208  1.00  0.00           H  
ATOM   2725  CA  GLN   211     107.024 132.712  48.786  1.00  0.00           C  
ATOM   2726  HA  GLN   211     106.127 132.747  49.404  1.00  0.00           H  
ATOM   2727  CB  GLN   211     108.117 132.872  49.878  1.00  0.00           C  
ATOM   2728  HB2 GLN   211     109.078 133.146  49.443  1.00  0.00           H  
ATOM   2729  HB3 GLN   211     107.848 133.717  50.512  1.00  0.00           H  
ATOM   2730  CG  GLN   211     108.272 131.580  50.757  1.00  0.00           C  
ATOM   2731  HG2 GLN   211     108.654 131.915  51.722  1.00  0.00           H  
ATOM   2732  HG3 GLN   211     107.340 131.085  51.031  1.00  0.00           H  
ATOM   2733  CD  GLN   211     109.242 130.570  50.236  1.00  0.00           C  
ATOM   2734  OE1 GLN   211     109.356 130.408  49.065  1.00  0.00           O  
ATOM   2735  NE2 GLN   211     110.110 130.104  51.091  1.00  0.00           N  
ATOM   2736 HE21 GLN   211     110.060 130.153  52.099  1.00  0.00           H  
ATOM   2737 HE22 GLN   211     110.897 129.707  50.599  1.00  0.00           H  
ATOM   2738  C   GLN   211     106.876 133.915  47.830  1.00  0.00           C  
ATOM   2739  O   GLN   211     107.373 133.906  46.698  1.00  0.00           O  
ATOM   2740  N   ASP   212     106.256 135.016  48.280  1.00  0.00           N  
ATOM   2741  H   ASP   212     105.816 134.959  49.187  1.00  0.00           H  
ATOM   2742  CA  ASP   212     106.062 136.284  47.571  1.00  0.00           C  
ATOM   2743  HA  ASP   212     106.989 136.532  47.055  1.00  0.00           H  
ATOM   2744  CB  ASP   212     104.845 136.148  46.635  1.00  0.00           C  
ATOM   2745  HB2 ASP   212     104.837 135.231  46.047  1.00  0.00           H  
ATOM   2746  HB3 ASP   212     104.002 136.146  47.326  1.00  0.00           H  
ATOM   2747  CG  ASP   212     104.674 137.282  45.638  1.00  0.00           C  
ATOM   2748  OD1 ASP   212     103.746 137.098  44.833  1.00  0.00           O  
ATOM   2749  OD2 ASP   212     105.526 138.175  45.605  1.00  0.00           O  
ATOM   2750  C   ASP   212     105.872 137.403  48.594  1.00  0.00           C  
ATOM   2751  O   ASP   212     105.085 137.270  49.530  1.00  0.00           O  
ATOM   2752  N   ARG   213     106.723 138.419  48.629  1.00  0.00           N  
ATOM   2753  H   ARG   213     107.444 138.390  47.922  1.00  0.00           H  
ATOM   2754  CA  ARG   213     106.890 139.325  49.816  1.00  0.00           C  
ATOM   2755  HA  ARG   213     105.924 139.344  50.320  1.00  0.00           H  
ATOM   2756  CB  ARG   213     108.000 138.758  50.731  1.00  0.00           C  
ATOM   2757  HB2 ARG   213     108.985 138.884  50.283  1.00  0.00           H  
ATOM   2758  HB3 ARG   213     108.009 139.388  51.621  1.00  0.00           H  
ATOM   2759  CG  ARG   213     107.999 137.335  51.249  1.00  0.00           C  
ATOM   2760  HG2 ARG   213     107.793 136.654  50.424  1.00  0.00           H  
ATOM   2761  HG3 ARG   213     108.955 136.879  51.507  1.00  0.00           H  
ATOM   2762  CD  ARG   213     106.981 137.055  52.388  1.00  0.00           C  
ATOM   2763  HD2 ARG   213     107.301 137.309  53.398  1.00  0.00           H  
ATOM   2764  HD3 ARG   213     106.131 137.696  52.155  1.00  0.00           H  
ATOM   2765  NE  ARG   213     106.574 135.602  52.410  1.00  0.00           N  
ATOM   2766  HE  ARG   213     105.636 135.408  52.090  1.00  0.00           H  
ATOM   2767  CZ  ARG   213     107.246 134.585  52.986  1.00  0.00           C  
ATOM   2768  NH1 ARG   213     108.470 134.702  53.371  1.00  0.00           N  
ATOM   2769 HH11 ARG   213     108.944 133.869  53.689  1.00  0.00           H  
ATOM   2770 HH12 ARG   213     108.908 135.596  53.540  1.00  0.00           H  
ATOM   2771  NH2 ARG   213     106.807 133.386  53.158  1.00  0.00           N  
ATOM   2772 HH21 ARG   213     107.255 132.804  53.851  1.00  0.00           H  
ATOM   2773 HH22 ARG   213     105.890 133.110  52.836  1.00  0.00           H  
ATOM   2774  C   ARG   213     107.283 140.749  49.324  1.00  0.00           C  
ATOM   2775  O   ARG   213     107.957 140.920  48.256  1.00  0.00           O  
ATOM   2776  N   GLY   214     106.929 141.765  50.212  1.00  0.00           N  
ATOM   2777  H   GLY   214     107.094 142.686  49.833  1.00  0.00           H  
ATOM   2778  CA  GLY   214     106.148 141.663  51.529  1.00  0.00           C  
ATOM   2779  HA2 GLY   214     105.240 142.263  51.466  1.00  0.00           H  
ATOM   2780  HA3 GLY   214     105.866 140.670  51.880  1.00  0.00           H  
ATOM   2781  C   GLY   214     106.973 142.252  52.691  1.00  0.00           C  
ATOM   2782  O   GLY   214     107.578 141.555  53.527  1.00  0.00           O  
ATOM   2783  OXT GLY   214     107.069 143.503  52.764  1.00  0.00           O  
TER    2784      GLY   214 
END   
