# Supplementary material for: Visualization of oligomerization, clustering, and density transition of intrinsically disordered proteins
Source: Natl Sci Rev. 2026 Feb 14;13(7):nwag107. doi: 10.1093/nsr/nwag107 (PMC13114874; doi:10.1093/nsr/nwag107)
Supplement: nwag107_Supplemental_Files [file nwag107_supplemental_files.zip › SI-MD-Structures/MD-Sturctures/frame127.pdb]

CRYST1  135.074  149.234  136.837  90.00  90.00  90.00               1
ATOM      1  N   MET     1      32.140  60.211  84.505  1.00  0.00           N  
ATOM      2  H1  MET     1      32.573  59.393  84.909  1.00  0.00           H  
ATOM      3  H2  MET     1      31.265  60.284  85.005  1.00  0.00           H  
ATOM      4  H3  MET     1      31.862  60.018  83.553  1.00  0.00           H  
ATOM      5  CA  MET     1      33.045  61.359  84.706  1.00  0.00           C  
ATOM      6  HA  MET     1      33.240  61.458  85.774  1.00  0.00           H  
ATOM      7  CB  MET     1      34.406  61.114  83.992  1.00  0.00           C  
ATOM      8  HB2 MET     1      34.299  60.541  83.071  1.00  0.00           H  
ATOM      9  HB3 MET     1      34.900  62.048  83.725  1.00  0.00           H  
ATOM     10  CG  MET     1      35.356  60.339  84.880  1.00  0.00           C  
ATOM     11  HG2 MET     1      35.507  60.907  85.798  1.00  0.00           H  
ATOM     12  HG3 MET     1      34.910  59.418  85.255  1.00  0.00           H  
ATOM     13  SD  MET     1      36.946  59.822  84.160  1.00  0.00           S  
ATOM     14  CE  MET     1      37.770  61.436  84.082  1.00  0.00           C  
ATOM     15  HE1 MET     1      37.325  61.890  83.197  1.00  0.00           H  
ATOM     16  HE2 MET     1      37.606  62.067  84.955  1.00  0.00           H  
ATOM     17  HE3 MET     1      38.849  61.359  83.949  1.00  0.00           H  
ATOM     18  C   MET     1      32.358  62.620  84.099  1.00  0.00           C  
ATOM     19  O   MET     1      31.836  62.481  82.962  1.00  0.00           O  
ATOM     20  N   ALA     2      32.285  63.795  84.698  1.00  0.00           N  
ATOM     21  H   ALA     2      31.650  64.456  84.274  1.00  0.00           H  
ATOM     22  CA  ALA     2      33.069  64.266  85.880  1.00  0.00           C  
ATOM     23  HA  ALA     2      32.674  65.250  86.132  1.00  0.00           H  
ATOM     24  CB  ALA     2      32.658  63.437  87.149  1.00  0.00           C  
ATOM     25  HB1 ALA     2      33.251  62.525  87.215  1.00  0.00           H  
ATOM     26  HB2 ALA     2      32.913  63.967  88.067  1.00  0.00           H  
ATOM     27  HB3 ALA     2      31.658  63.003  87.151  1.00  0.00           H  
ATOM     28  C   ALA     2      34.577  64.312  85.668  1.00  0.00           C  
ATOM     29  O   ALA     2      35.355  63.660  86.322  1.00  0.00           O  
ATOM     30  N   SER     3      35.015  65.056  84.627  1.00  0.00           N  
ATOM     31  H   SER     3      36.005  65.112  84.435  1.00  0.00           H  
ATOM     32  CA  SER     3      34.298  65.983  83.714  1.00  0.00           C  
ATOM     33  HA  SER     3      33.325  65.592  83.415  1.00  0.00           H  
ATOM     34  CB  SER     3      33.942  67.345  84.296  1.00  0.00           C  
ATOM     35  HB2 SER     3      33.259  67.114  85.113  1.00  0.00           H  
ATOM     36  HB3 SER     3      34.842  67.819  84.688  1.00  0.00           H  
ATOM     37  OG  SER     3      33.330  68.298  83.364  1.00  0.00           O  
ATOM     38  HG  SER     3      33.247  69.149  83.800  1.00  0.00           H  
ATOM     39  C   SER     3      35.069  66.205  82.411  1.00  0.00           C  
ATOM     40  O   SER     3      36.251  66.151  82.398  1.00  0.00           O  
ATOM     41  N   ASN     4      34.375  66.545  81.394  1.00  0.00           N  
ATOM     42  H   ASN     4      33.398  66.665  81.620  1.00  0.00           H  
ATOM     43  CA  ASN     4      34.841  66.923  80.096  1.00  0.00           C  
ATOM     44  HA  ASN     4      35.914  67.106  80.164  1.00  0.00           H  
ATOM     45  CB  ASN     4      34.623  65.807  78.959  1.00  0.00           C  
ATOM     46  HB2 ASN     4      34.591  66.262  77.969  1.00  0.00           H  
ATOM     47  HB3 ASN     4      35.435  65.082  79.010  1.00  0.00           H  
ATOM     48  CG  ASN     4      33.246  65.137  79.131  1.00  0.00           C  
ATOM     49  OD1 ASN     4      33.098  63.986  79.681  1.00  0.00           O  
ATOM     50  ND2 ASN     4      32.186  65.816  78.661  1.00  0.00           N  
ATOM     51 HD21 ASN     4      31.238  65.584  78.920  1.00  0.00           H  
ATOM     52 HD22 ASN     4      32.335  66.730  78.259  1.00  0.00           H  
ATOM     53  C   ASN     4      34.268  68.278  79.666  1.00  0.00           C  
ATOM     54  O   ASN     4      33.403  68.384  78.734  1.00  0.00           O  
ATOM     55  N   ASP     5      34.777  69.420  80.133  1.00  0.00           N  
ATOM     56  H   ASP     5      34.271  70.222  79.783  1.00  0.00           H  
ATOM     57  CA  ASP     5      36.027  69.656  80.890  1.00  0.00           C  
ATOM     58  HA  ASP     5      36.512  68.775  81.312  1.00  0.00           H  
ATOM     59  CB  ASP     5      37.062  70.276  79.938  1.00  0.00           C  
ATOM     60  HB2 ASP     5      36.642  71.155  79.449  1.00  0.00           H  
ATOM     61  HB3 ASP     5      37.938  70.562  80.520  1.00  0.00           H  
ATOM     62  CG  ASP     5      37.597  69.544  78.710  1.00  0.00           C  
ATOM     63  OD1 ASP     5      38.808  69.789  78.339  1.00  0.00           O  
ATOM     64  OD2 ASP     5      36.887  68.736  78.154  1.00  0.00           O  
ATOM     65  C   ASP     5      35.862  70.616  82.053  1.00  0.00           C  
ATOM     66  O   ASP     5      35.191  71.704  81.930  1.00  0.00           O  
ATOM     67  N   TYR     6      36.428  70.287  83.233  1.00  0.00           N  
ATOM     68  H   TYR     6      36.825  69.367  83.365  1.00  0.00           H  
ATOM     69  CA  TYR     6      36.802  71.330  84.211  1.00  0.00           C  
ATOM     70  HA  TYR     6      35.887  71.852  84.492  1.00  0.00           H  
ATOM     71  CB  TYR     6      37.388  70.596  85.455  1.00  0.00           C  
ATOM     72  HB2 TYR     6      38.242  69.991  85.148  1.00  0.00           H  
ATOM     73  HB3 TYR     6      37.751  71.355  86.148  1.00  0.00           H  
ATOM     74  CG  TYR     6      36.444  69.678  86.157  1.00  0.00           C  
ATOM     75  CD1 TYR     6      36.862  68.343  86.404  1.00  0.00           C  
ATOM     76  HD1 TYR     6      37.894  68.077  86.231  1.00  0.00           H  
ATOM     77  CE1 TYR     6      36.062  67.438  87.085  1.00  0.00           C  
ATOM     78  HE1 TYR     6      36.374  66.440  87.357  1.00  0.00           H  
ATOM     79  CZ  TYR     6      34.717  67.775  87.346  1.00  0.00           C  
ATOM     80  OH  TYR     6      33.891  66.924  87.930  1.00  0.00           O  
ATOM     81  HH  TYR     6      33.035  67.332  88.081  1.00  0.00           H  
ATOM     82  CE2 TYR     6      34.287  69.031  87.136  1.00  0.00           C  
ATOM     83  HE2 TYR     6      33.257  69.301  87.312  1.00  0.00           H  
ATOM     84  CD2 TYR     6      35.126  69.975  86.516  1.00  0.00           C  
ATOM     85  HD2 TYR     6      34.737  70.905  86.129  1.00  0.00           H  
ATOM     86  C   TYR     6      37.755  72.410  83.642  1.00  0.00           C  
ATOM     87  O   TYR     6      38.707  72.199  82.961  1.00  0.00           O  
ATOM     88  N   THR     7      37.526  73.636  84.034  1.00  0.00           N  
ATOM     89  H   THR     7      36.777  73.841  84.679  1.00  0.00           H  
ATOM     90  CA  THR     7      38.159  74.810  83.447  1.00  0.00           C  
ATOM     91  HA  THR     7      38.934  74.611  82.707  1.00  0.00           H  
ATOM     92  CB  THR     7      37.184  75.702  82.602  1.00  0.00           C  
ATOM     93  HB  THR     7      36.742  75.041  81.857  1.00  0.00           H  
ATOM     94  CG2 THR     7      36.026  76.325  83.414  1.00  0.00           C  
ATOM     95 HG21 THR     7      35.391  76.994  82.833  1.00  0.00           H  
ATOM     96 HG22 THR     7      35.385  75.540  83.815  1.00  0.00           H  
ATOM     97 HG23 THR     7      36.443  76.883  84.253  1.00  0.00           H  
ATOM     98  OG1 THR     7      37.753  76.816  82.016  1.00  0.00           O  
ATOM     99  HG1 THR     7      37.533  76.724  81.086  1.00  0.00           H  
ATOM    100  C   THR     7      38.754  75.723  84.541  1.00  0.00           C  
ATOM    101  O   THR     7      38.410  75.631  85.727  1.00  0.00           O  
ATOM    102  N   GLN     8      39.677  76.608  84.159  1.00  0.00           N  
ATOM    103  H   GLN     8      39.711  76.667  83.151  1.00  0.00           H  
ATOM    104  CA  GLN     8      40.341  77.570  84.999  1.00  0.00           C  
ATOM    105  HA  GLN     8      40.867  77.073  85.813  1.00  0.00           H  
ATOM    106  CB  GLN     8      41.308  78.325  84.014  1.00  0.00           C  
ATOM    107  HB2 GLN     8      40.918  78.544  83.020  1.00  0.00           H  
ATOM    108  HB3 GLN     8      41.689  79.258  84.431  1.00  0.00           H  
ATOM    109  CG  GLN     8      42.488  77.411  83.824  1.00  0.00           C  
ATOM    110  HG2 GLN     8      43.258  78.075  83.432  1.00  0.00           H  
ATOM    111  HG3 GLN     8      42.886  77.060  84.777  1.00  0.00           H  
ATOM    112  CD  GLN     8      42.483  76.283  82.810  1.00  0.00           C  
ATOM    113  OE1 GLN     8      41.676  76.278  81.891  1.00  0.00           O  
ATOM    114  NE2 GLN     8      43.302  75.286  82.956  1.00  0.00           N  
ATOM    115 HE21 GLN     8      43.948  75.229  83.730  1.00  0.00           H  
ATOM    116 HE22 GLN     8      43.253  74.524  82.294  1.00  0.00           H  
ATOM    117  C   GLN     8      39.319  78.551  85.754  1.00  0.00           C  
ATOM    118  O   GLN     8      38.238  78.749  85.254  1.00  0.00           O  
ATOM    119  N   GLN     9      39.603  79.236  86.895  1.00  0.00           N  
ATOM    120  H   GLN     9      38.846  79.826  87.209  1.00  0.00           H  
ATOM    121  CA  GLN     9      40.729  79.145  87.827  1.00  0.00           C  
ATOM    122  HA  GLN     9      40.495  79.975  88.495  1.00  0.00           H  
ATOM    123  CB  GLN     9      40.650  77.870  88.667  1.00  0.00           C  
ATOM    124  HB2 GLN     9      39.611  77.750  88.974  1.00  0.00           H  
ATOM    125  HB3 GLN     9      40.941  76.997  88.084  1.00  0.00           H  
ATOM    126  CG  GLN     9      41.448  78.100  90.003  1.00  0.00           C  
ATOM    127  HG2 GLN     9      42.266  78.809  89.877  1.00  0.00           H  
ATOM    128  HG3 GLN     9      40.815  78.415  90.832  1.00  0.00           H  
ATOM    129  CD  GLN     9      42.150  76.768  90.378  1.00  0.00           C  
ATOM    130  OE1 GLN     9      42.105  75.706  89.802  1.00  0.00           O  
ATOM    131  NE2 GLN     9      42.932  76.752  91.398  1.00  0.00           N  
ATOM    132 HE21 GLN     9      43.219  77.599  91.866  1.00  0.00           H  
ATOM    133 HE22 GLN     9      43.427  75.883  91.540  1.00  0.00           H  
ATOM    134  C   GLN     9      42.133  79.368  87.254  1.00  0.00           C  
ATOM    135  O   GLN     9      42.923  78.447  86.965  1.00  0.00           O  
ATOM    136  N   ALA    10      42.551  80.616  86.891  1.00  0.00           N  
ATOM    137  H   ALA    10      43.369  80.602  86.299  1.00  0.00           H  
ATOM    138  CA  ALA    10      41.975  81.884  87.217  1.00  0.00           C  
ATOM    139  HA  ALA    10      40.901  81.738  87.098  1.00  0.00           H  
ATOM    140  CB  ALA    10      42.520  82.115  88.662  1.00  0.00           C  
ATOM    141  HB1 ALA    10      43.605  82.029  88.718  1.00  0.00           H  
ATOM    142  HB2 ALA    10      42.191  83.072  89.068  1.00  0.00           H  
ATOM    143  HB3 ALA    10      42.076  81.418  89.372  1.00  0.00           H  
ATOM    144  C   ALA    10      42.516  82.917  86.204  1.00  0.00           C  
ATOM    145  O   ALA    10      43.179  82.699  85.217  1.00  0.00           O  
ATOM    146  N   THR    11      42.063  84.150  86.425  1.00  0.00           N  
ATOM    147  H   THR    11      41.460  84.181  87.235  1.00  0.00           H  
ATOM    148  CA  THR    11      42.447  85.421  85.770  1.00  0.00           C  
ATOM    149  HA  THR    11      43.422  85.261  85.308  1.00  0.00           H  
ATOM    150  CB  THR    11      41.599  85.844  84.610  1.00  0.00           C  
ATOM    151  HB  THR    11      40.583  85.639  84.946  1.00  0.00           H  
ATOM    152  CG2 THR    11      41.753  87.207  83.945  1.00  0.00           C  
ATOM    153 HG21 THR    11      42.805  87.229  83.662  1.00  0.00           H  
ATOM    154 HG22 THR    11      41.035  87.217  83.125  1.00  0.00           H  
ATOM    155 HG23 THR    11      41.549  88.088  84.554  1.00  0.00           H  
ATOM    156  OG1 THR    11      41.831  84.921  83.573  1.00  0.00           O  
ATOM    157  HG1 THR    11      41.180  84.221  83.663  1.00  0.00           H  
ATOM    158  C   THR    11      42.456  86.575  86.758  1.00  0.00           C  
ATOM    159  O   THR    11      41.439  86.809  87.482  1.00  0.00           O  
ATOM    160  N   GLN    12      43.563  87.333  86.846  1.00  0.00           N  
ATOM    161  H   GLN    12      43.404  88.095  87.491  1.00  0.00           H  
ATOM    162  CA  GLN    12      44.885  86.879  86.347  1.00  0.00           C  
ATOM    163  HA  GLN    12      44.769  86.758  85.270  1.00  0.00           H  
ATOM    164  CB  GLN    12      46.031  87.881  86.580  1.00  0.00           C  
ATOM    165  HB2 GLN    12      46.258  87.929  87.645  1.00  0.00           H  
ATOM    166  HB3 GLN    12      46.884  87.500  86.018  1.00  0.00           H  
ATOM    167  CG  GLN    12      45.669  89.264  85.975  1.00  0.00           C  
ATOM    168  HG2 GLN    12      45.196  89.372  84.999  1.00  0.00           H  
ATOM    169  HG3 GLN    12      44.917  89.702  86.631  1.00  0.00           H  
ATOM    170  CD  GLN    12      46.917  90.234  85.998  1.00  0.00           C  
ATOM    171  OE1 GLN    12      47.994  89.952  86.521  1.00  0.00           O  
ATOM    172  NE2 GLN    12      46.813  91.461  85.418  1.00  0.00           N  
ATOM    173 HE21 GLN    12      47.674  91.986  85.480  1.00  0.00           H  
ATOM    174 HE22 GLN    12      45.936  91.781  85.031  1.00  0.00           H  
ATOM    175  C   GLN    12      45.253  85.539  87.067  1.00  0.00           C  
ATOM    176  O   GLN    12      44.738  85.210  88.161  1.00  0.00           O  
ATOM    177  N   SER    13      46.156  84.736  86.428  1.00  0.00           N  
ATOM    178  H   SER    13      46.492  85.056  85.531  1.00  0.00           H  
ATOM    179  CA  SER    13      46.790  83.615  87.122  1.00  0.00           C  
ATOM    180  HA  SER    13      46.141  82.843  87.535  1.00  0.00           H  
ATOM    181  CB  SER    13      47.700  82.840  86.190  1.00  0.00           C  
ATOM    182  HB2 SER    13      47.193  82.616  85.251  1.00  0.00           H  
ATOM    183  HB3 SER    13      48.553  83.505  86.052  1.00  0.00           H  
ATOM    184  OG  SER    13      48.140  81.538  86.609  1.00  0.00           O  
ATOM    185  HG  SER    13      48.995  81.684  87.021  1.00  0.00           H  
ATOM    186  C   SER    13      47.549  84.053  88.373  1.00  0.00           C  
ATOM    187  O   SER    13      47.873  85.223  88.603  1.00  0.00           O  
ATOM    188  N   TYR    14      47.801  83.146  89.337  1.00  0.00           N  
ATOM    189  H   TYR    14      47.554  82.172  89.232  1.00  0.00           H  
ATOM    190  CA  TYR    14      48.316  83.510  90.682  1.00  0.00           C  
ATOM    191  HA  TYR    14      48.915  84.412  90.557  1.00  0.00           H  
ATOM    192  CB  TYR    14      47.263  83.814  91.663  1.00  0.00           C  
ATOM    193  HB2 TYR    14      46.587  84.567  91.258  1.00  0.00           H  
ATOM    194  HB3 TYR    14      46.753  82.902  91.974  1.00  0.00           H  
ATOM    195  CG  TYR    14      47.754  84.266  92.920  1.00  0.00           C  
ATOM    196  CD1 TYR    14      48.106  85.655  93.187  1.00  0.00           C  
ATOM    197  HD1 TYR    14      48.261  86.375  92.396  1.00  0.00           H  
ATOM    198  CE1 TYR    14      48.661  85.992  94.409  1.00  0.00           C  
ATOM    199  HE1 TYR    14      48.840  87.046  94.565  1.00  0.00           H  
ATOM    200  CZ  TYR    14      48.752  85.099  95.434  1.00  0.00           C  
ATOM    201  OH  TYR    14      49.330  85.427  96.591  1.00  0.00           O  
ATOM    202  HH  TYR    14      49.164  84.734  97.235  1.00  0.00           H  
ATOM    203  CE2 TYR    14      48.560  83.730  95.173  1.00  0.00           C  
ATOM    204  HE2 TYR    14      48.776  82.960  95.899  1.00  0.00           H  
ATOM    205  CD2 TYR    14      47.963  83.328  93.946  1.00  0.00           C  
ATOM    206  HD2 TYR    14      47.955  82.263  93.767  1.00  0.00           H  
ATOM    207  C   TYR    14      49.275  82.451  91.205  1.00  0.00           C  
ATOM    208  O   TYR    14      49.011  81.263  91.009  1.00  0.00           O  
ATOM    209  N   GLY    15      50.417  82.726  91.808  1.00  0.00           N  
ATOM    210  H   GLY    15      50.956  81.896  92.011  1.00  0.00           H  
ATOM    211  CA  GLY    15      51.063  83.981  91.917  1.00  0.00           C  
ATOM    212  HA2 GLY    15      50.306  84.718  92.186  1.00  0.00           H  
ATOM    213  HA3 GLY    15      51.814  83.965  92.706  1.00  0.00           H  
ATOM    214  C   GLY    15      51.673  84.516  90.649  1.00  0.00           C  
ATOM    215  O   GLY    15      51.516  83.879  89.622  1.00  0.00           O  
ATOM    216  N   ALA    16      52.404  85.678  90.712  1.00  0.00           N  
ATOM    217  H   ALA    16      52.495  86.151  91.600  1.00  0.00           H  
ATOM    218  CA  ALA    16      53.176  86.254  89.523  1.00  0.00           C  
ATOM    219  HA  ALA    16      52.432  86.491  88.763  1.00  0.00           H  
ATOM    220  CB  ALA    16      53.682  87.672  90.017  1.00  0.00           C  
ATOM    221  HB1 ALA    16      54.314  87.481  90.885  1.00  0.00           H  
ATOM    222  HB2 ALA    16      54.187  88.309  89.291  1.00  0.00           H  
ATOM    223  HB3 ALA    16      52.797  88.246  90.288  1.00  0.00           H  
ATOM    224  C   ALA    16      54.279  85.298  89.138  1.00  0.00           C  
ATOM    225  O   ALA    16      54.780  84.528  89.941  1.00  0.00           O  
ATOM    226  N   TYR    17      54.692  85.391  87.936  1.00  0.00           N  
ATOM    227  H   TYR    17      54.064  85.884  87.319  1.00  0.00           H  
ATOM    228  CA  TYR    17      55.961  84.741  87.452  1.00  0.00           C  
ATOM    229  HA  TYR    17      55.790  83.666  87.507  1.00  0.00           H  
ATOM    230  CB  TYR    17      56.113  85.251  86.016  1.00  0.00           C  
ATOM    231  HB2 TYR    17      55.163  85.181  85.486  1.00  0.00           H  
ATOM    232  HB3 TYR    17      56.452  86.284  86.095  1.00  0.00           H  
ATOM    233  CG  TYR    17      57.155  84.538  85.166  1.00  0.00           C  
ATOM    234  CD1 TYR    17      58.371  85.151  84.813  1.00  0.00           C  
ATOM    235  HD1 TYR    17      58.632  86.140  85.161  1.00  0.00           H  
ATOM    236  CE1 TYR    17      59.122  84.634  83.763  1.00  0.00           C  
ATOM    237  HE1 TYR    17      59.975  85.131  83.326  1.00  0.00           H  
ATOM    238  CZ  TYR    17      58.784  83.465  83.117  1.00  0.00           C  
ATOM    239  OH  TYR    17      59.535  83.194  82.028  1.00  0.00           O  
ATOM    240  HH  TYR    17      59.055  82.600  81.447  1.00  0.00           H  
ATOM    241  CE2 TYR    17      57.558  82.833  83.506  1.00  0.00           C  
ATOM    242  HE2 TYR    17      57.105  82.049  82.918  1.00  0.00           H  
ATOM    243  CD2 TYR    17      56.744  83.390  84.460  1.00  0.00           C  
ATOM    244  HD2 TYR    17      55.781  82.945  84.662  1.00  0.00           H  
ATOM    245  C   TYR    17      57.187  85.122  88.319  1.00  0.00           C  
ATOM    246  O   TYR    17      57.332  86.267  88.753  1.00  0.00           O  
ATOM    247  N   PRO    18      58.119  84.183  88.500  1.00  0.00           N  
ATOM    248  CD  PRO    18      58.171  82.849  87.950  1.00  0.00           C  
ATOM    249  HD2 PRO    18      58.484  83.123  86.942  1.00  0.00           H  
ATOM    250  HD3 PRO    18      57.241  82.284  88.004  1.00  0.00           H  
ATOM    251  CG  PRO    18      59.336  82.093  88.624  1.00  0.00           C  
ATOM    252  HG2 PRO    18      60.143  81.900  87.918  1.00  0.00           H  
ATOM    253  HG3 PRO    18      58.967  81.150  89.029  1.00  0.00           H  
ATOM    254  CB  PRO    18      59.776  83.015  89.730  1.00  0.00           C  
ATOM    255  HB2 PRO    18      60.851  83.052  89.906  1.00  0.00           H  
ATOM    256  HB3 PRO    18      59.296  82.729  90.665  1.00  0.00           H  
ATOM    257  CA  PRO    18      59.255  84.420  89.407  1.00  0.00           C  
ATOM    258  HA  PRO    18      58.900  84.840  90.348  1.00  0.00           H  
ATOM    259  C   PRO    18      60.392  85.360  88.974  1.00  0.00           C  
ATOM    260  O   PRO    18      60.670  85.352  87.790  1.00  0.00           O  
ATOM    261  N   THR    19      60.948  86.077  89.995  1.00  0.00           N  
ATOM    262  H   THR    19      60.603  85.948  90.935  1.00  0.00           H  
ATOM    263  CA  THR    19      62.198  86.851  89.816  1.00  0.00           C  
ATOM    264  HA  THR    19      62.261  87.273  88.813  1.00  0.00           H  
ATOM    265  CB  THR    19      62.201  88.040  90.745  1.00  0.00           C  
ATOM    266  HB  THR    19      63.208  88.437  90.872  1.00  0.00           H  
ATOM    267  CG2 THR    19      61.397  89.246  90.246  1.00  0.00           C  
ATOM    268 HG21 THR    19      60.323  89.077  90.164  1.00  0.00           H  
ATOM    269 HG22 THR    19      61.592  90.036  90.972  1.00  0.00           H  
ATOM    270 HG23 THR    19      61.689  89.557  89.243  1.00  0.00           H  
ATOM    271  OG1 THR    19      61.683  87.674  92.018  1.00  0.00           O  
ATOM    272  HG1 THR    19      62.422  87.318  92.515  1.00  0.00           H  
ATOM    273  C   THR    19      63.467  86.067  89.987  1.00  0.00           C  
ATOM    274  O   THR    19      63.689  85.433  91.028  1.00  0.00           O  
ATOM    275  N   GLN    20      64.460  86.191  89.116  1.00  0.00           N  
ATOM    276  H   GLN    20      64.490  86.953  88.454  1.00  0.00           H  
ATOM    277  CA  GLN    20      65.738  85.462  89.149  1.00  0.00           C  
ATOM    278  HA  GLN    20      65.516  84.399  89.247  1.00  0.00           H  
ATOM    279  CB  GLN    20      66.507  85.884  87.900  1.00  0.00           C  
ATOM    280  HB2 GLN    20      66.515  86.973  87.861  1.00  0.00           H  
ATOM    281  HB3 GLN    20      67.511  85.464  87.946  1.00  0.00           H  
ATOM    282  CG  GLN    20      65.871  85.470  86.595  1.00  0.00           C  
ATOM    283  HG2 GLN    20      65.731  84.389  86.617  1.00  0.00           H  
ATOM    284  HG3 GLN    20      64.836  85.812  86.609  1.00  0.00           H  
ATOM    285  CD  GLN    20      66.532  85.971  85.323  1.00  0.00           C  
ATOM    286  OE1 GLN    20      67.516  86.715  85.343  1.00  0.00           O  
ATOM    287  NE2 GLN    20      66.089  85.421  84.176  1.00  0.00           N  
ATOM    288 HE21 GLN    20      65.428  84.659  84.222  1.00  0.00           H  
ATOM    289 HE22 GLN    20      66.490  85.734  83.304  1.00  0.00           H  
ATOM    290  C   GLN    20      66.572  85.915  90.382  1.00  0.00           C  
ATOM    291  O   GLN    20      66.390  87.038  90.840  1.00  0.00           O  
ATOM    292  N   PRO    21      67.549  85.124  90.811  1.00  0.00           N  
ATOM    293  CD  PRO    21      67.770  83.756  90.481  1.00  0.00           C  
ATOM    294  HD2 PRO    21      68.053  83.706  89.429  1.00  0.00           H  
ATOM    295  HD3 PRO    21      66.781  83.307  90.580  1.00  0.00           H  
ATOM    296  CG  PRO    21      68.856  83.265  91.334  1.00  0.00           C  
ATOM    297  HG2 PRO    21      69.809  83.390  90.821  1.00  0.00           H  
ATOM    298  HG3 PRO    21      68.714  82.195  91.486  1.00  0.00           H  
ATOM    299  CB  PRO    21      68.866  84.209  92.567  1.00  0.00           C  
ATOM    300  HB2 PRO    21      69.852  84.195  93.031  1.00  0.00           H  
ATOM    301  HB3 PRO    21      68.095  83.810  93.226  1.00  0.00           H  
ATOM    302  CA  PRO    21      68.506  85.531  91.863  1.00  0.00           C  
ATOM    303  HA  PRO    21      67.873  86.085  92.556  1.00  0.00           H  
ATOM    304  C   PRO    21      69.566  86.432  91.281  1.00  0.00           C  
ATOM    305  O   PRO    21      70.006  86.239  90.163  1.00  0.00           O  
ATOM    306  N   GLY    22      70.035  87.352  92.153  1.00  0.00           N  
ATOM    307  H   GLY    22      69.624  87.440  93.071  1.00  0.00           H  
ATOM    308  CA  GLY    22      71.287  88.088  92.064  1.00  0.00           C  
ATOM    309  HA2 GLY    22      72.035  87.418  91.642  1.00  0.00           H  
ATOM    310  HA3 GLY    22      71.127  88.894  91.347  1.00  0.00           H  
ATOM    311  C   GLY    22      71.703  88.718  93.441  1.00  0.00           C  
ATOM    312  O   GLY    22      70.833  89.004  94.276  1.00  0.00           O  
ATOM    313  N   GLN    23      72.942  89.151  93.555  1.00  0.00           N  
ATOM    314  H   GLN    23      73.519  89.014  92.737  1.00  0.00           H  
ATOM    315  CA  GLN    23      73.521  89.958  94.660  1.00  0.00           C  
ATOM    316  HA  GLN    23      72.711  90.344  95.279  1.00  0.00           H  
ATOM    317  CB  GLN    23      74.407  89.066  95.560  1.00  0.00           C  
ATOM    318  HB2 GLN    23      75.234  88.538  95.085  1.00  0.00           H  
ATOM    319  HB3 GLN    23      74.923  89.654  96.319  1.00  0.00           H  
ATOM    320  CG  GLN    23      73.573  88.030  96.303  1.00  0.00           C  
ATOM    321  HG2 GLN    23      72.751  88.554  96.791  1.00  0.00           H  
ATOM    322  HG3 GLN    23      73.188  87.298  95.593  1.00  0.00           H  
ATOM    323  CD  GLN    23      74.394  87.264  97.396  1.00  0.00           C  
ATOM    324  OE1 GLN    23      75.518  87.508  97.743  1.00  0.00           O  
ATOM    325  NE2 GLN    23      73.755  86.270  97.946  1.00  0.00           N  
ATOM    326 HE21 GLN    23      72.861  85.969  97.584  1.00  0.00           H  
ATOM    327 HE22 GLN    23      74.295  85.673  98.556  1.00  0.00           H  
ATOM    328  C   GLN    23      74.257  91.211  94.216  1.00  0.00           C  
ATOM    329  O   GLN    23      74.730  91.299  93.087  1.00  0.00           O  
ATOM    330  N   GLY    24      74.431  92.270  95.048  1.00  0.00           N  
ATOM    331  H   GLY    24      73.966  92.236  95.944  1.00  0.00           H  
ATOM    332  CA  GLY    24      75.389  93.310  94.713  1.00  0.00           C  
ATOM    333  HA2 GLY    24      75.183  93.733  93.729  1.00  0.00           H  
ATOM    334  HA3 GLY    24      75.044  94.100  95.380  1.00  0.00           H  
ATOM    335  C   GLY    24      76.919  92.999  94.874  1.00  0.00           C  
ATOM    336  O   GLY    24      77.342  91.954  95.348  1.00  0.00           O  
ATOM    337  N   TYR    25      77.760  93.956  94.492  1.00  0.00           N  
ATOM    338  H   TYR    25      77.350  94.825  94.181  1.00  0.00           H  
ATOM    339  CA  TYR    25      79.188  93.918  94.589  1.00  0.00           C  
ATOM    340  HA  TYR    25      79.456  93.367  95.490  1.00  0.00           H  
ATOM    341  CB  TYR    25      79.673  93.200  93.293  1.00  0.00           C  
ATOM    342  HB2 TYR    25      79.145  92.246  93.269  1.00  0.00           H  
ATOM    343  HB3 TYR    25      79.261  93.755  92.451  1.00  0.00           H  
ATOM    344  CG  TYR    25      81.159  93.119  93.184  1.00  0.00           C  
ATOM    345  CD1 TYR    25      81.913  92.382  94.115  1.00  0.00           C  
ATOM    346  HD1 TYR    25      81.435  91.631  94.726  1.00  0.00           H  
ATOM    347  CE1 TYR    25      83.337  92.456  94.097  1.00  0.00           C  
ATOM    348  HE1 TYR    25      83.975  91.879  94.750  1.00  0.00           H  
ATOM    349  CZ  TYR    25      83.916  93.343  93.150  1.00  0.00           C  
ATOM    350  OH  TYR    25      85.292  93.514  93.177  1.00  0.00           O  
ATOM    351  HH  TYR    25      85.660  93.973  92.419  1.00  0.00           H  
ATOM    352  CE2 TYR    25      83.171  94.002  92.075  1.00  0.00           C  
ATOM    353  HE2 TYR    25      83.659  94.693  91.404  1.00  0.00           H  
ATOM    354  CD2 TYR    25      81.752  93.845  92.131  1.00  0.00           C  
ATOM    355  HD2 TYR    25      81.074  94.334  91.446  1.00  0.00           H  
ATOM    356  C   TYR    25      79.767  95.347  94.644  1.00  0.00           C  
ATOM    357  O   TYR    25      79.186  96.277  94.083  1.00  0.00           O  
ATOM    358  N   SER    26      80.841  95.595  95.340  1.00  0.00           N  
ATOM    359  H   SER    26      81.180  94.818  95.889  1.00  0.00           H  
ATOM    360  CA  SER    26      81.605  96.840  95.473  1.00  0.00           C  
ATOM    361  HA  SER    26      81.145  97.394  96.291  1.00  0.00           H  
ATOM    362  CB  SER    26      83.017  96.457  95.873  1.00  0.00           C  
ATOM    363  HB2 SER    26      83.403  95.833  95.067  1.00  0.00           H  
ATOM    364  HB3 SER    26      83.711  97.298  95.870  1.00  0.00           H  
ATOM    365  OG  SER    26      83.155  95.778  97.058  1.00  0.00           O  
ATOM    366  HG  SER    26      83.354  96.339  97.810  1.00  0.00           H  
ATOM    367  C   SER    26      81.640  97.848  94.276  1.00  0.00           C  
ATOM    368  O   SER    26      82.125  97.472  93.216  1.00  0.00           O  
ATOM    369  N   GLN    27      81.177  99.053  94.489  1.00  0.00           N  
ATOM    370  H   GLN    27      80.699  99.294  95.345  1.00  0.00           H  
ATOM    371  CA  GLN    27      81.011 100.097  93.457  1.00  0.00           C  
ATOM    372  HA  GLN    27      80.302  99.720  92.720  1.00  0.00           H  
ATOM    373  CB  GLN    27      80.447 101.314  94.110  1.00  0.00           C  
ATOM    374  HB2 GLN    27      79.529 101.075  94.647  1.00  0.00           H  
ATOM    375  HB3 GLN    27      81.179 101.652  94.844  1.00  0.00           H  
ATOM    376  CG  GLN    27      80.192 102.589  93.169  1.00  0.00           C  
ATOM    377  HG2 GLN    27      80.009 103.488  93.757  1.00  0.00           H  
ATOM    378  HG3 GLN    27      81.115 102.785  92.624  1.00  0.00           H  
ATOM    379  CD  GLN    27      78.973 102.538  92.296  1.00  0.00           C  
ATOM    380  OE1 GLN    27      78.193 101.629  92.220  1.00  0.00           O  
ATOM    381  NE2 GLN    27      78.780 103.564  91.500  1.00  0.00           N  
ATOM    382 HE21 GLN    27      79.421 104.338  91.599  1.00  0.00           H  
ATOM    383 HE22 GLN    27      77.923 103.595  90.967  1.00  0.00           H  
ATOM    384  C   GLN    27      82.325 100.511  92.701  1.00  0.00           C  
ATOM    385  O   GLN    27      82.234 100.853  91.531  1.00  0.00           O  
ATOM    386  N   GLN    28      83.478 100.502  93.362  1.00  0.00           N  
ATOM    387  H   GLN    28      83.473 100.223  94.333  1.00  0.00           H  
ATOM    388  CA  GLN    28      84.773 100.683  92.695  1.00  0.00           C  
ATOM    389  HA  GLN    28      84.675 100.830  91.620  1.00  0.00           H  
ATOM    390  CB  GLN    28      85.430 101.952  93.382  1.00  0.00           C  
ATOM    391  HB2 GLN    28      85.540 101.674  94.431  1.00  0.00           H  
ATOM    392  HB3 GLN    28      86.441 102.020  92.980  1.00  0.00           H  
ATOM    393  CG  GLN    28      84.668 103.300  93.261  1.00  0.00           C  
ATOM    394  HG2 GLN    28      85.432 104.047  93.477  1.00  0.00           H  
ATOM    395  HG3 GLN    28      84.225 103.360  92.267  1.00  0.00           H  
ATOM    396  CD  GLN    28      83.668 103.532  94.359  1.00  0.00           C  
ATOM    397  OE1 GLN    28      83.678 102.933  95.436  1.00  0.00           O  
ATOM    398  NE2 GLN    28      82.754 104.503  94.246  1.00  0.00           N  
ATOM    399 HE21 GLN    28      82.153 104.787  95.006  1.00  0.00           H  
ATOM    400 HE22 GLN    28      82.787 105.036  93.389  1.00  0.00           H  
ATOM    401  C   GLN    28      85.657  99.433  92.891  1.00  0.00           C  
ATOM    402  O   GLN    28      86.864  99.511  92.924  1.00  0.00           O  
ATOM    403  N   SER    29      84.995  98.215  92.916  1.00  0.00           N  
ATOM    404  H   SER    29      83.991  98.203  93.020  1.00  0.00           H  
ATOM    405  CA  SER    29      85.536  96.876  92.950  1.00  0.00           C  
ATOM    406  HA  SER    29      84.690  96.212  93.127  1.00  0.00           H  
ATOM    407  CB  SER    29      86.028  96.624  91.487  1.00  0.00           C  
ATOM    408  HB2 SER    29      85.187  96.792  90.814  1.00  0.00           H  
ATOM    409  HB3 SER    29      86.841  97.329  91.313  1.00  0.00           H  
ATOM    410  OG  SER    29      86.362  95.279  91.282  1.00  0.00           O  
ATOM    411  HG  SER    29      86.389  95.147  90.331  1.00  0.00           H  
ATOM    412  C   SER    29      86.578  96.535  94.100  1.00  0.00           C  
ATOM    413  O   SER    29      86.517  96.883  95.249  1.00  0.00           O  
ATOM    414  N   SER    30      87.587  95.801  93.746  1.00  0.00           N  
ATOM    415  H   SER    30      87.677  95.669  92.748  1.00  0.00           H  
ATOM    416  CA  SER    30      88.517  95.274  94.637  1.00  0.00           C  
ATOM    417  HA  SER    30      87.956  94.782  95.432  1.00  0.00           H  
ATOM    418  CB  SER    30      89.306  94.118  93.966  1.00  0.00           C  
ATOM    419  HB2 SER    30      88.734  93.190  93.951  1.00  0.00           H  
ATOM    420  HB3 SER    30      89.608  94.545  93.009  1.00  0.00           H  
ATOM    421  OG  SER    30      90.465  93.834  94.796  1.00  0.00           O  
ATOM    422  HG  SER    30      91.012  93.253  94.262  1.00  0.00           H  
ATOM    423  C   SER    30      89.396  96.321  95.368  1.00  0.00           C  
ATOM    424  O   SER    30      89.826  97.277  94.735  1.00  0.00           O  
ATOM    425  N   GLN    31      89.756  96.128  96.629  1.00  0.00           N  
ATOM    426  H   GLN    31      90.511  96.758  96.857  1.00  0.00           H  
ATOM    427  CA  GLN    31      89.465  95.119  97.537  1.00  0.00           C  
ATOM    428  HA  GLN    31      89.370  94.149  97.049  1.00  0.00           H  
ATOM    429  CB  GLN    31      90.639  95.117  98.535  1.00  0.00           C  
ATOM    430  HB2 GLN    31      90.944  96.125  98.816  1.00  0.00           H  
ATOM    431  HB3 GLN    31      90.455  94.617  99.486  1.00  0.00           H  
ATOM    432  CG  GLN    31      91.893  94.614  97.817  1.00  0.00           C  
ATOM    433  HG2 GLN    31      91.922  94.898  96.765  1.00  0.00           H  
ATOM    434  HG3 GLN    31      92.724  95.007  98.403  1.00  0.00           H  
ATOM    435  CD  GLN    31      92.118  93.047  97.861  1.00  0.00           C  
ATOM    436  OE1 GLN    31      91.580  92.396  98.777  1.00  0.00           O  
ATOM    437  NE2 GLN    31      92.668  92.520  96.795  1.00  0.00           N  
ATOM    438 HE21 GLN    31      92.682  91.523  96.635  1.00  0.00           H  
ATOM    439 HE22 GLN    31      92.880  93.102  95.997  1.00  0.00           H  
ATOM    440  C   GLN    31      88.221  95.409  98.413  1.00  0.00           C  
ATOM    441  O   GLN    31      88.040  96.556  98.763  1.00  0.00           O  
ATOM    442  N   PRO    32      87.353  94.436  98.790  1.00  0.00           N  
ATOM    443  CD  PRO    32      87.101  93.134  98.070  1.00  0.00           C  
ATOM    444  HD2 PRO    32      87.600  92.276  98.522  1.00  0.00           H  
ATOM    445  HD3 PRO    32      87.308  93.230  97.005  1.00  0.00           H  
ATOM    446  CG  PRO    32      85.565  93.008  98.230  1.00  0.00           C  
ATOM    447  HG2 PRO    32      85.205  91.988  98.091  1.00  0.00           H  
ATOM    448  HG3 PRO    32      85.090  93.557  97.417  1.00  0.00           H  
ATOM    449  CB  PRO    32      85.163  93.618  99.522  1.00  0.00           C  
ATOM    450  HB2 PRO    32      85.257  92.950 100.378  1.00  0.00           H  
ATOM    451  HB3 PRO    32      84.097  93.831  99.612  1.00  0.00           H  
ATOM    452  CA  PRO    32      86.152  94.792  99.505  1.00  0.00           C  
ATOM    453  HA  PRO    32      85.724  95.749  99.207  1.00  0.00           H  
ATOM    454  C   PRO    32      86.461  95.060 101.020  1.00  0.00           C  
ATOM    455  O   PRO    32      87.421  94.542 101.564  1.00  0.00           O  
ATOM    456  N   TYR    33      85.741  95.952 101.677  1.00  0.00           N  
ATOM    457  H   TYR    33      84.845  96.173 101.267  1.00  0.00           H  
ATOM    458  CA  TYR    33      86.104  96.528 103.007  1.00  0.00           C  
ATOM    459  HA  TYR    33      87.084  96.996 102.918  1.00  0.00           H  
ATOM    460  CB  TYR    33      85.229  97.687 103.441  1.00  0.00           C  
ATOM    461  HB2 TYR    33      84.475  97.215 104.071  1.00  0.00           H  
ATOM    462  HB3 TYR    33      85.807  98.385 104.047  1.00  0.00           H  
ATOM    463  CG  TYR    33      84.583  98.478 102.380  1.00  0.00           C  
ATOM    464  CD1 TYR    33      85.310  99.100 101.356  1.00  0.00           C  
ATOM    465  HD1 TYR    33      86.382  99.032 101.245  1.00  0.00           H  
ATOM    466  CE1 TYR    33      84.731 100.093 100.465  1.00  0.00           C  
ATOM    467  HE1 TYR    33      85.324 100.609  99.724  1.00  0.00           H  
ATOM    468  CZ  TYR    33      83.342 100.277 100.491  1.00  0.00           C  
ATOM    469  OH  TYR    33      82.722 101.175  99.676  1.00  0.00           O  
ATOM    470  HH  TYR    33      83.334 101.515  99.019  1.00  0.00           H  
ATOM    471  CE2 TYR    33      82.597  99.530 101.424  1.00  0.00           C  
ATOM    472  HE2 TYR    33      81.520  99.617 101.421  1.00  0.00           H  
ATOM    473  CD2 TYR    33      83.215  98.721 102.420  1.00  0.00           C  
ATOM    474  HD2 TYR    33      82.715  98.213 103.232  1.00  0.00           H  
ATOM    475  C   TYR    33      86.162  95.512 104.192  1.00  0.00           C  
ATOM    476  O   TYR    33      86.885  95.725 105.150  1.00  0.00           O  
ATOM    477  N   GLY    34      85.398  94.379 103.999  1.00  0.00           N  
ATOM    478  H   GLY    34      84.784  94.387 103.197  1.00  0.00           H  
ATOM    479  CA  GLY    34      85.330  93.281 104.901  1.00  0.00           C  
ATOM    480  HA2 GLY    34      84.933  92.435 104.341  1.00  0.00           H  
ATOM    481  HA3 GLY    34      86.378  93.125 105.156  1.00  0.00           H  
ATOM    482  C   GLY    34      84.415  93.394 106.134  1.00  0.00           C  
ATOM    483  O   GLY    34      83.480  94.195 106.274  1.00  0.00           O  
ATOM    484  N   GLN    35      84.773  92.536 107.120  1.00  0.00           N  
ATOM    485  H   GLN    35      85.544  91.941 106.853  1.00  0.00           H  
ATOM    486  CA  GLN    35      84.081  92.441 108.405  1.00  0.00           C  
ATOM    487  HA  GLN    35      83.559  93.392 108.510  1.00  0.00           H  
ATOM    488  CB  GLN    35      82.984  91.363 108.338  1.00  0.00           C  
ATOM    489  HB2 GLN    35      82.265  91.751 107.616  1.00  0.00           H  
ATOM    490  HB3 GLN    35      83.465  90.400 108.164  1.00  0.00           H  
ATOM    491  CG  GLN    35      82.235  91.267 109.670  1.00  0.00           C  
ATOM    492  HG2 GLN    35      82.877  90.893 110.468  1.00  0.00           H  
ATOM    493  HG3 GLN    35      81.949  92.263 110.008  1.00  0.00           H  
ATOM    494  CD  GLN    35      80.933  90.481 109.564  1.00  0.00           C  
ATOM    495  OE1 GLN    35      80.495  90.175 108.478  1.00  0.00           O  
ATOM    496  NE2 GLN    35      80.356  90.094 110.678  1.00  0.00           N  
ATOM    497 HE21 GLN    35      80.684  90.441 111.568  1.00  0.00           H  
ATOM    498 HE22 GLN    35      79.492  89.573 110.635  1.00  0.00           H  
ATOM    499  C   GLN    35      85.060  92.187 109.575  1.00  0.00           C  
ATOM    500  O   GLN    35      85.678  91.138 109.570  1.00  0.00           O  
ATOM    501  N   GLN    36      85.232  93.181 110.481  1.00  0.00           N  
ATOM    502  H   GLN    36      85.933  92.933 111.165  1.00  0.00           H  
ATOM    503  CA  GLN    36      84.620  94.521 110.588  1.00  0.00           C  
ATOM    504  HA  GLN    36      83.532  94.498 110.645  1.00  0.00           H  
ATOM    505  CB  GLN    36      85.161  95.201 111.869  1.00  0.00           C  
ATOM    506  HB2 GLN    36      86.222  94.978 111.976  1.00  0.00           H  
ATOM    507  HB3 GLN    36      85.131  96.289 111.804  1.00  0.00           H  
ATOM    508  CG  GLN    36      84.753  94.659 113.179  1.00  0.00           C  
ATOM    509  HG2 GLN    36      84.973  93.591 113.173  1.00  0.00           H  
ATOM    510  HG3 GLN    36      85.374  95.267 113.837  1.00  0.00           H  
ATOM    511  CD  GLN    36      83.286  94.934 113.600  1.00  0.00           C  
ATOM    512  OE1 GLN    36      82.306  94.333 113.295  1.00  0.00           O  
ATOM    513  NE2 GLN    36      83.151  95.843 114.597  1.00  0.00           N  
ATOM    514 HE21 GLN    36      83.838  96.474 114.984  1.00  0.00           H  
ATOM    515 HE22 GLN    36      82.211  96.180 114.744  1.00  0.00           H  
ATOM    516  C   GLN    36      85.063  95.380 109.318  1.00  0.00           C  
ATOM    517  O   GLN    36      86.222  95.454 108.945  1.00  0.00           O  
ATOM    518  N   SER    37      84.146  96.135 108.703  1.00  0.00           N  
ATOM    519  H   SER    37      83.210  95.988 109.051  1.00  0.00           H  
ATOM    520  CA  SER    37      84.486  96.984 107.555  1.00  0.00           C  
ATOM    521  HA  SER    37      84.906  96.334 106.789  1.00  0.00           H  
ATOM    522  CB  SER    37      83.127  97.571 106.977  1.00  0.00           C  
ATOM    523  HB2 SER    37      82.546  96.789 106.488  1.00  0.00           H  
ATOM    524  HB3 SER    37      82.491  98.010 107.745  1.00  0.00           H  
ATOM    525  OG  SER    37      83.405  98.607 105.980  1.00  0.00           O  
ATOM    526  HG  SER    37      82.669  99.216 106.065  1.00  0.00           H  
ATOM    527  C   SER    37      85.588  98.119 107.747  1.00  0.00           C  
ATOM    528  O   SER    37      85.461  98.925 108.732  1.00  0.00           O  
ATOM    529  N   TYR    38      86.560  98.160 106.814  1.00  0.00           N  
ATOM    530  H   TYR    38      86.592  97.445 106.101  1.00  0.00           H  
ATOM    531  CA  TYR    38      87.704  99.068 106.987  1.00  0.00           C  
ATOM    532  HA  TYR    38      87.966  99.033 108.044  1.00  0.00           H  
ATOM    533  CB  TYR    38      88.956  98.639 106.270  1.00  0.00           C  
ATOM    534  HB2 TYR    38      89.803  99.288 106.496  1.00  0.00           H  
ATOM    535  HB3 TYR    38      89.183  97.649 106.665  1.00  0.00           H  
ATOM    536  CG  TYR    38      88.961  98.595 104.740  1.00  0.00           C  
ATOM    537  CD1 TYR    38      88.920  99.782 104.046  1.00  0.00           C  
ATOM    538  HD1 TYR    38      88.781 100.751 104.502  1.00  0.00           H  
ATOM    539  CE1 TYR    38      89.050  99.711 102.665  1.00  0.00           C  
ATOM    540  HE1 TYR    38      89.105 100.676 102.182  1.00  0.00           H  
ATOM    541  CZ  TYR    38      89.443  98.555 101.997  1.00  0.00           C  
ATOM    542  OH  TYR    38      89.786  98.589 100.651  1.00  0.00           O  
ATOM    543  HH  TYR    38      89.232  99.231 100.200  1.00  0.00           H  
ATOM    544  CE2 TYR    38      89.561  97.360 102.769  1.00  0.00           C  
ATOM    545  HE2 TYR    38      89.811  96.460 102.226  1.00  0.00           H  
ATOM    546  CD2 TYR    38      89.229  97.390 104.160  1.00  0.00           C  
ATOM    547  HD2 TYR    38      89.373  96.479 104.721  1.00  0.00           H  
ATOM    548  C   TYR    38      87.350 100.510 106.643  1.00  0.00           C  
ATOM    549  O   TYR    38      86.626 100.818 105.719  1.00  0.00           O  
ATOM    550  N   SER    39      87.870 101.439 107.475  1.00  0.00           N  
ATOM    551  H   SER    39      88.421 101.169 108.277  1.00  0.00           H  
ATOM    552  CA  SER    39      87.662 102.897 107.372  1.00  0.00           C  
ATOM    553  HA  SER    39      86.593 103.106 107.418  1.00  0.00           H  
ATOM    554  CB  SER    39      88.435 103.734 108.458  1.00  0.00           C  
ATOM    555  HB2 SER    39      88.090 103.263 109.378  1.00  0.00           H  
ATOM    556  HB3 SER    39      89.517 103.604 108.472  1.00  0.00           H  
ATOM    557  OG  SER    39      88.052 105.129 108.419  1.00  0.00           O  
ATOM    558  HG  SER    39      88.177 105.403 109.331  1.00  0.00           H  
ATOM    559  C   SER    39      88.126 103.402 106.021  1.00  0.00           C  
ATOM    560  O   SER    39      89.168 103.007 105.583  1.00  0.00           O  
ATOM    561  N   GLY    40      87.402 104.314 105.417  1.00  0.00           N  
ATOM    562  H   GLY    40      86.589 104.592 105.948  1.00  0.00           H  
ATOM    563  CA  GLY    40      87.773 105.112 104.232  1.00  0.00           C  
ATOM    564  HA2 GLY    40      88.679 105.674 104.461  1.00  0.00           H  
ATOM    565  HA3 GLY    40      88.140 104.459 103.439  1.00  0.00           H  
ATOM    566  C   GLY    40      86.751 106.117 103.826  1.00  0.00           C  
ATOM    567  O   GLY    40      86.052 106.740 104.709  1.00  0.00           O  
ATOM    568  N   TYR    41      86.703 106.612 102.548  1.00  0.00           N  
ATOM    569  H   TYR    41      86.077 107.383 102.364  1.00  0.00           H  
ATOM    570  CA  TYR    41      87.443 106.182 101.459  1.00  0.00           C  
ATOM    571  HA  TYR    41      88.287 105.582 101.800  1.00  0.00           H  
ATOM    572  CB  TYR    41      86.613 105.214 100.603  1.00  0.00           C  
ATOM    573  HB2 TYR    41      86.007 105.802  99.912  1.00  0.00           H  
ATOM    574  HB3 TYR    41      87.294 104.733  99.901  1.00  0.00           H  
ATOM    575  CG  TYR    41      85.858 104.110 101.327  1.00  0.00           C  
ATOM    576  CD1 TYR    41      86.595 102.965 101.790  1.00  0.00           C  
ATOM    577  HD1 TYR    41      87.629 102.800 101.528  1.00  0.00           H  
ATOM    578  CE1 TYR    41      85.947 102.057 102.570  1.00  0.00           C  
ATOM    579  HE1 TYR    41      86.453 101.220 103.030  1.00  0.00           H  
ATOM    580  CZ  TYR    41      84.610 102.343 102.902  1.00  0.00           C  
ATOM    581  OH  TYR    41      83.957 101.483 103.787  1.00  0.00           O  
ATOM    582  HH  TYR    41      83.821 100.620 103.390  1.00  0.00           H  
ATOM    583  CE2 TYR    41      83.965 103.515 102.450  1.00  0.00           C  
ATOM    584  HE2 TYR    41      82.995 103.785 102.842  1.00  0.00           H  
ATOM    585  CD2 TYR    41      84.608 104.404 101.689  1.00  0.00           C  
ATOM    586  HD2 TYR    41      84.193 105.391 101.553  1.00  0.00           H  
ATOM    587  C   TYR    41      87.857 107.310 100.566  1.00  0.00           C  
ATOM    588  O   TYR    41      87.444 108.426 100.795  1.00  0.00           O  
ATOM    589  N   SER    42      88.836 107.025  99.652  1.00  0.00           N  
ATOM    590  H   SER    42      89.209 106.092  99.546  1.00  0.00           H  
ATOM    591  CA  SER    42      89.343 107.986  98.664  1.00  0.00           C  
ATOM    592  HA  SER    42      88.836 108.940  98.807  1.00  0.00           H  
ATOM    593  CB  SER    42      90.817 108.227  98.992  1.00  0.00           C  
ATOM    594  HB2 SER    42      90.919 108.294 100.075  1.00  0.00           H  
ATOM    595  HB3 SER    42      91.385 107.315  98.807  1.00  0.00           H  
ATOM    596  OG  SER    42      91.424 109.316  98.323  1.00  0.00           O  
ATOM    597  HG  SER    42      91.690 109.948  98.994  1.00  0.00           H  
ATOM    598  C   SER    42      88.970 107.690  97.229  1.00  0.00           C  
ATOM    599  O   SER    42      89.275 106.590  96.758  1.00  0.00           O  
ATOM    600  N   GLN    43      88.335 108.640  96.518  1.00  0.00           N  
ATOM    601  H   GLN    43      88.016 109.459  97.016  1.00  0.00           H  
ATOM    602  CA  GLN    43      88.147 108.558  95.080  1.00  0.00           C  
ATOM    603  HA  GLN    43      87.520 107.719  94.777  1.00  0.00           H  
ATOM    604  CB  GLN    43      87.323 109.821  94.688  1.00  0.00           C  
ATOM    605  HB2 GLN    43      86.507 109.896  95.407  1.00  0.00           H  
ATOM    606  HB3 GLN    43      87.890 110.729  94.892  1.00  0.00           H  
ATOM    607  CG  GLN    43      86.704 109.637  93.296  1.00  0.00           C  
ATOM    608  HG2 GLN    43      87.370 109.210  92.547  1.00  0.00           H  
ATOM    609  HG3 GLN    43      85.882 108.921  93.292  1.00  0.00           H  
ATOM    610  CD  GLN    43      86.235 110.974  92.719  1.00  0.00           C  
ATOM    611  OE1 GLN    43      86.968 111.960  92.754  1.00  0.00           O  
ATOM    612  NE2 GLN    43      85.060 111.089  92.192  1.00  0.00           N  
ATOM    613 HE21 GLN    43      84.469 110.274  92.115  1.00  0.00           H  
ATOM    614 HE22 GLN    43      84.838 111.948  91.710  1.00  0.00           H  
ATOM    615  C   GLN    43      89.377 108.694  94.300  1.00  0.00           C  
ATOM    616  O   GLN    43      90.330 109.411  94.699  1.00  0.00           O  
ATOM    617  N   SER    44      89.588 107.876  93.287  1.00  0.00           N  
ATOM    618  H   SER    44      88.940 107.135  93.059  1.00  0.00           H  
ATOM    619  CA  SER    44      90.733 107.934  92.284  1.00  0.00           C  
ATOM    620  HA  SER    44      91.502 108.657  92.557  1.00  0.00           H  
ATOM    621  CB  SER    44      91.281 106.557  92.219  1.00  0.00           C  
ATOM    622  HB2 SER    44      91.672 106.196  93.170  1.00  0.00           H  
ATOM    623  HB3 SER    44      90.410 105.971  91.924  1.00  0.00           H  
ATOM    624  OG  SER    44      92.315 106.478  91.252  1.00  0.00           O  
ATOM    625  HG  SER    44      92.503 105.549  91.101  1.00  0.00           H  
ATOM    626  C   SER    44      90.184 108.344  90.909  1.00  0.00           C  
ATOM    627  O   SER    44      89.164 107.765  90.414  1.00  0.00           O  
ATOM    628  N   THR    45      90.880 109.242  90.164  1.00  0.00           N  
ATOM    629  H   THR    45      91.658 109.678  90.638  1.00  0.00           H  
ATOM    630  CA  THR    45      90.469 109.801  88.861  1.00  0.00           C  
ATOM    631  HA  THR    45      89.754 109.121  88.398  1.00  0.00           H  
ATOM    632  CB  THR    45      89.802 111.206  89.005  1.00  0.00           C  
ATOM    633  HB  THR    45      89.773 111.732  88.051  1.00  0.00           H  
ATOM    634  CG2 THR    45      88.400 111.037  89.590  1.00  0.00           C  
ATOM    635 HG21 THR    45      87.882 111.975  89.391  1.00  0.00           H  
ATOM    636 HG22 THR    45      87.850 110.144  89.293  1.00  0.00           H  
ATOM    637 HG23 THR    45      88.626 110.897  90.647  1.00  0.00           H  
ATOM    638  OG1 THR    45      90.570 112.037  89.836  1.00  0.00           O  
ATOM    639  HG1 THR    45      91.268 112.502  89.369  1.00  0.00           H  
ATOM    640  C   THR    45      91.610 109.967  87.830  1.00  0.00           C  
ATOM    641  O   THR    45      91.414 110.492  86.704  1.00  0.00           O  
ATOM    642  N   ASP    46      92.844 109.497  88.124  1.00  0.00           N  
ATOM    643  H   ASP    46      93.019 109.048  89.011  1.00  0.00           H  
ATOM    644  CA  ASP    46      94.017 109.466  87.189  1.00  0.00           C  
ATOM    645  HA  ASP    46      93.779 109.081  86.197  1.00  0.00           H  
ATOM    646  CB  ASP    46      94.603 110.891  86.943  1.00  0.00           C  
ATOM    647  HB2 ASP    46      93.906 111.669  86.633  1.00  0.00           H  
ATOM    648  HB3 ASP    46      95.056 111.226  87.876  1.00  0.00           H  
ATOM    649  CG  ASP    46      95.692 110.962  85.902  1.00  0.00           C  
ATOM    650  OD1 ASP    46      96.236 112.034  85.669  1.00  0.00           O  
ATOM    651  OD2 ASP    46      96.019 109.979  85.205  1.00  0.00           O  
ATOM    652  C   ASP    46      95.117 108.560  87.756  1.00  0.00           C  
ATOM    653  O   ASP    46      95.555 108.665  88.875  1.00  0.00           O  
ATOM    654  N   THR    47      95.606 107.614  86.921  1.00  0.00           N  
ATOM    655  H   THR    47      95.226 107.470  85.996  1.00  0.00           H  
ATOM    656  CA  THR    47      96.602 106.707  87.303  1.00  0.00           C  
ATOM    657  HA  THR    47      96.972 107.027  88.277  1.00  0.00           H  
ATOM    658  CB  THR    47      95.999 105.278  87.382  1.00  0.00           C  
ATOM    659  HB  THR    47      96.795 104.541  87.493  1.00  0.00           H  
ATOM    660  CG2 THR    47      94.885 105.128  88.464  1.00  0.00           C  
ATOM    661 HG21 THR    47      94.545 104.101  88.591  1.00  0.00           H  
ATOM    662 HG22 THR    47      95.180 105.548  89.426  1.00  0.00           H  
ATOM    663 HG23 THR    47      94.032 105.732  88.155  1.00  0.00           H  
ATOM    664  OG1 THR    47      95.374 104.969  86.127  1.00  0.00           O  
ATOM    665  HG1 THR    47      95.006 104.094  86.274  1.00  0.00           H  
ATOM    666  C   THR    47      97.773 106.720  86.255  1.00  0.00           C  
ATOM    667  O   THR    47      98.638 105.846  86.353  1.00  0.00           O  
ATOM    668  N   SER    48      97.765 107.739  85.342  1.00  0.00           N  
ATOM    669  H   SER    48      96.905 108.252  85.211  1.00  0.00           H  
ATOM    670  CA  SER    48      98.822 107.937  84.345  1.00  0.00           C  
ATOM    671  HA  SER    48      98.796 107.099  83.648  1.00  0.00           H  
ATOM    672  CB  SER    48      98.488 109.216  83.480  1.00  0.00           C  
ATOM    673  HB2 SER    48      99.153 109.274  82.618  1.00  0.00           H  
ATOM    674  HB3 SER    48      97.470 109.204  83.091  1.00  0.00           H  
ATOM    675  OG  SER    48      98.489 110.477  84.171  1.00  0.00           O  
ATOM    676  HG  SER    48      97.619 110.441  84.575  1.00  0.00           H  
ATOM    677  C   SER    48     100.262 107.806  84.927  1.00  0.00           C  
ATOM    678  O   SER    48     100.606 108.309  86.016  1.00  0.00           O  
ATOM    679  N   GLY    49     101.156 107.200  84.160  1.00  0.00           N  
ATOM    680  H   GLY    49     100.800 106.786  83.311  1.00  0.00           H  
ATOM    681  CA  GLY    49     102.631 107.116  84.437  1.00  0.00           C  
ATOM    682  HA2 GLY    49     103.080 106.527  83.637  1.00  0.00           H  
ATOM    683  HA3 GLY    49     102.994 108.143  84.448  1.00  0.00           H  
ATOM    684  C   GLY    49     102.967 106.328  85.699  1.00  0.00           C  
ATOM    685  O   GLY    49     102.065 105.708  86.271  1.00  0.00           O  
ATOM    686  N   TYR    50     104.224 106.347  86.186  1.00  0.00           N  
ATOM    687  H   TYR    50     104.344 105.802  87.028  1.00  0.00           H  
ATOM    688  CA  TYR    50     105.393 107.062  85.668  1.00  0.00           C  
ATOM    689  HA  TYR    50     105.110 108.108  85.547  1.00  0.00           H  
ATOM    690  CB  TYR    50     106.518 106.947  86.690  1.00  0.00           C  
ATOM    691  HB2 TYR    50     106.187 107.419  87.615  1.00  0.00           H  
ATOM    692  HB3 TYR    50     106.566 105.860  86.766  1.00  0.00           H  
ATOM    693  CG  TYR    50     107.908 107.477  86.293  1.00  0.00           C  
ATOM    694  CD1 TYR    50     108.708 106.719  85.440  1.00  0.00           C  
ATOM    695  HD1 TYR    50     108.303 105.787  85.075  1.00  0.00           H  
ATOM    696  CE1 TYR    50     109.930 107.211  84.954  1.00  0.00           C  
ATOM    697  HE1 TYR    50     110.551 106.669  84.257  1.00  0.00           H  
ATOM    698  CZ  TYR    50     110.276 108.574  85.253  1.00  0.00           C  
ATOM    699  OH  TYR    50     111.459 109.033  84.810  1.00  0.00           O  
ATOM    700  HH  TYR    50     111.550 109.956  85.058  1.00  0.00           H  
ATOM    701  CE2 TYR    50     109.540 109.351  86.174  1.00  0.00           C  
ATOM    702  HE2 TYR    50     109.805 110.383  86.352  1.00  0.00           H  
ATOM    703  CD2 TYR    50     108.354 108.732  86.710  1.00  0.00           C  
ATOM    704  HD2 TYR    50     107.621 109.161  87.377  1.00  0.00           H  
ATOM    705  C   TYR    50     105.791 106.613  84.263  1.00  0.00           C  
ATOM    706  O   TYR    50     105.329 105.632  83.744  1.00  0.00           O  
ATOM    707  N   GLY    51     106.432 107.426  83.459  1.00  0.00           N  
ATOM    708  H   GLY    51     106.544 107.081  82.517  1.00  0.00           H  
ATOM    709  CA  GLY    51     106.779 108.862  83.624  1.00  0.00           C  
ATOM    710  HA2 GLY    51     105.956 109.567  83.507  1.00  0.00           H  
ATOM    711  HA3 GLY    51     107.217 109.037  84.607  1.00  0.00           H  
ATOM    712  C   GLY    51     107.956 109.207  82.600  1.00  0.00           C  
ATOM    713  O   GLY    51     108.765 108.401  82.163  1.00  0.00           O  
ATOM    714  N   GLN    52     107.891 110.460  82.143  1.00  0.00           N  
ATOM    715  H   GLN    52     107.175 111.053  82.540  1.00  0.00           H  
ATOM    716  CA  GLN    52     108.977 110.984  81.316  1.00  0.00           C  
ATOM    717  HA  GLN    52     108.663 111.948  80.917  1.00  0.00           H  
ATOM    718  CB  GLN    52     110.216 111.239  82.142  1.00  0.00           C  
ATOM    719  HB2 GLN    52     110.508 110.277  82.562  1.00  0.00           H  
ATOM    720  HB3 GLN    52     110.896 111.800  81.500  1.00  0.00           H  
ATOM    721  CG  GLN    52     109.896 112.233  83.336  1.00  0.00           C  
ATOM    722  HG2 GLN    52     109.384 113.122  82.969  1.00  0.00           H  
ATOM    723  HG3 GLN    52     109.211 111.869  84.103  1.00  0.00           H  
ATOM    724  CD  GLN    52     111.246 112.544  84.010  1.00  0.00           C  
ATOM    725  OE1 GLN    52     111.799 111.795  84.813  1.00  0.00           O  
ATOM    726  NE2 GLN    52     111.920 113.623  83.595  1.00  0.00           N  
ATOM    727 HE21 GLN    52     111.567 114.180  82.829  1.00  0.00           H  
ATOM    728 HE22 GLN    52     112.855 113.805  83.930  1.00  0.00           H  
ATOM    729  C   GLN    52     109.151 110.194  79.940  1.00  0.00           C  
ATOM    730  O   GLN    52     110.268 110.120  79.486  1.00  0.00           O  
ATOM    731  N   SER    53     108.097 109.638  79.267  1.00  0.00           N  
ATOM    732  H   SER    53     108.370 109.218  78.390  1.00  0.00           H  
ATOM    733  CA  SER    53     106.679 110.014  79.335  1.00  0.00           C  
ATOM    734  HA  SER    53     106.559 110.959  79.866  1.00  0.00           H  
ATOM    735  CB  SER    53     106.248 110.178  77.839  1.00  0.00           C  
ATOM    736  HB2 SER    53     106.814 111.012  77.423  1.00  0.00           H  
ATOM    737  HB3 SER    53     106.469 109.292  77.245  1.00  0.00           H  
ATOM    738  OG  SER    53     104.912 110.728  77.719  1.00  0.00           O  
ATOM    739  HG  SER    53     104.772 111.050  76.826  1.00  0.00           H  
ATOM    740  C   SER    53     105.765 109.032  79.982  1.00  0.00           C  
ATOM    741  O   SER    53     106.023 107.837  79.940  1.00  0.00           O  
ATOM    742  N   SER    54     104.577 109.525  80.346  1.00  0.00           N  
ATOM    743  H   SER    54     104.462 110.495  80.090  1.00  0.00           H  
ATOM    744  CA  SER    54     103.443 108.830  80.863  1.00  0.00           C  
ATOM    745  HA  SER    54     103.816 107.907  81.307  1.00  0.00           H  
ATOM    746  CB  SER    54     102.597 109.698  81.898  1.00  0.00           C  
ATOM    747  HB2 SER    54     102.157 110.600  81.473  1.00  0.00           H  
ATOM    748  HB3 SER    54     101.785 109.205  82.432  1.00  0.00           H  
ATOM    749  OG  SER    54     103.519 110.005  82.923  1.00  0.00           O  
ATOM    750  HG  SER    54     104.018 110.804  82.737  1.00  0.00           H  
ATOM    751  C   SER    54     102.470 108.254  79.795  1.00  0.00           C  
ATOM    752  O   SER    54     101.429 107.654  80.176  1.00  0.00           O  
ATOM    753  N   TYR    55     102.789 108.447  78.518  1.00  0.00           N  
ATOM    754  H   TYR    55     103.708 108.821  78.330  1.00  0.00           H  
ATOM    755  CA  TYR    55     102.166 107.721  77.409  1.00  0.00           C  
ATOM    756  HA  TYR    55     101.301 107.135  77.722  1.00  0.00           H  
ATOM    757  CB  TYR    55     101.582 108.780  76.461  1.00  0.00           C  
ATOM    758  HB2 TYR    55     102.472 109.357  76.208  1.00  0.00           H  
ATOM    759  HB3 TYR    55     101.172 108.306  75.570  1.00  0.00           H  
ATOM    760  CG  TYR    55     100.517 109.743  76.978  1.00  0.00           C  
ATOM    761  CD1 TYR    55     100.429 110.952  76.242  1.00  0.00           C  
ATOM    762  HD1 TYR    55     101.021 111.088  75.349  1.00  0.00           H  
ATOM    763  CE1 TYR    55      99.550 111.994  76.675  1.00  0.00           C  
ATOM    764  HE1 TYR    55      99.547 112.888  76.070  1.00  0.00           H  
ATOM    765  CZ  TYR    55      98.825 111.873  77.861  1.00  0.00           C  
ATOM    766  OH  TYR    55      98.109 112.881  78.337  1.00  0.00           O  
ATOM    767  HH  TYR    55      97.436 112.524  78.922  1.00  0.00           H  
ATOM    768  CE2 TYR    55      98.867 110.583  78.556  1.00  0.00           C  
ATOM    769  HE2 TYR    55      98.265 110.399  79.433  1.00  0.00           H  
ATOM    770  CD2 TYR    55      99.719 109.525  78.061  1.00  0.00           C  
ATOM    771  HD2 TYR    55      99.850 108.601  78.605  1.00  0.00           H  
ATOM    772  C   TYR    55     103.231 106.834  76.750  1.00  0.00           C  
ATOM    773  O   TYR    55     104.334 107.263  76.496  1.00  0.00           O  
ATOM    774  N   SER    56     102.978 105.564  76.376  1.00  0.00           N  
ATOM    775  H   SER    56     103.817 105.026  76.211  1.00  0.00           H  
ATOM    776  CA  SER    56     101.839 104.648  76.614  1.00  0.00           C  
ATOM    777  HA  SER    56     102.198 103.736  76.136  1.00  0.00           H  
ATOM    778  CB  SER    56     101.647 104.212  78.026  1.00  0.00           C  
ATOM    779  HB2 SER    56     101.296 105.020  78.668  1.00  0.00           H  
ATOM    780  HB3 SER    56     100.803 103.526  77.952  1.00  0.00           H  
ATOM    781  OG  SER    56     102.720 103.613  78.649  1.00  0.00           O  
ATOM    782  HG  SER    56     103.399 104.287  78.725  1.00  0.00           H  
ATOM    783  C   SER    56     100.561 105.257  76.088  1.00  0.00           C  
ATOM    784  O   SER    56      99.609 105.426  76.886  1.00  0.00           O  
ATOM    785  N   SER    57     100.403 105.549  74.817  1.00  0.00           N  
ATOM    786  H   SER    57      99.538 106.042  74.648  1.00  0.00           H  
ATOM    787  CA  SER    57     101.391 105.372  73.688  1.00  0.00           C  
ATOM    788  HA  SER    57     102.411 105.352  74.073  1.00  0.00           H  
ATOM    789  CB  SER    57     101.043 104.101  72.965  1.00  0.00           C  
ATOM    790  HB2 SER    57     101.839 103.788  72.290  1.00  0.00           H  
ATOM    791  HB3 SER    57     100.883 103.261  73.641  1.00  0.00           H  
ATOM    792  OG  SER    57      99.864 104.250  72.261  1.00  0.00           O  
ATOM    793  HG  SER    57      99.130 104.106  72.862  1.00  0.00           H  
ATOM    794  C   SER    57     101.350 106.606  72.827  1.00  0.00           C  
ATOM    795  O   SER    57     100.565 107.531  72.946  1.00  0.00           O  
ATOM    796  N   TYR    58     102.314 106.664  71.893  1.00  0.00           N  
ATOM    797  H   TYR    58     103.006 105.933  71.971  1.00  0.00           H  
ATOM    798  CA  TYR    58     102.500 107.639  70.732  1.00  0.00           C  
ATOM    799  HA  TYR    58     101.870 108.503  70.941  1.00  0.00           H  
ATOM    800  CB  TYR    58     103.966 108.217  70.764  1.00  0.00           C  
ATOM    801  HB2 TYR    58     104.763 107.475  70.797  1.00  0.00           H  
ATOM    802  HB3 TYR    58     104.062 108.844  69.877  1.00  0.00           H  
ATOM    803  CG  TYR    58     104.091 109.104  71.948  1.00  0.00           C  
ATOM    804  CD1 TYR    58     103.519 110.424  71.848  1.00  0.00           C  
ATOM    805  HD1 TYR    58     103.030 110.747  70.941  1.00  0.00           H  
ATOM    806  CE1 TYR    58     103.660 111.220  72.981  1.00  0.00           C  
ATOM    807  HE1 TYR    58     103.341 112.248  72.892  1.00  0.00           H  
ATOM    808  CZ  TYR    58     104.209 110.754  74.165  1.00  0.00           C  
ATOM    809  OH  TYR    58     104.355 111.609  75.187  1.00  0.00           O  
ATOM    810  HH  TYR    58     104.237 112.493  74.833  1.00  0.00           H  
ATOM    811  CE2 TYR    58     104.717 109.469  74.200  1.00  0.00           C  
ATOM    812  HE2 TYR    58     105.092 109.079  75.135  1.00  0.00           H  
ATOM    813  CD2 TYR    58     104.686 108.639  73.065  1.00  0.00           C  
ATOM    814  HD2 TYR    58     105.182 107.680  73.079  1.00  0.00           H  
ATOM    815  C   TYR    58     102.147 106.940  69.405  1.00  0.00           C  
ATOM    816  O   TYR    58     102.999 106.294  68.795  1.00  0.00           O  
ATOM    817  N   GLY    59     100.896 107.068  68.905  1.00  0.00           N  
ATOM    818  H   GLY    59     100.777 106.768  67.947  1.00  0.00           H  
ATOM    819  CA  GLY    59      99.706 107.785  69.433  1.00  0.00           C  
ATOM    820  HA2 GLY    59      98.844 107.337  68.938  1.00  0.00           H  
ATOM    821  HA3 GLY    59      99.455 107.615  70.480  1.00  0.00           H  
ATOM    822  C   GLY    59      99.807 109.288  69.102  1.00  0.00           C  
ATOM    823  O   GLY    59     100.855 109.669  68.448  1.00  0.00           O  
ATOM    824  N   GLN    60      98.747 110.095  69.261  1.00  0.00           N  
ATOM    825  H   GLN    60      99.045 111.008  68.946  1.00  0.00           H  
ATOM    826  CA  GLN    60      97.646 109.929  70.221  1.00  0.00           C  
ATOM    827  HA  GLN    60      97.590 108.879  70.507  1.00  0.00           H  
ATOM    828  CB  GLN    60      97.945 110.789  71.464  1.00  0.00           C  
ATOM    829  HB2 GLN    60      97.879 111.850  71.221  1.00  0.00           H  
ATOM    830  HB3 GLN    60      97.165 110.645  72.211  1.00  0.00           H  
ATOM    831  CG  GLN    60      99.246 110.618  72.166  1.00  0.00           C  
ATOM    832  HG2 GLN    60      99.118 110.653  73.248  1.00  0.00           H  
ATOM    833  HG3 GLN    60      99.683 109.625  72.069  1.00  0.00           H  
ATOM    834  CD  GLN    60     100.229 111.658  71.723  1.00  0.00           C  
ATOM    835  OE1 GLN    60     100.953 111.599  70.745  1.00  0.00           O  
ATOM    836  NE2 GLN    60     100.196 112.710  72.443  1.00  0.00           N  
ATOM    837 HE21 GLN    60      99.496 112.883  73.149  1.00  0.00           H  
ATOM    838 HE22 GLN    60     100.863 113.445  72.255  1.00  0.00           H  
ATOM    839  C   GLN    60      96.370 110.386  69.539  1.00  0.00           C  
ATOM    840  O   GLN    60      96.393 111.293  68.781  1.00  0.00           O  
ATOM    841  N   SER    61      95.245 109.825  69.857  1.00  0.00           N  
ATOM    842  H   SER    61      95.232 109.217  70.663  1.00  0.00           H  
ATOM    843  CA  SER    61      93.984 110.432  69.347  1.00  0.00           C  
ATOM    844  HA  SER    61      93.857 110.508  68.267  1.00  0.00           H  
ATOM    845  CB  SER    61      92.883 109.406  69.683  1.00  0.00           C  
ATOM    846  HB2 SER    61      93.183 108.457  69.237  1.00  0.00           H  
ATOM    847  HB3 SER    61      92.761 109.259  70.756  1.00  0.00           H  
ATOM    848  OG  SER    61      91.605 109.758  69.237  1.00  0.00           O  
ATOM    849  HG  SER    61      91.630 109.415  68.341  1.00  0.00           H  
ATOM    850  C   SER    61      93.748 111.887  69.884  1.00  0.00           C  
ATOM    851  O   SER    61      93.787 112.107  71.067  1.00  0.00           O  
ATOM    852  N   GLN    62      93.295 112.844  69.043  1.00  0.00           N  
ATOM    853  H   GLN    62      93.228 112.641  68.056  1.00  0.00           H  
ATOM    854  CA  GLN    62      92.743 114.124  69.390  1.00  0.00           C  
ATOM    855  HA  GLN    62      93.377 114.649  70.105  1.00  0.00           H  
ATOM    856  CB  GLN    62      92.701 114.982  68.061  1.00  0.00           C  
ATOM    857  HB2 GLN    62      92.294 114.444  67.205  1.00  0.00           H  
ATOM    858  HB3 GLN    62      92.037 115.836  68.197  1.00  0.00           H  
ATOM    859  CG  GLN    62      94.106 115.530  67.748  1.00  0.00           C  
ATOM    860  HG2 GLN    62      94.733 114.669  67.517  1.00  0.00           H  
ATOM    861  HG3 GLN    62      93.896 116.048  66.812  1.00  0.00           H  
ATOM    862  CD  GLN    62      94.678 116.542  68.709  1.00  0.00           C  
ATOM    863  OE1 GLN    62      93.909 116.988  69.564  1.00  0.00           O  
ATOM    864  NE2 GLN    62      95.906 116.910  68.527  1.00  0.00           N  
ATOM    865 HE21 GLN    62      96.211 117.463  69.315  1.00  0.00           H  
ATOM    866 HE22 GLN    62      96.539 116.389  67.936  1.00  0.00           H  
ATOM    867  C   GLN    62      91.346 114.056  69.933  1.00  0.00           C  
ATOM    868  O   GLN    62      90.921 114.963  70.607  1.00  0.00           O  
ATOM    869  N   ASN    63      90.558 113.006  69.703  1.00  0.00           N  
ATOM    870  H   ASN    63      90.747 112.381  68.932  1.00  0.00           H  
ATOM    871  CA  ASN    63      89.364 112.803  70.561  1.00  0.00           C  
ATOM    872  HA  ASN    63      88.716 113.675  70.467  1.00  0.00           H  
ATOM    873  CB  ASN    63      88.503 111.718  69.968  1.00  0.00           C  
ATOM    874  HB2 ASN    63      88.279 111.911  68.919  1.00  0.00           H  
ATOM    875  HB3 ASN    63      89.059 110.783  70.043  1.00  0.00           H  
ATOM    876  CG  ASN    63      87.127 111.569  70.535  1.00  0.00           C  
ATOM    877  OD1 ASN    63      86.277 112.481  70.609  1.00  0.00           O  
ATOM    878  ND2 ASN    63      86.709 110.354  70.711  1.00  0.00           N  
ATOM    879 HD21 ASN    63      85.729 110.120  70.768  1.00  0.00           H  
ATOM    880 HD22 ASN    63      87.255 109.535  70.484  1.00  0.00           H  
ATOM    881  C   ASN    63      89.647 112.597  72.012  1.00  0.00           C  
ATOM    882  O   ASN    63      88.819 113.021  72.838  1.00  0.00           O  
ATOM    883  N   THR    64      90.665 111.884  72.378  1.00  0.00           N  
ATOM    884  H   THR    64      91.336 111.711  71.643  1.00  0.00           H  
ATOM    885  CA  THR    64      90.789 111.174  73.680  1.00  0.00           C  
ATOM    886  HA  THR    64      90.122 111.683  74.377  1.00  0.00           H  
ATOM    887  CB  THR    64      90.407 109.610  73.617  1.00  0.00           C  
ATOM    888  HB  THR    64      91.169 109.049  73.077  1.00  0.00           H  
ATOM    889  CG2 THR    64      90.321 109.068  74.983  1.00  0.00           C  
ATOM    890 HG21 THR    64      89.803 108.109  74.944  1.00  0.00           H  
ATOM    891 HG22 THR    64      91.335 108.832  75.303  1.00  0.00           H  
ATOM    892 HG23 THR    64      89.669 109.727  75.556  1.00  0.00           H  
ATOM    893  OG1 THR    64      89.254 109.445  72.958  1.00  0.00           O  
ATOM    894  HG1 THR    64      89.509 109.180  72.071  1.00  0.00           H  
ATOM    895  C   THR    64      92.228 111.081  74.243  1.00  0.00           C  
ATOM    896  O   THR    64      92.987 110.419  73.551  1.00  0.00           O  
ATOM    897  N   GLY    65      92.742 111.811  75.226  1.00  0.00           N  
ATOM    898  H   GLY    65      93.620 111.490  75.607  1.00  0.00           H  
ATOM    899  CA  GLY    65      92.180 113.064  75.685  1.00  0.00           C  
ATOM    900  HA2 GLY    65      91.365 113.014  76.407  1.00  0.00           H  
ATOM    901  HA3 GLY    65      92.854 113.541  76.397  1.00  0.00           H  
ATOM    902  C   GLY    65      91.922 114.094  74.589  1.00  0.00           C  
ATOM    903  O   GLY    65      92.706 114.208  73.651  1.00  0.00           O  
ATOM    904  N   TYR    66      90.790 114.826  74.775  1.00  0.00           N  
ATOM    905  H   TYR    66      90.198 114.660  75.577  1.00  0.00           H  
ATOM    906  CA  TYR    66      90.305 115.771  73.762  1.00  0.00           C  
ATOM    907  HA  TYR    66      90.169 115.132  72.890  1.00  0.00           H  
ATOM    908  CB  TYR    66      88.948 116.394  74.192  1.00  0.00           C  
ATOM    909  HB2 TYR    66      88.320 115.540  74.446  1.00  0.00           H  
ATOM    910  HB3 TYR    66      88.936 116.952  75.128  1.00  0.00           H  
ATOM    911  CG  TYR    66      88.224 117.206  73.105  1.00  0.00           C  
ATOM    912  CD1 TYR    66      87.486 116.448  72.172  1.00  0.00           C  
ATOM    913  HD1 TYR    66      87.424 115.375  72.275  1.00  0.00           H  
ATOM    914  CE1 TYR    66      86.694 117.061  71.184  1.00  0.00           C  
ATOM    915  HE1 TYR    66      86.128 116.451  70.497  1.00  0.00           H  
ATOM    916  CZ  TYR    66      86.821 118.463  71.053  1.00  0.00           C  
ATOM    917  OH  TYR    66      86.027 119.157  70.220  1.00  0.00           O  
ATOM    918  HH  TYR    66      85.389 118.651  69.711  1.00  0.00           H  
ATOM    919  CE2 TYR    66      87.609 119.181  71.957  1.00  0.00           C  
ATOM    920  HE2 TYR    66      87.757 120.243  71.829  1.00  0.00           H  
ATOM    921  CD2 TYR    66      88.283 118.600  73.021  1.00  0.00           C  
ATOM    922  HD2 TYR    66      88.880 119.269  73.624  1.00  0.00           H  
ATOM    923  C   TYR    66      91.248 116.971  73.536  1.00  0.00           C  
ATOM    924  O   TYR    66      91.790 117.492  74.561  1.00  0.00           O  
ATOM    925  N   GLY    67      91.513 117.362  72.301  1.00  0.00           N  
ATOM    926  H   GLY    67      91.197 116.792  71.530  1.00  0.00           H  
ATOM    927  CA  GLY    67      92.107 118.652  71.898  1.00  0.00           C  
ATOM    928  HA2 GLY    67      92.083 119.305  72.771  1.00  0.00           H  
ATOM    929  HA3 GLY    67      93.168 118.617  71.652  1.00  0.00           H  
ATOM    930  C   GLY    67      91.351 119.302  70.736  1.00  0.00           C  
ATOM    931  O   GLY    67      90.263 119.900  70.852  1.00  0.00           O  
ATOM    932  N   THR    68      91.964 119.180  69.547  1.00  0.00           N  
ATOM    933  H   THR    68      92.780 118.609  69.380  1.00  0.00           H  
ATOM    934  CA  THR    68      91.570 119.883  68.247  1.00  0.00           C  
ATOM    935  HA  THR    68      90.735 120.551  68.458  1.00  0.00           H  
ATOM    936  CB  THR    68      92.760 120.684  67.675  1.00  0.00           C  
ATOM    937  HB  THR    68      93.540 119.925  67.599  1.00  0.00           H  
ATOM    938  CG2 THR    68      92.331 121.257  66.365  1.00  0.00           C  
ATOM    939 HG21 THR    68      92.903 122.141  66.085  1.00  0.00           H  
ATOM    940 HG22 THR    68      92.610 120.580  65.557  1.00  0.00           H  
ATOM    941 HG23 THR    68      91.256 121.434  66.375  1.00  0.00           H  
ATOM    942  OG1 THR    68      93.173 121.763  68.484  1.00  0.00           O  
ATOM    943  HG1 THR    68      93.738 121.449  69.194  1.00  0.00           H  
ATOM    944  C   THR    68      90.948 118.808  67.275  1.00  0.00           C  
ATOM    945  O   THR    68      91.610 118.121  66.567  1.00  0.00           O  
ATOM    946  N   GLN    69      89.629 118.735  67.330  1.00  0.00           N  
ATOM    947  H   GLN    69      89.059 119.502  67.655  1.00  0.00           H  
ATOM    948  CA  GLN    69      88.886 117.558  66.889  1.00  0.00           C  
ATOM    949  HA  GLN    69      89.468 116.921  66.223  1.00  0.00           H  
ATOM    950  CB  GLN    69      88.670 116.656  68.097  1.00  0.00           C  
ATOM    951  HB2 GLN    69      89.644 116.169  68.050  1.00  0.00           H  
ATOM    952  HB3 GLN    69      88.622 117.298  68.977  1.00  0.00           H  
ATOM    953  CG  GLN    69      87.574 115.585  68.089  1.00  0.00           C  
ATOM    954  HG2 GLN    69      87.603 115.254  69.127  1.00  0.00           H  
ATOM    955  HG3 GLN    69      86.566 115.989  67.997  1.00  0.00           H  
ATOM    956  CD  GLN    69      87.797 114.457  67.018  1.00  0.00           C  
ATOM    957  OE1 GLN    69      88.889 114.271  66.525  1.00  0.00           O  
ATOM    958  NE2 GLN    69      86.731 113.792  66.575  1.00  0.00           N  
ATOM    959 HE21 GLN    69      85.833 114.035  66.969  1.00  0.00           H  
ATOM    960 HE22 GLN    69      86.873 112.979  65.993  1.00  0.00           H  
ATOM    961  C   GLN    69      87.610 117.914  66.148  1.00  0.00           C  
ATOM    962  O   GLN    69      86.750 118.523  66.686  1.00  0.00           O  
ATOM    963  N   SER    70      87.540 117.315  64.978  1.00  0.00           N  
ATOM    964  H   SER    70      88.226 116.601  64.776  1.00  0.00           H  
ATOM    965  CA  SER    70      86.329 117.214  64.164  1.00  0.00           C  
ATOM    966  HA  SER    70      85.429 117.318  64.770  1.00  0.00           H  
ATOM    967  CB  SER    70      86.384 118.466  63.267  1.00  0.00           C  
ATOM    968  HB2 SER    70      86.396 119.298  63.971  1.00  0.00           H  
ATOM    969  HB3 SER    70      87.316 118.396  62.706  1.00  0.00           H  
ATOM    970  OG  SER    70      85.147 118.463  62.544  1.00  0.00           O  
ATOM    971  HG  SER    70      85.327 118.024  61.710  1.00  0.00           H  
ATOM    972  C   SER    70      86.421 115.812  63.498  1.00  0.00           C  
ATOM    973  O   SER    70      87.447 115.189  63.511  1.00  0.00           O  
ATOM    974  N   THR    71      85.378 115.467  62.681  1.00  0.00           N  
ATOM    975  H   THR    71      84.700 116.185  62.467  1.00  0.00           H  
ATOM    976  CA  THR    71      85.186 114.222  61.926  1.00  0.00           C  
ATOM    977  HA  THR    71      86.043 113.935  61.316  1.00  0.00           H  
ATOM    978  CB  THR    71      85.050 113.062  62.886  1.00  0.00           C  
ATOM    979  HB  THR    71      86.054 113.024  63.309  1.00  0.00           H  
ATOM    980  CG2 THR    71      83.844 112.974  63.767  1.00  0.00           C  
ATOM    981 HG21 THR    71      83.931 112.083  64.389  1.00  0.00           H  
ATOM    982 HG22 THR    71      83.854 113.738  64.544  1.00  0.00           H  
ATOM    983 HG23 THR    71      82.991 112.914  63.091  1.00  0.00           H  
ATOM    984  OG1 THR    71      84.860 112.030  61.966  1.00  0.00           O  
ATOM    985  HG1 THR    71      85.673 111.805  61.507  1.00  0.00           H  
ATOM    986  C   THR    71      83.903 114.472  61.078  1.00  0.00           C  
ATOM    987  O   THR    71      83.044 115.289  61.506  1.00  0.00           O  
ATOM    988  N   PRO    72      83.739 113.900  59.900  1.00  0.00           N  
ATOM    989  CD  PRO    72      84.774 113.287  59.087  1.00  0.00           C  
ATOM    990  HD2 PRO    72      84.652 112.254  59.411  1.00  0.00           H  
ATOM    991  HD3 PRO    72      85.724 113.797  59.244  1.00  0.00           H  
ATOM    992  CG  PRO    72      84.288 113.364  57.653  1.00  0.00           C  
ATOM    993  HG2 PRO    72      84.696 112.529  57.083  1.00  0.00           H  
ATOM    994  HG3 PRO    72      84.541 114.310  57.175  1.00  0.00           H  
ATOM    995  CB  PRO    72      82.766 113.349  57.770  1.00  0.00           C  
ATOM    996  HB2 PRO    72      82.465 112.315  57.936  1.00  0.00           H  
ATOM    997  HB3 PRO    72      82.294 113.804  56.899  1.00  0.00           H  
ATOM    998  CA  PRO    72      82.551 114.053  59.043  1.00  0.00           C  
ATOM    999  HA  PRO    72      82.444 115.124  58.869  1.00  0.00           H  
ATOM   1000  C   PRO    72      81.173 113.536  59.668  1.00  0.00           C  
ATOM   1001  O   PRO    72      81.098 112.481  60.240  1.00  0.00           O  
ATOM   1002  N   GLN    73      80.057 114.263  59.514  1.00  0.00           N  
ATOM   1003  H   GLN    73      80.161 115.147  59.036  1.00  0.00           H  
ATOM   1004  CA  GLN    73      78.758 113.934  60.200  1.00  0.00           C  
ATOM   1005  HA  GLN    73      78.861 113.849  61.282  1.00  0.00           H  
ATOM   1006  CB  GLN    73      77.740 115.071  59.958  1.00  0.00           C  
ATOM   1007  HB2 GLN    73      76.863 114.785  60.540  1.00  0.00           H  
ATOM   1008  HB3 GLN    73      78.142 115.948  60.466  1.00  0.00           H  
ATOM   1009  CG  GLN    73      77.419 115.449  58.478  1.00  0.00           C  
ATOM   1010  HG2 GLN    73      77.572 114.635  57.769  1.00  0.00           H  
ATOM   1011  HG3 GLN    73      76.386 115.765  58.334  1.00  0.00           H  
ATOM   1012  CD  GLN    73      78.267 116.548  58.014  1.00  0.00           C  
ATOM   1013  OE1 GLN    73      79.445 116.353  57.692  1.00  0.00           O  
ATOM   1014  NE2 GLN    73      77.700 117.723  57.924  1.00  0.00           N  
ATOM   1015 HE21 GLN    73      76.722 117.888  58.111  1.00  0.00           H  
ATOM   1016 HE22 GLN    73      78.195 118.539  57.596  1.00  0.00           H  
ATOM   1017  C   GLN    73      78.199 112.571  59.754  1.00  0.00           C  
ATOM   1018  O   GLN    73      77.775 112.375  58.628  1.00  0.00           O  
ATOM   1019  N   GLY    74      78.194 111.592  60.663  1.00  0.00           N  
ATOM   1020  H   GLY    74      78.752 111.657  61.502  1.00  0.00           H  
ATOM   1021  CA  GLY    74      77.612 110.243  60.456  1.00  0.00           C  
ATOM   1022  HA2 GLY    74      77.831 109.779  59.494  1.00  0.00           H  
ATOM   1023  HA3 GLY    74      78.126 109.632  61.198  1.00  0.00           H  
ATOM   1024  C   GLY    74      76.156 110.078  60.696  1.00  0.00           C  
ATOM   1025  O   GLY    74      75.361 111.030  60.674  1.00  0.00           O  
ATOM   1026  N   TYR    75      75.672 108.838  60.925  1.00  0.00           N  
ATOM   1027  H   TYR    75      76.329 108.082  60.798  1.00  0.00           H  
ATOM   1028  CA  TYR    75      74.246 108.529  61.216  1.00  0.00           C  
ATOM   1029  HA  TYR    75      73.591 109.295  60.801  1.00  0.00           H  
ATOM   1030  CB  TYR    75      73.956 107.150  60.644  1.00  0.00           C  
ATOM   1031  HB2 TYR    75      74.498 106.417  61.242  1.00  0.00           H  
ATOM   1032  HB3 TYR    75      72.903 106.870  60.691  1.00  0.00           H  
ATOM   1033  CG  TYR    75      74.412 107.003  59.223  1.00  0.00           C  
ATOM   1034  CD1 TYR    75      73.393 107.166  58.231  1.00  0.00           C  
ATOM   1035  HD1 TYR    75      72.367 107.401  58.474  1.00  0.00           H  
ATOM   1036  CE1 TYR    75      73.755 107.084  56.898  1.00  0.00           C  
ATOM   1037  HE1 TYR    75      73.073 107.388  56.118  1.00  0.00           H  
ATOM   1038  CZ  TYR    75      75.151 106.881  56.533  1.00  0.00           C  
ATOM   1039  OH  TYR    75      75.608 106.973  55.239  1.00  0.00           O  
ATOM   1040  HH  TYR    75      74.941 107.105  54.561  1.00  0.00           H  
ATOM   1041  CE2 TYR    75      76.134 106.652  57.574  1.00  0.00           C  
ATOM   1042  HE2 TYR    75      77.176 106.567  57.303  1.00  0.00           H  
ATOM   1043  CD2 TYR    75      75.726 106.621  58.896  1.00  0.00           C  
ATOM   1044  HD2 TYR    75      76.441 106.475  59.693  1.00  0.00           H  
ATOM   1045  C   TYR    75      73.742 108.513  62.649  1.00  0.00           C  
ATOM   1046  O   TYR    75      72.540 108.516  62.951  1.00  0.00           O  
ATOM   1047  N   GLY    76      74.736 108.488  63.591  1.00  0.00           N  
ATOM   1048  H   GLY    76      75.689 108.486  63.256  1.00  0.00           H  
ATOM   1049  CA  GLY    76      74.568 108.399  65.038  1.00  0.00           C  
ATOM   1050  HA2 GLY    76      75.574 108.310  65.448  1.00  0.00           H  
ATOM   1051  HA3 GLY    76      74.077 109.271  65.467  1.00  0.00           H  
ATOM   1052  C   GLY    76      73.806 107.097  65.386  1.00  0.00           C  
ATOM   1053  O   GLY    76      73.828 106.104  64.589  1.00  0.00           O  
ATOM   1054  N   SER    77      73.498 106.879  66.651  1.00  0.00           N  
ATOM   1055  H   SER    77      73.567 107.660  67.287  1.00  0.00           H  
ATOM   1056  CA  SER    77      72.834 105.632  67.131  1.00  0.00           C  
ATOM   1057  HA  SER    77      73.454 104.827  66.739  1.00  0.00           H  
ATOM   1058  CB  SER    77      72.846 105.810  68.719  1.00  0.00           C  
ATOM   1059  HB2 SER    77      73.888 105.686  69.013  1.00  0.00           H  
ATOM   1060  HB3 SER    77      72.500 106.805  68.997  1.00  0.00           H  
ATOM   1061  OG  SER    77      71.997 104.797  69.105  1.00  0.00           O  
ATOM   1062  HG  SER    77      71.099 105.089  68.929  1.00  0.00           H  
ATOM   1063  C   SER    77      71.438 105.549  66.543  1.00  0.00           C  
ATOM   1064  O   SER    77      70.723 106.507  66.421  1.00  0.00           O  
ATOM   1065  N   THR    78      70.910 104.346  66.204  1.00  0.00           N  
ATOM   1066  H   THR    78      69.909 104.349  66.074  1.00  0.00           H  
ATOM   1067  CA  THR    78      71.547 103.123  65.767  1.00  0.00           C  
ATOM   1068  HA  THR    78      72.429 103.264  65.142  1.00  0.00           H  
ATOM   1069  CB  THR    78      71.991 102.357  67.031  1.00  0.00           C  
ATOM   1070  HB  THR    78      72.746 102.941  67.557  1.00  0.00           H  
ATOM   1071  CG2 THR    78      70.899 101.890  68.021  1.00  0.00           C  
ATOM   1072 HG21 THR    78      70.089 101.372  67.508  1.00  0.00           H  
ATOM   1073 HG22 THR    78      71.352 101.350  68.853  1.00  0.00           H  
ATOM   1074 HG23 THR    78      70.411 102.785  68.408  1.00  0.00           H  
ATOM   1075  OG1 THR    78      72.655 101.146  66.587  1.00  0.00           O  
ATOM   1076  HG1 THR    78      73.508 101.145  67.028  1.00  0.00           H  
ATOM   1077  C   THR    78      70.457 102.294  64.992  1.00  0.00           C  
ATOM   1078  O   THR    78      69.279 102.490  65.209  1.00  0.00           O  
ATOM   1079  N   GLY    79      70.825 101.412  64.024  1.00  0.00           N  
ATOM   1080  H   GLY    79      71.750 101.540  63.640  1.00  0.00           H  
ATOM   1081  CA  GLY    79      69.798 100.899  63.090  1.00  0.00           C  
ATOM   1082  HA2 GLY    79      69.095 101.670  62.775  1.00  0.00           H  
ATOM   1083  HA3 GLY    79      70.221 100.651  62.117  1.00  0.00           H  
ATOM   1084  C   GLY    79      69.145  99.568  63.500  1.00  0.00           C  
ATOM   1085  O   GLY    79      69.158  99.101  64.591  1.00  0.00           O  
ATOM   1086  N   GLY    80      68.609  98.815  62.532  1.00  0.00           N  
ATOM   1087  H   GLY    80      68.319  97.881  62.783  1.00  0.00           H  
ATOM   1088  CA  GLY    80      68.337  99.234  61.146  1.00  0.00           C  
ATOM   1089  HA2 GLY    80      69.235  99.710  60.752  1.00  0.00           H  
ATOM   1090  HA3 GLY    80      68.083  98.372  60.529  1.00  0.00           H  
ATOM   1091  C   GLY    80      67.151 100.282  61.025  1.00  0.00           C  
ATOM   1092  O   GLY    80      66.699 100.806  62.055  1.00  0.00           O  
ATOM   1093  N   TYR    81      66.655 100.555  59.757  1.00  0.00           N  
ATOM   1094  H   TYR    81      66.945 100.036  58.941  1.00  0.00           H  
ATOM   1095  CA  TYR    81      65.605 101.536  59.498  1.00  0.00           C  
ATOM   1096  HA  TYR    81      64.924 101.568  60.348  1.00  0.00           H  
ATOM   1097  CB  TYR    81      66.208 102.953  59.395  1.00  0.00           C  
ATOM   1098  HB2 TYR    81      67.006 103.007  58.654  1.00  0.00           H  
ATOM   1099  HB3 TYR    81      65.497 103.716  59.081  1.00  0.00           H  
ATOM   1100  CG  TYR    81      66.800 103.439  60.669  1.00  0.00           C  
ATOM   1101  CD1 TYR    81      66.119 104.365  61.505  1.00  0.00           C  
ATOM   1102  HD1 TYR    81      65.085 104.588  61.283  1.00  0.00           H  
ATOM   1103  CE1 TYR    81      66.744 105.029  62.564  1.00  0.00           C  
ATOM   1104  HE1 TYR    81      66.203 105.771  63.133  1.00  0.00           H  
ATOM   1105  CZ  TYR    81      68.122 104.913  62.780  1.00  0.00           C  
ATOM   1106  OH  TYR    81      68.729 105.548  63.833  1.00  0.00           O  
ATOM   1107  HH  TYR    81      69.677 105.520  63.687  1.00  0.00           H  
ATOM   1108  CE2 TYR    81      68.826 104.092  61.891  1.00  0.00           C  
ATOM   1109  HE2 TYR    81      69.903 104.160  61.943  1.00  0.00           H  
ATOM   1110  CD2 TYR    81      68.216 103.362  60.916  1.00  0.00           C  
ATOM   1111  HD2 TYR    81      68.866 102.789  60.270  1.00  0.00           H  
ATOM   1112  C   TYR    81      64.829 101.254  58.163  1.00  0.00           C  
ATOM   1113  O   TYR    81      65.436 100.716  57.271  1.00  0.00           O  
ATOM   1114  N   GLY    82      63.561 101.519  57.969  1.00  0.00           N  
ATOM   1115  H   GLY    82      63.139 101.358  57.066  1.00  0.00           H  
ATOM   1116  CA  GLY    82      62.602 102.075  59.006  1.00  0.00           C  
ATOM   1117  HA2 GLY    82      62.665 101.421  59.876  1.00  0.00           H  
ATOM   1118  HA3 GLY    82      62.907 103.048  59.389  1.00  0.00           H  
ATOM   1119  C   GLY    82      61.110 102.303  58.432  1.00  0.00           C  
ATOM   1120  O   GLY    82      60.741 101.599  57.481  1.00  0.00           O  
ATOM   1121  N   SER    83      60.301 103.164  59.026  1.00  0.00           N  
ATOM   1122  H   SER    83      60.661 103.732  59.780  1.00  0.00           H  
ATOM   1123  CA  SER    83      58.990 103.535  58.525  1.00  0.00           C  
ATOM   1124  HA  SER    83      58.294 102.731  58.766  1.00  0.00           H  
ATOM   1125  CB  SER    83      58.555 104.762  59.277  1.00  0.00           C  
ATOM   1126  HB2 SER    83      58.550 104.459  60.324  1.00  0.00           H  
ATOM   1127  HB3 SER    83      59.262 105.582  59.150  1.00  0.00           H  
ATOM   1128  OG  SER    83      57.296 105.234  58.881  1.00  0.00           O  
ATOM   1129  HG  SER    83      57.486 105.495  57.977  1.00  0.00           H  
ATOM   1130  C   SER    83      59.002 103.834  57.060  1.00  0.00           C  
ATOM   1131  O   SER    83      60.015 104.421  56.577  1.00  0.00           O  
ATOM   1132  N   SER    84      58.015 103.653  56.237  1.00  0.00           N  
ATOM   1133  H   SER    84      58.241 103.910  55.287  1.00  0.00           H  
ATOM   1134  CA  SER    84      56.916 102.691  56.489  1.00  0.00           C  
ATOM   1135  HA  SER    84      56.497 102.862  57.481  1.00  0.00           H  
ATOM   1136  CB  SER    84      55.771 102.837  55.494  1.00  0.00           C  
ATOM   1137  HB2 SER    84      55.664 103.884  55.209  1.00  0.00           H  
ATOM   1138  HB3 SER    84      56.044 102.216  54.641  1.00  0.00           H  
ATOM   1139  OG  SER    84      54.562 102.374  56.048  1.00  0.00           O  
ATOM   1140  HG  SER    84      53.927 102.012  55.424  1.00  0.00           H  
ATOM   1141  C   SER    84      57.448 101.267  56.327  1.00  0.00           C  
ATOM   1142  O   SER    84      58.137 100.913  55.342  1.00  0.00           O  
ATOM   1143  N   GLN    85      56.941 100.337  57.205  1.00  0.00           N  
ATOM   1144  H   GLN    85      56.283 100.658  57.901  1.00  0.00           H  
ATOM   1145  CA  GLN    85      57.256  98.928  57.147  1.00  0.00           C  
ATOM   1146  HA  GLN    85      58.300  98.838  56.844  1.00  0.00           H  
ATOM   1147  CB  GLN    85      57.236  98.415  58.639  1.00  0.00           C  
ATOM   1148  HB2 GLN    85      57.961  99.046  59.153  1.00  0.00           H  
ATOM   1149  HB3 GLN    85      56.244  98.399  59.089  1.00  0.00           H  
ATOM   1150  CG  GLN    85      57.861  97.023  58.843  1.00  0.00           C  
ATOM   1151  HG2 GLN    85      57.114  96.297  58.525  1.00  0.00           H  
ATOM   1152  HG3 GLN    85      58.774  96.884  58.264  1.00  0.00           H  
ATOM   1153  CD  GLN    85      58.133  96.716  60.266  1.00  0.00           C  
ATOM   1154  OE1 GLN    85      58.118  97.559  61.163  1.00  0.00           O  
ATOM   1155  NE2 GLN    85      58.445  95.504  60.585  1.00  0.00           N  
ATOM   1156 HE21 GLN    85      58.529  95.369  61.582  1.00  0.00           H  
ATOM   1157 HE22 GLN    85      58.454  94.728  59.939  1.00  0.00           H  
ATOM   1158  C   GLN    85      56.343  98.110  56.211  1.00  0.00           C  
ATOM   1159  O   GLN    85      56.681  96.894  55.964  1.00  0.00           O  
ATOM   1160  N   SER    86      55.206  98.702  55.796  1.00  0.00           N  
ATOM   1161  H   SER    86      55.142  99.705  55.902  1.00  0.00           H  
ATOM   1162  CA  SER    86      54.218  97.959  54.975  1.00  0.00           C  
ATOM   1163  HA  SER    86      53.289  98.524  55.045  1.00  0.00           H  
ATOM   1164  CB  SER    86      54.633  97.982  53.492  1.00  0.00           C  
ATOM   1165  HB2 SER    86      55.184  97.117  53.121  1.00  0.00           H  
ATOM   1166  HB3 SER    86      53.780  97.954  52.814  1.00  0.00           H  
ATOM   1167  OG  SER    86      55.364  99.242  53.241  1.00  0.00           O  
ATOM   1168  HG  SER    86      56.247  99.112  53.594  1.00  0.00           H  
ATOM   1169  C   SER    86      53.643  96.606  55.526  1.00  0.00           C  
ATOM   1170  O   SER    86      53.603  95.644  54.815  1.00  0.00           O  
ATOM   1171  N   SER    87      53.327  96.609  56.823  1.00  0.00           N  
ATOM   1172  H   SER    87      53.237  97.483  57.322  1.00  0.00           H  
ATOM   1173  CA  SER    87      53.044  95.305  57.567  1.00  0.00           C  
ATOM   1174  HA  SER    87      53.604  94.470  57.146  1.00  0.00           H  
ATOM   1175  CB  SER    87      53.400  95.585  59.028  1.00  0.00           C  
ATOM   1176  HB2 SER    87      54.305  96.179  59.154  1.00  0.00           H  
ATOM   1177  HB3 SER    87      52.549  96.160  59.391  1.00  0.00           H  
ATOM   1178  OG  SER    87      53.486  94.330  59.759  1.00  0.00           O  
ATOM   1179  HG  SER    87      53.620  94.581  60.676  1.00  0.00           H  
ATOM   1180  C   SER    87      51.612  94.950  57.442  1.00  0.00           C  
ATOM   1181  O   SER    87      50.909  94.686  58.392  1.00  0.00           O  
ATOM   1182  N   GLN    88      51.250  94.700  56.219  1.00  0.00           N  
ATOM   1183  H   GLN    88      51.881  94.906  55.458  1.00  0.00           H  
ATOM   1184  CA  GLN    88      49.936  94.220  55.792  1.00  0.00           C  
ATOM   1185  HA  GLN    88      49.386  93.830  56.649  1.00  0.00           H  
ATOM   1186  CB  GLN    88      49.219  95.452  55.191  1.00  0.00           C  
ATOM   1187  HB2 GLN    88      49.897  95.981  54.522  1.00  0.00           H  
ATOM   1188  HB3 GLN    88      48.358  95.127  54.607  1.00  0.00           H  
ATOM   1189  CG  GLN    88      48.807  96.446  56.313  1.00  0.00           C  
ATOM   1190  HG2 GLN    88      47.869  96.945  56.074  1.00  0.00           H  
ATOM   1191  HG3 GLN    88      48.542  95.882  57.207  1.00  0.00           H  
ATOM   1192  CD  GLN    88      49.765  97.522  56.690  1.00  0.00           C  
ATOM   1193  OE1 GLN    88      50.549  98.031  55.873  1.00  0.00           O  
ATOM   1194  NE2 GLN    88      49.820  97.864  57.924  1.00  0.00           N  
ATOM   1195 HE21 GLN    88      49.268  97.504  58.689  1.00  0.00           H  
ATOM   1196 HE22 GLN    88      50.514  98.512  58.269  1.00  0.00           H  
ATOM   1197  C   GLN    88      50.186  93.160  54.686  1.00  0.00           C  
ATOM   1198  O   GLN    88      51.017  93.275  53.830  1.00  0.00           O  
ATOM   1199  N   SER    89      49.509  92.038  54.819  1.00  0.00           N  
ATOM   1200  H   SER    89      48.738  92.009  55.471  1.00  0.00           H  
ATOM   1201  CA  SER    89      49.478  91.028  53.711  1.00  0.00           C  
ATOM   1202  HA  SER    89      49.989  91.369  52.811  1.00  0.00           H  
ATOM   1203  CB  SER    89      50.157  89.742  54.204  1.00  0.00           C  
ATOM   1204  HB2 SER    89      50.020  88.911  53.512  1.00  0.00           H  
ATOM   1205  HB3 SER    89      51.212  89.897  54.430  1.00  0.00           H  
ATOM   1206  OG  SER    89      49.586  89.233  55.398  1.00  0.00           O  
ATOM   1207  HG  SER    89      49.653  89.948  56.035  1.00  0.00           H  
ATOM   1208  C   SER    89      48.059  90.787  53.193  1.00  0.00           C  
ATOM   1209  O   SER    89      47.136  90.985  54.017  1.00  0.00           O  
ATOM   1210  N   SER    90      47.940  90.286  51.980  1.00  0.00           N  
ATOM   1211  H   SER    90      48.799  90.115  51.476  1.00  0.00           H  
ATOM   1212  CA  SER    90      46.711  89.807  51.358  1.00  0.00           C  
ATOM   1213  HA  SER    90      45.884  90.517  51.393  1.00  0.00           H  
ATOM   1214  CB  SER    90      47.058  89.668  49.852  1.00  0.00           C  
ATOM   1215  HB2 SER    90      47.715  90.468  49.511  1.00  0.00           H  
ATOM   1216  HB3 SER    90      47.590  88.728  49.702  1.00  0.00           H  
ATOM   1217  OG  SER    90      45.887  89.692  49.025  1.00  0.00           O  
ATOM   1218  HG  SER    90      45.541  90.588  49.031  1.00  0.00           H  
ATOM   1219  C   SER    90      46.197  88.473  51.961  1.00  0.00           C  
ATOM   1220  O   SER    90      46.510  88.172  53.114  1.00  0.00           O  
ATOM   1221  N   TYR    91      45.516  87.708  51.098  1.00  0.00           N  
ATOM   1222  H   TYR    91      45.439  88.101  50.171  1.00  0.00           H  
ATOM   1223  CA  TYR    91      44.630  86.581  51.417  1.00  0.00           C  
ATOM   1224  HA  TYR    91      45.096  85.899  52.129  1.00  0.00           H  
ATOM   1225  CB  TYR    91      43.452  87.166  52.155  1.00  0.00           C  
ATOM   1226  HB2 TYR    91      43.844  87.760  52.981  1.00  0.00           H  
ATOM   1227  HB3 TYR    91      42.819  87.733  51.473  1.00  0.00           H  
ATOM   1228  CG  TYR    91      42.647  86.118  52.883  1.00  0.00           C  
ATOM   1229  CD1 TYR    91      41.500  85.627  52.214  1.00  0.00           C  
ATOM   1230  HD1 TYR    91      41.261  85.931  51.206  1.00  0.00           H  
ATOM   1231  CE1 TYR    91      40.673  84.785  52.993  1.00  0.00           C  
ATOM   1232  HE1 TYR    91      39.767  84.456  52.505  1.00  0.00           H  
ATOM   1233  CZ  TYR    91      41.146  84.289  54.205  1.00  0.00           C  
ATOM   1234  OH  TYR    91      40.442  83.299  54.838  1.00  0.00           O  
ATOM   1235  HH  TYR    91      41.053  82.602  55.087  1.00  0.00           H  
ATOM   1236  CE2 TYR    91      42.315  84.758  54.763  1.00  0.00           C  
ATOM   1237  HE2 TYR    91      42.621  84.150  55.601  1.00  0.00           H  
ATOM   1238  CD2 TYR    91      43.112  85.711  54.134  1.00  0.00           C  
ATOM   1239  HD2 TYR    91      43.982  86.163  54.587  1.00  0.00           H  
ATOM   1240  C   TYR    91      44.168  85.838  50.152  1.00  0.00           C  
ATOM   1241  O   TYR    91      44.000  86.408  49.073  1.00  0.00           O  
ATOM   1242  N   GLY    92      43.845  84.544  50.197  1.00  0.00           N  
ATOM   1243  H   GLY    92      43.517  84.155  49.325  1.00  0.00           H  
ATOM   1244  CA  GLY    92      44.171  83.557  51.262  1.00  0.00           C  
ATOM   1245  HA2 GLY    92      43.836  83.833  52.261  1.00  0.00           H  
ATOM   1246  HA3 GLY    92      43.526  82.704  51.048  1.00  0.00           H  
ATOM   1247  C   GLY    92      45.651  83.077  51.311  1.00  0.00           C  
ATOM   1248  O   GLY    92      46.540  83.613  50.630  1.00  0.00           O  
ATOM   1249  N   GLN    93      45.914  81.975  52.117  1.00  0.00           N  
ATOM   1250  H   GLN    93      45.219  81.460  52.640  1.00  0.00           H  
ATOM   1251  CA  GLN    93      47.229  81.321  52.189  1.00  0.00           C  
ATOM   1252  HA  GLN    93      47.727  81.511  51.238  1.00  0.00           H  
ATOM   1253  CB  GLN    93      48.016  81.963  53.360  1.00  0.00           C  
ATOM   1254  HB2 GLN    93      47.583  81.744  54.336  1.00  0.00           H  
ATOM   1255  HB3 GLN    93      49.054  81.631  53.339  1.00  0.00           H  
ATOM   1256  CG  GLN    93      48.228  83.518  53.261  1.00  0.00           C  
ATOM   1257  HG2 GLN    93      48.512  83.812  52.251  1.00  0.00           H  
ATOM   1258  HG3 GLN    93      47.270  84.001  53.452  1.00  0.00           H  
ATOM   1259  CD  GLN    93      49.199  84.149  54.257  1.00  0.00           C  
ATOM   1260  OE1 GLN    93      48.952  84.242  55.443  1.00  0.00           O  
ATOM   1261  NE2 GLN    93      50.306  84.609  53.793  1.00  0.00           N  
ATOM   1262 HE21 GLN    93      51.024  84.786  54.481  1.00  0.00           H  
ATOM   1263 HE22 GLN    93      50.595  84.752  52.836  1.00  0.00           H  
ATOM   1264  C   GLN    93      47.047  79.827  52.369  1.00  0.00           C  
ATOM   1265  O   GLN    93      46.454  79.490  53.339  1.00  0.00           O  
ATOM   1266  N   GLN    94      47.497  79.036  51.425  1.00  0.00           N  
ATOM   1267  H   GLN    94      47.968  79.437  50.627  1.00  0.00           H  
ATOM   1268  CA  GLN    94      47.436  77.581  51.510  1.00  0.00           C  
ATOM   1269  HA  GLN    94      46.370  77.358  51.466  1.00  0.00           H  
ATOM   1270  CB  GLN    94      48.077  76.845  50.352  1.00  0.00           C  
ATOM   1271  HB2 GLN    94      49.096  77.232  50.369  1.00  0.00           H  
ATOM   1272  HB3 GLN    94      48.086  75.762  50.474  1.00  0.00           H  
ATOM   1273  CG  GLN    94      47.509  77.109  48.985  1.00  0.00           C  
ATOM   1274  HG2 GLN    94      46.972  78.057  49.025  1.00  0.00           H  
ATOM   1275  HG3 GLN    94      48.322  77.316  48.289  1.00  0.00           H  
ATOM   1276  CD  GLN    94      46.584  75.984  48.455  1.00  0.00           C  
ATOM   1277  OE1 GLN    94      46.317  75.883  47.267  1.00  0.00           O  
ATOM   1278  NE2 GLN    94      45.960  75.200  49.256  1.00  0.00           N  
ATOM   1279 HE21 GLN    94      45.854  75.398  50.241  1.00  0.00           H  
ATOM   1280 HE22 GLN    94      45.247  74.641  48.810  1.00  0.00           H  
ATOM   1281  C   GLN    94      47.892  77.058  52.872  1.00  0.00           C  
ATOM   1282  O   GLN    94      48.917  77.484  53.334  1.00  0.00           O  
ATOM   1283  N   SER    95      47.081  76.154  53.514  1.00  0.00           N  
ATOM   1284  H   SER    95      46.143  75.995  53.175  1.00  0.00           H  
ATOM   1285  CA  SER    95      47.584  75.441  54.724  1.00  0.00           C  
ATOM   1286  HA  SER    95      48.122  76.172  55.327  1.00  0.00           H  
ATOM   1287  CB  SER    95      46.399  74.816  55.557  1.00  0.00           C  
ATOM   1288  HB2 SER    95      45.563  75.514  55.607  1.00  0.00           H  
ATOM   1289  HB3 SER    95      46.131  73.841  55.149  1.00  0.00           H  
ATOM   1290  OG  SER    95      46.797  74.482  56.903  1.00  0.00           O  
ATOM   1291  HG  SER    95      47.028  75.267  57.404  1.00  0.00           H  
ATOM   1292  C   SER    95      48.700  74.502  54.451  1.00  0.00           C  
ATOM   1293  O   SER    95      49.150  74.445  53.332  1.00  0.00           O  
ATOM   1294  N   SER    96      49.254  73.851  55.507  1.00  0.00           N  
ATOM   1295  H   SER    96      48.754  73.995  56.373  1.00  0.00           H  
ATOM   1296  CA  SER    96      50.474  72.969  55.393  1.00  0.00           C  
ATOM   1297  HA  SER    96      51.291  73.613  55.068  1.00  0.00           H  
ATOM   1298  CB  SER    96      50.898  72.580  56.769  1.00  0.00           C  
ATOM   1299  HB2 SER    96      51.190  73.514  57.250  1.00  0.00           H  
ATOM   1300  HB3 SER    96      50.088  72.100  57.318  1.00  0.00           H  
ATOM   1301  OG  SER    96      52.017  71.679  56.782  1.00  0.00           O  
ATOM   1302  HG  SER    96      51.729  70.813  56.482  1.00  0.00           H  
ATOM   1303  C   SER    96      50.235  71.744  54.383  1.00  0.00           C  
ATOM   1304  O   SER    96      49.228  71.125  54.464  1.00  0.00           O  
ATOM   1305  N   TYR    97      51.049  71.457  53.362  1.00  0.00           N  
ATOM   1306  H   TYR    97      50.743  70.740  52.719  1.00  0.00           H  
ATOM   1307  CA  TYR    97      52.335  72.002  52.987  1.00  0.00           C  
ATOM   1308  HA  TYR    97      52.733  71.352  52.208  1.00  0.00           H  
ATOM   1309  CB  TYR    97      52.259  73.448  52.371  1.00  0.00           C  
ATOM   1310  HB2 TYR    97      51.550  73.541  51.547  1.00  0.00           H  
ATOM   1311  HB3 TYR    97      51.866  74.152  53.104  1.00  0.00           H  
ATOM   1312  CG  TYR    97      53.567  74.102  51.842  1.00  0.00           C  
ATOM   1313  CD1 TYR    97      54.114  75.191  52.521  1.00  0.00           C  
ATOM   1314  HD1 TYR    97      53.578  75.693  53.313  1.00  0.00           H  
ATOM   1315  CE1 TYR    97      55.437  75.607  52.199  1.00  0.00           C  
ATOM   1316  HE1 TYR    97      55.957  76.327  52.812  1.00  0.00           H  
ATOM   1317  CZ  TYR    97      56.188  74.849  51.283  1.00  0.00           C  
ATOM   1318  OH  TYR    97      57.472  75.201  51.001  1.00  0.00           O  
ATOM   1319  HH  TYR    97      57.908  74.631  50.363  1.00  0.00           H  
ATOM   1320  CE2 TYR    97      55.506  73.871  50.493  1.00  0.00           C  
ATOM   1321  HE2 TYR    97      56.004  73.416  49.649  1.00  0.00           H  
ATOM   1322  CD2 TYR    97      54.186  73.505  50.775  1.00  0.00           C  
ATOM   1323  HD2 TYR    97      53.734  72.676  50.251  1.00  0.00           H  
ATOM   1324  C   TYR    97      53.388  71.954  54.120  1.00  0.00           C  
ATOM   1325  O   TYR    97      53.789  73.004  54.644  1.00  0.00           O  
ATOM   1326  N   PRO    98      53.969  70.772  54.501  1.00  0.00           N  
ATOM   1327  CD  PRO    98      54.941  70.742  55.574  1.00  0.00           C  
ATOM   1328  HD2 PRO    98      54.531  70.683  56.582  1.00  0.00           H  
ATOM   1329  HD3 PRO    98      55.673  71.539  55.445  1.00  0.00           H  
ATOM   1330  CG  PRO    98      55.743  69.466  55.272  1.00  0.00           C  
ATOM   1331  HG2 PRO    98      55.909  68.882  56.177  1.00  0.00           H  
ATOM   1332  HG3 PRO    98      56.644  69.752  54.729  1.00  0.00           H  
ATOM   1333  CB  PRO    98      54.771  68.527  54.513  1.00  0.00           C  
ATOM   1334  HB2 PRO    98      54.411  67.673  55.085  1.00  0.00           H  
ATOM   1335  HB3 PRO    98      55.281  68.225  53.598  1.00  0.00           H  
ATOM   1336  CA  PRO    98      53.670  69.421  53.999  1.00  0.00           C  
ATOM   1337  HA  PRO    98      53.524  69.492  52.921  1.00  0.00           H  
ATOM   1338  C   PRO    98      52.323  68.893  54.650  1.00  0.00           C  
ATOM   1339  O   PRO    98      51.934  69.306  55.714  1.00  0.00           O  
ATOM   1340  N   GLY    99      51.549  68.063  53.928  1.00  0.00           N  
ATOM   1341  H   GLY    99      51.855  67.776  53.009  1.00  0.00           H  
ATOM   1342  CA  GLY    99      50.276  67.514  54.421  1.00  0.00           C  
ATOM   1343  HA2 GLY    99      49.636  68.385  54.558  1.00  0.00           H  
ATOM   1344  HA3 GLY    99      49.815  66.936  53.620  1.00  0.00           H  
ATOM   1345  C   GLY    99      50.512  66.645  55.653  1.00  0.00           C  
ATOM   1346  O   GLY    99      51.545  66.018  55.798  1.00  0.00           O  
ATOM   1347  N   TYR   100      49.485  66.612  56.466  1.00  0.00           N  
ATOM   1348  H   TYR   100      48.636  67.058  56.147  1.00  0.00           H  
ATOM   1349  CA  TYR   100      49.517  65.979  57.738  1.00  0.00           C  
ATOM   1350  HA  TYR   100      50.482  65.482  57.837  1.00  0.00           H  
ATOM   1351  CB  TYR   100      49.349  66.957  58.912  1.00  0.00           C  
ATOM   1352  HB2 TYR   100      49.260  66.357  59.817  1.00  0.00           H  
ATOM   1353  HB3 TYR   100      50.247  67.552  59.076  1.00  0.00           H  
ATOM   1354  CG  TYR   100      48.181  67.912  58.861  1.00  0.00           C  
ATOM   1355  CD1 TYR   100      48.341  69.269  58.609  1.00  0.00           C  
ATOM   1356  HD1 TYR   100      49.330  69.701  58.566  1.00  0.00           H  
ATOM   1357  CE1 TYR   100      47.275  70.153  58.670  1.00  0.00           C  
ATOM   1358  HE1 TYR   100      47.527  71.199  58.764  1.00  0.00           H  
ATOM   1359  CZ  TYR   100      46.044  69.661  59.075  1.00  0.00           C  
ATOM   1360  OH  TYR   100      45.028  70.553  59.117  1.00  0.00           O  
ATOM   1361  HH  TYR   100      44.208  70.090  59.301  1.00  0.00           H  
ATOM   1362  CE2 TYR   100      45.768  68.298  59.172  1.00  0.00           C  
ATOM   1363  HE2 TYR   100      44.825  67.982  59.595  1.00  0.00           H  
ATOM   1364  CD2 TYR   100      46.867  67.424  59.126  1.00  0.00           C  
ATOM   1365  HD2 TYR   100      46.732  66.368  59.306  1.00  0.00           H  
ATOM   1366  C   TYR   100      48.725  64.661  57.878  1.00  0.00           C  
ATOM   1367  O   TYR   100      48.608  64.039  58.952  1.00  0.00           O  
ATOM   1368  N   GLY   101      48.035  64.379  56.757  1.00  0.00           N  
ATOM   1369  H   GLY   101      48.143  64.971  55.946  1.00  0.00           H  
ATOM   1370  CA  GLY   101      47.016  63.283  56.647  1.00  0.00           C  
ATOM   1371  HA2 GLY   101      46.626  63.122  57.651  1.00  0.00           H  
ATOM   1372  HA3 GLY   101      46.209  63.577  55.976  1.00  0.00           H  
ATOM   1373  C   GLY   101      47.413  61.861  56.228  1.00  0.00           C  
ATOM   1374  O   GLY   101      46.567  61.032  55.999  1.00  0.00           O  
ATOM   1375  N   GLN   102      48.720  61.655  56.109  1.00  0.00           N  
ATOM   1376  H   GLN   102      49.363  62.372  56.411  1.00  0.00           H  
ATOM   1377  CA  GLN   102      49.225  60.351  55.683  1.00  0.00           C  
ATOM   1378  HA  GLN   102      48.509  59.584  55.978  1.00  0.00           H  
ATOM   1379  CB  GLN   102      49.293  60.136  54.171  1.00  0.00           C  
ATOM   1380  HB2 GLN   102      49.752  59.173  53.948  1.00  0.00           H  
ATOM   1381  HB3 GLN   102      48.296  60.025  53.746  1.00  0.00           H  
ATOM   1382  CG  GLN   102      50.083  61.125  53.401  1.00  0.00           C  
ATOM   1383  HG2 GLN   102      50.847  61.622  53.998  1.00  0.00           H  
ATOM   1384  HG3 GLN   102      50.464  60.573  52.542  1.00  0.00           H  
ATOM   1385  CD  GLN   102      49.252  62.287  52.795  1.00  0.00           C  
ATOM   1386  OE1 GLN   102      48.074  62.070  52.391  1.00  0.00           O  
ATOM   1387  NE2 GLN   102      49.793  63.415  52.634  1.00  0.00           N  
ATOM   1388 HE21 GLN   102      50.766  63.580  52.852  1.00  0.00           H  
ATOM   1389 HE22 GLN   102      49.259  64.216  52.332  1.00  0.00           H  
ATOM   1390  C   GLN   102      50.561  59.921  56.248  1.00  0.00           C  
ATOM   1391  O   GLN   102      51.460  60.814  56.389  1.00  0.00           O  
ATOM   1392  N   GLN   103      50.722  58.680  56.589  1.00  0.00           N  
ATOM   1393  H   GLN   103      49.989  58.000  56.448  1.00  0.00           H  
ATOM   1394  CA  GLN   103      51.994  58.172  57.099  1.00  0.00           C  
ATOM   1395  HA  GLN   103      52.210  58.724  58.014  1.00  0.00           H  
ATOM   1396  CB  GLN   103      51.759  56.750  57.645  1.00  0.00           C  
ATOM   1397  HB2 GLN   103      51.099  56.899  58.499  1.00  0.00           H  
ATOM   1398  HB3 GLN   103      51.209  56.138  56.929  1.00  0.00           H  
ATOM   1399  CG  GLN   103      53.072  56.087  58.074  1.00  0.00           C  
ATOM   1400  HG2 GLN   103      52.707  55.151  58.498  1.00  0.00           H  
ATOM   1401  HG3 GLN   103      53.613  55.906  57.146  1.00  0.00           H  
ATOM   1402  CD  GLN   103      53.901  56.975  59.042  1.00  0.00           C  
ATOM   1403  OE1 GLN   103      53.300  57.678  59.900  1.00  0.00           O  
ATOM   1404  NE2 GLN   103      55.212  56.914  58.995  1.00  0.00           N  
ATOM   1405 HE21 GLN   103      55.752  57.667  59.397  1.00  0.00           H  
ATOM   1406 HE22 GLN   103      55.660  56.237  58.394  1.00  0.00           H  
ATOM   1407  C   GLN   103      53.158  58.371  56.107  1.00  0.00           C  
ATOM   1408  O   GLN   103      53.140  57.687  55.107  1.00  0.00           O  
ATOM   1409  N   PRO   104      54.276  59.082  56.449  1.00  0.00           N  
ATOM   1410  CD  PRO   104      54.435  59.974  57.596  1.00  0.00           C  
ATOM   1411  HD2 PRO   104      54.939  59.591  58.484  1.00  0.00           H  
ATOM   1412  HD3 PRO   104      53.436  60.340  57.831  1.00  0.00           H  
ATOM   1413  CG  PRO   104      55.242  61.156  56.960  1.00  0.00           C  
ATOM   1414  HG2 PRO   104      55.703  61.795  57.713  1.00  0.00           H  
ATOM   1415  HG3 PRO   104      54.543  61.769  56.391  1.00  0.00           H  
ATOM   1416  CB  PRO   104      56.179  60.450  56.040  1.00  0.00           C  
ATOM   1417  HB2 PRO   104      57.024  60.168  56.668  1.00  0.00           H  
ATOM   1418  HB3 PRO   104      56.523  61.210  55.339  1.00  0.00           H  
ATOM   1419  CA  PRO   104      55.416  59.280  55.480  1.00  0.00           C  
ATOM   1420  HA  PRO   104      55.008  59.549  54.505  1.00  0.00           H  
ATOM   1421  C   PRO   104      56.373  58.099  55.194  1.00  0.00           C  
ATOM   1422  O   PRO   104      56.688  57.302  56.059  1.00  0.00           O  
ATOM   1423  N   ALA   105      57.009  58.070  53.971  1.00  0.00           N  
ATOM   1424  H   ALA   105      56.786  58.793  53.303  1.00  0.00           H  
ATOM   1425  CA  ALA   105      58.103  57.157  53.625  1.00  0.00           C  
ATOM   1426  HA  ALA   105      57.606  56.191  53.715  1.00  0.00           H  
ATOM   1427  CB  ALA   105      58.344  57.236  52.091  1.00  0.00           C  
ATOM   1428  HB1 ALA   105      57.437  57.110  51.498  1.00  0.00           H  
ATOM   1429  HB2 ALA   105      58.621  58.263  51.855  1.00  0.00           H  
ATOM   1430  HB3 ALA   105      59.069  56.501  51.741  1.00  0.00           H  
ATOM   1431  C   ALA   105      59.477  57.354  54.332  1.00  0.00           C  
ATOM   1432  O   ALA   105      59.854  58.523  54.577  1.00  0.00           O  
ATOM   1433  N   PRO   106      60.174  56.288  54.776  1.00  0.00           N  
ATOM   1434  CD  PRO   106      59.778  54.918  54.506  1.00  0.00           C  
ATOM   1435  HD2 PRO   106      59.375  54.747  53.508  1.00  0.00           H  
ATOM   1436  HD3 PRO   106      59.107  54.602  55.305  1.00  0.00           H  
ATOM   1437  CG  PRO   106      61.150  54.162  54.641  1.00  0.00           C  
ATOM   1438  HG2 PRO   106      61.712  54.402  53.738  1.00  0.00           H  
ATOM   1439  HG3 PRO   106      61.011  53.088  54.766  1.00  0.00           H  
ATOM   1440  CB  PRO   106      61.774  54.887  55.842  1.00  0.00           C  
ATOM   1441  HB2 PRO   106      62.846  54.702  55.918  1.00  0.00           H  
ATOM   1442  HB3 PRO   106      61.363  54.569  56.800  1.00  0.00           H  
ATOM   1443  CA  PRO   106      61.409  56.374  55.464  1.00  0.00           C  
ATOM   1444  HA  PRO   106      61.231  56.933  56.382  1.00  0.00           H  
ATOM   1445  C   PRO   106      62.582  57.092  54.818  1.00  0.00           C  
ATOM   1446  O   PRO   106      62.692  57.245  53.611  1.00  0.00           O  
ATOM   1447  N   SER   107      63.606  57.429  55.555  1.00  0.00           N  
ATOM   1448  H   SER   107      63.502  57.382  56.559  1.00  0.00           H  
ATOM   1449  CA  SER   107      64.802  58.139  55.005  1.00  0.00           C  
ATOM   1450  HA  SER   107      64.578  58.826  54.189  1.00  0.00           H  
ATOM   1451  CB  SER   107      65.364  58.920  56.208  1.00  0.00           C  
ATOM   1452  HB2 SER   107      64.567  59.438  56.741  1.00  0.00           H  
ATOM   1453  HB3 SER   107      65.846  58.206  56.876  1.00  0.00           H  
ATOM   1454  OG  SER   107      66.353  59.777  55.717  1.00  0.00           O  
ATOM   1455  HG  SER   107      66.727  60.152  56.517  1.00  0.00           H  
ATOM   1456  C   SER   107      65.834  57.203  54.547  1.00  0.00           C  
ATOM   1457  O   SER   107      66.134  56.154  55.226  1.00  0.00           O  
ATOM   1458  N   SER   108      66.557  57.584  53.547  1.00  0.00           N  
ATOM   1459  H   SER   108      66.405  58.556  53.320  1.00  0.00           H  
ATOM   1460  CA  SER   108      67.837  57.119  53.002  1.00  0.00           C  
ATOM   1461  HA  SER   108      67.558  56.112  52.691  1.00  0.00           H  
ATOM   1462  CB  SER   108      68.078  57.730  51.590  1.00  0.00           C  
ATOM   1463  HB2 SER   108      67.327  57.268  50.949  1.00  0.00           H  
ATOM   1464  HB3 SER   108      68.044  58.820  51.600  1.00  0.00           H  
ATOM   1465  OG  SER   108      69.270  57.330  51.017  1.00  0.00           O  
ATOM   1466  HG  SER   108      69.463  57.862  50.241  1.00  0.00           H  
ATOM   1467  C   SER   108      69.050  57.215  53.876  1.00  0.00           C  
ATOM   1468  O   SER   108      69.947  56.372  53.835  1.00  0.00           O  
ATOM   1469  N   THR   109      69.030  58.079  54.880  1.00  0.00           N  
ATOM   1470  H   THR   109      68.399  58.866  54.820  1.00  0.00           H  
ATOM   1471  CA  THR   109      69.994  58.173  55.920  1.00  0.00           C  
ATOM   1472  HA  THR   109      70.972  58.025  55.462  1.00  0.00           H  
ATOM   1473  CB  THR   109      69.954  59.603  56.424  1.00  0.00           C  
ATOM   1474  HB  THR   109      68.893  59.822  56.549  1.00  0.00           H  
ATOM   1475  CG2 THR   109      70.789  60.011  57.666  1.00  0.00           C  
ATOM   1476 HG21 THR   109      70.556  61.069  57.787  1.00  0.00           H  
ATOM   1477 HG22 THR   109      70.515  59.386  58.516  1.00  0.00           H  
ATOM   1478 HG23 THR   109      71.863  59.900  57.516  1.00  0.00           H  
ATOM   1479  OG1 THR   109      70.386  60.485  55.419  1.00  0.00           O  
ATOM   1480  HG1 THR   109      69.567  60.883  55.114  1.00  0.00           H  
ATOM   1481  C   THR   109      69.881  57.124  57.085  1.00  0.00           C  
ATOM   1482  O   THR   109      68.862  57.185  57.773  1.00  0.00           O  
ATOM   1483  N   SER   110      70.883  56.305  57.387  1.00  0.00           N  
ATOM   1484  H   SER   110      71.682  56.259  56.772  1.00  0.00           H  
ATOM   1485  CA  SER   110      70.867  55.528  58.622  1.00  0.00           C  
ATOM   1486  HA  SER   110      69.852  55.133  58.683  1.00  0.00           H  
ATOM   1487  CB  SER   110      71.804  54.377  58.558  1.00  0.00           C  
ATOM   1488  HB2 SER   110      71.590  53.754  57.689  1.00  0.00           H  
ATOM   1489  HB3 SER   110      72.786  54.836  58.442  1.00  0.00           H  
ATOM   1490  OG  SER   110      71.756  53.511  59.650  1.00  0.00           O  
ATOM   1491  HG  SER   110      72.630  53.144  59.800  1.00  0.00           H  
ATOM   1492  C   SER   110      71.002  56.412  59.846  1.00  0.00           C  
ATOM   1493  O   SER   110      71.483  57.532  59.856  1.00  0.00           O  
ATOM   1494  N   GLY   111      70.485  55.864  60.919  1.00  0.00           N  
ATOM   1495  H   GLY   111      70.118  54.923  60.920  1.00  0.00           H  
ATOM   1496  CA  GLY   111      70.252  56.565  62.191  1.00  0.00           C  
ATOM   1497  HA2 GLY   111      71.178  56.592  62.765  1.00  0.00           H  
ATOM   1498  HA3 GLY   111      70.040  57.579  61.850  1.00  0.00           H  
ATOM   1499  C   GLY   111      69.152  56.010  63.103  1.00  0.00           C  
ATOM   1500  O   GLY   111      68.307  55.228  62.689  1.00  0.00           O  
ATOM   1501  N   SER   112      69.027  56.511  64.298  1.00  0.00           N  
ATOM   1502  H   SER   112      68.373  56.027  64.896  1.00  0.00           H  
ATOM   1503  CA  SER   112      69.654  57.710  64.834  1.00  0.00           C  
ATOM   1504  HA  SER   112      69.104  57.983  65.735  1.00  0.00           H  
ATOM   1505  CB  SER   112      71.087  57.467  65.476  1.00  0.00           C  
ATOM   1506  HB2 SER   112      71.812  57.019  64.796  1.00  0.00           H  
ATOM   1507  HB3 SER   112      71.481  58.415  65.842  1.00  0.00           H  
ATOM   1508  OG  SER   112      71.022  56.624  66.614  1.00  0.00           O  
ATOM   1509  HG  SER   112      70.628  57.168  67.301  1.00  0.00           H  
ATOM   1510  C   SER   112      69.627  59.041  63.948  1.00  0.00           C  
ATOM   1511  O   SER   112      70.667  59.573  63.589  1.00  0.00           O  
ATOM   1512  N   TYR   113      68.486  59.507  63.524  1.00  0.00           N  
ATOM   1513  H   TYR   113      68.577  60.288  62.890  1.00  0.00           H  
ATOM   1514  CA  TYR   113      67.095  59.288  63.989  1.00  0.00           C  
ATOM   1515  HA  TYR   113      67.041  58.238  64.277  1.00  0.00           H  
ATOM   1516  CB  TYR   113      66.769  60.199  65.152  1.00  0.00           C  
ATOM   1517  HB2 TYR   113      67.076  61.221  64.932  1.00  0.00           H  
ATOM   1518  HB3 TYR   113      65.696  60.181  65.344  1.00  0.00           H  
ATOM   1519  CG  TYR   113      67.393  59.778  66.460  1.00  0.00           C  
ATOM   1520  CD1 TYR   113      66.593  59.007  67.306  1.00  0.00           C  
ATOM   1521  HD1 TYR   113      65.639  58.663  66.934  1.00  0.00           H  
ATOM   1522  CE1 TYR   113      67.119  58.559  68.568  1.00  0.00           C  
ATOM   1523  HE1 TYR   113      66.683  57.781  69.177  1.00  0.00           H  
ATOM   1524  CZ  TYR   113      68.412  58.964  68.953  1.00  0.00           C  
ATOM   1525  OH  TYR   113      68.917  58.543  70.118  1.00  0.00           O  
ATOM   1526  HH  TYR   113      69.862  58.612  70.268  1.00  0.00           H  
ATOM   1527  CE2 TYR   113      69.151  59.813  68.118  1.00  0.00           C  
ATOM   1528  HE2 TYR   113      70.113  60.159  68.465  1.00  0.00           H  
ATOM   1529  CD2 TYR   113      68.629  60.284  66.926  1.00  0.00           C  
ATOM   1530  HD2 TYR   113      69.172  60.936  66.258  1.00  0.00           H  
ATOM   1531  C   TYR   113      65.946  59.600  62.996  1.00  0.00           C  
ATOM   1532  O   TYR   113      65.968  60.631  62.317  1.00  0.00           O  
ATOM   1533  N   GLY   114      65.096  58.654  62.879  1.00  0.00           N  
ATOM   1534  H   GLY   114      65.160  57.912  63.562  1.00  0.00           H  
ATOM   1535  CA  GLY   114      63.950  58.742  61.994  1.00  0.00           C  
ATOM   1536  HA2 GLY   114      63.269  57.910  62.174  1.00  0.00           H  
ATOM   1537  HA3 GLY   114      63.431  59.681  62.188  1.00  0.00           H  
ATOM   1538  C   GLY   114      64.197  58.799  60.512  1.00  0.00           C  
ATOM   1539  O   GLY   114      65.341  58.685  60.082  1.00  0.00           O  
ATOM   1540  N   SER   115      63.204  58.984  59.622  1.00  0.00           N  
ATOM   1541  H   SER   115      63.356  58.892  58.628  1.00  0.00           H  
ATOM   1542  CA  SER   115      61.848  59.559  59.957  1.00  0.00           C  
ATOM   1543  HA  SER   115      62.017  60.270  60.766  1.00  0.00           H  
ATOM   1544  CB  SER   115      61.288  60.267  58.751  1.00  0.00           C  
ATOM   1545  HB2 SER   115      60.236  60.554  58.768  1.00  0.00           H  
ATOM   1546  HB3 SER   115      61.806  61.174  58.439  1.00  0.00           H  
ATOM   1547  OG  SER   115      61.316  59.321  57.691  1.00  0.00           O  
ATOM   1548  HG  SER   115      60.484  58.852  57.599  1.00  0.00           H  
ATOM   1549  C   SER   115      60.816  58.457  60.425  1.00  0.00           C  
ATOM   1550  O   SER   115      59.694  58.711  60.678  1.00  0.00           O  
ATOM   1551  N   SER   116      61.323  57.218  60.502  1.00  0.00           N  
ATOM   1552  H   SER   116      62.308  57.080  60.322  1.00  0.00           H  
ATOM   1553  CA  SER   116      60.623  56.071  61.027  1.00  0.00           C  
ATOM   1554  HA  SER   116      59.775  56.370  61.643  1.00  0.00           H  
ATOM   1555  CB  SER   116      60.188  55.191  59.852  1.00  0.00           C  
ATOM   1556  HB2 SER   116      60.956  55.247  59.080  1.00  0.00           H  
ATOM   1557  HB3 SER   116      59.969  54.150  60.094  1.00  0.00           H  
ATOM   1558  OG  SER   116      59.054  55.783  59.279  1.00  0.00           O  
ATOM   1559  HG  SER   116      58.255  55.281  59.459  1.00  0.00           H  
ATOM   1560  C   SER   116      61.393  55.177  61.998  1.00  0.00           C  
ATOM   1561  O   SER   116      62.612  55.262  62.037  1.00  0.00           O  
ATOM   1562  N   SER   117      60.695  54.214  62.603  1.00  0.00           N  
ATOM   1563  H   SER   117      59.693  54.341  62.603  1.00  0.00           H  
ATOM   1564  CA  SER   117      61.237  52.918  63.181  1.00  0.00           C  
ATOM   1565  HA  SER   117      62.190  52.690  62.704  1.00  0.00           H  
ATOM   1566  CB  SER   117      61.198  52.894  64.724  1.00  0.00           C  
ATOM   1567  HB2 SER   117      61.719  51.978  65.002  1.00  0.00           H  
ATOM   1568  HB3 SER   117      61.565  53.817  65.173  1.00  0.00           H  
ATOM   1569  OG  SER   117      59.884  52.662  65.107  1.00  0.00           O  
ATOM   1570  HG  SER   117      59.230  53.252  64.726  1.00  0.00           H  
ATOM   1571  C   SER   117      60.456  51.657  62.638  1.00  0.00           C  
ATOM   1572  O   SER   117      59.665  51.901  61.713  1.00  0.00           O  
ATOM   1573  N   GLN   118      60.752  50.435  63.126  1.00  0.00           N  
ATOM   1574  H   GLN   118      61.324  50.479  63.957  1.00  0.00           H  
ATOM   1575  CA  GLN   118      60.450  49.095  62.718  1.00  0.00           C  
ATOM   1576  HA  GLN   118      60.769  48.451  63.537  1.00  0.00           H  
ATOM   1577  CB  GLN   118      58.976  48.855  62.512  1.00  0.00           C  
ATOM   1578  HB2 GLN   118      58.555  49.668  61.921  1.00  0.00           H  
ATOM   1579  HB3 GLN   118      58.782  47.941  61.951  1.00  0.00           H  
ATOM   1580  CG  GLN   118      58.105  48.816  63.811  1.00  0.00           C  
ATOM   1581  HG2 GLN   118      58.528  49.433  64.603  1.00  0.00           H  
ATOM   1582  HG3 GLN   118      57.086  49.134  63.592  1.00  0.00           H  
ATOM   1583  CD  GLN   118      58.181  47.459  64.453  1.00  0.00           C  
ATOM   1584  OE1 GLN   118      58.906  46.559  64.057  1.00  0.00           O  
ATOM   1585  NE2 GLN   118      57.388  47.146  65.447  1.00  0.00           N  
ATOM   1586 HE21 GLN   118      56.607  47.759  65.638  1.00  0.00           H  
ATOM   1587 HE22 GLN   118      57.372  46.165  65.684  1.00  0.00           H  
ATOM   1588  C   GLN   118      61.385  48.724  61.526  1.00  0.00           C  
ATOM   1589  O   GLN   118      61.484  49.397  60.508  1.00  0.00           O  
ATOM   1590  N   SER   119      62.130  47.609  61.622  1.00  0.00           N  
ATOM   1591  H   SER   119      62.705  47.427  60.812  1.00  0.00           H  
ATOM   1592  CA  SER   119      62.003  46.373  62.380  1.00  0.00           C  
ATOM   1593  HA  SER   119      61.345  46.655  63.203  1.00  0.00           H  
ATOM   1594  CB  SER   119      61.436  45.290  61.464  1.00  0.00           C  
ATOM   1595  HB2 SER   119      60.510  45.645  61.011  1.00  0.00           H  
ATOM   1596  HB3 SER   119      62.143  45.066  60.665  1.00  0.00           H  
ATOM   1597  OG  SER   119      61.238  44.127  62.176  1.00  0.00           O  
ATOM   1598  HG  SER   119      61.208  43.357  61.604  1.00  0.00           H  
ATOM   1599  C   SER   119      63.374  45.905  62.971  1.00  0.00           C  
ATOM   1600  O   SER   119      64.369  46.434  62.517  1.00  0.00           O  
ATOM   1601  N   SER   120      63.251  44.996  63.935  1.00  0.00           N  
ATOM   1602  H   SER   120      62.308  44.706  64.152  1.00  0.00           H  
ATOM   1603  CA  SER   120      64.393  44.105  64.326  1.00  0.00           C  
ATOM   1604  HA  SER   120      65.140  44.706  64.845  1.00  0.00           H  
ATOM   1605  CB  SER   120      63.796  43.024  65.166  1.00  0.00           C  
ATOM   1606  HB2 SER   120      63.333  43.485  66.038  1.00  0.00           H  
ATOM   1607  HB3 SER   120      63.108  42.394  64.602  1.00  0.00           H  
ATOM   1608  OG  SER   120      64.762  42.060  65.657  1.00  0.00           O  
ATOM   1609  HG  SER   120      64.848  42.194  66.604  1.00  0.00           H  
ATOM   1610  C   SER   120      65.082  43.401  63.111  1.00  0.00           C  
ATOM   1611  O   SER   120      64.470  43.035  62.119  1.00  0.00           O  
ATOM   1612  N   SER   121      66.402  43.218  63.098  1.00  0.00           N  
ATOM   1613  H   SER   121      66.597  42.669  62.273  1.00  0.00           H  
ATOM   1614  CA  SER   121      67.515  43.539  64.054  1.00  0.00           C  
ATOM   1615  HA  SER   121      67.151  43.076  64.971  1.00  0.00           H  
ATOM   1616  CB  SER   121      68.769  42.858  63.631  1.00  0.00           C  
ATOM   1617  HB2 SER   121      69.421  43.493  63.030  1.00  0.00           H  
ATOM   1618  HB3 SER   121      69.183  42.791  64.637  1.00  0.00           H  
ATOM   1619  OG  SER   121      68.644  41.603  63.106  1.00  0.00           O  
ATOM   1620  HG  SER   121      68.476  41.772  62.176  1.00  0.00           H  
ATOM   1621  C   SER   121      67.671  45.004  64.451  1.00  0.00           C  
ATOM   1622  O   SER   121      67.608  45.834  63.552  1.00  0.00           O  
ATOM   1623  N   TYR   122      67.829  45.201  65.723  1.00  0.00           N  
ATOM   1624  H   TYR   122      67.552  44.495  66.391  1.00  0.00           H  
ATOM   1625  CA  TYR   122      68.255  46.459  66.312  1.00  0.00           C  
ATOM   1626  HA  TYR   122      68.097  47.223  65.550  1.00  0.00           H  
ATOM   1627  CB  TYR   122      67.325  46.882  67.424  1.00  0.00           C  
ATOM   1628  HB2 TYR   122      67.600  46.328  68.322  1.00  0.00           H  
ATOM   1629  HB3 TYR   122      67.611  47.898  67.697  1.00  0.00           H  
ATOM   1630  CG  TYR   122      65.908  46.752  67.090  1.00  0.00           C  
ATOM   1631  CD1 TYR   122      65.223  45.780  67.868  1.00  0.00           C  
ATOM   1632  HD1 TYR   122      65.830  45.107  68.455  1.00  0.00           H  
ATOM   1633  CE1 TYR   122      63.828  45.706  67.662  1.00  0.00           C  
ATOM   1634  HE1 TYR   122      63.385  44.824  68.102  1.00  0.00           H  
ATOM   1635  CZ  TYR   122      63.107  46.548  66.785  1.00  0.00           C  
ATOM   1636  OH  TYR   122      61.706  46.382  66.612  1.00  0.00           O  
ATOM   1637  HH  TYR   122      61.354  45.877  67.349  1.00  0.00           H  
ATOM   1638  CE2 TYR   122      63.826  47.545  66.078  1.00  0.00           C  
ATOM   1639  HE2 TYR   122      63.405  48.204  65.334  1.00  0.00           H  
ATOM   1640  CD2 TYR   122      65.237  47.724  66.297  1.00  0.00           C  
ATOM   1641  HD2 TYR   122      65.715  48.629  65.952  1.00  0.00           H  
ATOM   1642  C   TYR   122      69.725  46.498  66.732  1.00  0.00           C  
ATOM   1643  O   TYR   122      70.194  45.621  67.392  1.00  0.00           O  
ATOM   1644  N   GLY   123      70.531  47.518  66.396  1.00  0.00           N  
ATOM   1645  H   GLY   123      71.457  47.365  66.769  1.00  0.00           H  
ATOM   1646  CA  GLY   123      70.098  48.671  65.609  1.00  0.00           C  
ATOM   1647  HA2 GLY   123      70.112  48.558  64.525  1.00  0.00           H  
ATOM   1648  HA3 GLY   123      69.088  48.877  65.964  1.00  0.00           H  
ATOM   1649  C   GLY   123      70.829  49.928  65.968  1.00  0.00           C  
ATOM   1650  O   GLY   123      71.936  49.781  66.516  1.00  0.00           O  
ATOM   1651  N   GLN   124      70.271  51.096  65.797  1.00  0.00           N  
ATOM   1652  H   GLN   124      69.330  51.112  65.430  1.00  0.00           H  
ATOM   1653  CA  GLN   124      70.844  52.393  65.916  1.00  0.00           C  
ATOM   1654  HA  GLN   124      71.626  52.350  66.674  1.00  0.00           H  
ATOM   1655  CB  GLN   124      71.380  52.902  64.583  1.00  0.00           C  
ATOM   1656  HB2 GLN   124      70.553  53.084  63.897  1.00  0.00           H  
ATOM   1657  HB3 GLN   124      71.716  53.920  64.779  1.00  0.00           H  
ATOM   1658  CG  GLN   124      72.473  51.992  64.045  1.00  0.00           C  
ATOM   1659  HG2 GLN   124      72.185  50.958  63.856  1.00  0.00           H  
ATOM   1660  HG3 GLN   124      72.808  52.390  63.087  1.00  0.00           H  
ATOM   1661  CD  GLN   124      73.741  52.012  64.928  1.00  0.00           C  
ATOM   1662  OE1 GLN   124      73.986  52.818  65.834  1.00  0.00           O  
ATOM   1663  NE2 GLN   124      74.697  51.214  64.491  1.00  0.00           N  
ATOM   1664 HE21 GLN   124      74.507  50.664  63.666  1.00  0.00           H  
ATOM   1665 HE22 GLN   124      75.622  51.258  64.894  1.00  0.00           H  
ATOM   1666  C   GLN   124      69.708  53.303  66.480  1.00  0.00           C  
ATOM   1667  O   GLN   124      68.820  53.755  65.721  1.00  0.00           O  
ATOM   1668  N   PRO   125      69.540  53.441  67.823  1.00  0.00           N  
ATOM   1669  CD  PRO   125      68.440  54.086  68.543  1.00  0.00           C  
ATOM   1670  HD2 PRO   125      67.441  53.704  68.331  1.00  0.00           H  
ATOM   1671  HD3 PRO   125      68.406  55.128  68.223  1.00  0.00           H  
ATOM   1672  CG  PRO   125      68.702  53.924  70.087  1.00  0.00           C  
ATOM   1673  HG2 PRO   125      68.359  52.967  70.480  1.00  0.00           H  
ATOM   1674  HG3 PRO   125      68.297  54.767  70.647  1.00  0.00           H  
ATOM   1675  CB  PRO   125      70.241  53.861  70.054  1.00  0.00           C  
ATOM   1676  HB2 PRO   125      70.678  53.509  70.989  1.00  0.00           H  
ATOM   1677  HB3 PRO   125      70.667  54.803  69.711  1.00  0.00           H  
ATOM   1678  CA  PRO   125      70.455  52.921  68.905  1.00  0.00           C  
ATOM   1679  HA  PRO   125      71.504  53.095  68.663  1.00  0.00           H  
ATOM   1680  C   PRO   125      70.252  51.443  69.305  1.00  0.00           C  
ATOM   1681  O   PRO   125      69.342  50.766  68.829  1.00  0.00           O  
ATOM   1682  N   GLN   126      71.198  50.964  70.058  1.00  0.00           N  
ATOM   1683  H   GLN   126      71.958  51.603  70.247  1.00  0.00           H  
ATOM   1684  CA  GLN   126      71.364  49.564  70.436  1.00  0.00           C  
ATOM   1685  HA  GLN   126      71.385  49.002  69.502  1.00  0.00           H  
ATOM   1686  CB  GLN   126      72.578  49.178  71.285  1.00  0.00           C  
ATOM   1687  HB2 GLN   126      73.439  49.719  70.892  1.00  0.00           H  
ATOM   1688  HB3 GLN   126      72.450  49.692  72.238  1.00  0.00           H  
ATOM   1689  CG  GLN   126      72.739  47.679  71.374  1.00  0.00           C  
ATOM   1690  HG2 GLN   126      73.725  47.561  71.823  1.00  0.00           H  
ATOM   1691  HG3 GLN   126      72.012  47.142  71.983  1.00  0.00           H  
ATOM   1692  CD  GLN   126      72.754  46.914  70.091  1.00  0.00           C  
ATOM   1693  OE1 GLN   126      71.846  46.150  69.820  1.00  0.00           O  
ATOM   1694  NE2 GLN   126      73.664  47.104  69.141  1.00  0.00           N  
ATOM   1695 HE21 GLN   126      74.324  47.865  69.209  1.00  0.00           H  
ATOM   1696 HE22 GLN   126      73.656  46.482  68.345  1.00  0.00           H  
ATOM   1697  C   GLN   126      70.051  49.056  71.073  1.00  0.00           C  
ATOM   1698  O   GLN   126      69.420  49.722  71.851  1.00  0.00           O  
ATOM   1699  N   SER   127      69.717  47.751  70.748  1.00  0.00           N  
ATOM   1700  H   SER   127      70.267  47.166  70.136  1.00  0.00           H  
ATOM   1701  CA  SER   127      68.732  46.932  71.422  1.00  0.00           C  
ATOM   1702  HA  SER   127      68.897  45.870  71.240  1.00  0.00           H  
ATOM   1703  CB  SER   127      68.674  47.103  72.949  1.00  0.00           C  
ATOM   1704  HB2 SER   127      68.139  47.994  73.278  1.00  0.00           H  
ATOM   1705  HB3 SER   127      68.167  46.259  73.417  1.00  0.00           H  
ATOM   1706  OG  SER   127      69.936  47.167  73.526  1.00  0.00           O  
ATOM   1707  HG  SER   127      70.381  46.360  73.255  1.00  0.00           H  
ATOM   1708  C   SER   127      67.291  47.196  70.958  1.00  0.00           C  
ATOM   1709  O   SER   127      66.432  46.261  71.068  1.00  0.00           O  
ATOM   1710  N   GLY   128      67.048  48.428  70.411  1.00  0.00           N  
ATOM   1711  H   GLY   128      67.753  49.152  70.424  1.00  0.00           H  
ATOM   1712  CA  GLY   128      65.733  48.852  69.922  1.00  0.00           C  
ATOM   1713  HA2 GLY   128      65.760  48.648  68.852  1.00  0.00           H  
ATOM   1714  HA3 GLY   128      65.013  48.272  70.500  1.00  0.00           H  
ATOM   1715  C   GLY   128      65.558  50.397  70.229  1.00  0.00           C  
ATOM   1716  O   GLY   128      66.541  51.032  70.672  1.00  0.00           O  
ATOM   1717  N   SER   129      64.336  51.005  70.020  1.00  0.00           N  
ATOM   1718  H   SER   129      64.342  52.011  70.112  1.00  0.00           H  
ATOM   1719  CA  SER   129      63.036  50.299  70.073  1.00  0.00           C  
ATOM   1720  HA  SER   129      62.243  51.022  70.265  1.00  0.00           H  
ATOM   1721  CB  SER   129      62.687  49.503  68.759  1.00  0.00           C  
ATOM   1722  HB2 SER   129      63.356  48.666  68.554  1.00  0.00           H  
ATOM   1723  HB3 SER   129      61.737  48.969  68.759  1.00  0.00           H  
ATOM   1724  OG  SER   129      62.611  50.463  67.704  1.00  0.00           O  
ATOM   1725  HG  SER   129      63.453  50.918  67.780  1.00  0.00           H  
ATOM   1726  C   SER   129      62.943  49.403  71.300  1.00  0.00           C  
ATOM   1727  O   SER   129      62.570  48.260  71.144  1.00  0.00           O  
ATOM   1728  N   TYR   130      63.297  49.961  72.532  1.00  0.00           N  
ATOM   1729  H   TYR   130      63.619  50.917  72.474  1.00  0.00           H  
ATOM   1730  CA  TYR   130      63.808  49.271  73.716  1.00  0.00           C  
ATOM   1731  HA  TYR   130      63.060  48.533  74.007  1.00  0.00           H  
ATOM   1732  CB  TYR   130      65.090  48.483  73.467  1.00  0.00           C  
ATOM   1733  HB2 TYR   130      64.910  47.802  72.636  1.00  0.00           H  
ATOM   1734  HB3 TYR   130      65.775  49.216  73.041  1.00  0.00           H  
ATOM   1735  CG  TYR   130      65.705  47.779  74.608  1.00  0.00           C  
ATOM   1736  CD1 TYR   130      66.866  48.328  75.218  1.00  0.00           C  
ATOM   1737  HD1 TYR   130      67.310  49.226  74.815  1.00  0.00           H  
ATOM   1738  CE1 TYR   130      67.513  47.644  76.268  1.00  0.00           C  
ATOM   1739  HE1 TYR   130      68.449  47.990  76.680  1.00  0.00           H  
ATOM   1740  CZ  TYR   130      67.018  46.418  76.705  1.00  0.00           C  
ATOM   1741  OH  TYR   130      67.725  45.791  77.691  1.00  0.00           O  
ATOM   1742  HH  TYR   130      67.652  44.846  77.539  1.00  0.00           H  
ATOM   1743  CE2 TYR   130      65.831  45.849  76.144  1.00  0.00           C  
ATOM   1744  HE2 TYR   130      65.489  44.857  76.399  1.00  0.00           H  
ATOM   1745  CD2 TYR   130      65.184  46.573  75.094  1.00  0.00           C  
ATOM   1746  HD2 TYR   130      64.282  46.192  74.638  1.00  0.00           H  
ATOM   1747  C   TYR   130      63.953  50.322  74.809  1.00  0.00           C  
ATOM   1748  O   TYR   130      64.846  51.172  74.672  1.00  0.00           O  
ATOM   1749  N   SER   131      63.057  50.575  75.798  1.00  0.00           N  
ATOM   1750  H   SER   131      63.314  51.431  76.269  1.00  0.00           H  
ATOM   1751  CA  SER   131      61.710  50.032  76.050  1.00  0.00           C  
ATOM   1752  HA  SER   131      61.164  50.801  76.597  1.00  0.00           H  
ATOM   1753  CB  SER   131      60.871  50.056  74.764  1.00  0.00           C  
ATOM   1754  HB2 SER   131      61.269  49.347  74.038  1.00  0.00           H  
ATOM   1755  HB3 SER   131      59.871  49.711  75.029  1.00  0.00           H  
ATOM   1756  OG  SER   131      60.752  51.238  74.075  1.00  0.00           O  
ATOM   1757  HG  SER   131      59.946  51.246  73.553  1.00  0.00           H  
ATOM   1758  C   SER   131      61.737  48.644  76.721  1.00  0.00           C  
ATOM   1759  O   SER   131      62.003  47.679  75.978  1.00  0.00           O  
ATOM   1760  N   GLN   132      61.619  48.532  78.017  1.00  0.00           N  
ATOM   1761  H   GLN   132      61.701  47.589  78.367  1.00  0.00           H  
ATOM   1762  CA  GLN   132      61.579  49.568  79.016  1.00  0.00           C  
ATOM   1763  HA  GLN   132      62.155  50.460  78.768  1.00  0.00           H  
ATOM   1764  CB  GLN   132      60.103  50.042  79.219  1.00  0.00           C  
ATOM   1765  HB2 GLN   132      59.677  50.206  78.229  1.00  0.00           H  
ATOM   1766  HB3 GLN   132      59.496  49.178  79.488  1.00  0.00           H  
ATOM   1767  CG  GLN   132      59.854  51.269  80.086  1.00  0.00           C  
ATOM   1768  HG2 GLN   132      58.773  51.391  80.149  1.00  0.00           H  
ATOM   1769  HG3 GLN   132      60.264  51.028  81.067  1.00  0.00           H  
ATOM   1770  CD  GLN   132      60.370  52.624  79.527  1.00  0.00           C  
ATOM   1771  OE1 GLN   132      61.517  52.699  79.091  1.00  0.00           O  
ATOM   1772  NE2 GLN   132      59.568  53.667  79.496  1.00  0.00           N  
ATOM   1773 HE21 GLN   132      58.647  53.610  79.906  1.00  0.00           H  
ATOM   1774 HE22 GLN   132      59.840  54.556  79.100  1.00  0.00           H  
ATOM   1775  C   GLN   132      62.194  49.053  80.247  1.00  0.00           C  
ATOM   1776  O   GLN   132      61.710  48.109  80.854  1.00  0.00           O  
ATOM   1777  N   GLN   133      63.140  49.835  80.807  1.00  0.00           N  
ATOM   1778  H   GLN   133      63.540  50.565  80.234  1.00  0.00           H  
ATOM   1779  CA  GLN   133      63.762  49.754  82.081  1.00  0.00           C  
ATOM   1780  HA  GLN   133      64.563  50.492  82.049  1.00  0.00           H  
ATOM   1781  CB  GLN   133      62.784  50.316  83.196  1.00  0.00           C  
ATOM   1782  HB2 GLN   133      61.813  49.825  83.263  1.00  0.00           H  
ATOM   1783  HB3 GLN   133      63.308  50.187  84.143  1.00  0.00           H  
ATOM   1784  CG  GLN   133      62.719  51.878  83.085  1.00  0.00           C  
ATOM   1785  HG2 GLN   133      63.646  52.361  82.776  1.00  0.00           H  
ATOM   1786  HG3 GLN   133      61.982  52.166  82.335  1.00  0.00           H  
ATOM   1787  CD  GLN   133      62.334  52.620  84.429  1.00  0.00           C  
ATOM   1788  OE1 GLN   133      61.788  52.098  85.367  1.00  0.00           O  
ATOM   1789  NE2 GLN   133      62.450  53.943  84.474  1.00  0.00           N  
ATOM   1790 HE21 GLN   133      62.915  54.518  83.786  1.00  0.00           H  
ATOM   1791 HE22 GLN   133      62.000  54.263  85.320  1.00  0.00           H  
ATOM   1792  C   GLN   133      64.359  48.357  82.503  1.00  0.00           C  
ATOM   1793  O   GLN   133      63.755  47.753  83.437  1.00  0.00           O  
ATOM   1794  N   PRO   134      65.433  47.824  81.878  1.00  0.00           N  
ATOM   1795  CD  PRO   134      65.987  46.495  82.031  1.00  0.00           C  
ATOM   1796  HD2 PRO   134      65.266  45.724  81.760  1.00  0.00           H  
ATOM   1797  HD3 PRO   134      66.411  46.428  83.033  1.00  0.00           H  
ATOM   1798  CG  PRO   134      67.132  46.352  80.980  1.00  0.00           C  
ATOM   1799  HG2 PRO   134      66.639  45.968  80.087  1.00  0.00           H  
ATOM   1800  HG3 PRO   134      67.948  45.722  81.333  1.00  0.00           H  
ATOM   1801  CB  PRO   134      67.473  47.851  80.667  1.00  0.00           C  
ATOM   1802  HB2 PRO   134      67.936  47.987  79.689  1.00  0.00           H  
ATOM   1803  HB3 PRO   134      68.156  48.205  81.440  1.00  0.00           H  
ATOM   1804  CA  PRO   134      66.083  48.567  80.781  1.00  0.00           C  
ATOM   1805  HA  PRO   134      66.216  49.610  81.069  1.00  0.00           H  
ATOM   1806  C   PRO   134      65.273  48.516  79.512  1.00  0.00           C  
ATOM   1807  O   PRO   134      64.433  47.639  79.318  1.00  0.00           O  
ATOM   1808  N   SER   135      65.532  49.390  78.513  1.00  0.00           N  
ATOM   1809  H   SER   135      64.993  49.168  77.688  1.00  0.00           H  
ATOM   1810  CA  SER   135      66.364  50.629  78.599  1.00  0.00           C  
ATOM   1811  HA  SER   135      67.327  50.370  79.039  1.00  0.00           H  
ATOM   1812  CB  SER   135      66.631  51.259  77.229  1.00  0.00           C  
ATOM   1813  HB2 SER   135      66.896  50.506  76.487  1.00  0.00           H  
ATOM   1814  HB3 SER   135      65.621  51.556  76.947  1.00  0.00           H  
ATOM   1815  OG  SER   135      67.533  52.400  77.280  1.00  0.00           O  
ATOM   1816  HG  SER   135      67.794  52.459  76.358  1.00  0.00           H  
ATOM   1817  C   SER   135      65.715  51.709  79.483  1.00  0.00           C  
ATOM   1818  O   SER   135      64.521  51.824  79.477  1.00  0.00           O  
ATOM   1819  N   TYR   136      66.521  52.501  80.251  1.00  0.00           N  
ATOM   1820  H   TYR   136      67.511  52.403  80.081  1.00  0.00           H  
ATOM   1821  CA  TYR   136      66.096  53.593  81.083  1.00  0.00           C  
ATOM   1822  HA  TYR   136      65.022  53.627  81.265  1.00  0.00           H  
ATOM   1823  CB  TYR   136      66.894  53.506  82.444  1.00  0.00           C  
ATOM   1824  HB2 TYR   136      67.949  53.700  82.249  1.00  0.00           H  
ATOM   1825  HB3 TYR   136      66.580  54.349  83.059  1.00  0.00           H  
ATOM   1826  CG  TYR   136      66.659  52.329  83.385  1.00  0.00           C  
ATOM   1827  CD1 TYR   136      65.749  52.425  84.443  1.00  0.00           C  
ATOM   1828  HD1 TYR   136      65.204  53.343  84.604  1.00  0.00           H  
ATOM   1829  CE1 TYR   136      65.406  51.291  85.236  1.00  0.00           C  
ATOM   1830  HE1 TYR   136      64.788  51.455  86.107  1.00  0.00           H  
ATOM   1831  CZ  TYR   136      66.007  50.035  85.059  1.00  0.00           C  
ATOM   1832  OH  TYR   136      65.770  48.917  85.850  1.00  0.00           O  
ATOM   1833  HH  TYR   136      65.252  49.146  86.625  1.00  0.00           H  
ATOM   1834  CE2 TYR   136      67.049  50.026  84.173  1.00  0.00           C  
ATOM   1835  HE2 TYR   136      67.424  49.018  84.065  1.00  0.00           H  
ATOM   1836  CD2 TYR   136      67.363  51.137  83.307  1.00  0.00           C  
ATOM   1837  HD2 TYR   136      68.179  51.144  82.599  1.00  0.00           H  
ATOM   1838  C   TYR   136      66.321  54.902  80.429  1.00  0.00           C  
ATOM   1839  O   TYR   136      67.477  55.302  80.241  1.00  0.00           O  
ATOM   1840  N   GLY   137      65.376  55.810  80.170  1.00  0.00           N  
ATOM   1841  H   GLY   137      65.858  56.661  79.917  1.00  0.00           H  
ATOM   1842  CA  GLY   137      63.958  55.641  79.886  1.00  0.00           C  
ATOM   1843  HA2 GLY   137      63.727  56.575  79.373  1.00  0.00           H  
ATOM   1844  HA3 GLY   137      63.806  54.810  79.198  1.00  0.00           H  
ATOM   1845  C   GLY   137      63.071  55.577  81.061  1.00  0.00           C  
ATOM   1846  O   GLY   137      63.326  55.008  82.157  1.00  0.00           O  
ATOM   1847  N   GLY   138      61.826  55.974  80.847  1.00  0.00           N  
ATOM   1848  H   GLY   138      61.681  56.565  80.040  1.00  0.00           H  
ATOM   1849  CA  GLY   138      60.689  55.838  81.742  1.00  0.00           C  
ATOM   1850  HA2 GLY   138      59.801  56.123  81.178  1.00  0.00           H  
ATOM   1851  HA3 GLY   138      60.593  54.754  81.796  1.00  0.00           H  
ATOM   1852  C   GLY   138      60.688  56.487  83.153  1.00  0.00           C  
ATOM   1853  O   GLY   138      61.695  57.009  83.583  1.00  0.00           O  
ATOM   1854  N   GLN   139      59.632  56.374  83.948  1.00  0.00           N  
ATOM   1855  H   GLN   139      59.782  56.816  84.843  1.00  0.00           H  
ATOM   1856  CA  GLN   139      58.301  55.989  83.711  1.00  0.00           C  
ATOM   1857  HA  GLN   139      57.983  56.235  82.698  1.00  0.00           H  
ATOM   1858  CB  GLN   139      58.342  54.425  83.877  1.00  0.00           C  
ATOM   1859  HB2 GLN   139      57.331  54.129  83.596  1.00  0.00           H  
ATOM   1860  HB3 GLN   139      58.965  54.012  83.082  1.00  0.00           H  
ATOM   1861  CG  GLN   139      58.775  53.972  85.286  1.00  0.00           C  
ATOM   1862  HG2 GLN   139      59.851  54.098  85.410  1.00  0.00           H  
ATOM   1863  HG3 GLN   139      58.445  54.684  86.043  1.00  0.00           H  
ATOM   1864  CD  GLN   139      58.292  52.542  85.608  1.00  0.00           C  
ATOM   1865  OE1 GLN   139      57.121  52.333  86.028  1.00  0.00           O  
ATOM   1866  NE2 GLN   139      59.069  51.498  85.545  1.00  0.00           N  
ATOM   1867 HE21 GLN   139      60.041  51.592  85.290  1.00  0.00           H  
ATOM   1868 HE22 GLN   139      58.686  50.604  85.818  1.00  0.00           H  
ATOM   1869  C   GLN   139      57.333  56.729  84.609  1.00  0.00           C  
ATOM   1870  O   GLN   139      56.388  56.126  85.106  1.00  0.00           O  
ATOM   1871  N   GLN   140      57.570  57.994  84.995  1.00  0.00           N  
ATOM   1872  H   GLN   140      58.485  58.362  84.774  1.00  0.00           H  
ATOM   1873  CA  GLN   140      56.634  58.831  85.833  1.00  0.00           C  
ATOM   1874  HA  GLN   140      56.924  59.880  85.769  1.00  0.00           H  
ATOM   1875  CB  GLN   140      55.178  58.997  85.270  1.00  0.00           C  
ATOM   1876  HB2 GLN   140      54.790  58.016  84.996  1.00  0.00           H  
ATOM   1877  HB3 GLN   140      54.581  59.466  86.052  1.00  0.00           H  
ATOM   1878  CG  GLN   140      55.127  59.855  84.020  1.00  0.00           C  
ATOM   1879  HG2 GLN   140      55.773  59.513  83.211  1.00  0.00           H  
ATOM   1880  HG3 GLN   140      54.112  59.785  83.631  1.00  0.00           H  
ATOM   1881  CD  GLN   140      55.385  61.316  84.273  1.00  0.00           C  
ATOM   1882  OE1 GLN   140      55.011  61.871  85.313  1.00  0.00           O  
ATOM   1883  NE2 GLN   140      55.923  62.026  83.374  1.00  0.00           N  
ATOM   1884 HE21 GLN   140      56.326  61.536  82.589  1.00  0.00           H  
ATOM   1885 HE22 GLN   140      55.932  63.036  83.387  1.00  0.00           H  
ATOM   1886  C   GLN   140      56.686  58.399  87.272  1.00  0.00           C  
ATOM   1887  O   GLN   140      55.880  58.906  88.059  1.00  0.00           O  
ATOM   1888  N   GLN   141      57.533  57.436  87.712  1.00  0.00           N  
ATOM   1889  H   GLN   141      58.296  57.222  87.086  1.00  0.00           H  
ATOM   1890  CA  GLN   141      57.740  57.108  89.098  1.00  0.00           C  
ATOM   1891  HA  GLN   141      56.791  57.147  89.633  1.00  0.00           H  
ATOM   1892  CB  GLN   141      58.288  55.678  89.196  1.00  0.00           C  
ATOM   1893  HB2 GLN   141      59.065  55.661  88.432  1.00  0.00           H  
ATOM   1894  HB3 GLN   141      58.763  55.552  90.169  1.00  0.00           H  
ATOM   1895  CG  GLN   141      57.320  54.578  88.795  1.00  0.00           C  
ATOM   1896  HG2 GLN   141      56.927  54.802  87.803  1.00  0.00           H  
ATOM   1897  HG3 GLN   141      57.840  53.620  88.817  1.00  0.00           H  
ATOM   1898  CD  GLN   141      56.199  54.432  89.761  1.00  0.00           C  
ATOM   1899  OE1 GLN   141      55.325  55.303  89.882  1.00  0.00           O  
ATOM   1900  NE2 GLN   141      56.188  53.313  90.427  1.00  0.00           N  
ATOM   1901 HE21 GLN   141      56.964  52.675  90.322  1.00  0.00           H  
ATOM   1902 HE22 GLN   141      55.563  53.241  91.217  1.00  0.00           H  
ATOM   1903  C   GLN   141      58.763  58.074  89.710  1.00  0.00           C  
ATOM   1904  O   GLN   141      59.590  58.649  88.998  1.00  0.00           O  
ATOM   1905  N   SER   142      58.749  58.396  91.052  1.00  0.00           N  
ATOM   1906  H   SER   142      59.567  58.922  91.324  1.00  0.00           H  
ATOM   1907  CA  SER   142      57.854  57.848  92.203  1.00  0.00           C  
ATOM   1908  HA  SER   142      58.386  58.232  93.073  1.00  0.00           H  
ATOM   1909  CB  SER   142      56.387  58.344  92.168  1.00  0.00           C  
ATOM   1910  HB2 SER   142      55.824  58.072  91.274  1.00  0.00           H  
ATOM   1911  HB3 SER   142      55.833  58.005  93.044  1.00  0.00           H  
ATOM   1912  OG  SER   142      56.429  59.727  92.174  1.00  0.00           O  
ATOM   1913  HG  SER   142      56.418  60.044  91.268  1.00  0.00           H  
ATOM   1914  C   SER   142      57.926  56.333  92.429  1.00  0.00           C  
ATOM   1915  O   SER   142      56.956  55.558  92.593  1.00  0.00           O  
ATOM   1916  N   TYR   143      59.153  55.848  92.619  1.00  0.00           N  
ATOM   1917  H   TYR   143      59.951  56.446  92.460  1.00  0.00           H  
ATOM   1918  CA  TYR   143      59.433  54.395  92.765  1.00  0.00           C  
ATOM   1919  HA  TYR   143      58.689  53.914  92.131  1.00  0.00           H  
ATOM   1920  CB  TYR   143      60.894  54.148  92.307  1.00  0.00           C  
ATOM   1921  HB2 TYR   143      61.534  54.706  92.990  1.00  0.00           H  
ATOM   1922  HB3 TYR   143      61.052  53.072  92.381  1.00  0.00           H  
ATOM   1923  CG  TYR   143      61.229  54.466  90.772  1.00  0.00           C  
ATOM   1924  CD1 TYR   143      60.823  53.593  89.774  1.00  0.00           C  
ATOM   1925  HD1 TYR   143      60.293  52.708  90.093  1.00  0.00           H  
ATOM   1926  CE1 TYR   143      61.084  53.871  88.385  1.00  0.00           C  
ATOM   1927  HE1 TYR   143      60.667  53.163  87.683  1.00  0.00           H  
ATOM   1928  CZ  TYR   143      61.734  55.019  88.030  1.00  0.00           C  
ATOM   1929  OH  TYR   143      61.765  55.394  86.733  1.00  0.00           O  
ATOM   1930  HH  TYR   143      62.429  56.063  86.554  1.00  0.00           H  
ATOM   1931  CE2 TYR   143      62.063  55.956  89.026  1.00  0.00           C  
ATOM   1932  HE2 TYR   143      62.551  56.871  88.724  1.00  0.00           H  
ATOM   1933  CD2 TYR   143      61.851  55.680  90.358  1.00  0.00           C  
ATOM   1934  HD2 TYR   143      62.161  56.445  91.055  1.00  0.00           H  
ATOM   1935  C   TYR   143      59.189  53.948  94.231  1.00  0.00           C  
ATOM   1936  O   TYR   143      59.212  54.702  95.249  1.00  0.00           O  
ATOM   1937  N   GLY   144      59.012  52.621  94.337  1.00  0.00           N  
ATOM   1938  H   GLY   144      59.017  52.143  93.447  1.00  0.00           H  
ATOM   1939  CA  GLY   144      58.298  51.941  95.485  1.00  0.00           C  
ATOM   1940  HA2 GLY   144      58.214  50.855  95.440  1.00  0.00           H  
ATOM   1941  HA3 GLY   144      58.903  52.014  96.389  1.00  0.00           H  
ATOM   1942  C   GLY   144      56.905  52.582  95.761  1.00  0.00           C  
ATOM   1943  O   GLY   144      56.132  52.921  94.853  1.00  0.00           O  
ATOM   1944  N   GLN   145      56.614  52.614  97.070  1.00  0.00           N  
ATOM   1945  H   GLN   145      57.378  52.517  97.723  1.00  0.00           H  
ATOM   1946  CA  GLN   145      55.280  52.897  97.649  1.00  0.00           C  
ATOM   1947  HA  GLN   145      54.517  52.619  96.922  1.00  0.00           H  
ATOM   1948  CB  GLN   145      55.249  52.153  98.987  1.00  0.00           C  
ATOM   1949  HB2 GLN   145      55.296  51.068  98.893  1.00  0.00           H  
ATOM   1950  HB3 GLN   145      56.164  52.430  99.511  1.00  0.00           H  
ATOM   1951  CG  GLN   145      54.004  52.416  99.948  1.00  0.00           C  
ATOM   1952  HG2 GLN   145      54.283  51.963 100.899  1.00  0.00           H  
ATOM   1953  HG3 GLN   145      53.843  53.478 100.136  1.00  0.00           H  
ATOM   1954  CD  GLN   145      52.772  51.623  99.419  1.00  0.00           C  
ATOM   1955  OE1 GLN   145      52.830  50.863  98.470  1.00  0.00           O  
ATOM   1956  NE2 GLN   145      51.625  51.811 100.012  1.00  0.00           N  
ATOM   1957 HE21 GLN   145      50.977  51.092  99.722  1.00  0.00           H  
ATOM   1958 HE22 GLN   145      51.519  52.386 100.836  1.00  0.00           H  
ATOM   1959  C   GLN   145      55.179  54.408  97.865  1.00  0.00           C  
ATOM   1960  O   GLN   145      56.083  55.025  98.448  1.00  0.00           O  
ATOM   1961  N   GLN   146      54.060  54.978  97.429  1.00  0.00           N  
ATOM   1962  H   GLN   146      53.313  54.476  96.971  1.00  0.00           H  
ATOM   1963  CA  GLN   146      53.828  56.408  97.577  1.00  0.00           C  
ATOM   1964  HA  GLN   146      54.755  56.981  97.586  1.00  0.00           H  
ATOM   1965  CB  GLN   146      52.936  56.910  96.419  1.00  0.00           C  
ATOM   1966  HB2 GLN   146      52.021  56.320  96.386  1.00  0.00           H  
ATOM   1967  HB3 GLN   146      52.877  57.992  96.531  1.00  0.00           H  
ATOM   1968  CG  GLN   146      53.636  56.700  95.076  1.00  0.00           C  
ATOM   1969  HG2 GLN   146      54.653  57.086  95.154  1.00  0.00           H  
ATOM   1970  HG3 GLN   146      53.766  55.661  94.773  1.00  0.00           H  
ATOM   1971  CD  GLN   146      52.876  57.321  93.943  1.00  0.00           C  
ATOM   1972  OE1 GLN   146      52.227  56.611  93.206  1.00  0.00           O  
ATOM   1973  NE2 GLN   146      52.966  58.627  93.789  1.00  0.00           N  
ATOM   1974 HE21 GLN   146      53.604  59.205  94.317  1.00  0.00           H  
ATOM   1975 HE22 GLN   146      52.541  59.025  92.963  1.00  0.00           H  
ATOM   1976  C   GLN   146      53.048  56.578  98.848  1.00  0.00           C  
ATOM   1977  O   GLN   146      51.874  56.108  99.027  1.00  0.00           O  
ATOM   1978  N   GLN   147      53.575  57.258  99.822  1.00  0.00           N  
ATOM   1979  H   GLN   147      54.509  57.632  99.741  1.00  0.00           H  
ATOM   1980  CA  GLN   147      53.075  57.235 101.195  1.00  0.00           C  
ATOM   1981  HA  GLN   147      52.748  56.206 101.346  1.00  0.00           H  
ATOM   1982  CB  GLN   147      54.223  57.601 102.095  1.00  0.00           C  
ATOM   1983  HB2 GLN   147      54.767  58.495 101.791  1.00  0.00           H  
ATOM   1984  HB3 GLN   147      53.765  57.773 103.069  1.00  0.00           H  
ATOM   1985  CG  GLN   147      55.286  56.530 102.237  1.00  0.00           C  
ATOM   1986  HG2 GLN   147      55.829  56.408 101.300  1.00  0.00           H  
ATOM   1987  HG3 GLN   147      56.124  56.917 102.815  1.00  0.00           H  
ATOM   1988  CD  GLN   147      54.764  55.199 102.824  1.00  0.00           C  
ATOM   1989  OE1 GLN   147      53.715  55.268 103.512  1.00  0.00           O  
ATOM   1990  NE2 GLN   147      55.408  54.082 102.775  1.00  0.00           N  
ATOM   1991 HE21 GLN   147      56.242  54.033 102.207  1.00  0.00           H  
ATOM   1992 HE22 GLN   147      55.177  53.319 103.395  1.00  0.00           H  
ATOM   1993  C   GLN   147      51.885  58.171 101.468  1.00  0.00           C  
ATOM   1994  O   GLN   147      51.647  59.075 100.664  1.00  0.00           O  
ATOM   1995  N   SER   148      51.090  57.976 102.512  1.00  0.00           N  
ATOM   1996  H   SER   148      51.144  57.127 103.056  1.00  0.00           H  
ATOM   1997  CA  SER   148      49.999  58.882 102.985  1.00  0.00           C  
ATOM   1998  HA  SER   148      49.362  58.972 102.106  1.00  0.00           H  
ATOM   1999  CB  SER   148      49.257  58.170 104.159  1.00  0.00           C  
ATOM   2000  HB2 SER   148      49.964  58.089 104.985  1.00  0.00           H  
ATOM   2001  HB3 SER   148      48.482  58.841 104.529  1.00  0.00           H  
ATOM   2002  OG  SER   148      48.679  56.934 103.872  1.00  0.00           O  
ATOM   2003  HG  SER   148      47.754  57.183 103.820  1.00  0.00           H  
ATOM   2004  C   SER   148      50.496  60.221 103.300  1.00  0.00           C  
ATOM   2005  O   SER   148      51.676  60.451 103.673  1.00  0.00           O  
ATOM   2006  N   TYR   149      49.631  61.175 102.966  1.00  0.00           N  
ATOM   2007  H   TYR   149      48.659  61.008 102.750  1.00  0.00           H  
ATOM   2008  CA  TYR   149      49.880  62.620 102.877  1.00  0.00           C  
ATOM   2009  HA  TYR   149      50.753  62.658 102.226  1.00  0.00           H  
ATOM   2010  CB  TYR   149      48.651  63.352 102.141  1.00  0.00           C  
ATOM   2011  HB2 TYR   149      48.701  62.963 101.124  1.00  0.00           H  
ATOM   2012  HB3 TYR   149      47.736  62.958 102.583  1.00  0.00           H  
ATOM   2013  CG  TYR   149      48.632  64.873 102.316  1.00  0.00           C  
ATOM   2014  CD1 TYR   149      48.013  65.526 103.453  1.00  0.00           C  
ATOM   2015  HD1 TYR   149      47.427  64.918 104.126  1.00  0.00           H  
ATOM   2016  CE1 TYR   149      48.211  66.891 103.665  1.00  0.00           C  
ATOM   2017  HE1 TYR   149      47.698  67.469 104.419  1.00  0.00           H  
ATOM   2018  CZ  TYR   149      49.074  67.602 102.807  1.00  0.00           C  
ATOM   2019  OH  TYR   149      49.251  68.993 102.957  1.00  0.00           O  
ATOM   2020  HH  TYR   149      48.642  69.452 103.539  1.00  0.00           H  
ATOM   2021  CE2 TYR   149      49.665  66.983 101.696  1.00  0.00           C  
ATOM   2022  HE2 TYR   149      50.244  67.581 101.008  1.00  0.00           H  
ATOM   2023  CD2 TYR   149      49.499  65.629 101.480  1.00  0.00           C  
ATOM   2024  HD2 TYR   149      50.016  65.194 100.637  1.00  0.00           H  
ATOM   2025  C   TYR   149      50.223  63.190 104.213  1.00  0.00           C  
ATOM   2026  O   TYR   149      49.683  62.649 105.212  1.00  0.00           O  
ATOM   2027  N   ASN   150      51.048  64.210 104.275  1.00  0.00           N  
ATOM   2028  H   ASN   150      51.530  64.559 103.459  1.00  0.00           H  
ATOM   2029  CA  ASN   150      51.374  65.010 105.464  1.00  0.00           C  
ATOM   2030  HA  ASN   150      50.396  65.231 105.893  1.00  0.00           H  
ATOM   2031  CB  ASN   150      52.282  64.239 106.470  1.00  0.00           C  
ATOM   2032  HB2 ASN   150      51.900  63.238 106.668  1.00  0.00           H  
ATOM   2033  HB3 ASN   150      53.306  64.262 106.098  1.00  0.00           H  
ATOM   2034  CG  ASN   150      52.334  64.983 107.778  1.00  0.00           C  
ATOM   2035  OD1 ASN   150      53.294  65.628 108.002  1.00  0.00           O  
ATOM   2036  ND2 ASN   150      51.367  64.930 108.640  1.00  0.00           N  
ATOM   2037 HD21 ASN   150      51.474  65.679 109.310  1.00  0.00           H  
ATOM   2038 HD22 ASN   150      50.506  64.424 108.492  1.00  0.00           H  
ATOM   2039  C   ASN   150      52.104  66.350 105.197  1.00  0.00           C  
ATOM   2040  O   ASN   150      53.064  66.245 104.502  1.00  0.00           O  
ATOM   2041  N   PRO   151      51.739  67.564 105.729  1.00  0.00           N  
ATOM   2042  CD  PRO   151      50.641  67.820 106.603  1.00  0.00           C  
ATOM   2043  HD2 PRO   151      50.665  67.162 107.472  1.00  0.00           H  
ATOM   2044  HD3 PRO   151      49.710  67.720 106.045  1.00  0.00           H  
ATOM   2045  CG  PRO   151      50.896  69.268 107.091  1.00  0.00           C  
ATOM   2046  HG2 PRO   151      51.621  69.245 107.904  1.00  0.00           H  
ATOM   2047  HG3 PRO   151      49.970  69.731 107.433  1.00  0.00           H  
ATOM   2048  CB  PRO   151      51.487  69.901 105.903  1.00  0.00           C  
ATOM   2049  HB2 PRO   151      52.061  70.764 106.239  1.00  0.00           H  
ATOM   2050  HB3 PRO   151      50.769  70.346 105.214  1.00  0.00           H  
ATOM   2051  CA  PRO   151      52.359  68.772 105.279  1.00  0.00           C  
ATOM   2052  HA  PRO   151      52.213  68.677 104.203  1.00  0.00           H  
ATOM   2053  C   PRO   151      53.787  68.957 105.721  1.00  0.00           C  
ATOM   2054  O   PRO   151      54.184  68.526 106.841  1.00  0.00           O  
ATOM   2055  N   PRO   152      54.571  69.661 104.842  1.00  0.00           N  
ATOM   2056  CD  PRO   152      54.076  70.616 103.881  1.00  0.00           C  
ATOM   2057  HD2 PRO   152      53.232  71.221 104.210  1.00  0.00           H  
ATOM   2058  HD3 PRO   152      53.726  70.099 102.987  1.00  0.00           H  
ATOM   2059  CG  PRO   152      55.353  71.476 103.525  1.00  0.00           C  
ATOM   2060  HG2 PRO   152      55.390  72.256 104.285  1.00  0.00           H  
ATOM   2061  HG3 PRO   152      55.250  71.915 102.533  1.00  0.00           H  
ATOM   2062  CB  PRO   152      56.490  70.602 103.767  1.00  0.00           C  
ATOM   2063  HB2 PRO   152      57.403  71.162 103.966  1.00  0.00           H  
ATOM   2064  HB3 PRO   152      56.566  69.886 102.949  1.00  0.00           H  
ATOM   2065  CA  PRO   152      56.008  69.837 105.021  1.00  0.00           C  
ATOM   2066  HA  PRO   152      56.440  68.842 105.122  1.00  0.00           H  
ATOM   2067  C   PRO   152      56.407  70.765 106.239  1.00  0.00           C  
ATOM   2068  O   PRO   152      55.576  71.538 106.722  1.00  0.00           O  
ATOM   2069  N   GLN   153      57.574  70.552 106.771  1.00  0.00           N  
ATOM   2070  H   GLN   153      58.076  69.875 106.214  1.00  0.00           H  
ATOM   2071  CA  GLN   153      58.110  71.310 107.951  1.00  0.00           C  
ATOM   2072  HA  GLN   153      57.282  71.449 108.646  1.00  0.00           H  
ATOM   2073  CB  GLN   153      59.223  70.607 108.619  1.00  0.00           C  
ATOM   2074  HB2 GLN   153      58.792  69.667 108.964  1.00  0.00           H  
ATOM   2075  HB3 GLN   153      59.968  70.408 107.849  1.00  0.00           H  
ATOM   2076  CG  GLN   153      59.806  71.268 109.838  1.00  0.00           C  
ATOM   2077  HG2 GLN   153      60.496  72.050 109.523  1.00  0.00           H  
ATOM   2078  HG3 GLN   153      58.976  71.773 110.332  1.00  0.00           H  
ATOM   2079  CD  GLN   153      60.509  70.407 110.906  1.00  0.00           C  
ATOM   2080  OE1 GLN   153      60.660  69.179 110.778  1.00  0.00           O  
ATOM   2081  NE2 GLN   153      61.152  71.039 111.861  1.00  0.00           N  
ATOM   2082 HE21 GLN   153      61.034  72.035 111.978  1.00  0.00           H  
ATOM   2083 HE22 GLN   153      61.411  70.431 112.625  1.00  0.00           H  
ATOM   2084  C   GLN   153      58.540  72.772 107.435  1.00  0.00           C  
ATOM   2085  O   GLN   153      58.780  73.655 108.273  1.00  0.00           O  
ATOM   2086  N   GLY   154      58.930  72.845 106.148  1.00  0.00           N  
ATOM   2087  H   GLY   154      58.909  72.080 105.488  1.00  0.00           H  
ATOM   2088  CA  GLY   154      59.403  74.107 105.603  1.00  0.00           C  
ATOM   2089  HA2 GLY   154      60.327  74.350 106.127  1.00  0.00           H  
ATOM   2090  HA3 GLY   154      59.600  74.117 104.530  1.00  0.00           H  
ATOM   2091  C   GLY   154      58.569  75.356 105.995  1.00  0.00           C  
ATOM   2092  O   GLY   154      57.425  75.431 105.660  1.00  0.00           O  
ATOM   2093  N   TYR   155      59.189  76.306 106.656  1.00  0.00           N  
ATOM   2094  H   TYR   155      60.068  76.155 107.129  1.00  0.00           H  
ATOM   2095  CA  TYR   155      58.578  77.597 106.902  1.00  0.00           C  
ATOM   2096  HA  TYR   155      57.587  77.486 107.341  1.00  0.00           H  
ATOM   2097  CB  TYR   155      59.492  78.558 107.773  1.00  0.00           C  
ATOM   2098  HB2 TYR   155      60.449  78.036 107.763  1.00  0.00           H  
ATOM   2099  HB3 TYR   155      59.478  79.510 107.243  1.00  0.00           H  
ATOM   2100  CG  TYR   155      59.116  78.687 109.288  1.00  0.00           C  
ATOM   2101  CD1 TYR   155      59.117  77.543 110.089  1.00  0.00           C  
ATOM   2102  HD1 TYR   155      59.487  76.635 109.636  1.00  0.00           H  
ATOM   2103  CE1 TYR   155      58.821  77.623 111.422  1.00  0.00           C  
ATOM   2104  HE1 TYR   155      58.806  76.746 112.052  1.00  0.00           H  
ATOM   2105  CZ  TYR   155      58.366  78.859 111.996  1.00  0.00           C  
ATOM   2106  OH  TYR   155      58.004  78.832 113.298  1.00  0.00           O  
ATOM   2107  HH  TYR   155      58.074  77.941 113.648  1.00  0.00           H  
ATOM   2108  CE2 TYR   155      58.264  80.008 111.164  1.00  0.00           C  
ATOM   2109  HE2 TYR   155      57.973  80.949 111.607  1.00  0.00           H  
ATOM   2110  CD2 TYR   155      58.749  79.921 109.787  1.00  0.00           C  
ATOM   2111  HD2 TYR   155      58.746  80.725 109.066  1.00  0.00           H  
ATOM   2112  C   TYR   155      58.230  78.285 105.517  1.00  0.00           C  
ATOM   2113  O   TYR   155      58.839  77.981 104.511  1.00  0.00           O  
ATOM   2114  N   GLY   156      57.267  79.166 105.419  1.00  0.00           N  
ATOM   2115  H   GLY   156      57.058  79.626 104.544  1.00  0.00           H  
ATOM   2116  CA  GLY   156      56.298  79.433 106.537  1.00  0.00           C  
ATOM   2117  HA2 GLY   156      55.654  78.573 106.717  1.00  0.00           H  
ATOM   2118  HA3 GLY   156      56.828  79.491 107.487  1.00  0.00           H  
ATOM   2119  C   GLY   156      55.374  80.626 106.375  1.00  0.00           C  
ATOM   2120  O   GLY   156      54.881  80.847 105.250  1.00  0.00           O  
ATOM   2121  N   GLN   157      54.993  81.282 107.518  1.00  0.00           N  
ATOM   2122  H   GLN   157      55.479  80.990 108.354  1.00  0.00           H  
ATOM   2123  CA  GLN   157      54.235  82.574 107.498  1.00  0.00           C  
ATOM   2124  HA  GLN   157      54.283  83.040 106.514  1.00  0.00           H  
ATOM   2125  CB  GLN   157      52.805  82.354 107.812  1.00  0.00           C  
ATOM   2126  HB2 GLN   157      52.628  81.989 108.823  1.00  0.00           H  
ATOM   2127  HB3 GLN   157      52.362  83.344 107.919  1.00  0.00           H  
ATOM   2128  CG  GLN   157      52.092  81.476 106.792  1.00  0.00           C  
ATOM   2129  HG2 GLN   157      52.408  81.936 105.856  1.00  0.00           H  
ATOM   2130  HG3 GLN   157      52.453  80.449 106.860  1.00  0.00           H  
ATOM   2131  CD  GLN   157      50.576  81.453 106.829  1.00  0.00           C  
ATOM   2132  OE1 GLN   157      49.904  82.475 106.700  1.00  0.00           O  
ATOM   2133  NE2 GLN   157      49.892  80.296 107.035  1.00  0.00           N  
ATOM   2134 HE21 GLN   157      50.301  79.372 107.015  1.00  0.00           H  
ATOM   2135 HE22 GLN   157      48.888  80.375 107.102  1.00  0.00           H  
ATOM   2136  C   GLN   157      54.738  83.520 108.533  1.00  0.00           C  
ATOM   2137  O   GLN   157      55.219  83.027 109.560  1.00  0.00           O  
ATOM   2138  N   GLN   158      54.741  84.881 108.210  1.00  0.00           N  
ATOM   2139  H   GLN   158      55.096  85.440 108.973  1.00  0.00           H  
ATOM   2140  CA  GLN   158      54.489  85.592 106.924  1.00  0.00           C  
ATOM   2141  HA  GLN   158      53.722  85.036 106.385  1.00  0.00           H  
ATOM   2142  CB  GLN   158      54.087  87.101 107.211  1.00  0.00           C  
ATOM   2143  HB2 GLN   158      54.909  87.654 107.667  1.00  0.00           H  
ATOM   2144  HB3 GLN   158      53.866  87.599 106.267  1.00  0.00           H  
ATOM   2145  CG  GLN   158      52.870  87.182 108.120  1.00  0.00           C  
ATOM   2146  HG2 GLN   158      53.210  86.793 109.080  1.00  0.00           H  
ATOM   2147  HG3 GLN   158      52.578  88.226 108.231  1.00  0.00           H  
ATOM   2148  CD  GLN   158      51.679  86.444 107.557  1.00  0.00           C  
ATOM   2149  OE1 GLN   158      51.364  86.495 106.405  1.00  0.00           O  
ATOM   2150  NE2 GLN   158      50.973  85.631 108.342  1.00  0.00           N  
ATOM   2151 HE21 GLN   158      51.299  85.543 109.294  1.00  0.00           H  
ATOM   2152 HE22 GLN   158      50.290  85.036 107.896  1.00  0.00           H  
ATOM   2153  C   GLN   158      55.802  85.710 106.001  1.00  0.00           C  
ATOM   2154  O   GLN   158      56.872  86.020 106.535  1.00  0.00           O  
ATOM   2155  N   ASN   159      55.698  85.415 104.720  1.00  0.00           N  
ATOM   2156  H   ASN   159      54.775  85.060 104.515  1.00  0.00           H  
ATOM   2157  CA  ASN   159      56.592  85.837 103.632  1.00  0.00           C  
ATOM   2158  HA  ASN   159      57.575  85.452 103.901  1.00  0.00           H  
ATOM   2159  CB  ASN   159      56.069  85.138 102.357  1.00  0.00           C  
ATOM   2160  HB2 ASN   159      54.991  84.983 102.319  1.00  0.00           H  
ATOM   2161  HB3 ASN   159      56.482  85.683 101.508  1.00  0.00           H  
ATOM   2162  CG  ASN   159      56.649  83.680 102.367  1.00  0.00           C  
ATOM   2163  OD1 ASN   159      57.819  83.448 102.196  1.00  0.00           O  
ATOM   2164  ND2 ASN   159      55.807  82.700 102.519  1.00  0.00           N  
ATOM   2165 HD21 ASN   159      54.821  82.864 102.379  1.00  0.00           H  
ATOM   2166 HD22 ASN   159      56.198  81.772 102.436  1.00  0.00           H  
ATOM   2167  C   ASN   159      56.815  87.388 103.523  1.00  0.00           C  
ATOM   2168  O   ASN   159      56.028  88.154 104.099  1.00  0.00           O  
ATOM   2169  N   GLN   160      57.852  87.832 102.876  1.00  0.00           N  
ATOM   2170  H   GLN   160      58.087  88.795 103.070  1.00  0.00           H  
ATOM   2171  CA  GLN   160      58.772  87.097 101.950  1.00  0.00           C  
ATOM   2172  HA  GLN   160      58.507  86.041 101.890  1.00  0.00           H  
ATOM   2173  CB  GLN   160      58.730  87.714 100.579  1.00  0.00           C  
ATOM   2174  HB2 GLN   160      57.707  87.621 100.214  1.00  0.00           H  
ATOM   2175  HB3 GLN   160      58.940  88.776 100.709  1.00  0.00           H  
ATOM   2176  CG  GLN   160      59.674  87.152  99.500  1.00  0.00           C  
ATOM   2177  HG2 GLN   160      59.666  87.750  98.589  1.00  0.00           H  
ATOM   2178  HG3 GLN   160      60.698  87.221  99.867  1.00  0.00           H  
ATOM   2179  CD  GLN   160      59.453  85.679  99.208  1.00  0.00           C  
ATOM   2180  OE1 GLN   160      59.879  84.856 100.022  1.00  0.00           O  
ATOM   2181  NE2 GLN   160      58.901  85.249  98.112  1.00  0.00           N  
ATOM   2182 HE21 GLN   160      58.614  85.920  97.414  1.00  0.00           H  
ATOM   2183 HE22 GLN   160      58.683  84.284  97.906  1.00  0.00           H  
ATOM   2184  C   GLN   160      60.160  87.013 102.599  1.00  0.00           C  
ATOM   2185  O   GLN   160      60.901  88.027 102.674  1.00  0.00           O  
ATOM   2186  N   TYR   161      60.556  85.761 102.972  1.00  0.00           N  
ATOM   2187  H   TYR   161      59.927  85.003 102.747  1.00  0.00           H  
ATOM   2188  CA  TYR   161      61.851  85.448 103.506  1.00  0.00           C  
ATOM   2189  HA  TYR   161      62.025  85.991 104.435  1.00  0.00           H  
ATOM   2190  CB  TYR   161      61.942  83.974 103.811  1.00  0.00           C  
ATOM   2191  HB2 TYR   161      61.741  83.356 102.936  1.00  0.00           H  
ATOM   2192  HB3 TYR   161      62.934  83.743 104.199  1.00  0.00           H  
ATOM   2193  CG  TYR   161      60.917  83.437 104.775  1.00  0.00           C  
ATOM   2194  CD1 TYR   161      60.954  83.961 106.060  1.00  0.00           C  
ATOM   2195  HD1 TYR   161      61.755  84.570 106.452  1.00  0.00           H  
ATOM   2196  CE1 TYR   161      59.974  83.608 106.984  1.00  0.00           C  
ATOM   2197  HE1 TYR   161      59.916  84.014 107.984  1.00  0.00           H  
ATOM   2198  CZ  TYR   161      58.844  82.905 106.530  1.00  0.00           C  
ATOM   2199  OH  TYR   161      57.849  82.564 107.383  1.00  0.00           O  
ATOM   2200  HH  TYR   161      57.812  83.146 108.146  1.00  0.00           H  
ATOM   2201  CE2 TYR   161      58.893  82.307 105.244  1.00  0.00           C  
ATOM   2202  HE2 TYR   161      58.136  81.595 104.950  1.00  0.00           H  
ATOM   2203  CD2 TYR   161      59.866  82.675 104.332  1.00  0.00           C  
ATOM   2204  HD2 TYR   161      59.800  82.317 103.315  1.00  0.00           H  
ATOM   2205  C   TYR   161      62.955  85.787 102.424  1.00  0.00           C  
ATOM   2206  O   TYR   161      64.028  86.159 102.850  1.00  0.00           O  
ATOM   2207  N   ASN   162      62.750  85.625 101.104  1.00  0.00           N  
ATOM   2208  H   ASN   162      61.901  85.161 100.814  1.00  0.00           H  
ATOM   2209  CA  ASN   162      63.692  85.760 100.035  1.00  0.00           C  
ATOM   2210  HA  ASN   162      64.591  85.214 100.320  1.00  0.00           H  
ATOM   2211  CB  ASN   162      63.177  85.066  98.701  1.00  0.00           C  
ATOM   2212  HB2 ASN   162      62.192  85.528  98.629  1.00  0.00           H  
ATOM   2213  HB3 ASN   162      63.752  85.290  97.803  1.00  0.00           H  
ATOM   2214  CG  ASN   162      63.060  83.550  98.820  1.00  0.00           C  
ATOM   2215  OD1 ASN   162      62.395  82.980  99.710  1.00  0.00           O  
ATOM   2216  ND2 ASN   162      63.816  82.788  98.057  1.00  0.00           N  
ATOM   2217 HD21 ASN   162      63.661  81.792  97.993  1.00  0.00           H  
ATOM   2218 HD22 ASN   162      64.519  83.178  97.447  1.00  0.00           H  
ATOM   2219  C   ASN   162      64.126  87.202  99.766  1.00  0.00           C  
ATOM   2220  O   ASN   162      63.452  88.156 100.064  1.00  0.00           O  
ATOM   2221  N   SER   163      65.372  87.248  99.195  1.00  0.00           N  
ATOM   2222  H   SER   163      65.891  86.383  99.144  1.00  0.00           H  
ATOM   2223  CA  SER   163      65.988  88.472  98.685  1.00  0.00           C  
ATOM   2224  HA  SER   163      66.024  89.187  99.507  1.00  0.00           H  
ATOM   2225  CB  SER   163      67.421  88.133  98.276  1.00  0.00           C  
ATOM   2226  HB2 SER   163      67.973  87.685  99.102  1.00  0.00           H  
ATOM   2227  HB3 SER   163      67.401  87.353  97.515  1.00  0.00           H  
ATOM   2228  OG  SER   163      68.166  89.302  97.859  1.00  0.00           O  
ATOM   2229  HG  SER   163      68.265  89.370  96.907  1.00  0.00           H  
ATOM   2230  C   SER   163      65.124  89.166  97.599  1.00  0.00           C  
ATOM   2231  O   SER   163      64.242  88.555  96.989  1.00  0.00           O  
ATOM   2232  N   SER   164      65.363  90.386  97.193  1.00  0.00           N  
ATOM   2233  H   SER   164      66.147  90.809  97.669  1.00  0.00           H  
ATOM   2234  CA  SER   164      64.746  91.092  96.104  1.00  0.00           C  
ATOM   2235  HA  SER   164      65.354  91.988  96.239  1.00  0.00           H  
ATOM   2236  CB  SER   164      63.327  91.489  96.380  1.00  0.00           C  
ATOM   2237  HB2 SER   164      62.631  90.660  96.253  1.00  0.00           H  
ATOM   2238  HB3 SER   164      63.312  91.854  97.407  1.00  0.00           H  
ATOM   2239  OG  SER   164      62.953  92.600  95.541  1.00  0.00           O  
ATOM   2240  HG  SER   164      62.325  92.316  94.874  1.00  0.00           H  
ATOM   2241  C   SER   164      64.925  90.422  94.716  1.00  0.00           C  
ATOM   2242  O   SER   164      65.618  89.341  94.585  1.00  0.00           O  
ATOM   2243  N   SER   165      64.425  91.029  93.618  1.00  0.00           N  
ATOM   2244  H   SER   165      63.825  91.809  93.843  1.00  0.00           H  
ATOM   2245  CA  SER   165      64.681  90.708  92.172  1.00  0.00           C  
ATOM   2246  HA  SER   165      64.355  89.674  92.056  1.00  0.00           H  
ATOM   2247  CB  SER   165      64.003  91.723  91.251  1.00  0.00           C  
ATOM   2248  HB2 SER   165      62.957  91.750  91.554  1.00  0.00           H  
ATOM   2249  HB3 SER   165      64.445  92.718  91.303  1.00  0.00           H  
ATOM   2250  OG  SER   165      63.911  91.351  89.903  1.00  0.00           O  
ATOM   2251  HG  SER   165      63.374  92.004  89.448  1.00  0.00           H  
ATOM   2252  C   SER   165      66.199  90.775  91.920  1.00  0.00           C  
ATOM   2253  O   SER   165      66.968  91.139  92.809  1.00  0.00           O  
ATOM   2254  N   GLY   166      66.543  90.439  90.654  1.00  0.00           N  
ATOM   2255  H   GLY   166      65.777  90.336  90.004  1.00  0.00           H  
ATOM   2256  CA  GLY   166      67.926  90.278  90.107  1.00  0.00           C  
ATOM   2257  HA2 GLY   166      68.521  90.159  91.012  1.00  0.00           H  
ATOM   2258  HA3 GLY   166      67.907  89.294  89.639  1.00  0.00           H  
ATOM   2259  C   GLY   166      68.373  91.428  89.161  1.00  0.00           C  
ATOM   2260  O   GLY   166      67.815  92.530  89.244  1.00  0.00           O  
ATOM   2261  N   GLY   167      69.378  91.245  88.307  1.00  0.00           N  
ATOM   2262  H   GLY   167      69.824  90.339  88.262  1.00  0.00           H  
ATOM   2263  CA  GLY   167      69.883  92.134  87.242  1.00  0.00           C  
ATOM   2264  HA2 GLY   167      70.112  91.558  86.345  1.00  0.00           H  
ATOM   2265  HA3 GLY   167      68.985  92.719  87.044  1.00  0.00           H  
ATOM   2266  C   GLY   167      71.121  92.849  87.673  1.00  0.00           C  
ATOM   2267  O   GLY   167      71.261  93.363  88.841  1.00  0.00           O  
ATOM   2268  N   GLY   168      72.035  93.093  86.729  1.00  0.00           N  
ATOM   2269  H   GLY   168      71.826  92.862  85.768  1.00  0.00           H  
ATOM   2270  CA  GLY   168      73.300  93.927  86.951  1.00  0.00           C  
ATOM   2271  HA2 GLY   168      73.700  94.118  85.956  1.00  0.00           H  
ATOM   2272  HA3 GLY   168      73.041  94.878  87.416  1.00  0.00           H  
ATOM   2273  C   GLY   168      74.292  93.248  87.831  1.00  0.00           C  
ATOM   2274  O   GLY   168      74.099  92.081  88.272  1.00  0.00           O  
ATOM   2275  N   GLY   169      75.426  93.910  88.203  1.00  0.00           N  
ATOM   2276  H   GLY   169      75.974  93.502  88.947  1.00  0.00           H  
ATOM   2277  CA  GLY   169      75.905  95.206  87.736  1.00  0.00           C  
ATOM   2278  HA2 GLY   169      75.671  95.423  86.693  1.00  0.00           H  
ATOM   2279  HA3 GLY   169      75.245  95.800  88.368  1.00  0.00           H  
ATOM   2280  C   GLY   169      77.415  95.404  88.020  1.00  0.00           C  
ATOM   2281  O   GLY   169      78.214  94.427  87.725  1.00  0.00           O  
ATOM   2282  N   GLY   170      77.754  96.584  88.477  1.00  0.00           N  
ATOM   2283  H   GLY   170      77.076  97.269  88.780  1.00  0.00           H  
ATOM   2284  CA  GLY   170      79.168  97.089  88.573  1.00  0.00           C  
ATOM   2285  HA2 GLY   170      79.761  96.508  87.865  1.00  0.00           H  
ATOM   2286  HA3 GLY   170      79.344  98.141  88.349  1.00  0.00           H  
ATOM   2287  C   GLY   170      79.695  96.793  89.990  1.00  0.00           C  
ATOM   2288  O   GLY   170      79.128  95.982  90.766  1.00  0.00           O  
ATOM   2289  N   GLY   171      80.755  97.427  90.488  1.00  0.00           N  
ATOM   2290  H   GLY   171      81.055  97.131  91.406  1.00  0.00           H  
ATOM   2291  CA  GLY   171      81.801  97.974  89.629  1.00  0.00           C  
ATOM   2292  HA2 GLY   171      81.422  98.659  88.870  1.00  0.00           H  
ATOM   2293  HA3 GLY   171      82.470  98.577  90.243  1.00  0.00           H  
ATOM   2294  C   GLY   171      82.567  96.898  88.863  1.00  0.00           C  
ATOM   2295  O   GLY   171      82.267  95.692  88.903  1.00  0.00           O  
ATOM   2296  N   GLY   172      83.646  97.291  88.226  1.00  0.00           N  
ATOM   2297  H   GLY   172      84.138  96.577  87.709  1.00  0.00           H  
ATOM   2298  CA  GLY   172      84.188  98.673  87.956  1.00  0.00           C  
ATOM   2299  HA2 GLY   172      84.216  99.232  88.892  1.00  0.00           H  
ATOM   2300  HA3 GLY   172      85.154  98.484  87.487  1.00  0.00           H  
ATOM   2301  C   GLY   172      83.336  99.381  86.927  1.00  0.00           C  
ATOM   2302  O   GLY   172      82.371  98.779  86.380  1.00  0.00           O  
ATOM   2303  N   GLY   173      83.662 100.642  86.714  1.00  0.00           N  
ATOM   2304  H   GLY   173      84.321 101.157  87.281  1.00  0.00           H  
ATOM   2305  CA  GLY   173      83.060 101.349  85.558  1.00  0.00           C  
ATOM   2306  HA2 GLY   173      81.974 101.365  85.650  1.00  0.00           H  
ATOM   2307  HA3 GLY   173      83.371 102.393  85.536  1.00  0.00           H  
ATOM   2308  C   GLY   173      83.417 100.785  84.229  1.00  0.00           C  
ATOM   2309  O   GLY   173      84.429 100.125  84.039  1.00  0.00           O  
ATOM   2310  N   GLY   174      82.658 101.056  83.188  1.00  0.00           N  
ATOM   2311  H   GLY   174      83.068 100.911  82.276  1.00  0.00           H  
ATOM   2312  CA  GLY   174      81.506 101.911  83.141  1.00  0.00           C  
ATOM   2313  HA2 GLY   174      80.861 101.449  82.394  1.00  0.00           H  
ATOM   2314  HA3 GLY   174      80.894 101.928  84.043  1.00  0.00           H  
ATOM   2315  C   GLY   174      81.932 103.364  82.582  1.00  0.00           C  
ATOM   2316  O   GLY   174      83.015 103.890  82.869  1.00  0.00           O  
ATOM   2317  N   GLY   175      80.997 104.014  81.828  1.00  0.00           N  
ATOM   2318  H   GLY   175      80.178 103.472  81.595  1.00  0.00           H  
ATOM   2319  CA  GLY   175      81.236 105.269  81.147  1.00  0.00           C  
ATOM   2320  HA2 GLY   175      80.425 105.931  81.451  1.00  0.00           H  
ATOM   2321  HA3 GLY   175      82.202 105.736  81.339  1.00  0.00           H  
ATOM   2322  C   GLY   175      81.142 105.113  79.628  1.00  0.00           C  
ATOM   2323  O   GLY   175      81.596 104.125  79.032  1.00  0.00           O  
ATOM   2324  N   ASN   176      80.513 106.085  78.989  1.00  0.00           N  
ATOM   2325  H   ASN   176      80.271 106.893  79.545  1.00  0.00           H  
ATOM   2326  CA  ASN   176      80.064 106.030  77.540  1.00  0.00           C  
ATOM   2327  HA  ASN   176      80.987 105.936  76.968  1.00  0.00           H  
ATOM   2328  CB  ASN   176      79.222 104.746  77.337  1.00  0.00           C  
ATOM   2329  HB2 ASN   176      79.002 104.637  76.275  1.00  0.00           H  
ATOM   2330  HB3 ASN   176      79.756 103.808  77.485  1.00  0.00           H  
ATOM   2331  CG  ASN   176      77.997 104.642  78.170  1.00  0.00           C  
ATOM   2332  OD1 ASN   176      77.980 104.854  79.377  1.00  0.00           O  
ATOM   2333  ND2 ASN   176      76.937 104.025  77.687  1.00  0.00           N  
ATOM   2334 HD21 ASN   176      76.197 103.738  78.312  1.00  0.00           H  
ATOM   2335 HD22 ASN   176      77.029 103.572  76.789  1.00  0.00           H  
ATOM   2336  C   ASN   176      79.183 107.241  77.143  1.00  0.00           C  
ATOM   2337  O   ASN   176      78.526 107.841  77.968  1.00  0.00           O  
ATOM   2338  N   TYR   177      79.163 107.707  75.885  1.00  0.00           N  
ATOM   2339  H   TYR   177      79.575 107.175  75.132  1.00  0.00           H  
ATOM   2340  CA  TYR   177      78.317 108.806  75.510  1.00  0.00           C  
ATOM   2341  HA  TYR   177      78.461 109.657  76.177  1.00  0.00           H  
ATOM   2342  CB  TYR   177      78.633 109.347  74.143  1.00  0.00           C  
ATOM   2343  HB2 TYR   177      78.701 108.489  73.473  1.00  0.00           H  
ATOM   2344  HB3 TYR   177      77.795 109.989  73.872  1.00  0.00           H  
ATOM   2345  CG  TYR   177      79.880 110.179  74.000  1.00  0.00           C  
ATOM   2346  CD1 TYR   177      79.730 111.410  73.373  1.00  0.00           C  
ATOM   2347  HD1 TYR   177      78.746 111.832  73.231  1.00  0.00           H  
ATOM   2348  CE1 TYR   177      80.861 112.190  73.131  1.00  0.00           C  
ATOM   2349  HE1 TYR   177      80.759 113.108  72.571  1.00  0.00           H  
ATOM   2350  CZ  TYR   177      82.159 111.633  73.415  1.00  0.00           C  
ATOM   2351  OH  TYR   177      83.320 112.232  72.950  1.00  0.00           O  
ATOM   2352  HH  TYR   177      84.044 111.606  73.014  1.00  0.00           H  
ATOM   2353  CE2 TYR   177      82.325 110.367  73.988  1.00  0.00           C  
ATOM   2354  HE2 TYR   177      83.314 109.940  74.058  1.00  0.00           H  
ATOM   2355  CD2 TYR   177      81.136 109.699  74.315  1.00  0.00           C  
ATOM   2356  HD2 TYR   177      81.263 108.671  74.621  1.00  0.00           H  
ATOM   2357  C   TYR   177      76.776 108.500  75.608  1.00  0.00           C  
ATOM   2358  O   TYR   177      76.330 107.421  75.226  1.00  0.00           O  
ATOM   2359  N   GLY   178      75.921 109.396  76.079  1.00  0.00           N  
ATOM   2360  H   GLY   178      74.947 109.128  76.094  1.00  0.00           H  
ATOM   2361  CA  GLY   178      76.204 110.778  76.611  1.00  0.00           C  
ATOM   2362  HA2 GLY   178      75.549 110.895  77.474  1.00  0.00           H  
ATOM   2363  HA3 GLY   178      77.229 110.958  76.937  1.00  0.00           H  
ATOM   2364  C   GLY   178      75.828 111.889  75.621  1.00  0.00           C  
ATOM   2365  O   GLY   178      75.292 111.627  74.593  1.00  0.00           O  
ATOM   2366  N   GLN   179      76.042 113.104  76.006  1.00  0.00           N  
ATOM   2367  H   GLN   179      76.595 113.117  76.851  1.00  0.00           H  
ATOM   2368  CA  GLN   179      75.918 114.360  75.254  1.00  0.00           C  
ATOM   2369  HA  GLN   179      75.864 114.116  74.193  1.00  0.00           H  
ATOM   2370  CB  GLN   179      74.691 115.159  75.660  1.00  0.00           C  
ATOM   2371  HB2 GLN   179      74.631 115.209  76.747  1.00  0.00           H  
ATOM   2372  HB3 GLN   179      74.750 116.167  75.249  1.00  0.00           H  
ATOM   2373  CG  GLN   179      73.397 114.528  75.094  1.00  0.00           C  
ATOM   2374  HG2 GLN   179      73.561 113.472  75.310  1.00  0.00           H  
ATOM   2375  HG3 GLN   179      72.482 114.798  75.621  1.00  0.00           H  
ATOM   2376  CD  GLN   179      72.999 114.842  73.653  1.00  0.00           C  
ATOM   2377  OE1 GLN   179      73.652 115.627  72.986  1.00  0.00           O  
ATOM   2378  NE2 GLN   179      71.930 114.397  73.067  1.00  0.00           N  
ATOM   2379 HE21 GLN   179      71.192 113.909  73.555  1.00  0.00           H  
ATOM   2380 HE22 GLN   179      71.616 114.833  72.212  1.00  0.00           H  
ATOM   2381  C   GLN   179      77.175 115.195  75.380  1.00  0.00           C  
ATOM   2382  O   GLN   179      77.862 115.122  76.408  1.00  0.00           O  
ATOM   2383  N   ASP   180      77.528 116.076  74.481  1.00  0.00           N  
ATOM   2384  H   ASP   180      78.365 116.616  74.647  1.00  0.00           H  
ATOM   2385  CA  ASP   180      76.968 116.325  73.177  1.00  0.00           C  
ATOM   2386  HA  ASP   180      75.932 116.517  73.455  1.00  0.00           H  
ATOM   2387  CB  ASP   180      77.666 117.560  72.503  1.00  0.00           C  
ATOM   2388  HB2 ASP   180      77.639 118.413  73.181  1.00  0.00           H  
ATOM   2389  HB3 ASP   180      78.714 117.334  72.309  1.00  0.00           H  
ATOM   2390  CG  ASP   180      77.049 117.851  71.205  1.00  0.00           C  
ATOM   2391  OD1 ASP   180      77.691 117.723  70.141  1.00  0.00           O  
ATOM   2392  OD2 ASP   180      75.851 118.208  71.204  1.00  0.00           O  
ATOM   2393  C   ASP   180      77.148 115.024  72.340  1.00  0.00           C  
ATOM   2394  O   ASP   180      78.184 114.410  72.204  1.00  0.00           O  
ATOM   2395  N   GLN   181      76.002 114.594  71.760  1.00  0.00           N  
ATOM   2396  H   GLN   181      75.181 115.179  71.694  1.00  0.00           H  
ATOM   2397  CA  GLN   181      75.942 113.330  70.952  1.00  0.00           C  
ATOM   2398  HA  GLN   181      76.864 113.310  70.371  1.00  0.00           H  
ATOM   2399  CB  GLN   181      75.879 112.083  71.865  1.00  0.00           C  
ATOM   2400  HB2 GLN   181      76.660 112.028  72.624  1.00  0.00           H  
ATOM   2401  HB3 GLN   181      74.995 112.220  72.487  1.00  0.00           H  
ATOM   2402  CG  GLN   181      75.847 110.654  71.264  1.00  0.00           C  
ATOM   2403  HG2 GLN   181      75.750 109.934  72.077  1.00  0.00           H  
ATOM   2404  HG3 GLN   181      74.848 110.511  70.853  1.00  0.00           H  
ATOM   2405  CD  GLN   181      76.905 110.281  70.222  1.00  0.00           C  
ATOM   2406  OE1 GLN   181      77.589 109.320  70.471  1.00  0.00           O  
ATOM   2407  NE2 GLN   181      77.171 110.912  69.141  1.00  0.00           N  
ATOM   2408 HE21 GLN   181      76.581 111.692  68.890  1.00  0.00           H  
ATOM   2409 HE22 GLN   181      77.796 110.456  68.492  1.00  0.00           H  
ATOM   2410  C   GLN   181      74.768 113.297  69.912  1.00  0.00           C  
ATOM   2411  O   GLN   181      74.716 112.513  68.918  1.00  0.00           O  
ATOM   2412  N   SER   182      73.726 114.093  70.141  1.00  0.00           N  
ATOM   2413  H   SER   182      73.722 114.621  71.002  1.00  0.00           H  
ATOM   2414  CA  SER   182      72.482 114.093  69.321  1.00  0.00           C  
ATOM   2415  HA  SER   182      72.737 113.898  68.280  1.00  0.00           H  
ATOM   2416  CB  SER   182      71.542 112.974  69.702  1.00  0.00           C  
ATOM   2417  HB2 SER   182      72.051 112.036  69.479  1.00  0.00           H  
ATOM   2418  HB3 SER   182      71.174 112.997  70.728  1.00  0.00           H  
ATOM   2419  OG  SER   182      70.519 113.082  68.727  1.00  0.00           O  
ATOM   2420  HG  SER   182      69.828 112.563  69.145  1.00  0.00           H  
ATOM   2421  C   SER   182      71.744 115.465  69.514  1.00  0.00           C  
ATOM   2422  O   SER   182      71.438 115.806  70.663  1.00  0.00           O  
ATOM   2423  N   SER   183      71.448 116.193  68.485  1.00  0.00           N  
ATOM   2424  H   SER   183      70.895 116.997  68.745  1.00  0.00           H  
ATOM   2425  CA  SER   183      71.752 115.949  67.045  1.00  0.00           C  
ATOM   2426  HA  SER   183      71.192 115.077  66.706  1.00  0.00           H  
ATOM   2427  CB  SER   183      71.173 117.125  66.197  1.00  0.00           C  
ATOM   2428  HB2 SER   183      70.914 116.836  65.178  1.00  0.00           H  
ATOM   2429  HB3 SER   183      70.198 117.361  66.626  1.00  0.00           H  
ATOM   2430  OG  SER   183      71.909 118.354  66.239  1.00  0.00           O  
ATOM   2431  HG  SER   183      71.604 118.969  65.567  1.00  0.00           H  
ATOM   2432  C   SER   183      73.212 115.798  66.772  1.00  0.00           C  
ATOM   2433  O   SER   183      74.053 116.035  67.650  1.00  0.00           O  
ATOM   2434  N   MET   184      73.645 115.205  65.661  1.00  0.00           N  
ATOM   2435  H   MET   184      72.964 114.820  65.022  1.00  0.00           H  
ATOM   2436  CA  MET   184      75.041 114.960  65.360  1.00  0.00           C  
ATOM   2437  HA  MET   184      75.364 114.256  66.126  1.00  0.00           H  
ATOM   2438  CB  MET   184      75.103 114.090  64.091  1.00  0.00           C  
ATOM   2439  HB2 MET   184      74.811 113.078  64.373  1.00  0.00           H  
ATOM   2440  HB3 MET   184      74.360 114.452  63.380  1.00  0.00           H  
ATOM   2441  CG  MET   184      76.465 113.866  63.480  1.00  0.00           C  
ATOM   2442  HG2 MET   184      76.375 113.239  62.593  1.00  0.00           H  
ATOM   2443  HG3 MET   184      76.811 114.861  63.199  1.00  0.00           H  
ATOM   2444  SD  MET   184      77.586 112.971  64.595  1.00  0.00           S  
ATOM   2445  CE  MET   184      76.818 111.322  64.450  1.00  0.00           C  
ATOM   2446  HE1 MET   184      77.301 110.676  65.183  1.00  0.00           H  
ATOM   2447  HE2 MET   184      75.795 111.412  64.816  1.00  0.00           H  
ATOM   2448  HE3 MET   184      76.800 110.935  63.431  1.00  0.00           H  
ATOM   2449  C   MET   184      75.911 116.219  65.390  1.00  0.00           C  
ATOM   2450  O   MET   184      75.383 117.280  65.000  1.00  0.00           O  
ATOM   2451  N   SER   185      77.200 116.093  65.708  1.00  0.00           N  
ATOM   2452  H   SER   185      77.446 115.161  66.008  1.00  0.00           H  
ATOM   2453  CA  SER   185      78.232 117.137  65.497  1.00  0.00           C  
ATOM   2454  HA  SER   185      77.829 118.069  65.894  1.00  0.00           H  
ATOM   2455  CB  SER   185      79.459 116.947  66.385  1.00  0.00           C  
ATOM   2456  HB2 SER   185      80.150 117.762  66.169  1.00  0.00           H  
ATOM   2457  HB3 SER   185      79.171 117.096  67.426  1.00  0.00           H  
ATOM   2458  OG  SER   185      80.119 115.728  66.181  1.00  0.00           O  
ATOM   2459  HG  SER   185      79.626 115.007  66.580  1.00  0.00           H  
ATOM   2460  C   SER   185      78.643 117.331  64.053  1.00  0.00           C  
ATOM   2461  O   SER   185      78.433 116.457  63.195  1.00  0.00           O  
ATOM   2462  N   SER   186      79.071 118.506  63.745  1.00  0.00           N  
ATOM   2463  H   SER   186      79.248 119.158  64.495  1.00  0.00           H  
ATOM   2464  CA  SER   186      79.768 118.867  62.507  1.00  0.00           C  
ATOM   2465  HA  SER   186      79.188 118.372  61.728  1.00  0.00           H  
ATOM   2466  CB  SER   186      79.610 120.304  62.217  1.00  0.00           C  
ATOM   2467  HB2 SER   186      79.658 120.850  63.159  1.00  0.00           H  
ATOM   2468  HB3 SER   186      80.419 120.614  61.556  1.00  0.00           H  
ATOM   2469  OG  SER   186      78.347 120.648  61.563  1.00  0.00           O  
ATOM   2470  HG  SER   186      77.632 120.715  62.200  1.00  0.00           H  
ATOM   2471  C   SER   186      81.222 118.390  62.471  1.00  0.00           C  
ATOM   2472  O   SER   186      81.837 118.342  63.557  1.00  0.00           O  
ATOM   2473  N   GLY   187      81.819 118.094  61.277  1.00  0.00           N  
ATOM   2474  H   GLY   187      82.753 117.712  61.245  1.00  0.00           H  
ATOM   2475  CA  GLY   187      81.251 118.277  59.949  1.00  0.00           C  
ATOM   2476  HA2 GLY   187      80.426 117.565  59.965  1.00  0.00           H  
ATOM   2477  HA3 GLY   187      80.743 119.232  59.809  1.00  0.00           H  
ATOM   2478  C   GLY   187      82.270 118.161  58.845  1.00  0.00           C  
ATOM   2479  O   GLY   187      83.419 117.736  59.077  1.00  0.00           O  
ATOM   2480  N   GLY   188      81.809 118.378  57.610  1.00  0.00           N  
ATOM   2481  H   GLY   188      80.811 118.488  57.495  1.00  0.00           H  
ATOM   2482  CA  GLY   188      82.674 118.632  56.439  1.00  0.00           C  
ATOM   2483  HA2 GLY   188      81.985 118.682  55.596  1.00  0.00           H  
ATOM   2484  HA3 GLY   188      83.116 119.624  56.533  1.00  0.00           H  
ATOM   2485  C   GLY   188      83.702 117.558  56.102  1.00  0.00           C  
ATOM   2486  O   GLY   188      83.302 116.352  56.261  1.00  0.00           O  
ATOM   2487  N   GLY   189      84.888 117.790  55.484  1.00  0.00           N  
ATOM   2488  H   GLY   189      85.500 117.021  55.251  1.00  0.00           H  
ATOM   2489  CA  GLY   189      85.435 119.136  55.316  1.00  0.00           C  
ATOM   2490  HA2 GLY   189      86.230 119.013  54.581  1.00  0.00           H  
ATOM   2491  HA3 GLY   189      84.671 119.797  54.907  1.00  0.00           H  
ATOM   2492  C   GLY   189      86.145 119.708  56.549  1.00  0.00           C  
ATOM   2493  O   GLY   189      85.658 119.453  57.642  1.00  0.00           O  
ATOM   2494  N   SER   190      87.269 120.454  56.367  1.00  0.00           N  
ATOM   2495  H   SER   190      87.579 120.645  55.425  1.00  0.00           H  
ATOM   2496  CA  SER   190      88.275 120.822  57.382  1.00  0.00           C  
ATOM   2497  HA  SER   190      88.874 119.934  57.579  1.00  0.00           H  
ATOM   2498  CB  SER   190      89.244 121.910  56.840  1.00  0.00           C  
ATOM   2499  HB2 SER   190      88.554 122.564  56.308  1.00  0.00           H  
ATOM   2500  HB3 SER   190      89.806 122.455  57.599  1.00  0.00           H  
ATOM   2501  OG  SER   190      90.128 121.211  56.019  1.00  0.00           O  
ATOM   2502  HG  SER   190      90.933 120.913  56.449  1.00  0.00           H  
ATOM   2503  C   SER   190      87.527 121.421  58.549  1.00  0.00           C  
ATOM   2504  O   SER   190      86.732 122.313  58.413  1.00  0.00           O  
ATOM   2505  N   GLY   191      87.766 120.973  59.799  1.00  0.00           N  
ATOM   2506  H   GLY   191      87.113 121.311  60.491  1.00  0.00           H  
ATOM   2507  CA  GLY   191      88.719 119.909  60.203  1.00  0.00           C  
ATOM   2508  HA2 GLY   191      88.694 119.765  61.283  1.00  0.00           H  
ATOM   2509  HA3 GLY   191      88.558 118.964  59.685  1.00  0.00           H  
ATOM   2510  C   GLY   191      90.166 120.380  60.060  1.00  0.00           C  
ATOM   2511  O   GLY   191      90.520 121.537  59.797  1.00  0.00           O  
ATOM   2512  N   GLY   192      91.048 119.403  60.380  1.00  0.00           N  
ATOM   2513  H   GLY   192      90.681 118.543  60.763  1.00  0.00           H  
ATOM   2514  CA  GLY   192      92.504 119.469  59.967  1.00  0.00           C  
ATOM   2515  HA2 GLY   192      92.778 120.399  60.465  1.00  0.00           H  
ATOM   2516  HA3 GLY   192      93.019 118.733  60.583  1.00  0.00           H  
ATOM   2517  C   GLY   192      92.763 119.563  58.515  1.00  0.00           C  
ATOM   2518  O   GLY   192      91.877 119.251  57.671  1.00  0.00           O  
ATOM   2519  N   GLY   193      93.951 119.914  58.089  1.00  0.00           N  
ATOM   2520  H   GLY   193      94.634 120.274  58.741  1.00  0.00           H  
ATOM   2521  CA  GLY   193      94.377 120.230  56.665  1.00  0.00           C  
ATOM   2522  HA2 GLY   193      95.432 120.503  56.640  1.00  0.00           H  
ATOM   2523  HA3 GLY   193      94.112 119.332  56.107  1.00  0.00           H  
ATOM   2524  C   GLY   193      93.665 121.454  56.112  1.00  0.00           C  
ATOM   2525  O   GLY   193      92.774 121.938  56.742  1.00  0.00           O  
ATOM   2526  N   TYR   194      94.056 121.836  54.886  1.00  0.00           N  
ATOM   2527  H   TYR   194      94.817 121.356  54.429  1.00  0.00           H  
ATOM   2528  CA  TYR   194      93.350 122.933  54.204  1.00  0.00           C  
ATOM   2529  HA  TYR   194      93.348 123.790  54.878  1.00  0.00           H  
ATOM   2530  CB  TYR   194      94.000 123.393  52.884  1.00  0.00           C  
ATOM   2531  HB2 TYR   194      94.007 122.462  52.316  1.00  0.00           H  
ATOM   2532  HB3 TYR   194      93.441 124.162  52.352  1.00  0.00           H  
ATOM   2533  CG  TYR   194      95.414 123.768  53.125  1.00  0.00           C  
ATOM   2534  CD1 TYR   194      95.721 124.888  53.903  1.00  0.00           C  
ATOM   2535  HD1 TYR   194      94.962 125.498  54.369  1.00  0.00           H  
ATOM   2536  CE1 TYR   194      97.031 125.329  54.053  1.00  0.00           C  
ATOM   2537  HE1 TYR   194      97.214 126.233  54.615  1.00  0.00           H  
ATOM   2538  CZ  TYR   194      98.088 124.628  53.489  1.00  0.00           C  
ATOM   2539  OH  TYR   194      99.318 125.105  53.678  1.00  0.00           O  
ATOM   2540  HH  TYR   194      99.771 125.138  52.832  1.00  0.00           H  
ATOM   2541  CE2 TYR   194      97.831 123.512  52.669  1.00  0.00           C  
ATOM   2542  HE2 TYR   194      98.696 123.052  52.215  1.00  0.00           H  
ATOM   2543  CD2 TYR   194      96.479 123.069  52.477  1.00  0.00           C  
ATOM   2544  HD2 TYR   194      96.211 122.168  51.947  1.00  0.00           H  
ATOM   2545  C   TYR   194      91.833 122.709  53.805  1.00  0.00           C  
ATOM   2546  O   TYR   194      91.554 121.653  53.237  1.00  0.00           O  
ATOM   2547  N   GLY   195      90.907 123.672  53.938  1.00  0.00           N  
ATOM   2548  H   GLY   195      90.097 123.521  53.354  1.00  0.00           H  
ATOM   2549  CA  GLY   195      90.913 124.856  54.773  1.00  0.00           C  
ATOM   2550  HA2 GLY   195      91.701 124.912  55.524  1.00  0.00           H  
ATOM   2551  HA3 GLY   195      91.114 125.695  54.107  1.00  0.00           H  
ATOM   2552  C   GLY   195      89.563 125.059  55.474  1.00  0.00           C  
ATOM   2553  O   GLY   195      88.654 124.956  54.728  1.00  0.00           O  
ATOM   2554  N   ASN   196      89.473 125.333  56.790  1.00  0.00           N  
ATOM   2555  H   ASN   196      90.216 125.800  57.290  1.00  0.00           H  
ATOM   2556  CA  ASN   196      88.268 125.181  57.566  1.00  0.00           C  
ATOM   2557  HA  ASN   196      88.163 124.104  57.691  1.00  0.00           H  
ATOM   2558  CB  ASN   196      88.577 125.752  58.968  1.00  0.00           C  
ATOM   2559  HB2 ASN   196      89.593 125.558  59.311  1.00  0.00           H  
ATOM   2560  HB3 ASN   196      88.404 126.822  58.859  1.00  0.00           H  
ATOM   2561  CG  ASN   196      87.669 125.244  60.068  1.00  0.00           C  
ATOM   2562  OD1 ASN   196      86.456 125.491  60.122  1.00  0.00           O  
ATOM   2563  ND2 ASN   196      88.075 124.372  60.931  1.00  0.00           N  
ATOM   2564 HD21 ASN   196      87.416 124.120  61.654  1.00  0.00           H  
ATOM   2565 HD22 ASN   196      89.053 124.136  61.022  1.00  0.00           H  
ATOM   2566  C   ASN   196      86.955 125.740  57.024  1.00  0.00           C  
ATOM   2567  O   ASN   196      86.797 126.806  56.577  1.00  0.00           O  
ATOM   2568  N   GLN   197      85.910 124.968  57.113  1.00  0.00           N  
ATOM   2569  H   GLN   197      86.126 124.131  57.636  1.00  0.00           H  
ATOM   2570  CA  GLN   197      84.561 125.227  56.519  1.00  0.00           C  
ATOM   2571  HA  GLN   197      84.481 125.951  55.708  1.00  0.00           H  
ATOM   2572  CB  GLN   197      84.065 123.826  56.055  1.00  0.00           C  
ATOM   2573  HB2 GLN   197      83.967 123.160  56.912  1.00  0.00           H  
ATOM   2574  HB3 GLN   197      83.109 123.903  55.538  1.00  0.00           H  
ATOM   2575  CG  GLN   197      84.985 123.127  55.049  1.00  0.00           C  
ATOM   2576  HG2 GLN   197      85.993 122.999  55.442  1.00  0.00           H  
ATOM   2577  HG3 GLN   197      84.477 122.180  54.869  1.00  0.00           H  
ATOM   2578  CD  GLN   197      84.991 123.902  53.696  1.00  0.00           C  
ATOM   2579  OE1 GLN   197      84.088 123.755  52.881  1.00  0.00           O  
ATOM   2580  NE2 GLN   197      86.003 124.650  53.422  1.00  0.00           N  
ATOM   2581 HE21 GLN   197      86.833 124.495  53.977  1.00  0.00           H  
ATOM   2582 HE22 GLN   197      86.002 125.133  52.535  1.00  0.00           H  
ATOM   2583  C   GLN   197      83.584 125.894  57.545  1.00  0.00           C  
ATOM   2584  O   GLN   197      82.332 126.004  57.330  1.00  0.00           O  
ATOM   2585  N   ASP   198      83.965 126.237  58.772  1.00  0.00           N  
ATOM   2586  H   ASP   198      84.863 125.963  59.144  1.00  0.00           H  
ATOM   2587  CA  ASP   198      83.185 127.112  59.616  1.00  0.00           C  
ATOM   2588  HA  ASP   198      82.230 126.595  59.710  1.00  0.00           H  
ATOM   2589  CB  ASP   198      83.790 127.258  61.003  1.00  0.00           C  
ATOM   2590  HB2 ASP   198      84.874 127.369  60.995  1.00  0.00           H  
ATOM   2591  HB3 ASP   198      83.443 128.191  61.449  1.00  0.00           H  
ATOM   2592  CG  ASP   198      83.458 126.158  61.969  1.00  0.00           C  
ATOM   2593  OD1 ASP   198      84.050 126.137  63.059  1.00  0.00           O  
ATOM   2594  OD2 ASP   198      82.703 125.231  61.753  1.00  0.00           O  
ATOM   2595  C   ASP   198      82.880 128.416  58.906  1.00  0.00           C  
ATOM   2596  O   ASP   198      83.622 128.823  57.951  1.00  0.00           O  
ATOM   2597  N   GLN   199      81.745 128.960  59.404  1.00  0.00           N  
ATOM   2598  H   GLN   199      81.267 128.560  60.199  1.00  0.00           H  
ATOM   2599  CA  GLN   199      81.098 130.116  58.788  1.00  0.00           C  
ATOM   2600  HA  GLN   199      80.935 129.951  57.723  1.00  0.00           H  
ATOM   2601  CB  GLN   199      79.829 130.605  59.477  1.00  0.00           C  
ATOM   2602  HB2 GLN   199      79.887 130.792  60.550  1.00  0.00           H  
ATOM   2603  HB3 GLN   199      79.613 131.614  59.127  1.00  0.00           H  
ATOM   2604  CG  GLN   199      78.659 129.709  59.252  1.00  0.00           C  
ATOM   2605  HG2 GLN   199      78.596 129.159  58.313  1.00  0.00           H  
ATOM   2606  HG3 GLN   199      78.851 128.859  59.907  1.00  0.00           H  
ATOM   2607  CD  GLN   199      77.342 130.343  59.721  1.00  0.00           C  
ATOM   2608  OE1 GLN   199      76.995 131.435  59.370  1.00  0.00           O  
ATOM   2609  NE2 GLN   199      76.628 129.741  60.627  1.00  0.00           N  
ATOM   2610 HE21 GLN   199      77.005 128.972  61.161  1.00  0.00           H  
ATOM   2611 HE22 GLN   199      75.753 130.132  60.946  1.00  0.00           H  
ATOM   2612  C   GLN   199      82.095 131.272  59.020  1.00  0.00           C  
ATOM   2613  O   GLN   199      82.571 131.422  60.157  1.00  0.00           O  
ATOM   2614  N   SER   200      82.403 132.092  58.016  1.00  0.00           N  
ATOM   2615  H   SER   200      83.218 132.648  58.235  1.00  0.00           H  
ATOM   2616  CA  SER   200      81.904 132.188  56.615  1.00  0.00           C  
ATOM   2617  HA  SER   200      80.991 131.596  56.547  1.00  0.00           H  
ATOM   2618  CB  SER   200      81.575 133.669  56.275  1.00  0.00           C  
ATOM   2619  HB2 SER   200      82.471 134.288  56.241  1.00  0.00           H  
ATOM   2620  HB3 SER   200      81.128 133.741  55.284  1.00  0.00           H  
ATOM   2621  OG  SER   200      80.687 134.250  57.178  1.00  0.00           O  
ATOM   2622  HG  SER   200      81.164 134.580  57.943  1.00  0.00           H  
ATOM   2623  C   SER   200      82.891 131.613  55.552  1.00  0.00           C  
ATOM   2624  O   SER   200      82.655 131.718  54.349  1.00  0.00           O  
ATOM   2625  N   GLY   201      84.025 131.007  55.980  1.00  0.00           N  
ATOM   2626  H   GLY   201      84.180 130.864  56.967  1.00  0.00           H  
ATOM   2627  CA  GLY   201      84.963 130.355  54.986  1.00  0.00           C  
ATOM   2628  HA2 GLY   201      85.080 131.001  54.116  1.00  0.00           H  
ATOM   2629  HA3 GLY   201      85.885 130.140  55.527  1.00  0.00           H  
ATOM   2630  C   GLY   201      84.536 128.953  54.295  1.00  0.00           C  
ATOM   2631  O   GLY   201      83.388 128.589  54.265  1.00  0.00           O  
ATOM   2632  N   GLY   202      85.500 128.148  53.847  1.00  0.00           N  
ATOM   2633  H   GLY   202      85.172 127.250  53.519  1.00  0.00           H  
ATOM   2634  CA  GLY   202      86.923 128.497  53.531  1.00  0.00           C  
ATOM   2635  HA2 GLY   202      87.268 129.210  54.280  1.00  0.00           H  
ATOM   2636  HA3 GLY   202      87.518 127.585  53.498  1.00  0.00           H  
ATOM   2637  C   GLY   202      87.061 129.256  52.232  1.00  0.00           C  
ATOM   2638  O   GLY   202      86.157 130.077  51.955  1.00  0.00           O  
ATOM   2639  N   GLY   203      88.131 129.141  51.483  1.00  0.00           N  
ATOM   2640  H   GLY   203      88.218 129.828  50.748  1.00  0.00           H  
ATOM   2641  CA  GLY   203      89.427 128.383  51.821  1.00  0.00           C  
ATOM   2642  HA2 GLY   203      89.299 127.364  52.188  1.00  0.00           H  
ATOM   2643  HA3 GLY   203      90.057 128.235  50.943  1.00  0.00           H  
ATOM   2644  C   GLY   203      90.214 129.071  52.874  1.00  0.00           C  
ATOM   2645  O   GLY   203      89.727 129.846  53.692  1.00  0.00           O  
ATOM   2646  N   GLY   204      91.532 128.725  52.846  1.00  0.00           N  
ATOM   2647  H   GLY   204      91.722 127.891  52.310  1.00  0.00           H  
ATOM   2648  CA  GLY   204      92.530 128.880  53.952  1.00  0.00           C  
ATOM   2649  HA2 GLY   204      93.414 128.294  53.699  1.00  0.00           H  
ATOM   2650  HA3 GLY   204      92.844 129.923  53.913  1.00  0.00           H  
ATOM   2651  C   GLY   204      92.157 128.515  55.369  1.00  0.00           C  
ATOM   2652  O   GLY   204      91.160 127.856  55.588  1.00  0.00           O  
ATOM   2653  N   SER   205      92.901 128.905  56.396  1.00  0.00           N  
ATOM   2654  H   SER   205      92.489 128.768  57.308  1.00  0.00           H  
ATOM   2655  CA  SER   205      94.139 129.678  56.353  1.00  0.00           C  
ATOM   2656  HA  SER   205      94.050 130.539  55.691  1.00  0.00           H  
ATOM   2657  CB  SER   205      94.365 130.262  57.760  1.00  0.00           C  
ATOM   2658  HB2 SER   205      94.548 129.422  58.430  1.00  0.00           H  
ATOM   2659  HB3 SER   205      95.255 130.888  57.684  1.00  0.00           H  
ATOM   2660  OG  SER   205      93.321 131.050  58.215  1.00  0.00           O  
ATOM   2661  HG  SER   205      93.191 131.695  57.516  1.00  0.00           H  
ATOM   2662  C   SER   205      95.354 128.994  55.866  1.00  0.00           C  
ATOM   2663  O   SER   205      95.374 127.754  55.840  1.00  0.00           O  
ATOM   2664  N   GLY   206      96.320 129.806  55.492  1.00  0.00           N  
ATOM   2665  H   GLY   206      96.285 130.808  55.377  1.00  0.00           H  
ATOM   2666  CA  GLY   206      97.519 129.226  54.877  1.00  0.00           C  
ATOM   2667  HA2 GLY   206      97.289 128.372  54.240  1.00  0.00           H  
ATOM   2668  HA3 GLY   206      98.021 129.955  54.241  1.00  0.00           H  
ATOM   2669  C   GLY   206      98.625 128.658  55.852  1.00  0.00           C  
ATOM   2670  O   GLY   206      98.416 128.568  57.032  1.00  0.00           O  
ATOM   2671  N   GLY   207      99.861 128.408  55.378  1.00  0.00           N  
ATOM   2672  H   GLY   207     100.418 128.009  56.120  1.00  0.00           H  
ATOM   2673  CA  GLY   207     100.463 128.736  54.009  1.00  0.00           C  
ATOM   2674  HA2 GLY   207     100.839 127.805  53.584  1.00  0.00           H  
ATOM   2675  HA3 GLY   207      99.713 129.093  53.304  1.00  0.00           H  
ATOM   2676  C   GLY   207     101.601 129.773  54.139  1.00  0.00           C  
ATOM   2677  O   GLY   207     101.796 130.374  55.194  1.00  0.00           O  
ATOM   2678  N   TYR   208     102.235 129.991  52.965  1.00  0.00           N  
ATOM   2679  H   TYR   208     101.813 129.617  52.126  1.00  0.00           H  
ATOM   2680  CA  TYR   208     103.563 130.730  52.804  1.00  0.00           C  
ATOM   2681  HA  TYR   208     103.471 131.628  53.415  1.00  0.00           H  
ATOM   2682  CB  TYR   208     104.659 129.876  53.438  1.00  0.00           C  
ATOM   2683  HB2 TYR   208     104.324 129.344  54.329  1.00  0.00           H  
ATOM   2684  HB3 TYR   208     104.973 129.051  52.800  1.00  0.00           H  
ATOM   2685  CG  TYR   208     105.844 130.690  53.891  1.00  0.00           C  
ATOM   2686  CD1 TYR   208     105.711 131.742  54.779  1.00  0.00           C  
ATOM   2687  HD1 TYR   208     104.776 131.958  55.274  1.00  0.00           H  
ATOM   2688  CE1 TYR   208     106.782 132.569  55.019  1.00  0.00           C  
ATOM   2689  HE1 TYR   208     106.624 133.475  55.586  1.00  0.00           H  
ATOM   2690  CZ  TYR   208     108.056 132.206  54.594  1.00  0.00           C  
ATOM   2691  OH  TYR   208     109.136 132.797  55.164  1.00  0.00           O  
ATOM   2692  HH  TYR   208     109.913 132.261  54.988  1.00  0.00           H  
ATOM   2693  CE2 TYR   208     108.254 131.109  53.731  1.00  0.00           C  
ATOM   2694  HE2 TYR   208     109.183 130.788  53.283  1.00  0.00           H  
ATOM   2695  CD2 TYR   208     107.124 130.404  53.290  1.00  0.00           C  
ATOM   2696  HD2 TYR   208     107.249 129.613  52.566  1.00  0.00           H  
ATOM   2697  C   TYR   208     103.870 131.225  51.362  1.00  0.00           C  
ATOM   2698  O   TYR   208     103.309 130.774  50.346  1.00  0.00           O  
ATOM   2699  N   GLY   209     104.809 132.128  51.320  1.00  0.00           N  
ATOM   2700  H   GLY   209     105.066 132.572  52.190  1.00  0.00           H  
ATOM   2701  CA  GLY   209     105.400 132.559  50.003  1.00  0.00           C  
ATOM   2702  HA2 GLY   209     104.573 132.652  49.299  1.00  0.00           H  
ATOM   2703  HA3 GLY   209     105.970 133.474  50.168  1.00  0.00           H  
ATOM   2704  C   GLY   209     106.365 131.444  49.562  1.00  0.00           C  
ATOM   2705  O   GLY   209     106.508 130.424  50.227  1.00  0.00           O  
ATOM   2706  N   GLN   210     106.998 131.530  48.366  1.00  0.00           N  
ATOM   2707  H   GLN   210     107.606 130.743  48.190  1.00  0.00           H  
ATOM   2708  CA  GLN   210     107.223 132.667  47.397  1.00  0.00           C  
ATOM   2709  HA  GLN   210     108.125 132.423  46.836  1.00  0.00           H  
ATOM   2710  CB  GLN   210     106.035 132.766  46.392  1.00  0.00           C  
ATOM   2711  HB2 GLN   210     105.165 133.226  46.861  1.00  0.00           H  
ATOM   2712  HB3 GLN   210     106.384 133.475  45.641  1.00  0.00           H  
ATOM   2713  CG  GLN   210     105.801 131.474  45.603  1.00  0.00           C  
ATOM   2714  HG2 GLN   210     105.725 130.621  46.277  1.00  0.00           H  
ATOM   2715  HG3 GLN   210     104.872 131.470  45.032  1.00  0.00           H  
ATOM   2716  CD  GLN   210     107.027 131.189  44.649  1.00  0.00           C  
ATOM   2717  OE1 GLN   210     107.985 132.005  44.464  1.00  0.00           O  
ATOM   2718  NE2 GLN   210     107.177 129.982  44.266  1.00  0.00           N  
ATOM   2719 HE21 GLN   210     107.874 129.774  43.565  1.00  0.00           H  
ATOM   2720 HE22 GLN   210     106.393 129.427  44.580  1.00  0.00           H  
ATOM   2721  C   GLN   210     107.537 133.969  48.098  1.00  0.00           C  
ATOM   2722  O   GLN   210     106.878 135.025  47.993  1.00  0.00           O  
ATOM   2723  N   GLN   211     108.611 133.888  48.912  1.00  0.00           N  
ATOM   2724  H   GLN   211     109.024 133.054  49.302  1.00  0.00           H  
ATOM   2725  CA  GLN   211     109.195 134.967  49.684  1.00  0.00           C  
ATOM   2726  HA  GLN   211     108.421 135.291  50.380  1.00  0.00           H  
ATOM   2727  CB  GLN   211     110.431 134.465  50.407  1.00  0.00           C  
ATOM   2728  HB2 GLN   211     111.161 134.066  49.703  1.00  0.00           H  
ATOM   2729  HB3 GLN   211     110.738 135.405  50.866  1.00  0.00           H  
ATOM   2730  CG  GLN   211     110.500 133.429  51.504  1.00  0.00           C  
ATOM   2731  HG2 GLN   211     111.468 133.708  51.921  1.00  0.00           H  
ATOM   2732  HG3 GLN   211     109.715 133.622  52.234  1.00  0.00           H  
ATOM   2733  CD  GLN   211     110.445 131.993  51.056  1.00  0.00           C  
ATOM   2734  OE1 GLN   211     109.392 131.592  50.634  1.00  0.00           O  
ATOM   2735  NE2 GLN   211     111.510 131.202  51.199  1.00  0.00           N  
ATOM   2736 HE21 GLN   211     112.237 131.435  51.860  1.00  0.00           H  
ATOM   2737 HE22 GLN   211     111.550 130.348  50.661  1.00  0.00           H  
ATOM   2738  C   GLN   211     109.633 136.188  48.832  1.00  0.00           C  
ATOM   2739  O   GLN   211     110.280 136.011  47.830  1.00  0.00           O  
ATOM   2740  N   ASP   212     109.161 137.413  49.144  1.00  0.00           N  
ATOM   2741  H   ASP   212     108.471 137.420  49.881  1.00  0.00           H  
ATOM   2742  CA  ASP   212     109.578 138.706  48.599  1.00  0.00           C  
ATOM   2743  HA  ASP   212     110.206 138.676  47.708  1.00  0.00           H  
ATOM   2744  CB  ASP   212     108.243 139.448  48.298  1.00  0.00           C  
ATOM   2745  HB2 ASP   212     107.685 138.973  47.491  1.00  0.00           H  
ATOM   2746  HB3 ASP   212     107.616 139.499  49.188  1.00  0.00           H  
ATOM   2747  CG  ASP   212     108.360 140.906  47.880  1.00  0.00           C  
ATOM   2748  OD1 ASP   212     107.365 141.642  48.060  1.00  0.00           O  
ATOM   2749  OD2 ASP   212     109.442 141.228  47.363  1.00  0.00           O  
ATOM   2750  C   ASP   212     110.343 139.508  49.630  1.00  0.00           C  
ATOM   2751  O   ASP   212     109.828 140.149  50.558  1.00  0.00           O  
ATOM   2752  N   ARG   213     111.682 139.545  49.601  1.00  0.00           N  
ATOM   2753  H   ARG   213     112.072 139.006  48.842  1.00  0.00           H  
ATOM   2754  CA  ARG   213     112.601 140.060  50.648  1.00  0.00           C  
ATOM   2755  HA  ARG   213     112.111 140.873  51.184  1.00  0.00           H  
ATOM   2756  CB  ARG   213     112.854 138.980  51.725  1.00  0.00           C  
ATOM   2757  HB2 ARG   213     113.173 138.076  51.207  1.00  0.00           H  
ATOM   2758  HB3 ARG   213     113.711 139.329  52.301  1.00  0.00           H  
ATOM   2759  CG  ARG   213     111.774 138.763  52.769  1.00  0.00           C  
ATOM   2760  HG2 ARG   213     110.862 138.476  52.246  1.00  0.00           H  
ATOM   2761  HG3 ARG   213     112.019 137.945  53.446  1.00  0.00           H  
ATOM   2762  CD  ARG   213     111.475 139.977  53.686  1.00  0.00           C  
ATOM   2763  HD2 ARG   213     112.446 140.284  54.075  1.00  0.00           H  
ATOM   2764  HD3 ARG   213     111.018 140.721  53.033  1.00  0.00           H  
ATOM   2765  NE  ARG   213     110.628 139.439  54.766  1.00  0.00           N  
ATOM   2766  HE  ARG   213     109.633 139.471  54.595  1.00  0.00           H  
ATOM   2767  CZ  ARG   213     111.079 138.939  55.907  1.00  0.00           C  
ATOM   2768  NH1 ARG   213     112.301 138.846  56.317  1.00  0.00           N  
ATOM   2769 HH11 ARG   213     112.494 138.127  57.001  1.00  0.00           H  
ATOM   2770 HH12 ARG   213     113.125 139.084  55.783  1.00  0.00           H  
ATOM   2771  NH2 ARG   213     110.203 138.267  56.614  1.00  0.00           N  
ATOM   2772 HH21 ARG   213     110.408 137.519  57.262  1.00  0.00           H  
ATOM   2773 HH22 ARG   213     109.235 138.362  56.341  1.00  0.00           H  
ATOM   2774  C   ARG   213     113.892 140.501  49.946  1.00  0.00           C  
ATOM   2775  O   ARG   213     114.516 139.840  49.146  1.00  0.00           O  
ATOM   2776  N   GLY   214     114.467 141.628  50.255  1.00  0.00           N  
ATOM   2777  H   GLY   214     115.216 141.965  49.667  1.00  0.00           H  
ATOM   2778  CA  GLY   214     114.036 142.653  51.199  1.00  0.00           C  
ATOM   2779  HA2 GLY   214     112.949 142.589  51.240  1.00  0.00           H  
ATOM   2780  HA3 GLY   214     114.441 142.412  52.182  1.00  0.00           H  
ATOM   2781  C   GLY   214     114.607 144.002  50.960  1.00  0.00           C  
ATOM   2782  O   GLY   214     113.859 144.926  50.597  1.00  0.00           O  
ATOM   2783  OXT GLY   214     115.822 144.260  51.154  1.00  0.00           O  
TER    2784      GLY   214 
END   
