# Supplementary material for: Visualization of oligomerization, clustering, and density transition of intrinsically disordered proteins
Source: Natl Sci Rev. 2026 Feb 14;13(7):nwag107. doi: 10.1093/nsr/nwag107 (PMC13114874; doi:10.1093/nsr/nwag107)
Supplement: nwag107_Supplemental_Files [file nwag107_supplemental_files.zip › SI-MD-Structures/MD-Sturctures/frame128.pdb]

CRYST1  135.098  149.261  136.861  90.00  90.00  90.00               1
ATOM      1  N   MET     1      31.322  60.961  82.782  1.00  0.00           N  
ATOM      2  H1  MET     1      30.383  61.057  83.142  1.00  0.00           H  
ATOM      3  H2  MET     1      31.506  60.698  81.824  1.00  0.00           H  
ATOM      4  H3  MET     1      31.557  60.136  83.315  1.00  0.00           H  
ATOM      5  CA  MET     1      32.083  62.143  83.197  1.00  0.00           C  
ATOM      6  HA  MET     1      31.842  62.366  84.236  1.00  0.00           H  
ATOM      7  CB  MET     1      33.557  61.872  83.210  1.00  0.00           C  
ATOM      8  HB2 MET     1      33.926  61.590  82.224  1.00  0.00           H  
ATOM      9  HB3 MET     1      33.944  62.835  83.542  1.00  0.00           H  
ATOM     10  CG  MET     1      34.079  60.849  84.182  1.00  0.00           C  
ATOM     11  HG2 MET     1      35.159  60.945  84.291  1.00  0.00           H  
ATOM     12  HG3 MET     1      33.730  61.020  85.201  1.00  0.00           H  
ATOM     13  SD  MET     1      33.677  59.081  83.968  1.00  0.00           S  
ATOM     14  CE  MET     1      34.335  58.849  82.355  1.00  0.00           C  
ATOM     15  HE1 MET     1      35.295  59.365  82.330  1.00  0.00           H  
ATOM     16  HE2 MET     1      34.335  57.769  82.206  1.00  0.00           H  
ATOM     17  HE3 MET     1      33.599  59.327  81.708  1.00  0.00           H  
ATOM     18  C   MET     1      31.805  63.290  82.258  1.00  0.00           C  
ATOM     19  O   MET     1      32.043  63.202  81.083  1.00  0.00           O  
ATOM     20  N   ALA     2      31.489  64.514  82.748  1.00  0.00           N  
ATOM     21  H   ALA     2      31.294  65.209  82.040  1.00  0.00           H  
ATOM     22  CA  ALA     2      31.230  64.960  84.152  1.00  0.00           C  
ATOM     23  HA  ALA     2      30.900  65.984  83.978  1.00  0.00           H  
ATOM     24  CB  ALA     2      30.022  64.354  84.781  1.00  0.00           C  
ATOM     25  HB1 ALA     2      29.878  64.812  85.760  1.00  0.00           H  
ATOM     26  HB2 ALA     2      29.110  64.683  84.282  1.00  0.00           H  
ATOM     27  HB3 ALA     2      30.169  63.278  84.870  1.00  0.00           H  
ATOM     28  C   ALA     2      32.598  65.036  85.047  1.00  0.00           C  
ATOM     29  O   ALA     2      33.096  63.993  85.482  1.00  0.00           O  
ATOM     30  N   SER     3      33.309  66.141  85.068  1.00  0.00           N  
ATOM     31  H   SER     3      34.182  66.037  85.566  1.00  0.00           H  
ATOM     32  CA  SER     3      33.015  67.435  84.425  1.00  0.00           C  
ATOM     33  HA  SER     3      31.954  67.683  84.410  1.00  0.00           H  
ATOM     34  CB  SER     3      33.924  68.559  85.179  1.00  0.00           C  
ATOM     35  HB2 SER     3      33.895  68.495  86.267  1.00  0.00           H  
ATOM     36  HB3 SER     3      34.973  68.550  84.882  1.00  0.00           H  
ATOM     37  OG  SER     3      33.471  69.871  84.867  1.00  0.00           O  
ATOM     38  HG  SER     3      33.518  70.317  85.715  1.00  0.00           H  
ATOM     39  C   SER     3      33.472  67.431  82.964  1.00  0.00           C  
ATOM     40  O   SER     3      34.365  66.657  82.507  1.00  0.00           O  
ATOM     41  N   ASN     4      32.683  68.134  82.219  1.00  0.00           N  
ATOM     42  H   ASN     4      31.941  68.649  82.672  1.00  0.00           H  
ATOM     43  CA  ASN     4      32.741  68.321  80.795  1.00  0.00           C  
ATOM     44  HA  ASN     4      33.762  68.234  80.422  1.00  0.00           H  
ATOM     45  CB  ASN     4      31.905  67.249  80.050  1.00  0.00           C  
ATOM     46  HB2 ASN     4      31.834  67.728  79.073  1.00  0.00           H  
ATOM     47  HB3 ASN     4      32.377  66.290  79.841  1.00  0.00           H  
ATOM     48  CG  ASN     4      30.431  67.074  80.614  1.00  0.00           C  
ATOM     49  OD1 ASN     4      30.145  66.794  81.758  1.00  0.00           O  
ATOM     50  ND2 ASN     4      29.494  66.986  79.748  1.00  0.00           N  
ATOM     51 HD21 ASN     4      28.617  66.586  80.050  1.00  0.00           H  
ATOM     52 HD22 ASN     4      29.826  67.079  78.798  1.00  0.00           H  
ATOM     53  C   ASN     4      32.326  69.816  80.539  1.00  0.00           C  
ATOM     54  O   ASN     4      31.237  70.042  79.956  1.00  0.00           O  
ATOM     55  N   ASP     5      33.199  70.792  80.876  1.00  0.00           N  
ATOM     56  H   ASP     5      32.915  71.758  80.956  1.00  0.00           H  
ATOM     57  CA  ASP     5      34.618  70.592  81.229  1.00  0.00           C  
ATOM     58  HA  ASP     5      34.838  69.599  81.621  1.00  0.00           H  
ATOM     59  CB  ASP     5      35.519  70.868  79.983  1.00  0.00           C  
ATOM     60  HB2 ASP     5      35.332  71.731  79.343  1.00  0.00           H  
ATOM     61  HB3 ASP     5      36.580  70.822  80.229  1.00  0.00           H  
ATOM     62  CG  ASP     5      35.413  69.663  79.013  1.00  0.00           C  
ATOM     63  OD1 ASP     5      35.095  69.809  77.806  1.00  0.00           O  
ATOM     64  OD2 ASP     5      35.849  68.598  79.443  1.00  0.00           O  
ATOM     65  C   ASP     5      34.981  71.659  82.254  1.00  0.00           C  
ATOM     66  O   ASP     5      34.437  72.772  82.266  1.00  0.00           O  
ATOM     67  N   TYR     6      36.038  71.379  82.969  1.00  0.00           N  
ATOM     68  H   TYR     6      36.548  70.508  82.938  1.00  0.00           H  
ATOM     69  CA  TYR     6      36.685  72.322  83.897  1.00  0.00           C  
ATOM     70  HA  TYR     6      35.964  72.599  84.666  1.00  0.00           H  
ATOM     71  CB  TYR     6      37.774  71.490  84.634  1.00  0.00           C  
ATOM     72  HB2 TYR     6      38.535  71.170  83.923  1.00  0.00           H  
ATOM     73  HB3 TYR     6      38.235  72.142  85.376  1.00  0.00           H  
ATOM     74  CG  TYR     6      37.363  70.241  85.428  1.00  0.00           C  
ATOM     75  CD1 TYR     6      37.855  68.998  85.002  1.00  0.00           C  
ATOM     76  HD1 TYR     6      38.500  68.899  84.142  1.00  0.00           H  
ATOM     77  CE1 TYR     6      37.598  67.864  85.746  1.00  0.00           C  
ATOM     78  HE1 TYR     6      37.951  66.899  85.414  1.00  0.00           H  
ATOM     79  CZ  TYR     6      36.755  67.888  86.853  1.00  0.00           C  
ATOM     80  OH  TYR     6      36.303  66.698  87.367  1.00  0.00           O  
ATOM     81  HH  TYR     6      35.719  66.827  88.118  1.00  0.00           H  
ATOM     82  CE2 TYR     6      36.262  69.121  87.299  1.00  0.00           C  
ATOM     83  HE2 TYR     6      35.499  69.050  88.060  1.00  0.00           H  
ATOM     84  CD2 TYR     6      36.588  70.298  86.587  1.00  0.00           C  
ATOM     85  HD2 TYR     6      36.360  71.292  86.945  1.00  0.00           H  
ATOM     86  C   TYR     6      37.367  73.511  83.211  1.00  0.00           C  
ATOM     87  O   TYR     6      37.853  73.306  82.116  1.00  0.00           O  
ATOM     88  N   THR     7      37.293  74.743  83.824  1.00  0.00           N  
ATOM     89  H   THR     7      36.885  74.747  84.747  1.00  0.00           H  
ATOM     90  CA  THR     7      38.039  75.837  83.366  1.00  0.00           C  
ATOM     91  HA  THR     7      39.114  75.671  83.288  1.00  0.00           H  
ATOM     92  CB  THR     7      37.493  76.303  81.947  1.00  0.00           C  
ATOM     93  HB  THR     7      37.498  75.436  81.287  1.00  0.00           H  
ATOM     94  CG2 THR     7      36.217  77.009  82.045  1.00  0.00           C  
ATOM     95 HG21 THR     7      36.146  77.907  82.658  1.00  0.00           H  
ATOM     96 HG22 THR     7      36.157  77.238  80.980  1.00  0.00           H  
ATOM     97 HG23 THR     7      35.442  76.278  82.279  1.00  0.00           H  
ATOM     98  OG1 THR     7      38.434  77.284  81.441  1.00  0.00           O  
ATOM     99  HG1 THR     7      39.196  76.959  80.957  1.00  0.00           H  
ATOM    100  C   THR     7      38.054  77.044  84.399  1.00  0.00           C  
ATOM    101  O   THR     7      37.262  77.080  85.302  1.00  0.00           O  
ATOM    102  N   GLN     8      39.056  77.902  84.305  1.00  0.00           N  
ATOM    103  H   GLN     8      39.778  77.611  83.661  1.00  0.00           H  
ATOM    104  CA  GLN     8      39.313  79.124  85.165  1.00  0.00           C  
ATOM    105  HA  GLN     8      39.620  78.871  86.180  1.00  0.00           H  
ATOM    106  CB  GLN     8      40.310  80.114  84.636  1.00  0.00           C  
ATOM    107  HB2 GLN     8      40.028  80.432  83.633  1.00  0.00           H  
ATOM    108  HB3 GLN     8      40.229  81.036  85.213  1.00  0.00           H  
ATOM    109  CG  GLN     8      41.837  79.655  84.634  1.00  0.00           C  
ATOM    110  HG2 GLN     8      42.401  80.588  84.627  1.00  0.00           H  
ATOM    111  HG3 GLN     8      42.095  79.145  85.562  1.00  0.00           H  
ATOM    112  CD  GLN     8      42.199  78.729  83.413  1.00  0.00           C  
ATOM    113  OE1 GLN     8      41.401  78.440  82.545  1.00  0.00           O  
ATOM    114  NE2 GLN     8      43.353  78.133  83.520  1.00  0.00           N  
ATOM    115 HE21 GLN     8      44.028  78.389  84.226  1.00  0.00           H  
ATOM    116 HE22 GLN     8      43.651  77.636  82.693  1.00  0.00           H  
ATOM    117  C   GLN     8      37.998  79.961  85.361  1.00  0.00           C  
ATOM    118  O   GLN     8      37.265  80.196  84.402  1.00  0.00           O  
ATOM    119  N   GLN     9      37.537  80.450  86.572  1.00  0.00           N  
ATOM    120  H   GLN     9      36.690  80.996  86.511  1.00  0.00           H  
ATOM    121  CA  GLN     9      37.870  80.095  87.983  1.00  0.00           C  
ATOM    122  HA  GLN     9      37.201  80.788  88.494  1.00  0.00           H  
ATOM    123  CB  GLN     9      37.414  78.635  88.347  1.00  0.00           C  
ATOM    124  HB2 GLN     9      36.429  78.399  87.943  1.00  0.00           H  
ATOM    125  HB3 GLN     9      38.144  77.916  87.975  1.00  0.00           H  
ATOM    126  CG  GLN     9      37.510  78.542  89.898  1.00  0.00           C  
ATOM    127  HG2 GLN     9      38.547  78.413  90.207  1.00  0.00           H  
ATOM    128  HG3 GLN     9      37.141  79.387  90.480  1.00  0.00           H  
ATOM    129  CD  GLN     9      36.688  77.355  90.361  1.00  0.00           C  
ATOM    130  OE1 GLN     9      36.369  76.448  89.569  1.00  0.00           O  
ATOM    131  NE2 GLN     9      36.232  77.287  91.606  1.00  0.00           N  
ATOM    132 HE21 GLN     9      36.445  77.980  92.309  1.00  0.00           H  
ATOM    133 HE22 GLN     9      35.811  76.422  91.913  1.00  0.00           H  
ATOM    134  C   GLN     9      39.300  80.483  88.457  1.00  0.00           C  
ATOM    135  O   GLN     9      40.143  79.590  88.463  1.00  0.00           O  
ATOM    136  N   ALA    10      39.648  81.684  88.836  1.00  0.00           N  
ATOM    137  H   ALA    10      40.609  81.738  89.141  1.00  0.00           H  
ATOM    138  CA  ALA    10      38.856  82.866  88.654  1.00  0.00           C  
ATOM    139  HA  ALA    10      38.445  82.764  87.650  1.00  0.00           H  
ATOM    140  CB  ALA    10      37.726  82.947  89.715  1.00  0.00           C  
ATOM    141  HB1 ALA    10      36.757  83.195  89.283  1.00  0.00           H  
ATOM    142  HB2 ALA    10      37.635  82.035  90.306  1.00  0.00           H  
ATOM    143  HB3 ALA    10      37.957  83.753  90.412  1.00  0.00           H  
ATOM    144  C   ALA    10      39.747  84.111  88.578  1.00  0.00           C  
ATOM    145  O   ALA    10      40.662  84.412  89.368  1.00  0.00           O  
ATOM    146  N   THR    11      39.665  84.880  87.429  1.00  0.00           N  
ATOM    147  H   THR    11      38.864  84.709  86.838  1.00  0.00           H  
ATOM    148  CA  THR    11      40.398  86.117  87.162  1.00  0.00           C  
ATOM    149  HA  THR    11      41.465  85.902  87.113  1.00  0.00           H  
ATOM    150  CB  THR    11      39.809  86.762  85.864  1.00  0.00           C  
ATOM    151  HB  THR    11      38.750  87.001  85.964  1.00  0.00           H  
ATOM    152  CG2 THR    11      40.554  88.018  85.487  1.00  0.00           C  
ATOM    153 HG21 THR    11      41.619  87.796  85.553  1.00  0.00           H  
ATOM    154 HG22 THR    11      40.275  88.275  84.465  1.00  0.00           H  
ATOM    155 HG23 THR    11      40.394  88.906  86.098  1.00  0.00           H  
ATOM    156  OG1 THR    11      39.956  85.887  84.746  1.00  0.00           O  
ATOM    157  HG1 THR    11      39.431  85.145  85.055  1.00  0.00           H  
ATOM    158  C   THR    11      40.198  87.186  88.309  1.00  0.00           C  
ATOM    159  O   THR    11      39.045  87.414  88.739  1.00  0.00           O  
ATOM    160  N   GLN    12      41.239  87.835  88.760  1.00  0.00           N  
ATOM    161  H   GLN    12      41.012  88.411  89.557  1.00  0.00           H  
ATOM    162  CA  GLN    12      42.709  87.820  88.468  1.00  0.00           C  
ATOM    163  HA  GLN    12      42.899  87.549  87.430  1.00  0.00           H  
ATOM    164  CB  GLN    12      43.174  89.287  88.656  1.00  0.00           C  
ATOM    165  HB2 GLN    12      42.908  89.541  89.682  1.00  0.00           H  
ATOM    166  HB3 GLN    12      44.262  89.224  88.653  1.00  0.00           H  
ATOM    167  CG  GLN    12      42.700  90.339  87.627  1.00  0.00           C  
ATOM    168  HG2 GLN    12      42.662  89.926  86.619  1.00  0.00           H  
ATOM    169  HG3 GLN    12      41.661  90.607  87.820  1.00  0.00           H  
ATOM    170  CD  GLN    12      43.507  91.639  87.682  1.00  0.00           C  
ATOM    171  OE1 GLN    12      44.413  91.816  86.845  1.00  0.00           O  
ATOM    172  NE2 GLN    12      43.314  92.546  88.674  1.00  0.00           N  
ATOM    173 HE21 GLN    12      43.573  93.507  88.499  1.00  0.00           H  
ATOM    174 HE22 GLN    12      42.704  92.292  89.438  1.00  0.00           H  
ATOM    175  C   GLN    12      43.463  86.861  89.404  1.00  0.00           C  
ATOM    176  O   GLN    12      43.034  86.463  90.474  1.00  0.00           O  
ATOM    177  N   SER    13      44.549  86.429  88.807  1.00  0.00           N  
ATOM    178  H   SER    13      44.661  86.721  87.846  1.00  0.00           H  
ATOM    179  CA  SER    13      45.535  85.569  89.445  1.00  0.00           C  
ATOM    180  HA  SER    13      45.039  84.661  89.790  1.00  0.00           H  
ATOM    181  CB  SER    13      46.496  85.049  88.444  1.00  0.00           C  
ATOM    182  HB2 SER    13      46.001  84.632  87.567  1.00  0.00           H  
ATOM    183  HB3 SER    13      47.218  85.800  88.122  1.00  0.00           H  
ATOM    184  OG  SER    13      47.170  83.916  89.023  1.00  0.00           O  
ATOM    185  HG  SER    13      46.676  83.148  88.728  1.00  0.00           H  
ATOM    186  C   SER    13      46.279  86.201  90.555  1.00  0.00           C  
ATOM    187  O   SER    13      46.204  87.409  90.836  1.00  0.00           O  
ATOM    188  N   TYR    14      46.983  85.403  91.395  1.00  0.00           N  
ATOM    189  H   TYR    14      47.040  84.428  91.138  1.00  0.00           H  
ATOM    190  CA  TYR    14      47.755  85.768  92.617  1.00  0.00           C  
ATOM    191  HA  TYR    14      48.314  86.675  92.388  1.00  0.00           H  
ATOM    192  CB  TYR    14      46.808  86.059  93.820  1.00  0.00           C  
ATOM    193  HB2 TYR    14      46.035  86.810  93.658  1.00  0.00           H  
ATOM    194  HB3 TYR    14      46.327  85.103  94.024  1.00  0.00           H  
ATOM    195  CG  TYR    14      47.488  86.616  95.078  1.00  0.00           C  
ATOM    196  CD1 TYR    14      47.745  87.975  95.159  1.00  0.00           C  
ATOM    197  HD1 TYR    14      47.438  88.703  94.423  1.00  0.00           H  
ATOM    198  CE1 TYR    14      48.594  88.495  96.179  1.00  0.00           C  
ATOM    199  HE1 TYR    14      48.843  89.542  96.277  1.00  0.00           H  
ATOM    200  CZ  TYR    14      49.103  87.632  97.161  1.00  0.00           C  
ATOM    201  OH  TYR    14      49.950  88.076  98.113  1.00  0.00           O  
ATOM    202  HH  TYR    14      49.960  89.035  98.155  1.00  0.00           H  
ATOM    203  CE2 TYR    14      48.750  86.278  97.082  1.00  0.00           C  
ATOM    204  HE2 TYR    14      49.118  85.640  97.871  1.00  0.00           H  
ATOM    205  CD2 TYR    14      47.968  85.733  96.056  1.00  0.00           C  
ATOM    206  HD2 TYR    14      47.679  84.702  96.196  1.00  0.00           H  
ATOM    207  C   TYR    14      48.714  84.605  92.951  1.00  0.00           C  
ATOM    208  O   TYR    14      48.325  83.458  92.758  1.00  0.00           O  
ATOM    209  N   GLY    15      49.922  84.795  93.466  1.00  0.00           N  
ATOM    210  H   GLY    15      50.484  83.958  93.408  1.00  0.00           H  
ATOM    211  CA  GLY    15      50.670  86.133  93.691  1.00  0.00           C  
ATOM    212  HA2 GLY    15      50.064  86.879  94.205  1.00  0.00           H  
ATOM    213  HA3 GLY    15      51.499  85.893  94.356  1.00  0.00           H  
ATOM    214  C   GLY    15      51.168  86.955  92.498  1.00  0.00           C  
ATOM    215  O   GLY    15      50.688  86.840  91.370  1.00  0.00           O  
ATOM    216  N   ALA    16      52.228  87.732  92.721  1.00  0.00           N  
ATOM    217  H   ALA    16      52.717  87.760  93.605  1.00  0.00           H  
ATOM    218  CA  ALA    16      52.922  88.398  91.612  1.00  0.00           C  
ATOM    219  HA  ALA    16      52.162  88.905  91.018  1.00  0.00           H  
ATOM    220  CB  ALA    16      53.973  89.329  92.223  1.00  0.00           C  
ATOM    221  HB1 ALA    16      54.574  88.727  92.906  1.00  0.00           H  
ATOM    222  HB2 ALA    16      54.676  89.800  91.537  1.00  0.00           H  
ATOM    223  HB3 ALA    16      53.505  90.166  92.742  1.00  0.00           H  
ATOM    224  C   ALA    16      53.711  87.491  90.636  1.00  0.00           C  
ATOM    225  O   ALA    16      54.174  86.396  90.937  1.00  0.00           O  
ATOM    226  N   TYR    17      53.824  87.985  89.388  1.00  0.00           N  
ATOM    227  H   TYR    17      53.288  88.839  89.336  1.00  0.00           H  
ATOM    228  CA  TYR    17      54.748  87.601  88.251  1.00  0.00           C  
ATOM    229  HA  TYR    17      54.353  86.708  87.766  1.00  0.00           H  
ATOM    230  CB  TYR    17      54.840  88.647  87.141  1.00  0.00           C  
ATOM    231  HB2 TYR    17      53.836  88.932  86.827  1.00  0.00           H  
ATOM    232  HB3 TYR    17      55.255  89.581  87.520  1.00  0.00           H  
ATOM    233  CG  TYR    17      55.537  88.304  85.848  1.00  0.00           C  
ATOM    234  CD1 TYR    17      56.899  88.701  85.607  1.00  0.00           C  
ATOM    235  HD1 TYR    17      57.504  89.280  86.288  1.00  0.00           H  
ATOM    236  CE1 TYR    17      57.552  88.247  84.496  1.00  0.00           C  
ATOM    237  HE1 TYR    17      58.605  88.455  84.371  1.00  0.00           H  
ATOM    238  CZ  TYR    17      56.866  87.423  83.572  1.00  0.00           C  
ATOM    239  OH  TYR    17      57.449  86.996  82.384  1.00  0.00           O  
ATOM    240  HH  TYR    17      58.325  87.387  82.348  1.00  0.00           H  
ATOM    241  CE2 TYR    17      55.508  87.143  83.708  1.00  0.00           C  
ATOM    242  HE2 TYR    17      55.192  86.411  82.979  1.00  0.00           H  
ATOM    243  CD2 TYR    17      54.796  87.593  84.881  1.00  0.00           C  
ATOM    244  HD2 TYR    17      53.737  87.389  84.922  1.00  0.00           H  
ATOM    245  C   TYR    17      56.188  87.305  88.679  1.00  0.00           C  
ATOM    246  O   TYR    17      56.661  88.103  89.502  1.00  0.00           O  
ATOM    247  N   PRO    18      56.857  86.227  88.161  1.00  0.00           N  
ATOM    248  CD  PRO    18      56.320  85.274  87.222  1.00  0.00           C  
ATOM    249  HD2 PRO    18      55.883  85.815  86.383  1.00  0.00           H  
ATOM    250  HD3 PRO    18      55.645  84.527  87.639  1.00  0.00           H  
ATOM    251  CG  PRO    18      57.488  84.619  86.602  1.00  0.00           C  
ATOM    252  HG2 PRO    18      57.960  85.190  85.804  1.00  0.00           H  
ATOM    253  HG3 PRO    18      57.268  83.628  86.203  1.00  0.00           H  
ATOM    254  CB  PRO    18      58.331  84.460  87.924  1.00  0.00           C  
ATOM    255  HB2 PRO    18      59.367  84.169  87.746  1.00  0.00           H  
ATOM    256  HB3 PRO    18      57.852  83.714  88.558  1.00  0.00           H  
ATOM    257  CA  PRO    18      58.219  85.835  88.522  1.00  0.00           C  
ATOM    258  HA  PRO    18      58.136  85.721  89.603  1.00  0.00           H  
ATOM    259  C   PRO    18      59.307  86.756  88.021  1.00  0.00           C  
ATOM    260  O   PRO    18      60.105  86.443  87.126  1.00  0.00           O  
ATOM    261  N   THR    19      59.351  88.002  88.597  1.00  0.00           N  
ATOM    262  H   THR    19      58.663  88.250  89.293  1.00  0.00           H  
ATOM    263  CA  THR    19      60.478  88.897  88.485  1.00  0.00           C  
ATOM    264  HA  THR    19      60.499  89.287  87.468  1.00  0.00           H  
ATOM    265  CB  THR    19      60.370  90.066  89.465  1.00  0.00           C  
ATOM    266  HB  THR    19      61.269  90.667  89.327  1.00  0.00           H  
ATOM    267  CG2 THR    19      59.222  90.986  89.033  1.00  0.00           C  
ATOM    268 HG21 THR    19      58.273  90.451  88.989  1.00  0.00           H  
ATOM    269 HG22 THR    19      59.018  91.861  89.650  1.00  0.00           H  
ATOM    270 HG23 THR    19      59.496  91.389  88.058  1.00  0.00           H  
ATOM    271  OG1 THR    19      60.064  89.794  90.833  1.00  0.00           O  
ATOM    272  HG1 THR    19      60.603  89.158  91.309  1.00  0.00           H  
ATOM    273  C   THR    19      61.811  88.217  88.719  1.00  0.00           C  
ATOM    274  O   THR    19      61.945  87.240  89.450  1.00  0.00           O  
ATOM    275  N   GLN    20      62.907  88.765  88.108  1.00  0.00           N  
ATOM    276  H   GLN    20      62.657  89.578  87.562  1.00  0.00           H  
ATOM    277  CA  GLN    20      64.316  88.580  88.483  1.00  0.00           C  
ATOM    278  HA  GLN    20      64.694  87.609  88.163  1.00  0.00           H  
ATOM    279  CB  GLN    20      65.116  89.630  87.706  1.00  0.00           C  
ATOM    280  HB2 GLN    20      64.955  89.375  86.659  1.00  0.00           H  
ATOM    281  HB3 GLN    20      64.568  90.567  87.813  1.00  0.00           H  
ATOM    282  CG  GLN    20      66.577  89.821  88.019  1.00  0.00           C  
ATOM    283  HG2 GLN    20      66.728  90.236  89.015  1.00  0.00           H  
ATOM    284  HG3 GLN    20      67.062  88.885  87.744  1.00  0.00           H  
ATOM    285  CD  GLN    20      67.373  90.811  87.102  1.00  0.00           C  
ATOM    286  OE1 GLN    20      66.892  91.467  86.169  1.00  0.00           O  
ATOM    287  NE2 GLN    20      68.643  91.015  87.321  1.00  0.00           N  
ATOM    288 HE21 GLN    20      69.040  90.367  87.987  1.00  0.00           H  
ATOM    289 HE22 GLN    20      69.182  91.271  86.506  1.00  0.00           H  
ATOM    290  C   GLN    20      64.598  88.819  89.985  1.00  0.00           C  
ATOM    291  O   GLN    20      64.152  89.832  90.576  1.00  0.00           O  
ATOM    292  N   PRO    21      65.267  87.888  90.679  1.00  0.00           N  
ATOM    293  CD  PRO    21      65.655  86.563  90.161  1.00  0.00           C  
ATOM    294  HD2 PRO    21      66.357  86.809  89.365  1.00  0.00           H  
ATOM    295  HD3 PRO    21      64.848  85.934  89.785  1.00  0.00           H  
ATOM    296  CG  PRO    21      66.356  85.858  91.250  1.00  0.00           C  
ATOM    297  HG2 PRO    21      67.446  85.875  91.245  1.00  0.00           H  
ATOM    298  HG3 PRO    21      66.004  84.826  91.250  1.00  0.00           H  
ATOM    299  CB  PRO    21      65.835  86.516  92.494  1.00  0.00           C  
ATOM    300  HB2 PRO    21      66.473  86.459  93.375  1.00  0.00           H  
ATOM    301  HB3 PRO    21      64.890  86.035  92.748  1.00  0.00           H  
ATOM    302  CA  PRO    21      65.561  87.972  92.139  1.00  0.00           C  
ATOM    303  HA  PRO    21      64.623  88.276  92.603  1.00  0.00           H  
ATOM    304  C   PRO    21      66.684  89.003  92.422  1.00  0.00           C  
ATOM    305  O   PRO    21      67.532  89.280  91.576  1.00  0.00           O  
ATOM    306  N   GLY    22      66.601  89.633  93.644  1.00  0.00           N  
ATOM    307  H   GLY    22      65.879  89.419  94.318  1.00  0.00           H  
ATOM    308  CA  GLY    22      67.703  90.573  94.103  1.00  0.00           C  
ATOM    309  HA2 GLY    22      67.776  91.473  93.492  1.00  0.00           H  
ATOM    310  HA3 GLY    22      67.570  90.798  95.161  1.00  0.00           H  
ATOM    311  C   GLY    22      69.072  89.888  94.185  1.00  0.00           C  
ATOM    312  O   GLY    22      69.081  88.713  94.582  1.00  0.00           O  
ATOM    313  N   GLN    23      70.173  90.590  93.840  1.00  0.00           N  
ATOM    314  H   GLN    23      70.144  91.566  93.584  1.00  0.00           H  
ATOM    315  CA  GLN    23      71.491  89.995  93.763  1.00  0.00           C  
ATOM    316  HA  GLN    23      71.632  89.353  94.633  1.00  0.00           H  
ATOM    317  CB  GLN    23      71.722  89.187  92.458  1.00  0.00           C  
ATOM    318  HB2 GLN    23      71.049  88.330  92.439  1.00  0.00           H  
ATOM    319  HB3 GLN    23      71.436  89.792  91.598  1.00  0.00           H  
ATOM    320  CG  GLN    23      73.163  88.794  92.433  1.00  0.00           C  
ATOM    321  HG2 GLN    23      73.690  89.659  92.030  1.00  0.00           H  
ATOM    322  HG3 GLN    23      73.464  88.549  93.451  1.00  0.00           H  
ATOM    323  CD  GLN    23      73.419  87.689  91.413  1.00  0.00           C  
ATOM    324  OE1 GLN    23      72.544  86.978  90.888  1.00  0.00           O  
ATOM    325  NE2 GLN    23      74.647  87.413  91.023  1.00  0.00           N  
ATOM    326 HE21 GLN    23      75.389  87.999  91.377  1.00  0.00           H  
ATOM    327 HE22 GLN    23      74.771  86.837  90.202  1.00  0.00           H  
ATOM    328  C   GLN    23      72.535  91.016  94.067  1.00  0.00           C  
ATOM    329  O   GLN    23      72.969  91.791  93.198  1.00  0.00           O  
ATOM    330  N   GLY    24      72.934  91.178  95.362  1.00  0.00           N  
ATOM    331  H   GLY    24      72.394  90.729  96.088  1.00  0.00           H  
ATOM    332  CA  GLY    24      73.858  92.191  95.745  1.00  0.00           C  
ATOM    333  HA2 GLY    24      73.524  93.164  95.385  1.00  0.00           H  
ATOM    334  HA3 GLY    24      73.846  92.334  96.825  1.00  0.00           H  
ATOM    335  C   GLY    24      75.285  91.946  95.258  1.00  0.00           C  
ATOM    336  O   GLY    24      75.751  90.791  95.155  1.00  0.00           O  
ATOM    337  N   TYR    25      76.086  93.006  95.017  1.00  0.00           N  
ATOM    338  H   TYR    25      75.833  93.953  95.261  1.00  0.00           H  
ATOM    339  CA  TYR    25      77.518  92.823  94.631  1.00  0.00           C  
ATOM    340  HA  TYR    25      78.022  92.135  95.310  1.00  0.00           H  
ATOM    341  CB  TYR    25      77.672  92.245  93.194  1.00  0.00           C  
ATOM    342  HB2 TYR    25      77.203  91.261  93.170  1.00  0.00           H  
ATOM    343  HB3 TYR    25      77.141  92.933  92.536  1.00  0.00           H  
ATOM    344  CG  TYR    25      79.099  92.120  92.711  1.00  0.00           C  
ATOM    345  CD1 TYR    25      79.879  90.961  93.052  1.00  0.00           C  
ATOM    346  HD1 TYR    25      79.376  90.240  93.680  1.00  0.00           H  
ATOM    347  CE1 TYR    25      81.237  90.923  92.744  1.00  0.00           C  
ATOM    348  HE1 TYR    25      81.958  90.174  93.034  1.00  0.00           H  
ATOM    349  CZ  TYR    25      81.847  91.900  91.929  1.00  0.00           C  
ATOM    350  OH  TYR    25      83.196  91.780  91.566  1.00  0.00           O  
ATOM    351  HH  TYR    25      83.563  92.503  91.050  1.00  0.00           H  
ATOM    352  CE2 TYR    25      81.000  92.993  91.474  1.00  0.00           C  
ATOM    353  HE2 TYR    25      81.368  93.847  90.924  1.00  0.00           H  
ATOM    354  CD2 TYR    25      79.705  93.136  91.952  1.00  0.00           C  
ATOM    355  HD2 TYR    25      79.069  93.970  91.693  1.00  0.00           H  
ATOM    356  C   TYR    25      78.064  94.250  94.890  1.00  0.00           C  
ATOM    357  O   TYR    25      77.668  95.259  94.371  1.00  0.00           O  
ATOM    358  N   SER    26      79.189  94.370  95.648  1.00  0.00           N  
ATOM    359  H   SER    26      79.567  93.521  96.043  1.00  0.00           H  
ATOM    360  CA  SER    26      80.054  95.549  95.905  1.00  0.00           C  
ATOM    361  HA  SER    26      79.823  96.147  96.787  1.00  0.00           H  
ATOM    362  CB  SER    26      81.526  95.082  96.256  1.00  0.00           C  
ATOM    363  HB2 SER    26      81.978  94.574  95.403  1.00  0.00           H  
ATOM    364  HB3 SER    26      82.140  95.960  96.452  1.00  0.00           H  
ATOM    365  OG  SER    26      81.397  94.196  97.340  1.00  0.00           O  
ATOM    366  HG  SER    26      81.622  93.382  96.883  1.00  0.00           H  
ATOM    367  C   SER    26      80.157  96.509  94.706  1.00  0.00           C  
ATOM    368  O   SER    26      80.570  96.143  93.598  1.00  0.00           O  
ATOM    369  N   GLN    27      79.741  97.775  94.966  1.00  0.00           N  
ATOM    370  H   GLN    27      79.449  98.005  95.905  1.00  0.00           H  
ATOM    371  CA  GLN    27      80.117  98.892  94.066  1.00  0.00           C  
ATOM    372  HA  GLN    27      79.586  98.869  93.115  1.00  0.00           H  
ATOM    373  CB  GLN    27      79.833 100.251  94.731  1.00  0.00           C  
ATOM    374  HB2 GLN    27      78.815 100.405  95.088  1.00  0.00           H  
ATOM    375  HB3 GLN    27      80.443 100.235  95.634  1.00  0.00           H  
ATOM    376  CG  GLN    27      80.185 101.456  93.788  1.00  0.00           C  
ATOM    377  HG2 GLN    27      80.089 102.309  94.459  1.00  0.00           H  
ATOM    378  HG3 GLN    27      81.157 101.365  93.303  1.00  0.00           H  
ATOM    379  CD  GLN    27      79.122 101.757  92.724  1.00  0.00           C  
ATOM    380  OE1 GLN    27      78.607 100.838  92.022  1.00  0.00           O  
ATOM    381  NE2 GLN    27      78.802 103.010  92.430  1.00  0.00           N  
ATOM    382 HE21 GLN    27      79.155 103.771  92.993  1.00  0.00           H  
ATOM    383 HE22 GLN    27      78.152 103.149  91.670  1.00  0.00           H  
ATOM    384  C   GLN    27      81.632  98.905  93.648  1.00  0.00           C  
ATOM    385  O   GLN    27      81.975  99.054  92.473  1.00  0.00           O  
ATOM    386  N   GLN    28      82.603  98.705  94.569  1.00  0.00           N  
ATOM    387  H   GLN    28      82.280  98.851  95.514  1.00  0.00           H  
ATOM    388  CA  GLN    28      84.058  98.722  94.357  1.00  0.00           C  
ATOM    389  HA  GLN    28      84.335  99.419  93.567  1.00  0.00           H  
ATOM    390  CB  GLN    28      84.931  99.083  95.560  1.00  0.00           C  
ATOM    391  HB2 GLN    28      84.566  98.442  96.362  1.00  0.00           H  
ATOM    392  HB3 GLN    28      85.941  98.725  95.364  1.00  0.00           H  
ATOM    393  CG  GLN    28      84.937 100.521  96.044  1.00  0.00           C  
ATOM    394  HG2 GLN    28      85.505 100.475  96.973  1.00  0.00           H  
ATOM    395  HG3 GLN    28      85.377 101.312  95.437  1.00  0.00           H  
ATOM    396  CD  GLN    28      83.619 101.158  96.461  1.00  0.00           C  
ATOM    397  OE1 GLN    28      82.917 100.636  97.281  1.00  0.00           O  
ATOM    398  NE2 GLN    28      83.198 102.283  95.929  1.00  0.00           N  
ATOM    399 HE21 GLN    28      82.324 102.683  96.238  1.00  0.00           H  
ATOM    400 HE22 GLN    28      83.711 102.881  95.297  1.00  0.00           H  
ATOM    401  C   GLN    28      84.485  97.410  93.652  1.00  0.00           C  
ATOM    402  O   GLN    28      85.653  97.223  93.518  1.00  0.00           O  
ATOM    403  N   SER    29      83.573  96.485  93.316  1.00  0.00           N  
ATOM    404  H   SER    29      82.582  96.681  93.313  1.00  0.00           H  
ATOM    405  CA  SER    29      83.929  95.150  92.761  1.00  0.00           C  
ATOM    406  HA  SER    29      83.055  94.510  92.880  1.00  0.00           H  
ATOM    407  CB  SER    29      84.102  95.318  91.268  1.00  0.00           C  
ATOM    408  HB2 SER    29      83.249  95.868  90.870  1.00  0.00           H  
ATOM    409  HB3 SER    29      85.059  95.698  90.910  1.00  0.00           H  
ATOM    410  OG  SER    29      84.105  94.020  90.674  1.00  0.00           O  
ATOM    411  HG  SER    29      84.526  94.115  89.817  1.00  0.00           H  
ATOM    412  C   SER    29      85.042  94.427  93.536  1.00  0.00           C  
ATOM    413  O   SER    29      84.920  94.272  94.733  1.00  0.00           O  
ATOM    414  N   SER    30      86.087  93.868  92.862  1.00  0.00           N  
ATOM    415  H   SER    30      85.953  93.864  91.861  1.00  0.00           H  
ATOM    416  CA  SER    30      87.177  93.211  93.561  1.00  0.00           C  
ATOM    417  HA  SER    30      86.924  92.961  94.592  1.00  0.00           H  
ATOM    418  CB  SER    30      87.446  91.905  92.937  1.00  0.00           C  
ATOM    419  HB2 SER    30      86.493  91.384  92.855  1.00  0.00           H  
ATOM    420  HB3 SER    30      87.871  92.045  91.943  1.00  0.00           H  
ATOM    421  OG  SER    30      88.265  91.079  93.738  1.00  0.00           O  
ATOM    422  HG  SER    30      89.113  91.135  93.291  1.00  0.00           H  
ATOM    423  C   SER    30      88.506  94.027  93.621  1.00  0.00           C  
ATOM    424  O   SER    30      88.902  94.585  92.596  1.00  0.00           O  
ATOM    425  N   GLN    31      89.163  94.125  94.752  1.00  0.00           N  
ATOM    426  H   GLN    31      89.899  94.811  94.665  1.00  0.00           H  
ATOM    427  CA  GLN    31      88.750  93.877  96.122  1.00  0.00           C  
ATOM    428  HA  GLN    31      87.950  93.138  96.079  1.00  0.00           H  
ATOM    429  CB  GLN    31      89.988  93.301  96.854  1.00  0.00           C  
ATOM    430  HB2 GLN    31      90.735  94.091  96.771  1.00  0.00           H  
ATOM    431  HB3 GLN    31      89.660  93.179  97.886  1.00  0.00           H  
ATOM    432  CG  GLN    31      90.515  91.955  96.334  1.00  0.00           C  
ATOM    433  HG2 GLN    31      90.493  91.906  95.246  1.00  0.00           H  
ATOM    434  HG3 GLN    31      91.585  91.789  96.454  1.00  0.00           H  
ATOM    435  CD  GLN    31      89.745  90.712  96.887  1.00  0.00           C  
ATOM    436  OE1 GLN    31      89.162  90.614  97.942  1.00  0.00           O  
ATOM    437  NE2 GLN    31      89.903  89.559  96.230  1.00  0.00           N  
ATOM    438 HE21 GLN    31      89.533  88.712  96.638  1.00  0.00           H  
ATOM    439 HE22 GLN    31      90.563  89.567  95.466  1.00  0.00           H  
ATOM    440  C   GLN    31      88.226  95.264  96.662  1.00  0.00           C  
ATOM    441  O   GLN    31      88.898  96.331  96.429  1.00  0.00           O  
ATOM    442  N   PRO    32      87.141  95.227  97.481  1.00  0.00           N  
ATOM    443  CD  PRO    32      86.397  93.998  97.766  1.00  0.00           C  
ATOM    444  HD2 PRO    32      86.999  93.226  98.247  1.00  0.00           H  
ATOM    445  HD3 PRO    32      86.031  93.596  96.821  1.00  0.00           H  
ATOM    446  CG  PRO    32      85.200  94.381  98.696  1.00  0.00           C  
ATOM    447  HG2 PRO    32      85.499  94.390  99.744  1.00  0.00           H  
ATOM    448  HG3 PRO    32      84.234  93.908  98.517  1.00  0.00           H  
ATOM    449  CB  PRO    32      85.023  95.874  98.349  1.00  0.00           C  
ATOM    450  HB2 PRO    32      84.525  96.403  99.162  1.00  0.00           H  
ATOM    451  HB3 PRO    32      84.435  95.903  97.432  1.00  0.00           H  
ATOM    452  CA  PRO    32      86.413  96.383  98.068  1.00  0.00           C  
ATOM    453  HA  PRO    32      86.461  97.174  97.320  1.00  0.00           H  
ATOM    454  C   PRO    32      87.187  96.863  99.316  1.00  0.00           C  
ATOM    455  O   PRO    32      88.342  96.511  99.573  1.00  0.00           O  
ATOM    456  N   TYR    33      86.561  97.675 100.222  1.00  0.00           N  
ATOM    457  H   TYR    33      85.644  98.041 100.007  1.00  0.00           H  
ATOM    458  CA  TYR    33      87.231  98.115 101.539  1.00  0.00           C  
ATOM    459  HA  TYR    33      88.289  98.327 101.391  1.00  0.00           H  
ATOM    460  CB  TYR    33      86.447  99.278 102.134  1.00  0.00           C  
ATOM    461  HB2 TYR    33      85.484  98.805 102.329  1.00  0.00           H  
ATOM    462  HB3 TYR    33      86.851  99.570 103.103  1.00  0.00           H  
ATOM    463  CG  TYR    33      86.196 100.456 101.260  1.00  0.00           C  
ATOM    464  CD1 TYR    33      87.052 100.816 100.181  1.00  0.00           C  
ATOM    465  HD1 TYR    33      87.966 100.265 100.009  1.00  0.00           H  
ATOM    466  CE1 TYR    33      86.804 101.913  99.281  1.00  0.00           C  
ATOM    467  HE1 TYR    33      87.437 102.193  98.453  1.00  0.00           H  
ATOM    468  CZ  TYR    33      85.707 102.747  99.528  1.00  0.00           C  
ATOM    469  OH  TYR    33      85.380 103.836  98.835  1.00  0.00           O  
ATOM    470  HH  TYR    33      85.702 103.746  97.934  1.00  0.00           H  
ATOM    471  CE2 TYR    33      84.864 102.414 100.550  1.00  0.00           C  
ATOM    472  HE2 TYR    33      84.182 103.201 100.832  1.00  0.00           H  
ATOM    473  CD2 TYR    33      85.057 101.312 101.384  1.00  0.00           C  
ATOM    474  HD2 TYR    33      84.298 101.161 102.137  1.00  0.00           H  
ATOM    475  C   TYR    33      87.392  96.966 102.541  1.00  0.00           C  
ATOM    476  O   TYR    33      88.378  97.003 103.317  1.00  0.00           O  
ATOM    477  N   GLY    34      86.468  96.067 102.603  1.00  0.00           N  
ATOM    478  H   GLY    34      85.619  96.187 102.069  1.00  0.00           H  
ATOM    479  CA  GLY    34      86.614  94.756 103.326  1.00  0.00           C  
ATOM    480  HA2 GLY    34      86.179  93.943 102.745  1.00  0.00           H  
ATOM    481  HA3 GLY    34      87.680  94.597 103.483  1.00  0.00           H  
ATOM    482  C   GLY    34      85.823  94.743 104.674  1.00  0.00           C  
ATOM    483  O   GLY    34      84.831  95.477 104.826  1.00  0.00           O  
ATOM    484  N   GLN    35      86.342  93.915 105.538  1.00  0.00           N  
ATOM    485  H   GLN    35      87.194  93.416 105.322  1.00  0.00           H  
ATOM    486  CA  GLN    35      85.814  93.677 106.894  1.00  0.00           C  
ATOM    487  HA  GLN    35      85.227  94.514 107.272  1.00  0.00           H  
ATOM    488  CB  GLN    35      84.814  92.492 106.965  1.00  0.00           C  
ATOM    489  HB2 GLN    35      84.058  92.701 106.207  1.00  0.00           H  
ATOM    490  HB3 GLN    35      85.378  91.585 106.748  1.00  0.00           H  
ATOM    491  CG  GLN    35      84.068  92.287 108.327  1.00  0.00           C  
ATOM    492  HG2 GLN    35      84.808  91.754 108.923  1.00  0.00           H  
ATOM    493  HG3 GLN    35      83.723  93.228 108.755  1.00  0.00           H  
ATOM    494  CD  GLN    35      82.966  91.253 108.422  1.00  0.00           C  
ATOM    495  OE1 GLN    35      83.003  90.189 107.857  1.00  0.00           O  
ATOM    496  NE2 GLN    35      81.863  91.522 109.065  1.00  0.00           N  
ATOM    497 HE21 GLN    35      81.772  92.458 109.433  1.00  0.00           H  
ATOM    498 HE22 GLN    35      81.101  90.872 109.192  1.00  0.00           H  
ATOM    499  C   GLN    35      86.935  93.490 107.903  1.00  0.00           C  
ATOM    500  O   GLN    35      87.800  92.659 107.664  1.00  0.00           O  
ATOM    501  N   GLN    36      87.055  94.308 108.970  1.00  0.00           N  
ATOM    502  H   GLN    36      87.848  94.092 109.557  1.00  0.00           H  
ATOM    503  CA  GLN    36      86.275  95.501 109.207  1.00  0.00           C  
ATOM    504  HA  GLN    36      85.212  95.285 109.105  1.00  0.00           H  
ATOM    505  CB  GLN    36      86.664  96.181 110.538  1.00  0.00           C  
ATOM    506  HB2 GLN    36      87.738  96.363 110.518  1.00  0.00           H  
ATOM    507  HB3 GLN    36      86.044  97.077 110.568  1.00  0.00           H  
ATOM    508  CG  GLN    36      86.231  95.291 111.725  1.00  0.00           C  
ATOM    509  HG2 GLN    36      86.760  94.346 111.610  1.00  0.00           H  
ATOM    510  HG3 GLN    36      86.503  95.764 112.669  1.00  0.00           H  
ATOM    511  CD  GLN    36      84.684  95.049 111.763  1.00  0.00           C  
ATOM    512  OE1 GLN    36      84.180  93.938 111.568  1.00  0.00           O  
ATOM    513  NE2 GLN    36      83.825  96.033 111.782  1.00  0.00           N  
ATOM    514 HE21 GLN    36      84.136  96.928 112.132  1.00  0.00           H  
ATOM    515 HE22 GLN    36      82.869  95.753 111.617  1.00  0.00           H  
ATOM    516  C   GLN    36      86.589  96.525 108.063  1.00  0.00           C  
ATOM    517  O   GLN    36      87.713  96.721 107.642  1.00  0.00           O  
ATOM    518  N   SER    37      85.591  97.259 107.716  1.00  0.00           N  
ATOM    519  H   SER    37      84.682  97.083 108.121  1.00  0.00           H  
ATOM    520  CA  SER    37      85.748  98.374 106.778  1.00  0.00           C  
ATOM    521  HA  SER    37      86.437  98.236 105.945  1.00  0.00           H  
ATOM    522  CB  SER    37      84.429  98.653 106.057  1.00  0.00           C  
ATOM    523  HB2 SER    37      84.312  97.804 105.384  1.00  0.00           H  
ATOM    524  HB3 SER    37      83.621  98.918 106.739  1.00  0.00           H  
ATOM    525  OG  SER    37      84.552  99.647 105.102  1.00  0.00           O  
ATOM    526  HG  SER    37      83.836  99.580 104.467  1.00  0.00           H  
ATOM    527  C   SER    37      86.278  99.542 107.575  1.00  0.00           C  
ATOM    528  O   SER    37      85.532 100.298 108.246  1.00  0.00           O  
ATOM    529  N   TYR    38      87.602  99.730 107.470  1.00  0.00           N  
ATOM    530  H   TYR    38      88.146  99.106 106.891  1.00  0.00           H  
ATOM    531  CA  TYR    38      88.317 100.895 107.942  1.00  0.00           C  
ATOM    532  HA  TYR    38      88.259 100.985 109.026  1.00  0.00           H  
ATOM    533  CB  TYR    38      89.795 100.734 107.610  1.00  0.00           C  
ATOM    534  HB2 TYR    38      90.282 101.650 107.945  1.00  0.00           H  
ATOM    535  HB3 TYR    38      90.317 100.004 108.230  1.00  0.00           H  
ATOM    536  CG  TYR    38      90.113 100.613 106.164  1.00  0.00           C  
ATOM    537  CD1 TYR    38      90.011 101.756 105.293  1.00  0.00           C  
ATOM    538  HD1 TYR    38      89.707 102.762 105.541  1.00  0.00           H  
ATOM    539  CE1 TYR    38      90.334 101.646 103.898  1.00  0.00           C  
ATOM    540  HE1 TYR    38      90.155 102.514 103.281  1.00  0.00           H  
ATOM    541  CZ  TYR    38      90.650 100.373 103.364  1.00  0.00           C  
ATOM    542  OH  TYR    38      90.727 100.170 101.997  1.00  0.00           O  
ATOM    543  HH  TYR    38      90.596 100.953 101.457  1.00  0.00           H  
ATOM    544  CE2 TYR    38      90.876  99.305 104.222  1.00  0.00           C  
ATOM    545  HE2 TYR    38      91.353  98.400 103.874  1.00  0.00           H  
ATOM    546  CD2 TYR    38      90.670  99.409 105.633  1.00  0.00           C  
ATOM    547  HD2 TYR    38      90.756  98.591 106.334  1.00  0.00           H  
ATOM    548  C   TYR    38      87.710 102.272 107.495  1.00  0.00           C  
ATOM    549  O   TYR    38      87.359 102.361 106.377  1.00  0.00           O  
ATOM    550  N   SER    39      87.810 103.363 108.276  1.00  0.00           N  
ATOM    551  H   SER    39      87.991 103.138 109.243  1.00  0.00           H  
ATOM    552  CA  SER    39      87.298 104.666 107.861  1.00  0.00           C  
ATOM    553  HA  SER    39      86.288 104.529 107.475  1.00  0.00           H  
ATOM    554  CB  SER    39      87.248 105.551 109.078  1.00  0.00           C  
ATOM    555  HB2 SER    39      86.475 105.234 109.778  1.00  0.00           H  
ATOM    556  HB3 SER    39      88.195 105.420 109.602  1.00  0.00           H  
ATOM    557  OG  SER    39      87.099 106.897 108.737  1.00  0.00           O  
ATOM    558  HG  SER    39      86.222 106.967 108.351  1.00  0.00           H  
ATOM    559  C   SER    39      88.276 105.204 106.775  1.00  0.00           C  
ATOM    560  O   SER    39      89.456 105.232 106.987  1.00  0.00           O  
ATOM    561  N   GLY    40      87.781 105.634 105.672  1.00  0.00           N  
ATOM    562  H   GLY    40      86.772 105.661 105.649  1.00  0.00           H  
ATOM    563  CA  GLY    40      88.546 106.377 104.669  1.00  0.00           C  
ATOM    564  HA2 GLY    40      89.354 106.838 105.237  1.00  0.00           H  
ATOM    565  HA3 GLY    40      88.882 105.616 103.965  1.00  0.00           H  
ATOM    566  C   GLY    40      87.896 107.496 103.857  1.00  0.00           C  
ATOM    567  O   GLY    40      86.992 108.110 104.356  1.00  0.00           O  
ATOM    568  N   TYR    41      88.081 107.694 102.557  1.00  0.00           N  
ATOM    569  H   TYR    41      87.474 108.344 102.079  1.00  0.00           H  
ATOM    570  CA  TYR    41      88.825 106.853 101.603  1.00  0.00           C  
ATOM    571  HA  TYR    41      89.651 106.347 102.103  1.00  0.00           H  
ATOM    572  CB  TYR    41      87.961 105.728 100.989  1.00  0.00           C  
ATOM    573  HB2 TYR    41      87.278 106.048 100.202  1.00  0.00           H  
ATOM    574  HB3 TYR    41      88.574 105.033 100.415  1.00  0.00           H  
ATOM    575  CG  TYR    41      87.209 104.884 101.965  1.00  0.00           C  
ATOM    576  CD1 TYR    41      87.628 103.569 102.315  1.00  0.00           C  
ATOM    577  HD1 TYR    41      88.498 103.202 101.791  1.00  0.00           H  
ATOM    578  CE1 TYR    41      86.906 102.907 103.308  1.00  0.00           C  
ATOM    579  HE1 TYR    41      87.286 101.917 103.510  1.00  0.00           H  
ATOM    580  CZ  TYR    41      85.713 103.396 103.882  1.00  0.00           C  
ATOM    581  OH  TYR    41      84.973 102.763 104.846  1.00  0.00           O  
ATOM    582  HH  TYR    41      85.560 102.380 105.502  1.00  0.00           H  
ATOM    583  CE2 TYR    41      85.235 104.664 103.364  1.00  0.00           C  
ATOM    584  HE2 TYR    41      84.344 105.075 103.815  1.00  0.00           H  
ATOM    585  CD2 TYR    41      86.000 105.379 102.418  1.00  0.00           C  
ATOM    586  HD2 TYR    41      85.706 106.386 102.163  1.00  0.00           H  
ATOM    587  C   TYR    41      89.293 107.725 100.448  1.00  0.00           C  
ATOM    588  O   TYR    41      88.470 108.426  99.861  1.00  0.00           O  
ATOM    589  N   SER    42      90.579 107.533 100.051  1.00  0.00           N  
ATOM    590  H   SER    42      91.191 106.996 100.649  1.00  0.00           H  
ATOM    591  CA  SER    42      91.139 108.173  98.811  1.00  0.00           C  
ATOM    592  HA  SER    42      90.880 109.229  98.884  1.00  0.00           H  
ATOM    593  CB  SER    42      92.650 107.910  98.907  1.00  0.00           C  
ATOM    594  HB2 SER    42      92.951 108.156  99.926  1.00  0.00           H  
ATOM    595  HB3 SER    42      92.780 106.828  98.924  1.00  0.00           H  
ATOM    596  OG  SER    42      93.458 108.550  97.955  1.00  0.00           O  
ATOM    597  HG  SER    42      94.107 109.079  98.426  1.00  0.00           H  
ATOM    598  C   SER    42      90.538 107.557  97.447  1.00  0.00           C  
ATOM    599  O   SER    42      90.019 106.441  97.497  1.00  0.00           O  
ATOM    600  N   GLN    43      90.641 108.268  96.325  1.00  0.00           N  
ATOM    601  H   GLN    43      91.345 108.988  96.399  1.00  0.00           H  
ATOM    602  CA  GLN    43      90.169 107.813  95.006  1.00  0.00           C  
ATOM    603  HA  GLN    43      90.240 106.730  94.903  1.00  0.00           H  
ATOM    604  CB  GLN    43      88.632 108.205  94.921  1.00  0.00           C  
ATOM    605  HB2 GLN    43      88.096 107.500  95.556  1.00  0.00           H  
ATOM    606  HB3 GLN    43      88.535 109.262  95.167  1.00  0.00           H  
ATOM    607  CG  GLN    43      87.920 108.036  93.566  1.00  0.00           C  
ATOM    608  HG2 GLN    43      86.915 108.417  93.748  1.00  0.00           H  
ATOM    609  HG3 GLN    43      88.454 108.560  92.774  1.00  0.00           H  
ATOM    610  CD  GLN    43      87.663 106.574  93.092  1.00  0.00           C  
ATOM    611  OE1 GLN    43      88.282 105.642  93.577  1.00  0.00           O  
ATOM    612  NE2 GLN    43      86.886 106.334  91.990  1.00  0.00           N  
ATOM    613 HE21 GLN    43      86.304 107.056  91.590  1.00  0.00           H  
ATOM    614 HE22 GLN    43      86.537 105.400  91.827  1.00  0.00           H  
ATOM    615  C   GLN    43      90.999 108.500  93.879  1.00  0.00           C  
ATOM    616  O   GLN    43      91.356 109.737  93.937  1.00  0.00           O  
ATOM    617  N   SER    44      91.117 107.813  92.799  1.00  0.00           N  
ATOM    618  H   SER    44      90.821 106.863  92.975  1.00  0.00           H  
ATOM    619  CA  SER    44      91.939 108.164  91.574  1.00  0.00           C  
ATOM    620  HA  SER    44      92.954 108.290  91.951  1.00  0.00           H  
ATOM    621  CB  SER    44      92.055 106.903  90.656  1.00  0.00           C  
ATOM    622  HB2 SER    44      92.669 106.154  91.156  1.00  0.00           H  
ATOM    623  HB3 SER    44      91.077 106.458  90.469  1.00  0.00           H  
ATOM    624  OG  SER    44      92.609 107.221  89.409  1.00  0.00           O  
ATOM    625  HG  SER    44      91.941 107.755  88.972  1.00  0.00           H  
ATOM    626  C   SER    44      91.574 109.421  90.815  1.00  0.00           C  
ATOM    627  O   SER    44      90.415 109.838  90.726  1.00  0.00           O  
ATOM    628  N   THR    45      92.601 110.187  90.447  1.00  0.00           N  
ATOM    629  H   THR    45      93.526 109.866  90.692  1.00  0.00           H  
ATOM    630  CA  THR    45      92.547 111.392  89.663  1.00  0.00           C  
ATOM    631  HA  THR    45      91.528 111.530  89.300  1.00  0.00           H  
ATOM    632  CB  THR    45      92.857 112.575  90.573  1.00  0.00           C  
ATOM    633  HB  THR    45      92.837 113.533  90.053  1.00  0.00           H  
ATOM    634  CG2 THR    45      91.857 112.712  91.706  1.00  0.00           C  
ATOM    635 HG21 THR    45      92.016 113.673  92.194  1.00  0.00           H  
ATOM    636 HG22 THR    45      90.817 112.611  91.396  1.00  0.00           H  
ATOM    637 HG23 THR    45      92.106 111.990  92.484  1.00  0.00           H  
ATOM    638  OG1 THR    45      94.166 112.408  91.008  1.00  0.00           O  
ATOM    639  HG1 THR    45      94.614 113.230  90.797  1.00  0.00           H  
ATOM    640  C   THR    45      93.533 111.388  88.479  1.00  0.00           C  
ATOM    641  O   THR    45      93.392 112.226  87.545  1.00  0.00           O  
ATOM    642  N   ASP    46      94.561 110.513  88.463  1.00  0.00           N  
ATOM    643  H   ASP    46      94.748 109.954  89.283  1.00  0.00           H  
ATOM    644  CA  ASP    46      95.584 110.416  87.464  1.00  0.00           C  
ATOM    645  HA  ASP    46      95.240 110.886  86.542  1.00  0.00           H  
ATOM    646  CB  ASP    46      96.861 111.136  87.976  1.00  0.00           C  
ATOM    647  HB2 ASP    46      96.635 112.082  88.469  1.00  0.00           H  
ATOM    648  HB3 ASP    46      97.279 110.501  88.756  1.00  0.00           H  
ATOM    649  CG  ASP    46      97.974 111.393  86.991  1.00  0.00           C  
ATOM    650  OD1 ASP    46      97.659 111.518  85.818  1.00  0.00           O  
ATOM    651  OD2 ASP    46      99.144 111.380  87.375  1.00  0.00           O  
ATOM    652  C   ASP    46      96.038 108.923  87.164  1.00  0.00           C  
ATOM    653  O   ASP    46      96.590 108.239  88.011  1.00  0.00           O  
ATOM    654  N   THR    47      95.954 108.414  85.944  1.00  0.00           N  
ATOM    655  H   THR    47      95.638 109.026  85.205  1.00  0.00           H  
ATOM    656  CA  THR    47      96.096 106.900  85.658  1.00  0.00           C  
ATOM    657  HA  THR    47      96.603 106.384  86.473  1.00  0.00           H  
ATOM    658  CB  THR    47      94.725 106.228  85.391  1.00  0.00           C  
ATOM    659  HB  THR    47      94.764 105.151  85.228  1.00  0.00           H  
ATOM    660  CG2 THR    47      93.881 106.392  86.634  1.00  0.00           C  
ATOM    661 HG21 THR    47      92.867 106.050  86.429  1.00  0.00           H  
ATOM    662 HG22 THR    47      94.437 105.913  87.440  1.00  0.00           H  
ATOM    663 HG23 THR    47      93.728 107.438  86.900  1.00  0.00           H  
ATOM    664  OG1 THR    47      93.963 106.793  84.356  1.00  0.00           O  
ATOM    665  HG1 THR    47      93.986 106.181  83.617  1.00  0.00           H  
ATOM    666  C   THR    47      97.003 106.464  84.529  1.00  0.00           C  
ATOM    667  O   THR    47      97.253 105.285  84.362  1.00  0.00           O  
ATOM    668  N   SER    48      97.656 107.360  83.742  1.00  0.00           N  
ATOM    669  H   SER    48      97.477 108.333  83.945  1.00  0.00           H  
ATOM    670  CA  SER    48      98.729 106.991  82.779  1.00  0.00           C  
ATOM    671  HA  SER    48      98.421 106.090  82.248  1.00  0.00           H  
ATOM    672  CB  SER    48      98.899 108.090  81.699  1.00  0.00           C  
ATOM    673  HB2 SER    48      99.601 107.728  80.948  1.00  0.00           H  
ATOM    674  HB3 SER    48      98.051 108.217  81.026  1.00  0.00           H  
ATOM    675  OG  SER    48      99.286 109.368  82.263  1.00  0.00           O  
ATOM    676  HG  SER    48      98.523 109.674  82.759  1.00  0.00           H  
ATOM    677  C   SER    48     100.034 106.581  83.420  1.00  0.00           C  
ATOM    678  O   SER    48     100.501 107.197  84.369  1.00  0.00           O  
ATOM    679  N   GLY    49     100.674 105.561  82.890  1.00  0.00           N  
ATOM    680  H   GLY    49     100.291 105.024  82.125  1.00  0.00           H  
ATOM    681  CA  GLY    49     101.846 104.975  83.578  1.00  0.00           C  
ATOM    682  HA2 GLY    49     102.072 104.074  83.009  1.00  0.00           H  
ATOM    683  HA3 GLY    49     102.670 105.685  83.514  1.00  0.00           H  
ATOM    684  C   GLY    49     101.593 104.610  85.059  1.00  0.00           C  
ATOM    685  O   GLY    49     100.502 104.368  85.423  1.00  0.00           O  
ATOM    686  N   TYR    50     102.641 104.331  85.893  1.00  0.00           N  
ATOM    687  H   TYR    50     102.434 104.022  86.832  1.00  0.00           H  
ATOM    688  CA  TYR    50     104.114 104.342  85.531  1.00  0.00           C  
ATOM    689  HA  TYR    50     104.457 105.350  85.298  1.00  0.00           H  
ATOM    690  CB  TYR    50     104.828 103.886  86.747  1.00  0.00           C  
ATOM    691  HB2 TYR    50     104.483 104.559  87.531  1.00  0.00           H  
ATOM    692  HB3 TYR    50     104.485 102.888  87.018  1.00  0.00           H  
ATOM    693  CG  TYR    50     106.379 103.959  86.779  1.00  0.00           C  
ATOM    694  CD1 TYR    50     107.109 102.791  86.672  1.00  0.00           C  
ATOM    695  HD1 TYR    50     106.656 101.827  86.497  1.00  0.00           H  
ATOM    696  CE1 TYR    50     108.509 102.774  86.552  1.00  0.00           C  
ATOM    697  HE1 TYR    50     109.113 101.910  86.317  1.00  0.00           H  
ATOM    698  CZ  TYR    50     109.158 104.018  86.574  1.00  0.00           C  
ATOM    699  OH  TYR    50     110.464 104.111  86.404  1.00  0.00           O  
ATOM    700  HH  TYR    50     110.823 103.223  86.343  1.00  0.00           H  
ATOM    701  CE2 TYR    50     108.437 105.235  86.756  1.00  0.00           C  
ATOM    702  HE2 TYR    50     108.979 106.147  86.554  1.00  0.00           H  
ATOM    703  CD2 TYR    50     107.064 105.180  86.868  1.00  0.00           C  
ATOM    704  HD2 TYR    50     106.477 106.086  86.848  1.00  0.00           H  
ATOM    705  C   TYR    50     104.474 103.540  84.284  1.00  0.00           C  
ATOM    706  O   TYR    50     103.931 102.437  83.982  1.00  0.00           O  
ATOM    707  N   GLY    51     105.411 104.037  83.481  1.00  0.00           N  
ATOM    708  H   GLY    51     105.685 103.399  82.747  1.00  0.00           H  
ATOM    709  CA  GLY    51     106.158 105.322  83.451  1.00  0.00           C  
ATOM    710  HA2 GLY    51     105.491 106.029  82.959  1.00  0.00           H  
ATOM    711  HA3 GLY    51     106.408 105.683  84.449  1.00  0.00           H  
ATOM    712  C   GLY    51     107.441 105.126  82.631  1.00  0.00           C  
ATOM    713  O   GLY    51     107.964 104.039  82.580  1.00  0.00           O  
ATOM    714  N   GLN    52     107.880 106.299  82.070  1.00  0.00           N  
ATOM    715  H   GLN    52     107.451 107.142  82.424  1.00  0.00           H  
ATOM    716  CA  GLN    52     109.158 106.566  81.358  1.00  0.00           C  
ATOM    717  HA  GLN    52     109.168 107.555  80.899  1.00  0.00           H  
ATOM    718  CB  GLN    52     110.327 106.543  82.381  1.00  0.00           C  
ATOM    719  HB2 GLN    52     110.296 105.584  82.898  1.00  0.00           H  
ATOM    720  HB3 GLN    52     111.338 106.602  81.978  1.00  0.00           H  
ATOM    721  CG  GLN    52     110.107 107.655  83.389  1.00  0.00           C  
ATOM    722  HG2 GLN    52     110.146 108.675  83.006  1.00  0.00           H  
ATOM    723  HG3 GLN    52     109.140 107.605  83.890  1.00  0.00           H  
ATOM    724  CD  GLN    52     111.256 107.821  84.456  1.00  0.00           C  
ATOM    725  OE1 GLN    52     112.404 107.563  84.160  1.00  0.00           O  
ATOM    726  NE2 GLN    52     110.941 108.122  85.675  1.00  0.00           N  
ATOM    727 HE21 GLN    52     109.954 108.266  85.831  1.00  0.00           H  
ATOM    728 HE22 GLN    52     111.717 108.351  86.280  1.00  0.00           H  
ATOM    729  C   GLN    52     109.240 105.557  80.174  1.00  0.00           C  
ATOM    730  O   GLN    52     110.085 104.721  80.208  1.00  0.00           O  
ATOM    731  N   SER    53     108.425 105.543  79.074  1.00  0.00           N  
ATOM    732  H   SER    53     108.665 104.924  78.313  1.00  0.00           H  
ATOM    733  CA  SER    53     107.290 106.483  78.792  1.00  0.00           C  
ATOM    734  HA  SER    53     107.495 107.517  79.068  1.00  0.00           H  
ATOM    735  CB  SER    53     106.885 106.494  77.327  1.00  0.00           C  
ATOM    736  HB2 SER    53     107.687 106.987  76.778  1.00  0.00           H  
ATOM    737  HB3 SER    53     106.935 105.449  77.020  1.00  0.00           H  
ATOM    738  OG  SER    53     105.696 107.123  77.012  1.00  0.00           O  
ATOM    739  HG  SER    53     105.804 107.538  76.153  1.00  0.00           H  
ATOM    740  C   SER    53     106.094 105.974  79.630  1.00  0.00           C  
ATOM    741  O   SER    53     105.845 104.821  79.872  1.00  0.00           O  
ATOM    742  N   SER    54     105.183 106.901  79.899  1.00  0.00           N  
ATOM    743  H   SER    54     105.300 107.850  79.574  1.00  0.00           H  
ATOM    744  CA  SER    54     103.823 106.616  80.417  1.00  0.00           C  
ATOM    745  HA  SER    54     103.920 105.917  81.248  1.00  0.00           H  
ATOM    746  CB  SER    54     103.197 107.918  80.898  1.00  0.00           C  
ATOM    747  HB2 SER    54     102.968 108.516  80.015  1.00  0.00           H  
ATOM    748  HB3 SER    54     102.217 107.649  81.289  1.00  0.00           H  
ATOM    749  OG  SER    54     103.963 108.514  81.921  1.00  0.00           O  
ATOM    750  HG  SER    54     103.607 109.403  82.000  1.00  0.00           H  
ATOM    751  C   SER    54     102.859 105.920  79.407  1.00  0.00           C  
ATOM    752  O   SER    54     101.738 105.576  79.748  1.00  0.00           O  
ATOM    753  N   TYR    55     103.268 105.586  78.155  1.00  0.00           N  
ATOM    754  H   TYR    55     104.160 105.895  77.797  1.00  0.00           H  
ATOM    755  CA  TYR    55     102.512 104.661  77.273  1.00  0.00           C  
ATOM    756  HA  TYR    55     101.677 104.175  77.778  1.00  0.00           H  
ATOM    757  CB  TYR    55     101.848 105.576  76.301  1.00  0.00           C  
ATOM    758  HB2 TYR    55     102.616 106.026  75.672  1.00  0.00           H  
ATOM    759  HB3 TYR    55     101.348 105.008  75.517  1.00  0.00           H  
ATOM    760  CG  TYR    55     100.886 106.645  76.760  1.00  0.00           C  
ATOM    761  CD1 TYR    55     101.313 107.912  76.548  1.00  0.00           C  
ATOM    762  HD1 TYR    55     102.318 108.105  76.203  1.00  0.00           H  
ATOM    763  CE1 TYR    55     100.522 108.989  77.048  1.00  0.00           C  
ATOM    764  HE1 TYR    55     100.737 110.047  77.004  1.00  0.00           H  
ATOM    765  CZ  TYR    55      99.316 108.694  77.752  1.00  0.00           C  
ATOM    766  OH  TYR    55      98.441 109.727  78.031  1.00  0.00           O  
ATOM    767  HH  TYR    55      97.641 109.434  78.475  1.00  0.00           H  
ATOM    768  CE2 TYR    55      98.873 107.339  77.864  1.00  0.00           C  
ATOM    769  HE2 TYR    55      97.830 107.147  78.068  1.00  0.00           H  
ATOM    770  CD2 TYR    55      99.662 106.312  77.341  1.00  0.00           C  
ATOM    771  HD2 TYR    55      99.317 105.289  77.300  1.00  0.00           H  
ATOM    772  C   TYR    55     103.451 103.661  76.575  1.00  0.00           C  
ATOM    773  O   TYR    55     104.552 104.040  76.179  1.00  0.00           O  
ATOM    774  N   SER    56     103.106 102.429  76.435  1.00  0.00           N  
ATOM    775  H   SER    56     103.839 101.954  75.929  1.00  0.00           H  
ATOM    776  CA  SER    56     101.815 101.722  76.576  1.00  0.00           C  
ATOM    777  HA  SER    56     101.817 100.844  75.930  1.00  0.00           H  
ATOM    778  CB  SER    56     101.582 101.261  78.081  1.00  0.00           C  
ATOM    779  HB2 SER    56     101.315 102.069  78.762  1.00  0.00           H  
ATOM    780  HB3 SER    56     100.689 100.648  78.206  1.00  0.00           H  
ATOM    781  OG  SER    56     102.653 100.452  78.578  1.00  0.00           O  
ATOM    782  HG  SER    56     102.229  99.591  78.591  1.00  0.00           H  
ATOM    783  C   SER    56     100.589 102.478  76.025  1.00  0.00           C  
ATOM    784  O   SER    56      99.662 102.830  76.720  1.00  0.00           O  
ATOM    785  N   SER    57     100.517 102.700  74.685  1.00  0.00           N  
ATOM    786  H   SER    57      99.640 103.169  74.510  1.00  0.00           H  
ATOM    787  CA  SER    57     101.418 102.237  73.643  1.00  0.00           C  
ATOM    788  HA  SER    57     102.460 102.071  73.916  1.00  0.00           H  
ATOM    789  CB  SER    57     100.774 101.011  73.119  1.00  0.00           C  
ATOM    790  HB2 SER    57     101.319 100.685  72.233  1.00  0.00           H  
ATOM    791  HB3 SER    57     100.883 100.177  73.812  1.00  0.00           H  
ATOM    792  OG  SER    57      99.395 101.042  72.911  1.00  0.00           O  
ATOM    793  HG  SER    57      98.950 100.757  73.712  1.00  0.00           H  
ATOM    794  C   SER    57     101.407 103.400  72.578  1.00  0.00           C  
ATOM    795  O   SER    57     100.471 104.174  72.474  1.00  0.00           O  
ATOM    796  N   TYR    58     102.399 103.333  71.645  1.00  0.00           N  
ATOM    797  H   TYR    58     103.145 102.655  71.704  1.00  0.00           H  
ATOM    798  CA  TYR    58     102.368 104.220  70.404  1.00  0.00           C  
ATOM    799  HA  TYR    58     101.648 104.998  70.655  1.00  0.00           H  
ATOM    800  CB  TYR    58     103.797 104.883  70.381  1.00  0.00           C  
ATOM    801  HB2 TYR    58     104.576 104.121  70.337  1.00  0.00           H  
ATOM    802  HB3 TYR    58     103.814 105.518  69.496  1.00  0.00           H  
ATOM    803  CG  TYR    58     103.977 105.816  71.652  1.00  0.00           C  
ATOM    804  CD1 TYR    58     103.513 107.110  71.635  1.00  0.00           C  
ATOM    805  HD1 TYR    58     103.028 107.510  70.757  1.00  0.00           H  
ATOM    806  CE1 TYR    58     103.766 108.049  72.675  1.00  0.00           C  
ATOM    807  HE1 TYR    58     103.518 109.095  72.571  1.00  0.00           H  
ATOM    808  CZ  TYR    58     104.500 107.607  73.796  1.00  0.00           C  
ATOM    809  OH  TYR    58     104.876 108.434  74.738  1.00  0.00           O  
ATOM    810  HH  TYR    58     104.554 109.330  74.610  1.00  0.00           H  
ATOM    811  CE2 TYR    58     104.972 106.225  73.802  1.00  0.00           C  
ATOM    812  HE2 TYR    58     105.602 105.847  74.594  1.00  0.00           H  
ATOM    813  CD2 TYR    58     104.704 105.354  72.705  1.00  0.00           C  
ATOM    814  HD2 TYR    58     105.044 104.330  72.740  1.00  0.00           H  
ATOM    815  C   TYR    58     101.967 103.529  69.077  1.00  0.00           C  
ATOM    816  O   TYR    58     102.614 102.647  68.545  1.00  0.00           O  
ATOM    817  N   GLY    59     100.928 104.063  68.377  1.00  0.00           N  
ATOM    818  H   GLY    59     101.029 103.839  67.397  1.00  0.00           H  
ATOM    819  CA  GLY    59     100.034 105.173  68.675  1.00  0.00           C  
ATOM    820  HA2 GLY    59      99.127 104.862  68.158  1.00  0.00           H  
ATOM    821  HA3 GLY    59      99.737 105.238  69.722  1.00  0.00           H  
ATOM    822  C   GLY    59     100.451 106.542  68.104  1.00  0.00           C  
ATOM    823  O   GLY    59     101.513 106.626  67.509  1.00  0.00           O  
ATOM    824  N   GLN    60      99.636 107.635  68.283  1.00  0.00           N  
ATOM    825  H   GLN    60      99.974 108.547  68.011  1.00  0.00           H  
ATOM    826  CA  GLN    60      98.538 107.683  69.325  1.00  0.00           C  
ATOM    827  HA  GLN    60      98.185 106.713  69.676  1.00  0.00           H  
ATOM    828  CB  GLN    60      99.048 108.390  70.527  1.00  0.00           C  
ATOM    829  HB2 GLN    60      99.886 109.045  70.287  1.00  0.00           H  
ATOM    830  HB3 GLN    60      98.272 108.956  71.042  1.00  0.00           H  
ATOM    831  CG  GLN    60      99.722 107.388  71.531  1.00  0.00           C  
ATOM    832  HG2 GLN    60      99.130 106.477  71.605  1.00  0.00           H  
ATOM    833  HG3 GLN    60     100.735 107.149  71.207  1.00  0.00           H  
ATOM    834  CD  GLN    60      99.888 107.939  73.029  1.00  0.00           C  
ATOM    835  OE1 GLN    60     100.494 108.955  73.339  1.00  0.00           O  
ATOM    836  NE2 GLN    60      99.460 107.205  74.005  1.00  0.00           N  
ATOM    837 HE21 GLN    60      99.091 106.278  73.847  1.00  0.00           H  
ATOM    838 HE22 GLN    60      99.442 107.646  74.913  1.00  0.00           H  
ATOM    839  C   GLN    60      97.275 108.351  68.816  1.00  0.00           C  
ATOM    840  O   GLN    60      97.351 109.505  68.323  1.00  0.00           O  
ATOM    841  N   SER    61      96.111 107.674  68.882  1.00  0.00           N  
ATOM    842  H   SER    61      96.156 106.755  69.300  1.00  0.00           H  
ATOM    843  CA  SER    61      94.805 108.109  68.356  1.00  0.00           C  
ATOM    844  HA  SER    61      94.896 108.213  67.275  1.00  0.00           H  
ATOM    845  CB  SER    61      93.745 107.061  68.738  1.00  0.00           C  
ATOM    846  HB2 SER    61      94.118 106.136  68.299  1.00  0.00           H  
ATOM    847  HB3 SER    61      93.502 107.044  69.800  1.00  0.00           H  
ATOM    848  OG  SER    61      92.532 107.344  68.141  1.00  0.00           O  
ATOM    849  HG  SER    61      92.547 106.864  67.310  1.00  0.00           H  
ATOM    850  C   SER    61      94.406 109.496  68.919  1.00  0.00           C  
ATOM    851  O   SER    61      94.341 109.699  70.129  1.00  0.00           O  
ATOM    852  N   GLN    62      94.022 110.351  68.003  1.00  0.00           N  
ATOM    853  H   GLN    62      94.307 110.228  67.042  1.00  0.00           H  
ATOM    854  CA  GLN    62      93.139 111.423  68.279  1.00  0.00           C  
ATOM    855  HA  GLN    62      93.470 111.868  69.217  1.00  0.00           H  
ATOM    856  CB  GLN    62      93.170 112.525  67.112  1.00  0.00           C  
ATOM    857  HB2 GLN    62      93.312 112.152  66.098  1.00  0.00           H  
ATOM    858  HB3 GLN    62      92.312 113.173  66.934  1.00  0.00           H  
ATOM    859  CG  GLN    62      94.375 113.457  67.211  1.00  0.00           C  
ATOM    860  HG2 GLN    62      95.163 112.743  67.453  1.00  0.00           H  
ATOM    861  HG3 GLN    62      94.528 113.908  66.231  1.00  0.00           H  
ATOM    862  CD  GLN    62      94.253 114.716  68.155  1.00  0.00           C  
ATOM    863  OE1 GLN    62      93.692 114.694  69.257  1.00  0.00           O  
ATOM    864  NE2 GLN    62      94.940 115.734  67.850  1.00  0.00           N  
ATOM    865 HE21 GLN    62      94.876 116.478  68.530  1.00  0.00           H  
ATOM    866 HE22 GLN    62      95.344 115.894  66.939  1.00  0.00           H  
ATOM    867  C   GLN    62      91.683 111.008  68.522  1.00  0.00           C  
ATOM    868  O   GLN    62      90.971 111.812  69.203  1.00  0.00           O  
ATOM    869  N   ASN    63      91.167 109.851  68.031  1.00  0.00           N  
ATOM    870  H   ASN    63      91.824 109.240  67.567  1.00  0.00           H  
ATOM    871  CA  ASN    63      89.732 109.549  68.122  1.00  0.00           C  
ATOM    872  HA  ASN    63      89.109 110.444  68.128  1.00  0.00           H  
ATOM    873  CB  ASN    63      89.280 108.916  66.803  1.00  0.00           C  
ATOM    874  HB2 ASN    63      89.691 109.512  65.988  1.00  0.00           H  
ATOM    875  HB3 ASN    63      89.742 107.953  66.584  1.00  0.00           H  
ATOM    876  CG  ASN    63      87.763 108.751  66.667  1.00  0.00           C  
ATOM    877  OD1 ASN    63      87.096 109.486  65.958  1.00  0.00           O  
ATOM    878  ND2 ASN    63      87.185 107.783  67.292  1.00  0.00           N  
ATOM    879 HD21 ASN    63      86.179 107.771  67.215  1.00  0.00           H  
ATOM    880 HD22 ASN    63      87.748 107.141  67.831  1.00  0.00           H  
ATOM    881  C   ASN    63      89.311 108.650  69.352  1.00  0.00           C  
ATOM    882  O   ASN    63      88.214 108.904  69.858  1.00  0.00           O  
ATOM    883  N   THR    64      90.213 107.766  69.877  1.00  0.00           N  
ATOM    884  H   THR    64      91.087 107.622  69.393  1.00  0.00           H  
ATOM    885  CA  THR    64      89.985 106.808  70.947  1.00  0.00           C  
ATOM    886  HA  THR    64      89.028 107.001  71.431  1.00  0.00           H  
ATOM    887  CB  THR    64      89.914 105.389  70.362  1.00  0.00           C  
ATOM    888  HB  THR    64      90.841 105.187  69.826  1.00  0.00           H  
ATOM    889  CG2 THR    64      89.842 104.234  71.382  1.00  0.00           C  
ATOM    890 HG21 THR    64      89.051 104.402  72.113  1.00  0.00           H  
ATOM    891 HG22 THR    64      89.665 103.231  70.994  1.00  0.00           H  
ATOM    892 HG23 THR    64      90.778 104.142  71.933  1.00  0.00           H  
ATOM    893  OG1 THR    64      88.784 105.191  69.574  1.00  0.00           O  
ATOM    894  HG1 THR    64      88.994 104.424  69.036  1.00  0.00           H  
ATOM    895  C   THR    64      91.106 106.821  72.061  1.00  0.00           C  
ATOM    896  O   THR    64      92.174 106.263  71.780  1.00  0.00           O  
ATOM    897  N   GLY    65      90.917 107.354  73.295  1.00  0.00           N  
ATOM    898  H   GLY    65      91.558 107.098  74.032  1.00  0.00           H  
ATOM    899  CA  GLY    65      89.772 108.264  73.578  1.00  0.00           C  
ATOM    900  HA2 GLY    65      88.850 107.739  73.329  1.00  0.00           H  
ATOM    901  HA3 GLY    65      89.854 108.487  74.642  1.00  0.00           H  
ATOM    902  C   GLY    65      89.855 109.717  72.917  1.00  0.00           C  
ATOM    903  O   GLY    65      90.969 110.117  72.574  1.00  0.00           O  
ATOM    904  N   TYR    66      88.730 110.432  72.738  1.00  0.00           N  
ATOM    905  H   TYR    66      87.878 110.238  73.245  1.00  0.00           H  
ATOM    906  CA  TYR    66      88.663 111.597  71.827  1.00  0.00           C  
ATOM    907  HA  TYR    66      89.136 111.452  70.856  1.00  0.00           H  
ATOM    908  CB  TYR    66      87.124 111.997  71.653  1.00  0.00           C  
ATOM    909  HB2 TYR    66      86.482 111.142  71.866  1.00  0.00           H  
ATOM    910  HB3 TYR    66      86.784 112.761  72.352  1.00  0.00           H  
ATOM    911  CG  TYR    66      86.732 112.514  70.311  1.00  0.00           C  
ATOM    912  CD1 TYR    66      86.434 111.668  69.262  1.00  0.00           C  
ATOM    913  HD1 TYR    66      86.584 110.604  69.370  1.00  0.00           H  
ATOM    914  CE1 TYR    66      85.938 112.144  68.035  1.00  0.00           C  
ATOM    915  HE1 TYR    66      85.778 111.491  67.189  1.00  0.00           H  
ATOM    916  CZ  TYR    66      85.812 113.572  67.907  1.00  0.00           C  
ATOM    917  OH  TYR    66      85.325 114.021  66.711  1.00  0.00           O  
ATOM    918  HH  TYR    66      84.843 114.849  66.769  1.00  0.00           H  
ATOM    919  CE2 TYR    66      86.127 114.449  68.934  1.00  0.00           C  
ATOM    920  HE2 TYR    66      85.825 115.482  68.854  1.00  0.00           H  
ATOM    921  CD2 TYR    66      86.657 113.908  70.096  1.00  0.00           C  
ATOM    922  HD2 TYR    66      86.843 114.570  70.929  1.00  0.00           H  
ATOM    923  C   TYR    66      89.395 112.846  72.433  1.00  0.00           C  
ATOM    924  O   TYR    66      89.099 113.346  73.516  1.00  0.00           O  
ATOM    925  N   GLY    67      90.280 113.333  71.577  1.00  0.00           N  
ATOM    926  H   GLY    67      90.227 112.822  70.707  1.00  0.00           H  
ATOM    927  CA  GLY    67      91.052 114.534  71.669  1.00  0.00           C  
ATOM    928  HA2 GLY    67      91.144 114.907  72.688  1.00  0.00           H  
ATOM    929  HA3 GLY    67      92.106 114.356  71.455  1.00  0.00           H  
ATOM    930  C   GLY    67      90.474 115.575  70.725  1.00  0.00           C  
ATOM    931  O   GLY    67      89.298 115.993  70.928  1.00  0.00           O  
ATOM    932  N   THR    68      91.294 116.113  69.723  1.00  0.00           N  
ATOM    933  H   THR    68      92.180 115.653  69.570  1.00  0.00           H  
ATOM    934  CA  THR    68      90.844 117.097  68.791  1.00  0.00           C  
ATOM    935  HA  THR    68      89.919 117.536  69.163  1.00  0.00           H  
ATOM    936  CB  THR    68      91.877 118.169  68.716  1.00  0.00           C  
ATOM    937  HB  THR    68      92.859 117.770  68.460  1.00  0.00           H  
ATOM    938  CG2 THR    68      91.495 119.314  67.789  1.00  0.00           C  
ATOM    939 HG21 THR    68      91.779 120.271  68.227  1.00  0.00           H  
ATOM    940 HG22 THR    68      91.882 119.232  66.773  1.00  0.00           H  
ATOM    941 HG23 THR    68      90.412 119.436  67.787  1.00  0.00           H  
ATOM    942  OG1 THR    68      91.941 118.792  69.948  1.00  0.00           O  
ATOM    943  HG1 THR    68      92.399 118.167  70.514  1.00  0.00           H  
ATOM    944  C   THR    68      90.694 116.429  67.414  1.00  0.00           C  
ATOM    945  O   THR    68      91.770 116.036  66.861  1.00  0.00           O  
ATOM    946  N   GLN    69      89.517 116.369  66.824  1.00  0.00           N  
ATOM    947  H   GLN    69      88.745 116.753  67.350  1.00  0.00           H  
ATOM    948  CA  GLN    69      89.218 115.392  65.854  1.00  0.00           C  
ATOM    949  HA  GLN    69      90.067 115.193  65.200  1.00  0.00           H  
ATOM    950  CB  GLN    69      88.933 114.063  66.626  1.00  0.00           C  
ATOM    951  HB2 GLN    69      89.899 113.635  66.896  1.00  0.00           H  
ATOM    952  HB3 GLN    69      88.158 114.247  67.370  1.00  0.00           H  
ATOM    953  CG  GLN    69      88.411 112.874  65.780  1.00  0.00           C  
ATOM    954  HG2 GLN    69      88.365 111.974  66.393  1.00  0.00           H  
ATOM    955  HG3 GLN    69      87.368 113.134  65.598  1.00  0.00           H  
ATOM    956  CD  GLN    69      89.330 112.601  64.569  1.00  0.00           C  
ATOM    957  OE1 GLN    69      90.513 112.955  64.534  1.00  0.00           O  
ATOM    958  NE2 GLN    69      88.783 111.987  63.536  1.00  0.00           N  
ATOM    959 HE21 GLN    69      87.970 111.431  63.758  1.00  0.00           H  
ATOM    960 HE22 GLN    69      89.327 111.773  62.712  1.00  0.00           H  
ATOM    961  C   GLN    69      88.018 115.958  65.007  1.00  0.00           C  
ATOM    962  O   GLN    69      87.031 116.452  65.550  1.00  0.00           O  
ATOM    963  N   SER    70      88.112 115.821  63.661  1.00  0.00           N  
ATOM    964  H   SER    70      88.975 115.426  63.317  1.00  0.00           H  
ATOM    965  CA  SER    70      86.975 116.221  62.723  1.00  0.00           C  
ATOM    966  HA  SER    70      86.015 116.054  63.211  1.00  0.00           H  
ATOM    967  CB  SER    70      86.936 117.762  62.418  1.00  0.00           C  
ATOM    968  HB2 SER    70      86.931 118.261  63.387  1.00  0.00           H  
ATOM    969  HB3 SER    70      87.849 118.036  61.889  1.00  0.00           H  
ATOM    970  OG  SER    70      85.727 118.140  61.715  1.00  0.00           O  
ATOM    971  HG  SER    70      85.901 118.203  60.773  1.00  0.00           H  
ATOM    972  C   SER    70      87.055 115.286  61.537  1.00  0.00           C  
ATOM    973  O   SER    70      88.099 115.097  60.949  1.00  0.00           O  
ATOM    974  N   THR    71      85.940 114.708  61.116  1.00  0.00           N  
ATOM    975  H   THR    71      85.105 114.629  61.678  1.00  0.00           H  
ATOM    976  CA  THR    71      85.939 113.790  59.975  1.00  0.00           C  
ATOM    977  HA  THR    71      86.656 114.228  59.281  1.00  0.00           H  
ATOM    978  CB  THR    71      86.458 112.382  60.343  1.00  0.00           C  
ATOM    979  HB  THR    71      87.157 112.389  61.180  1.00  0.00           H  
ATOM    980  CG2 THR    71      85.366 111.345  60.603  1.00  0.00           C  
ATOM    981 HG21 THR    71      84.766 111.739  61.423  1.00  0.00           H  
ATOM    982 HG22 THR    71      84.744 111.119  59.736  1.00  0.00           H  
ATOM    983 HG23 THR    71      85.927 110.426  60.774  1.00  0.00           H  
ATOM    984  OG1 THR    71      87.104 111.906  59.160  1.00  0.00           O  
ATOM    985  HG1 THR    71      88.015 112.144  59.345  1.00  0.00           H  
ATOM    986  C   THR    71      84.656 113.746  59.165  1.00  0.00           C  
ATOM    987  O   THR    71      83.631 114.055  59.828  1.00  0.00           O  
ATOM    988  N   PRO    72      84.493 113.343  57.824  1.00  0.00           N  
ATOM    989  CD  PRO    72      85.517 112.900  56.924  1.00  0.00           C  
ATOM    990  HD2 PRO    72      85.557 111.836  57.158  1.00  0.00           H  
ATOM    991  HD3 PRO    72      86.436 113.482  56.999  1.00  0.00           H  
ATOM    992  CG  PRO    72      84.969 113.139  55.567  1.00  0.00           C  
ATOM    993  HG2 PRO    72      85.456 112.461  54.867  1.00  0.00           H  
ATOM    994  HG3 PRO    72      85.190 114.161  55.256  1.00  0.00           H  
ATOM    995  CB  PRO    72      83.443 112.948  55.716  1.00  0.00           C  
ATOM    996  HB2 PRO    72      83.160 111.897  55.677  1.00  0.00           H  
ATOM    997  HB3 PRO    72      82.785 113.408  54.979  1.00  0.00           H  
ATOM    998  CA  PRO    72      83.184 113.494  57.101  1.00  0.00           C  
ATOM    999  HA  PRO    72      83.033 114.556  56.906  1.00  0.00           H  
ATOM   1000  C   PRO    72      81.882 112.873  57.685  1.00  0.00           C  
ATOM   1001  O   PRO    72      81.890 111.793  58.252  1.00  0.00           O  
ATOM   1002  N   GLN    73      80.818 113.691  57.647  1.00  0.00           N  
ATOM   1003  H   GLN    73      80.888 114.578  57.169  1.00  0.00           H  
ATOM   1004  CA  GLN    73      79.569 113.148  58.103  1.00  0.00           C  
ATOM   1005  HA  GLN    73      79.611 112.820  59.141  1.00  0.00           H  
ATOM   1006  CB  GLN    73      78.696 114.422  58.161  1.00  0.00           C  
ATOM   1007  HB2 GLN    73      77.723 114.006  58.423  1.00  0.00           H  
ATOM   1008  HB3 GLN    73      78.959 115.012  59.039  1.00  0.00           H  
ATOM   1009  CG  GLN    73      78.557 115.387  56.922  1.00  0.00           C  
ATOM   1010  HG2 GLN    73      78.546 114.775  56.020  1.00  0.00           H  
ATOM   1011  HG3 GLN    73      77.577 115.865  56.923  1.00  0.00           H  
ATOM   1012  CD  GLN    73      79.532 116.509  56.865  1.00  0.00           C  
ATOM   1013  OE1 GLN    73      80.702 116.274  56.594  1.00  0.00           O  
ATOM   1014  NE2 GLN    73      79.023 117.676  56.892  1.00  0.00           N  
ATOM   1015 HE21 GLN    73      78.014 117.688  56.860  1.00  0.00           H  
ATOM   1016 HE22 GLN    73      79.704 118.394  56.688  1.00  0.00           H  
ATOM   1017  C   GLN    73      78.953 112.033  57.231  1.00  0.00           C  
ATOM   1018  O   GLN    73      79.319 111.883  56.052  1.00  0.00           O  
ATOM   1019  N   GLY    74      78.093 111.122  57.737  1.00  0.00           N  
ATOM   1020  H   GLY    74      77.972 111.207  58.736  1.00  0.00           H  
ATOM   1021  CA  GLY    74      77.315 110.229  56.972  1.00  0.00           C  
ATOM   1022  HA2 GLY    74      77.382 110.408  55.899  1.00  0.00           H  
ATOM   1023  HA3 GLY    74      77.851 109.306  57.192  1.00  0.00           H  
ATOM   1024  C   GLY    74      75.858 109.916  57.314  1.00  0.00           C  
ATOM   1025  O   GLY    74      75.227 110.809  57.935  1.00  0.00           O  
ATOM   1026  N   TYR    75      75.432 108.680  56.949  1.00  0.00           N  
ATOM   1027  H   TYR    75      76.142 108.054  56.595  1.00  0.00           H  
ATOM   1028  CA  TYR    75      74.219 108.014  57.458  1.00  0.00           C  
ATOM   1029  HA  TYR    75      73.401 108.557  56.985  1.00  0.00           H  
ATOM   1030  CB  TYR    75      74.052 106.531  57.082  1.00  0.00           C  
ATOM   1031  HB2 TYR    75      74.831 105.939  57.561  1.00  0.00           H  
ATOM   1032  HB3 TYR    75      73.082 106.383  57.556  1.00  0.00           H  
ATOM   1033  CG  TYR    75      73.909 106.074  55.592  1.00  0.00           C  
ATOM   1034  CD1 TYR    75      72.674 105.829  55.007  1.00  0.00           C  
ATOM   1035  HD1 TYR    75      71.798 106.001  55.615  1.00  0.00           H  
ATOM   1036  CE1 TYR    75      72.551 105.451  53.624  1.00  0.00           C  
ATOM   1037  HE1 TYR    75      71.554 105.346  53.220  1.00  0.00           H  
ATOM   1038  CZ  TYR    75      73.742 105.306  52.886  1.00  0.00           C  
ATOM   1039  OH  TYR    75      73.694 104.818  51.621  1.00  0.00           O  
ATOM   1040  HH  TYR    75      72.808 105.056  51.340  1.00  0.00           H  
ATOM   1041  CE2 TYR    75      74.986 105.501  53.513  1.00  0.00           C  
ATOM   1042  HE2 TYR    75      75.811 105.369  52.828  1.00  0.00           H  
ATOM   1043  CD2 TYR    75      75.071 105.935  54.840  1.00  0.00           C  
ATOM   1044  HD2 TYR    75      76.024 106.200  55.274  1.00  0.00           H  
ATOM   1045  C   TYR    75      74.056 108.089  59.011  1.00  0.00           C  
ATOM   1046  O   TYR    75      72.981 108.295  59.485  1.00  0.00           O  
ATOM   1047  N   GLY    76      75.154 107.779  59.674  1.00  0.00           N  
ATOM   1048  H   GLY    76      75.978 107.664  59.103  1.00  0.00           H  
ATOM   1049  CA  GLY    76      75.108 107.243  61.067  1.00  0.00           C  
ATOM   1050  HA2 GLY    76      76.111 107.283  61.491  1.00  0.00           H  
ATOM   1051  HA3 GLY    76      74.459 107.946  61.589  1.00  0.00           H  
ATOM   1052  C   GLY    76      74.445 105.839  61.261  1.00  0.00           C  
ATOM   1053  O   GLY    76      73.867 105.229  60.367  1.00  0.00           O  
ATOM   1054  N   SER    77      74.386 105.389  62.497  1.00  0.00           N  
ATOM   1055  H   SER    77      74.937 105.864  63.197  1.00  0.00           H  
ATOM   1056  CA  SER    77      73.918 104.041  62.913  1.00  0.00           C  
ATOM   1057  HA  SER    77      74.371 103.182  62.417  1.00  0.00           H  
ATOM   1058  CB  SER    77      74.254 103.838  64.430  1.00  0.00           C  
ATOM   1059  HB2 SER    77      75.317 103.826  64.672  1.00  0.00           H  
ATOM   1060  HB3 SER    77      73.717 104.659  64.906  1.00  0.00           H  
ATOM   1061  OG  SER    77      73.720 102.534  64.798  1.00  0.00           O  
ATOM   1062  HG  SER    77      74.154 102.239  65.602  1.00  0.00           H  
ATOM   1063  C   SER    77      72.407 103.910  62.748  1.00  0.00           C  
ATOM   1064  O   SER    77      71.743 104.674  63.483  1.00  0.00           O  
ATOM   1065  N   THR    78      71.913 102.942  61.979  1.00  0.00           N  
ATOM   1066  H   THR    78      70.912 102.977  62.112  1.00  0.00           H  
ATOM   1067  CA  THR    78      72.382 101.726  61.307  1.00  0.00           C  
ATOM   1068  HA  THR    78      73.282 101.908  60.720  1.00  0.00           H  
ATOM   1069  CB  THR    78      72.506 100.641  62.388  1.00  0.00           C  
ATOM   1070  HB  THR    78      73.430 100.918  62.895  1.00  0.00           H  
ATOM   1071  CG2 THR    78      71.307 100.438  63.318  1.00  0.00           C  
ATOM   1072 HG21 THR    78      71.362  99.462  63.800  1.00  0.00           H  
ATOM   1073 HG22 THR    78      71.348 101.169  64.126  1.00  0.00           H  
ATOM   1074 HG23 THR    78      70.368 100.497  62.768  1.00  0.00           H  
ATOM   1075  OG1 THR    78      72.854  99.350  61.957  1.00  0.00           O  
ATOM   1076  HG1 THR    78      73.660  99.584  61.490  1.00  0.00           H  
ATOM   1077  C   THR    78      71.307 101.227  60.340  1.00  0.00           C  
ATOM   1078  O   THR    78      70.154 101.621  60.432  1.00  0.00           O  
ATOM   1079  N   GLY    79      71.729 100.382  59.411  1.00  0.00           N  
ATOM   1080  H   GLY    79      72.714 100.235  59.246  1.00  0.00           H  
ATOM   1081  CA  GLY    79      70.815  99.876  58.354  1.00  0.00           C  
ATOM   1082  HA2 GLY    79      70.002 100.589  58.220  1.00  0.00           H  
ATOM   1083  HA3 GLY    79      71.365  99.636  57.444  1.00  0.00           H  
ATOM   1084  C   GLY    79      70.179  98.603  58.801  1.00  0.00           C  
ATOM   1085  O   GLY    79      70.492  98.003  59.828  1.00  0.00           O  
ATOM   1086  N   GLY    80      69.056  98.204  58.088  1.00  0.00           N  
ATOM   1087  H   GLY    80      68.636  97.327  58.361  1.00  0.00           H  
ATOM   1088  CA  GLY    80      68.529  98.763  56.843  1.00  0.00           C  
ATOM   1089  HA2 GLY    80      69.336  99.212  56.264  1.00  0.00           H  
ATOM   1090  HA3 GLY    80      68.081  97.935  56.293  1.00  0.00           H  
ATOM   1091  C   GLY    80      67.449  99.890  57.051  1.00  0.00           C  
ATOM   1092  O   GLY    80      67.301 100.323  58.169  1.00  0.00           O  
ATOM   1093  N   TYR    81      66.689 100.238  56.035  1.00  0.00           N  
ATOM   1094  H   TYR    81      66.851  99.740  55.172  1.00  0.00           H  
ATOM   1095  CA  TYR    81      65.784 101.412  55.985  1.00  0.00           C  
ATOM   1096  HA  TYR    81      65.403 101.700  56.965  1.00  0.00           H  
ATOM   1097  CB  TYR    81      66.547 102.605  55.374  1.00  0.00           C  
ATOM   1098  HB2 TYR    81      66.773 102.365  54.335  1.00  0.00           H  
ATOM   1099  HB3 TYR    81      65.997 103.544  55.435  1.00  0.00           H  
ATOM   1100  CG  TYR    81      67.826 102.928  56.079  1.00  0.00           C  
ATOM   1101  CD1 TYR    81      67.790 103.737  57.169  1.00  0.00           C  
ATOM   1102  HD1 TYR    81      66.881 104.184  57.543  1.00  0.00           H  
ATOM   1103  CE1 TYR    81      68.998 103.975  57.875  1.00  0.00           C  
ATOM   1104  HE1 TYR    81      68.958 104.601  58.754  1.00  0.00           H  
ATOM   1105  CZ  TYR    81      70.221 103.510  57.403  1.00  0.00           C  
ATOM   1106  OH  TYR    81      71.303 103.825  58.148  1.00  0.00           O  
ATOM   1107  HH  TYR    81      72.074 103.283  57.963  1.00  0.00           H  
ATOM   1108  CE2 TYR    81      70.278 102.710  56.248  1.00  0.00           C  
ATOM   1109  HE2 TYR    81      71.191 102.273  55.871  1.00  0.00           H  
ATOM   1110  CD2 TYR    81      69.034 102.449  55.604  1.00  0.00           C  
ATOM   1111  HD2 TYR    81      69.086 101.925  54.661  1.00  0.00           H  
ATOM   1112  C   TYR    81      64.655 101.232  55.024  1.00  0.00           C  
ATOM   1113  O   TYR    81      64.689 100.687  53.942  1.00  0.00           O  
ATOM   1114  N   GLY    82      63.417 101.746  55.333  1.00  0.00           N  
ATOM   1115  H   GLY    82      62.593 101.512  54.799  1.00  0.00           H  
ATOM   1116  CA  GLY    82      63.033 102.558  56.508  1.00  0.00           C  
ATOM   1117  HA2 GLY    82      63.485 102.034  57.351  1.00  0.00           H  
ATOM   1118  HA3 GLY    82      63.436 103.558  56.350  1.00  0.00           H  
ATOM   1119  C   GLY    82      61.486 102.548  56.743  1.00  0.00           C  
ATOM   1120  O   GLY    82      60.709 101.768  56.188  1.00  0.00           O  
ATOM   1121  N   SER    83      60.911 103.541  57.447  1.00  0.00           N  
ATOM   1122  H   SER    83      61.440 104.251  57.932  1.00  0.00           H  
ATOM   1123  CA  SER    83      59.471 103.691  57.487  1.00  0.00           C  
ATOM   1124  HA  SER    83      59.146 102.742  57.914  1.00  0.00           H  
ATOM   1125  CB  SER    83      59.117 104.792  58.394  1.00  0.00           C  
ATOM   1126  HB2 SER    83      59.522 104.637  59.394  1.00  0.00           H  
ATOM   1127  HB3 SER    83      59.529 105.722  58.004  1.00  0.00           H  
ATOM   1128  OG  SER    83      57.689 104.841  58.495  1.00  0.00           O  
ATOM   1129  HG  SER    83      57.498 105.387  59.261  1.00  0.00           H  
ATOM   1130  C   SER    83      58.924 103.931  56.080  1.00  0.00           C  
ATOM   1131  O   SER    83      59.572 104.538  55.214  1.00  0.00           O  
ATOM   1132  N   SER    84      57.755 103.418  55.657  1.00  0.00           N  
ATOM   1133  H   SER    84      57.543 103.691  54.708  1.00  0.00           H  
ATOM   1134  CA  SER    84      56.775 102.605  56.373  1.00  0.00           C  
ATOM   1135  HA  SER    84      56.860 102.917  57.414  1.00  0.00           H  
ATOM   1136  CB  SER    84      55.360 102.957  55.913  1.00  0.00           C  
ATOM   1137  HB2 SER    84      55.145 103.954  56.297  1.00  0.00           H  
ATOM   1138  HB3 SER    84      55.351 102.890  54.825  1.00  0.00           H  
ATOM   1139  OG  SER    84      54.333 102.021  56.430  1.00  0.00           O  
ATOM   1140  HG  SER    84      53.426 102.311  56.309  1.00  0.00           H  
ATOM   1141  C   SER    84      57.000 101.076  56.245  1.00  0.00           C  
ATOM   1142  O   SER    84      57.504 100.670  55.197  1.00  0.00           O  
ATOM   1143  N   GLN    85      56.688 100.323  57.239  1.00  0.00           N  
ATOM   1144  H   GLN    85      56.175 100.667  58.038  1.00  0.00           H  
ATOM   1145  CA  GLN    85      56.610  98.849  57.121  1.00  0.00           C  
ATOM   1146  HA  GLN    85      57.596  98.585  56.737  1.00  0.00           H  
ATOM   1147  CB  GLN    85      56.421  98.309  58.553  1.00  0.00           C  
ATOM   1148  HB2 GLN    85      57.119  98.722  59.281  1.00  0.00           H  
ATOM   1149  HB3 GLN    85      55.465  98.662  58.937  1.00  0.00           H  
ATOM   1150  CG  GLN    85      56.476  96.849  58.822  1.00  0.00           C  
ATOM   1151  HG2 GLN    85      55.924  96.732  59.755  1.00  0.00           H  
ATOM   1152  HG3 GLN    85      55.825  96.373  58.088  1.00  0.00           H  
ATOM   1153  CD  GLN    85      57.873  96.228  58.849  1.00  0.00           C  
ATOM   1154  OE1 GLN    85      58.892  96.864  58.738  1.00  0.00           O  
ATOM   1155  NE2 GLN    85      57.961  94.957  59.193  1.00  0.00           N  
ATOM   1156 HE21 GLN    85      58.875  94.595  59.425  1.00  0.00           H  
ATOM   1157 HE22 GLN    85      57.190  94.377  59.492  1.00  0.00           H  
ATOM   1158  C   GLN    85      55.507  98.322  56.109  1.00  0.00           C  
ATOM   1159  O   GLN    85      55.776  97.363  55.379  1.00  0.00           O  
ATOM   1160  N   SER    86      54.350  98.922  55.990  1.00  0.00           N  
ATOM   1161  H   SER    86      54.154  99.635  56.678  1.00  0.00           H  
ATOM   1162  CA  SER    86      53.290  98.492  55.083  1.00  0.00           C  
ATOM   1163  HA  SER    86      52.369  98.993  55.379  1.00  0.00           H  
ATOM   1164  CB  SER    86      53.693  98.870  53.660  1.00  0.00           C  
ATOM   1165  HB2 SER    86      54.711  98.482  53.610  1.00  0.00           H  
ATOM   1166  HB3 SER    86      52.983  98.466  52.939  1.00  0.00           H  
ATOM   1167  OG  SER    86      53.749 100.269  53.556  1.00  0.00           O  
ATOM   1168  HG  SER    86      52.844 100.545  53.393  1.00  0.00           H  
ATOM   1169  C   SER    86      53.010  97.027  55.209  1.00  0.00           C  
ATOM   1170  O   SER    86      53.151  96.285  54.232  1.00  0.00           O  
ATOM   1171  N   SER    87      52.605  96.576  56.405  1.00  0.00           N  
ATOM   1172  H   SER    87      52.436  97.265  57.124  1.00  0.00           H  
ATOM   1173  CA  SER    87      52.354  95.158  56.716  1.00  0.00           C  
ATOM   1174  HA  SER    87      53.005  94.520  56.118  1.00  0.00           H  
ATOM   1175  CB  SER    87      52.662  94.708  58.177  1.00  0.00           C  
ATOM   1176  HB2 SER    87      53.720  94.917  58.333  1.00  0.00           H  
ATOM   1177  HB3 SER    87      52.114  95.219  58.968  1.00  0.00           H  
ATOM   1178  OG  SER    87      52.383  93.315  58.366  1.00  0.00           O  
ATOM   1179  HG  SER    87      53.132  92.886  57.946  1.00  0.00           H  
ATOM   1180  C   SER    87      50.874  94.863  56.407  1.00  0.00           C  
ATOM   1181  O   SER    87      49.975  95.044  57.220  1.00  0.00           O  
ATOM   1182  N   GLN    88      50.672  94.423  55.140  1.00  0.00           N  
ATOM   1183  H   GLN    88      51.431  94.278  54.489  1.00  0.00           H  
ATOM   1184  CA  GLN    88      49.347  93.948  54.669  1.00  0.00           C  
ATOM   1185  HA  GLN    88      48.736  93.617  55.509  1.00  0.00           H  
ATOM   1186  CB  GLN    88      48.591  95.070  53.934  1.00  0.00           C  
ATOM   1187  HB2 GLN    88      49.274  95.608  53.276  1.00  0.00           H  
ATOM   1188  HB3 GLN    88      47.746  94.643  53.394  1.00  0.00           H  
ATOM   1189  CG  GLN    88      47.798  96.114  54.797  1.00  0.00           C  
ATOM   1190  HG2 GLN    88      46.882  96.357  54.257  1.00  0.00           H  
ATOM   1191  HG3 GLN    88      47.404  95.540  55.635  1.00  0.00           H  
ATOM   1192  CD  GLN    88      48.451  97.380  55.254  1.00  0.00           C  
ATOM   1193  OE1 GLN    88      49.467  97.884  54.793  1.00  0.00           O  
ATOM   1194  NE2 GLN    88      47.732  98.074  56.086  1.00  0.00           N  
ATOM   1195 HE21 GLN    88      46.892  97.701  56.505  1.00  0.00           H  
ATOM   1196 HE22 GLN    88      48.120  98.998  56.207  1.00  0.00           H  
ATOM   1197  C   GLN    88      49.453  92.652  53.856  1.00  0.00           C  
ATOM   1198  O   GLN    88      49.711  92.703  52.636  1.00  0.00           O  
ATOM   1199  N   SER    89      49.274  91.475  54.435  1.00  0.00           N  
ATOM   1200  H   SER    89      48.952  91.629  55.380  1.00  0.00           H  
ATOM   1201  CA  SER    89      49.110  90.200  53.679  1.00  0.00           C  
ATOM   1202  HA  SER    89      49.948  90.326  52.994  1.00  0.00           H  
ATOM   1203  CB  SER    89      49.191  89.015  54.599  1.00  0.00           C  
ATOM   1204  HB2 SER    89      49.139  88.073  54.054  1.00  0.00           H  
ATOM   1205  HB3 SER    89      50.060  89.057  55.256  1.00  0.00           H  
ATOM   1206  OG  SER    89      48.144  88.872  55.671  1.00  0.00           O  
ATOM   1207  HG  SER    89      48.354  88.094  56.193  1.00  0.00           H  
ATOM   1208  C   SER    89      47.865  90.259  52.890  1.00  0.00           C  
ATOM   1209  O   SER    89      46.897  90.953  53.142  1.00  0.00           O  
ATOM   1210  N   SER    90      47.797  89.328  51.901  1.00  0.00           N  
ATOM   1211  H   SER    90      48.657  88.849  51.674  1.00  0.00           H  
ATOM   1212  CA  SER    90      46.606  89.012  51.041  1.00  0.00           C  
ATOM   1213  HA  SER    90      46.235  89.949  50.625  1.00  0.00           H  
ATOM   1214  CB  SER    90      46.975  88.073  49.880  1.00  0.00           C  
ATOM   1215  HB2 SER    90      47.886  88.509  49.471  1.00  0.00           H  
ATOM   1216  HB3 SER    90      47.213  87.080  50.262  1.00  0.00           H  
ATOM   1217  OG  SER    90      45.999  87.853  48.957  1.00  0.00           O  
ATOM   1218  HG  SER    90      46.286  87.499  48.113  1.00  0.00           H  
ATOM   1219  C   SER    90      45.392  88.518  51.882  1.00  0.00           C  
ATOM   1220  O   SER    90      45.570  88.096  53.025  1.00  0.00           O  
ATOM   1221  N   TYR    91      44.203  88.501  51.231  1.00  0.00           N  
ATOM   1222  H   TYR    91      44.207  88.713  50.243  1.00  0.00           H  
ATOM   1223  CA  TYR    91      43.005  87.849  51.845  1.00  0.00           C  
ATOM   1224  HA  TYR    91      43.348  86.930  52.319  1.00  0.00           H  
ATOM   1225  CB  TYR    91      42.317  88.772  52.885  1.00  0.00           C  
ATOM   1226  HB2 TYR    91      43.012  89.152  53.633  1.00  0.00           H  
ATOM   1227  HB3 TYR    91      41.771  89.599  52.432  1.00  0.00           H  
ATOM   1228  CG  TYR    91      41.361  88.035  53.820  1.00  0.00           C  
ATOM   1229  CD1 TYR    91      40.023  87.700  53.438  1.00  0.00           C  
ATOM   1230  HD1 TYR    91      39.604  88.114  52.533  1.00  0.00           H  
ATOM   1231  CE1 TYR    91      39.187  86.911  54.258  1.00  0.00           C  
ATOM   1232  HE1 TYR    91      38.196  86.743  53.863  1.00  0.00           H  
ATOM   1233  CZ  TYR    91      39.600  86.320  55.449  1.00  0.00           C  
ATOM   1234  OH  TYR    91      38.688  85.721  56.306  1.00  0.00           O  
ATOM   1235  HH  TYR    91      38.903  85.598  57.233  1.00  0.00           H  
ATOM   1236  CE2 TYR    91      40.867  86.677  55.946  1.00  0.00           C  
ATOM   1237  HE2 TYR    91      41.248  86.482  56.937  1.00  0.00           H  
ATOM   1238  CD2 TYR    91      41.734  87.469  55.037  1.00  0.00           C  
ATOM   1239  HD2 TYR    91      42.695  87.777  55.421  1.00  0.00           H  
ATOM   1240  C   TYR    91      41.908  87.534  50.844  1.00  0.00           C  
ATOM   1241  O   TYR    91      41.667  88.319  49.899  1.00  0.00           O  
ATOM   1242  N   GLY    92      41.254  86.343  50.904  1.00  0.00           N  
ATOM   1243  H   GLY    92      40.598  86.251  50.141  1.00  0.00           H  
ATOM   1244  CA  GLY    92      41.462  85.195  51.855  1.00  0.00           C  
ATOM   1245  HA2 GLY    92      41.469  85.600  52.867  1.00  0.00           H  
ATOM   1246  HA3 GLY    92      40.676  84.446  51.947  1.00  0.00           H  
ATOM   1247  C   GLY    92      42.789  84.436  51.676  1.00  0.00           C  
ATOM   1248  O   GLY    92      43.746  84.929  51.068  1.00  0.00           O  
ATOM   1249  N   GLN    93      42.898  83.298  52.376  1.00  0.00           N  
ATOM   1250  H   GLN    93      42.060  82.899  52.773  1.00  0.00           H  
ATOM   1251  CA  GLN    93      44.132  82.500  52.390  1.00  0.00           C  
ATOM   1252  HA  GLN    93      44.786  82.747  51.554  1.00  0.00           H  
ATOM   1253  CB  GLN    93      44.830  82.803  53.736  1.00  0.00           C  
ATOM   1254  HB2 GLN    93      44.221  82.598  54.617  1.00  0.00           H  
ATOM   1255  HB3 GLN    93      45.726  82.186  53.798  1.00  0.00           H  
ATOM   1256  CG  GLN    93      45.222  84.321  53.840  1.00  0.00           C  
ATOM   1257  HG2 GLN    93      45.561  84.691  52.872  1.00  0.00           H  
ATOM   1258  HG3 GLN    93      44.369  84.898  54.196  1.00  0.00           H  
ATOM   1259  CD  GLN    93      46.324  84.489  54.801  1.00  0.00           C  
ATOM   1260  OE1 GLN    93      46.859  83.643  55.532  1.00  0.00           O  
ATOM   1261  NE2 GLN    93      46.655  85.722  55.004  1.00  0.00           N  
ATOM   1262 HE21 GLN    93      47.316  85.882  55.750  1.00  0.00           H  
ATOM   1263 HE22 GLN    93      46.176  86.493  54.561  1.00  0.00           H  
ATOM   1264  C   GLN    93      43.898  80.954  52.125  1.00  0.00           C  
ATOM   1265  O   GLN    93      42.983  80.437  52.780  1.00  0.00           O  
ATOM   1266  N   GLN    94      44.619  80.340  51.164  1.00  0.00           N  
ATOM   1267  H   GLN    94      45.125  81.009  50.600  1.00  0.00           H  
ATOM   1268  CA  GLN    94      44.495  78.895  50.844  1.00  0.00           C  
ATOM   1269  HA  GLN    94      43.452  78.594  50.746  1.00  0.00           H  
ATOM   1270  CB  GLN    94      45.398  78.610  49.703  1.00  0.00           C  
ATOM   1271  HB2 GLN    94      46.386  79.038  49.876  1.00  0.00           H  
ATOM   1272  HB3 GLN    94      45.628  77.547  49.629  1.00  0.00           H  
ATOM   1273  CG  GLN    94      44.852  78.979  48.335  1.00  0.00           C  
ATOM   1274  HG2 GLN    94      44.415  79.977  48.358  1.00  0.00           H  
ATOM   1275  HG3 GLN    94      45.707  78.967  47.660  1.00  0.00           H  
ATOM   1276  CD  GLN    94      43.751  78.050  47.964  1.00  0.00           C  
ATOM   1277  OE1 GLN    94      43.308  77.133  48.664  1.00  0.00           O  
ATOM   1278  NE2 GLN    94      43.336  78.008  46.709  1.00  0.00           N  
ATOM   1279 HE21 GLN    94      43.731  78.623  46.011  1.00  0.00           H  
ATOM   1280 HE22 GLN    94      42.726  77.277  46.373  1.00  0.00           H  
ATOM   1281  C   GLN    94      45.019  78.211  52.098  1.00  0.00           C  
ATOM   1282  O   GLN    94      46.126  78.407  52.526  1.00  0.00           O  
ATOM   1283  N   SER    95      44.180  77.319  52.654  1.00  0.00           N  
ATOM   1284  H   SER    95      43.249  77.250  52.268  1.00  0.00           H  
ATOM   1285  CA  SER    95      44.475  76.540  53.851  1.00  0.00           C  
ATOM   1286  HA  SER    95      44.807  77.218  54.637  1.00  0.00           H  
ATOM   1287  CB  SER    95      43.157  75.871  54.287  1.00  0.00           C  
ATOM   1288  HB2 SER    95      42.376  76.624  54.382  1.00  0.00           H  
ATOM   1289  HB3 SER    95      42.841  75.167  53.517  1.00  0.00           H  
ATOM   1290  OG  SER    95      43.321  75.195  55.460  1.00  0.00           O  
ATOM   1291  HG  SER    95      42.422  74.995  55.733  1.00  0.00           H  
ATOM   1292  C   SER    95      45.530  75.450  53.707  1.00  0.00           C  
ATOM   1293  O   SER    95      45.771  74.937  52.575  1.00  0.00           O  
ATOM   1294  N   SER    96      46.151  75.071  54.850  1.00  0.00           N  
ATOM   1295  H   SER    96      46.069  75.612  55.699  1.00  0.00           H  
ATOM   1296  CA  SER    96      46.816  73.788  55.210  1.00  0.00           C  
ATOM   1297  HA  SER    96      47.800  73.627  54.770  1.00  0.00           H  
ATOM   1298  CB  SER    96      47.055  73.909  56.667  1.00  0.00           C  
ATOM   1299  HB2 SER    96      47.537  74.870  56.850  1.00  0.00           H  
ATOM   1300  HB3 SER    96      46.122  73.867  57.229  1.00  0.00           H  
ATOM   1301  OG  SER    96      47.914  72.879  57.068  1.00  0.00           O  
ATOM   1302  HG  SER    96      47.420  72.311  57.664  1.00  0.00           H  
ATOM   1303  C   SER    96      46.006  72.536  54.775  1.00  0.00           C  
ATOM   1304  O   SER    96      44.809  72.484  54.968  1.00  0.00           O  
ATOM   1305  N   TYR    97      46.490  71.435  54.223  1.00  0.00           N  
ATOM   1306  H   TYR    97      45.838  70.666  54.166  1.00  0.00           H  
ATOM   1307  CA  TYR    97      47.672  71.193  53.439  1.00  0.00           C  
ATOM   1308  HA  TYR    97      47.531  70.246  52.918  1.00  0.00           H  
ATOM   1309  CB  TYR    97      47.685  72.188  52.277  1.00  0.00           C  
ATOM   1310  HB2 TYR    97      46.707  72.187  51.797  1.00  0.00           H  
ATOM   1311  HB3 TYR    97      47.793  73.229  52.582  1.00  0.00           H  
ATOM   1312  CG  TYR    97      48.691  71.890  51.177  1.00  0.00           C  
ATOM   1313  CD1 TYR    97      49.690  72.829  50.776  1.00  0.00           C  
ATOM   1314  HD1 TYR    97      49.620  73.866  51.068  1.00  0.00           H  
ATOM   1315  CE1 TYR    97      50.693  72.414  49.855  1.00  0.00           C  
ATOM   1316  HE1 TYR    97      51.527  73.088  49.731  1.00  0.00           H  
ATOM   1317  CZ  TYR    97      50.705  71.112  49.335  1.00  0.00           C  
ATOM   1318  OH  TYR    97      51.688  70.685  48.496  1.00  0.00           O  
ATOM   1319  HH  TYR    97      52.271  71.400  48.232  1.00  0.00           H  
ATOM   1320  CE2 TYR    97      49.740  70.215  49.767  1.00  0.00           C  
ATOM   1321  HE2 TYR    97      49.836  69.189  49.444  1.00  0.00           H  
ATOM   1322  CD2 TYR    97      48.761  70.535  50.701  1.00  0.00           C  
ATOM   1323  HD2 TYR    97      48.091  69.750  51.020  1.00  0.00           H  
ATOM   1324  C   TYR    97      48.938  71.132  54.314  1.00  0.00           C  
ATOM   1325  O   TYR    97      49.748  72.116  54.317  1.00  0.00           O  
ATOM   1326  N   PRO    98      49.252  70.037  55.035  1.00  0.00           N  
ATOM   1327  CD  PRO    98      50.305  70.001  56.057  1.00  0.00           C  
ATOM   1328  HD2 PRO    98      50.265  70.942  56.605  1.00  0.00           H  
ATOM   1329  HD3 PRO    98      51.305  69.815  55.667  1.00  0.00           H  
ATOM   1330  CG  PRO    98      49.903  68.872  56.972  1.00  0.00           C  
ATOM   1331  HG2 PRO    98      49.118  69.131  57.682  1.00  0.00           H  
ATOM   1332  HG3 PRO    98      50.759  68.455  57.503  1.00  0.00           H  
ATOM   1333  CB  PRO    98      49.335  67.872  55.914  1.00  0.00           C  
ATOM   1334  HB2 PRO    98      48.725  67.131  56.431  1.00  0.00           H  
ATOM   1335  HB3 PRO    98      50.153  67.419  55.355  1.00  0.00           H  
ATOM   1336  CA  PRO    98      48.488  68.747  55.024  1.00  0.00           C  
ATOM   1337  HA  PRO    98      48.340  68.380  54.008  1.00  0.00           H  
ATOM   1338  C   PRO    98      47.118  68.862  55.755  1.00  0.00           C  
ATOM   1339  O   PRO    98      46.923  69.602  56.674  1.00  0.00           O  
ATOM   1340  N   GLY    99      46.099  68.163  55.334  1.00  0.00           N  
ATOM   1341  H   GLY    99      46.337  67.604  54.528  1.00  0.00           H  
ATOM   1342  CA  GLY    99      44.861  67.791  56.030  1.00  0.00           C  
ATOM   1343  HA2 GLY    99      44.282  68.635  56.406  1.00  0.00           H  
ATOM   1344  HA3 GLY    99      44.195  67.200  55.402  1.00  0.00           H  
ATOM   1345  C   GLY    99      45.230  66.970  57.289  1.00  0.00           C  
ATOM   1346  O   GLY    99      46.271  66.399  57.432  1.00  0.00           O  
ATOM   1347  N   TYR   100      44.271  66.846  58.189  1.00  0.00           N  
ATOM   1348  H   TYR   100      43.405  67.333  58.005  1.00  0.00           H  
ATOM   1349  CA  TYR   100      44.353  66.327  59.535  1.00  0.00           C  
ATOM   1350  HA  TYR   100      45.355  66.067  59.875  1.00  0.00           H  
ATOM   1351  CB  TYR   100      43.751  67.320  60.585  1.00  0.00           C  
ATOM   1352  HB2 TYR   100      43.671  66.769  61.522  1.00  0.00           H  
ATOM   1353  HB3 TYR   100      44.514  68.092  60.490  1.00  0.00           H  
ATOM   1354  CG  TYR   100      42.422  67.894  60.286  1.00  0.00           C  
ATOM   1355  CD1 TYR   100      42.320  68.815  59.255  1.00  0.00           C  
ATOM   1356  HD1 TYR   100      43.200  69.191  58.754  1.00  0.00           H  
ATOM   1357  CE1 TYR   100      41.043  69.259  58.829  1.00  0.00           C  
ATOM   1358  HE1 TYR   100      40.935  70.037  58.088  1.00  0.00           H  
ATOM   1359  CZ  TYR   100      39.906  68.774  59.529  1.00  0.00           C  
ATOM   1360  OH  TYR   100      38.719  69.253  59.223  1.00  0.00           O  
ATOM   1361  HH  TYR   100      38.689  70.140  58.858  1.00  0.00           H  
ATOM   1362  CE2 TYR   100      40.040  67.723  60.500  1.00  0.00           C  
ATOM   1363  HE2 TYR   100      39.102  67.344  60.879  1.00  0.00           H  
ATOM   1364  CD2 TYR   100      41.286  67.380  60.997  1.00  0.00           C  
ATOM   1365  HD2 TYR   100      41.382  66.546  61.676  1.00  0.00           H  
ATOM   1366  C   TYR   100      43.676  64.984  59.596  1.00  0.00           C  
ATOM   1367  O   TYR   100      43.878  64.218  60.568  1.00  0.00           O  
ATOM   1368  N   GLY   101      42.975  64.538  58.583  1.00  0.00           N  
ATOM   1369  H   GLY   101      42.738  65.296  57.959  1.00  0.00           H  
ATOM   1370  CA  GLY   101      42.228  63.201  58.586  1.00  0.00           C  
ATOM   1371  HA2 GLY   101      41.988  62.916  59.610  1.00  0.00           H  
ATOM   1372  HA3 GLY   101      41.235  63.288  58.146  1.00  0.00           H  
ATOM   1373  C   GLY   101      42.915  61.985  57.995  1.00  0.00           C  
ATOM   1374  O   GLY   101      42.252  60.994  57.514  1.00  0.00           O  
ATOM   1375  N   GLN   102      44.258  62.002  57.904  1.00  0.00           N  
ATOM   1376  H   GLN   102      44.721  62.848  58.204  1.00  0.00           H  
ATOM   1377  CA  GLN   102      45.227  60.928  57.441  1.00  0.00           C  
ATOM   1378  HA  GLN   102      44.569  60.085  57.653  1.00  0.00           H  
ATOM   1379  CB  GLN   102      45.406  61.063  55.927  1.00  0.00           C  
ATOM   1380  HB2 GLN   102      45.624  60.073  55.528  1.00  0.00           H  
ATOM   1381  HB3 GLN   102      44.405  61.381  55.634  1.00  0.00           H  
ATOM   1382  CG  GLN   102      46.542  61.955  55.454  1.00  0.00           C  
ATOM   1383  HG2 GLN   102      47.535  61.591  55.719  1.00  0.00           H  
ATOM   1384  HG3 GLN   102      46.589  61.946  54.365  1.00  0.00           H  
ATOM   1385  CD  GLN   102      46.322  63.436  55.815  1.00  0.00           C  
ATOM   1386  OE1 GLN   102      45.239  63.876  56.072  1.00  0.00           O  
ATOM   1387  NE2 GLN   102      47.366  64.203  55.902  1.00  0.00           N  
ATOM   1388 HE21 GLN   102      48.318  63.916  55.725  1.00  0.00           H  
ATOM   1389 HE22 GLN   102      47.249  65.131  56.284  1.00  0.00           H  
ATOM   1390  C   GLN   102      46.492  60.861  58.332  1.00  0.00           C  
ATOM   1391  O   GLN   102      47.173  61.905  58.439  1.00  0.00           O  
ATOM   1392  N   GLN   103      46.919  59.684  58.812  1.00  0.00           N  
ATOM   1393  H   GLN   103      46.360  58.897  58.517  1.00  0.00           H  
ATOM   1394  CA  GLN   103      48.340  59.395  59.165  1.00  0.00           C  
ATOM   1395  HA  GLN   103      48.700  60.116  59.899  1.00  0.00           H  
ATOM   1396  CB  GLN   103      48.315  57.968  59.764  1.00  0.00           C  
ATOM   1397  HB2 GLN   103      47.681  57.988  60.650  1.00  0.00           H  
ATOM   1398  HB3 GLN   103      47.881  57.321  59.002  1.00  0.00           H  
ATOM   1399  CG  GLN   103      49.660  57.252  60.053  1.00  0.00           C  
ATOM   1400  HG2 GLN   103      49.556  56.278  60.530  1.00  0.00           H  
ATOM   1401  HG3 GLN   103      50.203  57.109  59.119  1.00  0.00           H  
ATOM   1402  CD  GLN   103      50.475  58.038  61.091  1.00  0.00           C  
ATOM   1403  OE1 GLN   103      50.322  59.208  61.391  1.00  0.00           O  
ATOM   1404  NE2 GLN   103      51.350  57.375  61.822  1.00  0.00           N  
ATOM   1405 HE21 GLN   103      51.759  57.846  62.617  1.00  0.00           H  
ATOM   1406 HE22 GLN   103      51.651  56.434  61.608  1.00  0.00           H  
ATOM   1407  C   GLN   103      49.274  59.606  57.966  1.00  0.00           C  
ATOM   1408  O   GLN   103      49.003  58.868  57.058  1.00  0.00           O  
ATOM   1409  N   PRO   104      50.338  60.417  58.047  1.00  0.00           N  
ATOM   1410  CD  PRO   104      50.673  61.456  59.014  1.00  0.00           C  
ATOM   1411  HD2 PRO   104      50.463  61.116  60.029  1.00  0.00           H  
ATOM   1412  HD3 PRO   104      50.004  62.304  58.871  1.00  0.00           H  
ATOM   1413  CG  PRO   104      52.143  61.799  58.747  1.00  0.00           C  
ATOM   1414  HG2 PRO   104      52.647  61.184  59.493  1.00  0.00           H  
ATOM   1415  HG3 PRO   104      52.240  62.883  58.799  1.00  0.00           H  
ATOM   1416  CB  PRO   104      52.522  61.291  57.363  1.00  0.00           C  
ATOM   1417  HB2 PRO   104      53.550  60.977  57.181  1.00  0.00           H  
ATOM   1418  HB3 PRO   104      52.384  62.021  56.565  1.00  0.00           H  
ATOM   1419  CA  PRO   104      51.448  60.272  57.117  1.00  0.00           C  
ATOM   1420  HA  PRO   104      51.136  60.402  56.081  1.00  0.00           H  
ATOM   1421  C   PRO   104      52.161  58.958  57.219  1.00  0.00           C  
ATOM   1422  O   PRO   104      52.647  58.580  58.292  1.00  0.00           O  
ATOM   1423  N   ALA   105      52.191  58.278  56.095  1.00  0.00           N  
ATOM   1424  H   ALA   105      51.859  58.755  55.269  1.00  0.00           H  
ATOM   1425  CA  ALA   105      52.686  56.912  56.057  1.00  0.00           C  
ATOM   1426  HA  ALA   105      52.328  56.339  56.913  1.00  0.00           H  
ATOM   1427  CB  ALA   105      52.108  56.225  54.785  1.00  0.00           C  
ATOM   1428  HB1 ALA   105      51.023  56.180  54.879  1.00  0.00           H  
ATOM   1429  HB2 ALA   105      52.436  56.673  53.847  1.00  0.00           H  
ATOM   1430  HB3 ALA   105      52.488  55.204  54.757  1.00  0.00           H  
ATOM   1431  C   ALA   105      54.204  56.815  56.096  1.00  0.00           C  
ATOM   1432  O   ALA   105      54.873  57.859  55.845  1.00  0.00           O  
ATOM   1433  N   PRO   106      54.772  55.732  56.579  1.00  0.00           N  
ATOM   1434  CD  PRO   106      54.119  54.532  56.912  1.00  0.00           C  
ATOM   1435  HD2 PRO   106      53.793  53.987  56.026  1.00  0.00           H  
ATOM   1436  HD3 PRO   106      53.323  54.639  57.650  1.00  0.00           H  
ATOM   1437  CG  PRO   106      55.111  53.651  57.607  1.00  0.00           C  
ATOM   1438  HG2 PRO   106      54.839  52.606  57.458  1.00  0.00           H  
ATOM   1439  HG3 PRO   106      55.205  53.833  58.678  1.00  0.00           H  
ATOM   1440  CB  PRO   106      56.384  54.065  56.948  1.00  0.00           C  
ATOM   1441  HB2 PRO   106      56.423  53.573  55.976  1.00  0.00           H  
ATOM   1442  HB3 PRO   106      57.291  53.748  57.461  1.00  0.00           H  
ATOM   1443  CA  PRO   106      56.202  55.538  56.669  1.00  0.00           C  
ATOM   1444  HA  PRO   106      56.587  56.090  57.527  1.00  0.00           H  
ATOM   1445  C   PRO   106      57.114  55.922  55.454  1.00  0.00           C  
ATOM   1446  O   PRO   106      56.645  55.894  54.308  1.00  0.00           O  
ATOM   1447  N   SER   107      58.360  56.350  55.718  1.00  0.00           N  
ATOM   1448  H   SER   107      58.644  56.304  56.686  1.00  0.00           H  
ATOM   1449  CA  SER   107      59.475  56.545  54.769  1.00  0.00           C  
ATOM   1450  HA  SER   107      58.978  56.820  53.838  1.00  0.00           H  
ATOM   1451  CB  SER   107      60.442  57.695  55.185  1.00  0.00           C  
ATOM   1452  HB2 SER   107      59.855  58.607  55.297  1.00  0.00           H  
ATOM   1453  HB3 SER   107      60.865  57.605  56.185  1.00  0.00           H  
ATOM   1454  OG  SER   107      61.539  57.734  54.367  1.00  0.00           O  
ATOM   1455  HG  SER   107      61.432  58.141  53.504  1.00  0.00           H  
ATOM   1456  C   SER   107      60.261  55.247  54.513  1.00  0.00           C  
ATOM   1457  O   SER   107      60.466  54.440  55.443  1.00  0.00           O  
ATOM   1458  N   SER   108      60.775  55.005  53.257  1.00  0.00           N  
ATOM   1459  H   SER   108      60.536  55.739  52.606  1.00  0.00           H  
ATOM   1460  CA  SER   108      61.751  54.013  52.815  1.00  0.00           C  
ATOM   1461  HA  SER   108      61.638  53.140  53.456  1.00  0.00           H  
ATOM   1462  CB  SER   108      61.375  53.602  51.379  1.00  0.00           C  
ATOM   1463  HB2 SER   108      60.291  53.557  51.271  1.00  0.00           H  
ATOM   1464  HB3 SER   108      61.853  54.290  50.682  1.00  0.00           H  
ATOM   1465  OG  SER   108      61.905  52.304  51.069  1.00  0.00           O  
ATOM   1466  HG  SER   108      61.382  51.668  51.562  1.00  0.00           H  
ATOM   1467  C   SER   108      63.205  54.491  53.059  1.00  0.00           C  
ATOM   1468  O   SER   108      64.173  53.825  52.752  1.00  0.00           O  
ATOM   1469  N   THR   109      63.419  55.750  53.525  1.00  0.00           N  
ATOM   1470  H   THR   109      62.587  56.280  53.744  1.00  0.00           H  
ATOM   1471  CA  THR   109      64.687  56.236  54.046  1.00  0.00           C  
ATOM   1472  HA  THR   109      65.501  55.672  53.590  1.00  0.00           H  
ATOM   1473  CB  THR   109      64.800  57.777  53.685  1.00  0.00           C  
ATOM   1474  HB  THR   109      63.822  58.243  53.568  1.00  0.00           H  
ATOM   1475  CG2 THR   109      65.662  58.515  54.704  1.00  0.00           C  
ATOM   1476 HG21 THR   109      65.738  59.549  54.368  1.00  0.00           H  
ATOM   1477 HG22 THR   109      65.099  58.641  55.629  1.00  0.00           H  
ATOM   1478 HG23 THR   109      66.649  58.094  54.894  1.00  0.00           H  
ATOM   1479  OG1 THR   109      65.443  57.884  52.408  1.00  0.00           O  
ATOM   1480  HG1 THR   109      66.227  57.336  52.485  1.00  0.00           H  
ATOM   1481  C   THR   109      64.830  55.926  55.613  1.00  0.00           C  
ATOM   1482  O   THR   109      64.023  56.427  56.416  1.00  0.00           O  
ATOM   1483  N   SER   110      65.847  55.134  55.931  1.00  0.00           N  
ATOM   1484  H   SER   110      66.488  54.823  55.216  1.00  0.00           H  
ATOM   1485  CA  SER   110      66.266  54.841  57.343  1.00  0.00           C  
ATOM   1486  HA  SER   110      65.395  54.452  57.870  1.00  0.00           H  
ATOM   1487  CB  SER   110      67.455  53.845  57.214  1.00  0.00           C  
ATOM   1488  HB2 SER   110      67.206  52.981  56.598  1.00  0.00           H  
ATOM   1489  HB3 SER   110      68.230  54.276  56.580  1.00  0.00           H  
ATOM   1490  OG  SER   110      68.042  53.438  58.390  1.00  0.00           O  
ATOM   1491  HG  SER   110      67.385  53.144  59.026  1.00  0.00           H  
ATOM   1492  C   SER   110      66.765  56.052  58.171  1.00  0.00           C  
ATOM   1493  O   SER   110      67.086  57.081  57.585  1.00  0.00           O  
ATOM   1494  N   GLY   111      66.718  56.030  59.520  1.00  0.00           N  
ATOM   1495  H   GLY   111      66.436  55.137  59.898  1.00  0.00           H  
ATOM   1496  CA  GLY   111      66.919  57.164  60.419  1.00  0.00           C  
ATOM   1497  HA2 GLY   111      67.966  57.466  60.448  1.00  0.00           H  
ATOM   1498  HA3 GLY   111      66.352  57.993  59.996  1.00  0.00           H  
ATOM   1499  C   GLY   111      66.385  56.873  61.794  1.00  0.00           C  
ATOM   1500  O   GLY   111      65.308  56.309  61.898  1.00  0.00           O  
ATOM   1501  N   SER   112      66.951  57.379  62.939  1.00  0.00           N  
ATOM   1502  H   SER   112      66.518  57.078  63.801  1.00  0.00           H  
ATOM   1503  CA  SER   112      67.978  58.402  63.048  1.00  0.00           C  
ATOM   1504  HA  SER   112      67.901  58.787  64.065  1.00  0.00           H  
ATOM   1505  CB  SER   112      69.433  57.814  62.983  1.00  0.00           C  
ATOM   1506  HB2 SER   112      69.595  57.337  62.017  1.00  0.00           H  
ATOM   1507  HB3 SER   112      70.123  58.653  62.885  1.00  0.00           H  
ATOM   1508  OG  SER   112      69.771  57.127  64.152  1.00  0.00           O  
ATOM   1509  HG  SER   112      70.438  56.535  63.797  1.00  0.00           H  
ATOM   1510  C   SER   112      67.836  59.566  62.076  1.00  0.00           C  
ATOM   1511  O   SER   112      68.638  59.799  61.203  1.00  0.00           O  
ATOM   1512  N   TYR   113      66.672  60.334  62.197  1.00  0.00           N  
ATOM   1513  H   TYR   113      66.420  60.953  61.440  1.00  0.00           H  
ATOM   1514  CA  TYR   113      65.670  60.385  63.231  1.00  0.00           C  
ATOM   1515  HA  TYR   113      65.698  59.451  63.792  1.00  0.00           H  
ATOM   1516  CB  TYR   113      65.892  61.558  64.200  1.00  0.00           C  
ATOM   1517  HB2 TYR   113      65.917  62.406  63.515  1.00  0.00           H  
ATOM   1518  HB3 TYR   113      65.019  61.582  64.852  1.00  0.00           H  
ATOM   1519  CG  TYR   113      67.247  61.390  64.933  1.00  0.00           C  
ATOM   1520  CD1 TYR   113      67.507  60.343  65.881  1.00  0.00           C  
ATOM   1521  HD1 TYR   113      66.738  59.596  66.009  1.00  0.00           H  
ATOM   1522  CE1 TYR   113      68.792  60.292  66.472  1.00  0.00           C  
ATOM   1523  HE1 TYR   113      69.193  59.510  67.100  1.00  0.00           H  
ATOM   1524  CZ  TYR   113      69.700  61.329  66.313  1.00  0.00           C  
ATOM   1525  OH  TYR   113      70.825  61.437  67.034  1.00  0.00           O  
ATOM   1526  HH  TYR   113      71.448  62.004  66.573  1.00  0.00           H  
ATOM   1527  CE2 TYR   113      69.359  62.480  65.603  1.00  0.00           C  
ATOM   1528  HE2 TYR   113      70.015  63.335  65.670  1.00  0.00           H  
ATOM   1529  CD2 TYR   113      68.199  62.441  64.819  1.00  0.00           C  
ATOM   1530  HD2 TYR   113      68.063  63.291  64.166  1.00  0.00           H  
ATOM   1531  C   TYR   113      64.305  60.382  62.627  1.00  0.00           C  
ATOM   1532  O   TYR   113      63.993  61.287  61.822  1.00  0.00           O  
ATOM   1533  N   GLY   114      63.504  59.399  62.917  1.00  0.00           N  
ATOM   1534  H   GLY   114      63.832  58.705  63.574  1.00  0.00           H  
ATOM   1535  CA  GLY   114      62.120  59.286  62.415  1.00  0.00           C  
ATOM   1536  HA2 GLY   114      61.603  58.546  63.025  1.00  0.00           H  
ATOM   1537  HA3 GLY   114      61.645  60.262  62.524  1.00  0.00           H  
ATOM   1538  C   GLY   114      62.118  58.905  60.922  1.00  0.00           C  
ATOM   1539  O   GLY   114      63.103  58.608  60.318  1.00  0.00           O  
ATOM   1540  N   SER   115      60.969  58.852  60.184  1.00  0.00           N  
ATOM   1541  H   SER   115      60.992  58.738  59.181  1.00  0.00           H  
ATOM   1542  CA  SER   115      59.648  59.266  60.689  1.00  0.00           C  
ATOM   1543  HA  SER   115      59.896  60.054  61.400  1.00  0.00           H  
ATOM   1544  CB  SER   115      58.742  59.944  59.588  1.00  0.00           C  
ATOM   1545  HB2 SER   115      57.807  60.217  60.078  1.00  0.00           H  
ATOM   1546  HB3 SER   115      59.183  60.790  59.060  1.00  0.00           H  
ATOM   1547  OG  SER   115      58.416  58.905  58.567  1.00  0.00           O  
ATOM   1548  HG  SER   115      57.766  59.244  57.948  1.00  0.00           H  
ATOM   1549  C   SER   115      58.944  58.147  61.462  1.00  0.00           C  
ATOM   1550  O   SER   115      59.105  58.099  62.695  1.00  0.00           O  
ATOM   1551  N   SER   116      58.184  57.247  60.761  1.00  0.00           N  
ATOM   1552  H   SER   116      58.190  57.393  59.762  1.00  0.00           H  
ATOM   1553  CA  SER   116      57.524  56.082  61.417  1.00  0.00           C  
ATOM   1554  HA  SER   116      56.931  56.544  62.206  1.00  0.00           H  
ATOM   1555  CB  SER   116      56.492  55.435  60.556  1.00  0.00           C  
ATOM   1556  HB2 SER   116      56.904  54.862  59.725  1.00  0.00           H  
ATOM   1557  HB3 SER   116      55.928  54.759  61.198  1.00  0.00           H  
ATOM   1558  OG  SER   116      55.590  56.399  59.925  1.00  0.00           O  
ATOM   1559  HG  SER   116      54.673  56.243  60.162  1.00  0.00           H  
ATOM   1560  C   SER   116      58.224  54.806  61.951  1.00  0.00           C  
ATOM   1561  O   SER   116      59.295  54.437  61.538  1.00  0.00           O  
ATOM   1562  N   SER   117      57.624  54.108  62.934  1.00  0.00           N  
ATOM   1563  H   SER   117      56.758  54.521  63.248  1.00  0.00           H  
ATOM   1564  CA  SER   117      58.157  52.856  63.580  1.00  0.00           C  
ATOM   1565  HA  SER   117      59.178  53.060  63.902  1.00  0.00           H  
ATOM   1566  CB  SER   117      57.347  52.451  64.833  1.00  0.00           C  
ATOM   1567  HB2 SER   117      57.872  51.635  65.329  1.00  0.00           H  
ATOM   1568  HB3 SER   117      57.327  53.275  65.547  1.00  0.00           H  
ATOM   1569  OG  SER   117      56.044  52.164  64.440  1.00  0.00           O  
ATOM   1570  HG  SER   117      55.670  51.828  65.258  1.00  0.00           H  
ATOM   1571  C   SER   117      58.170  51.737  62.485  1.00  0.00           C  
ATOM   1572  O   SER   117      57.852  51.912  61.292  1.00  0.00           O  
ATOM   1573  N   GLN   118      58.755  50.617  62.918  1.00  0.00           N  
ATOM   1574  H   GLN   118      59.086  50.728  63.866  1.00  0.00           H  
ATOM   1575  CA  GLN   118      59.100  49.342  62.258  1.00  0.00           C  
ATOM   1576  HA  GLN   118      59.332  48.726  63.128  1.00  0.00           H  
ATOM   1577  CB  GLN   118      57.885  48.744  61.576  1.00  0.00           C  
ATOM   1578  HB2 GLN   118      57.839  49.133  60.559  1.00  0.00           H  
ATOM   1579  HB3 GLN   118      57.944  47.713  61.227  1.00  0.00           H  
ATOM   1580  CG  GLN   118      56.556  48.850  62.361  1.00  0.00           C  
ATOM   1581  HG2 GLN   118      56.052  49.807  62.220  1.00  0.00           H  
ATOM   1582  HG3 GLN   118      55.959  48.148  61.778  1.00  0.00           H  
ATOM   1583  CD  GLN   118      56.577  48.440  63.823  1.00  0.00           C  
ATOM   1584  OE1 GLN   118      57.091  47.375  64.178  1.00  0.00           O  
ATOM   1585  NE2 GLN   118      55.993  49.145  64.773  1.00  0.00           N  
ATOM   1586 HE21 GLN   118      55.435  49.948  64.523  1.00  0.00           H  
ATOM   1587 HE22 GLN   118      55.781  48.711  65.660  1.00  0.00           H  
ATOM   1588  C   GLN   118      60.397  49.403  61.435  1.00  0.00           C  
ATOM   1589  O   GLN   118      60.894  50.427  61.045  1.00  0.00           O  
ATOM   1590  N   SER   119      61.054  48.245  61.178  1.00  0.00           N  
ATOM   1591  H   SER   119      61.906  48.386  60.653  1.00  0.00           H  
ATOM   1592  CA  SER   119      60.784  46.920  61.743  1.00  0.00           C  
ATOM   1593  HA  SER   119      59.994  46.797  62.483  1.00  0.00           H  
ATOM   1594  CB  SER   119      60.191  46.104  60.625  1.00  0.00           C  
ATOM   1595  HB2 SER   119      59.199  46.468  60.356  1.00  0.00           H  
ATOM   1596  HB3 SER   119      60.818  46.090  59.733  1.00  0.00           H  
ATOM   1597  OG  SER   119      60.000  44.799  61.079  1.00  0.00           O  
ATOM   1598  HG  SER   119      59.113  44.687  61.429  1.00  0.00           H  
ATOM   1599  C   SER   119      62.128  46.319  62.252  1.00  0.00           C  
ATOM   1600  O   SER   119      63.160  46.443  61.603  1.00  0.00           O  
ATOM   1601  N   SER   120      62.043  45.553  63.352  1.00  0.00           N  
ATOM   1602  H   SER   120      61.127  45.316  63.706  1.00  0.00           H  
ATOM   1603  CA  SER   120      63.172  44.871  64.020  1.00  0.00           C  
ATOM   1604  HA  SER   120      63.952  45.547  64.370  1.00  0.00           H  
ATOM   1605  CB  SER   120      62.530  44.295  65.289  1.00  0.00           C  
ATOM   1606  HB2 SER   120      62.266  45.097  65.978  1.00  0.00           H  
ATOM   1607  HB3 SER   120      61.655  43.716  64.996  1.00  0.00           H  
ATOM   1608  OG  SER   120      63.421  43.430  66.005  1.00  0.00           O  
ATOM   1609  HG  SER   120      63.324  43.667  66.930  1.00  0.00           H  
ATOM   1610  C   SER   120      63.711  43.735  63.142  1.00  0.00           C  
ATOM   1611  O   SER   120      62.973  42.971  62.558  1.00  0.00           O  
ATOM   1612  N   SER   121      65.011  43.444  63.126  1.00  0.00           N  
ATOM   1613  H   SER   121      65.187  42.751  62.413  1.00  0.00           H  
ATOM   1614  CA  SER   121      66.116  43.890  63.976  1.00  0.00           C  
ATOM   1615  HA  SER   121      65.918  43.618  65.013  1.00  0.00           H  
ATOM   1616  CB  SER   121      67.199  43.026  63.606  1.00  0.00           C  
ATOM   1617  HB2 SER   121      67.195  42.820  62.536  1.00  0.00           H  
ATOM   1618  HB3 SER   121      68.167  43.450  63.872  1.00  0.00           H  
ATOM   1619  OG  SER   121      67.171  41.765  64.251  1.00  0.00           O  
ATOM   1620  HG  SER   121      66.306  41.401  64.052  1.00  0.00           H  
ATOM   1621  C   SER   121      66.524  45.402  63.818  1.00  0.00           C  
ATOM   1622  O   SER   121      66.021  45.955  62.837  1.00  0.00           O  
ATOM   1623  N   TYR   122      67.364  45.882  64.720  1.00  0.00           N  
ATOM   1624  H   TYR   122      67.587  45.329  65.535  1.00  0.00           H  
ATOM   1625  CA  TYR   122      67.769  47.313  64.802  1.00  0.00           C  
ATOM   1626  HA  TYR   122      67.462  47.777  63.864  1.00  0.00           H  
ATOM   1627  CB  TYR   122      66.992  47.963  65.977  1.00  0.00           C  
ATOM   1628  HB2 TYR   122      67.345  47.498  66.897  1.00  0.00           H  
ATOM   1629  HB3 TYR   122      67.366  48.985  66.032  1.00  0.00           H  
ATOM   1630  CG  TYR   122      65.495  47.867  65.840  1.00  0.00           C  
ATOM   1631  CD1 TYR   122      64.791  47.107  66.807  1.00  0.00           C  
ATOM   1632  HD1 TYR   122      65.295  46.599  67.616  1.00  0.00           H  
ATOM   1633  CE1 TYR   122      63.430  47.204  66.871  1.00  0.00           C  
ATOM   1634  HE1 TYR   122      62.980  46.668  67.694  1.00  0.00           H  
ATOM   1635  CZ  TYR   122      62.663  47.914  65.916  1.00  0.00           C  
ATOM   1636  OH  TYR   122      61.294  47.930  65.995  1.00  0.00           O  
ATOM   1637  HH  TYR   122      60.908  47.443  66.726  1.00  0.00           H  
ATOM   1638  CE2 TYR   122      63.358  48.608  64.908  1.00  0.00           C  
ATOM   1639  HE2 TYR   122      62.760  49.123  64.170  1.00  0.00           H  
ATOM   1640  CD2 TYR   122      64.772  48.659  64.924  1.00  0.00           C  
ATOM   1641  HD2 TYR   122      65.276  49.363  64.277  1.00  0.00           H  
ATOM   1642  C   TYR   122      69.251  47.638  65.144  1.00  0.00           C  
ATOM   1643  O   TYR   122      69.788  47.048  66.072  1.00  0.00           O  
ATOM   1644  N   GLY   123      69.844  48.722  64.568  1.00  0.00           N  
ATOM   1645  H   GLY   123      70.853  48.689  64.570  1.00  0.00           H  
ATOM   1646  CA  GLY   123      69.241  49.744  63.626  1.00  0.00           C  
ATOM   1647  HA2 GLY   123      69.404  49.465  62.585  1.00  0.00           H  
ATOM   1648  HA3 GLY   123      68.187  49.773  63.901  1.00  0.00           H  
ATOM   1649  C   GLY   123      69.799  51.158  63.693  1.00  0.00           C  
ATOM   1650  O   GLY   123      71.006  51.386  63.942  1.00  0.00           O  
ATOM   1651  N   GLN   124      68.944  52.108  63.621  1.00  0.00           N  
ATOM   1652  H   GLN   124      67.971  51.861  63.509  1.00  0.00           H  
ATOM   1653  CA  GLN   124      69.179  53.536  63.679  1.00  0.00           C  
ATOM   1654  HA  GLN   124      70.145  53.656  64.169  1.00  0.00           H  
ATOM   1655  CB  GLN   124      69.341  53.978  62.177  1.00  0.00           C  
ATOM   1656  HB2 GLN   124      68.662  53.344  61.606  1.00  0.00           H  
ATOM   1657  HB3 GLN   124      69.030  55.019  62.265  1.00  0.00           H  
ATOM   1658  CG  GLN   124      70.736  54.008  61.614  1.00  0.00           C  
ATOM   1659  HG2 GLN   124      70.926  52.962  61.370  1.00  0.00           H  
ATOM   1660  HG3 GLN   124      70.780  54.599  60.699  1.00  0.00           H  
ATOM   1661  CD  GLN   124      71.875  54.601  62.476  1.00  0.00           C  
ATOM   1662  OE1 GLN   124      71.798  55.545  63.228  1.00  0.00           O  
ATOM   1663  NE2 GLN   124      73.096  54.129  62.195  1.00  0.00           N  
ATOM   1664 HE21 GLN   124      73.199  53.273  61.669  1.00  0.00           H  
ATOM   1665 HE22 GLN   124      73.877  54.609  62.619  1.00  0.00           H  
ATOM   1666  C   GLN   124      68.111  54.289  64.380  1.00  0.00           C  
ATOM   1667  O   GLN   124      67.090  54.522  63.785  1.00  0.00           O  
ATOM   1668  N   PRO   125      68.267  54.650  65.698  1.00  0.00           N  
ATOM   1669  CD  PRO   125      67.178  55.314  66.406  1.00  0.00           C  
ATOM   1670  HD2 PRO   125      66.522  54.493  66.697  1.00  0.00           H  
ATOM   1671  HD3 PRO   125      66.533  55.933  65.783  1.00  0.00           H  
ATOM   1672  CG  PRO   125      67.763  55.983  67.617  1.00  0.00           C  
ATOM   1673  HG2 PRO   125      67.032  56.099  68.417  1.00  0.00           H  
ATOM   1674  HG3 PRO   125      68.254  56.927  67.381  1.00  0.00           H  
ATOM   1675  CB  PRO   125      68.897  54.927  67.973  1.00  0.00           C  
ATOM   1676  HB2 PRO   125      68.383  54.109  68.477  1.00  0.00           H  
ATOM   1677  HB3 PRO   125      69.670  55.429  68.555  1.00  0.00           H  
ATOM   1678  CA  PRO   125      69.390  54.389  66.630  1.00  0.00           C  
ATOM   1679  HA  PRO   125      70.200  54.993  66.220  1.00  0.00           H  
ATOM   1680  C   PRO   125      69.643  52.802  66.725  1.00  0.00           C  
ATOM   1681  O   PRO   125      68.727  52.021  66.531  1.00  0.00           O  
ATOM   1682  N   GLN   126      70.903  52.451  67.066  1.00  0.00           N  
ATOM   1683  H   GLN   126      71.617  53.148  67.219  1.00  0.00           H  
ATOM   1684  CA  GLN   126      71.306  51.013  67.308  1.00  0.00           C  
ATOM   1685  HA  GLN   126      71.071  50.435  66.415  1.00  0.00           H  
ATOM   1686  CB  GLN   126      72.850  50.929  67.516  1.00  0.00           C  
ATOM   1687  HB2 GLN   126      73.397  51.347  66.671  1.00  0.00           H  
ATOM   1688  HB3 GLN   126      73.078  51.493  68.420  1.00  0.00           H  
ATOM   1689  CG  GLN   126      73.410  49.497  67.674  1.00  0.00           C  
ATOM   1690  HG2 GLN   126      74.491  49.554  67.806  1.00  0.00           H  
ATOM   1691  HG3 GLN   126      73.077  49.037  68.605  1.00  0.00           H  
ATOM   1692  CD  GLN   126      73.214  48.386  66.562  1.00  0.00           C  
ATOM   1693  OE1 GLN   126      72.506  48.634  65.570  1.00  0.00           O  
ATOM   1694  NE2 GLN   126      73.720  47.218  66.705  1.00  0.00           N  
ATOM   1695 HE21 GLN   126      74.301  47.099  67.523  1.00  0.00           H  
ATOM   1696 HE22 GLN   126      73.363  46.424  66.194  1.00  0.00           H  
ATOM   1697  C   GLN   126      70.565  50.523  68.484  1.00  0.00           C  
ATOM   1698  O   GLN   126      70.328  51.194  69.474  1.00  0.00           O  
ATOM   1699  N   SER   127      70.066  49.258  68.412  1.00  0.00           N  
ATOM   1700  H   SER   127      70.157  48.867  67.485  1.00  0.00           H  
ATOM   1701  CA  SER   127      69.420  48.450  69.480  1.00  0.00           C  
ATOM   1702  HA  SER   127      69.558  47.431  69.116  1.00  0.00           H  
ATOM   1703  CB  SER   127      70.113  48.593  70.806  1.00  0.00           C  
ATOM   1704  HB2 SER   127      69.988  49.613  71.170  1.00  0.00           H  
ATOM   1705  HB3 SER   127      69.681  47.835  71.459  1.00  0.00           H  
ATOM   1706  OG  SER   127      71.504  48.358  70.602  1.00  0.00           O  
ATOM   1707  HG  SER   127      71.648  47.455  70.311  1.00  0.00           H  
ATOM   1708  C   SER   127      67.911  48.668  69.619  1.00  0.00           C  
ATOM   1709  O   SER   127      67.262  47.650  69.911  1.00  0.00           O  
ATOM   1710  N   GLY   128      67.344  49.850  69.292  1.00  0.00           N  
ATOM   1711  H   GLY   128      68.030  50.474  68.890  1.00  0.00           H  
ATOM   1712  CA  GLY   128      65.901  50.035  69.186  1.00  0.00           C  
ATOM   1713  HA2 GLY   128      65.638  49.788  68.158  1.00  0.00           H  
ATOM   1714  HA3 GLY   128      65.406  49.429  69.945  1.00  0.00           H  
ATOM   1715  C   GLY   128      65.439  51.459  69.345  1.00  0.00           C  
ATOM   1716  O   GLY   128      66.120  52.428  69.077  1.00  0.00           O  
ATOM   1717  N   SER   129      64.256  51.686  69.820  1.00  0.00           N  
ATOM   1718  H   SER   129      64.151  52.682  69.951  1.00  0.00           H  
ATOM   1719  CA  SER   129      63.176  50.817  70.227  1.00  0.00           C  
ATOM   1720  HA  SER   129      62.350  51.414  70.612  1.00  0.00           H  
ATOM   1721  CB  SER   129      62.492  50.222  68.953  1.00  0.00           C  
ATOM   1722  HB2 SER   129      63.097  49.441  68.493  1.00  0.00           H  
ATOM   1723  HB3 SER   129      61.531  49.779  69.213  1.00  0.00           H  
ATOM   1724  OG  SER   129      62.243  51.165  67.960  1.00  0.00           O  
ATOM   1725  HG  SER   129      62.820  51.005  67.209  1.00  0.00           H  
ATOM   1726  C   SER   129      63.561  49.879  71.407  1.00  0.00           C  
ATOM   1727  O   SER   129      63.545  48.614  71.226  1.00  0.00           O  
ATOM   1728  N   TYR   130      64.130  50.428  72.506  1.00  0.00           N  
ATOM   1729  H   TYR   130      64.119  51.436  72.562  1.00  0.00           H  
ATOM   1730  CA  TYR   130      64.880  49.611  73.482  1.00  0.00           C  
ATOM   1731  HA  TYR   130      64.268  48.715  73.587  1.00  0.00           H  
ATOM   1732  CB  TYR   130      66.107  49.142  72.786  1.00  0.00           C  
ATOM   1733  HB2 TYR   130      65.795  48.354  72.101  1.00  0.00           H  
ATOM   1734  HB3 TYR   130      66.463  49.946  72.141  1.00  0.00           H  
ATOM   1735  CG  TYR   130      67.229  48.642  73.713  1.00  0.00           C  
ATOM   1736  CD1 TYR   130      68.481  49.288  73.869  1.00  0.00           C  
ATOM   1737  HD1 TYR   130      68.756  50.114  73.229  1.00  0.00           H  
ATOM   1738  CE1 TYR   130      69.573  48.777  74.637  1.00  0.00           C  
ATOM   1739  HE1 TYR   130      70.531  49.270  74.570  1.00  0.00           H  
ATOM   1740  CZ  TYR   130      69.430  47.551  75.278  1.00  0.00           C  
ATOM   1741  OH  TYR   130      70.466  47.035  75.953  1.00  0.00           O  
ATOM   1742  HH  TYR   130      70.197  46.331  76.547  1.00  0.00           H  
ATOM   1743  CE2 TYR   130      68.202  46.821  75.117  1.00  0.00           C  
ATOM   1744  HE2 TYR   130      68.074  45.815  75.489  1.00  0.00           H  
ATOM   1745  CD2 TYR   130      67.089  47.426  74.389  1.00  0.00           C  
ATOM   1746  HD2 TYR   130      66.152  46.897  74.300  1.00  0.00           H  
ATOM   1747  C   TYR   130      65.091  50.452  74.838  1.00  0.00           C  
ATOM   1748  O   TYR   130      66.018  51.288  74.875  1.00  0.00           O  
ATOM   1749  N   SER   131      64.251  50.381  75.832  1.00  0.00           N  
ATOM   1750  H   SER   131      64.584  51.100  76.458  1.00  0.00           H  
ATOM   1751  CA  SER   131      63.127  49.549  76.219  1.00  0.00           C  
ATOM   1752  HA  SER   131      62.584  50.142  76.955  1.00  0.00           H  
ATOM   1753  CB  SER   131      62.021  49.434  75.124  1.00  0.00           C  
ATOM   1754  HB2 SER   131      62.431  48.890  74.273  1.00  0.00           H  
ATOM   1755  HB3 SER   131      61.146  48.947  75.554  1.00  0.00           H  
ATOM   1756  OG  SER   131      61.662  50.689  74.730  1.00  0.00           O  
ATOM   1757  HG  SER   131      60.805  50.537  74.326  1.00  0.00           H  
ATOM   1758  C   SER   131      63.579  48.227  76.764  1.00  0.00           C  
ATOM   1759  O   SER   131      63.660  47.197  76.091  1.00  0.00           O  
ATOM   1760  N   GLN   132      63.827  48.133  78.087  1.00  0.00           N  
ATOM   1761  H   GLN   132      64.108  47.251  78.491  1.00  0.00           H  
ATOM   1762  CA  GLN   132      63.712  49.271  79.079  1.00  0.00           C  
ATOM   1763  HA  GLN   132      63.780  50.271  78.651  1.00  0.00           H  
ATOM   1764  CB  GLN   132      62.366  49.224  79.743  1.00  0.00           C  
ATOM   1765  HB2 GLN   132      61.575  49.242  78.993  1.00  0.00           H  
ATOM   1766  HB3 GLN   132      62.261  48.248  80.219  1.00  0.00           H  
ATOM   1767  CG  GLN   132      62.045  50.308  80.778  1.00  0.00           C  
ATOM   1768  HG2 GLN   132      61.035  50.129  81.147  1.00  0.00           H  
ATOM   1769  HG3 GLN   132      62.801  50.260  81.562  1.00  0.00           H  
ATOM   1770  CD  GLN   132      62.085  51.650  80.166  1.00  0.00           C  
ATOM   1771  OE1 GLN   132      63.158  52.198  79.947  1.00  0.00           O  
ATOM   1772  NE2 GLN   132      61.045  52.450  80.049  1.00  0.00           N  
ATOM   1773 HE21 GLN   132      60.218  52.236  80.588  1.00  0.00           H  
ATOM   1774 HE22 GLN   132      61.292  53.325  79.610  1.00  0.00           H  
ATOM   1775  C   GLN   132      64.849  49.167  80.076  1.00  0.00           C  
ATOM   1776  O   GLN   132      65.013  48.251  80.811  1.00  0.00           O  
ATOM   1777  N   GLN   133      65.733  50.177  80.085  1.00  0.00           N  
ATOM   1778  H   GLN   133      65.443  51.013  79.598  1.00  0.00           H  
ATOM   1779  CA  GLN   133      66.828  50.320  80.970  1.00  0.00           C  
ATOM   1780  HA  GLN   133      67.500  51.087  80.585  1.00  0.00           H  
ATOM   1781  CB  GLN   133      66.372  50.754  82.368  1.00  0.00           C  
ATOM   1782  HB2 GLN   133      65.677  49.986  82.708  1.00  0.00           H  
ATOM   1783  HB3 GLN   133      67.271  50.742  82.984  1.00  0.00           H  
ATOM   1784  CG  GLN   133      65.664  52.150  82.304  1.00  0.00           C  
ATOM   1785  HG2 GLN   133      66.363  52.832  81.821  1.00  0.00           H  
ATOM   1786  HG3 GLN   133      64.772  52.193  81.680  1.00  0.00           H  
ATOM   1787  CD  GLN   133      65.422  52.772  83.657  1.00  0.00           C  
ATOM   1788  OE1 GLN   133      65.382  52.164  84.675  1.00  0.00           O  
ATOM   1789  NE2 GLN   133      65.261  54.090  83.608  1.00  0.00           N  
ATOM   1790 HE21 GLN   133      65.304  54.517  82.694  1.00  0.00           H  
ATOM   1791 HE22 GLN   133      65.088  54.538  84.497  1.00  0.00           H  
ATOM   1792  C   GLN   133      67.806  49.125  80.996  1.00  0.00           C  
ATOM   1793  O   GLN   133      67.704  48.337  81.957  1.00  0.00           O  
ATOM   1794  N   PRO   134      68.701  48.941  79.997  1.00  0.00           N  
ATOM   1795  CD  PRO   134      69.668  47.870  80.074  1.00  0.00           C  
ATOM   1796  HD2 PRO   134      69.294  46.876  79.828  1.00  0.00           H  
ATOM   1797  HD3 PRO   134      70.126  47.821  81.062  1.00  0.00           H  
ATOM   1798  CG  PRO   134      70.773  48.265  79.112  1.00  0.00           C  
ATOM   1799  HG2 PRO   134      70.688  47.615  78.242  1.00  0.00           H  
ATOM   1800  HG3 PRO   134      71.750  48.203  79.591  1.00  0.00           H  
ATOM   1801  CB  PRO   134      70.506  49.640  78.576  1.00  0.00           C  
ATOM   1802  HB2 PRO   134      70.694  49.678  77.503  1.00  0.00           H  
ATOM   1803  HB3 PRO   134      71.116  50.344  79.141  1.00  0.00           H  
ATOM   1804  CA  PRO   134      69.060  49.920  78.917  1.00  0.00           C  
ATOM   1805  HA  PRO   134      69.078  50.940  79.300  1.00  0.00           H  
ATOM   1806  C   PRO   134      68.164  49.883  77.686  1.00  0.00           C  
ATOM   1807  O   PRO   134      67.416  48.921  77.459  1.00  0.00           O  
ATOM   1808  N   SER   135      68.155  50.883  76.872  1.00  0.00           N  
ATOM   1809  H   SER   135      67.530  50.858  76.079  1.00  0.00           H  
ATOM   1810  CA  SER   135      68.988  52.092  76.983  1.00  0.00           C  
ATOM   1811  HA  SER   135      70.035  51.822  77.121  1.00  0.00           H  
ATOM   1812  CB  SER   135      68.920  52.826  75.564  1.00  0.00           C  
ATOM   1813  HB2 SER   135      69.171  52.205  74.704  1.00  0.00           H  
ATOM   1814  HB3 SER   135      67.916  53.152  75.292  1.00  0.00           H  
ATOM   1815  OG  SER   135      69.633  54.043  75.542  1.00  0.00           O  
ATOM   1816  HG  SER   135      70.543  53.902  75.271  1.00  0.00           H  
ATOM   1817  C   SER   135      68.462  53.004  78.152  1.00  0.00           C  
ATOM   1818  O   SER   135      67.402  52.672  78.704  1.00  0.00           O  
ATOM   1819  N   TYR   136      69.132  54.117  78.512  1.00  0.00           N  
ATOM   1820  H   TYR   136      70.031  54.354  78.119  1.00  0.00           H  
ATOM   1821  CA  TYR   136      68.743  54.975  79.601  1.00  0.00           C  
ATOM   1822  HA  TYR   136      67.759  54.690  79.974  1.00  0.00           H  
ATOM   1823  CB  TYR   136      69.822  54.926  80.743  1.00  0.00           C  
ATOM   1824  HB2 TYR   136      70.812  55.217  80.392  1.00  0.00           H  
ATOM   1825  HB3 TYR   136      69.575  55.657  81.514  1.00  0.00           H  
ATOM   1826  CG  TYR   136      69.880  53.658  81.508  1.00  0.00           C  
ATOM   1827  CD1 TYR   136      69.182  53.591  82.728  1.00  0.00           C  
ATOM   1828  HD1 TYR   136      68.509  54.347  83.103  1.00  0.00           H  
ATOM   1829  CE1 TYR   136      69.344  52.414  83.500  1.00  0.00           C  
ATOM   1830  HE1 TYR   136      68.775  52.348  84.416  1.00  0.00           H  
ATOM   1831  CZ  TYR   136      70.192  51.312  83.081  1.00  0.00           C  
ATOM   1832  OH  TYR   136      70.324  50.256  83.891  1.00  0.00           O  
ATOM   1833  HH  TYR   136      69.973  50.361  84.779  1.00  0.00           H  
ATOM   1834  CE2 TYR   136      70.842  51.372  81.888  1.00  0.00           C  
ATOM   1835  HE2 TYR   136      71.512  50.559  81.651  1.00  0.00           H  
ATOM   1836  CD2 TYR   136      70.718  52.533  81.095  1.00  0.00           C  
ATOM   1837  HD2 TYR   136      71.279  52.649  80.178  1.00  0.00           H  
ATOM   1838  C   TYR   136      68.566  56.457  79.162  1.00  0.00           C  
ATOM   1839  O   TYR   136      69.538  57.244  79.077  1.00  0.00           O  
ATOM   1840  N   GLY   137      67.385  56.931  78.922  1.00  0.00           N  
ATOM   1841  H   GLY   137      67.332  57.935  79.019  1.00  0.00           H  
ATOM   1842  CA  GLY   137      66.191  56.190  78.728  1.00  0.00           C  
ATOM   1843  HA2 GLY   137      65.576  56.706  77.991  1.00  0.00           H  
ATOM   1844  HA3 GLY   137      66.385  55.204  78.306  1.00  0.00           H  
ATOM   1845  C   GLY   137      65.267  55.896  79.918  1.00  0.00           C  
ATOM   1846  O   GLY   137      65.676  55.650  81.045  1.00  0.00           O  
ATOM   1847  N   GLY   138      63.976  55.994  79.715  1.00  0.00           N  
ATOM   1848  H   GLY   138      63.749  56.345  78.795  1.00  0.00           H  
ATOM   1849  CA  GLY   138      62.824  55.610  80.601  1.00  0.00           C  
ATOM   1850  HA2 GLY   138      61.895  55.664  80.033  1.00  0.00           H  
ATOM   1851  HA3 GLY   138      63.034  54.572  80.859  1.00  0.00           H  
ATOM   1852  C   GLY   138      62.764  56.376  82.013  1.00  0.00           C  
ATOM   1853  O   GLY   138      63.596  57.291  82.259  1.00  0.00           O  
ATOM   1854  N   GLN   139      61.806  56.125  82.901  1.00  0.00           N  
ATOM   1855  H   GLN   139      61.847  56.612  83.785  1.00  0.00           H  
ATOM   1856  CA  GLN   139      60.640  55.254  82.807  1.00  0.00           C  
ATOM   1857  HA  GLN   139      60.196  55.318  81.814  1.00  0.00           H  
ATOM   1858  CB  GLN   139      61.161  53.835  83.115  1.00  0.00           C  
ATOM   1859  HB2 GLN   139      60.320  53.156  82.972  1.00  0.00           H  
ATOM   1860  HB3 GLN   139      62.087  53.583  82.599  1.00  0.00           H  
ATOM   1861  CG  GLN   139      61.439  53.684  84.603  1.00  0.00           C  
ATOM   1862  HG2 GLN   139      62.399  54.131  84.862  1.00  0.00           H  
ATOM   1863  HG3 GLN   139      60.735  54.076  85.337  1.00  0.00           H  
ATOM   1864  CD  GLN   139      61.632  52.255  85.112  1.00  0.00           C  
ATOM   1865  OE1 GLN   139      61.382  51.282  84.522  1.00  0.00           O  
ATOM   1866  NE2 GLN   139      62.213  52.043  86.312  1.00  0.00           N  
ATOM   1867 HE21 GLN   139      62.524  52.811  86.889  1.00  0.00           H  
ATOM   1868 HE22 GLN   139      62.305  51.079  86.600  1.00  0.00           H  
ATOM   1869  C   GLN   139      59.466  55.665  83.740  1.00  0.00           C  
ATOM   1870  O   GLN   139      58.581  54.891  83.952  1.00  0.00           O  
ATOM   1871  N   GLN   140      59.491  56.856  84.296  1.00  0.00           N  
ATOM   1872  H   GLN   140      60.236  57.492  84.051  1.00  0.00           H  
ATOM   1873  CA  GLN   140      58.485  57.340  85.347  1.00  0.00           C  
ATOM   1874  HA  GLN   140      58.795  58.381  85.442  1.00  0.00           H  
ATOM   1875  CB  GLN   140      57.068  57.530  84.824  1.00  0.00           C  
ATOM   1876  HB2 GLN   140      56.862  56.657  84.204  1.00  0.00           H  
ATOM   1877  HB3 GLN   140      56.405  57.456  85.686  1.00  0.00           H  
ATOM   1878  CG  GLN   140      56.903  58.867  84.012  1.00  0.00           C  
ATOM   1879  HG2 GLN   140      56.909  59.593  84.826  1.00  0.00           H  
ATOM   1880  HG3 GLN   140      57.714  59.143  83.338  1.00  0.00           H  
ATOM   1881  CD  GLN   140      55.603  58.978  83.290  1.00  0.00           C  
ATOM   1882  OE1 GLN   140      54.905  58.014  82.875  1.00  0.00           O  
ATOM   1883  NE2 GLN   140      55.064  60.137  83.064  1.00  0.00           N  
ATOM   1884 HE21 GLN   140      55.540  60.967  83.390  1.00  0.00           H  
ATOM   1885 HE22 GLN   140      54.204  60.047  82.543  1.00  0.00           H  
ATOM   1886  C   GLN   140      58.601  56.845  86.765  1.00  0.00           C  
ATOM   1887  O   GLN   140      57.675  56.924  87.609  1.00  0.00           O  
ATOM   1888  N   GLN   141      59.762  56.223  87.148  1.00  0.00           N  
ATOM   1889  H   GLN   141      60.570  56.140  86.547  1.00  0.00           H  
ATOM   1890  CA  GLN   141      60.118  55.985  88.544  1.00  0.00           C  
ATOM   1891  HA  GLN   141      59.211  56.153  89.125  1.00  0.00           H  
ATOM   1892  CB  GLN   141      60.579  54.549  88.720  1.00  0.00           C  
ATOM   1893  HB2 GLN   141      61.489  54.362  88.149  1.00  0.00           H  
ATOM   1894  HB3 GLN   141      60.803  54.239  89.740  1.00  0.00           H  
ATOM   1895  CG  GLN   141      59.491  53.574  88.164  1.00  0.00           C  
ATOM   1896  HG2 GLN   141      59.356  53.671  87.087  1.00  0.00           H  
ATOM   1897  HG3 GLN   141      59.866  52.556  88.279  1.00  0.00           H  
ATOM   1898  CD  GLN   141      58.238  53.706  88.995  1.00  0.00           C  
ATOM   1899  OE1 GLN   141      58.355  53.925  90.164  1.00  0.00           O  
ATOM   1900  NE2 GLN   141      57.041  53.655  88.408  1.00  0.00           N  
ATOM   1901 HE21 GLN   141      57.035  53.328  87.452  1.00  0.00           H  
ATOM   1902 HE22 GLN   141      56.236  54.047  88.875  1.00  0.00           H  
ATOM   1903  C   GLN   141      61.154  57.046  88.988  1.00  0.00           C  
ATOM   1904  O   GLN   141      62.141  57.290  88.362  1.00  0.00           O  
ATOM   1905  N   SER   142      61.047  57.712  90.115  1.00  0.00           N  
ATOM   1906  H   SER   142      61.742  58.437  90.221  1.00  0.00           H  
ATOM   1907  CA  SER   142      60.124  57.532  91.272  1.00  0.00           C  
ATOM   1908  HA  SER   142      60.249  58.361  91.969  1.00  0.00           H  
ATOM   1909  CB  SER   142      58.650  57.741  90.949  1.00  0.00           C  
ATOM   1910  HB2 SER   142      58.286  56.744  90.702  1.00  0.00           H  
ATOM   1911  HB3 SER   142      58.102  58.048  91.839  1.00  0.00           H  
ATOM   1912  OG  SER   142      58.343  58.593  89.817  1.00  0.00           O  
ATOM   1913  HG  SER   142      57.397  58.526  89.663  1.00  0.00           H  
ATOM   1914  C   SER   142      60.417  56.289  92.070  1.00  0.00           C  
ATOM   1915  O   SER   142      59.628  55.690  92.784  1.00  0.00           O  
ATOM   1916  N   TYR   143      61.726  55.924  91.959  1.00  0.00           N  
ATOM   1917  H   TYR   143      62.295  56.625  91.506  1.00  0.00           H  
ATOM   1918  CA  TYR   143      62.368  54.826  92.627  1.00  0.00           C  
ATOM   1919  HA  TYR   143      61.880  53.932  92.241  1.00  0.00           H  
ATOM   1920  CB  TYR   143      63.878  54.982  92.228  1.00  0.00           C  
ATOM   1921  HB2 TYR   143      64.258  55.915  92.644  1.00  0.00           H  
ATOM   1922  HB3 TYR   143      64.394  54.208  92.796  1.00  0.00           H  
ATOM   1923  CG  TYR   143      64.205  54.868  90.785  1.00  0.00           C  
ATOM   1924  CD1 TYR   143      64.301  53.548  90.171  1.00  0.00           C  
ATOM   1925  HD1 TYR   143      64.048  52.637  90.692  1.00  0.00           H  
ATOM   1926  CE1 TYR   143      64.581  53.463  88.807  1.00  0.00           C  
ATOM   1927  HE1 TYR   143      64.651  52.494  88.335  1.00  0.00           H  
ATOM   1928  CZ  TYR   143      64.860  54.600  88.061  1.00  0.00           C  
ATOM   1929  OH  TYR   143      65.187  54.597  86.736  1.00  0.00           O  
ATOM   1930  HH  TYR   143      65.579  55.420  86.434  1.00  0.00           H  
ATOM   1931  CE2 TYR   143      64.834  55.867  88.647  1.00  0.00           C  
ATOM   1932  HE2 TYR   143      65.085  56.744  88.070  1.00  0.00           H  
ATOM   1933  CD2 TYR   143      64.483  56.033  90.032  1.00  0.00           C  
ATOM   1934  HD2 TYR   143      64.454  57.032  90.443  1.00  0.00           H  
ATOM   1935  C   TYR   143      62.177  54.885  94.160  1.00  0.00           C  
ATOM   1936  O   TYR   143      62.057  55.899  94.821  1.00  0.00           O  
ATOM   1937  N   GLY   144      62.319  53.752  94.795  1.00  0.00           N  
ATOM   1938  H   GLY   144      62.445  52.917  94.240  1.00  0.00           H  
ATOM   1939  CA  GLY   144      62.214  53.524  96.287  1.00  0.00           C  
ATOM   1940  HA2 GLY   144      62.503  52.482  96.421  1.00  0.00           H  
ATOM   1941  HA3 GLY   144      62.878  54.211  96.811  1.00  0.00           H  
ATOM   1942  C   GLY   144      60.803  53.781  96.887  1.00  0.00           C  
ATOM   1943  O   GLY   144      59.882  54.111  96.247  1.00  0.00           O  
ATOM   1944  N   GLN   145      60.669  53.569  98.174  1.00  0.00           N  
ATOM   1945  H   GLN   145      61.413  53.057  98.627  1.00  0.00           H  
ATOM   1946  CA  GLN   145      59.430  53.910  98.916  1.00  0.00           C  
ATOM   1947  HA  GLN   145      58.706  53.200  98.516  1.00  0.00           H  
ATOM   1948  CB  GLN   145      59.820  53.436 100.325  1.00  0.00           C  
ATOM   1949  HB2 GLN   145      60.168  52.413 100.182  1.00  0.00           H  
ATOM   1950  HB3 GLN   145      60.598  54.091 100.718  1.00  0.00           H  
ATOM   1951  CG  GLN   145      58.684  53.283 101.334  1.00  0.00           C  
ATOM   1952  HG2 GLN   145      58.941  52.701 102.219  1.00  0.00           H  
ATOM   1953  HG3 GLN   145      58.283  54.260 101.602  1.00  0.00           H  
ATOM   1954  CD  GLN   145      57.426  52.538 100.757  1.00  0.00           C  
ATOM   1955  OE1 GLN   145      56.461  53.168 100.520  1.00  0.00           O  
ATOM   1956  NE2 GLN   145      57.562  51.281 100.373  1.00  0.00           N  
ATOM   1957 HE21 GLN   145      56.741  50.870  99.954  1.00  0.00           H  
ATOM   1958 HE22 GLN   145      58.382  50.738 100.604  1.00  0.00           H  
ATOM   1959  C   GLN   145      58.998  55.409  98.869  1.00  0.00           C  
ATOM   1960  O   GLN   145      59.722  56.203  98.347  1.00  0.00           O  
ATOM   1961  N   GLN   146      57.745  55.613  99.288  1.00  0.00           N  
ATOM   1962  H   GLN   146      57.180  54.845  99.624  1.00  0.00           H  
ATOM   1963  CA  GLN   146      57.203  56.968  99.516  1.00  0.00           C  
ATOM   1964  HA  GLN   146      57.970  57.739  99.433  1.00  0.00           H  
ATOM   1965  CB  GLN   146      56.034  57.299  98.565  1.00  0.00           C  
ATOM   1966  HB2 GLN   146      55.389  56.421  98.549  1.00  0.00           H  
ATOM   1967  HB3 GLN   146      55.663  58.260  98.921  1.00  0.00           H  
ATOM   1968  CG  GLN   146      56.541  57.587  97.105  1.00  0.00           C  
ATOM   1969  HG2 GLN   146      56.799  58.641  97.006  1.00  0.00           H  
ATOM   1970  HG3 GLN   146      57.520  57.110  97.055  1.00  0.00           H  
ATOM   1971  CD  GLN   146      55.588  57.056  95.965  1.00  0.00           C  
ATOM   1972  OE1 GLN   146      55.912  56.180  95.169  1.00  0.00           O  
ATOM   1973  NE2 GLN   146      54.435  57.637  95.905  1.00  0.00           N  
ATOM   1974 HE21 GLN   146      54.267  58.424  96.515  1.00  0.00           H  
ATOM   1975 HE22 GLN   146      53.819  57.269  95.194  1.00  0.00           H  
ATOM   1976  C   GLN   146      56.655  57.013 101.005  1.00  0.00           C  
ATOM   1977  O   GLN   146      56.321  56.000 101.675  1.00  0.00           O  
ATOM   1978  N   GLN   147      56.433  58.195 101.529  1.00  0.00           N  
ATOM   1979  H   GLN   147      56.534  58.999 100.926  1.00  0.00           H  
ATOM   1980  CA  GLN   147      56.320  58.610 102.924  1.00  0.00           C  
ATOM   1981  HA  GLN   147      56.023  57.695 103.437  1.00  0.00           H  
ATOM   1982  CB  GLN   147      57.797  59.042 103.343  1.00  0.00           C  
ATOM   1983  HB2 GLN   147      58.073  59.944 102.797  1.00  0.00           H  
ATOM   1984  HB3 GLN   147      57.732  59.353 104.385  1.00  0.00           H  
ATOM   1985  CG  GLN   147      58.977  58.074 103.200  1.00  0.00           C  
ATOM   1986  HG2 GLN   147      59.080  57.709 102.178  1.00  0.00           H  
ATOM   1987  HG3 GLN   147      59.937  58.549 103.403  1.00  0.00           H  
ATOM   1988  CD  GLN   147      58.917  56.839 104.134  1.00  0.00           C  
ATOM   1989  OE1 GLN   147      57.899  56.636 104.810  1.00  0.00           O  
ATOM   1990  NE2 GLN   147      59.898  56.023 104.170  1.00  0.00           N  
ATOM   1991 HE21 GLN   147      60.801  56.311 103.819  1.00  0.00           H  
ATOM   1992 HE22 GLN   147      59.749  55.088 104.521  1.00  0.00           H  
ATOM   1993  C   GLN   147      55.258  59.698 102.995  1.00  0.00           C  
ATOM   1994  O   GLN   147      55.116  60.494 102.069  1.00  0.00           O  
ATOM   1995  N   SER   148      54.458  59.618 104.003  1.00  0.00           N  
ATOM   1996  H   SER   148      54.675  58.847 104.619  1.00  0.00           H  
ATOM   1997  CA  SER   148      53.499  60.656 104.373  1.00  0.00           C  
ATOM   1998  HA  SER   148      52.588  60.587 103.779  1.00  0.00           H  
ATOM   1999  CB  SER   148      53.085  60.323 105.827  1.00  0.00           C  
ATOM   2000  HB2 SER   148      53.968  60.322 106.466  1.00  0.00           H  
ATOM   2001  HB3 SER   148      52.456  61.152 106.153  1.00  0.00           H  
ATOM   2002  OG  SER   148      52.376  59.054 105.826  1.00  0.00           O  
ATOM   2003  HG  SER   148      51.786  59.215 106.566  1.00  0.00           H  
ATOM   2004  C   SER   148      53.997  62.134 104.297  1.00  0.00           C  
ATOM   2005  O   SER   148      55.178  62.360 104.230  1.00  0.00           O  
ATOM   2006  N   TYR   149      53.084  63.063 104.062  1.00  0.00           N  
ATOM   2007  H   TYR   149      52.152  62.695 104.188  1.00  0.00           H  
ATOM   2008  CA  TYR   149      53.423  64.429 103.713  1.00  0.00           C  
ATOM   2009  HA  TYR   149      54.213  64.425 102.962  1.00  0.00           H  
ATOM   2010  CB  TYR   149      52.152  65.018 103.035  1.00  0.00           C  
ATOM   2011  HB2 TYR   149      51.968  64.605 102.043  1.00  0.00           H  
ATOM   2012  HB3 TYR   149      51.217  64.950 103.591  1.00  0.00           H  
ATOM   2013  CG  TYR   149      52.346  66.488 102.784  1.00  0.00           C  
ATOM   2014  CD1 TYR   149      51.634  67.357 103.559  1.00  0.00           C  
ATOM   2015  HD1 TYR   149      50.831  67.000 104.187  1.00  0.00           H  
ATOM   2016  CE1 TYR   149      51.850  68.688 103.381  1.00  0.00           C  
ATOM   2017  HE1 TYR   149      51.341  69.332 104.083  1.00  0.00           H  
ATOM   2018  CZ  TYR   149      52.796  69.258 102.482  1.00  0.00           C  
ATOM   2019  OH  TYR   149      52.912  70.606 102.236  1.00  0.00           O  
ATOM   2020  HH  TYR   149      52.275  71.189 102.657  1.00  0.00           H  
ATOM   2021  CE2 TYR   149      53.501  68.375 101.687  1.00  0.00           C  
ATOM   2022  HE2 TYR   149      54.071  68.706 100.831  1.00  0.00           H  
ATOM   2023  CD2 TYR   149      53.278  67.037 101.809  1.00  0.00           C  
ATOM   2024  HD2 TYR   149      53.762  66.322 101.160  1.00  0.00           H  
ATOM   2025  C   TYR   149      53.889  65.110 105.000  1.00  0.00           C  
ATOM   2026  O   TYR   149      53.360  64.958 106.082  1.00  0.00           O  
ATOM   2027  N   ASN   150      54.760  66.100 104.797  1.00  0.00           N  
ATOM   2028  H   ASN   150      55.044  66.350 103.861  1.00  0.00           H  
ATOM   2029  CA  ASN   150      55.259  67.018 105.846  1.00  0.00           C  
ATOM   2030  HA  ASN   150      54.455  66.995 106.581  1.00  0.00           H  
ATOM   2031  CB  ASN   150      56.608  66.467 106.340  1.00  0.00           C  
ATOM   2032  HB2 ASN   150      56.428  65.505 106.820  1.00  0.00           H  
ATOM   2033  HB3 ASN   150      57.277  66.384 105.483  1.00  0.00           H  
ATOM   2034  CG  ASN   150      57.345  67.257 107.403  1.00  0.00           C  
ATOM   2035  OD1 ASN   150      58.493  67.771 107.202  1.00  0.00           O  
ATOM   2036  ND2 ASN   150      56.796  67.369 108.628  1.00  0.00           N  
ATOM   2037 HD21 ASN   150      57.140  67.999 109.339  1.00  0.00           H  
ATOM   2038 HD22 ASN   150      55.859  67.027 108.788  1.00  0.00           H  
ATOM   2039  C   ASN   150      55.463  68.404 105.062  1.00  0.00           C  
ATOM   2040  O   ASN   150      56.053  68.458 103.964  1.00  0.00           O  
ATOM   2041  N   PRO   151      54.778  69.469 105.505  1.00  0.00           N  
ATOM   2042  CD  PRO   151      53.980  69.525 106.770  1.00  0.00           C  
ATOM   2043  HD2 PRO   151      54.590  69.304 107.646  1.00  0.00           H  
ATOM   2044  HD3 PRO   151      53.155  68.816 106.705  1.00  0.00           H  
ATOM   2045  CG  PRO   151      53.525  70.971 106.800  1.00  0.00           C  
ATOM   2046  HG2 PRO   151      54.024  71.406 107.666  1.00  0.00           H  
ATOM   2047  HG3 PRO   151      52.442  70.987 106.923  1.00  0.00           H  
ATOM   2048  CB  PRO   151      53.822  71.598 105.466  1.00  0.00           C  
ATOM   2049  HB2 PRO   151      54.190  72.623 105.443  1.00  0.00           H  
ATOM   2050  HB3 PRO   151      52.923  71.397 104.882  1.00  0.00           H  
ATOM   2051  CA  PRO   151      54.972  70.774 104.929  1.00  0.00           C  
ATOM   2052  HA  PRO   151      54.957  70.680 103.843  1.00  0.00           H  
ATOM   2053  C   PRO   151      56.403  71.363 105.175  1.00  0.00           C  
ATOM   2054  O   PRO   151      56.904  71.034 106.177  1.00  0.00           O  
ATOM   2055  N   PRO   152      56.924  72.119 104.197  1.00  0.00           N  
ATOM   2056  CD  PRO   152      56.217  72.702 103.049  1.00  0.00           C  
ATOM   2057  HD2 PRO   152      55.312  73.250 103.309  1.00  0.00           H  
ATOM   2058  HD3 PRO   152      55.995  71.967 102.275  1.00  0.00           H  
ATOM   2059  CG  PRO   152      57.240  73.702 102.440  1.00  0.00           C  
ATOM   2060  HG2 PRO   152      57.224  74.695 102.889  1.00  0.00           H  
ATOM   2061  HG3 PRO   152      57.137  73.723 101.355  1.00  0.00           H  
ATOM   2062  CB  PRO   152      58.554  73.153 102.895  1.00  0.00           C  
ATOM   2063  HB2 PRO   152      59.328  73.920 102.877  1.00  0.00           H  
ATOM   2064  HB3 PRO   152      58.799  72.275 102.298  1.00  0.00           H  
ATOM   2065  CA  PRO   152      58.291  72.656 104.272  1.00  0.00           C  
ATOM   2066  HA  PRO   152      59.016  71.852 104.400  1.00  0.00           H  
ATOM   2067  C   PRO   152      58.529  73.665 105.386  1.00  0.00           C  
ATOM   2068  O   PRO   152      57.751  74.558 105.599  1.00  0.00           O  
ATOM   2069  N   GLN   153      59.757  73.699 106.025  1.00  0.00           N  
ATOM   2070  H   GLN   153      60.276  72.845 105.883  1.00  0.00           H  
ATOM   2071  CA  GLN   153      60.133  74.590 107.072  1.00  0.00           C  
ATOM   2072  HA  GLN   153      59.296  74.440 107.754  1.00  0.00           H  
ATOM   2073  CB  GLN   153      61.499  74.309 107.717  1.00  0.00           C  
ATOM   2074  HB2 GLN   153      61.732  73.244 107.725  1.00  0.00           H  
ATOM   2075  HB3 GLN   153      62.210  74.825 107.072  1.00  0.00           H  
ATOM   2076  CG  GLN   153      61.617  74.815 109.172  1.00  0.00           C  
ATOM   2077  HG2 GLN   153      62.235  75.707 109.271  1.00  0.00           H  
ATOM   2078  HG3 GLN   153      60.639  74.902 109.647  1.00  0.00           H  
ATOM   2079  CD  GLN   153      62.349  73.795 110.026  1.00  0.00           C  
ATOM   2080  OE1 GLN   153      63.143  72.947 109.587  1.00  0.00           O  
ATOM   2081  NE2 GLN   153      62.021  73.666 111.345  1.00  0.00           N  
ATOM   2082 HE21 GLN   153      61.411  74.349 111.771  1.00  0.00           H  
ATOM   2083 HE22 GLN   153      62.305  72.849 111.866  1.00  0.00           H  
ATOM   2084  C   GLN   153      60.019  76.151 106.781  1.00  0.00           C  
ATOM   2085  O   GLN   153      59.687  76.935 107.665  1.00  0.00           O  
ATOM   2086  N   GLY   154      60.316  76.576 105.528  1.00  0.00           N  
ATOM   2087  H   GLY   154      60.437  75.844 104.843  1.00  0.00           H  
ATOM   2088  CA  GLY   154      60.405  77.949 105.132  1.00  0.00           C  
ATOM   2089  HA2 GLY   154      61.370  78.299 105.498  1.00  0.00           H  
ATOM   2090  HA3 GLY   154      60.467  77.886 104.046  1.00  0.00           H  
ATOM   2091  C   GLY   154      59.310  78.900 105.570  1.00  0.00           C  
ATOM   2092  O   GLY   154      58.137  78.595 105.638  1.00  0.00           O  
ATOM   2093  N   TYR   155      59.774  80.142 105.689  1.00  0.00           N  
ATOM   2094  H   TYR   155      60.725  80.400 105.470  1.00  0.00           H  
ATOM   2095  CA  TYR   155      58.837  81.290 105.893  1.00  0.00           C  
ATOM   2096  HA  TYR   155      58.316  81.011 106.808  1.00  0.00           H  
ATOM   2097  CB  TYR   155      59.723  82.550 106.235  1.00  0.00           C  
ATOM   2098  HB2 TYR   155      60.458  82.594 105.431  1.00  0.00           H  
ATOM   2099  HB3 TYR   155      59.153  83.475 106.147  1.00  0.00           H  
ATOM   2100  CG  TYR   155      60.316  82.490 107.699  1.00  0.00           C  
ATOM   2101  CD1 TYR   155      61.692  82.229 107.914  1.00  0.00           C  
ATOM   2102  HD1 TYR   155      62.374  81.970 107.118  1.00  0.00           H  
ATOM   2103  CE1 TYR   155      62.268  82.235 109.216  1.00  0.00           C  
ATOM   2104  HE1 TYR   155      63.309  82.013 109.401  1.00  0.00           H  
ATOM   2105  CZ  TYR   155      61.388  82.579 110.295  1.00  0.00           C  
ATOM   2106  OH  TYR   155      61.866  82.600 111.546  1.00  0.00           O  
ATOM   2107  HH  TYR   155      62.770  82.293 111.648  1.00  0.00           H  
ATOM   2108  CE2 TYR   155      60.038  82.991 110.046  1.00  0.00           C  
ATOM   2109  HE2 TYR   155      59.483  83.283 110.925  1.00  0.00           H  
ATOM   2110  CD2 TYR   155      59.500  82.862 108.736  1.00  0.00           C  
ATOM   2111  HD2 TYR   155      58.470  83.137 108.560  1.00  0.00           H  
ATOM   2112  C   TYR   155      57.921  81.650 104.680  1.00  0.00           C  
ATOM   2113  O   TYR   155      58.357  81.538 103.528  1.00  0.00           O  
ATOM   2114  N   GLY   156      56.684  82.023 104.862  1.00  0.00           N  
ATOM   2115  H   GLY   156      56.126  81.899 104.029  1.00  0.00           H  
ATOM   2116  CA  GLY   156      55.994  82.285 106.132  1.00  0.00           C  
ATOM   2117  HA2 GLY   156      56.128  81.359 106.691  1.00  0.00           H  
ATOM   2118  HA3 GLY   156      56.478  83.060 106.726  1.00  0.00           H  
ATOM   2119  C   GLY   156      54.536  82.654 105.911  1.00  0.00           C  
ATOM   2120  O   GLY   156      54.054  82.648 104.767  1.00  0.00           O  
ATOM   2121  N   GLN   157      53.771  83.116 106.873  1.00  0.00           N  
ATOM   2122  H   GLN   157      54.132  83.187 107.814  1.00  0.00           H  
ATOM   2123  CA  GLN   157      52.412  83.702 106.846  1.00  0.00           C  
ATOM   2124  HA  GLN   157      52.138  83.802 105.796  1.00  0.00           H  
ATOM   2125  CB  GLN   157      51.334  82.705 107.445  1.00  0.00           C  
ATOM   2126  HB2 GLN   157      51.409  82.639 108.530  1.00  0.00           H  
ATOM   2127  HB3 GLN   157      50.345  83.090 107.199  1.00  0.00           H  
ATOM   2128  CG  GLN   157      51.288  81.257 106.844  1.00  0.00           C  
ATOM   2129  HG2 GLN   157      51.409  81.295 105.762  1.00  0.00           H  
ATOM   2130  HG3 GLN   157      52.179  80.736 107.194  1.00  0.00           H  
ATOM   2131  CD  GLN   157      49.991  80.499 107.156  1.00  0.00           C  
ATOM   2132  OE1 GLN   157      48.868  80.955 107.315  1.00  0.00           O  
ATOM   2133  NE2 GLN   157      50.051  79.194 107.274  1.00  0.00           N  
ATOM   2134 HE21 GLN   157      50.853  78.663 106.966  1.00  0.00           H  
ATOM   2135 HE22 GLN   157      49.131  78.778 107.285  1.00  0.00           H  
ATOM   2136  C   GLN   157      52.281  84.887 107.827  1.00  0.00           C  
ATOM   2137  O   GLN   157      52.856  84.867 108.890  1.00  0.00           O  
ATOM   2138  N   GLN   158      51.420  85.886 107.560  1.00  0.00           N  
ATOM   2139  H   GLN   158      51.494  86.617 108.252  1.00  0.00           H  
ATOM   2140  CA  GLN   158      50.692  86.177 106.325  1.00  0.00           C  
ATOM   2141  HA  GLN   158      50.330  85.202 105.999  1.00  0.00           H  
ATOM   2142  CB  GLN   158      49.494  87.104 106.548  1.00  0.00           C  
ATOM   2143  HB2 GLN   158      49.874  88.068 106.886  1.00  0.00           H  
ATOM   2144  HB3 GLN   158      48.921  87.298 105.642  1.00  0.00           H  
ATOM   2145  CG  GLN   158      48.548  86.502 107.608  1.00  0.00           C  
ATOM   2146  HG2 GLN   158      49.078  86.334 108.545  1.00  0.00           H  
ATOM   2147  HG3 GLN   158      47.867  87.301 107.903  1.00  0.00           H  
ATOM   2148  CD  GLN   158      47.754  85.342 107.057  1.00  0.00           C  
ATOM   2149  OE1 GLN   158      47.025  85.427 106.066  1.00  0.00           O  
ATOM   2150  NE2 GLN   158      47.828  84.228 107.714  1.00  0.00           N  
ATOM   2151 HE21 GLN   158      48.378  84.197 108.561  1.00  0.00           H  
ATOM   2152 HE22 GLN   158      47.179  83.477 107.527  1.00  0.00           H  
ATOM   2153  C   GLN   158      51.607  86.686 105.234  1.00  0.00           C  
ATOM   2154  O   GLN   158      52.709  87.154 105.575  1.00  0.00           O  
ATOM   2155  N   ASN   159      51.209  86.636 103.966  1.00  0.00           N  
ATOM   2156  H   ASN   159      50.317  86.180 103.835  1.00  0.00           H  
ATOM   2157  CA  ASN   159      51.964  87.169 102.798  1.00  0.00           C  
ATOM   2158  HA  ASN   159      52.710  86.405 102.580  1.00  0.00           H  
ATOM   2159  CB  ASN   159      51.089  87.180 101.548  1.00  0.00           C  
ATOM   2160  HB2 ASN   159      50.159  87.712 101.750  1.00  0.00           H  
ATOM   2161  HB3 ASN   159      51.560  87.631 100.675  1.00  0.00           H  
ATOM   2162  CG  ASN   159      50.742  85.752 101.097  1.00  0.00           C  
ATOM   2163  OD1 ASN   159      51.568  84.869 100.865  1.00  0.00           O  
ATOM   2164  ND2 ASN   159      49.558  85.484 100.777  1.00  0.00           N  
ATOM   2165 HD21 ASN   159      48.864  86.192 100.970  1.00  0.00           H  
ATOM   2166 HD22 ASN   159      49.394  84.488 100.728  1.00  0.00           H  
ATOM   2167  C   ASN   159      52.602  88.534 103.091  1.00  0.00           C  
ATOM   2168  O   ASN   159      51.996  89.409 103.745  1.00  0.00           O  
ATOM   2169  N   GLN   160      53.803  88.827 102.574  1.00  0.00           N  
ATOM   2170  H   GLN   160      54.183  89.759 102.667  1.00  0.00           H  
ATOM   2171  CA  GLN   160      54.675  88.042 101.736  1.00  0.00           C  
ATOM   2172  HA  GLN   160      54.391  87.008 101.935  1.00  0.00           H  
ATOM   2173  CB  GLN   160      54.575  88.377 100.264  1.00  0.00           C  
ATOM   2174  HB2 GLN   160      53.573  88.159  99.894  1.00  0.00           H  
ATOM   2175  HB3 GLN   160      54.801  89.427 100.077  1.00  0.00           H  
ATOM   2176  CG  GLN   160      55.505  87.523  99.436  1.00  0.00           C  
ATOM   2177  HG2 GLN   160      55.348  87.690  98.370  1.00  0.00           H  
ATOM   2178  HG3 GLN   160      56.522  87.768  99.740  1.00  0.00           H  
ATOM   2179  CD  GLN   160      55.234  86.020  99.672  1.00  0.00           C  
ATOM   2180  OE1 GLN   160      55.983  85.245 100.253  1.00  0.00           O  
ATOM   2181  NE2 GLN   160      54.075  85.545  99.337  1.00  0.00           N  
ATOM   2182 HE21 GLN   160      53.466  85.962  98.648  1.00  0.00           H  
ATOM   2183 HE22 GLN   160      53.683  84.703  99.735  1.00  0.00           H  
ATOM   2184  C   GLN   160      56.135  88.184 102.152  1.00  0.00           C  
ATOM   2185  O   GLN   160      56.724  89.269 102.038  1.00  0.00           O  
ATOM   2186  N   TYR   161      56.701  87.045 102.624  1.00  0.00           N  
ATOM   2187  H   TYR   161      56.102  86.237 102.532  1.00  0.00           H  
ATOM   2188  CA  TYR   161      58.096  86.986 103.124  1.00  0.00           C  
ATOM   2189  HA  TYR   161      58.396  87.904 103.629  1.00  0.00           H  
ATOM   2190  CB  TYR   161      58.246  85.769 104.078  1.00  0.00           C  
ATOM   2191  HB2 TYR   161      57.828  84.892 103.584  1.00  0.00           H  
ATOM   2192  HB3 TYR   161      59.304  85.551 104.224  1.00  0.00           H  
ATOM   2193  CG  TYR   161      57.705  85.974 105.481  1.00  0.00           C  
ATOM   2194  CD1 TYR   161      58.663  86.156 106.541  1.00  0.00           C  
ATOM   2195  HD1 TYR   161      59.702  85.933 106.347  1.00  0.00           H  
ATOM   2196  CE1 TYR   161      58.119  86.316 107.872  1.00  0.00           C  
ATOM   2197  HE1 TYR   161      58.743  86.352 108.753  1.00  0.00           H  
ATOM   2198  CZ  TYR   161      56.709  86.304 108.117  1.00  0.00           C  
ATOM   2199  OH  TYR   161      56.148  86.485 109.343  1.00  0.00           O  
ATOM   2200  HH  TYR   161      56.694  86.559 110.129  1.00  0.00           H  
ATOM   2201  CE2 TYR   161      55.796  86.257 107.072  1.00  0.00           C  
ATOM   2202  HE2 TYR   161      54.736  86.255 107.279  1.00  0.00           H  
ATOM   2203  CD2 TYR   161      56.316  85.930 105.777  1.00  0.00           C  
ATOM   2204  HD2 TYR   161      55.632  85.828 104.948  1.00  0.00           H  
ATOM   2205  C   TYR   161      59.203  86.905 101.990  1.00  0.00           C  
ATOM   2206  O   TYR   161      60.376  87.148 102.167  1.00  0.00           O  
ATOM   2207  N   ASN   162      58.756  86.599 100.788  1.00  0.00           N  
ATOM   2208  H   ASN   162      57.766  86.414 100.715  1.00  0.00           H  
ATOM   2209  CA  ASN   162      59.596  86.685  99.560  1.00  0.00           C  
ATOM   2210  HA  ASN   162      60.566  86.230  99.761  1.00  0.00           H  
ATOM   2211  CB  ASN   162      59.016  85.894  98.358  1.00  0.00           C  
ATOM   2212  HB2 ASN   162      58.279  86.502  97.834  1.00  0.00           H  
ATOM   2213  HB3 ASN   162      59.842  85.717  97.669  1.00  0.00           H  
ATOM   2214  CG  ASN   162      58.582  84.497  98.601  1.00  0.00           C  
ATOM   2215  OD1 ASN   162      59.005  83.846  99.530  1.00  0.00           O  
ATOM   2216  ND2 ASN   162      57.740  83.947  97.709  1.00  0.00           N  
ATOM   2217 HD21 ASN   162      57.326  83.045  97.892  1.00  0.00           H  
ATOM   2218 HD22 ASN   162      57.446  84.431  96.873  1.00  0.00           H  
ATOM   2219  C   ASN   162      59.882  88.202  99.291  1.00  0.00           C  
ATOM   2220  O   ASN   162      58.972  89.055  99.388  1.00  0.00           O  
ATOM   2221  N   SER   163      61.174  88.418  98.990  1.00  0.00           N  
ATOM   2222  H   SER   163      61.816  87.639  98.967  1.00  0.00           H  
ATOM   2223  CA  SER   163      61.669  89.638  98.473  1.00  0.00           C  
ATOM   2224  HA  SER   163      61.613  90.440  99.209  1.00  0.00           H  
ATOM   2225  CB  SER   163      63.190  89.372  98.212  1.00  0.00           C  
ATOM   2226  HB2 SER   163      63.703  89.179  99.153  1.00  0.00           H  
ATOM   2227  HB3 SER   163      63.335  88.431  97.682  1.00  0.00           H  
ATOM   2228  OG  SER   163      63.710  90.444  97.405  1.00  0.00           O  
ATOM   2229  HG  SER   163      63.859  89.965  96.587  1.00  0.00           H  
ATOM   2230  C   SER   163      60.884  90.092  97.195  1.00  0.00           C  
ATOM   2231  O   SER   163      60.404  89.238  96.531  1.00  0.00           O  
ATOM   2232  N   SER   164      60.765  91.363  96.863  1.00  0.00           N  
ATOM   2233  H   SER   164      61.023  92.051  97.556  1.00  0.00           H  
ATOM   2234  CA  SER   164      60.216  91.932  95.636  1.00  0.00           C  
ATOM   2235  HA  SER   164      60.185  93.000  95.848  1.00  0.00           H  
ATOM   2236  CB  SER   164      58.759  91.549  95.256  1.00  0.00           C  
ATOM   2237  HB2 SER   164      58.567  90.499  95.037  1.00  0.00           H  
ATOM   2238  HB3 SER   164      58.095  91.857  96.064  1.00  0.00           H  
ATOM   2239  OG  SER   164      58.355  92.256  94.061  1.00  0.00           O  
ATOM   2240  HG  SER   164      57.889  91.570  93.577  1.00  0.00           H  
ATOM   2241  C   SER   164      61.148  91.642  94.329  1.00  0.00           C  
ATOM   2242  O   SER   164      61.555  90.538  94.043  1.00  0.00           O  
ATOM   2243  N   SER   165      61.323  92.696  93.468  1.00  0.00           N  
ATOM   2244  H   SER   165      61.126  93.624  93.816  1.00  0.00           H  
ATOM   2245  CA  SER   165      61.997  92.664  92.121  1.00  0.00           C  
ATOM   2246  HA  SER   165      61.762  91.719  91.632  1.00  0.00           H  
ATOM   2247  CB  SER   165      61.396  93.771  91.315  1.00  0.00           C  
ATOM   2248  HB2 SER   165      60.307  93.748  91.352  1.00  0.00           H  
ATOM   2249  HB3 SER   165      61.669  94.729  91.759  1.00  0.00           H  
ATOM   2250  OG  SER   165      61.774  93.728  89.969  1.00  0.00           O  
ATOM   2251  HG  SER   165      61.023  94.041  89.459  1.00  0.00           H  
ATOM   2252  C   SER   165      63.580  92.855  92.232  1.00  0.00           C  
ATOM   2253  O   SER   165      64.076  93.239  93.259  1.00  0.00           O  
ATOM   2254  N   GLY   166      64.253  92.533  91.186  1.00  0.00           N  
ATOM   2255  H   GLY   166      63.707  92.002  90.523  1.00  0.00           H  
ATOM   2256  CA  GLY   166      65.655  92.636  91.012  1.00  0.00           C  
ATOM   2257  HA2 GLY   166      66.104  93.258  91.787  1.00  0.00           H  
ATOM   2258  HA3 GLY   166      66.136  91.661  90.937  1.00  0.00           H  
ATOM   2259  C   GLY   166      66.054  93.443  89.804  1.00  0.00           C  
ATOM   2260  O   GLY   166      65.183  93.867  89.062  1.00  0.00           O  
ATOM   2261  N   GLY   167      67.353  93.558  89.488  1.00  0.00           N  
ATOM   2262  H   GLY   167      68.020  93.257  90.184  1.00  0.00           H  
ATOM   2263  CA  GLY   167      67.921  94.273  88.361  1.00  0.00           C  
ATOM   2264  HA2 GLY   167      67.831  93.524  87.574  1.00  0.00           H  
ATOM   2265  HA3 GLY   167      67.213  95.055  88.086  1.00  0.00           H  
ATOM   2266  C   GLY   167      69.261  94.900  88.626  1.00  0.00           C  
ATOM   2267  O   GLY   167      69.528  95.390  89.718  1.00  0.00           O  
ATOM   2268  N   GLY   168      70.090  94.960  87.560  1.00  0.00           N  
ATOM   2269  H   GLY   168      69.724  94.441  86.775  1.00  0.00           H  
ATOM   2270  CA  GLY   168      71.494  95.346  87.603  1.00  0.00           C  
ATOM   2271  HA2 GLY   168      71.899  95.518  86.606  1.00  0.00           H  
ATOM   2272  HA3 GLY   168      71.477  96.357  88.009  1.00  0.00           H  
ATOM   2273  C   GLY   168      72.363  94.265  88.328  1.00  0.00           C  
ATOM   2274  O   GLY   168      72.105  93.053  88.474  1.00  0.00           O  
ATOM   2275  N   GLY   169      73.539  94.676  88.817  1.00  0.00           N  
ATOM   2276  H   GLY   169      74.023  93.999  89.389  1.00  0.00           H  
ATOM   2277  CA  GLY   169      74.191  96.018  88.575  1.00  0.00           C  
ATOM   2278  HA2 GLY   169      74.077  96.260  87.518  1.00  0.00           H  
ATOM   2279  HA3 GLY   169      73.693  96.788  89.163  1.00  0.00           H  
ATOM   2280  C   GLY   169      75.655  96.050  88.867  1.00  0.00           C  
ATOM   2281  O   GLY   169      76.397  95.120  88.611  1.00  0.00           O  
ATOM   2282  N   GLY   170      76.191  97.167  89.309  1.00  0.00           N  
ATOM   2283  H   GLY   170      75.500  97.789  89.703  1.00  0.00           H  
ATOM   2284  CA  GLY   170      77.596  97.455  89.440  1.00  0.00           C  
ATOM   2285  HA2 GLY   170      78.222  96.898  88.743  1.00  0.00           H  
ATOM   2286  HA3 GLY   170      77.765  98.494  89.158  1.00  0.00           H  
ATOM   2287  C   GLY   170      78.235  97.200  90.818  1.00  0.00           C  
ATOM   2288  O   GLY   170      77.480  97.271  91.748  1.00  0.00           O  
ATOM   2289  N   GLY   171      79.626  97.171  91.029  1.00  0.00           N  
ATOM   2290  H   GLY   171      79.962  97.067  91.976  1.00  0.00           H  
ATOM   2291  CA  GLY   171      80.640  97.257  89.989  1.00  0.00           C  
ATOM   2292  HA2 GLY   171      80.409  98.125  89.372  1.00  0.00           H  
ATOM   2293  HA3 GLY   171      81.595  97.534  90.434  1.00  0.00           H  
ATOM   2294  C   GLY   171      80.916  96.006  89.070  1.00  0.00           C  
ATOM   2295  O   GLY   171      80.262  94.970  89.098  1.00  0.00           O  
ATOM   2296  N   GLY   172      81.970  96.037  88.225  1.00  0.00           N  
ATOM   2297  H   GLY   172      82.215  95.132  87.849  1.00  0.00           H  
ATOM   2298  CA  GLY   172      82.949  97.070  87.951  1.00  0.00           C  
ATOM   2299  HA2 GLY   172      83.060  97.753  88.793  1.00  0.00           H  
ATOM   2300  HA3 GLY   172      83.781  96.428  87.664  1.00  0.00           H  
ATOM   2301  C   GLY   172      82.509  97.980  86.794  1.00  0.00           C  
ATOM   2302  O   GLY   172      81.402  98.575  86.750  1.00  0.00           O  
ATOM   2303  N   GLY   173      83.520  98.184  85.871  1.00  0.00           N  
ATOM   2304  H   GLY   173      84.425  97.744  85.955  1.00  0.00           H  
ATOM   2305  CA  GLY   173      83.313  99.081  84.679  1.00  0.00           C  
ATOM   2306  HA2 GLY   173      82.733  99.981  84.887  1.00  0.00           H  
ATOM   2307  HA3 GLY   173      84.283  99.316  84.241  1.00  0.00           H  
ATOM   2308  C   GLY   173      82.512  98.442  83.509  1.00  0.00           C  
ATOM   2309  O   GLY   173      82.171  97.296  83.623  1.00  0.00           O  
ATOM   2310  N   GLY   174      82.285  99.161  82.367  1.00  0.00           N  
ATOM   2311  H   GLY   174      81.984  98.598  81.585  1.00  0.00           H  
ATOM   2312  CA  GLY   174      82.670 100.620  82.320  1.00  0.00           C  
ATOM   2313  HA2 GLY   174      82.328 101.024  83.273  1.00  0.00           H  
ATOM   2314  HA3 GLY   174      83.752 100.744  82.293  1.00  0.00           H  
ATOM   2315  C   GLY   174      82.076 101.366  81.119  1.00  0.00           C  
ATOM   2316  O   GLY   174      81.329 100.818  80.312  1.00  0.00           O  
ATOM   2317  N   GLY   175      82.300 102.674  81.117  1.00  0.00           N  
ATOM   2318  H   GLY   175      82.967 103.094  81.748  1.00  0.00           H  
ATOM   2319  CA  GLY   175      81.682 103.598  80.121  1.00  0.00           C  
ATOM   2320  HA2 GLY   175      82.090 104.587  80.333  1.00  0.00           H  
ATOM   2321  HA3 GLY   175      81.964 103.161  79.163  1.00  0.00           H  
ATOM   2322  C   GLY   175      80.174 103.835  80.112  1.00  0.00           C  
ATOM   2323  O   GLY   175      79.538 103.095  80.829  1.00  0.00           O  
ATOM   2324  N   ASN   176      79.673 104.687  79.225  1.00  0.00           N  
ATOM   2325  H   ASN   176      80.281 105.327  78.734  1.00  0.00           H  
ATOM   2326  CA  ASN   176      78.240 105.104  78.991  1.00  0.00           C  
ATOM   2327  HA  ASN   176      77.731 104.299  78.461  1.00  0.00           H  
ATOM   2328  CB  ASN   176      77.525 105.387  80.292  1.00  0.00           C  
ATOM   2329  HB2 ASN   176      76.740 106.071  79.971  1.00  0.00           H  
ATOM   2330  HB3 ASN   176      77.075 104.456  80.636  1.00  0.00           H  
ATOM   2331  CG  ASN   176      78.421 106.102  81.240  1.00  0.00           C  
ATOM   2332  OD1 ASN   176      79.019 107.138  80.940  1.00  0.00           O  
ATOM   2333  ND2 ASN   176      78.613 105.646  82.444  1.00  0.00           N  
ATOM   2334 HD21 ASN   176      79.210 106.185  83.055  1.00  0.00           H  
ATOM   2335 HD22 ASN   176      78.027 104.883  82.751  1.00  0.00           H  
ATOM   2336  C   ASN   176      78.155 106.281  78.022  1.00  0.00           C  
ATOM   2337  O   ASN   176      79.208 106.722  77.543  1.00  0.00           O  
ATOM   2338  N   TYR   177      76.983 106.867  77.775  1.00  0.00           N  
ATOM   2339  H   TYR   177      76.188 106.375  78.158  1.00  0.00           H  
ATOM   2340  CA  TYR   177      76.632 107.934  76.775  1.00  0.00           C  
ATOM   2341  HA  TYR   177      77.434 108.663  76.889  1.00  0.00           H  
ATOM   2342  CB  TYR   177      76.696 107.381  75.318  1.00  0.00           C  
ATOM   2343  HB2 TYR   177      75.901 106.669  75.095  1.00  0.00           H  
ATOM   2344  HB3 TYR   177      76.548 108.220  74.638  1.00  0.00           H  
ATOM   2345  CG  TYR   177      77.946 106.652  74.900  1.00  0.00           C  
ATOM   2346  CD1 TYR   177      79.001 107.350  74.316  1.00  0.00           C  
ATOM   2347  HD1 TYR   177      78.929 108.427  74.308  1.00  0.00           H  
ATOM   2348  CE1 TYR   177      80.143 106.774  73.788  1.00  0.00           C  
ATOM   2349  HE1 TYR   177      80.975 107.318  73.364  1.00  0.00           H  
ATOM   2350  CZ  TYR   177      80.240 105.338  73.842  1.00  0.00           C  
ATOM   2351  OH  TYR   177      81.386 104.788  73.387  1.00  0.00           O  
ATOM   2352  HH  TYR   177      81.327 103.841  73.237  1.00  0.00           H  
ATOM   2353  CE2 TYR   177      79.144 104.561  74.293  1.00  0.00           C  
ATOM   2354  HE2 TYR   177      79.145 103.491  74.140  1.00  0.00           H  
ATOM   2355  CD2 TYR   177      77.990 105.251  74.910  1.00  0.00           C  
ATOM   2356  HD2 TYR   177      77.183 104.677  75.340  1.00  0.00           H  
ATOM   2357  C   TYR   177      75.265 108.490  77.179  1.00  0.00           C  
ATOM   2358  O   TYR   177      74.298 107.747  77.225  1.00  0.00           O  
ATOM   2359  N   GLY   178      75.157 109.804  77.514  1.00  0.00           N  
ATOM   2360  H   GLY   178      74.169 110.004  77.574  1.00  0.00           H  
ATOM   2361  CA  GLY   178      76.112 110.849  77.556  1.00  0.00           C  
ATOM   2362  HA2 GLY   178      75.707 111.682  78.131  1.00  0.00           H  
ATOM   2363  HA3 GLY   178      76.978 110.451  78.083  1.00  0.00           H  
ATOM   2364  C   GLY   178      76.613 111.410  76.198  1.00  0.00           C  
ATOM   2365  O   GLY   178      76.503 110.817  75.172  1.00  0.00           O  
ATOM   2366  N   GLN   179      77.281 112.536  76.310  1.00  0.00           N  
ATOM   2367  H   GLN   179      77.286 112.983  77.216  1.00  0.00           H  
ATOM   2368  CA  GLN   179      77.714 113.385  75.175  1.00  0.00           C  
ATOM   2369  HA  GLN   179      77.635 112.736  74.303  1.00  0.00           H  
ATOM   2370  CB  GLN   179      76.752 114.631  75.109  1.00  0.00           C  
ATOM   2371  HB2 GLN   179      76.742 115.036  76.121  1.00  0.00           H  
ATOM   2372  HB3 GLN   179      77.126 115.415  74.450  1.00  0.00           H  
ATOM   2373  CG  GLN   179      75.300 114.217  74.656  1.00  0.00           C  
ATOM   2374  HG2 GLN   179      74.815 113.563  75.381  1.00  0.00           H  
ATOM   2375  HG3 GLN   179      74.799 115.176  74.528  1.00  0.00           H  
ATOM   2376  CD  GLN   179      75.132 113.600  73.265  1.00  0.00           C  
ATOM   2377  OE1 GLN   179      75.825 114.036  72.359  1.00  0.00           O  
ATOM   2378  NE2 GLN   179      74.176 112.778  72.962  1.00  0.00           N  
ATOM   2379 HE21 GLN   179      73.661 112.340  73.712  1.00  0.00           H  
ATOM   2380 HE22 GLN   179      74.193 112.319  72.062  1.00  0.00           H  
ATOM   2381  C   GLN   179      79.176 113.814  75.329  1.00  0.00           C  
ATOM   2382  O   GLN   179      79.744 113.558  76.335  1.00  0.00           O  
ATOM   2383  N   ASP   180      79.914 114.375  74.369  1.00  0.00           N  
ATOM   2384  H   ASP   180      80.892 114.452  74.607  1.00  0.00           H  
ATOM   2385  CA  ASP   180      79.578 114.476  72.959  1.00  0.00           C  
ATOM   2386  HA  ASP   180      78.586 114.912  72.837  1.00  0.00           H  
ATOM   2387  CB  ASP   180      80.456 115.540  72.244  1.00  0.00           C  
ATOM   2388  HB2 ASP   180      80.479 116.387  72.929  1.00  0.00           H  
ATOM   2389  HB3 ASP   180      81.422 115.053  72.111  1.00  0.00           H  
ATOM   2390  CG  ASP   180      80.015 116.100  70.856  1.00  0.00           C  
ATOM   2391  OD1 ASP   180      80.934 116.297  70.046  1.00  0.00           O  
ATOM   2392  OD2 ASP   180      78.802 116.310  70.567  1.00  0.00           O  
ATOM   2393  C   ASP   180      79.476 113.095  72.226  1.00  0.00           C  
ATOM   2394  O   ASP   180      80.436 112.299  72.029  1.00  0.00           O  
ATOM   2395  N   GLN   181      78.368 112.903  71.563  1.00  0.00           N  
ATOM   2396  H   GLN   181      77.750 113.702  71.543  1.00  0.00           H  
ATOM   2397  CA  GLN   181      77.914 111.632  70.806  1.00  0.00           C  
ATOM   2398  HA  GLN   181      78.772 110.993  70.597  1.00  0.00           H  
ATOM   2399  CB  GLN   181      77.076 110.768  71.724  1.00  0.00           C  
ATOM   2400  HB2 GLN   181      77.611 110.452  72.620  1.00  0.00           H  
ATOM   2401  HB3 GLN   181      76.273 111.345  72.182  1.00  0.00           H  
ATOM   2402  CG  GLN   181      76.460 109.497  71.159  1.00  0.00           C  
ATOM   2403  HG2 GLN   181      75.914 108.884  71.875  1.00  0.00           H  
ATOM   2404  HG3 GLN   181      75.630 109.765  70.505  1.00  0.00           H  
ATOM   2405  CD  GLN   181      77.579 108.646  70.471  1.00  0.00           C  
ATOM   2406  OE1 GLN   181      78.663 108.489  71.034  1.00  0.00           O  
ATOM   2407  NE2 GLN   181      77.378 108.105  69.290  1.00  0.00           N  
ATOM   2408 HE21 GLN   181      76.421 108.178  68.975  1.00  0.00           H  
ATOM   2409 HE22 GLN   181      78.047 107.399  69.015  1.00  0.00           H  
ATOM   2410  C   GLN   181      77.118 111.947  69.541  1.00  0.00           C  
ATOM   2411  O   GLN   181      77.381 111.380  68.463  1.00  0.00           O  
ATOM   2412  N   SER   182      76.125 112.771  69.668  1.00  0.00           N  
ATOM   2413  H   SER   182      75.951 113.066  70.618  1.00  0.00           H  
ATOM   2414  CA  SER   182      74.983 112.914  68.751  1.00  0.00           C  
ATOM   2415  HA  SER   182      75.330 112.750  67.731  1.00  0.00           H  
ATOM   2416  CB  SER   182      74.050 111.756  69.031  1.00  0.00           C  
ATOM   2417  HB2 SER   182      73.222 111.956  68.350  1.00  0.00           H  
ATOM   2418  HB3 SER   182      74.645 110.890  68.745  1.00  0.00           H  
ATOM   2419  OG  SER   182      73.519 111.646  70.339  1.00  0.00           O  
ATOM   2420  HG  SER   182      72.740 111.085  70.359  1.00  0.00           H  
ATOM   2421  C   SER   182      74.144 114.203  68.784  1.00  0.00           C  
ATOM   2422  O   SER   182      74.091 114.783  69.862  1.00  0.00           O  
ATOM   2423  N   SER   183      73.432 114.611  67.722  1.00  0.00           N  
ATOM   2424  H   SER   183      73.017 115.527  67.813  1.00  0.00           H  
ATOM   2425  CA  SER   183      73.380 114.092  66.322  1.00  0.00           C  
ATOM   2426  HA  SER   183      73.262 113.012  66.406  1.00  0.00           H  
ATOM   2427  CB  SER   183      72.213 114.736  65.722  1.00  0.00           C  
ATOM   2428  HB2 SER   183      71.978 114.279  64.761  1.00  0.00           H  
ATOM   2429  HB3 SER   183      71.331 114.551  66.335  1.00  0.00           H  
ATOM   2430  OG  SER   183      72.367 116.166  65.668  1.00  0.00           O  
ATOM   2431  HG  SER   183      71.788 116.336  64.922  1.00  0.00           H  
ATOM   2432  C   SER   183      74.649 114.368  65.489  1.00  0.00           C  
ATOM   2433  O   SER   183      75.641 115.034  65.939  1.00  0.00           O  
ATOM   2434  N   MET   184      74.709 113.703  64.279  1.00  0.00           N  
ATOM   2435  H   MET   184      74.004 112.994  64.141  1.00  0.00           H  
ATOM   2436  CA  MET   184      75.724 113.707  63.223  1.00  0.00           C  
ATOM   2437  HA  MET   184      76.538 113.079  63.586  1.00  0.00           H  
ATOM   2438  CB  MET   184      75.280 113.078  61.923  1.00  0.00           C  
ATOM   2439  HB2 MET   184      75.015 112.031  62.067  1.00  0.00           H  
ATOM   2440  HB3 MET   184      74.396 113.605  61.564  1.00  0.00           H  
ATOM   2441  CG  MET   184      76.327 113.012  60.810  1.00  0.00           C  
ATOM   2442  HG2 MET   184      75.749 112.656  59.957  1.00  0.00           H  
ATOM   2443  HG3 MET   184      76.609 114.026  60.528  1.00  0.00           H  
ATOM   2444  SD  MET   184      77.692 111.839  61.057  1.00  0.00           S  
ATOM   2445  CE  MET   184      76.772 110.271  61.323  1.00  0.00           C  
ATOM   2446  HE1 MET   184      76.047 110.221  60.511  1.00  0.00           H  
ATOM   2447  HE2 MET   184      77.494 109.464  61.199  1.00  0.00           H  
ATOM   2448  HE3 MET   184      76.400 110.071  62.328  1.00  0.00           H  
ATOM   2449  C   MET   184      76.191 115.097  62.845  1.00  0.00           C  
ATOM   2450  O   MET   184      75.429 116.012  62.553  1.00  0.00           O  
ATOM   2451  N   SER   185      77.514 115.357  62.989  1.00  0.00           N  
ATOM   2452  H   SER   185      78.076 114.587  63.322  1.00  0.00           H  
ATOM   2453  CA  SER   185      78.121 116.673  63.025  1.00  0.00           C  
ATOM   2454  HA  SER   185      77.310 117.338  62.728  1.00  0.00           H  
ATOM   2455  CB  SER   185      78.619 117.094  64.444  1.00  0.00           C  
ATOM   2456  HB2 SER   185      78.832 118.163  64.447  1.00  0.00           H  
ATOM   2457  HB3 SER   185      77.803 116.905  65.142  1.00  0.00           H  
ATOM   2458  OG  SER   185      79.672 116.387  64.920  1.00  0.00           O  
ATOM   2459  HG  SER   185      79.286 115.630  65.367  1.00  0.00           H  
ATOM   2460  C   SER   185      79.323 116.846  62.017  1.00  0.00           C  
ATOM   2461  O   SER   185      80.148 115.894  61.910  1.00  0.00           O  
ATOM   2462  N   SER   186      79.496 118.034  61.446  1.00  0.00           N  
ATOM   2463  H   SER   186      78.853 118.765  61.713  1.00  0.00           H  
ATOM   2464  CA  SER   186      80.538 118.429  60.490  1.00  0.00           C  
ATOM   2465  HA  SER   186      80.381 117.813  59.605  1.00  0.00           H  
ATOM   2466  CB  SER   186      80.292 119.886  60.145  1.00  0.00           C  
ATOM   2467  HB2 SER   186      79.271 120.033  59.793  1.00  0.00           H  
ATOM   2468  HB3 SER   186      80.347 120.475  61.061  1.00  0.00           H  
ATOM   2469  OG  SER   186      81.316 120.396  59.257  1.00  0.00           O  
ATOM   2470  HG  SER   186      82.096 120.776  59.669  1.00  0.00           H  
ATOM   2471  C   SER   186      81.954 118.243  60.986  1.00  0.00           C  
ATOM   2472  O   SER   186      82.134 118.488  62.178  1.00  0.00           O  
ATOM   2473  N   GLY   187      83.053 117.948  60.264  1.00  0.00           N  
ATOM   2474  H   GLY   187      83.873 117.709  60.802  1.00  0.00           H  
ATOM   2475  CA  GLY   187      83.060 117.407  58.925  1.00  0.00           C  
ATOM   2476  HA2 GLY   187      83.027 116.319  58.980  1.00  0.00           H  
ATOM   2477  HA3 GLY   187      82.180 117.839  58.450  1.00  0.00           H  
ATOM   2478  C   GLY   187      84.311 117.766  58.148  1.00  0.00           C  
ATOM   2479  O   GLY   187      85.359 117.428  58.739  1.00  0.00           O  
ATOM   2480  N   GLY   188      84.106 118.379  57.001  1.00  0.00           N  
ATOM   2481  H   GLY   188      83.159 118.606  56.731  1.00  0.00           H  
ATOM   2482  CA  GLY   188      85.268 118.823  56.176  1.00  0.00           C  
ATOM   2483  HA2 GLY   188      84.831 119.415  55.372  1.00  0.00           H  
ATOM   2484  HA3 GLY   188      85.881 119.457  56.816  1.00  0.00           H  
ATOM   2485  C   GLY   188      86.146 117.776  55.456  1.00  0.00           C  
ATOM   2486  O   GLY   188      85.878 116.564  55.536  1.00  0.00           O  
ATOM   2487  N   GLY   189      87.321 118.130  54.946  1.00  0.00           N  
ATOM   2488  H   GLY   189      87.768 117.292  54.602  1.00  0.00           H  
ATOM   2489  CA  GLY   189      87.832 119.394  54.647  1.00  0.00           C  
ATOM   2490  HA2 GLY   189      88.325 119.445  53.676  1.00  0.00           H  
ATOM   2491  HA3 GLY   189      86.976 120.064  54.578  1.00  0.00           H  
ATOM   2492  C   GLY   189      88.801 119.931  55.667  1.00  0.00           C  
ATOM   2493  O   GLY   189      88.446 119.974  56.830  1.00  0.00           O  
ATOM   2494  N   SER   190      89.852 120.615  55.276  1.00  0.00           N  
ATOM   2495  H   SER   190      89.941 120.686  54.273  1.00  0.00           H  
ATOM   2496  CA  SER   190      90.914 121.171  56.155  1.00  0.00           C  
ATOM   2497  HA  SER   190      91.542 120.291  56.295  1.00  0.00           H  
ATOM   2498  CB  SER   190      91.693 122.140  55.279  1.00  0.00           C  
ATOM   2499  HB2 SER   190      90.962 122.649  54.652  1.00  0.00           H  
ATOM   2500  HB3 SER   190      92.119 122.973  55.839  1.00  0.00           H  
ATOM   2501  OG  SER   190      92.746 121.551  54.521  1.00  0.00           O  
ATOM   2502  HG  SER   190      93.587 121.819  54.898  1.00  0.00           H  
ATOM   2503  C   SER   190      90.364 121.920  57.386  1.00  0.00           C  
ATOM   2504  O   SER   190      89.421 122.749  57.264  1.00  0.00           O  
ATOM   2505  N   GLY   191      90.941 121.798  58.574  1.00  0.00           N  
ATOM   2506  H   GLY   191      90.627 122.537  59.188  1.00  0.00           H  
ATOM   2507  CA  GLY   191      92.134 121.070  59.049  1.00  0.00           C  
ATOM   2508  HA2 GLY   191      92.167 120.881  60.122  1.00  0.00           H  
ATOM   2509  HA3 GLY   191      92.131 120.105  58.541  1.00  0.00           H  
ATOM   2510  C   GLY   191      93.432 121.779  58.591  1.00  0.00           C  
ATOM   2511  O   GLY   191      93.416 122.975  58.241  1.00  0.00           O  
ATOM   2512  N   GLY   192      94.524 121.023  58.515  1.00  0.00           N  
ATOM   2513  H   GLY   192      94.389 120.061  58.792  1.00  0.00           H  
ATOM   2514  CA  GLY   192      95.827 121.553  58.107  1.00  0.00           C  
ATOM   2515  HA2 GLY   192      96.082 122.426  58.707  1.00  0.00           H  
ATOM   2516  HA3 GLY   192      96.580 120.784  58.281  1.00  0.00           H  
ATOM   2517  C   GLY   192      95.895 122.074  56.669  1.00  0.00           C  
ATOM   2518  O   GLY   192      95.051 121.704  55.857  1.00  0.00           O  
ATOM   2519  N   GLY   193      96.901 122.958  56.399  1.00  0.00           N  
ATOM   2520  H   GLY   193      97.552 123.200  57.133  1.00  0.00           H  
ATOM   2521  CA  GLY   193      97.101 123.623  55.113  1.00  0.00           C  
ATOM   2522  HA2 GLY   193      98.024 124.203  55.096  1.00  0.00           H  
ATOM   2523  HA3 GLY   193      97.220 122.877  54.328  1.00  0.00           H  
ATOM   2524  C   GLY   193      96.028 124.581  54.663  1.00  0.00           C  
ATOM   2525  O   GLY   193      95.054 124.828  55.419  1.00  0.00           O  
ATOM   2526  N   TYR   194      96.136 125.202  53.483  1.00  0.00           N  
ATOM   2527  H   TYR   194      96.889 124.959  52.855  1.00  0.00           H  
ATOM   2528  CA  TYR   194      95.290 126.223  52.974  1.00  0.00           C  
ATOM   2529  HA  TYR   194      95.018 126.926  53.762  1.00  0.00           H  
ATOM   2530  CB  TYR   194      95.994 127.189  51.996  1.00  0.00           C  
ATOM   2531  HB2 TYR   194      96.051 126.647  51.052  1.00  0.00           H  
ATOM   2532  HB3 TYR   194      95.252 127.978  51.875  1.00  0.00           H  
ATOM   2533  CG  TYR   194      97.298 127.781  52.523  1.00  0.00           C  
ATOM   2534  CD1 TYR   194      97.219 129.053  53.077  1.00  0.00           C  
ATOM   2535  HD1 TYR   194      96.269 129.559  53.165  1.00  0.00           H  
ATOM   2536  CE1 TYR   194      98.351 129.727  53.627  1.00  0.00           C  
ATOM   2537  HE1 TYR   194      98.259 130.750  53.959  1.00  0.00           H  
ATOM   2538  CZ  TYR   194      99.595 129.042  53.533  1.00  0.00           C  
ATOM   2539  OH  TYR   194     100.717 129.647  53.951  1.00  0.00           O  
ATOM   2540  HH  TYR   194     100.545 130.538  54.264  1.00  0.00           H  
ATOM   2541  CE2 TYR   194      99.712 127.793  52.922  1.00  0.00           C  
ATOM   2542  HE2 TYR   194     100.620 127.209  52.895  1.00  0.00           H  
ATOM   2543  CD2 TYR   194      98.547 127.183  52.492  1.00  0.00           C  
ATOM   2544  HD2 TYR   194      98.557 126.224  51.995  1.00  0.00           H  
ATOM   2545  C   TYR   194      94.003 125.719  52.411  1.00  0.00           C  
ATOM   2546  O   TYR   194      93.816 125.337  51.209  1.00  0.00           O  
ATOM   2547  N   GLY   195      92.859 125.735  53.189  1.00  0.00           N  
ATOM   2548  H   GLY   195      92.008 125.399  52.761  1.00  0.00           H  
ATOM   2549  CA  GLY   195      92.713 126.395  54.526  1.00  0.00           C  
ATOM   2550  HA2 GLY   195      93.661 126.433  55.062  1.00  0.00           H  
ATOM   2551  HA3 GLY   195      92.490 127.454  54.396  1.00  0.00           H  
ATOM   2552  C   GLY   195      91.546 125.804  55.410  1.00  0.00           C  
ATOM   2553  O   GLY   195      90.646 125.179  54.778  1.00  0.00           O  
ATOM   2554  N   ASN   196      91.491 126.184  56.708  1.00  0.00           N  
ATOM   2555  H   ASN   196      92.308 126.637  57.091  1.00  0.00           H  
ATOM   2556  CA  ASN   196      90.415 126.019  57.694  1.00  0.00           C  
ATOM   2557  HA  ASN   196      90.542 124.994  58.042  1.00  0.00           H  
ATOM   2558  CB  ASN   196      90.670 126.851  58.936  1.00  0.00           C  
ATOM   2559  HB2 ASN   196      91.710 126.723  59.235  1.00  0.00           H  
ATOM   2560  HB3 ASN   196      90.475 127.874  58.615  1.00  0.00           H  
ATOM   2561  CG  ASN   196      89.747 126.641  60.162  1.00  0.00           C  
ATOM   2562  OD1 ASN   196      88.853 125.735  60.205  1.00  0.00           O  
ATOM   2563  ND2 ASN   196      90.040 127.281  61.276  1.00  0.00           N  
ATOM   2564 HD21 ASN   196      89.488 127.180  62.115  1.00  0.00           H  
ATOM   2565 HD22 ASN   196      90.807 127.938  61.265  1.00  0.00           H  
ATOM   2566  C   ASN   196      88.985 126.317  57.163  1.00  0.00           C  
ATOM   2567  O   ASN   196      88.733 127.379  56.627  1.00  0.00           O  
ATOM   2568  N   GLN   197      88.117 125.317  57.272  1.00  0.00           N  
ATOM   2569  H   GLN   197      88.534 124.474  57.641  1.00  0.00           H  
ATOM   2570  CA  GLN   197      86.709 125.302  56.856  1.00  0.00           C  
ATOM   2571  HA  GLN   197      86.633 125.697  55.843  1.00  0.00           H  
ATOM   2572  CB  GLN   197      86.208 123.792  56.808  1.00  0.00           C  
ATOM   2573  HB2 GLN   197      86.456 123.310  57.753  1.00  0.00           H  
ATOM   2574  HB3 GLN   197      85.118 123.798  56.801  1.00  0.00           H  
ATOM   2575  CG  GLN   197      86.794 123.150  55.555  1.00  0.00           C  
ATOM   2576  HG2 GLN   197      87.868 123.327  55.496  1.00  0.00           H  
ATOM   2577  HG3 GLN   197      86.748 122.064  55.641  1.00  0.00           H  
ATOM   2578  CD  GLN   197      86.112 123.639  54.243  1.00  0.00           C  
ATOM   2579  OE1 GLN   197      86.534 124.563  53.644  1.00  0.00           O  
ATOM   2580  NE2 GLN   197      85.131 122.949  53.688  1.00  0.00           N  
ATOM   2581 HE21 GLN   197      84.674 122.244  54.250  1.00  0.00           H  
ATOM   2582 HE22 GLN   197      84.609 123.445  52.980  1.00  0.00           H  
ATOM   2583  C   GLN   197      85.708 126.028  57.697  1.00  0.00           C  
ATOM   2584  O   GLN   197      84.635 126.298  57.180  1.00  0.00           O  
ATOM   2585  N   ASP   198      86.162 126.316  58.886  1.00  0.00           N  
ATOM   2586  H   ASP   198      87.052 125.969  59.213  1.00  0.00           H  
ATOM   2587  CA  ASP   198      85.350 126.950  59.915  1.00  0.00           C  
ATOM   2588  HA  ASP   198      84.407 126.445  60.125  1.00  0.00           H  
ATOM   2589  CB  ASP   198      86.114 127.013  61.234  1.00  0.00           C  
ATOM   2590  HB2 ASP   198      87.106 127.439  61.081  1.00  0.00           H  
ATOM   2591  HB3 ASP   198      85.493 127.621  61.892  1.00  0.00           H  
ATOM   2592  CG  ASP   198      86.282 125.675  62.075  1.00  0.00           C  
ATOM   2593  OD1 ASP   198      86.894 125.775  63.147  1.00  0.00           O  
ATOM   2594  OD2 ASP   198      85.864 124.585  61.726  1.00  0.00           O  
ATOM   2595  C   ASP   198      84.937 128.357  59.456  1.00  0.00           C  
ATOM   2596  O   ASP   198      85.764 129.060  58.950  1.00  0.00           O  
ATOM   2597  N   GLN   199      83.713 128.822  59.691  1.00  0.00           N  
ATOM   2598  H   GLN   199      83.045 128.213  60.141  1.00  0.00           H  
ATOM   2599  CA  GLN   199      83.260 130.146  59.154  1.00  0.00           C  
ATOM   2600  HA  GLN   199      83.320 130.143  58.065  1.00  0.00           H  
ATOM   2601  CB  GLN   199      81.835 130.414  59.584  1.00  0.00           C  
ATOM   2602  HB2 GLN   199      81.761 130.443  60.671  1.00  0.00           H  
ATOM   2603  HB3 GLN   199      81.692 131.365  59.071  1.00  0.00           H  
ATOM   2604  CG  GLN   199      80.814 129.389  59.005  1.00  0.00           C  
ATOM   2605  HG2 GLN   199      81.050 129.141  57.970  1.00  0.00           H  
ATOM   2606  HG3 GLN   199      80.820 128.469  59.589  1.00  0.00           H  
ATOM   2607  CD  GLN   199      79.380 129.942  58.911  1.00  0.00           C  
ATOM   2608  OE1 GLN   199      78.697 130.127  57.941  1.00  0.00           O  
ATOM   2609  NE2 GLN   199      78.789 130.103  60.073  1.00  0.00           N  
ATOM   2610 HE21 GLN   199      79.306 130.087  60.940  1.00  0.00           H  
ATOM   2611 HE22 GLN   199      77.804 130.302  60.179  1.00  0.00           H  
ATOM   2612  C   GLN   199      84.067 131.399  59.577  1.00  0.00           C  
ATOM   2613  O   GLN   199      84.534 131.454  60.720  1.00  0.00           O  
ATOM   2614  N   SER   200      84.383 132.375  58.756  1.00  0.00           N  
ATOM   2615  H   SER   200      85.148 132.983  59.010  1.00  0.00           H  
ATOM   2616  CA  SER   200      83.758 132.596  57.448  1.00  0.00           C  
ATOM   2617  HA  SER   200      82.697 132.365  57.347  1.00  0.00           H  
ATOM   2618  CB  SER   200      83.686 134.189  57.229  1.00  0.00           C  
ATOM   2619  HB2 SER   200      84.577 134.665  57.638  1.00  0.00           H  
ATOM   2620  HB3 SER   200      83.633 134.527  56.194  1.00  0.00           H  
ATOM   2621  OG  SER   200      82.453 134.612  57.899  1.00  0.00           O  
ATOM   2622  HG  SER   200      82.644 134.943  58.780  1.00  0.00           H  
ATOM   2623  C   SER   200      84.461 131.984  56.217  1.00  0.00           C  
ATOM   2624  O   SER   200      84.026 132.291  55.099  1.00  0.00           O  
ATOM   2625  N   GLY   201      85.421 131.062  56.341  1.00  0.00           N  
ATOM   2626  H   GLY   201      85.680 130.682  57.241  1.00  0.00           H  
ATOM   2627  CA  GLY   201      85.931 130.359  55.149  1.00  0.00           C  
ATOM   2628  HA2 GLY   201      85.938 130.996  54.265  1.00  0.00           H  
ATOM   2629  HA3 GLY   201      86.913 129.981  55.432  1.00  0.00           H  
ATOM   2630  C   GLY   201      85.161 129.061  54.728  1.00  0.00           C  
ATOM   2631  O   GLY   201      84.023 128.882  55.151  1.00  0.00           O  
ATOM   2632  N   GLY   202      85.809 128.079  54.101  1.00  0.00           N  
ATOM   2633  H   GLY   202      85.226 127.303  53.819  1.00  0.00           H  
ATOM   2634  CA  GLY   202      87.177 127.869  53.657  1.00  0.00           C  
ATOM   2635  HA2 GLY   202      87.639 128.854  53.728  1.00  0.00           H  
ATOM   2636  HA3 GLY   202      87.684 127.075  54.206  1.00  0.00           H  
ATOM   2637  C   GLY   202      87.221 127.400  52.231  1.00  0.00           C  
ATOM   2638  O   GLY   202      86.185 127.044  51.581  1.00  0.00           O  
ATOM   2639  N   GLY   203      88.397 127.192  51.675  1.00  0.00           N  
ATOM   2640  H   GLY   203      88.377 126.895  50.710  1.00  0.00           H  
ATOM   2641  CA  GLY   203      89.650 127.427  52.339  1.00  0.00           C  
ATOM   2642  HA2 GLY   203      89.663 127.248  53.414  1.00  0.00           H  
ATOM   2643  HA3 GLY   203      90.406 126.753  51.935  1.00  0.00           H  
ATOM   2644  C   GLY   203      90.056 128.919  52.059  1.00  0.00           C  
ATOM   2645  O   GLY   203      89.221 129.825  52.024  1.00  0.00           O  
ATOM   2646  N   GLY   204      91.313 129.125  51.741  1.00  0.00           N  
ATOM   2647  H   GLY   204      91.931 128.336  51.619  1.00  0.00           H  
ATOM   2648  CA  GLY   204      92.026 130.365  51.967  1.00  0.00           C  
ATOM   2649  HA2 GLY   204      93.023 130.196  51.562  1.00  0.00           H  
ATOM   2650  HA3 GLY   204      91.587 131.124  51.320  1.00  0.00           H  
ATOM   2651  C   GLY   204      92.019 130.847  53.423  1.00  0.00           C  
ATOM   2652  O   GLY   204      91.989 130.031  54.428  1.00  0.00           O  
ATOM   2653  N   SER   205      92.087 132.145  53.654  1.00  0.00           N  
ATOM   2654  H   SER   205      91.985 132.276  54.651  1.00  0.00           H  
ATOM   2655  CA  SER   205      92.560 133.212  52.754  1.00  0.00           C  
ATOM   2656  HA  SER   205      91.793 133.366  51.995  1.00  0.00           H  
ATOM   2657  CB  SER   205      92.777 134.561  53.595  1.00  0.00           C  
ATOM   2658  HB2 SER   205      93.677 134.505  54.207  1.00  0.00           H  
ATOM   2659  HB3 SER   205      92.890 135.396  52.903  1.00  0.00           H  
ATOM   2660  OG  SER   205      91.639 134.867  54.374  1.00  0.00           O  
ATOM   2661  HG  SER   205      91.950 134.698  55.266  1.00  0.00           H  
ATOM   2662  C   SER   205      93.961 132.829  52.079  1.00  0.00           C  
ATOM   2663  O   SER   205      94.840 132.252  52.775  1.00  0.00           O  
ATOM   2664  N   GLY   206      94.211 133.174  50.842  1.00  0.00           N  
ATOM   2665  H   GLY   206      93.416 133.484  50.301  1.00  0.00           H  
ATOM   2666  CA  GLY   206      95.429 132.852  50.152  1.00  0.00           C  
ATOM   2667  HA2 GLY   206      95.471 131.799  49.873  1.00  0.00           H  
ATOM   2668  HA3 GLY   206      95.271 133.279  49.162  1.00  0.00           H  
ATOM   2669  C   GLY   206      96.719 133.486  50.773  1.00  0.00           C  
ATOM   2670  O   GLY   206      96.826 134.654  51.255  1.00  0.00           O  
ATOM   2671  N   GLY   207      97.868 132.838  50.693  1.00  0.00           N  
ATOM   2672  H   GLY   207      98.690 133.305  51.050  1.00  0.00           H  
ATOM   2673  CA  GLY   207      97.969 131.489  50.148  1.00  0.00           C  
ATOM   2674  HA2 GLY   207      97.614 130.750  50.866  1.00  0.00           H  
ATOM   2675  HA3 GLY   207      97.265 131.498  49.316  1.00  0.00           H  
ATOM   2676  C   GLY   207      99.376 131.090  49.821  1.00  0.00           C  
ATOM   2677  O   GLY   207     100.254 131.887  50.162  1.00  0.00           O  
ATOM   2678  N   TYR   208      99.526 129.895  49.160  1.00  0.00           N  
ATOM   2679  H   TYR   208      98.728 129.396  48.793  1.00  0.00           H  
ATOM   2680  CA  TYR   208     100.892 129.479  48.819  1.00  0.00           C  
ATOM   2681  HA  TYR   208     101.501 129.640  49.709  1.00  0.00           H  
ATOM   2682  CB  TYR   208     100.919 127.979  48.435  1.00  0.00           C  
ATOM   2683  HB2 TYR   208     100.586 127.326  49.242  1.00  0.00           H  
ATOM   2684  HB3 TYR   208     100.230 127.906  47.594  1.00  0.00           H  
ATOM   2685  CG  TYR   208     102.264 127.408  48.042  1.00  0.00           C  
ATOM   2686  CD1 TYR   208     103.242 127.136  49.033  1.00  0.00           C  
ATOM   2687  HD1 TYR   208     103.088 127.299  50.090  1.00  0.00           H  
ATOM   2688  CE1 TYR   208     104.461 126.509  48.634  1.00  0.00           C  
ATOM   2689  HE1 TYR   208     105.168 126.313  49.427  1.00  0.00           H  
ATOM   2690  CZ  TYR   208     104.681 126.120  47.276  1.00  0.00           C  
ATOM   2691  OH  TYR   208     105.853 125.453  46.937  1.00  0.00           O  
ATOM   2692  HH  TYR   208     106.140 124.794  47.574  1.00  0.00           H  
ATOM   2693  CE2 TYR   208     103.771 126.538  46.273  1.00  0.00           C  
ATOM   2694  HE2 TYR   208     104.006 126.276  45.252  1.00  0.00           H  
ATOM   2695  CD2 TYR   208     102.589 127.182  46.651  1.00  0.00           C  
ATOM   2696  HD2 TYR   208     101.796 127.502  45.992  1.00  0.00           H  
ATOM   2697  C   TYR   208     101.452 130.353  47.660  1.00  0.00           C  
ATOM   2698  O   TYR   208     100.661 130.681  46.768  1.00  0.00           O  
ATOM   2699  N   GLY   209     102.631 130.877  47.758  1.00  0.00           N  
ATOM   2700  H   GLY   209     103.211 130.406  48.439  1.00  0.00           H  
ATOM   2701  CA  GLY   209     103.264 131.830  46.843  1.00  0.00           C  
ATOM   2702  HA2 GLY   209     102.498 132.525  46.497  1.00  0.00           H  
ATOM   2703  HA3 GLY   209     104.078 132.344  47.353  1.00  0.00           H  
ATOM   2704  C   GLY   209     103.842 131.214  45.565  1.00  0.00           C  
ATOM   2705  O   GLY   209     103.547 130.058  45.248  1.00  0.00           O  
ATOM   2706  N   GLN   210     104.482 131.936  44.706  1.00  0.00           N  
ATOM   2707  H   GLN   210     104.721 131.549  43.804  1.00  0.00           H  
ATOM   2708  CA  GLN   210     104.913 133.342  44.770  1.00  0.00           C  
ATOM   2709  HA  GLN   210     105.489 133.522  43.862  1.00  0.00           H  
ATOM   2710  CB  GLN   210     103.787 134.346  44.749  1.00  0.00           C  
ATOM   2711  HB2 GLN   210     103.224 134.374  45.682  1.00  0.00           H  
ATOM   2712  HB3 GLN   210     104.195 135.339  44.561  1.00  0.00           H  
ATOM   2713  CG  GLN   210     102.822 134.244  43.595  1.00  0.00           C  
ATOM   2714  HG2 GLN   210     102.425 133.232  43.679  1.00  0.00           H  
ATOM   2715  HG3 GLN   210     102.033 134.979  43.752  1.00  0.00           H  
ATOM   2716  CD  GLN   210     103.454 134.475  42.250  1.00  0.00           C  
ATOM   2717  OE1 GLN   210     104.434 135.147  42.099  1.00  0.00           O  
ATOM   2718  NE2 GLN   210     102.997 133.913  41.187  1.00  0.00           N  
ATOM   2719 HE21 GLN   210     103.483 134.022  40.309  1.00  0.00           H  
ATOM   2720 HE22 GLN   210     102.191 133.316  41.304  1.00  0.00           H  
ATOM   2721  C   GLN   210     105.936 133.481  45.931  1.00  0.00           C  
ATOM   2722  O   GLN   210     105.938 134.324  46.803  1.00  0.00           O  
ATOM   2723  N   GLN   211     106.767 132.475  45.961  1.00  0.00           N  
ATOM   2724  H   GLN   211     106.624 131.741  45.281  1.00  0.00           H  
ATOM   2725  CA  GLN   211     108.059 132.480  46.579  1.00  0.00           C  
ATOM   2726  HA  GLN   211     107.859 132.722  47.622  1.00  0.00           H  
ATOM   2727  CB  GLN   211     108.771 131.110  46.682  1.00  0.00           C  
ATOM   2728  HB2 GLN   211     109.104 130.729  45.716  1.00  0.00           H  
ATOM   2729  HB3 GLN   211     109.678 131.290  47.260  1.00  0.00           H  
ATOM   2730  CG  GLN   211     107.903 130.090  47.414  1.00  0.00           C  
ATOM   2731  HG2 GLN   211     108.528 129.225  47.640  1.00  0.00           H  
ATOM   2732  HG3 GLN   211     107.598 130.605  48.325  1.00  0.00           H  
ATOM   2733  CD  GLN   211     106.686 129.581  46.623  1.00  0.00           C  
ATOM   2734  OE1 GLN   211     106.721 129.374  45.388  1.00  0.00           O  
ATOM   2735  NE2 GLN   211     105.599 129.323  47.289  1.00  0.00           N  
ATOM   2736 HE21 GLN   211     105.686 129.522  48.275  1.00  0.00           H  
ATOM   2737 HE22 GLN   211     104.746 129.132  46.783  1.00  0.00           H  
ATOM   2738  C   GLN   211     108.995 133.464  45.890  1.00  0.00           C  
ATOM   2739  O   GLN   211     109.365 133.201  44.738  1.00  0.00           O  
ATOM   2740  N   ASP   212     109.601 134.412  46.635  1.00  0.00           N  
ATOM   2741  H   ASP   212     109.185 134.551  47.544  1.00  0.00           H  
ATOM   2742  CA  ASP   212     110.501 135.446  46.078  1.00  0.00           C  
ATOM   2743  HA  ASP   212     111.200 134.971  45.389  1.00  0.00           H  
ATOM   2744  CB  ASP   212     109.646 136.478  45.328  1.00  0.00           C  
ATOM   2745  HB2 ASP   212     108.898 135.955  44.732  1.00  0.00           H  
ATOM   2746  HB3 ASP   212     109.047 136.923  46.122  1.00  0.00           H  
ATOM   2747  CG  ASP   212     110.321 137.538  44.417  1.00  0.00           C  
ATOM   2748  OD1 ASP   212     109.548 138.176  43.612  1.00  0.00           O  
ATOM   2749  OD2 ASP   212     111.568 137.661  44.509  1.00  0.00           O  
ATOM   2750  C   ASP   212     111.409 135.952  47.169  1.00  0.00           C  
ATOM   2751  O   ASP   212     110.995 136.900  47.852  1.00  0.00           O  
ATOM   2752  N   ARG   213     112.505 135.293  47.483  1.00  0.00           N  
ATOM   2753  H   ARG   213     112.674 134.466  46.928  1.00  0.00           H  
ATOM   2754  CA  ARG   213     113.354 135.557  48.681  1.00  0.00           C  
ATOM   2755  HA  ARG   213     113.420 136.621  48.907  1.00  0.00           H  
ATOM   2756  CB  ARG   213     112.693 134.808  49.934  1.00  0.00           C  
ATOM   2757  HB2 ARG   213     112.356 133.830  49.590  1.00  0.00           H  
ATOM   2758  HB3 ARG   213     113.422 134.636  50.726  1.00  0.00           H  
ATOM   2759  CG  ARG   213     111.561 135.513  50.677  1.00  0.00           C  
ATOM   2760  HG2 ARG   213     110.708 135.543  49.998  1.00  0.00           H  
ATOM   2761  HG3 ARG   213     111.425 134.822  51.508  1.00  0.00           H  
ATOM   2762  CD  ARG   213     111.829 136.937  51.126  1.00  0.00           C  
ATOM   2763  HD2 ARG   213     112.871 137.102  51.400  1.00  0.00           H  
ATOM   2764  HD3 ARG   213     111.599 137.563  50.264  1.00  0.00           H  
ATOM   2765  NE  ARG   213     110.816 137.394  52.139  1.00  0.00           N  
ATOM   2766  HE  ARG   213     110.068 137.983  51.803  1.00  0.00           H  
ATOM   2767  CZ  ARG   213     110.727 137.152  53.397  1.00  0.00           C  
ATOM   2768  NH1 ARG   213     111.613 136.488  54.085  1.00  0.00           N  
ATOM   2769 HH11 ARG   213     111.592 136.495  55.095  1.00  0.00           H  
ATOM   2770 HH12 ARG   213     112.478 136.138  53.699  1.00  0.00           H  
ATOM   2771  NH2 ARG   213     109.734 137.649  54.119  1.00  0.00           N  
ATOM   2772 HH21 ARG   213     109.768 137.563  55.125  1.00  0.00           H  
ATOM   2773 HH22 ARG   213     109.151 138.369  53.716  1.00  0.00           H  
ATOM   2774  C   ARG   213     114.760 134.959  48.514  1.00  0.00           C  
ATOM   2775  O   ARG   213     114.853 133.803  48.193  1.00  0.00           O  
ATOM   2776  N   GLY   214     115.873 135.676  48.767  1.00  0.00           N  
ATOM   2777  H   GLY   214     116.691 135.085  48.820  1.00  0.00           H  
ATOM   2778  CA  GLY   214     116.056 137.063  49.183  1.00  0.00           C  
ATOM   2779  HA2 GLY   214     117.096 137.386  49.231  1.00  0.00           H  
ATOM   2780  HA3 GLY   214     115.422 137.662  48.529  1.00  0.00           H  
ATOM   2781  C   GLY   214     115.457 137.442  50.578  1.00  0.00           C  
ATOM   2782  O   GLY   214     115.239 138.649  50.853  1.00  0.00           O  
ATOM   2783  OXT GLY   214     115.269 136.674  51.491  1.00  0.00           O  
TER    2784      GLY   214 
END   
