# Supplementary material for: Visualization of oligomerization, clustering, and density transition of intrinsically disordered proteins
Source: Natl Sci Rev. 2026 Feb 14;13(7):nwag107. doi: 10.1093/nsr/nwag107 (PMC13114874; doi:10.1093/nsr/nwag107)
Supplement: nwag107_Supplemental_Files [file nwag107_supplemental_files.zip › SI-MD-Structures/MD-Sturctures/frame129.pdb]

CRYST1  135.060  149.219  136.823  90.00  90.00  90.00               1
ATOM      1  N   MET     1      31.872  66.815  86.876  1.00  0.00           N  
ATOM      2  H1  MET     1      31.190  66.918  87.614  1.00  0.00           H  
ATOM      3  H2  MET     1      31.441  66.866  85.964  1.00  0.00           H  
ATOM      4  H3  MET     1      32.426  65.985  87.034  1.00  0.00           H  
ATOM      5  CA  MET     1      32.902  67.887  87.033  1.00  0.00           C  
ATOM      6  HA  MET     1      32.976  68.090  88.101  1.00  0.00           H  
ATOM      7  CB  MET     1      34.231  67.407  86.568  1.00  0.00           C  
ATOM      8  HB2 MET     1      34.103  67.243  85.498  1.00  0.00           H  
ATOM      9  HB3 MET     1      34.930  68.219  86.769  1.00  0.00           H  
ATOM     10  CG  MET     1      34.825  66.181  87.218  1.00  0.00           C  
ATOM     11  HG2 MET     1      34.904  66.189  88.306  1.00  0.00           H  
ATOM     12  HG3 MET     1      34.051  65.417  87.140  1.00  0.00           H  
ATOM     13  SD  MET     1      36.434  65.518  86.502  1.00  0.00           S  
ATOM     14  CE  MET     1      36.792  64.149  87.717  1.00  0.00           C  
ATOM     15  HE1 MET     1      37.747  63.665  87.512  1.00  0.00           H  
ATOM     16  HE2 MET     1      36.832  64.598  88.710  1.00  0.00           H  
ATOM     17  HE3 MET     1      35.930  63.498  87.572  1.00  0.00           H  
ATOM     18  C   MET     1      32.401  69.117  86.243  1.00  0.00           C  
ATOM     19  O   MET     1      31.987  69.017  85.107  1.00  0.00           O  
ATOM     20  N   ALA     2      32.236  70.271  86.882  1.00  0.00           N  
ATOM     21  H   ALA     2      31.858  71.015  86.313  1.00  0.00           H  
ATOM     22  CA  ALA     2      32.672  70.760  88.210  1.00  0.00           C  
ATOM     23  HA  ALA     2      32.192  71.737  88.262  1.00  0.00           H  
ATOM     24  CB  ALA     2      32.051  70.076  89.426  1.00  0.00           C  
ATOM     25  HB1 ALA     2      32.355  69.049  89.627  1.00  0.00           H  
ATOM     26  HB2 ALA     2      32.372  70.645  90.298  1.00  0.00           H  
ATOM     27  HB3 ALA     2      30.970  70.208  89.381  1.00  0.00           H  
ATOM     28  C   ALA     2      34.199  70.962  88.221  1.00  0.00           C  
ATOM     29  O   ALA     2      34.892  70.225  88.921  1.00  0.00           O  
ATOM     30  N   SER     3      34.800  71.716  87.298  1.00  0.00           N  
ATOM     31  H   SER     3      35.744  71.432  87.077  1.00  0.00           H  
ATOM     32  CA  SER     3      34.314  72.403  86.064  1.00  0.00           C  
ATOM     33  HA  SER     3      33.243  72.605  86.086  1.00  0.00           H  
ATOM     34  CB  SER     3      35.047  73.774  85.959  1.00  0.00           C  
ATOM     35  HB2 SER     3      34.785  74.339  86.853  1.00  0.00           H  
ATOM     36  HB3 SER     3      36.119  73.588  85.890  1.00  0.00           H  
ATOM     37  OG  SER     3      34.621  74.660  84.940  1.00  0.00           O  
ATOM     38  HG  SER     3      34.709  75.569  85.237  1.00  0.00           H  
ATOM     39  C   SER     3      34.642  71.465  84.870  1.00  0.00           C  
ATOM     40  O   SER     3      35.072  70.346  85.064  1.00  0.00           O  
ATOM     41  N   ASN     4      34.422  71.974  83.655  1.00  0.00           N  
ATOM     42  H   ASN     4      33.887  72.830  83.698  1.00  0.00           H  
ATOM     43  CA  ASN     4      34.502  71.348  82.358  1.00  0.00           C  
ATOM     44  HA  ASN     4      35.481  70.901  82.185  1.00  0.00           H  
ATOM     45  CB  ASN     4      33.436  70.236  82.216  1.00  0.00           C  
ATOM     46  HB2 ASN     4      33.548  69.888  81.189  1.00  0.00           H  
ATOM     47  HB3 ASN     4      33.684  69.379  82.843  1.00  0.00           H  
ATOM     48  CG  ASN     4      31.937  70.605  82.448  1.00  0.00           C  
ATOM     49  OD1 ASN     4      31.606  71.584  83.042  1.00  0.00           O  
ATOM     50  ND2 ASN     4      31.019  69.884  81.845  1.00  0.00           N  
ATOM     51 HD21 ASN     4      30.071  70.232  81.825  1.00  0.00           H  
ATOM     52 HD22 ASN     4      31.286  69.065  81.318  1.00  0.00           H  
ATOM     53  C   ASN     4      34.383  72.526  81.258  1.00  0.00           C  
ATOM     54  O   ASN     4      33.425  72.632  80.485  1.00  0.00           O  
ATOM     55  N   ASP     5      35.397  73.417  81.226  1.00  0.00           N  
ATOM     56  H   ASP     5      35.225  74.128  80.529  1.00  0.00           H  
ATOM     57  CA  ASP     5      36.758  73.294  81.735  1.00  0.00           C  
ATOM     58  HA  ASP     5      36.928  72.411  82.351  1.00  0.00           H  
ATOM     59  CB  ASP     5      37.730  73.158  80.531  1.00  0.00           C  
ATOM     60  HB2 ASP     5      37.443  73.859  79.747  1.00  0.00           H  
ATOM     61  HB3 ASP     5      38.758  73.399  80.802  1.00  0.00           H  
ATOM     62  CG  ASP     5      37.732  71.817  79.806  1.00  0.00           C  
ATOM     63  OD1 ASP     5      37.117  70.811  80.226  1.00  0.00           O  
ATOM     64  OD2 ASP     5      38.573  71.608  78.864  1.00  0.00           O  
ATOM     65  C   ASP     5      37.099  74.435  82.665  1.00  0.00           C  
ATOM     66  O   ASP     5      36.292  75.397  82.691  1.00  0.00           O  
ATOM     67  N   TYR     6      38.116  74.371  83.592  1.00  0.00           N  
ATOM     68  H   TYR     6      38.756  73.595  83.495  1.00  0.00           H  
ATOM     69  CA  TYR     6      38.299  75.463  84.500  1.00  0.00           C  
ATOM     70  HA  TYR     6      37.398  75.701  85.066  1.00  0.00           H  
ATOM     71  CB  TYR     6      39.429  74.936  85.475  1.00  0.00           C  
ATOM     72  HB2 TYR     6      40.308  74.486  85.014  1.00  0.00           H  
ATOM     73  HB3 TYR     6      39.779  75.890  85.869  1.00  0.00           H  
ATOM     74  CG  TYR     6      39.023  73.966  86.674  1.00  0.00           C  
ATOM     75  CD1 TYR     6      39.625  72.742  86.783  1.00  0.00           C  
ATOM     76  HD1 TYR     6      40.500  72.491  86.203  1.00  0.00           H  
ATOM     77  CE1 TYR     6      39.187  71.817  87.753  1.00  0.00           C  
ATOM     78  HE1 TYR     6      39.587  70.816  87.830  1.00  0.00           H  
ATOM     79  CZ  TYR     6      38.076  72.168  88.566  1.00  0.00           C  
ATOM     80  OH  TYR     6      37.797  71.303  89.589  1.00  0.00           O  
ATOM     81  HH  TYR     6      37.006  71.476  90.105  1.00  0.00           H  
ATOM     82  CE2 TYR     6      37.498  73.458  88.454  1.00  0.00           C  
ATOM     83  HE2 TYR     6      36.656  73.850  89.006  1.00  0.00           H  
ATOM     84  CD2 TYR     6      37.968  74.363  87.444  1.00  0.00           C  
ATOM     85  HD2 TYR     6      37.443  75.266  87.169  1.00  0.00           H  
ATOM     86  C   TYR     6      38.753  76.738  83.868  1.00  0.00           C  
ATOM     87  O   TYR     6      39.573  76.654  82.915  1.00  0.00           O  
ATOM     88  N   THR     7      38.205  77.870  84.275  1.00  0.00           N  
ATOM     89  H   THR     7      37.640  77.844  85.113  1.00  0.00           H  
ATOM     90  CA  THR     7      38.674  79.210  83.677  1.00  0.00           C  
ATOM     91  HA  THR     7      39.718  78.973  83.474  1.00  0.00           H  
ATOM     92  CB  THR     7      37.809  79.558  82.477  1.00  0.00           C  
ATOM     93  HB  THR     7      37.819  78.650  81.874  1.00  0.00           H  
ATOM     94  CG2 THR     7      36.319  79.760  82.852  1.00  0.00           C  
ATOM     95 HG21 THR     7      35.930  78.915  83.420  1.00  0.00           H  
ATOM     96 HG22 THR     7      36.239  80.619  83.518  1.00  0.00           H  
ATOM     97 HG23 THR     7      35.716  79.928  81.961  1.00  0.00           H  
ATOM     98  OG1 THR     7      38.297  80.673  81.823  1.00  0.00           O  
ATOM     99  HG1 THR     7      39.005  80.358  81.256  1.00  0.00           H  
ATOM    100  C   THR     7      38.676  80.327  84.717  1.00  0.00           C  
ATOM    101  O   THR     7      38.083  80.142  85.769  1.00  0.00           O  
ATOM    102  N   GLN     8      39.478  81.367  84.445  1.00  0.00           N  
ATOM    103  H   GLN     8      39.945  81.352  83.550  1.00  0.00           H  
ATOM    104  CA  GLN     8      39.933  82.320  85.446  1.00  0.00           C  
ATOM    105  HA  GLN     8      40.454  81.891  86.302  1.00  0.00           H  
ATOM    106  CB  GLN     8      40.865  83.356  84.696  1.00  0.00           C  
ATOM    107  HB2 GLN     8      40.422  83.801  83.806  1.00  0.00           H  
ATOM    108  HB3 GLN     8      40.969  84.236  85.330  1.00  0.00           H  
ATOM    109  CG  GLN     8      42.293  82.780  84.378  1.00  0.00           C  
ATOM    110  HG2 GLN     8      42.908  83.650  84.147  1.00  0.00           H  
ATOM    111  HG3 GLN     8      42.792  82.290  85.214  1.00  0.00           H  
ATOM    112  CD  GLN     8      42.320  81.698  83.317  1.00  0.00           C  
ATOM    113  OE1 GLN     8      41.492  81.546  82.390  1.00  0.00           O  
ATOM    114  NE2 GLN     8      43.285  80.794  83.445  1.00  0.00           N  
ATOM    115 HE21 GLN     8      44.012  80.898  84.139  1.00  0.00           H  
ATOM    116 HE22 GLN     8      43.104  79.907  82.997  1.00  0.00           H  
ATOM    117  C   GLN     8      38.765  83.130  86.145  1.00  0.00           C  
ATOM    118  O   GLN     8      37.816  83.587  85.546  1.00  0.00           O  
ATOM    119  N   GLN     9      38.731  83.288  87.480  1.00  0.00           N  
ATOM    120  H   GLN     9      37.801  83.534  87.786  1.00  0.00           H  
ATOM    121  CA  GLN     9      39.503  82.745  88.628  1.00  0.00           C  
ATOM    122  HA  GLN     9      39.224  83.276  89.538  1.00  0.00           H  
ATOM    123  CB  GLN     9      38.977  81.361  88.919  1.00  0.00           C  
ATOM    124  HB2 GLN     9      37.905  81.325  88.724  1.00  0.00           H  
ATOM    125  HB3 GLN     9      39.365  80.605  88.237  1.00  0.00           H  
ATOM    126  CG  GLN     9      39.235  80.857  90.367  1.00  0.00           C  
ATOM    127  HG2 GLN     9      40.303  81.022  90.505  1.00  0.00           H  
ATOM    128  HG3 GLN     9      38.652  81.541  90.983  1.00  0.00           H  
ATOM    129  CD  GLN     9      38.911  79.387  90.636  1.00  0.00           C  
ATOM    130  OE1 GLN     9      37.845  78.887  90.211  1.00  0.00           O  
ATOM    131  NE2 GLN     9      39.766  78.704  91.367  1.00  0.00           N  
ATOM    132 HE21 GLN     9      40.531  79.202  91.799  1.00  0.00           H  
ATOM    133 HE22 GLN     9      39.559  77.726  91.508  1.00  0.00           H  
ATOM    134  C   GLN     9      40.956  82.959  88.588  1.00  0.00           C  
ATOM    135  O   GLN     9      41.688  81.948  88.709  1.00  0.00           O  
ATOM    136  N   ALA    10      41.543  84.139  88.390  1.00  0.00           N  
ATOM    137  H   ALA    10      42.469  84.094  87.987  1.00  0.00           H  
ATOM    138  CA  ALA    10      40.950  85.490  88.447  1.00  0.00           C  
ATOM    139  HA  ALA    10      40.034  85.538  87.858  1.00  0.00           H  
ATOM    140  CB  ALA    10      40.725  85.762  90.019  1.00  0.00           C  
ATOM    141  HB1 ALA    10      40.168  84.895  90.374  1.00  0.00           H  
ATOM    142  HB2 ALA    10      41.687  85.871  90.519  1.00  0.00           H  
ATOM    143  HB3 ALA    10      40.002  86.570  90.126  1.00  0.00           H  
ATOM    144  C   ALA    10      41.918  86.536  88.002  1.00  0.00           C  
ATOM    145  O   ALA    10      43.026  86.188  87.523  1.00  0.00           O  
ATOM    146  N   THR    11      41.547  87.798  88.216  1.00  0.00           N  
ATOM    147  H   THR    11      40.641  87.929  88.642  1.00  0.00           H  
ATOM    148  CA  THR    11      42.106  88.995  87.564  1.00  0.00           C  
ATOM    149  HA  THR    11      43.103  88.713  87.226  1.00  0.00           H  
ATOM    150  CB  THR    11      41.384  89.398  86.226  1.00  0.00           C  
ATOM    151  HB  THR    11      40.318  89.507  86.423  1.00  0.00           H  
ATOM    152  CG2 THR    11      41.945  90.739  85.656  1.00  0.00           C  
ATOM    153 HG21 THR    11      41.600  90.775  84.623  1.00  0.00           H  
ATOM    154 HG22 THR    11      41.474  91.590  86.147  1.00  0.00           H  
ATOM    155 HG23 THR    11      43.020  90.894  85.743  1.00  0.00           H  
ATOM    156  OG1 THR    11      41.606  88.354  85.294  1.00  0.00           O  
ATOM    157  HG1 THR    11      40.895  87.709  85.302  1.00  0.00           H  
ATOM    158  C   THR    11      42.111  90.173  88.482  1.00  0.00           C  
ATOM    159  O   THR    11      41.022  90.579  88.962  1.00  0.00           O  
ATOM    160  N   GLN    12      43.235  90.712  88.942  1.00  0.00           N  
ATOM    161  H   GLN    12      43.159  91.358  89.715  1.00  0.00           H  
ATOM    162  CA  GLN    12      44.580  90.314  88.551  1.00  0.00           C  
ATOM    163  HA  GLN    12      44.687  90.307  87.466  1.00  0.00           H  
ATOM    164  CB  GLN    12      45.719  91.324  89.034  1.00  0.00           C  
ATOM    165  HB2 GLN    12      45.715  91.352  90.123  1.00  0.00           H  
ATOM    166  HB3 GLN    12      46.694  90.958  88.712  1.00  0.00           H  
ATOM    167  CG  GLN    12      45.742  92.796  88.604  1.00  0.00           C  
ATOM    168  HG2 GLN    12      44.879  93.357  88.964  1.00  0.00           H  
ATOM    169  HG3 GLN    12      46.635  93.229  89.055  1.00  0.00           H  
ATOM    170  CD  GLN    12      45.786  93.099  87.138  1.00  0.00           C  
ATOM    171  OE1 GLN    12      46.839  93.151  86.506  1.00  0.00           O  
ATOM    172  NE2 GLN    12      44.716  93.271  86.461  1.00  0.00           N  
ATOM    173 HE21 GLN    12      44.642  93.598  85.508  1.00  0.00           H  
ATOM    174 HE22 GLN    12      43.855  93.274  86.988  1.00  0.00           H  
ATOM    175  C   GLN    12      44.898  88.967  89.126  1.00  0.00           C  
ATOM    176  O   GLN    12      44.186  88.449  89.964  1.00  0.00           O  
ATOM    177  N   SER    13      46.016  88.313  88.706  1.00  0.00           N  
ATOM    178  H   SER    13      46.552  88.614  87.905  1.00  0.00           H  
ATOM    179  CA  SER    13      46.488  87.003  89.247  1.00  0.00           C  
ATOM    180  HA  SER    13      45.935  86.142  88.871  1.00  0.00           H  
ATOM    181  CB  SER    13      47.972  86.838  88.784  1.00  0.00           C  
ATOM    182  HB2 SER    13      47.932  87.179  87.749  1.00  0.00           H  
ATOM    183  HB3 SER    13      48.684  87.408  89.382  1.00  0.00           H  
ATOM    184  OG  SER    13      48.225  85.460  88.810  1.00  0.00           O  
ATOM    185  HG  SER    13      48.404  85.243  89.728  1.00  0.00           H  
ATOM    186  C   SER    13      46.430  86.885  90.761  1.00  0.00           C  
ATOM    187  O   SER    13      46.967  87.783  91.439  1.00  0.00           O  
ATOM    188  N   TYR    14      45.837  85.808  91.178  1.00  0.00           N  
ATOM    189  H   TYR    14      45.404  85.182  90.514  1.00  0.00           H  
ATOM    190  CA  TYR    14      45.532  85.696  92.593  1.00  0.00           C  
ATOM    191  HA  TYR    14      46.309  86.169  93.194  1.00  0.00           H  
ATOM    192  CB  TYR    14      44.170  86.388  92.929  1.00  0.00           C  
ATOM    193  HB2 TYR    14      44.218  87.411  92.553  1.00  0.00           H  
ATOM    194  HB3 TYR    14      43.319  85.837  92.529  1.00  0.00           H  
ATOM    195  CG  TYR    14      43.972  86.447  94.464  1.00  0.00           C  
ATOM    196  CD1 TYR    14      44.589  87.451  95.230  1.00  0.00           C  
ATOM    197  HD1 TYR    14      45.305  88.000  94.637  1.00  0.00           H  
ATOM    198  CE1 TYR    14      44.508  87.617  96.614  1.00  0.00           C  
ATOM    199  HE1 TYR    14      45.122  88.277  97.209  1.00  0.00           H  
ATOM    200  CZ  TYR    14      43.711  86.640  97.257  1.00  0.00           C  
ATOM    201  OH  TYR    14      43.528  86.740  98.573  1.00  0.00           O  
ATOM    202  HH  TYR    14      43.018  86.003  98.917  1.00  0.00           H  
ATOM    203  CE2 TYR    14      42.963  85.668  96.609  1.00  0.00           C  
ATOM    204  HE2 TYR    14      42.181  85.119  97.112  1.00  0.00           H  
ATOM    205  CD2 TYR    14      43.020  85.603  95.182  1.00  0.00           C  
ATOM    206  HD2 TYR    14      42.347  84.905  94.706  1.00  0.00           H  
ATOM    207  C   TYR    14      45.530  84.270  92.950  1.00  0.00           C  
ATOM    208  O   TYR    14      44.524  83.657  92.659  1.00  0.00           O  
ATOM    209  N   GLY    15      46.586  83.640  93.420  1.00  0.00           N  
ATOM    210  H   GLY    15      46.567  82.640  93.558  1.00  0.00           H  
ATOM    211  CA  GLY    15      47.959  84.071  93.708  1.00  0.00           C  
ATOM    212  HA2 GLY    15      47.873  84.728  94.574  1.00  0.00           H  
ATOM    213  HA3 GLY    15      48.471  83.188  94.089  1.00  0.00           H  
ATOM    214  C   GLY    15      48.861  84.815  92.738  1.00  0.00           C  
ATOM    215  O   GLY    15      48.698  84.682  91.489  1.00  0.00           O  
ATOM    216  N   ALA    16      49.862  85.514  93.251  1.00  0.00           N  
ATOM    217  H   ALA    16      49.911  85.499  94.260  1.00  0.00           H  
ATOM    218  CA  ALA    16      50.855  86.225  92.439  1.00  0.00           C  
ATOM    219  HA  ALA    16      50.308  86.593  91.571  1.00  0.00           H  
ATOM    220  CB  ALA    16      51.281  87.439  93.245  1.00  0.00           C  
ATOM    221  HB1 ALA    16      50.418  88.091  93.387  1.00  0.00           H  
ATOM    222  HB2 ALA    16      51.717  87.017  94.150  1.00  0.00           H  
ATOM    223  HB3 ALA    16      52.056  87.980  92.702  1.00  0.00           H  
ATOM    224  C   ALA    16      52.069  85.407  91.925  1.00  0.00           C  
ATOM    225  O   ALA    16      52.329  84.331  92.502  1.00  0.00           O  
ATOM    226  N   TYR    17      52.713  85.917  90.889  1.00  0.00           N  
ATOM    227  H   TYR    17      52.494  86.845  90.556  1.00  0.00           H  
ATOM    228  CA  TYR    17      53.917  85.324  90.289  1.00  0.00           C  
ATOM    229  HA  TYR    17      53.647  84.410  89.759  1.00  0.00           H  
ATOM    230  CB  TYR    17      54.341  86.330  89.135  1.00  0.00           C  
ATOM    231  HB2 TYR    17      53.485  86.612  88.523  1.00  0.00           H  
ATOM    232  HB3 TYR    17      54.715  87.201  89.672  1.00  0.00           H  
ATOM    233  CG  TYR    17      55.339  85.721  88.203  1.00  0.00           C  
ATOM    234  CD1 TYR    17      56.668  86.059  88.336  1.00  0.00           C  
ATOM    235  HD1 TYR    17      56.955  86.737  89.127  1.00  0.00           H  
ATOM    236  CE1 TYR    17      57.660  85.645  87.466  1.00  0.00           C  
ATOM    237  HE1 TYR    17      58.671  86.023  87.509  1.00  0.00           H  
ATOM    238  CZ  TYR    17      57.303  84.753  86.395  1.00  0.00           C  
ATOM    239  OH  TYR    17      58.239  84.280  85.606  1.00  0.00           O  
ATOM    240  HH  TYR    17      59.068  84.363  86.084  1.00  0.00           H  
ATOM    241  CE2 TYR    17      55.977  84.315  86.278  1.00  0.00           C  
ATOM    242  HE2 TYR    17      55.730  83.599  85.508  1.00  0.00           H  
ATOM    243  CD2 TYR    17      55.012  84.812  87.150  1.00  0.00           C  
ATOM    244  HD2 TYR    17      53.991  84.479  87.042  1.00  0.00           H  
ATOM    245  C   TYR    17      55.005  85.004  91.300  1.00  0.00           C  
ATOM    246  O   TYR    17      55.228  85.864  92.164  1.00  0.00           O  
ATOM    247  N   PRO    18      55.678  83.844  91.207  1.00  0.00           N  
ATOM    248  CD  PRO    18      55.356  82.725  90.371  1.00  0.00           C  
ATOM    249  HD2 PRO    18      55.361  82.939  89.303  1.00  0.00           H  
ATOM    250  HD3 PRO    18      54.311  82.436  90.486  1.00  0.00           H  
ATOM    251  CG  PRO    18      56.232  81.496  90.712  1.00  0.00           C  
ATOM    252  HG2 PRO    18      57.199  81.454  90.211  1.00  0.00           H  
ATOM    253  HG3 PRO    18      55.630  80.591  90.639  1.00  0.00           H  
ATOM    254  CB  PRO    18      56.599  81.894  92.136  1.00  0.00           C  
ATOM    255  HB2 PRO    18      57.524  81.431  92.479  1.00  0.00           H  
ATOM    256  HB3 PRO    18      55.814  81.484  92.772  1.00  0.00           H  
ATOM    257  CA  PRO    18      56.659  83.409  92.233  1.00  0.00           C  
ATOM    258  HA  PRO    18      56.356  83.673  93.246  1.00  0.00           H  
ATOM    259  C   PRO    18      58.061  83.886  91.913  1.00  0.00           C  
ATOM    260  O   PRO    18      58.738  83.344  91.017  1.00  0.00           O  
ATOM    261  N   THR    19      58.403  85.097  92.350  1.00  0.00           N  
ATOM    262  H   THR    19      57.899  85.516  93.119  1.00  0.00           H  
ATOM    263  CA  THR    19      59.530  85.882  91.851  1.00  0.00           C  
ATOM    264  HA  THR    19      59.444  85.805  90.767  1.00  0.00           H  
ATOM    265  CB  THR    19      59.381  87.401  92.085  1.00  0.00           C  
ATOM    266  HB  THR    19      60.217  87.971  91.680  1.00  0.00           H  
ATOM    267  CG2 THR    19      58.083  87.976  91.500  1.00  0.00           C  
ATOM    268 HG21 THR    19      57.247  87.372  91.852  1.00  0.00           H  
ATOM    269 HG22 THR    19      57.996  89.025  91.784  1.00  0.00           H  
ATOM    270 HG23 THR    19      58.092  87.839  90.419  1.00  0.00           H  
ATOM    271  OG1 THR    19      59.249  87.732  93.401  1.00  0.00           O  
ATOM    272  HG1 THR    19      58.490  87.295  93.794  1.00  0.00           H  
ATOM    273  C   THR    19      60.863  85.359  92.353  1.00  0.00           C  
ATOM    274  O   THR    19      60.922  84.709  93.403  1.00  0.00           O  
ATOM    275  N   GLN    20      61.878  85.682  91.587  1.00  0.00           N  
ATOM    276  H   GLN    20      61.772  86.027  90.644  1.00  0.00           H  
ATOM    277  CA  GLN    20      63.201  85.391  92.022  1.00  0.00           C  
ATOM    278  HA  GLN    20      63.130  84.314  92.177  1.00  0.00           H  
ATOM    279  CB  GLN    20      64.221  85.692  90.946  1.00  0.00           C  
ATOM    280  HB2 GLN    20      65.020  84.959  91.050  1.00  0.00           H  
ATOM    281  HB3 GLN    20      63.744  85.358  90.024  1.00  0.00           H  
ATOM    282  CG  GLN    20      64.588  87.165  90.676  1.00  0.00           C  
ATOM    283  HG2 GLN    20      63.677  87.743  90.528  1.00  0.00           H  
ATOM    284  HG3 GLN    20      65.140  87.525  91.544  1.00  0.00           H  
ATOM    285  CD  GLN    20      65.575  87.372  89.629  1.00  0.00           C  
ATOM    286  OE1 GLN    20      66.564  86.617  89.447  1.00  0.00           O  
ATOM    287  NE2 GLN    20      65.496  88.433  88.956  1.00  0.00           N  
ATOM    288 HE21 GLN    20      64.788  89.138  89.102  1.00  0.00           H  
ATOM    289 HE22 GLN    20      66.170  88.564  88.215  1.00  0.00           H  
ATOM    290  C   GLN    20      63.575  86.169  93.324  1.00  0.00           C  
ATOM    291  O   GLN    20      63.304  87.398  93.427  1.00  0.00           O  
ATOM    292  N   PRO    21      64.249  85.579  94.295  1.00  0.00           N  
ATOM    293  CD  PRO    21      64.344  84.105  94.386  1.00  0.00           C  
ATOM    294  HD2 PRO    21      65.294  83.764  93.975  1.00  0.00           H  
ATOM    295  HD3 PRO    21      63.541  83.544  93.910  1.00  0.00           H  
ATOM    296  CG  PRO    21      64.276  83.906  95.866  1.00  0.00           C  
ATOM    297  HG2 PRO    21      64.579  82.866  95.987  1.00  0.00           H  
ATOM    298  HG3 PRO    21      63.229  84.028  96.144  1.00  0.00           H  
ATOM    299  CB  PRO    21      65.260  85.024  96.362  1.00  0.00           C  
ATOM    300  HB2 PRO    21      66.301  84.826  96.103  1.00  0.00           H  
ATOM    301  HB3 PRO    21      65.252  85.241  97.430  1.00  0.00           H  
ATOM    302  CA  PRO    21      64.785  86.206  95.535  1.00  0.00           C  
ATOM    303  HA  PRO    21      63.909  86.649  96.009  1.00  0.00           H  
ATOM    304  C   PRO    21      65.946  87.248  95.311  1.00  0.00           C  
ATOM    305  O   PRO    21      66.676  87.177  94.297  1.00  0.00           O  
ATOM    306  N   GLY    22      66.109  88.126  96.262  1.00  0.00           N  
ATOM    307  H   GLY    22      65.403  88.255  96.973  1.00  0.00           H  
ATOM    308  CA  GLY    22      67.158  89.151  96.299  1.00  0.00           C  
ATOM    309  HA2 GLY    22      67.243  89.598  95.308  1.00  0.00           H  
ATOM    310  HA3 GLY    22      66.813  90.019  96.862  1.00  0.00           H  
ATOM    311  C   GLY    22      68.550  88.688  96.571  1.00  0.00           C  
ATOM    312  O   GLY    22      68.818  87.566  96.962  1.00  0.00           O  
ATOM    313  N   GLN    23      69.495  89.701  96.535  1.00  0.00           N  
ATOM    314  H   GLN    23      69.229  90.573  96.098  1.00  0.00           H  
ATOM    315  CA  GLN    23      70.850  89.598  97.128  1.00  0.00           C  
ATOM    316  HA  GLN    23      70.801  89.418  98.202  1.00  0.00           H  
ATOM    317  CB  GLN    23      71.587  88.369  96.498  1.00  0.00           C  
ATOM    318  HB2 GLN    23      71.260  87.417  96.917  1.00  0.00           H  
ATOM    319  HB3 GLN    23      71.375  88.126  95.457  1.00  0.00           H  
ATOM    320  CG  GLN    23      73.125  88.305  96.904  1.00  0.00           C  
ATOM    321  HG2 GLN    23      73.601  89.090  96.318  1.00  0.00           H  
ATOM    322  HG3 GLN    23      73.339  88.583  97.936  1.00  0.00           H  
ATOM    323  CD  GLN    23      73.762  86.966  96.511  1.00  0.00           C  
ATOM    324  OE1 GLN    23      73.998  86.130  97.349  1.00  0.00           O  
ATOM    325  NE2 GLN    23      74.141  86.798  95.240  1.00  0.00           N  
ATOM    326 HE21 GLN    23      74.011  87.565  94.596  1.00  0.00           H  
ATOM    327 HE22 GLN    23      74.256  85.867  94.867  1.00  0.00           H  
ATOM    328  C   GLN    23      71.538  90.917  96.815  1.00  0.00           C  
ATOM    329  O   GLN    23      71.488  91.420  95.718  1.00  0.00           O  
ATOM    330  N   GLY    24      72.066  91.471  97.880  1.00  0.00           N  
ATOM    331  H   GLY    24      71.934  91.126  98.820  1.00  0.00           H  
ATOM    332  CA  GLY    24      72.773  92.700  97.726  1.00  0.00           C  
ATOM    333  HA2 GLY    24      72.395  93.324  96.916  1.00  0.00           H  
ATOM    334  HA3 GLY    24      72.712  93.296  98.637  1.00  0.00           H  
ATOM    335  C   GLY    24      74.304  92.507  97.521  1.00  0.00           C  
ATOM    336  O   GLY    24      74.794  91.412  97.868  1.00  0.00           O  
ATOM    337  N   TYR    25      74.875  93.476  96.865  1.00  0.00           N  
ATOM    338  H   TYR    25      74.341  94.267  96.534  1.00  0.00           H  
ATOM    339  CA  TYR    25      76.287  93.466  96.481  1.00  0.00           C  
ATOM    340  HA  TYR    25      76.873  92.884  97.191  1.00  0.00           H  
ATOM    341  CB  TYR    25      76.387  92.865  95.073  1.00  0.00           C  
ATOM    342  HB2 TYR    25      75.644  92.081  94.931  1.00  0.00           H  
ATOM    343  HB3 TYR    25      76.204  93.668  94.358  1.00  0.00           H  
ATOM    344  CG  TYR    25      77.768  92.396  94.630  1.00  0.00           C  
ATOM    345  CD1 TYR    25      78.508  91.455  95.342  1.00  0.00           C  
ATOM    346  HD1 TYR    25      78.072  91.026  96.232  1.00  0.00           H  
ATOM    347  CE1 TYR    25      79.831  91.042  94.922  1.00  0.00           C  
ATOM    348  HE1 TYR    25      80.392  90.311  95.485  1.00  0.00           H  
ATOM    349  CZ  TYR    25      80.452  91.597  93.786  1.00  0.00           C  
ATOM    350  OH  TYR    25      81.805  91.304  93.509  1.00  0.00           O  
ATOM    351  HH  TYR    25      82.041  91.715  92.674  1.00  0.00           H  
ATOM    352  CE2 TYR    25      79.671  92.524  93.025  1.00  0.00           C  
ATOM    353  HE2 TYR    25      80.142  93.106  92.246  1.00  0.00           H  
ATOM    354  CD2 TYR    25      78.339  92.899  93.418  1.00  0.00           C  
ATOM    355  HD2 TYR    25      77.800  93.638  92.844  1.00  0.00           H  
ATOM    356  C   TYR    25      76.775  94.952  96.414  1.00  0.00           C  
ATOM    357  O   TYR    25      76.047  95.744  95.895  1.00  0.00           O  
ATOM    358  N   SER    26      77.916  95.205  97.033  1.00  0.00           N  
ATOM    359  H   SER    26      78.401  94.512  97.585  1.00  0.00           H  
ATOM    360  CA  SER    26      78.318  96.643  97.107  1.00  0.00           C  
ATOM    361  HA  SER    26      77.405  97.208  97.299  1.00  0.00           H  
ATOM    362  CB  SER    26      79.245  96.922  98.378  1.00  0.00           C  
ATOM    363  HB2 SER    26      80.114  96.265  98.337  1.00  0.00           H  
ATOM    364  HB3 SER    26      79.532  97.973  98.429  1.00  0.00           H  
ATOM    365  OG  SER    26      78.584  96.604  99.485  1.00  0.00           O  
ATOM    366  HG  SER    26      78.223  95.716  99.443  1.00  0.00           H  
ATOM    367  C   SER    26      78.827  97.176  95.754  1.00  0.00           C  
ATOM    368  O   SER    26      79.618  96.495  95.048  1.00  0.00           O  
ATOM    369  N   GLN    27      78.440  98.371  95.354  1.00  0.00           N  
ATOM    370  H   GLN    27      77.713  98.746  95.946  1.00  0.00           H  
ATOM    371  CA  GLN    27      78.328  98.793  93.970  1.00  0.00           C  
ATOM    372  HA  GLN    27      77.714  98.060  93.446  1.00  0.00           H  
ATOM    373  CB  GLN    27      77.687 100.194  93.812  1.00  0.00           C  
ATOM    374  HB2 GLN    27      76.685 100.148  94.240  1.00  0.00           H  
ATOM    375  HB3 GLN    27      78.392 100.833  94.344  1.00  0.00           H  
ATOM    376  CG  GLN    27      77.404 100.724  92.350  1.00  0.00           C  
ATOM    377  HG2 GLN    27      76.834 101.652  92.406  1.00  0.00           H  
ATOM    378  HG3 GLN    27      78.354 100.968  91.875  1.00  0.00           H  
ATOM    379  CD  GLN    27      76.662  99.830  91.359  1.00  0.00           C  
ATOM    380  OE1 GLN    27      77.109  99.622  90.264  1.00  0.00           O  
ATOM    381  NE2 GLN    27      75.509  99.366  91.672  1.00  0.00           N  
ATOM    382 HE21 GLN    27      75.059  99.708  92.509  1.00  0.00           H  
ATOM    383 HE22 GLN    27      75.006  98.808  90.996  1.00  0.00           H  
ATOM    384  C   GLN    27      79.718  98.867  93.245  1.00  0.00           C  
ATOM    385  O   GLN    27      79.815  98.725  92.064  1.00  0.00           O  
ATOM    386  N   GLN    28      80.789  99.117  93.979  1.00  0.00           N  
ATOM    387  H   GLN    28      80.679  99.265  94.972  1.00  0.00           H  
ATOM    388  CA  GLN    28      82.080  99.423  93.404  1.00  0.00           C  
ATOM    389  HA  GLN    28      81.895 100.121  92.588  1.00  0.00           H  
ATOM    390  CB  GLN    28      82.990 100.127  94.424  1.00  0.00           C  
ATOM    391  HB2 GLN    28      83.211  99.443  95.244  1.00  0.00           H  
ATOM    392  HB3 GLN    28      83.877 100.393  93.848  1.00  0.00           H  
ATOM    393  CG  GLN    28      82.379 101.384  95.075  1.00  0.00           C  
ATOM    394  HG2 GLN    28      83.085 102.212  95.007  1.00  0.00           H  
ATOM    395  HG3 GLN    28      81.400 101.615  94.656  1.00  0.00           H  
ATOM    396  CD  GLN    28      82.154 101.126  96.521  1.00  0.00           C  
ATOM    397  OE1 GLN    28      81.417 100.294  96.995  1.00  0.00           O  
ATOM    398  NE2 GLN    28      82.664 101.914  97.442  1.00  0.00           N  
ATOM    399 HE21 GLN    28      82.424 101.785  98.415  1.00  0.00           H  
ATOM    400 HE22 GLN    28      83.466 102.448  97.138  1.00  0.00           H  
ATOM    401  C   GLN    28      82.791  98.116  92.871  1.00  0.00           C  
ATOM    402  O   GLN    28      83.732  98.161  92.132  1.00  0.00           O  
ATOM    403  N   SER    29      82.363  96.909  93.326  1.00  0.00           N  
ATOM    404  H   SER    29      81.585  96.907  93.971  1.00  0.00           H  
ATOM    405  CA  SER    29      83.010  95.620  92.991  1.00  0.00           C  
ATOM    406  HA  SER    29      82.291  94.826  93.191  1.00  0.00           H  
ATOM    407  CB  SER    29      83.316  95.396  91.507  1.00  0.00           C  
ATOM    408  HB2 SER    29      82.632  95.975  90.888  1.00  0.00           H  
ATOM    409  HB3 SER    29      84.330  95.744  91.308  1.00  0.00           H  
ATOM    410  OG  SER    29      83.250  93.981  91.279  1.00  0.00           O  
ATOM    411  HG  SER    29      83.251  93.883  90.324  1.00  0.00           H  
ATOM    412  C   SER    29      84.210  95.309  93.815  1.00  0.00           C  
ATOM    413  O   SER    29      84.731  96.175  94.476  1.00  0.00           O  
ATOM    414  N   SER    30      84.620  93.984  93.888  1.00  0.00           N  
ATOM    415  H   SER    30      84.017  93.318  93.428  1.00  0.00           H  
ATOM    416  CA  SER    30      85.670  93.526  94.804  1.00  0.00           C  
ATOM    417  HA  SER    30      85.263  93.640  95.809  1.00  0.00           H  
ATOM    418  CB  SER    30      85.978  92.078  94.578  1.00  0.00           C  
ATOM    419  HB2 SER    30      85.118  91.614  95.061  1.00  0.00           H  
ATOM    420  HB3 SER    30      85.971  92.031  93.489  1.00  0.00           H  
ATOM    421  OG  SER    30      87.181  91.621  95.180  1.00  0.00           O  
ATOM    422  HG  SER    30      86.974  90.714  95.418  1.00  0.00           H  
ATOM    423  C   SER    30      87.000  94.300  94.568  1.00  0.00           C  
ATOM    424  O   SER    30      87.292  94.757  93.488  1.00  0.00           O  
ATOM    425  N   GLN    31      87.777  94.549  95.614  1.00  0.00           N  
ATOM    426  H   GLN    31      88.480  95.216  95.329  1.00  0.00           H  
ATOM    427  CA  GLN    31      87.608  94.228  97.025  1.00  0.00           C  
ATOM    428  HA  GLN    31      87.234  93.205  97.069  1.00  0.00           H  
ATOM    429  CB  GLN    31      88.962  94.088  97.763  1.00  0.00           C  
ATOM    430  HB2 GLN    31      89.628  94.951  97.773  1.00  0.00           H  
ATOM    431  HB3 GLN    31      88.771  93.811  98.800  1.00  0.00           H  
ATOM    432  CG  GLN    31      89.798  92.909  97.220  1.00  0.00           C  
ATOM    433  HG2 GLN    31      89.962  92.980  96.144  1.00  0.00           H  
ATOM    434  HG3 GLN    31      90.765  92.997  97.715  1.00  0.00           H  
ATOM    435  CD  GLN    31      89.354  91.493  97.618  1.00  0.00           C  
ATOM    436  OE1 GLN    31      88.385  91.198  98.308  1.00  0.00           O  
ATOM    437  NE2 GLN    31      90.143  90.508  97.322  1.00  0.00           N  
ATOM    438 HE21 GLN    31      90.063  89.603  97.762  1.00  0.00           H  
ATOM    439 HE22 GLN    31      91.003  90.815  96.891  1.00  0.00           H  
ATOM    440  C   GLN    31      86.551  95.171  97.721  1.00  0.00           C  
ATOM    441  O   GLN    31      86.402  96.340  97.303  1.00  0.00           O  
ATOM    442  N   PRO    32      85.914  94.748  98.749  1.00  0.00           N  
ATOM    443  CD  PRO    32      85.995  93.356  99.333  1.00  0.00           C  
ATOM    444  HD2 PRO    32      87.018  93.080  99.588  1.00  0.00           H  
ATOM    445  HD3 PRO    32      85.640  92.662  98.572  1.00  0.00           H  
ATOM    446  CG  PRO    32      85.073  93.341 100.574  1.00  0.00           C  
ATOM    447  HG2 PRO    32      85.680  93.443 101.473  1.00  0.00           H  
ATOM    448  HG3 PRO    32      84.495  92.417 100.594  1.00  0.00           H  
ATOM    449  CB  PRO    32      84.155  94.528 100.335  1.00  0.00           C  
ATOM    450  HB2 PRO    32      83.714  94.920 101.251  1.00  0.00           H  
ATOM    451  HB3 PRO    32      83.277  94.380  99.706  1.00  0.00           H  
ATOM    452  CA  PRO    32      85.122  95.558  99.686  1.00  0.00           C  
ATOM    453  HA  PRO    32      84.510  96.267  99.128  1.00  0.00           H  
ATOM    454  C   PRO    32      85.975  96.307 100.705  1.00  0.00           C  
ATOM    455  O   PRO    32      87.185  96.256 100.694  1.00  0.00           O  
ATOM    456  N   TYR    33      85.337  96.996 101.679  1.00  0.00           N  
ATOM    457  H   TYR    33      84.354  97.223 101.627  1.00  0.00           H  
ATOM    458  CA  TYR    33      86.018  97.604 102.890  1.00  0.00           C  
ATOM    459  HA  TYR    33      86.893  98.159 102.552  1.00  0.00           H  
ATOM    460  CB  TYR    33      85.050  98.619 103.593  1.00  0.00           C  
ATOM    461  HB2 TYR    33      84.241  98.052 104.053  1.00  0.00           H  
ATOM    462  HB3 TYR    33      85.633  99.108 104.374  1.00  0.00           H  
ATOM    463  CG  TYR    33      84.435  99.719 102.722  1.00  0.00           C  
ATOM    464  CD1 TYR    33      85.275 100.641 102.131  1.00  0.00           C  
ATOM    465  HD1 TYR    33      86.342 100.498 102.225  1.00  0.00           H  
ATOM    466  CE1 TYR    33      84.804 101.575 101.240  1.00  0.00           C  
ATOM    467  HE1 TYR    33      85.460 102.308 100.796  1.00  0.00           H  
ATOM    468  CZ  TYR    33      83.431 101.646 101.051  1.00  0.00           C  
ATOM    469  OH  TYR    33      83.009 102.692 100.339  1.00  0.00           O  
ATOM    470  HH  TYR    33      83.808 103.218 100.260  1.00  0.00           H  
ATOM    471  CE2 TYR    33      82.634 100.779 101.752  1.00  0.00           C  
ATOM    472  HE2 TYR    33      81.570 100.797 101.568  1.00  0.00           H  
ATOM    473  CD2 TYR    33      83.059  99.715 102.534  1.00  0.00           C  
ATOM    474  HD2 TYR    33      82.337  99.055 102.992  1.00  0.00           H  
ATOM    475  C   TYR    33      86.454  96.482 103.908  1.00  0.00           C  
ATOM    476  O   TYR    33      87.602  96.531 104.259  1.00  0.00           O  
ATOM    477  N   GLY    34      85.572  95.531 104.223  1.00  0.00           N  
ATOM    478  H   GLY    34      84.624  95.693 103.914  1.00  0.00           H  
ATOM    479  CA  GLY    34      85.966  94.362 105.007  1.00  0.00           C  
ATOM    480  HA2 GLY    34      86.012  93.436 104.434  1.00  0.00           H  
ATOM    481  HA3 GLY    34      86.969  94.516 105.405  1.00  0.00           H  
ATOM    482  C   GLY    34      85.120  94.140 106.270  1.00  0.00           C  
ATOM    483  O   GLY    34      84.118  94.877 106.446  1.00  0.00           O  
ATOM    484  N   GLN    35      85.457  93.101 107.105  1.00  0.00           N  
ATOM    485  H   GLN    35      86.227  92.520 106.806  1.00  0.00           H  
ATOM    486  CA  GLN    35      84.742  92.696 108.328  1.00  0.00           C  
ATOM    487  HA  GLN    35      84.087  93.513 108.631  1.00  0.00           H  
ATOM    488  CB  GLN    35      83.926  91.440 108.092  1.00  0.00           C  
ATOM    489  HB2 GLN    35      84.507  90.582 107.753  1.00  0.00           H  
ATOM    490  HB3 GLN    35      83.467  91.115 109.025  1.00  0.00           H  
ATOM    491  CG  GLN    35      82.796  91.714 107.093  1.00  0.00           C  
ATOM    492  HG2 GLN    35      82.277  92.605 107.445  1.00  0.00           H  
ATOM    493  HG3 GLN    35      83.144  91.982 106.096  1.00  0.00           H  
ATOM    494  CD  GLN    35      81.806  90.662 106.997  1.00  0.00           C  
ATOM    495  OE1 GLN    35      81.975  89.522 107.352  1.00  0.00           O  
ATOM    496  NE2 GLN    35      80.651  90.954 106.460  1.00  0.00           N  
ATOM    497 HE21 GLN    35      80.451  91.895 106.151  1.00  0.00           H  
ATOM    498 HE22 GLN    35      80.007  90.206 106.247  1.00  0.00           H  
ATOM    499  C   GLN    35      85.707  92.364 109.469  1.00  0.00           C  
ATOM    500  O   GLN    35      86.058  91.228 109.709  1.00  0.00           O  
ATOM    501  N   GLN    36      86.111  93.296 110.348  1.00  0.00           N  
ATOM    502  H   GLN    36      86.646  92.881 111.098  1.00  0.00           H  
ATOM    503  CA  GLN    36      85.446  94.535 110.591  1.00  0.00           C  
ATOM    504  HA  GLN    36      84.364  94.439 110.684  1.00  0.00           H  
ATOM    505  CB  GLN    36      85.958  95.119 111.904  1.00  0.00           C  
ATOM    506  HB2 GLN    36      87.016  95.331 111.753  1.00  0.00           H  
ATOM    507  HB3 GLN    36      85.621  96.149 112.019  1.00  0.00           H  
ATOM    508  CG  GLN    36      85.812  94.302 113.250  1.00  0.00           C  
ATOM    509  HG2 GLN    36      86.240  93.313 113.089  1.00  0.00           H  
ATOM    510  HG3 GLN    36      86.413  94.847 113.978  1.00  0.00           H  
ATOM    511  CD  GLN    36      84.340  94.193 113.760  1.00  0.00           C  
ATOM    512  OE1 GLN    36      83.381  94.627 113.158  1.00  0.00           O  
ATOM    513  NE2 GLN    36      84.088  93.379 114.771  1.00  0.00           N  
ATOM    514 HE21 GLN    36      84.842  92.968 115.303  1.00  0.00           H  
ATOM    515 HE22 GLN    36      83.183  93.515 115.199  1.00  0.00           H  
ATOM    516  C   GLN    36      85.641  95.532 109.460  1.00  0.00           C  
ATOM    517  O   GLN    36      86.802  95.714 109.049  1.00  0.00           O  
ATOM    518  N   SER    37      84.718  96.371 109.031  1.00  0.00           N  
ATOM    519  H   SER    37      83.763  96.376 109.358  1.00  0.00           H  
ATOM    520  CA  SER    37      84.992  97.527 108.195  1.00  0.00           C  
ATOM    521  HA  SER    37      85.600  97.134 107.381  1.00  0.00           H  
ATOM    522  CB  SER    37      83.686  98.080 107.621  1.00  0.00           C  
ATOM    523  HB2 SER    37      83.222  97.347 106.960  1.00  0.00           H  
ATOM    524  HB3 SER    37      82.987  98.333 108.418  1.00  0.00           H  
ATOM    525  OG  SER    37      84.037  99.250 106.909  1.00  0.00           O  
ATOM    526  HG  SER    37      83.269  99.583 106.438  1.00  0.00           H  
ATOM    527  C   SER    37      85.880  98.529 108.932  1.00  0.00           C  
ATOM    528  O   SER    37      86.053  98.450 110.114  1.00  0.00           O  
ATOM    529  N   TYR    38      86.533  99.442 108.181  1.00  0.00           N  
ATOM    530  H   TYR    38      86.305  99.496 107.199  1.00  0.00           H  
ATOM    531  CA  TYR    38      87.353 100.544 108.658  1.00  0.00           C  
ATOM    532  HA  TYR    38      87.336 100.601 109.747  1.00  0.00           H  
ATOM    533  CB  TYR    38      88.802 100.497 108.197  1.00  0.00           C  
ATOM    534  HB2 TYR    38      89.385 101.148 108.848  1.00  0.00           H  
ATOM    535  HB3 TYR    38      89.026  99.447 108.388  1.00  0.00           H  
ATOM    536  CG  TYR    38      89.200 100.808 106.752  1.00  0.00           C  
ATOM    537  CD1 TYR    38      89.818 102.053 106.458  1.00  0.00           C  
ATOM    538  HD1 TYR    38      89.933 102.704 107.312  1.00  0.00           H  
ATOM    539  CE1 TYR    38      90.253 102.396 105.155  1.00  0.00           C  
ATOM    540  HE1 TYR    38      90.719 103.339 104.913  1.00  0.00           H  
ATOM    541  CZ  TYR    38      90.098 101.439 104.197  1.00  0.00           C  
ATOM    542  OH  TYR    38      90.559 101.770 102.913  1.00  0.00           O  
ATOM    543  HH  TYR    38      90.454 100.998 102.352  1.00  0.00           H  
ATOM    544  CE2 TYR    38      89.362 100.230 104.419  1.00  0.00           C  
ATOM    545  HE2 TYR    38      89.275  99.507 103.622  1.00  0.00           H  
ATOM    546  CD2 TYR    38      88.990  99.909 105.746  1.00  0.00           C  
ATOM    547  HD2 TYR    38      88.484  98.978 105.954  1.00  0.00           H  
ATOM    548  C   TYR    38      86.858 101.853 108.061  1.00  0.00           C  
ATOM    549  O   TYR    38      86.159 101.871 107.026  1.00  0.00           O  
ATOM    550  N   SER    39      87.140 102.983 108.591  1.00  0.00           N  
ATOM    551  H   SER    39      87.674 102.956 109.448  1.00  0.00           H  
ATOM    552  CA  SER    39      86.653 104.301 108.117  1.00  0.00           C  
ATOM    553  HA  SER    39      85.824 104.228 107.413  1.00  0.00           H  
ATOM    554  CB  SER    39      86.339 105.177 109.333  1.00  0.00           C  
ATOM    555  HB2 SER    39      86.052 104.428 110.071  1.00  0.00           H  
ATOM    556  HB3 SER    39      87.231 105.662 109.730  1.00  0.00           H  
ATOM    557  OG  SER    39      85.333 106.191 108.951  1.00  0.00           O  
ATOM    558  HG  SER    39      84.460 105.801 109.037  1.00  0.00           H  
ATOM    559  C   SER    39      87.769 105.080 107.340  1.00  0.00           C  
ATOM    560  O   SER    39      88.962 105.103 107.654  1.00  0.00           O  
ATOM    561  N   GLY    40      87.360 105.770 106.269  1.00  0.00           N  
ATOM    562  H   GLY    40      86.375 105.883 106.074  1.00  0.00           H  
ATOM    563  CA  GLY    40      88.247 106.531 105.406  1.00  0.00           C  
ATOM    564  HA2 GLY    40      88.878 107.117 106.075  1.00  0.00           H  
ATOM    565  HA3 GLY    40      88.890 105.765 104.974  1.00  0.00           H  
ATOM    566  C   GLY    40      87.536 107.461 104.407  1.00  0.00           C  
ATOM    567  O   GLY    40      86.610 108.072 104.865  1.00  0.00           O  
ATOM    568  N   TYR    41      87.902 107.588 103.152  1.00  0.00           N  
ATOM    569  H   TYR    41      87.303 108.238 102.663  1.00  0.00           H  
ATOM    570  CA  TYR    41      88.865 106.760 102.394  1.00  0.00           C  
ATOM    571  HA  TYR    41      89.483 106.205 103.099  1.00  0.00           H  
ATOM    572  CB  TYR    41      88.100 105.670 101.572  1.00  0.00           C  
ATOM    573  HB2 TYR    41      87.582 106.137 100.735  1.00  0.00           H  
ATOM    574  HB3 TYR    41      88.814 105.066 101.012  1.00  0.00           H  
ATOM    575  CG  TYR    41      87.134 104.721 102.396  1.00  0.00           C  
ATOM    576  CD1 TYR    41      87.697 103.748 103.215  1.00  0.00           C  
ATOM    577  HD1 TYR    41      88.774 103.660 103.210  1.00  0.00           H  
ATOM    578  CE1 TYR    41      86.862 103.040 104.151  1.00  0.00           C  
ATOM    579  HE1 TYR    41      87.345 102.289 104.759  1.00  0.00           H  
ATOM    580  CZ  TYR    41      85.491 103.120 104.081  1.00  0.00           C  
ATOM    581  OH  TYR    41      84.662 102.495 105.005  1.00  0.00           O  
ATOM    582  HH  TYR    41      85.135 102.065 105.722  1.00  0.00           H  
ATOM    583  CE2 TYR    41      84.953 103.988 103.142  1.00  0.00           C  
ATOM    584  HE2 TYR    41      83.875 104.034 103.117  1.00  0.00           H  
ATOM    585  CD2 TYR    41      85.734 104.799 102.329  1.00  0.00           C  
ATOM    586  HD2 TYR    41      85.267 105.592 101.764  1.00  0.00           H  
ATOM    587  C   TYR    41      89.779 107.513 101.446  1.00  0.00           C  
ATOM    588  O   TYR    41      89.433 108.635 101.139  1.00  0.00           O  
ATOM    589  N   SER    42      90.799 106.837 100.889  1.00  0.00           N  
ATOM    590  H   SER    42      90.988 105.903 101.224  1.00  0.00           H  
ATOM    591  CA  SER    42      91.513 107.292  99.644  1.00  0.00           C  
ATOM    592  HA  SER    42      90.883 108.090  99.251  1.00  0.00           H  
ATOM    593  CB  SER    42      92.887 107.851 100.024  1.00  0.00           C  
ATOM    594  HB2 SER    42      92.724 108.564 100.832  1.00  0.00           H  
ATOM    595  HB3 SER    42      93.562 107.076 100.390  1.00  0.00           H  
ATOM    596  OG  SER    42      93.599 108.446  98.849  1.00  0.00           O  
ATOM    597  HG  SER    42      93.185 109.298  98.693  1.00  0.00           H  
ATOM    598  C   SER    42      91.485 106.186  98.590  1.00  0.00           C  
ATOM    599  O   SER    42      91.536 104.988  98.932  1.00  0.00           O  
ATOM    600  N   GLN    43      91.345 106.522  97.373  1.00  0.00           N  
ATOM    601  H   GLN    43      91.348 107.505  97.143  1.00  0.00           H  
ATOM    602  CA  GLN    43      91.524 105.671  96.187  1.00  0.00           C  
ATOM    603  HA  GLN    43      92.187 104.846  96.448  1.00  0.00           H  
ATOM    604  CB  GLN    43      90.210 105.009  95.891  1.00  0.00           C  
ATOM    605  HB2 GLN    43      89.909 104.284  96.646  1.00  0.00           H  
ATOM    606  HB3 GLN    43      89.470 105.808  95.847  1.00  0.00           H  
ATOM    607  CG  GLN    43      90.078 104.239  94.615  1.00  0.00           C  
ATOM    608  HG2 GLN    43      89.065 103.841  94.549  1.00  0.00           H  
ATOM    609  HG3 GLN    43      90.302 104.912  93.787  1.00  0.00           H  
ATOM    610  CD  GLN    43      91.077 103.037  94.503  1.00  0.00           C  
ATOM    611  OE1 GLN    43      92.284 103.298  94.414  1.00  0.00           O  
ATOM    612  NE2 GLN    43      90.649 101.764  94.609  1.00  0.00           N  
ATOM    613 HE21 GLN    43      89.663 101.553  94.666  1.00  0.00           H  
ATOM    614 HE22 GLN    43      91.451 101.155  94.686  1.00  0.00           H  
ATOM    615  C   GLN    43      92.022 106.466  94.988  1.00  0.00           C  
ATOM    616  O   GLN    43      91.628 107.650  94.771  1.00  0.00           O  
ATOM    617  N   SER    44      92.915 105.888  94.135  1.00  0.00           N  
ATOM    618  H   SER    44      93.153 104.918  94.280  1.00  0.00           H  
ATOM    619  CA  SER    44      93.599 106.516  93.005  1.00  0.00           C  
ATOM    620  HA  SER    44      93.996 107.428  93.451  1.00  0.00           H  
ATOM    621  CB  SER    44      94.715 105.540  92.592  1.00  0.00           C  
ATOM    622  HB2 SER    44      95.321 105.196  93.430  1.00  0.00           H  
ATOM    623  HB3 SER    44      94.278 104.654  92.131  1.00  0.00           H  
ATOM    624  OG  SER    44      95.584 106.328  91.779  1.00  0.00           O  
ATOM    625  HG  SER    44      96.287 106.757  92.273  1.00  0.00           H  
ATOM    626  C   SER    44      92.658 106.862  91.808  1.00  0.00           C  
ATOM    627  O   SER    44      91.545 106.350  91.708  1.00  0.00           O  
ATOM    628  N   THR    45      93.162 107.637  90.849  1.00  0.00           N  
ATOM    629  H   THR    45      94.060 108.022  91.106  1.00  0.00           H  
ATOM    630  CA  THR    45      92.466 108.054  89.619  1.00  0.00           C  
ATOM    631  HA  THR    45      91.716 107.312  89.346  1.00  0.00           H  
ATOM    632  CB  THR    45      91.763 109.459  89.777  1.00  0.00           C  
ATOM    633  HB  THR    45      91.301 109.721  88.825  1.00  0.00           H  
ATOM    634  CG2 THR    45      90.629 109.542  90.837  1.00  0.00           C  
ATOM    635 HG21 THR    45      91.053 109.799  91.808  1.00  0.00           H  
ATOM    636 HG22 THR    45      89.882 110.303  90.611  1.00  0.00           H  
ATOM    637 HG23 THR    45      90.097 108.590  90.827  1.00  0.00           H  
ATOM    638  OG1 THR    45      92.708 110.489  90.114  1.00  0.00           O  
ATOM    639  HG1 THR    45      93.144 110.270  90.941  1.00  0.00           H  
ATOM    640  C   THR    45      93.446 107.992  88.420  1.00  0.00           C  
ATOM    641  O   THR    45      93.136 108.284  87.265  1.00  0.00           O  
ATOM    642  N   ASP    46      94.678 107.492  88.682  1.00  0.00           N  
ATOM    643  H   ASP    46      94.948 107.409  89.652  1.00  0.00           H  
ATOM    644  CA  ASP    46      95.738 107.255  87.680  1.00  0.00           C  
ATOM    645  HA  ASP    46      95.359 106.778  86.777  1.00  0.00           H  
ATOM    646  CB  ASP    46      96.305 108.519  87.136  1.00  0.00           C  
ATOM    647  HB2 ASP    46      95.549 109.132  86.645  1.00  0.00           H  
ATOM    648  HB3 ASP    46      96.749 109.098  87.946  1.00  0.00           H  
ATOM    649  CG  ASP    46      97.481 108.378  86.179  1.00  0.00           C  
ATOM    650  OD1 ASP    46      97.488 107.294  85.645  1.00  0.00           O  
ATOM    651  OD2 ASP    46      98.196 109.392  85.956  1.00  0.00           O  
ATOM    652  C   ASP    46      96.821 106.359  88.268  1.00  0.00           C  
ATOM    653  O   ASP    46      97.750 106.792  88.983  1.00  0.00           O  
ATOM    654  N   THR    47      96.845 105.075  87.875  1.00  0.00           N  
ATOM    655  H   THR    47      95.978 104.809  87.431  1.00  0.00           H  
ATOM    656  CA  THR    47      97.840 104.054  88.262  1.00  0.00           C  
ATOM    657  HA  THR    47      98.457 104.581  88.990  1.00  0.00           H  
ATOM    658  CB  THR    47      97.294 102.800  88.997  1.00  0.00           C  
ATOM    659  HB  THR    47      98.076 102.045  88.922  1.00  0.00           H  
ATOM    660  CG2 THR    47      97.123 103.113  90.438  1.00  0.00           C  
ATOM    661 HG21 THR    47      98.067 103.354  90.926  1.00  0.00           H  
ATOM    662 HG22 THR    47      96.456 103.975  90.468  1.00  0.00           H  
ATOM    663 HG23 THR    47      96.844 102.240  91.028  1.00  0.00           H  
ATOM    664  OG1 THR    47      96.024 102.326  88.596  1.00  0.00           O  
ATOM    665  HG1 THR    47      96.251 101.728  87.881  1.00  0.00           H  
ATOM    666  C   THR    47      98.778 103.656  87.062  1.00  0.00           C  
ATOM    667  O   THR    47      99.484 102.633  87.129  1.00  0.00           O  
ATOM    668  N   SER    48      98.878 104.534  86.026  1.00  0.00           N  
ATOM    669  H   SER    48      98.304 105.360  85.937  1.00  0.00           H  
ATOM    670  CA  SER    48      99.906 104.286  84.960  1.00  0.00           C  
ATOM    671  HA  SER    48      99.645 103.414  84.361  1.00  0.00           H  
ATOM    672  CB  SER    48      99.837 105.497  84.013  1.00  0.00           C  
ATOM    673  HB2 SER    48     100.588 105.513  83.223  1.00  0.00           H  
ATOM    674  HB3 SER    48      98.860 105.490  83.530  1.00  0.00           H  
ATOM    675  OG  SER    48     100.144 106.725  84.675  1.00  0.00           O  
ATOM    676  HG  SER    48      99.421 106.894  85.284  1.00  0.00           H  
ATOM    677  C   SER    48     101.368 104.000  85.429  1.00  0.00           C  
ATOM    678  O   SER    48     101.890 104.696  86.317  1.00  0.00           O  
ATOM    679  N   GLY    49     102.137 103.164  84.752  1.00  0.00           N  
ATOM    680  H   GLY    49     101.815 102.993  83.810  1.00  0.00           H  
ATOM    681  CA  GLY    49     103.613 102.999  85.066  1.00  0.00           C  
ATOM    682  HA2 GLY    49     104.023 102.222  84.421  1.00  0.00           H  
ATOM    683  HA3 GLY    49     104.022 103.990  84.871  1.00  0.00           H  
ATOM    684  C   GLY    49     103.948 102.538  86.499  1.00  0.00           C  
ATOM    685  O   GLY    49     103.220 101.751  87.054  1.00  0.00           O  
ATOM    686  N   TYR    50     105.118 102.868  87.088  1.00  0.00           N  
ATOM    687  H   TYR    50     105.224 102.579  88.050  1.00  0.00           H  
ATOM    688  CA  TYR    50     106.252 103.580  86.522  1.00  0.00           C  
ATOM    689  HA  TYR    50     106.095 104.624  86.249  1.00  0.00           H  
ATOM    690  CB  TYR    50     107.301 103.708  87.584  1.00  0.00           C  
ATOM    691  HB2 TYR    50     106.817 104.200  88.428  1.00  0.00           H  
ATOM    692  HB3 TYR    50     107.712 102.755  87.918  1.00  0.00           H  
ATOM    693  CG  TYR    50     108.465 104.706  87.250  1.00  0.00           C  
ATOM    694  CD1 TYR    50     109.493 104.372  86.376  1.00  0.00           C  
ATOM    695  HD1 TYR    50     109.646 103.346  86.075  1.00  0.00           H  
ATOM    696  CE1 TYR    50     110.495 105.264  86.041  1.00  0.00           C  
ATOM    697  HE1 TYR    50     111.392 105.044  85.482  1.00  0.00           H  
ATOM    698  CZ  TYR    50     110.419 106.609  86.496  1.00  0.00           C  
ATOM    699  OH  TYR    50     111.414 107.479  86.226  1.00  0.00           O  
ATOM    700  HH  TYR    50     112.198 107.076  85.847  1.00  0.00           H  
ATOM    701  CE2 TYR    50     109.339 107.002  87.324  1.00  0.00           C  
ATOM    702  HE2 TYR    50     109.189 108.032  87.613  1.00  0.00           H  
ATOM    703  CD2 TYR    50     108.361 106.071  87.674  1.00  0.00           C  
ATOM    704  HD2 TYR    50     107.439 106.283  88.194  1.00  0.00           H  
ATOM    705  C   TYR    50     106.785 102.773  85.305  1.00  0.00           C  
ATOM    706  O   TYR    50     106.913 101.532  85.356  1.00  0.00           O  
ATOM    707  N   GLY    51     107.188 103.324  84.148  1.00  0.00           N  
ATOM    708  H   GLY    51     107.478 102.701  83.408  1.00  0.00           H  
ATOM    709  CA  GLY    51     107.093 104.690  83.734  1.00  0.00           C  
ATOM    710  HA2 GLY    51     106.173 104.883  83.181  1.00  0.00           H  
ATOM    711  HA3 GLY    51     107.040 105.292  84.641  1.00  0.00           H  
ATOM    712  C   GLY    51     108.298 105.110  82.890  1.00  0.00           C  
ATOM    713  O   GLY    51     109.116 104.315  82.505  1.00  0.00           O  
ATOM    714  N   GLN    52     108.297 106.363  82.500  1.00  0.00           N  
ATOM    715  H   GLN    52     107.434 106.870  82.634  1.00  0.00           H  
ATOM    716  CA  GLN    52     109.280 106.972  81.575  1.00  0.00           C  
ATOM    717  HA  GLN    52     108.648 107.735  81.121  1.00  0.00           H  
ATOM    718  CB  GLN    52     110.429 107.674  82.310  1.00  0.00           C  
ATOM    719  HB2 GLN    52     110.993 106.896  82.825  1.00  0.00           H  
ATOM    720  HB3 GLN    52     110.969 108.182  81.510  1.00  0.00           H  
ATOM    721  CG  GLN    52     109.946 108.804  83.165  1.00  0.00           C  
ATOM    722  HG2 GLN    52     109.259 108.363  83.887  1.00  0.00           H  
ATOM    723  HG3 GLN    52     110.776 109.052  83.826  1.00  0.00           H  
ATOM    724  CD  GLN    52     109.542 110.037  82.454  1.00  0.00           C  
ATOM    725  OE1 GLN    52     109.245 110.085  81.304  1.00  0.00           O  
ATOM    726  NE2 GLN    52     109.448 111.153  83.087  1.00  0.00           N  
ATOM    727 HE21 GLN    52     109.554 111.014  84.082  1.00  0.00           H  
ATOM    728 HE22 GLN    52     108.948 111.893  82.614  1.00  0.00           H  
ATOM    729  C   GLN    52     109.789 106.023  80.439  1.00  0.00           C  
ATOM    730  O   GLN    52     110.926 105.520  80.497  1.00  0.00           O  
ATOM    731  N   SER    53     109.019 105.800  79.383  1.00  0.00           N  
ATOM    732  H   SER    53     109.436 105.182  78.702  1.00  0.00           H  
ATOM    733  CA  SER    53     107.600 106.118  79.180  1.00  0.00           C  
ATOM    734  HA  SER    53     107.352 107.051  79.686  1.00  0.00           H  
ATOM    735  CB  SER    53     107.357 106.398  77.755  1.00  0.00           C  
ATOM    736  HB2 SER    53     107.765 107.366  77.465  1.00  0.00           H  
ATOM    737  HB3 SER    53     107.929 105.797  77.049  1.00  0.00           H  
ATOM    738  OG  SER    53     105.987 106.425  77.412  1.00  0.00           O  
ATOM    739  HG  SER    53     105.969 106.849  76.550  1.00  0.00           H  
ATOM    740  C   SER    53     106.644 105.113  79.784  1.00  0.00           C  
ATOM    741  O   SER    53     106.927 103.883  79.673  1.00  0.00           O  
ATOM    742  N   SER    54     105.558 105.585  80.336  1.00  0.00           N  
ATOM    743  H   SER    54     105.380 106.560  80.142  1.00  0.00           H  
ATOM    744  CA  SER    54     104.470 104.785  80.857  1.00  0.00           C  
ATOM    745  HA  SER    54     105.026 104.030  81.412  1.00  0.00           H  
ATOM    746  CB  SER    54     103.480 105.582  81.707  1.00  0.00           C  
ATOM    747  HB2 SER    54     103.095 106.415  81.120  1.00  0.00           H  
ATOM    748  HB3 SER    54     102.591 105.021  81.997  1.00  0.00           H  
ATOM    749  OG  SER    54     104.162 106.139  82.823  1.00  0.00           O  
ATOM    750  HG  SER    54     103.589 106.806  83.208  1.00  0.00           H  
ATOM    751  C   SER    54     103.635 103.974  79.813  1.00  0.00           C  
ATOM    752  O   SER    54     102.890 103.120  80.244  1.00  0.00           O  
ATOM    753  N   TYR    55     103.823 104.332  78.501  1.00  0.00           N  
ATOM    754  H   TYR    55     104.587 104.906  78.174  1.00  0.00           H  
ATOM    755  CA  TYR    55     103.180 103.745  77.409  1.00  0.00           C  
ATOM    756  HA  TYR    55     102.231 103.381  77.804  1.00  0.00           H  
ATOM    757  CB  TYR    55     102.749 104.762  76.440  1.00  0.00           C  
ATOM    758  HB2 TYR    55     103.570 105.419  76.155  1.00  0.00           H  
ATOM    759  HB3 TYR    55     102.380 104.257  75.547  1.00  0.00           H  
ATOM    760  CG  TYR    55     101.644 105.714  76.928  1.00  0.00           C  
ATOM    761  CD1 TYR    55     102.076 107.008  77.298  1.00  0.00           C  
ATOM    762  HD1 TYR    55     103.104 107.339  77.316  1.00  0.00           H  
ATOM    763  CE1 TYR    55     101.123 107.951  77.694  1.00  0.00           C  
ATOM    764  HE1 TYR    55     101.522 108.920  77.952  1.00  0.00           H  
ATOM    765  CZ  TYR    55      99.740 107.643  77.759  1.00  0.00           C  
ATOM    766  OH  TYR    55      98.825 108.557  78.157  1.00  0.00           O  
ATOM    767  HH  TYR    55      97.941 108.187  78.091  1.00  0.00           H  
ATOM    768  CE2 TYR    55      99.353 106.322  77.416  1.00  0.00           C  
ATOM    769  HE2 TYR    55      98.283 106.177  77.379  1.00  0.00           H  
ATOM    770  CD2 TYR    55     100.276 105.445  76.849  1.00  0.00           C  
ATOM    771  HD2 TYR    55      99.884 104.513  76.470  1.00  0.00           H  
ATOM    772  C   TYR    55     104.108 102.737  76.718  1.00  0.00           C  
ATOM    773  O   TYR    55     105.299 103.052  76.604  1.00  0.00           O  
ATOM    774  N   SER    56     103.747 101.438  76.373  1.00  0.00           N  
ATOM    775  H   SER    56     104.513 100.920  75.965  1.00  0.00           H  
ATOM    776  CA  SER    56     102.435 100.782  76.460  1.00  0.00           C  
ATOM    777  HA  SER    56     102.438  99.873  75.858  1.00  0.00           H  
ATOM    778  CB  SER    56     102.092 100.295  77.879  1.00  0.00           C  
ATOM    779  HB2 SER    56     102.204 101.061  78.646  1.00  0.00           H  
ATOM    780  HB3 SER    56     101.063  99.936  77.838  1.00  0.00           H  
ATOM    781  OG  SER    56     103.033  99.333  78.315  1.00  0.00           O  
ATOM    782  HG  SER    56     102.860  99.208  79.251  1.00  0.00           H  
ATOM    783  C   SER    56     101.229 101.553  75.846  1.00  0.00           C  
ATOM    784  O   SER    56     100.227 101.787  76.546  1.00  0.00           O  
ATOM    785  N   SER    57     101.281 101.937  74.588  1.00  0.00           N  
ATOM    786  H   SER    57     100.475 102.449  74.260  1.00  0.00           H  
ATOM    787  CA  SER    57     102.319 101.662  73.569  1.00  0.00           C  
ATOM    788  HA  SER    57     103.339 101.543  73.934  1.00  0.00           H  
ATOM    789  CB  SER    57     101.931 100.468  72.743  1.00  0.00           C  
ATOM    790  HB2 SER    57     102.594 100.300  71.895  1.00  0.00           H  
ATOM    791  HB3 SER    57     102.033  99.572  73.356  1.00  0.00           H  
ATOM    792  OG  SER    57     100.685 100.647  72.136  1.00  0.00           O  
ATOM    793  HG  SER    57      99.972 100.361  72.711  1.00  0.00           H  
ATOM    794  C   SER    57     102.421 102.883  72.675  1.00  0.00           C  
ATOM    795  O   SER    57     101.699 103.881  72.823  1.00  0.00           O  
ATOM    796  N   TYR    58     103.389 102.950  71.723  1.00  0.00           N  
ATOM    797  H   TYR    58     104.056 102.206  71.573  1.00  0.00           H  
ATOM    798  CA  TYR    58     103.329 103.969  70.638  1.00  0.00           C  
ATOM    799  HA  TYR    58     102.819 104.824  71.082  1.00  0.00           H  
ATOM    800  CB  TYR    58     104.726 104.535  70.338  1.00  0.00           C  
ATOM    801  HB2 TYR    58     105.459 103.747  70.168  1.00  0.00           H  
ATOM    802  HB3 TYR    58     104.571 105.174  69.469  1.00  0.00           H  
ATOM    803  CG  TYR    58     105.218 105.368  71.540  1.00  0.00           C  
ATOM    804  CD1 TYR    58     104.963 106.732  71.506  1.00  0.00           C  
ATOM    805  HD1 TYR    58     104.469 107.069  70.607  1.00  0.00           H  
ATOM    806  CE1 TYR    58     105.299 107.524  72.592  1.00  0.00           C  
ATOM    807  HE1 TYR    58     105.186 108.596  72.525  1.00  0.00           H  
ATOM    808  CZ  TYR    58     105.841 106.924  73.736  1.00  0.00           C  
ATOM    809  OH  TYR    58     106.035 107.680  74.895  1.00  0.00           O  
ATOM    810  HH  TYR    58     106.058 108.606  74.644  1.00  0.00           H  
ATOM    811  CE2 TYR    58     106.081 105.546  73.770  1.00  0.00           C  
ATOM    812  HE2 TYR    58     106.393 105.027  74.664  1.00  0.00           H  
ATOM    813  CD2 TYR    58     105.807 104.763  72.670  1.00  0.00           C  
ATOM    814  HD2 TYR    58     105.883 103.687  72.728  1.00  0.00           H  
ATOM    815  C   TYR    58     102.690 103.525  69.374  1.00  0.00           C  
ATOM    816  O   TYR    58     103.370 102.870  68.592  1.00  0.00           O  
ATOM    817  N   GLY    59     101.460 103.826  69.033  1.00  0.00           N  
ATOM    818  H   GLY    59     101.198 103.423  68.145  1.00  0.00           H  
ATOM    819  CA  GLY    59     100.492 104.764  69.669  1.00  0.00           C  
ATOM    820  HA2 GLY    59      99.652 104.594  68.995  1.00  0.00           H  
ATOM    821  HA3 GLY    59     100.296 104.475  70.702  1.00  0.00           H  
ATOM    822  C   GLY    59     100.976 106.210  69.665  1.00  0.00           C  
ATOM    823  O   GLY    59     101.992 106.509  69.099  1.00  0.00           O  
ATOM    824  N   GLN    60     100.387 107.151  70.477  1.00  0.00           N  
ATOM    825  H   GLN    60     100.651 108.116  70.341  1.00  0.00           H  
ATOM    826  CA  GLN    60      99.179 106.850  71.242  1.00  0.00           C  
ATOM    827  HA  GLN    60      99.210 105.892  71.761  1.00  0.00           H  
ATOM    828  CB  GLN    60      99.091 107.826  72.399  1.00  0.00           C  
ATOM    829  HB2 GLN    60      99.223 108.830  71.995  1.00  0.00           H  
ATOM    830  HB3 GLN    60      98.084 107.694  72.792  1.00  0.00           H  
ATOM    831  CG  GLN    60     100.051 107.467  73.566  1.00  0.00           C  
ATOM    832  HG2 GLN    60      99.727 108.074  74.411  1.00  0.00           H  
ATOM    833  HG3 GLN    60      99.922 106.408  73.791  1.00  0.00           H  
ATOM    834  CD  GLN    60     101.539 107.696  73.370  1.00  0.00           C  
ATOM    835  OE1 GLN    60     102.124 108.760  73.375  1.00  0.00           O  
ATOM    836  NE2 GLN    60     102.300 106.698  73.141  1.00  0.00           N  
ATOM    837 HE21 GLN    60     101.846 105.827  72.907  1.00  0.00           H  
ATOM    838 HE22 GLN    60     103.305 106.798  73.161  1.00  0.00           H  
ATOM    839  C   GLN    60      97.943 107.015  70.450  1.00  0.00           C  
ATOM    840  O   GLN    60      97.831 107.842  69.557  1.00  0.00           O  
ATOM    841  N   SER    61      96.957 106.171  70.762  1.00  0.00           N  
ATOM    842  H   SER    61      97.075 105.451  71.460  1.00  0.00           H  
ATOM    843  CA  SER    61      95.561 106.267  70.240  1.00  0.00           C  
ATOM    844  HA  SER    61      95.685 106.086  69.172  1.00  0.00           H  
ATOM    845  CB  SER    61      94.623 105.259  70.865  1.00  0.00           C  
ATOM    846  HB2 SER    61      95.017 104.261  70.673  1.00  0.00           H  
ATOM    847  HB3 SER    61      94.473 105.448  71.928  1.00  0.00           H  
ATOM    848  OG  SER    61      93.384 105.306  70.263  1.00  0.00           O  
ATOM    849  HG  SER    61      93.316 104.692  69.529  1.00  0.00           H  
ATOM    850  C   SER    61      94.890 107.590  70.460  1.00  0.00           C  
ATOM    851  O   SER    61      94.985 108.160  71.546  1.00  0.00           O  
ATOM    852  N   GLN    62      94.113 108.044  69.470  1.00  0.00           N  
ATOM    853  H   GLN    62      94.092 107.527  68.603  1.00  0.00           H  
ATOM    854  CA  GLN    62      93.112 109.110  69.567  1.00  0.00           C  
ATOM    855  HA  GLN    62      93.224 109.716  70.467  1.00  0.00           H  
ATOM    856  CB  GLN    62      93.394 110.212  68.477  1.00  0.00           C  
ATOM    857  HB2 GLN    62      93.428 109.672  67.531  1.00  0.00           H  
ATOM    858  HB3 GLN    62      92.548 110.898  68.436  1.00  0.00           H  
ATOM    859  CG  GLN    62      94.704 111.056  68.625  1.00  0.00           C  
ATOM    860  HG2 GLN    62      95.520 110.368  68.846  1.00  0.00           H  
ATOM    861  HG3 GLN    62      94.916 111.536  67.670  1.00  0.00           H  
ATOM    862  CD  GLN    62      94.527 112.180  69.678  1.00  0.00           C  
ATOM    863  OE1 GLN    62      93.868 112.015  70.701  1.00  0.00           O  
ATOM    864  NE2 GLN    62      95.213 113.274  69.450  1.00  0.00           N  
ATOM    865 HE21 GLN    62      95.193 114.029  70.120  1.00  0.00           H  
ATOM    866 HE22 GLN    62      95.768 113.386  68.614  1.00  0.00           H  
ATOM    867  C   GLN    62      91.646 108.685  69.542  1.00  0.00           C  
ATOM    868  O   GLN    62      90.708 109.499  69.655  1.00  0.00           O  
ATOM    869  N   ASN    63      91.350 107.415  69.503  1.00  0.00           N  
ATOM    870  H   ASN    63      92.089 106.764  69.278  1.00  0.00           H  
ATOM    871  CA  ASN    63      90.038 106.892  69.679  1.00  0.00           C  
ATOM    872  HA  ASN    63      89.359 107.745  69.694  1.00  0.00           H  
ATOM    873  CB  ASN    63      89.625 105.921  68.530  1.00  0.00           C  
ATOM    874  HB2 ASN    63      90.002 106.314  67.586  1.00  0.00           H  
ATOM    875  HB3 ASN    63      90.196 105.022  68.763  1.00  0.00           H  
ATOM    876  CG  ASN    63      88.102 105.704  68.441  1.00  0.00           C  
ATOM    877  OD1 ASN    63      87.319 106.631  68.564  1.00  0.00           O  
ATOM    878  ND2 ASN    63      87.653 104.501  68.600  1.00  0.00           N  
ATOM    879 HD21 ASN    63      86.674 104.346  68.406  1.00  0.00           H  
ATOM    880 HD22 ASN    63      88.182 103.663  68.403  1.00  0.00           H  
ATOM    881  C   ASN    63      89.755 106.276  71.099  1.00  0.00           C  
ATOM    882  O   ASN    63      88.627 105.910  71.463  1.00  0.00           O  
ATOM    883  N   THR    64      90.763 106.036  71.884  1.00  0.00           N  
ATOM    884  H   THR    64      91.656 106.267  71.473  1.00  0.00           H  
ATOM    885  CA  THR    64      90.726 105.081  73.017  1.00  0.00           C  
ATOM    886  HA  THR    64      89.708 104.932  73.378  1.00  0.00           H  
ATOM    887  CB  THR    64      91.254 103.670  72.576  1.00  0.00           C  
ATOM    888  HB  THR    64      92.301 103.749  72.283  1.00  0.00           H  
ATOM    889  CG2 THR    64      91.082 102.567  73.571  1.00  0.00           C  
ATOM    890 HG21 THR    64      91.300 101.563  73.206  1.00  0.00           H  
ATOM    891 HG22 THR    64      91.735 102.800  74.412  1.00  0.00           H  
ATOM    892 HG23 THR    64      90.094 102.685  74.018  1.00  0.00           H  
ATOM    893  OG1 THR    64      90.564 103.198  71.433  1.00  0.00           O  
ATOM    894  HG1 THR    64      89.631 103.100  71.636  1.00  0.00           H  
ATOM    895  C   THR    64      91.563 105.496  74.201  1.00  0.00           C  
ATOM    896  O   THR    64      92.746 105.118  74.445  1.00  0.00           O  
ATOM    897  N   GLY    65      90.999 106.274  75.110  1.00  0.00           N  
ATOM    898  H   GLY    65      91.577 106.466  75.916  1.00  0.00           H  
ATOM    899  CA  GLY    65      89.784 107.003  75.009  1.00  0.00           C  
ATOM    900  HA2 GLY    65      88.876 106.417  74.871  1.00  0.00           H  
ATOM    901  HA3 GLY    65      89.742 107.409  76.020  1.00  0.00           H  
ATOM    902  C   GLY    65      89.860 108.128  73.946  1.00  0.00           C  
ATOM    903  O   GLY    65      90.969 108.565  73.492  1.00  0.00           O  
ATOM    904  N   TYR    66      88.740 108.696  73.607  1.00  0.00           N  
ATOM    905  H   TYR    66      87.961 108.284  74.100  1.00  0.00           H  
ATOM    906  CA  TYR    66      88.571 109.602  72.413  1.00  0.00           C  
ATOM    907  HA  TYR    66      89.116 109.125  71.598  1.00  0.00           H  
ATOM    908  CB  TYR    66      87.116 109.696  72.009  1.00  0.00           C  
ATOM    909  HB2 TYR    66      86.694 108.712  71.807  1.00  0.00           H  
ATOM    910  HB3 TYR    66      86.566 110.052  72.881  1.00  0.00           H  
ATOM    911  CG  TYR    66      86.860 110.623  70.879  1.00  0.00           C  
ATOM    912  CD1 TYR    66      86.522 110.055  69.630  1.00  0.00           C  
ATOM    913  HD1 TYR    66      86.583 109.007  69.377  1.00  0.00           H  
ATOM    914  CE1 TYR    66      86.137 110.824  68.554  1.00  0.00           C  
ATOM    915  HE1 TYR    66      86.060 110.417  67.556  1.00  0.00           H  
ATOM    916  CZ  TYR    66      86.004 112.206  68.794  1.00  0.00           C  
ATOM    917  OH  TYR    66      85.671 113.067  67.784  1.00  0.00           O  
ATOM    918  HH  TYR    66      85.332 113.857  68.211  1.00  0.00           H  
ATOM    919  CE2 TYR    66      86.116 112.748  70.122  1.00  0.00           C  
ATOM    920  HE2 TYR    66      85.884 113.800  70.203  1.00  0.00           H  
ATOM    921  CD2 TYR    66      86.554 111.978  71.188  1.00  0.00           C  
ATOM    922  HD2 TYR    66      86.715 112.358  72.186  1.00  0.00           H  
ATOM    923  C   TYR    66      89.297 111.017  72.617  1.00  0.00           C  
ATOM    924  O   TYR    66      89.354 111.504  73.722  1.00  0.00           O  
ATOM    925  N   GLY    67      89.984 111.627  71.610  1.00  0.00           N  
ATOM    926  H   GLY    67      90.125 111.050  70.793  1.00  0.00           H  
ATOM    927  CA  GLY    67      90.795 112.844  71.647  1.00  0.00           C  
ATOM    928  HA2 GLY    67      90.419 113.437  72.481  1.00  0.00           H  
ATOM    929  HA3 GLY    67      91.863 112.680  71.787  1.00  0.00           H  
ATOM    930  C   GLY    67      90.457 113.718  70.485  1.00  0.00           C  
ATOM    931  O   GLY    67      89.248 114.014  70.362  1.00  0.00           O  
ATOM    932  N   THR    68      91.402 114.147  69.719  1.00  0.00           N  
ATOM    933  H   THR    68      92.273 113.640  69.790  1.00  0.00           H  
ATOM    934  CA  THR    68      91.231 115.202  68.661  1.00  0.00           C  
ATOM    935  HA  THR    68      90.383 115.821  68.955  1.00  0.00           H  
ATOM    936  CB  THR    68      92.461 116.100  68.641  1.00  0.00           C  
ATOM    937  HB  THR    68      93.246 115.521  68.154  1.00  0.00           H  
ATOM    938  CG2 THR    68      92.149 117.340  67.755  1.00  0.00           C  
ATOM    939 HG21 THR    68      93.097 117.867  67.649  1.00  0.00           H  
ATOM    940 HG22 THR    68      91.759 117.113  66.762  1.00  0.00           H  
ATOM    941 HG23 THR    68      91.545 118.030  68.345  1.00  0.00           H  
ATOM    942  OG1 THR    68      92.783 116.598  69.893  1.00  0.00           O  
ATOM    943  HG1 THR    68      93.021 115.871  70.473  1.00  0.00           H  
ATOM    944  C   THR    68      90.867 114.487  67.286  1.00  0.00           C  
ATOM    945  O   THR    68      91.630 114.590  66.328  1.00  0.00           O  
ATOM    946  N   GLN    69      89.739 113.769  67.395  1.00  0.00           N  
ATOM    947  H   GLN    69      89.180 113.795  68.236  1.00  0.00           H  
ATOM    948  CA  GLN    69      89.529 112.705  66.450  1.00  0.00           C  
ATOM    949  HA  GLN    69      90.390 112.768  65.785  1.00  0.00           H  
ATOM    950  CB  GLN    69      89.586 111.335  67.171  1.00  0.00           C  
ATOM    951  HB2 GLN    69      90.451 111.366  67.833  1.00  0.00           H  
ATOM    952  HB3 GLN    69      88.732 111.289  67.847  1.00  0.00           H  
ATOM    953  CG  GLN    69      89.725 110.055  66.266  1.00  0.00           C  
ATOM    954  HG2 GLN    69      89.745 109.212  66.956  1.00  0.00           H  
ATOM    955  HG3 GLN    69      88.966 110.074  65.484  1.00  0.00           H  
ATOM    956  CD  GLN    69      90.969 109.972  65.325  1.00  0.00           C  
ATOM    957  OE1 GLN    69      91.712 110.891  64.944  1.00  0.00           O  
ATOM    958  NE2 GLN    69      91.157 108.836  64.830  1.00  0.00           N  
ATOM    959 HE21 GLN    69      90.418 108.148  64.854  1.00  0.00           H  
ATOM    960 HE22 GLN    69      91.939 108.737  64.198  1.00  0.00           H  
ATOM    961  C   GLN    69      88.226 113.035  65.552  1.00  0.00           C  
ATOM    962  O   GLN    69      87.764 112.162  64.787  1.00  0.00           O  
ATOM    963  N   SER    70      87.827 114.303  65.433  1.00  0.00           N  
ATOM    964  H   SER    70      88.253 114.935  66.095  1.00  0.00           H  
ATOM    965  CA  SER    70      86.727 114.813  64.547  1.00  0.00           C  
ATOM    966  HA  SER    70      85.794 114.420  64.950  1.00  0.00           H  
ATOM    967  CB  SER    70      86.844 116.307  64.463  1.00  0.00           C  
ATOM    968  HB2 SER    70      86.688 116.698  65.469  1.00  0.00           H  
ATOM    969  HB3 SER    70      87.833 116.564  64.085  1.00  0.00           H  
ATOM    970  OG  SER    70      85.873 116.800  63.509  1.00  0.00           O  
ATOM    971  HG  SER    70      86.238 116.897  62.626  1.00  0.00           H  
ATOM    972  C   SER    70      86.820 114.254  63.094  1.00  0.00           C  
ATOM    973  O   SER    70      87.883 114.080  62.470  1.00  0.00           O  
ATOM    974  N   THR    71      85.629 113.783  62.653  1.00  0.00           N  
ATOM    975  H   THR    71      84.839 113.875  63.275  1.00  0.00           H  
ATOM    976  CA  THR    71      85.355 113.380  61.323  1.00  0.00           C  
ATOM    977  HA  THR    71      86.238 113.553  60.707  1.00  0.00           H  
ATOM    978  CB  THR    71      85.200 111.829  61.360  1.00  0.00           C  
ATOM    979  HB  THR    71      86.034 111.423  61.932  1.00  0.00           H  
ATOM    980  CG2 THR    71      83.922 111.284  62.022  1.00  0.00           C  
ATOM    981 HG21 THR    71      84.010 111.635  63.050  1.00  0.00           H  
ATOM    982 HG22 THR    71      83.134 111.802  61.475  1.00  0.00           H  
ATOM    983 HG23 THR    71      84.069 110.207  61.949  1.00  0.00           H  
ATOM    984  OG1 THR    71      85.214 111.320  60.068  1.00  0.00           O  
ATOM    985  HG1 THR    71      86.105 111.279  59.713  1.00  0.00           H  
ATOM    986  C   THR    71      84.140 114.098  60.660  1.00  0.00           C  
ATOM    987  O   THR    71      83.163 114.500  61.309  1.00  0.00           O  
ATOM    988  N   PRO    72      84.093 114.232  59.308  1.00  0.00           N  
ATOM    989  CD  PRO    72      85.246 113.966  58.479  1.00  0.00           C  
ATOM    990  HD2 PRO    72      85.419 112.894  58.383  1.00  0.00           H  
ATOM    991  HD3 PRO    72      86.076 114.518  58.920  1.00  0.00           H  
ATOM    992  CG  PRO    72      84.948 114.570  57.080  1.00  0.00           C  
ATOM    993  HG2 PRO    72      85.368 113.946  56.292  1.00  0.00           H  
ATOM    994  HG3 PRO    72      85.172 115.637  57.098  1.00  0.00           H  
ATOM    995  CB  PRO    72      83.389 114.560  57.043  1.00  0.00           C  
ATOM    996  HB2 PRO    72      83.133 113.564  56.680  1.00  0.00           H  
ATOM    997  HB3 PRO    72      83.000 115.361  56.415  1.00  0.00           H  
ATOM    998  CA  PRO    72      83.029 114.749  58.519  1.00  0.00           C  
ATOM    999  HA  PRO    72      83.022 115.813  58.757  1.00  0.00           H  
ATOM   1000  C   PRO    72      81.593 114.230  58.788  1.00  0.00           C  
ATOM   1001  O   PRO    72      81.315 113.036  58.843  1.00  0.00           O  
ATOM   1002  N   GLN    73      80.649 115.217  58.809  1.00  0.00           N  
ATOM   1003  H   GLN    73      80.961 116.177  58.859  1.00  0.00           H  
ATOM   1004  CA  GLN    73      79.208 114.969  58.733  1.00  0.00           C  
ATOM   1005  HA  GLN    73      78.820 114.603  59.683  1.00  0.00           H  
ATOM   1006  CB  GLN    73      78.466 116.294  58.692  1.00  0.00           C  
ATOM   1007  HB2 GLN    73      77.570 116.167  59.300  1.00  0.00           H  
ATOM   1008  HB3 GLN    73      79.006 117.129  59.139  1.00  0.00           H  
ATOM   1009  CG  GLN    73      77.882 116.695  57.278  1.00  0.00           C  
ATOM   1010  HG2 GLN    73      78.701 116.775  56.564  1.00  0.00           H  
ATOM   1011  HG3 GLN    73      77.130 115.973  56.959  1.00  0.00           H  
ATOM   1012  CD  GLN    73      77.286 118.070  57.379  1.00  0.00           C  
ATOM   1013  OE1 GLN    73      76.480 118.405  58.215  1.00  0.00           O  
ATOM   1014  NE2 GLN    73      77.511 118.923  56.390  1.00  0.00           N  
ATOM   1015 HE21 GLN    73      78.156 118.603  55.681  1.00  0.00           H  
ATOM   1016 HE22 GLN    73      76.963 119.770  56.348  1.00  0.00           H  
ATOM   1017  C   GLN    73      78.819 114.021  57.583  1.00  0.00           C  
ATOM   1018  O   GLN    73      79.349 114.058  56.485  1.00  0.00           O  
ATOM   1019  N   GLY    74      77.774 113.264  57.837  1.00  0.00           N  
ATOM   1020  H   GLY    74      77.299 113.381  58.720  1.00  0.00           H  
ATOM   1021  CA  GLY    74      77.070 112.384  56.867  1.00  0.00           C  
ATOM   1022  HA2 GLY    74      76.473 113.052  56.246  1.00  0.00           H  
ATOM   1023  HA3 GLY    74      77.773 111.865  56.215  1.00  0.00           H  
ATOM   1024  C   GLY    74      76.204 111.310  57.498  1.00  0.00           C  
ATOM   1025  O   GLY    74      75.284 111.602  58.195  1.00  0.00           O  
ATOM   1026  N   TYR    75      76.444 110.029  57.163  1.00  0.00           N  
ATOM   1027  H   TYR    75      77.119 109.880  56.427  1.00  0.00           H  
ATOM   1028  CA  TYR    75      75.498 108.875  57.367  1.00  0.00           C  
ATOM   1029  HA  TYR    75      74.496 109.047  56.973  1.00  0.00           H  
ATOM   1030  CB  TYR    75      76.000 107.727  56.477  1.00  0.00           C  
ATOM   1031  HB2 TYR    75      77.085 107.645  56.551  1.00  0.00           H  
ATOM   1032  HB3 TYR    75      75.509 106.795  56.759  1.00  0.00           H  
ATOM   1033  CG  TYR    75      75.834 107.924  54.927  1.00  0.00           C  
ATOM   1034  CD1 TYR    75      74.542 108.120  54.395  1.00  0.00           C  
ATOM   1035  HD1 TYR    75      73.713 108.167  55.085  1.00  0.00           H  
ATOM   1036  CE1 TYR    75      74.467 108.463  53.034  1.00  0.00           C  
ATOM   1037  HE1 TYR    75      73.527 108.761  52.592  1.00  0.00           H  
ATOM   1038  CZ  TYR    75      75.673 108.502  52.244  1.00  0.00           C  
ATOM   1039  OH  TYR    75      75.575 108.741  50.889  1.00  0.00           O  
ATOM   1040  HH  TYR    75      74.670 108.627  50.591  1.00  0.00           H  
ATOM   1041  CE2 TYR    75      76.952 108.268  52.752  1.00  0.00           C  
ATOM   1042  HE2 TYR    75      77.823 108.212  52.116  1.00  0.00           H  
ATOM   1043  CD2 TYR    75      76.980 107.929  54.100  1.00  0.00           C  
ATOM   1044  HD2 TYR    75      77.970 107.819  54.517  1.00  0.00           H  
ATOM   1045  C   TYR    75      75.382 108.443  58.866  1.00  0.00           C  
ATOM   1046  O   TYR    75      74.341 107.876  59.194  1.00  0.00           O  
ATOM   1047  N   GLY    76      76.412 108.648  59.718  1.00  0.00           N  
ATOM   1048  H   GLY    76      77.240 108.932  59.215  1.00  0.00           H  
ATOM   1049  CA  GLY    76      76.497 108.370  61.102  1.00  0.00           C  
ATOM   1050  HA2 GLY    76      77.536 108.495  61.407  1.00  0.00           H  
ATOM   1051  HA3 GLY    76      75.747 108.939  61.652  1.00  0.00           H  
ATOM   1052  C   GLY    76      76.201 106.908  61.381  1.00  0.00           C  
ATOM   1053  O   GLY    76      76.156 106.104  60.483  1.00  0.00           O  
ATOM   1054  N   SER    77      76.095 106.618  62.685  1.00  0.00           N  
ATOM   1055  H   SER    77      76.025 107.400  63.321  1.00  0.00           H  
ATOM   1056  CA  SER    77      75.648 105.345  63.225  1.00  0.00           C  
ATOM   1057  HA  SER    77      76.151 104.446  62.870  1.00  0.00           H  
ATOM   1058  CB  SER    77      76.056 105.385  64.731  1.00  0.00           C  
ATOM   1059  HB2 SER    77      77.120 105.612  64.678  1.00  0.00           H  
ATOM   1060  HB3 SER    77      75.574 106.192  65.284  1.00  0.00           H  
ATOM   1061  OG  SER    77      75.935 104.118  65.376  1.00  0.00           O  
ATOM   1062  HG  SER    77      75.122 103.944  65.856  1.00  0.00           H  
ATOM   1063  C   SER    77      74.149 105.252  62.970  1.00  0.00           C  
ATOM   1064  O   SER    77      73.534 106.261  63.194  1.00  0.00           O  
ATOM   1065  N   THR    78      73.630 104.186  62.343  1.00  0.00           N  
ATOM   1066  H   THR    78      72.665 104.207  62.045  1.00  0.00           H  
ATOM   1067  CA  THR    78      74.449 103.074  61.702  1.00  0.00           C  
ATOM   1068  HA  THR    78      75.445 103.348  61.355  1.00  0.00           H  
ATOM   1069  CB  THR    78      74.781 101.992  62.677  1.00  0.00           C  
ATOM   1070  HB  THR    78      75.226 102.483  63.543  1.00  0.00           H  
ATOM   1071  CG2 THR    78      73.523 101.208  63.099  1.00  0.00           C  
ATOM   1072 HG21 THR    78      73.121 100.608  62.282  1.00  0.00           H  
ATOM   1073 HG22 THR    78      73.708 100.501  63.907  1.00  0.00           H  
ATOM   1074 HG23 THR    78      72.772 101.865  63.537  1.00  0.00           H  
ATOM   1075  OG1 THR    78      75.613 101.045  62.143  1.00  0.00           O  
ATOM   1076  HG1 THR    78      76.343 101.550  61.777  1.00  0.00           H  
ATOM   1077  C   THR    78      73.676 102.455  60.523  1.00  0.00           C  
ATOM   1078  O   THR    78      72.417 102.417  60.609  1.00  0.00           O  
ATOM   1079  N   GLY    79      74.226 101.889  59.465  1.00  0.00           N  
ATOM   1080  H   GLY    79      75.229 101.977  59.388  1.00  0.00           H  
ATOM   1081  CA  GLY    79      73.407 101.559  58.257  1.00  0.00           C  
ATOM   1082  HA2 GLY    79      72.759 102.408  58.039  1.00  0.00           H  
ATOM   1083  HA3 GLY    79      74.104 101.353  57.445  1.00  0.00           H  
ATOM   1084  C   GLY    79      72.587 100.281  58.275  1.00  0.00           C  
ATOM   1085  O   GLY    79      72.739  99.430  59.126  1.00  0.00           O  
ATOM   1086  N   GLY    80      71.674 100.101  57.320  1.00  0.00           N  
ATOM   1087  H   GLY    80      71.275  99.174  57.355  1.00  0.00           H  
ATOM   1088  CA  GLY    80      71.153 101.065  56.343  1.00  0.00           C  
ATOM   1089  HA2 GLY    80      71.881 101.726  55.871  1.00  0.00           H  
ATOM   1090  HA3 GLY    80      70.666 100.551  55.515  1.00  0.00           H  
ATOM   1091  C   GLY    80      70.060 101.959  56.892  1.00  0.00           C  
ATOM   1092  O   GLY    80      69.919 102.083  58.085  1.00  0.00           O  
ATOM   1093  N   TYR    81      69.230 102.521  56.058  1.00  0.00           N  
ATOM   1094  H   TYR    81      69.491 102.584  55.085  1.00  0.00           H  
ATOM   1095  CA  TYR    81      68.128 103.296  56.520  1.00  0.00           C  
ATOM   1096  HA  TYR    81      67.860 103.024  57.541  1.00  0.00           H  
ATOM   1097  CB  TYR    81      68.452 104.801  56.425  1.00  0.00           C  
ATOM   1098  HB2 TYR    81      68.644 105.067  55.386  1.00  0.00           H  
ATOM   1099  HB3 TYR    81      67.597 105.374  56.783  1.00  0.00           H  
ATOM   1100  CG  TYR    81      69.668 105.154  57.280  1.00  0.00           C  
ATOM   1101  CD1 TYR    81      69.444 105.293  58.677  1.00  0.00           C  
ATOM   1102  HD1 TYR    81      68.475 105.324  59.153  1.00  0.00           H  
ATOM   1103  CE1 TYR    81      70.570 105.610  59.487  1.00  0.00           C  
ATOM   1104  HE1 TYR    81      70.418 105.807  60.538  1.00  0.00           H  
ATOM   1105  CZ  TYR    81      71.881 105.590  58.985  1.00  0.00           C  
ATOM   1106  OH  TYR    81      72.927 105.747  59.804  1.00  0.00           O  
ATOM   1107  HH  TYR    81      73.651 106.263  59.442  1.00  0.00           H  
ATOM   1108  CE2 TYR    81      72.117 105.366  57.625  1.00  0.00           C  
ATOM   1109  HE2 TYR    81      73.101 105.425  57.184  1.00  0.00           H  
ATOM   1110  CD2 TYR    81      71.017 105.223  56.785  1.00  0.00           C  
ATOM   1111  HD2 TYR    81      71.219 105.201  55.724  1.00  0.00           H  
ATOM   1112  C   TYR    81      66.873 103.097  55.697  1.00  0.00           C  
ATOM   1113  O   TYR    81      66.910 102.903  54.467  1.00  0.00           O  
ATOM   1114  N   GLY    82      65.630 103.213  56.191  1.00  0.00           N  
ATOM   1115  H   GLY    82      64.940 102.970  55.495  1.00  0.00           H  
ATOM   1116  CA  GLY    82      65.188 103.597  57.470  1.00  0.00           C  
ATOM   1117  HA2 GLY    82      65.767 103.184  58.296  1.00  0.00           H  
ATOM   1118  HA3 GLY    82      65.442 104.650  57.590  1.00  0.00           H  
ATOM   1119  C   GLY    82      63.717 103.443  57.593  1.00  0.00           C  
ATOM   1120  O   GLY    82      63.139 102.466  57.108  1.00  0.00           O  
ATOM   1121  N   SER    83      63.152 104.354  58.304  1.00  0.00           N  
ATOM   1122  H   SER    83      63.714 105.106  58.677  1.00  0.00           H  
ATOM   1123  CA  SER    83      61.711 104.389  58.707  1.00  0.00           C  
ATOM   1124  HA  SER    83      61.595 103.490  59.312  1.00  0.00           H  
ATOM   1125  CB  SER    83      61.576 105.462  59.719  1.00  0.00           C  
ATOM   1126  HB2 SER    83      62.102 105.244  60.649  1.00  0.00           H  
ATOM   1127  HB3 SER    83      61.932 106.382  59.255  1.00  0.00           H  
ATOM   1128  OG  SER    83      60.220 105.565  60.022  1.00  0.00           O  
ATOM   1129  HG  SER    83      60.093 105.135  60.871  1.00  0.00           H  
ATOM   1130  C   SER    83      60.686 104.428  57.507  1.00  0.00           C  
ATOM   1131  O   SER    83      60.769 105.281  56.592  1.00  0.00           O  
ATOM   1132  N   SER    84      59.695 103.548  57.397  1.00  0.00           N  
ATOM   1133  H   SER    84      59.159 103.614  56.543  1.00  0.00           H  
ATOM   1134  CA  SER    84      59.382 102.332  58.090  1.00  0.00           C  
ATOM   1135  HA  SER    84      60.174 102.067  58.790  1.00  0.00           H  
ATOM   1136  CB  SER    84      58.112 102.474  58.974  1.00  0.00           C  
ATOM   1137  HB2 SER    84      58.192 103.306  59.674  1.00  0.00           H  
ATOM   1138  HB3 SER    84      57.284 102.916  58.419  1.00  0.00           H  
ATOM   1139  OG  SER    84      57.789 101.334  59.734  1.00  0.00           O  
ATOM   1140  HG  SER    84      57.124 101.515  60.402  1.00  0.00           H  
ATOM   1141  C   SER    84      59.260 101.152  57.151  1.00  0.00           C  
ATOM   1142  O   SER    84      58.863 101.284  55.987  1.00  0.00           O  
ATOM   1143  N   GLN    85      59.641  99.968  57.665  1.00  0.00           N  
ATOM   1144  H   GLN    85      60.068  99.981  58.580  1.00  0.00           H  
ATOM   1145  CA  GLN    85      59.503  98.770  56.749  1.00  0.00           C  
ATOM   1146  HA  GLN    85      59.980  98.978  55.791  1.00  0.00           H  
ATOM   1147  CB  GLN    85      60.159  97.547  57.380  1.00  0.00           C  
ATOM   1148  HB2 GLN    85      61.157  97.834  57.710  1.00  0.00           H  
ATOM   1149  HB3 GLN    85      59.656  97.345  58.326  1.00  0.00           H  
ATOM   1150  CG  GLN    85      60.317  96.255  56.587  1.00  0.00           C  
ATOM   1151  HG2 GLN    85      60.869  95.565  57.225  1.00  0.00           H  
ATOM   1152  HG3 GLN    85      59.326  95.884  56.325  1.00  0.00           H  
ATOM   1153  CD  GLN    85      61.149  96.418  55.326  1.00  0.00           C  
ATOM   1154  OE1 GLN    85      62.275  96.884  55.306  1.00  0.00           O  
ATOM   1155  NE2 GLN    85      60.603  96.033  54.180  1.00  0.00           N  
ATOM   1156 HE21 GLN    85      61.251  96.040  53.404  1.00  0.00           H  
ATOM   1157 HE22 GLN    85      59.762  95.476  54.235  1.00  0.00           H  
ATOM   1158  C   GLN    85      58.082  98.389  56.584  1.00  0.00           C  
ATOM   1159  O   GLN    85      57.699  98.028  55.423  1.00  0.00           O  
ATOM   1160  N   SER    86      57.233  98.521  57.665  1.00  0.00           N  
ATOM   1161  H   SER    86      57.561  98.900  58.543  1.00  0.00           H  
ATOM   1162  CA  SER    86      55.817  98.334  57.602  1.00  0.00           C  
ATOM   1163  HA  SER    86      55.595  98.360  58.668  1.00  0.00           H  
ATOM   1164  CB  SER    86      55.172  99.510  56.929  1.00  0.00           C  
ATOM   1165  HB2 SER    86      55.217  99.547  55.840  1.00  0.00           H  
ATOM   1166  HB3 SER    86      54.143  99.515  57.288  1.00  0.00           H  
ATOM   1167  OG  SER    86      55.747 100.719  57.436  1.00  0.00           O  
ATOM   1168  HG  SER    86      55.596 100.826  58.378  1.00  0.00           H  
ATOM   1169  C   SER    86      55.344  97.043  57.048  1.00  0.00           C  
ATOM   1170  O   SER    86      54.722  96.833  55.972  1.00  0.00           O  
ATOM   1171  N   SER    87      55.540  96.023  57.870  1.00  0.00           N  
ATOM   1172  H   SER    87      55.912  96.218  58.788  1.00  0.00           H  
ATOM   1173  CA  SER    87      55.383  94.585  57.573  1.00  0.00           C  
ATOM   1174  HA  SER    87      55.501  94.400  56.506  1.00  0.00           H  
ATOM   1175  CB  SER    87      56.444  93.914  58.355  1.00  0.00           C  
ATOM   1176  HB2 SER    87      56.199  93.905  59.417  1.00  0.00           H  
ATOM   1177  HB3 SER    87      56.446  92.866  58.056  1.00  0.00           H  
ATOM   1178  OG  SER    87      57.766  94.442  58.184  1.00  0.00           O  
ATOM   1179  HG  SER    87      58.282  93.769  57.733  1.00  0.00           H  
ATOM   1180  C   SER    87      54.017  94.033  57.952  1.00  0.00           C  
ATOM   1181  O   SER    87      53.819  93.408  58.986  1.00  0.00           O  
ATOM   1182  N   GLN    88      53.040  94.242  57.139  1.00  0.00           N  
ATOM   1183  H   GLN    88      53.255  94.668  56.249  1.00  0.00           H  
ATOM   1184  CA  GLN    88      51.799  93.532  57.273  1.00  0.00           C  
ATOM   1185  HA  GLN    88      51.520  93.363  58.314  1.00  0.00           H  
ATOM   1186  CB  GLN    88      50.685  94.297  56.579  1.00  0.00           C  
ATOM   1187  HB2 GLN    88      50.991  94.584  55.573  1.00  0.00           H  
ATOM   1188  HB3 GLN    88      49.797  93.681  56.436  1.00  0.00           H  
ATOM   1189  CG  GLN    88      50.165  95.583  57.355  1.00  0.00           C  
ATOM   1190  HG2 GLN    88      49.301  95.862  56.751  1.00  0.00           H  
ATOM   1191  HG3 GLN    88      49.916  95.202  58.345  1.00  0.00           H  
ATOM   1192  CD  GLN    88      51.134  96.694  57.361  1.00  0.00           C  
ATOM   1193  OE1 GLN    88      51.301  97.454  56.411  1.00  0.00           O  
ATOM   1194  NE2 GLN    88      51.973  96.754  58.363  1.00  0.00           N  
ATOM   1195 HE21 GLN    88      51.912  96.178  59.191  1.00  0.00           H  
ATOM   1196 HE22 GLN    88      52.680  97.474  58.322  1.00  0.00           H  
ATOM   1197  C   GLN    88      51.902  92.059  56.800  1.00  0.00           C  
ATOM   1198  O   GLN    88      52.553  91.809  55.768  1.00  0.00           O  
ATOM   1199  N   SER    89      51.105  91.162  57.396  1.00  0.00           N  
ATOM   1200  H   SER    89      50.521  91.335  58.202  1.00  0.00           H  
ATOM   1201  CA  SER    89      50.907  89.842  56.897  1.00  0.00           C  
ATOM   1202  HA  SER    89      51.836  89.273  56.932  1.00  0.00           H  
ATOM   1203  CB  SER    89      50.052  89.052  57.940  1.00  0.00           C  
ATOM   1204  HB2 SER    89      49.877  88.016  57.649  1.00  0.00           H  
ATOM   1205  HB3 SER    89      50.662  89.064  58.843  1.00  0.00           H  
ATOM   1206  OG  SER    89      48.755  89.560  58.190  1.00  0.00           O  
ATOM   1207  HG  SER    89      48.802  90.386  58.677  1.00  0.00           H  
ATOM   1208  C   SER    89      50.291  89.774  55.528  1.00  0.00           C  
ATOM   1209  O   SER    89      49.729  90.751  55.023  1.00  0.00           O  
ATOM   1210  N   SER    90      50.459  88.691  54.817  1.00  0.00           N  
ATOM   1211  H   SER    90      50.842  87.850  55.225  1.00  0.00           H  
ATOM   1212  CA  SER    90      49.936  88.425  53.449  1.00  0.00           C  
ATOM   1213  HA  SER    90      50.213  89.321  52.894  1.00  0.00           H  
ATOM   1214  CB  SER    90      50.590  87.225  52.809  1.00  0.00           C  
ATOM   1215  HB2 SER    90      51.663  87.382  52.698  1.00  0.00           H  
ATOM   1216  HB3 SER    90      50.427  86.410  53.514  1.00  0.00           H  
ATOM   1217  OG  SER    90      50.049  86.844  51.561  1.00  0.00           O  
ATOM   1218  HG  SER    90      50.654  87.163  50.887  1.00  0.00           H  
ATOM   1219  C   SER    90      48.381  88.315  53.449  1.00  0.00           C  
ATOM   1220  O   SER    90      47.850  88.072  54.529  1.00  0.00           O  
ATOM   1221  N   TYR    91      47.786  88.493  52.244  1.00  0.00           N  
ATOM   1222  H   TYR    91      48.398  88.484  51.441  1.00  0.00           H  
ATOM   1223  CA  TYR    91      46.361  88.299  52.047  1.00  0.00           C  
ATOM   1224  HA  TYR    91      45.971  87.512  52.692  1.00  0.00           H  
ATOM   1225  CB  TYR    91      45.563  89.554  52.592  1.00  0.00           C  
ATOM   1226  HB2 TYR    91      46.136  89.894  53.455  1.00  0.00           H  
ATOM   1227  HB3 TYR    91      45.563  90.328  51.824  1.00  0.00           H  
ATOM   1228  CG  TYR    91      44.130  89.255  52.824  1.00  0.00           C  
ATOM   1229  CD1 TYR    91      43.103  89.601  51.912  1.00  0.00           C  
ATOM   1230  HD1 TYR    91      43.345  90.228  51.067  1.00  0.00           H  
ATOM   1231  CE1 TYR    91      41.776  89.314  52.280  1.00  0.00           C  
ATOM   1232  HE1 TYR    91      40.991  89.675  51.632  1.00  0.00           H  
ATOM   1233  CZ  TYR    91      41.438  88.651  53.495  1.00  0.00           C  
ATOM   1234  OH  TYR    91      40.139  88.401  53.856  1.00  0.00           O  
ATOM   1235  HH  TYR    91      40.002  87.683  54.478  1.00  0.00           H  
ATOM   1236  CE2 TYR    91      42.513  88.099  54.289  1.00  0.00           C  
ATOM   1237  HE2 TYR    91      42.232  87.398  55.061  1.00  0.00           H  
ATOM   1238  CD2 TYR    91      43.875  88.427  53.937  1.00  0.00           C  
ATOM   1239  HD2 TYR    91      44.624  88.182  54.676  1.00  0.00           H  
ATOM   1240  C   TYR    91      45.987  87.894  50.602  1.00  0.00           C  
ATOM   1241  O   TYR    91      46.684  88.355  49.673  1.00  0.00           O  
ATOM   1242  N   GLY    92      44.982  87.069  50.293  1.00  0.00           N  
ATOM   1243  H   GLY    92      45.021  86.799  49.321  1.00  0.00           H  
ATOM   1244  CA  GLY    92      44.185  86.249  51.256  1.00  0.00           C  
ATOM   1245  HA2 GLY    92      43.602  86.806  51.988  1.00  0.00           H  
ATOM   1246  HA3 GLY    92      43.396  85.810  50.646  1.00  0.00           H  
ATOM   1247  C   GLY    92      45.011  85.189  52.072  1.00  0.00           C  
ATOM   1248  O   GLY    92      46.238  85.037  51.812  1.00  0.00           O  
ATOM   1249  N   GLN    93      44.261  84.469  52.936  1.00  0.00           N  
ATOM   1250  H   GLN    93      43.288  84.690  53.093  1.00  0.00           H  
ATOM   1251  CA  GLN    93      44.838  83.267  53.610  1.00  0.00           C  
ATOM   1252  HA  GLN    93      45.864  83.512  53.883  1.00  0.00           H  
ATOM   1253  CB  GLN    93      43.994  82.891  54.850  1.00  0.00           C  
ATOM   1254  HB2 GLN    93      42.934  82.865  54.597  1.00  0.00           H  
ATOM   1255  HB3 GLN    93      44.261  81.915  55.254  1.00  0.00           H  
ATOM   1256  CG  GLN    93      44.124  84.028  55.948  1.00  0.00           C  
ATOM   1257  HG2 GLN    93      45.167  84.283  56.140  1.00  0.00           H  
ATOM   1258  HG3 GLN    93      43.568  84.936  55.712  1.00  0.00           H  
ATOM   1259  CD  GLN    93      43.556  83.600  57.288  1.00  0.00           C  
ATOM   1260  OE1 GLN    93      43.015  82.558  57.521  1.00  0.00           O  
ATOM   1261  NE2 GLN    93      43.685  84.374  58.348  1.00  0.00           N  
ATOM   1262 HE21 GLN    93      43.297  83.996  59.200  1.00  0.00           H  
ATOM   1263 HE22 GLN    93      44.098  85.293  58.285  1.00  0.00           H  
ATOM   1264  C   GLN    93      44.827  82.122  52.498  1.00  0.00           C  
ATOM   1265  O   GLN    93      44.203  82.203  51.434  1.00  0.00           O  
ATOM   1266  N   GLN    94      45.581  81.029  52.741  1.00  0.00           N  
ATOM   1267  H   GLN    94      45.919  80.934  53.687  1.00  0.00           H  
ATOM   1268  CA  GLN    94      45.956  79.926  51.851  1.00  0.00           C  
ATOM   1269  HA  GLN    94      45.222  79.544  51.141  1.00  0.00           H  
ATOM   1270  CB  GLN    94      47.205  80.382  51.049  1.00  0.00           C  
ATOM   1271  HB2 GLN    94      48.002  80.553  51.772  1.00  0.00           H  
ATOM   1272  HB3 GLN    94      47.574  79.493  50.538  1.00  0.00           H  
ATOM   1273  CG  GLN    94      47.132  81.578  50.081  1.00  0.00           C  
ATOM   1274  HG2 GLN    94      47.050  82.505  50.648  1.00  0.00           H  
ATOM   1275  HG3 GLN    94      48.062  81.563  49.513  1.00  0.00           H  
ATOM   1276  CD  GLN    94      45.921  81.482  49.108  1.00  0.00           C  
ATOM   1277  OE1 GLN    94      45.254  80.515  48.859  1.00  0.00           O  
ATOM   1278  NE2 GLN    94      45.780  82.520  48.307  1.00  0.00           N  
ATOM   1279 HE21 GLN    94      46.257  83.365  48.586  1.00  0.00           H  
ATOM   1280 HE22 GLN    94      44.978  82.548  47.694  1.00  0.00           H  
ATOM   1281  C   GLN    94      46.296  78.818  52.889  1.00  0.00           C  
ATOM   1282  O   GLN    94      47.424  78.871  53.380  1.00  0.00           O  
ATOM   1283  N   SER    95      45.480  77.819  53.078  1.00  0.00           N  
ATOM   1284  H   SER    95      44.586  77.819  52.608  1.00  0.00           H  
ATOM   1285  CA  SER    95      45.747  76.726  53.943  1.00  0.00           C  
ATOM   1286  HA  SER    95      45.875  77.094  54.961  1.00  0.00           H  
ATOM   1287  CB  SER    95      44.547  75.810  53.969  1.00  0.00           C  
ATOM   1288  HB2 SER    95      43.707  76.396  54.340  1.00  0.00           H  
ATOM   1289  HB3 SER    95      44.311  75.418  52.979  1.00  0.00           H  
ATOM   1290  OG  SER    95      44.712  74.758  54.837  1.00  0.00           O  
ATOM   1291  HG  SER    95      43.898  74.256  54.925  1.00  0.00           H  
ATOM   1292  C   SER    95      46.990  75.913  53.671  1.00  0.00           C  
ATOM   1293  O   SER    95      47.293  75.770  52.452  1.00  0.00           O  
ATOM   1294  N   SER    96      47.768  75.481  54.663  1.00  0.00           N  
ATOM   1295  H   SER    96      47.584  75.777  55.610  1.00  0.00           H  
ATOM   1296  CA  SER    96      48.857  74.492  54.496  1.00  0.00           C  
ATOM   1297  HA  SER    96      49.794  74.913  54.133  1.00  0.00           H  
ATOM   1298  CB  SER    96      49.102  74.021  55.897  1.00  0.00           C  
ATOM   1299  HB2 SER    96      48.231  73.638  56.429  1.00  0.00           H  
ATOM   1300  HB3 SER    96      49.761  73.153  55.933  1.00  0.00           H  
ATOM   1301  OG  SER    96      49.659  75.078  56.682  1.00  0.00           O  
ATOM   1302  HG  SER    96      50.543  74.843  56.973  1.00  0.00           H  
ATOM   1303  C   SER    96      48.565  73.266  53.676  1.00  0.00           C  
ATOM   1304  O   SER    96      47.407  72.937  53.533  1.00  0.00           O  
ATOM   1305  N   TYR    97      49.549  72.593  53.036  1.00  0.00           N  
ATOM   1306  H   TYR    97      49.190  71.853  52.450  1.00  0.00           H  
ATOM   1307  CA  TYR    97      50.997  72.795  52.924  1.00  0.00           C  
ATOM   1308  HA  TYR    97      51.402  71.962  52.352  1.00  0.00           H  
ATOM   1309  CB  TYR    97      51.244  73.941  51.927  1.00  0.00           C  
ATOM   1310  HB2 TYR    97      50.648  73.831  51.022  1.00  0.00           H  
ATOM   1311  HB3 TYR    97      51.083  74.953  52.301  1.00  0.00           H  
ATOM   1312  CG  TYR    97      52.703  73.931  51.369  1.00  0.00           C  
ATOM   1313  CD1 TYR    97      53.369  75.153  51.330  1.00  0.00           C  
ATOM   1314  HD1 TYR    97      52.935  76.040  51.766  1.00  0.00           H  
ATOM   1315  CE1 TYR    97      54.696  75.091  50.866  1.00  0.00           C  
ATOM   1316  HE1 TYR    97      55.300  75.985  50.900  1.00  0.00           H  
ATOM   1317  CZ  TYR    97      55.311  73.962  50.390  1.00  0.00           C  
ATOM   1318  OH  TYR    97      56.667  74.002  50.168  1.00  0.00           O  
ATOM   1319  HH  TYR    97      57.067  74.850  50.374  1.00  0.00           H  
ATOM   1320  CE2 TYR    97      54.626  72.766  50.420  1.00  0.00           C  
ATOM   1321  HE2 TYR    97      55.061  71.825  50.117  1.00  0.00           H  
ATOM   1322  CD2 TYR    97      53.310  72.767  50.887  1.00  0.00           C  
ATOM   1323  HD2 TYR    97      52.805  71.814  50.839  1.00  0.00           H  
ATOM   1324  C   TYR    97      51.878  72.696  54.189  1.00  0.00           C  
ATOM   1325  O   TYR    97      52.561  73.669  54.473  1.00  0.00           O  
ATOM   1326  N   PRO    98      51.913  71.541  54.939  1.00  0.00           N  
ATOM   1327  CD  PRO    98      53.103  71.158  55.631  1.00  0.00           C  
ATOM   1328  HD2 PRO    98      53.198  71.712  56.565  1.00  0.00           H  
ATOM   1329  HD3 PRO    98      54.014  71.213  55.035  1.00  0.00           H  
ATOM   1330  CG  PRO    98      52.816  69.676  56.152  1.00  0.00           C  
ATOM   1331  HG2 PRO    98      52.097  69.716  56.971  1.00  0.00           H  
ATOM   1332  HG3 PRO    98      53.703  69.090  56.391  1.00  0.00           H  
ATOM   1333  CB  PRO    98      52.057  69.130  54.934  1.00  0.00           C  
ATOM   1334  HB2 PRO    98      51.547  68.185  55.121  1.00  0.00           H  
ATOM   1335  HB3 PRO    98      52.678  69.097  54.039  1.00  0.00           H  
ATOM   1336  CA  PRO    98      51.131  70.345  54.667  1.00  0.00           C  
ATOM   1337  HA  PRO    98      50.847  70.203  53.624  1.00  0.00           H  
ATOM   1338  C   PRO    98      49.819  70.177  55.469  1.00  0.00           C  
ATOM   1339  O   PRO    98      49.573  70.910  56.424  1.00  0.00           O  
ATOM   1340  N   GLY    99      48.873  69.405  54.879  1.00  0.00           N  
ATOM   1341  H   GLY    99      49.140  68.983  54.001  1.00  0.00           H  
ATOM   1342  CA  GLY    99      47.563  69.016  55.377  1.00  0.00           C  
ATOM   1343  HA2 GLY    99      47.022  69.932  55.615  1.00  0.00           H  
ATOM   1344  HA3 GLY    99      46.933  68.488  54.661  1.00  0.00           H  
ATOM   1345  C   GLY    99      47.649  68.248  56.685  1.00  0.00           C  
ATOM   1346  O   GLY    99      48.654  68.175  57.337  1.00  0.00           O  
ATOM   1347  N   TYR   100      46.489  67.666  57.115  1.00  0.00           N  
ATOM   1348  H   TYR   100      45.718  67.899  56.507  1.00  0.00           H  
ATOM   1349  CA  TYR   100      46.352  66.761  58.248  1.00  0.00           C  
ATOM   1350  HA  TYR   100      47.334  66.585  58.687  1.00  0.00           H  
ATOM   1351  CB  TYR   100      45.617  67.516  59.326  1.00  0.00           C  
ATOM   1352  HB2 TYR   100      45.865  66.938  60.216  1.00  0.00           H  
ATOM   1353  HB3 TYR   100      45.968  68.541  59.451  1.00  0.00           H  
ATOM   1354  CG  TYR   100      44.061  67.584  59.232  1.00  0.00           C  
ATOM   1355  CD1 TYR   100      43.512  68.603  58.472  1.00  0.00           C  
ATOM   1356  HD1 TYR   100      44.170  69.322  58.006  1.00  0.00           H  
ATOM   1357  CE1 TYR   100      42.219  68.596  58.151  1.00  0.00           C  
ATOM   1358  HE1 TYR   100      41.892  69.310  57.410  1.00  0.00           H  
ATOM   1359  CZ  TYR   100      41.355  67.578  58.620  1.00  0.00           C  
ATOM   1360  OH  TYR   100      40.025  67.590  58.307  1.00  0.00           O  
ATOM   1361  HH  TYR   100      39.477  67.067  58.896  1.00  0.00           H  
ATOM   1362  CE2 TYR   100      41.803  66.569  59.460  1.00  0.00           C  
ATOM   1363  HE2 TYR   100      41.092  65.815  59.765  1.00  0.00           H  
ATOM   1364  CD2 TYR   100      43.190  66.646  59.839  1.00  0.00           C  
ATOM   1365  HD2 TYR   100      43.646  65.895  60.467  1.00  0.00           H  
ATOM   1366  C   TYR   100      45.619  65.446  57.949  1.00  0.00           C  
ATOM   1367  O   TYR   100      45.751  64.562  58.819  1.00  0.00           O  
ATOM   1368  N   GLY   101      44.817  65.311  56.891  1.00  0.00           N  
ATOM   1369  H   GLY   101      44.795  66.116  56.282  1.00  0.00           H  
ATOM   1370  CA  GLY   101      44.080  64.125  56.474  1.00  0.00           C  
ATOM   1371  HA2 GLY   101      43.635  63.626  57.335  1.00  0.00           H  
ATOM   1372  HA3 GLY   101      43.214  64.376  55.861  1.00  0.00           H  
ATOM   1373  C   GLY   101      44.878  62.961  55.888  1.00  0.00           C  
ATOM   1374  O   GLY   101      44.422  61.781  55.919  1.00  0.00           O  
ATOM   1375  N   GLN   102      45.857  63.321  55.062  1.00  0.00           N  
ATOM   1376  H   GLN   102      46.121  64.293  55.138  1.00  0.00           H  
ATOM   1377  CA  GLN   102      46.688  62.328  54.339  1.00  0.00           C  
ATOM   1378  HA  GLN   102      45.994  61.558  54.000  1.00  0.00           H  
ATOM   1379  CB  GLN   102      47.456  62.933  53.143  1.00  0.00           C  
ATOM   1380  HB2 GLN   102      47.773  62.093  52.524  1.00  0.00           H  
ATOM   1381  HB3 GLN   102      46.727  63.553  52.622  1.00  0.00           H  
ATOM   1382  CG  GLN   102      48.659  63.809  53.388  1.00  0.00           C  
ATOM   1383  HG2 GLN   102      49.470  63.149  53.697  1.00  0.00           H  
ATOM   1384  HG3 GLN   102      48.921  64.122  52.377  1.00  0.00           H  
ATOM   1385  CD  GLN   102      48.453  64.992  54.321  1.00  0.00           C  
ATOM   1386  OE1 GLN   102      47.429  65.616  54.357  1.00  0.00           O  
ATOM   1387  NE2 GLN   102      49.391  65.287  55.186  1.00  0.00           N  
ATOM   1388 HE21 GLN   102      50.281  64.849  54.999  1.00  0.00           H  
ATOM   1389 HE22 GLN   102      49.351  66.070  55.823  1.00  0.00           H  
ATOM   1390  C   GLN   102      47.710  61.686  55.307  1.00  0.00           C  
ATOM   1391  O   GLN   102      48.231  62.326  56.235  1.00  0.00           O  
ATOM   1392  N   GLN   103      48.170  60.499  54.961  1.00  0.00           N  
ATOM   1393  H   GLN   103      47.718  60.091  54.156  1.00  0.00           H  
ATOM   1394  CA  GLN   103      49.167  59.704  55.673  1.00  0.00           C  
ATOM   1395  HA  GLN   103      49.912  60.356  56.129  1.00  0.00           H  
ATOM   1396  CB  GLN   103      48.410  59.135  56.908  1.00  0.00           C  
ATOM   1397  HB2 GLN   103      48.020  59.947  57.521  1.00  0.00           H  
ATOM   1398  HB3 GLN   103      47.519  58.570  56.633  1.00  0.00           H  
ATOM   1399  CG  GLN   103      49.338  58.221  57.775  1.00  0.00           C  
ATOM   1400  HG2 GLN   103      48.785  57.978  58.683  1.00  0.00           H  
ATOM   1401  HG3 GLN   103      49.560  57.267  57.299  1.00  0.00           H  
ATOM   1402  CD  GLN   103      50.613  58.942  58.143  1.00  0.00           C  
ATOM   1403  OE1 GLN   103      50.700  60.110  58.477  1.00  0.00           O  
ATOM   1404  NE2 GLN   103      51.779  58.388  57.838  1.00  0.00           N  
ATOM   1405 HE21 GLN   103      52.626  58.896  58.050  1.00  0.00           H  
ATOM   1406 HE22 GLN   103      51.914  57.394  57.723  1.00  0.00           H  
ATOM   1407  C   GLN   103      49.899  58.779  54.716  1.00  0.00           C  
ATOM   1408  O   GLN   103      49.543  57.589  54.641  1.00  0.00           O  
ATOM   1409  N   PRO   104      50.989  59.211  54.032  1.00  0.00           N  
ATOM   1410  CD  PRO   104      51.380  60.578  54.107  1.00  0.00           C  
ATOM   1411  HD2 PRO   104      51.798  60.928  55.050  1.00  0.00           H  
ATOM   1412  HD3 PRO   104      50.550  61.179  53.736  1.00  0.00           H  
ATOM   1413  CG  PRO   104      52.387  60.819  53.087  1.00  0.00           C  
ATOM   1414  HG2 PRO   104      53.030  61.639  53.406  1.00  0.00           H  
ATOM   1415  HG3 PRO   104      51.937  61.047  52.121  1.00  0.00           H  
ATOM   1416  CB  PRO   104      53.101  59.471  52.995  1.00  0.00           C  
ATOM   1417  HB2 PRO   104      53.791  59.390  53.835  1.00  0.00           H  
ATOM   1418  HB3 PRO   104      53.570  59.251  52.036  1.00  0.00           H  
ATOM   1419  CA  PRO   104      51.934  58.514  53.116  1.00  0.00           C  
ATOM   1420  HA  PRO   104      51.384  58.296  52.200  1.00  0.00           H  
ATOM   1421  C   PRO   104      52.375  57.183  53.782  1.00  0.00           C  
ATOM   1422  O   PRO   104      52.673  57.032  54.952  1.00  0.00           O  
ATOM   1423  N   ALA   105      52.536  56.198  52.914  1.00  0.00           N  
ATOM   1424  H   ALA   105      52.377  56.371  51.932  1.00  0.00           H  
ATOM   1425  CA  ALA   105      53.094  54.949  53.272  1.00  0.00           C  
ATOM   1426  HA  ALA   105      52.448  54.488  54.019  1.00  0.00           H  
ATOM   1427  CB  ALA   105      53.018  54.077  51.988  1.00  0.00           C  
ATOM   1428  HB1 ALA   105      53.121  53.018  52.227  1.00  0.00           H  
ATOM   1429  HB2 ALA   105      52.052  54.232  51.506  1.00  0.00           H  
ATOM   1430  HB3 ALA   105      53.767  54.331  51.238  1.00  0.00           H  
ATOM   1431  C   ALA   105      54.430  54.965  53.850  1.00  0.00           C  
ATOM   1432  O   ALA   105      55.153  55.900  53.671  1.00  0.00           O  
ATOM   1433  N   PRO   106      54.752  53.969  54.751  1.00  0.00           N  
ATOM   1434  CD  PRO   106      53.889  52.868  55.204  1.00  0.00           C  
ATOM   1435  HD2 PRO   106      53.865  52.114  54.418  1.00  0.00           H  
ATOM   1436  HD3 PRO   106      52.865  53.133  55.470  1.00  0.00           H  
ATOM   1437  CG  PRO   106      54.653  52.145  56.300  1.00  0.00           C  
ATOM   1438  HG2 PRO   106      54.380  51.098  56.166  1.00  0.00           H  
ATOM   1439  HG3 PRO   106      54.510  52.540  57.306  1.00  0.00           H  
ATOM   1440  CB  PRO   106      56.093  52.394  55.955  1.00  0.00           C  
ATOM   1441  HB2 PRO   106      56.449  51.794  55.117  1.00  0.00           H  
ATOM   1442  HB3 PRO   106      56.738  52.303  56.829  1.00  0.00           H  
ATOM   1443  CA  PRO   106      56.028  53.794  55.317  1.00  0.00           C  
ATOM   1444  HA  PRO   106      56.095  54.500  56.145  1.00  0.00           H  
ATOM   1445  C   PRO   106      57.194  53.986  54.362  1.00  0.00           C  
ATOM   1446  O   PRO   106      57.126  53.600  53.192  1.00  0.00           O  
ATOM   1447  N   SER   107      58.236  54.719  54.773  1.00  0.00           N  
ATOM   1448  H   SER   107      58.095  54.921  55.752  1.00  0.00           H  
ATOM   1449  CA  SER   107      59.516  55.005  54.046  1.00  0.00           C  
ATOM   1450  HA  SER   107      59.172  55.290  53.052  1.00  0.00           H  
ATOM   1451  CB  SER   107      60.158  56.294  54.590  1.00  0.00           C  
ATOM   1452  HB2 SER   107      59.546  57.141  54.280  1.00  0.00           H  
ATOM   1453  HB3 SER   107      60.136  56.137  55.669  1.00  0.00           H  
ATOM   1454  OG  SER   107      61.501  56.425  54.063  1.00  0.00           O  
ATOM   1455  HG  SER   107      61.482  57.034  53.322  1.00  0.00           H  
ATOM   1456  C   SER   107      60.429  53.799  54.045  1.00  0.00           C  
ATOM   1457  O   SER   107      60.771  53.229  55.040  1.00  0.00           O  
ATOM   1458  N   SER   108      60.832  53.372  52.826  1.00  0.00           N  
ATOM   1459  H   SER   108      60.489  53.767  51.962  1.00  0.00           H  
ATOM   1460  CA  SER   108      61.905  52.297  52.716  1.00  0.00           C  
ATOM   1461  HA  SER   108      61.733  51.547  53.488  1.00  0.00           H  
ATOM   1462  CB  SER   108      61.971  51.695  51.284  1.00  0.00           C  
ATOM   1463  HB2 SER   108      62.363  52.367  50.520  1.00  0.00           H  
ATOM   1464  HB3 SER   108      62.588  50.796  51.308  1.00  0.00           H  
ATOM   1465  OG  SER   108      60.662  51.215  50.843  1.00  0.00           O  
ATOM   1466  HG  SER   108      60.806  50.454  50.275  1.00  0.00           H  
ATOM   1467  C   SER   108      63.260  52.748  53.078  1.00  0.00           C  
ATOM   1468  O   SER   108      64.097  51.892  53.440  1.00  0.00           O  
ATOM   1469  N   THR   109      63.679  54.023  52.996  1.00  0.00           N  
ATOM   1470  H   THR   109      63.024  54.679  52.597  1.00  0.00           H  
ATOM   1471  CA  THR   109      64.961  54.582  53.349  1.00  0.00           C  
ATOM   1472  HA  THR   109      65.776  54.095  52.813  1.00  0.00           H  
ATOM   1473  CB  THR   109      65.070  56.034  52.881  1.00  0.00           C  
ATOM   1474  HB  THR   109      64.236  56.615  53.275  1.00  0.00           H  
ATOM   1475  CG2 THR   109      66.343  56.784  53.156  1.00  0.00           C  
ATOM   1476 HG21 THR   109      66.340  57.813  52.794  1.00  0.00           H  
ATOM   1477 HG22 THR   109      66.521  56.743  54.230  1.00  0.00           H  
ATOM   1478 HG23 THR   109      67.177  56.276  52.672  1.00  0.00           H  
ATOM   1479  OG1 THR   109      65.002  56.077  51.462  1.00  0.00           O  
ATOM   1480  HG1 THR   109      64.093  55.862  51.237  1.00  0.00           H  
ATOM   1481  C   THR   109      65.310  54.377  54.837  1.00  0.00           C  
ATOM   1482  O   THR   109      64.465  54.748  55.650  1.00  0.00           O  
ATOM   1483  N   SER   110      66.457  53.748  55.102  1.00  0.00           N  
ATOM   1484  H   SER   110      66.971  53.339  54.335  1.00  0.00           H  
ATOM   1485  CA  SER   110      66.938  53.580  56.467  1.00  0.00           C  
ATOM   1486  HA  SER   110      66.212  53.190  57.180  1.00  0.00           H  
ATOM   1487  CB  SER   110      68.194  52.644  56.328  1.00  0.00           C  
ATOM   1488  HB2 SER   110      67.790  51.688  55.995  1.00  0.00           H  
ATOM   1489  HB3 SER   110      68.903  53.115  55.646  1.00  0.00           H  
ATOM   1490  OG  SER   110      68.790  52.400  57.545  1.00  0.00           O  
ATOM   1491  HG  SER   110      69.672  52.040  57.424  1.00  0.00           H  
ATOM   1492  C   SER   110      67.388  54.924  57.111  1.00  0.00           C  
ATOM   1493  O   SER   110      68.085  55.684  56.476  1.00  0.00           O  
ATOM   1494  N   GLY   111      67.043  55.160  58.402  1.00  0.00           N  
ATOM   1495  H   GLY   111      66.366  54.623  58.925  1.00  0.00           H  
ATOM   1496  CA  GLY   111      67.356  56.439  59.185  1.00  0.00           C  
ATOM   1497  HA2 GLY   111      68.299  56.308  59.716  1.00  0.00           H  
ATOM   1498  HA3 GLY   111      67.453  57.220  58.430  1.00  0.00           H  
ATOM   1499  C   GLY   111      66.205  56.769  60.167  1.00  0.00           C  
ATOM   1500  O   GLY   111      65.126  56.166  60.083  1.00  0.00           O  
ATOM   1501  N   SER   112      66.317  57.680  61.145  1.00  0.00           N  
ATOM   1502  H   SER   112      65.526  57.799  61.761  1.00  0.00           H  
ATOM   1503  CA  SER   112      67.329  58.743  61.241  1.00  0.00           C  
ATOM   1504  HA  SER   112      66.998  59.498  61.954  1.00  0.00           H  
ATOM   1505  CB  SER   112      68.661  58.242  61.862  1.00  0.00           C  
ATOM   1506  HB2 SER   112      69.086  57.437  61.262  1.00  0.00           H  
ATOM   1507  HB3 SER   112      69.315  59.113  61.843  1.00  0.00           H  
ATOM   1508  OG  SER   112      68.416  57.756  63.165  1.00  0.00           O  
ATOM   1509  HG  SER   112      68.149  58.488  63.725  1.00  0.00           H  
ATOM   1510  C   SER   112      67.387  59.530  59.871  1.00  0.00           C  
ATOM   1511  O   SER   112      68.396  59.467  59.174  1.00  0.00           O  
ATOM   1512  N   TYR   113      66.314  60.196  59.465  1.00  0.00           N  
ATOM   1513  H   TYR   113      66.341  60.496  58.501  1.00  0.00           H  
ATOM   1514  CA  TYR   113      65.062  60.441  60.270  1.00  0.00           C  
ATOM   1515  HA  TYR   113      65.099  59.967  61.251  1.00  0.00           H  
ATOM   1516  CB  TYR   113      64.773  61.927  60.506  1.00  0.00           C  
ATOM   1517  HB2 TYR   113      64.794  62.508  59.584  1.00  0.00           H  
ATOM   1518  HB3 TYR   113      63.771  62.127  60.885  1.00  0.00           H  
ATOM   1519  CG  TYR   113      65.665  62.504  61.479  1.00  0.00           C  
ATOM   1520  CD1 TYR   113      65.369  62.274  62.849  1.00  0.00           C  
ATOM   1521  HD1 TYR   113      64.484  61.794  63.241  1.00  0.00           H  
ATOM   1522  CE1 TYR   113      66.152  62.823  63.859  1.00  0.00           C  
ATOM   1523  HE1 TYR   113      66.008  62.528  64.887  1.00  0.00           H  
ATOM   1524  CZ  TYR   113      67.349  63.567  63.494  1.00  0.00           C  
ATOM   1525  OH  TYR   113      67.972  64.300  64.497  1.00  0.00           O  
ATOM   1526  HH  TYR   113      68.846  64.540  64.179  1.00  0.00           H  
ATOM   1527  CE2 TYR   113      67.700  63.748  62.097  1.00  0.00           C  
ATOM   1528  HE2 TYR   113      68.636  64.177  61.773  1.00  0.00           H  
ATOM   1529  CD2 TYR   113      66.862  63.168  61.158  1.00  0.00           C  
ATOM   1530  HD2 TYR   113      66.924  63.415  60.109  1.00  0.00           H  
ATOM   1531  C   TYR   113      63.765  59.981  59.489  1.00  0.00           C  
ATOM   1532  O   TYR   113      63.488  60.396  58.337  1.00  0.00           O  
ATOM   1533  N   GLY   114      62.973  59.163  60.191  1.00  0.00           N  
ATOM   1534  H   GLY   114      63.443  58.811  61.012  1.00  0.00           H  
ATOM   1535  CA  GLY   114      61.658  58.691  59.846  1.00  0.00           C  
ATOM   1536  HA2 GLY   114      61.153  58.327  60.741  1.00  0.00           H  
ATOM   1537  HA3 GLY   114      61.054  59.464  59.369  1.00  0.00           H  
ATOM   1538  C   GLY   114      61.659  57.575  58.743  1.00  0.00           C  
ATOM   1539  O   GLY   114      62.670  56.977  58.423  1.00  0.00           O  
ATOM   1540  N   SER   115      60.506  57.184  58.177  1.00  0.00           N  
ATOM   1541  H   SER   115      60.605  56.267  57.765  1.00  0.00           H  
ATOM   1542  CA  SER   115      59.125  57.736  58.399  1.00  0.00           C  
ATOM   1543  HA  SER   115      59.273  58.816  58.392  1.00  0.00           H  
ATOM   1544  CB  SER   115      58.125  57.538  57.236  1.00  0.00           C  
ATOM   1545  HB2 SER   115      57.273  58.170  57.486  1.00  0.00           H  
ATOM   1546  HB3 SER   115      58.592  57.725  56.269  1.00  0.00           H  
ATOM   1547  OG  SER   115      57.689  56.161  57.198  1.00  0.00           O  
ATOM   1548  HG  SER   115      56.844  56.036  57.636  1.00  0.00           H  
ATOM   1549  C   SER   115      58.514  57.409  59.707  1.00  0.00           C  
ATOM   1550  O   SER   115      58.016  58.275  60.422  1.00  0.00           O  
ATOM   1551  N   SER   116      58.632  56.202  60.176  1.00  0.00           N  
ATOM   1552  H   SER   116      59.207  55.551  59.660  1.00  0.00           H  
ATOM   1553  CA  SER   116      58.086  55.788  61.466  1.00  0.00           C  
ATOM   1554  HA  SER   116      58.229  56.524  62.257  1.00  0.00           H  
ATOM   1555  CB  SER   116      56.620  55.513  61.304  1.00  0.00           C  
ATOM   1556  HB2 SER   116      56.521  54.739  60.543  1.00  0.00           H  
ATOM   1557  HB3 SER   116      56.246  55.223  62.286  1.00  0.00           H  
ATOM   1558  OG  SER   116      55.841  56.611  60.832  1.00  0.00           O  
ATOM   1559  HG  SER   116      55.556  57.019  61.653  1.00  0.00           H  
ATOM   1560  C   SER   116      58.724  54.487  61.860  1.00  0.00           C  
ATOM   1561  O   SER   116      59.259  53.717  61.059  1.00  0.00           O  
ATOM   1562  N   SER   117      58.529  54.107  63.131  1.00  0.00           N  
ATOM   1563  H   SER   117      58.155  54.894  63.642  1.00  0.00           H  
ATOM   1564  CA  SER   117      58.589  52.795  63.810  1.00  0.00           C  
ATOM   1565  HA  SER   117      59.640  52.689  64.079  1.00  0.00           H  
ATOM   1566  CB  SER   117      57.677  52.814  64.939  1.00  0.00           C  
ATOM   1567  HB2 SER   117      57.518  51.798  65.301  1.00  0.00           H  
ATOM   1568  HB3 SER   117      58.143  53.496  65.651  1.00  0.00           H  
ATOM   1569  OG  SER   117      56.398  53.360  64.577  1.00  0.00           O  
ATOM   1570  HG  SER   117      55.780  53.106  65.266  1.00  0.00           H  
ATOM   1571  C   SER   117      58.271  51.540  62.948  1.00  0.00           C  
ATOM   1572  O   SER   117      57.299  51.556  62.187  1.00  0.00           O  
ATOM   1573  N   GLN   118      58.945  50.364  63.143  1.00  0.00           N  
ATOM   1574  H   GLN   118      59.684  50.343  63.831  1.00  0.00           H  
ATOM   1575  CA  GLN   118      58.808  48.986  62.510  1.00  0.00           C  
ATOM   1576  HA  GLN   118      59.251  48.258  63.190  1.00  0.00           H  
ATOM   1577  CB  GLN   118      57.280  48.612  62.323  1.00  0.00           C  
ATOM   1578  HB2 GLN   118      56.734  49.217  61.599  1.00  0.00           H  
ATOM   1579  HB3 GLN   118      57.166  47.611  61.907  1.00  0.00           H  
ATOM   1580  CG  GLN   118      56.477  48.484  63.640  1.00  0.00           C  
ATOM   1581  HG2 GLN   118      56.515  49.389  64.246  1.00  0.00           H  
ATOM   1582  HG3 GLN   118      55.406  48.503  63.439  1.00  0.00           H  
ATOM   1583  CD  GLN   118      56.619  47.213  64.512  1.00  0.00           C  
ATOM   1584  OE1 GLN   118      56.920  46.114  64.115  1.00  0.00           O  
ATOM   1585  NE2 GLN   118      56.295  47.322  65.777  1.00  0.00           N  
ATOM   1586 HE21 GLN   118      56.077  48.209  66.206  1.00  0.00           H  
ATOM   1587 HE22 GLN   118      56.463  46.540  66.394  1.00  0.00           H  
ATOM   1588  C   GLN   118      59.579  48.943  61.230  1.00  0.00           C  
ATOM   1589  O   GLN   118      59.656  49.866  60.477  1.00  0.00           O  
ATOM   1590  N   SER   119      59.976  47.712  60.853  1.00  0.00           N  
ATOM   1591  H   SER   119      60.386  47.645  59.933  1.00  0.00           H  
ATOM   1592  CA  SER   119      60.052  46.426  61.586  1.00  0.00           C  
ATOM   1593  HA  SER   119      59.245  46.404  62.319  1.00  0.00           H  
ATOM   1594  CB  SER   119      59.902  45.258  60.605  1.00  0.00           C  
ATOM   1595  HB2 SER   119      59.057  45.435  59.940  1.00  0.00           H  
ATOM   1596  HB3 SER   119      60.858  45.102  60.103  1.00  0.00           H  
ATOM   1597  OG  SER   119      59.573  44.077  61.290  1.00  0.00           O  
ATOM   1598  HG  SER   119      58.661  44.099  61.588  1.00  0.00           H  
ATOM   1599  C   SER   119      61.393  46.193  62.321  1.00  0.00           C  
ATOM   1600  O   SER   119      62.321  46.954  62.203  1.00  0.00           O  
ATOM   1601  N   SER   120      61.513  45.127  63.055  1.00  0.00           N  
ATOM   1602  H   SER   120      60.719  44.503  63.025  1.00  0.00           H  
ATOM   1603  CA  SER   120      62.749  44.611  63.666  1.00  0.00           C  
ATOM   1604  HA  SER   120      63.234  45.436  64.189  1.00  0.00           H  
ATOM   1605  CB  SER   120      62.338  43.463  64.585  1.00  0.00           C  
ATOM   1606  HB2 SER   120      61.695  43.997  65.285  1.00  0.00           H  
ATOM   1607  HB3 SER   120      61.790  42.721  64.004  1.00  0.00           H  
ATOM   1608  OG  SER   120      63.409  42.740  65.194  1.00  0.00           O  
ATOM   1609  HG  SER   120      63.338  41.823  64.920  1.00  0.00           H  
ATOM   1610  C   SER   120      63.708  44.033  62.564  1.00  0.00           C  
ATOM   1611  O   SER   120      63.253  43.759  61.462  1.00  0.00           O  
ATOM   1612  N   SER   121      64.947  43.710  62.827  1.00  0.00           N  
ATOM   1613  H   SER   121      65.477  43.205  62.131  1.00  0.00           H  
ATOM   1614  CA  SER   121      65.796  44.326  63.875  1.00  0.00           C  
ATOM   1615  HA  SER   121      65.453  44.063  64.875  1.00  0.00           H  
ATOM   1616  CB  SER   121      67.301  43.892  63.734  1.00  0.00           C  
ATOM   1617  HB2 SER   121      67.858  44.593  63.113  1.00  0.00           H  
ATOM   1618  HB3 SER   121      67.909  43.766  64.630  1.00  0.00           H  
ATOM   1619  OG  SER   121      67.432  42.549  63.165  1.00  0.00           O  
ATOM   1620  HG  SER   121      67.055  41.976  63.836  1.00  0.00           H  
ATOM   1621  C   SER   121      65.776  45.879  63.806  1.00  0.00           C  
ATOM   1622  O   SER   121      65.546  46.445  62.739  1.00  0.00           O  
ATOM   1623  N   TYR   122      66.137  46.485  64.985  1.00  0.00           N  
ATOM   1624  H   TYR   122      66.190  45.924  65.823  1.00  0.00           H  
ATOM   1625  CA  TYR   122      66.285  47.921  65.181  1.00  0.00           C  
ATOM   1626  HA  TYR   122      65.966  48.351  64.231  1.00  0.00           H  
ATOM   1627  CB  TYR   122      65.298  48.498  66.209  1.00  0.00           C  
ATOM   1628  HB2 TYR   122      65.524  48.045  67.174  1.00  0.00           H  
ATOM   1629  HB3 TYR   122      65.547  49.559  66.224  1.00  0.00           H  
ATOM   1630  CG  TYR   122      63.892  48.243  65.886  1.00  0.00           C  
ATOM   1631  CD1 TYR   122      63.113  47.618  66.819  1.00  0.00           C  
ATOM   1632  HD1 TYR   122      63.597  47.282  67.725  1.00  0.00           H  
ATOM   1633  CE1 TYR   122      61.698  47.565  66.693  1.00  0.00           C  
ATOM   1634  HE1 TYR   122      61.046  47.018  67.359  1.00  0.00           H  
ATOM   1635  CZ  TYR   122      61.118  48.177  65.578  1.00  0.00           C  
ATOM   1636  OH  TYR   122      59.795  48.154  65.490  1.00  0.00           O  
ATOM   1637  HH  TYR   122      59.476  47.884  66.354  1.00  0.00           H  
ATOM   1638  CE2 TYR   122      61.935  48.865  64.624  1.00  0.00           C  
ATOM   1639  HE2 TYR   122      61.479  49.451  63.839  1.00  0.00           H  
ATOM   1640  CD2 TYR   122      63.341  48.897  64.799  1.00  0.00           C  
ATOM   1641  HD2 TYR   122      63.857  49.528  64.091  1.00  0.00           H  
ATOM   1642  C   TYR   122      67.711  48.373  65.520  1.00  0.00           C  
ATOM   1643  O   TYR   122      68.160  48.058  66.605  1.00  0.00           O  
ATOM   1644  N   GLY   123      68.354  49.154  64.624  1.00  0.00           N  
ATOM   1645  H   GLY   123      69.332  49.309  64.825  1.00  0.00           H  
ATOM   1646  CA  GLY   123      67.869  49.822  63.405  1.00  0.00           C  
ATOM   1647  HA2 GLY   123      67.894  49.163  62.537  1.00  0.00           H  
ATOM   1648  HA3 GLY   123      66.799  50.020  63.451  1.00  0.00           H  
ATOM   1649  C   GLY   123      68.684  51.177  63.207  1.00  0.00           C  
ATOM   1650  O   GLY   123      69.753  51.318  63.860  1.00  0.00           O  
ATOM   1651  N   GLN   124      68.168  52.148  62.508  1.00  0.00           N  
ATOM   1652  H   GLN   124      67.308  51.944  62.020  1.00  0.00           H  
ATOM   1653  CA  GLN   124      68.444  53.588  62.632  1.00  0.00           C  
ATOM   1654  HA  GLN   124      69.129  53.885  63.427  1.00  0.00           H  
ATOM   1655  CB  GLN   124      69.065  54.131  61.339  1.00  0.00           C  
ATOM   1656  HB2 GLN   124      68.461  53.742  60.519  1.00  0.00           H  
ATOM   1657  HB3 GLN   124      69.018  55.217  61.410  1.00  0.00           H  
ATOM   1658  CG  GLN   124      70.516  53.620  61.083  1.00  0.00           C  
ATOM   1659  HG2 GLN   124      70.593  52.544  61.241  1.00  0.00           H  
ATOM   1660  HG3 GLN   124      70.742  53.762  60.026  1.00  0.00           H  
ATOM   1661  CD  GLN   124      71.587  54.380  61.893  1.00  0.00           C  
ATOM   1662  OE1 GLN   124      71.407  55.564  62.386  1.00  0.00           O  
ATOM   1663  NE2 GLN   124      72.708  53.767  61.990  1.00  0.00           N  
ATOM   1664 HE21 GLN   124      72.765  52.849  61.573  1.00  0.00           H  
ATOM   1665 HE22 GLN   124      73.385  54.076  62.672  1.00  0.00           H  
ATOM   1666  C   GLN   124      67.166  54.336  62.930  1.00  0.00           C  
ATOM   1667  O   GLN   124      66.332  54.514  62.032  1.00  0.00           O  
ATOM   1668  N   PRO   125      66.914  54.695  64.198  1.00  0.00           N  
ATOM   1669  CD  PRO   125      65.751  55.549  64.465  1.00  0.00           C  
ATOM   1670  HD2 PRO   125      64.786  55.235  64.068  1.00  0.00           H  
ATOM   1671  HD3 PRO   125      65.901  56.546  64.050  1.00  0.00           H  
ATOM   1672  CG  PRO   125      65.770  55.669  66.004  1.00  0.00           C  
ATOM   1673  HG2 PRO   125      65.353  54.748  66.411  1.00  0.00           H  
ATOM   1674  HG3 PRO   125      65.216  56.544  66.344  1.00  0.00           H  
ATOM   1675  CB  PRO   125      67.249  55.689  66.441  1.00  0.00           C  
ATOM   1676  HB2 PRO   125      67.463  55.415  67.474  1.00  0.00           H  
ATOM   1677  HB3 PRO   125      67.525  56.725  66.246  1.00  0.00           H  
ATOM   1678  CA  PRO   125      67.743  54.649  65.374  1.00  0.00           C  
ATOM   1679  HA  PRO   125      68.752  55.004  65.162  1.00  0.00           H  
ATOM   1680  C   PRO   125      67.776  53.210  65.974  1.00  0.00           C  
ATOM   1681  O   PRO   125      67.021  52.312  65.619  1.00  0.00           O  
ATOM   1682  N   GLN   126      68.659  53.072  66.969  1.00  0.00           N  
ATOM   1683  H   GLN   126      68.967  53.892  67.470  1.00  0.00           H  
ATOM   1684  CA  GLN   126      68.760  51.841  67.697  1.00  0.00           C  
ATOM   1685  HA  GLN   126      68.976  51.038  66.992  1.00  0.00           H  
ATOM   1686  CB  GLN   126      70.025  52.019  68.584  1.00  0.00           C  
ATOM   1687  HB2 GLN   126      70.912  52.177  67.971  1.00  0.00           H  
ATOM   1688  HB3 GLN   126      69.977  52.941  69.164  1.00  0.00           H  
ATOM   1689  CG  GLN   126      70.427  50.885  69.562  1.00  0.00           C  
ATOM   1690  HG2 GLN   126      71.134  51.185  70.335  1.00  0.00           H  
ATOM   1691  HG3 GLN   126      69.587  50.639  70.211  1.00  0.00           H  
ATOM   1692  CD  GLN   126      71.174  49.729  68.944  1.00  0.00           C  
ATOM   1693  OE1 GLN   126      71.483  49.761  67.744  1.00  0.00           O  
ATOM   1694  NE2 GLN   126      71.517  48.724  69.689  1.00  0.00           N  
ATOM   1695 HE21 GLN   126      71.561  48.778  70.696  1.00  0.00           H  
ATOM   1696 HE22 GLN   126      71.709  47.830  69.260  1.00  0.00           H  
ATOM   1697  C   GLN   126      67.555  51.477  68.540  1.00  0.00           C  
ATOM   1698  O   GLN   126      66.840  52.302  69.123  1.00  0.00           O  
ATOM   1699  N   SER   127      67.346  50.155  68.653  1.00  0.00           N  
ATOM   1700  H   SER   127      67.966  49.610  68.072  1.00  0.00           H  
ATOM   1701  CA  SER   127      66.423  49.321  69.572  1.00  0.00           C  
ATOM   1702  HA  SER   127      66.497  48.268  69.301  1.00  0.00           H  
ATOM   1703  CB  SER   127      67.025  49.231  70.980  1.00  0.00           C  
ATOM   1704  HB2 SER   127      67.310  50.199  71.392  1.00  0.00           H  
ATOM   1705  HB3 SER   127      66.323  48.679  71.605  1.00  0.00           H  
ATOM   1706  OG  SER   127      68.223  48.422  70.965  1.00  0.00           O  
ATOM   1707  HG  SER   127      67.986  47.495  70.890  1.00  0.00           H  
ATOM   1708  C   SER   127      64.965  49.756  69.606  1.00  0.00           C  
ATOM   1709  O   SER   127      64.120  49.167  70.276  1.00  0.00           O  
ATOM   1710  N   GLY   128      64.557  50.888  68.953  1.00  0.00           N  
ATOM   1711  H   GLY   128      65.271  51.464  68.528  1.00  0.00           H  
ATOM   1712  CA  GLY   128      63.182  51.408  69.041  1.00  0.00           C  
ATOM   1713  HA2 GLY   128      62.579  50.934  68.266  1.00  0.00           H  
ATOM   1714  HA3 GLY   128      62.735  51.104  69.988  1.00  0.00           H  
ATOM   1715  C   GLY   128      62.967  52.933  68.883  1.00  0.00           C  
ATOM   1716  O   GLY   128      63.915  53.616  68.426  1.00  0.00           O  
ATOM   1717  N   SER   129      61.828  53.537  69.311  1.00  0.00           N  
ATOM   1718  H   SER   129      61.693  54.515  69.097  1.00  0.00           H  
ATOM   1719  CA  SER   129      60.749  53.038  70.201  1.00  0.00           C  
ATOM   1720  HA  SER   129      60.130  53.891  70.478  1.00  0.00           H  
ATOM   1721  CB  SER   129      59.979  52.031  69.337  1.00  0.00           C  
ATOM   1722  HB2 SER   129      60.643  51.415  68.730  1.00  0.00           H  
ATOM   1723  HB3 SER   129      59.433  51.323  69.961  1.00  0.00           H  
ATOM   1724  OG  SER   129      59.143  52.694  68.525  1.00  0.00           O  
ATOM   1725  HG  SER   129      59.555  52.692  67.658  1.00  0.00           H  
ATOM   1726  C   SER   129      61.413  52.454  71.473  1.00  0.00           C  
ATOM   1727  O   SER   129      61.231  51.253  71.770  1.00  0.00           O  
ATOM   1728  N   TYR   130      62.297  53.237  72.170  1.00  0.00           N  
ATOM   1729  H   TYR   130      62.474  54.185  71.869  1.00  0.00           H  
ATOM   1730  CA  TYR   130      63.210  52.851  73.235  1.00  0.00           C  
ATOM   1731  HA  TYR   130      62.863  51.967  73.770  1.00  0.00           H  
ATOM   1732  CB  TYR   130      64.519  52.360  72.531  1.00  0.00           C  
ATOM   1733  HB2 TYR   130      64.261  51.732  71.678  1.00  0.00           H  
ATOM   1734  HB3 TYR   130      65.128  53.166  72.123  1.00  0.00           H  
ATOM   1735  CG  TYR   130      65.333  51.318  73.349  1.00  0.00           C  
ATOM   1736  CD1 TYR   130      66.692  51.601  73.627  1.00  0.00           C  
ATOM   1737  HD1 TYR   130      67.019  52.628  73.564  1.00  0.00           H  
ATOM   1738  CE1 TYR   130      67.560  50.604  74.022  1.00  0.00           C  
ATOM   1739  HE1 TYR   130      68.623  50.787  74.060  1.00  0.00           H  
ATOM   1740  CZ  TYR   130      67.015  49.321  74.348  1.00  0.00           C  
ATOM   1741  OH  TYR   130      67.885  48.269  74.630  1.00  0.00           O  
ATOM   1742  HH  TYR   130      68.791  48.588  74.623  1.00  0.00           H  
ATOM   1743  CE2 TYR   130      65.642  49.083  74.236  1.00  0.00           C  
ATOM   1744  HE2 TYR   130      65.279  48.094  74.473  1.00  0.00           H  
ATOM   1745  CD2 TYR   130      64.809  50.050  73.623  1.00  0.00           C  
ATOM   1746  HD2 TYR   130      63.836  49.810  73.221  1.00  0.00           H  
ATOM   1747  C   TYR   130      63.344  53.952  74.325  1.00  0.00           C  
ATOM   1748  O   TYR   130      64.169  54.871  74.225  1.00  0.00           O  
ATOM   1749  N   SER   131      62.659  53.904  75.466  1.00  0.00           N  
ATOM   1750  H   SER   131      62.695  54.801  75.930  1.00  0.00           H  
ATOM   1751  CA  SER   131      61.668  52.874  75.985  1.00  0.00           C  
ATOM   1752  HA  SER   131      61.226  53.286  76.892  1.00  0.00           H  
ATOM   1753  CB  SER   131      60.433  52.772  75.001  1.00  0.00           C  
ATOM   1754  HB2 SER   131      60.744  52.282  74.079  1.00  0.00           H  
ATOM   1755  HB3 SER   131      59.739  52.154  75.570  1.00  0.00           H  
ATOM   1756  OG  SER   131      59.930  54.085  74.799  1.00  0.00           O  
ATOM   1757  HG  SER   131      59.477  54.353  75.601  1.00  0.00           H  
ATOM   1758  C   SER   131      62.249  51.564  76.527  1.00  0.00           C  
ATOM   1759  O   SER   131      62.405  50.595  75.739  1.00  0.00           O  
ATOM   1760  N   GLN   132      62.751  51.503  77.770  1.00  0.00           N  
ATOM   1761  H   GLN   132      63.369  50.732  77.980  1.00  0.00           H  
ATOM   1762  CA  GLN   132      62.749  52.515  78.896  1.00  0.00           C  
ATOM   1763  HA  GLN   132      62.600  53.546  78.576  1.00  0.00           H  
ATOM   1764  CB  GLN   132      61.546  52.232  79.813  1.00  0.00           C  
ATOM   1765  HB2 GLN   132      60.594  52.352  79.296  1.00  0.00           H  
ATOM   1766  HB3 GLN   132      61.635  51.210  80.180  1.00  0.00           H  
ATOM   1767  CG  GLN   132      61.623  53.181  81.030  1.00  0.00           C  
ATOM   1768  HG2 GLN   132      61.056  52.739  81.849  1.00  0.00           H  
ATOM   1769  HG3 GLN   132      62.611  53.195  81.490  1.00  0.00           H  
ATOM   1770  CD  GLN   132      61.048  54.530  80.602  1.00  0.00           C  
ATOM   1771  OE1 GLN   132      61.800  55.453  80.352  1.00  0.00           O  
ATOM   1772  NE2 GLN   132      59.754  54.710  80.426  1.00  0.00           N  
ATOM   1773 HE21 GLN   132      59.198  53.993  80.869  1.00  0.00           H  
ATOM   1774 HE22 GLN   132      59.377  55.568  80.051  1.00  0.00           H  
ATOM   1775  C   GLN   132      64.036  52.430  79.676  1.00  0.00           C  
ATOM   1776  O   GLN   132      64.275  51.349  80.301  1.00  0.00           O  
ATOM   1777  N   GLN   133      64.814  53.507  79.890  1.00  0.00           N  
ATOM   1778  H   GLN   133      64.343  54.345  79.578  1.00  0.00           H  
ATOM   1779  CA  GLN   133      66.070  53.609  80.564  1.00  0.00           C  
ATOM   1780  HA  GLN   133      66.596  54.534  80.324  1.00  0.00           H  
ATOM   1781  CB  GLN   133      65.878  53.737  82.067  1.00  0.00           C  
ATOM   1782  HB2 GLN   133      65.297  52.878  82.405  1.00  0.00           H  
ATOM   1783  HB3 GLN   133      66.825  53.766  82.605  1.00  0.00           H  
ATOM   1784  CG  GLN   133      65.205  55.044  82.433  1.00  0.00           C  
ATOM   1785  HG2 GLN   133      65.842  55.781  81.943  1.00  0.00           H  
ATOM   1786  HG3 GLN   133      64.207  55.043  81.996  1.00  0.00           H  
ATOM   1787  CD  GLN   133      65.198  55.306  83.848  1.00  0.00           C  
ATOM   1788  OE1 GLN   133      65.558  54.501  84.645  1.00  0.00           O  
ATOM   1789  NE2 GLN   133      64.817  56.514  84.217  1.00  0.00           N  
ATOM   1790 HE21 GLN   133      65.187  57.220  83.596  1.00  0.00           H  
ATOM   1791 HE22 GLN   133      64.781  56.688  85.211  1.00  0.00           H  
ATOM   1792  C   GLN   133      67.030  52.527  80.193  1.00  0.00           C  
ATOM   1793  O   GLN   133      67.296  51.625  80.994  1.00  0.00           O  
ATOM   1794  N   PRO   134      67.700  52.617  78.978  1.00  0.00           N  
ATOM   1795  CD  PRO   134      68.735  51.682  78.560  1.00  0.00           C  
ATOM   1796  HD2 PRO   134      68.362  50.663  78.659  1.00  0.00           H  
ATOM   1797  HD3 PRO   134      69.649  51.923  79.103  1.00  0.00           H  
ATOM   1798  CG  PRO   134      69.046  51.989  77.092  1.00  0.00           C  
ATOM   1799  HG2 PRO   134      68.352  51.523  76.392  1.00  0.00           H  
ATOM   1800  HG3 PRO   134      70.026  51.617  76.792  1.00  0.00           H  
ATOM   1801  CB  PRO   134      68.833  53.536  77.084  1.00  0.00           C  
ATOM   1802  HB2 PRO   134      68.676  53.894  76.066  1.00  0.00           H  
ATOM   1803  HB3 PRO   134      69.656  54.071  77.559  1.00  0.00           H  
ATOM   1804  CA  PRO   134      67.619  53.745  78.034  1.00  0.00           C  
ATOM   1805  HA  PRO   134      67.816  54.685  78.550  1.00  0.00           H  
ATOM   1806  C   PRO   134      66.312  53.764  77.241  1.00  0.00           C  
ATOM   1807  O   PRO   134      65.706  52.763  76.886  1.00  0.00           O  
ATOM   1808  N   SER   135      65.887  54.931  76.733  1.00  0.00           N  
ATOM   1809  H   SER   135      64.988  54.939  76.272  1.00  0.00           H  
ATOM   1810  CA  SER   135      66.507  56.269  76.798  1.00  0.00           C  
ATOM   1811  HA  SER   135      67.582  56.099  76.747  1.00  0.00           H  
ATOM   1812  CB  SER   135      65.970  57.311  75.822  1.00  0.00           C  
ATOM   1813  HB2 SER   135      65.695  56.870  74.864  1.00  0.00           H  
ATOM   1814  HB3 SER   135      64.924  57.545  76.024  1.00  0.00           H  
ATOM   1815  OG  SER   135      66.689  58.563  75.827  1.00  0.00           O  
ATOM   1816  HG  SER   135      67.524  58.439  75.369  1.00  0.00           H  
ATOM   1817  C   SER   135      66.362  56.848  78.199  1.00  0.00           C  
ATOM   1818  O   SER   135      65.575  56.320  79.014  1.00  0.00           O  
ATOM   1819  N   TYR   136      67.046  57.984  78.609  1.00  0.00           N  
ATOM   1820  H   TYR   136      67.724  58.370  77.968  1.00  0.00           H  
ATOM   1821  CA  TYR   136      66.946  58.555  79.955  1.00  0.00           C  
ATOM   1822  HA  TYR   136      66.311  57.958  80.611  1.00  0.00           H  
ATOM   1823  CB  TYR   136      68.361  58.555  80.673  1.00  0.00           C  
ATOM   1824  HB2 TYR   136      69.083  59.137  80.101  1.00  0.00           H  
ATOM   1825  HB3 TYR   136      68.195  59.094  81.606  1.00  0.00           H  
ATOM   1826  CG  TYR   136      68.992  57.265  80.961  1.00  0.00           C  
ATOM   1827  CD1 TYR   136      68.969  56.898  82.272  1.00  0.00           C  
ATOM   1828  HD1 TYR   136      68.511  57.567  82.986  1.00  0.00           H  
ATOM   1829  CE1 TYR   136      69.697  55.748  82.697  1.00  0.00           C  
ATOM   1830  HE1 TYR   136      69.786  55.498  83.744  1.00  0.00           H  
ATOM   1831  CZ  TYR   136      70.319  54.874  81.778  1.00  0.00           C  
ATOM   1832  OH  TYR   136      70.889  53.808  82.233  1.00  0.00           O  
ATOM   1833  HH  TYR   136      70.412  53.484  83.000  1.00  0.00           H  
ATOM   1834  CE2 TYR   136      70.156  55.149  80.350  1.00  0.00           C  
ATOM   1835  HE2 TYR   136      70.660  54.598  79.570  1.00  0.00           H  
ATOM   1836  CD2 TYR   136      69.570  56.361  80.034  1.00  0.00           C  
ATOM   1837  HD2 TYR   136      69.399  56.545  78.984  1.00  0.00           H  
ATOM   1838  C   TYR   136      66.367  59.989  79.740  1.00  0.00           C  
ATOM   1839  O   TYR   136      67.089  60.896  79.474  1.00  0.00           O  
ATOM   1840  N   GLY   137      65.050  60.222  79.648  1.00  0.00           N  
ATOM   1841  H   GLY   137      64.863  61.146  79.284  1.00  0.00           H  
ATOM   1842  CA  GLY   137      63.886  59.231  79.644  1.00  0.00           C  
ATOM   1843  HA2 GLY   137      62.979  59.603  79.168  1.00  0.00           H  
ATOM   1844  HA3 GLY   137      64.350  58.417  79.087  1.00  0.00           H  
ATOM   1845  C   GLY   137      63.540  58.734  81.047  1.00  0.00           C  
ATOM   1846  O   GLY   137      64.405  58.609  81.981  1.00  0.00           O  
ATOM   1847  N   GLY   138      62.229  58.505  81.224  1.00  0.00           N  
ATOM   1848  H   GLY   138      61.658  58.848  80.465  1.00  0.00           H  
ATOM   1849  CA  GLY   138      61.669  57.743  82.378  1.00  0.00           C  
ATOM   1850  HA2 GLY   138      60.642  57.452  82.158  1.00  0.00           H  
ATOM   1851  HA3 GLY   138      62.200  56.797  82.487  1.00  0.00           H  
ATOM   1852  C   GLY   138      61.587  58.512  83.715  1.00  0.00           C  
ATOM   1853  O   GLY   138      61.977  59.698  83.772  1.00  0.00           O  
ATOM   1854  N   GLN   139      61.034  57.995  84.770  1.00  0.00           N  
ATOM   1855  H   GLN   139      61.059  58.481  85.655  1.00  0.00           H  
ATOM   1856  CA  GLN   139      60.353  56.676  84.928  1.00  0.00           C  
ATOM   1857  HA  GLN   139      59.795  56.472  84.014  1.00  0.00           H  
ATOM   1858  CB  GLN   139      61.416  55.613  85.120  1.00  0.00           C  
ATOM   1859  HB2 GLN   139      60.922  54.645  85.208  1.00  0.00           H  
ATOM   1860  HB3 GLN   139      62.121  55.674  84.291  1.00  0.00           H  
ATOM   1861  CG  GLN   139      62.213  55.895  86.466  1.00  0.00           C  
ATOM   1862  HG2 GLN   139      62.916  56.713  86.310  1.00  0.00           H  
ATOM   1863  HG3 GLN   139      61.521  56.177  87.259  1.00  0.00           H  
ATOM   1864  CD  GLN   139      63.027  54.659  86.787  1.00  0.00           C  
ATOM   1865  OE1 GLN   139      62.766  53.548  86.336  1.00  0.00           O  
ATOM   1866  NE2 GLN   139      63.993  54.787  87.624  1.00  0.00           N  
ATOM   1867 HE21 GLN   139      64.063  55.695  88.061  1.00  0.00           H  
ATOM   1868 HE22 GLN   139      64.525  53.950  87.814  1.00  0.00           H  
ATOM   1869  C   GLN   139      59.344  56.559  86.015  1.00  0.00           C  
ATOM   1870  O   GLN   139      58.858  55.504  86.254  1.00  0.00           O  
ATOM   1871  N   GLN   140      59.057  57.656  86.771  1.00  0.00           N  
ATOM   1872  H   GLN   140      59.459  58.551  86.534  1.00  0.00           H  
ATOM   1873  CA  GLN   140      58.006  57.819  87.775  1.00  0.00           C  
ATOM   1874  HA  GLN   140      57.983  58.852  88.124  1.00  0.00           H  
ATOM   1875  CB  GLN   140      56.624  57.557  87.116  1.00  0.00           C  
ATOM   1876  HB2 GLN   140      56.708  56.612  86.579  1.00  0.00           H  
ATOM   1877  HB3 GLN   140      55.946  57.294  87.927  1.00  0.00           H  
ATOM   1878  CG  GLN   140      56.060  58.684  86.203  1.00  0.00           C  
ATOM   1879  HG2 GLN   140      54.986  58.498  86.186  1.00  0.00           H  
ATOM   1880  HG3 GLN   140      56.365  59.669  86.557  1.00  0.00           H  
ATOM   1881  CD  GLN   140      56.330  58.607  84.730  1.00  0.00           C  
ATOM   1882  OE1 GLN   140      57.355  58.132  84.353  1.00  0.00           O  
ATOM   1883  NE2 GLN   140      55.482  59.169  83.930  1.00  0.00           N  
ATOM   1884 HE21 GLN   140      54.740  59.777  84.246  1.00  0.00           H  
ATOM   1885 HE22 GLN   140      55.920  59.269  83.026  1.00  0.00           H  
ATOM   1886  C   GLN   140      58.318  56.963  89.006  1.00  0.00           C  
ATOM   1887  O   GLN   140      57.457  56.149  89.482  1.00  0.00           O  
ATOM   1888  N   GLN   141      59.586  57.089  89.388  1.00  0.00           N  
ATOM   1889  H   GLN   141      60.159  57.780  88.924  1.00  0.00           H  
ATOM   1890  CA  GLN   141      60.213  56.354  90.532  1.00  0.00           C  
ATOM   1891  HA  GLN   141      59.478  56.233  91.328  1.00  0.00           H  
ATOM   1892  CB  GLN   141      60.939  54.998  90.141  1.00  0.00           C  
ATOM   1893  HB2 GLN   141      61.685  55.275  89.396  1.00  0.00           H  
ATOM   1894  HB3 GLN   141      61.413  54.537  91.007  1.00  0.00           H  
ATOM   1895  CG  GLN   141      59.997  54.001  89.394  1.00  0.00           C  
ATOM   1896  HG2 GLN   141      59.737  54.452  88.436  1.00  0.00           H  
ATOM   1897  HG3 GLN   141      60.625  53.168  89.078  1.00  0.00           H  
ATOM   1898  CD  GLN   141      58.883  53.536  90.319  1.00  0.00           C  
ATOM   1899  OE1 GLN   141      58.635  53.939  91.472  1.00  0.00           O  
ATOM   1900  NE2 GLN   141      58.116  52.567  89.853  1.00  0.00           N  
ATOM   1901 HE21 GLN   141      58.271  52.153  88.944  1.00  0.00           H  
ATOM   1902 HE22 GLN   141      57.368  52.292  90.473  1.00  0.00           H  
ATOM   1903  C   GLN   141      61.252  57.227  91.214  1.00  0.00           C  
ATOM   1904  O   GLN   141      62.271  57.438  90.634  1.00  0.00           O  
ATOM   1905  N   SER   142      61.102  57.742  92.373  1.00  0.00           N  
ATOM   1906  H   SER   142      61.969  58.184  92.644  1.00  0.00           H  
ATOM   1907  CA  SER   142      60.042  57.478  93.416  1.00  0.00           C  
ATOM   1908  HA  SER   142      60.415  58.128  94.207  1.00  0.00           H  
ATOM   1909  CB  SER   142      58.655  57.935  92.984  1.00  0.00           C  
ATOM   1910  HB2 SER   142      58.228  57.252  92.250  1.00  0.00           H  
ATOM   1911  HB3 SER   142      58.000  57.912  93.854  1.00  0.00           H  
ATOM   1912  OG  SER   142      58.686  59.222  92.480  1.00  0.00           O  
ATOM   1913  HG  SER   142      57.767  59.439  92.306  1.00  0.00           H  
ATOM   1914  C   SER   142      60.149  56.159  94.188  1.00  0.00           C  
ATOM   1915  O   SER   142      59.187  55.798  94.932  1.00  0.00           O  
ATOM   1916  N   TYR   143      61.228  55.450  94.027  1.00  0.00           N  
ATOM   1917  H   TYR   143      61.928  55.602  93.315  1.00  0.00           H  
ATOM   1918  CA  TYR   143      61.631  54.364  95.065  1.00  0.00           C  
ATOM   1919  HA  TYR   143      61.055  53.439  95.030  1.00  0.00           H  
ATOM   1920  CB  TYR   143      63.018  53.980  94.651  1.00  0.00           C  
ATOM   1921  HB2 TYR   143      63.750  54.779  94.761  1.00  0.00           H  
ATOM   1922  HB3 TYR   143      63.268  53.175  95.343  1.00  0.00           H  
ATOM   1923  CG  TYR   143      63.125  53.257  93.321  1.00  0.00           C  
ATOM   1924  CD1 TYR   143      62.397  52.041  93.090  1.00  0.00           C  
ATOM   1925  HD1 TYR   143      61.803  51.680  93.916  1.00  0.00           H  
ATOM   1926  CE1 TYR   143      62.519  51.329  91.863  1.00  0.00           C  
ATOM   1927  HE1 TYR   143      62.039  50.387  91.643  1.00  0.00           H  
ATOM   1928  CZ  TYR   143      63.309  51.908  90.891  1.00  0.00           C  
ATOM   1929  OH  TYR   143      63.617  51.177  89.761  1.00  0.00           O  
ATOM   1930  HH  TYR   143      64.437  51.430  89.331  1.00  0.00           H  
ATOM   1931  CE2 TYR   143      63.979  53.098  91.027  1.00  0.00           C  
ATOM   1932  HE2 TYR   143      64.581  53.494  90.223  1.00  0.00           H  
ATOM   1933  CD2 TYR   143      63.873  53.821  92.241  1.00  0.00           C  
ATOM   1934  HD2 TYR   143      64.358  54.783  92.316  1.00  0.00           H  
ATOM   1935  C   TYR   143      61.629  54.957  96.487  1.00  0.00           C  
ATOM   1936  O   TYR   143      61.815  56.137  96.701  1.00  0.00           O  
ATOM   1937  N   GLY   144      61.525  53.995  97.339  1.00  0.00           N  
ATOM   1938  H   GLY   144      61.486  53.016  97.096  1.00  0.00           H  
ATOM   1939  CA  GLY   144      61.466  54.175  98.751  1.00  0.00           C  
ATOM   1940  HA2 GLY   144      62.210  53.581  99.283  1.00  0.00           H  
ATOM   1941  HA3 GLY   144      61.688  55.208  99.019  1.00  0.00           H  
ATOM   1942  C   GLY   144      60.170  53.739  99.348  1.00  0.00           C  
ATOM   1943  O   GLY   144      59.673  52.658  98.941  1.00  0.00           O  
ATOM   1944  N   GLN   145      59.559  54.496 100.257  1.00  0.00           N  
ATOM   1945  H   GLN   145      60.039  55.338 100.540  1.00  0.00           H  
ATOM   1946  CA  GLN   145      58.280  54.284 100.921  1.00  0.00           C  
ATOM   1947  HA  GLN   145      57.638  53.781 100.197  1.00  0.00           H  
ATOM   1948  CB  GLN   145      58.537  53.309 102.097  1.00  0.00           C  
ATOM   1949  HB2 GLN   145      59.168  52.487 101.761  1.00  0.00           H  
ATOM   1950  HB3 GLN   145      59.058  53.906 102.845  1.00  0.00           H  
ATOM   1951  CG  GLN   145      57.277  52.701 102.671  1.00  0.00           C  
ATOM   1952  HG2 GLN   145      57.401  52.332 103.690  1.00  0.00           H  
ATOM   1953  HG3 GLN   145      56.473  53.422 102.817  1.00  0.00           H  
ATOM   1954  CD  GLN   145      56.667  51.543 101.892  1.00  0.00           C  
ATOM   1955  OE1 GLN   145      57.042  51.227 100.785  1.00  0.00           O  
ATOM   1956  NE2 GLN   145      55.557  50.997 102.334  1.00  0.00           N  
ATOM   1957 HE21 GLN   145      55.327  50.088 101.958  1.00  0.00           H  
ATOM   1958 HE22 GLN   145      55.033  51.312 103.138  1.00  0.00           H  
ATOM   1959  C   GLN   145      57.654  55.589 101.421  1.00  0.00           C  
ATOM   1960  O   GLN   145      58.000  56.261 102.411  1.00  0.00           O  
ATOM   1961  N   GLN   146      56.675  56.002 100.617  1.00  0.00           N  
ATOM   1962  H   GLN   146      56.514  55.535  99.737  1.00  0.00           H  
ATOM   1963  CA  GLN   146      55.901  57.247 100.765  1.00  0.00           C  
ATOM   1964  HA  GLN   146      56.555  58.008 101.190  1.00  0.00           H  
ATOM   1965  CB  GLN   146      55.449  57.843  99.381  1.00  0.00           C  
ATOM   1966  HB2 GLN   146      55.014  57.095  98.718  1.00  0.00           H  
ATOM   1967  HB3 GLN   146      54.799  58.671  99.663  1.00  0.00           H  
ATOM   1968  CG  GLN   146      56.638  58.490  98.497  1.00  0.00           C  
ATOM   1969  HG2 GLN   146      56.268  58.959  97.586  1.00  0.00           H  
ATOM   1970  HG3 GLN   146      57.064  59.277  99.120  1.00  0.00           H  
ATOM   1971  CD  GLN   146      57.843  57.573  98.135  1.00  0.00           C  
ATOM   1972  OE1 GLN   146      58.829  57.417  98.885  1.00  0.00           O  
ATOM   1973  NE2 GLN   146      57.822  57.094  96.904  1.00  0.00           N  
ATOM   1974 HE21 GLN   146      57.113  57.168  96.189  1.00  0.00           H  
ATOM   1975 HE22 GLN   146      58.675  56.614  96.656  1.00  0.00           H  
ATOM   1976  C   GLN   146      54.849  57.166 101.808  1.00  0.00           C  
ATOM   1977  O   GLN   146      54.153  56.155 102.039  1.00  0.00           O  
ATOM   1978  N   GLN   147      54.732  58.227 102.592  1.00  0.00           N  
ATOM   1979  H   GLN   147      55.375  59.003 102.659  1.00  0.00           H  
ATOM   1980  CA  GLN   147      53.668  58.335 103.635  1.00  0.00           C  
ATOM   1981  HA  GLN   147      52.966  57.507 103.534  1.00  0.00           H  
ATOM   1982  CB  GLN   147      54.316  58.299 105.038  1.00  0.00           C  
ATOM   1983  HB2 GLN   147      54.698  59.297 105.252  1.00  0.00           H  
ATOM   1984  HB3 GLN   147      53.533  58.117 105.775  1.00  0.00           H  
ATOM   1985  CG  GLN   147      55.408  57.258 105.188  1.00  0.00           C  
ATOM   1986  HG2 GLN   147      56.144  57.319 104.386  1.00  0.00           H  
ATOM   1987  HG3 GLN   147      56.021  57.518 106.052  1.00  0.00           H  
ATOM   1988  CD  GLN   147      54.903  55.878 105.369  1.00  0.00           C  
ATOM   1989  OE1 GLN   147      53.799  55.640 105.851  1.00  0.00           O  
ATOM   1990  NE2 GLN   147      55.715  54.906 105.065  1.00  0.00           N  
ATOM   1991 HE21 GLN   147      56.648  55.197 104.812  1.00  0.00           H  
ATOM   1992 HE22 GLN   147      55.263  54.006 104.980  1.00  0.00           H  
ATOM   1993  C   GLN   147      52.749  59.601 103.435  1.00  0.00           C  
ATOM   1994  O   GLN   147      52.960  60.371 102.508  1.00  0.00           O  
ATOM   1995  N   SER   148      51.660  59.758 104.201  1.00  0.00           N  
ATOM   1996  H   SER   148      51.478  59.099 104.945  1.00  0.00           H  
ATOM   1997  CA  SER   148      50.910  61.033 104.102  1.00  0.00           C  
ATOM   1998  HA  SER   148      50.320  61.082 103.187  1.00  0.00           H  
ATOM   1999  CB  SER   148      50.002  61.196 105.335  1.00  0.00           C  
ATOM   2000  HB2 SER   148      50.427  61.059 106.330  1.00  0.00           H  
ATOM   2001  HB3 SER   148      49.570  62.194 105.267  1.00  0.00           H  
ATOM   2002  OG  SER   148      49.020  60.187 105.254  1.00  0.00           O  
ATOM   2003  HG  SER   148      48.339  60.323 105.917  1.00  0.00           H  
ATOM   2004  C   SER   148      51.780  62.275 104.150  1.00  0.00           C  
ATOM   2005  O   SER   148      52.741  62.290 104.918  1.00  0.00           O  
ATOM   2006  N   TYR   149      51.465  63.302 103.435  1.00  0.00           N  
ATOM   2007  H   TYR   149      50.696  63.181 102.792  1.00  0.00           H  
ATOM   2008  CA  TYR   149      52.237  64.562 103.323  1.00  0.00           C  
ATOM   2009  HA  TYR   149      53.093  64.251 102.724  1.00  0.00           H  
ATOM   2010  CB  TYR   149      51.438  65.442 102.477  1.00  0.00           C  
ATOM   2011  HB2 TYR   149      51.561  65.106 101.448  1.00  0.00           H  
ATOM   2012  HB3 TYR   149      50.429  65.568 102.868  1.00  0.00           H  
ATOM   2013  CG  TYR   149      52.019  66.850 102.304  1.00  0.00           C  
ATOM   2014  CD1 TYR   149      51.374  67.944 102.841  1.00  0.00           C  
ATOM   2015  HD1 TYR   149      50.504  67.798 103.464  1.00  0.00           H  
ATOM   2016  CE1 TYR   149      51.923  69.220 102.689  1.00  0.00           C  
ATOM   2017  HE1 TYR   149      51.550  70.115 103.164  1.00  0.00           H  
ATOM   2018  CZ  TYR   149      53.042  69.388 101.796  1.00  0.00           C  
ATOM   2019  OH  TYR   149      53.390  70.717 101.499  1.00  0.00           O  
ATOM   2020  HH  TYR   149      54.225  70.748 101.028  1.00  0.00           H  
ATOM   2021  CE2 TYR   149      53.774  68.292 101.317  1.00  0.00           C  
ATOM   2022  HE2 TYR   149      54.593  68.392 100.621  1.00  0.00           H  
ATOM   2023  CD2 TYR   149      53.234  66.975 101.612  1.00  0.00           C  
ATOM   2024  HD2 TYR   149      53.630  66.047 101.228  1.00  0.00           H  
ATOM   2025  C   TYR   149      52.636  65.342 104.648  1.00  0.00           C  
ATOM   2026  O   TYR   149      51.888  65.328 105.655  1.00  0.00           O  
ATOM   2027  N   ASN   150      53.750  66.053 104.561  1.00  0.00           N  
ATOM   2028  H   ASN   150      54.266  66.099 103.694  1.00  0.00           H  
ATOM   2029  CA  ASN   150      54.405  66.668 105.704  1.00  0.00           C  
ATOM   2030  HA  ASN   150      53.866  66.436 106.623  1.00  0.00           H  
ATOM   2031  CB  ASN   150      55.758  66.083 105.910  1.00  0.00           C  
ATOM   2032  HB2 ASN   150      55.737  65.005 105.752  1.00  0.00           H  
ATOM   2033  HB3 ASN   150      56.679  66.444 105.452  1.00  0.00           H  
ATOM   2034  CG  ASN   150      56.145  66.267 107.341  1.00  0.00           C  
ATOM   2035  OD1 ASN   150      55.760  67.222 108.021  1.00  0.00           O  
ATOM   2036  ND2 ASN   150      56.764  65.248 107.831  1.00  0.00           N  
ATOM   2037 HD21 ASN   150      57.012  65.092 108.797  1.00  0.00           H  
ATOM   2038 HD22 ASN   150      57.115  64.494 107.257  1.00  0.00           H  
ATOM   2039  C   ASN   150      54.357  68.160 105.512  1.00  0.00           C  
ATOM   2040  O   ASN   150      55.190  68.793 104.816  1.00  0.00           O  
ATOM   2041  N   PRO   151      53.322  68.860 106.014  1.00  0.00           N  
ATOM   2042  CD  PRO   151      52.176  68.403 106.819  1.00  0.00           C  
ATOM   2043  HD2 PRO   151      52.443  68.092 107.828  1.00  0.00           H  
ATOM   2044  HD3 PRO   151      51.666  67.573 106.329  1.00  0.00           H  
ATOM   2045  CG  PRO   151      51.167  69.590 106.845  1.00  0.00           C  
ATOM   2046  HG2 PRO   151      50.500  69.550 107.706  1.00  0.00           H  
ATOM   2047  HG3 PRO   151      50.625  69.515 105.902  1.00  0.00           H  
ATOM   2048  CB  PRO   151      52.071  70.748 106.766  1.00  0.00           C  
ATOM   2049  HB2 PRO   151      52.513  70.954 107.740  1.00  0.00           H  
ATOM   2050  HB3 PRO   151      51.725  71.724 106.425  1.00  0.00           H  
ATOM   2051  CA  PRO   151      53.254  70.309 105.866  1.00  0.00           C  
ATOM   2052  HA  PRO   151      53.003  70.469 104.817  1.00  0.00           H  
ATOM   2053  C   PRO   151      54.542  71.033 106.279  1.00  0.00           C  
ATOM   2054  O   PRO   151      55.079  70.672 107.321  1.00  0.00           O  
ATOM   2055  N   PRO   152      54.954  72.136 105.620  1.00  0.00           N  
ATOM   2056  CD  PRO   152      54.340  72.675 104.399  1.00  0.00           C  
ATOM   2057  HD2 PRO   152      53.347  73.090 104.569  1.00  0.00           H  
ATOM   2058  HD3 PRO   152      54.362  71.945 103.590  1.00  0.00           H  
ATOM   2059  CG  PRO   152      55.254  73.849 104.056  1.00  0.00           C  
ATOM   2060  HG2 PRO   152      54.839  74.818 104.332  1.00  0.00           H  
ATOM   2061  HG3 PRO   152      55.628  73.936 103.036  1.00  0.00           H  
ATOM   2062  CB  PRO   152      56.616  73.533 104.748  1.00  0.00           C  
ATOM   2063  HB2 PRO   152      57.282  74.366 104.971  1.00  0.00           H  
ATOM   2064  HB3 PRO   152      57.171  72.931 104.028  1.00  0.00           H  
ATOM   2065  CA  PRO   152      56.246  72.765 105.992  1.00  0.00           C  
ATOM   2066  HA  PRO   152      57.022  72.024 106.187  1.00  0.00           H  
ATOM   2067  C   PRO   152      56.085  73.738 107.163  1.00  0.00           C  
ATOM   2068  O   PRO   152      55.196  74.565 107.141  1.00  0.00           O  
ATOM   2069  N   GLN   153      57.029  73.728 108.123  1.00  0.00           N  
ATOM   2070  H   GLN   153      57.757  73.042 107.985  1.00  0.00           H  
ATOM   2071  CA  GLN   153      57.073  74.727 109.189  1.00  0.00           C  
ATOM   2072  HA  GLN   153      56.103  75.196 109.353  1.00  0.00           H  
ATOM   2073  CB  GLN   153      57.576  74.118 110.516  1.00  0.00           C  
ATOM   2074  HB2 GLN   153      58.637  73.882 110.438  1.00  0.00           H  
ATOM   2075  HB3 GLN   153      57.427  74.777 111.371  1.00  0.00           H  
ATOM   2076  CG  GLN   153      56.696  72.872 110.776  1.00  0.00           C  
ATOM   2077  HG2 GLN   153      55.712  73.222 111.088  1.00  0.00           H  
ATOM   2078  HG3 GLN   153      56.561  72.231 109.905  1.00  0.00           H  
ATOM   2079  CD  GLN   153      57.407  72.041 111.850  1.00  0.00           C  
ATOM   2080  OE1 GLN   153      58.603  72.170 112.123  1.00  0.00           O  
ATOM   2081  NE2 GLN   153      56.616  71.040 112.226  1.00  0.00           N  
ATOM   2082 HE21 GLN   153      55.653  70.955 111.933  1.00  0.00           H  
ATOM   2083 HE22 GLN   153      57.073  70.284 112.717  1.00  0.00           H  
ATOM   2084  C   GLN   153      58.005  75.935 108.858  1.00  0.00           C  
ATOM   2085  O   GLN   153      59.047  76.173 109.566  1.00  0.00           O  
ATOM   2086  N   GLY   154      57.565  76.662 107.839  1.00  0.00           N  
ATOM   2087  H   GLY   154      56.658  76.366 107.506  1.00  0.00           H  
ATOM   2088  CA  GLY   154      58.047  77.965 107.412  1.00  0.00           C  
ATOM   2089  HA2 GLY   154      58.790  78.232 108.163  1.00  0.00           H  
ATOM   2090  HA3 GLY   154      58.541  77.881 106.444  1.00  0.00           H  
ATOM   2091  C   GLY   154      56.921  79.064 107.354  1.00  0.00           C  
ATOM   2092  O   GLY   154      55.739  78.839 107.161  1.00  0.00           O  
ATOM   2093  N   TYR   155      57.302  80.293 107.639  1.00  0.00           N  
ATOM   2094  H   TYR   155      58.300  80.388 107.766  1.00  0.00           H  
ATOM   2095  CA  TYR   155      56.400  81.462 107.585  1.00  0.00           C  
ATOM   2096  HA  TYR   155      55.583  81.216 108.263  1.00  0.00           H  
ATOM   2097  CB  TYR   155      57.150  82.717 108.101  1.00  0.00           C  
ATOM   2098  HB2 TYR   155      58.117  82.653 107.600  1.00  0.00           H  
ATOM   2099  HB3 TYR   155      56.696  83.571 107.599  1.00  0.00           H  
ATOM   2100  CG  TYR   155      57.383  82.840 109.614  1.00  0.00           C  
ATOM   2101  CD1 TYR   155      58.537  82.307 110.246  1.00  0.00           C  
ATOM   2102  HD1 TYR   155      59.222  81.664 109.713  1.00  0.00           H  
ATOM   2103  CE1 TYR   155      58.757  82.500 111.642  1.00  0.00           C  
ATOM   2104  HE1 TYR   155      59.599  81.985 112.080  1.00  0.00           H  
ATOM   2105  CZ  TYR   155      57.854  83.318 112.373  1.00  0.00           C  
ATOM   2106  OH  TYR   155      58.051  83.392 113.732  1.00  0.00           O  
ATOM   2107  HH  TYR   155      57.252  83.749 114.125  1.00  0.00           H  
ATOM   2108  CE2 TYR   155      56.688  83.768 111.785  1.00  0.00           C  
ATOM   2109  HE2 TYR   155      55.977  84.365 112.337  1.00  0.00           H  
ATOM   2110  CD2 TYR   155      56.495  83.600 110.403  1.00  0.00           C  
ATOM   2111  HD2 TYR   155      55.594  84.006 109.968  1.00  0.00           H  
ATOM   2112  C   TYR   155      55.852  81.647 106.117  1.00  0.00           C  
ATOM   2113  O   TYR   155      56.596  81.486 105.132  1.00  0.00           O  
ATOM   2114  N   GLY   156      54.555  81.907 105.905  1.00  0.00           N  
ATOM   2115  H   GLY   156      54.219  81.737 104.967  1.00  0.00           H  
ATOM   2116  CA  GLY   156      53.464  82.221 106.908  1.00  0.00           C  
ATOM   2117  HA2 GLY   156      53.320  81.453 107.668  1.00  0.00           H  
ATOM   2118  HA3 GLY   156      53.757  83.151 107.396  1.00  0.00           H  
ATOM   2119  C   GLY   156      52.094  82.534 106.269  1.00  0.00           C  
ATOM   2120  O   GLY   156      51.914  82.135 105.093  1.00  0.00           O  
ATOM   2121  N   GLN   157      51.186  83.215 106.983  1.00  0.00           N  
ATOM   2122  H   GLN   157      51.384  83.490 107.934  1.00  0.00           H  
ATOM   2123  CA  GLN   157      49.853  83.508 106.474  1.00  0.00           C  
ATOM   2124  HA  GLN   157      49.796  83.457 105.387  1.00  0.00           H  
ATOM   2125  CB  GLN   157      48.755  82.571 107.029  1.00  0.00           C  
ATOM   2126  HB2 GLN   157      48.696  82.795 108.094  1.00  0.00           H  
ATOM   2127  HB3 GLN   157      47.777  82.777 106.593  1.00  0.00           H  
ATOM   2128  CG  GLN   157      49.066  81.028 106.811  1.00  0.00           C  
ATOM   2129  HG2 GLN   157      49.819  80.900 106.034  1.00  0.00           H  
ATOM   2130  HG3 GLN   157      49.547  80.657 107.717  1.00  0.00           H  
ATOM   2131  CD  GLN   157      47.864  80.163 106.674  1.00  0.00           C  
ATOM   2132  OE1 GLN   157      47.261  79.645 107.579  1.00  0.00           O  
ATOM   2133  NE2 GLN   157      47.350  80.046 105.427  1.00  0.00           N  
ATOM   2134 HE21 GLN   157      47.869  80.557 104.728  1.00  0.00           H  
ATOM   2135 HE22 GLN   157      46.849  79.183 105.271  1.00  0.00           H  
ATOM   2136  C   GLN   157      49.377  84.906 106.930  1.00  0.00           C  
ATOM   2137  O   GLN   157      49.529  85.209 108.125  1.00  0.00           O  
ATOM   2138  N   GLN   158      48.848  85.754 106.146  1.00  0.00           N  
ATOM   2139  H   GLN   158      48.278  86.449 106.606  1.00  0.00           H  
ATOM   2140  CA  GLN   158      48.749  85.727 104.647  1.00  0.00           C  
ATOM   2141  HA  GLN   158      48.466  84.739 104.285  1.00  0.00           H  
ATOM   2142  CB  GLN   158      47.600  86.644 104.281  1.00  0.00           C  
ATOM   2143  HB2 GLN   158      47.812  87.649 104.647  1.00  0.00           H  
ATOM   2144  HB3 GLN   158      47.513  86.777 103.203  1.00  0.00           H  
ATOM   2145  CG  GLN   158      46.270  86.132 104.858  1.00  0.00           C  
ATOM   2146  HG2 GLN   158      46.273  86.074 105.947  1.00  0.00           H  
ATOM   2147  HG3 GLN   158      45.556  86.896 104.548  1.00  0.00           H  
ATOM   2148  CD  GLN   158      45.756  84.869 104.214  1.00  0.00           C  
ATOM   2149  OE1 GLN   158      45.981  84.737 102.993  1.00  0.00           O  
ATOM   2150  NE2 GLN   158      44.975  84.067 104.921  1.00  0.00           N  
ATOM   2151 HE21 GLN   158      44.839  84.316 105.891  1.00  0.00           H  
ATOM   2152 HE22 GLN   158      44.569  83.262 104.466  1.00  0.00           H  
ATOM   2153  C   GLN   158      50.076  86.074 103.946  1.00  0.00           C  
ATOM   2154  O   GLN   158      51.188  85.881 104.474  1.00  0.00           O  
ATOM   2155  N   ASN   159      50.003  86.509 102.709  1.00  0.00           N  
ATOM   2156  H   ASN   159      49.130  86.767 102.270  1.00  0.00           H  
ATOM   2157  CA  ASN   159      51.169  86.791 101.844  1.00  0.00           C  
ATOM   2158  HA  ASN   159      51.869  85.965 101.719  1.00  0.00           H  
ATOM   2159  CB  ASN   159      50.611  87.060 100.421  1.00  0.00           C  
ATOM   2160  HB2 ASN   159      50.024  87.967 100.558  1.00  0.00           H  
ATOM   2161  HB3 ASN   159      51.333  87.383  99.671  1.00  0.00           H  
ATOM   2162  CG  ASN   159      49.813  85.934  99.836  1.00  0.00           C  
ATOM   2163  OD1 ASN   159      50.441  84.902  99.590  1.00  0.00           O  
ATOM   2164  ND2 ASN   159      48.600  86.041  99.448  1.00  0.00           N  
ATOM   2165 HD21 ASN   159      48.161  86.950  99.434  1.00  0.00           H  
ATOM   2166 HD22 ASN   159      48.230  85.226  98.979  1.00  0.00           H  
ATOM   2167  C   ASN   159      51.947  88.003 102.414  1.00  0.00           C  
ATOM   2168  O   ASN   159      51.263  88.936 102.963  1.00  0.00           O  
ATOM   2169  N   GLN   160      53.265  88.004 102.505  1.00  0.00           N  
ATOM   2170  H   GLN   160      53.610  88.876 102.882  1.00  0.00           H  
ATOM   2171  CA  GLN   160      54.296  87.187 101.832  1.00  0.00           C  
ATOM   2172  HA  GLN   160      54.050  86.128 101.758  1.00  0.00           H  
ATOM   2173  CB  GLN   160      54.437  87.851 100.393  1.00  0.00           C  
ATOM   2174  HB2 GLN   160      53.557  87.639  99.786  1.00  0.00           H  
ATOM   2175  HB3 GLN   160      54.604  88.927 100.436  1.00  0.00           H  
ATOM   2176  CG  GLN   160      55.705  87.251  99.678  1.00  0.00           C  
ATOM   2177  HG2 GLN   160      55.604  87.518  98.626  1.00  0.00           H  
ATOM   2178  HG3 GLN   160      56.660  87.531 100.121  1.00  0.00           H  
ATOM   2179  CD  GLN   160      55.661  85.724  99.609  1.00  0.00           C  
ATOM   2180  OE1 GLN   160      56.424  85.045 100.249  1.00  0.00           O  
ATOM   2181  NE2 GLN   160      54.719  85.130  98.941  1.00  0.00           N  
ATOM   2182 HE21 GLN   160      54.070  85.722  98.442  1.00  0.00           H  
ATOM   2183 HE22 GLN   160      54.814  84.128  98.869  1.00  0.00           H  
ATOM   2184  C   GLN   160      55.594  87.344 102.650  1.00  0.00           C  
ATOM   2185  O   GLN   160      56.079  88.463 102.729  1.00  0.00           O  
ATOM   2186  N   TYR   161      56.188  86.264 103.145  1.00  0.00           N  
ATOM   2187  H   TYR   161      55.797  85.337 103.060  1.00  0.00           H  
ATOM   2188  CA  TYR   161      57.369  86.370 104.040  1.00  0.00           C  
ATOM   2189  HA  TYR   161      57.326  87.294 104.617  1.00  0.00           H  
ATOM   2190  CB  TYR   161      57.251  85.292 105.191  1.00  0.00           C  
ATOM   2191  HB2 TYR   161      56.819  84.344 104.869  1.00  0.00           H  
ATOM   2192  HB3 TYR   161      58.257  85.090 105.559  1.00  0.00           H  
ATOM   2193  CG  TYR   161      56.314  85.759 106.336  1.00  0.00           C  
ATOM   2194  CD1 TYR   161      56.813  86.431 107.423  1.00  0.00           C  
ATOM   2195  HD1 TYR   161      57.892  86.468 107.458  1.00  0.00           H  
ATOM   2196  CE1 TYR   161      55.933  86.960 108.446  1.00  0.00           C  
ATOM   2197  HE1 TYR   161      56.441  87.425 109.278  1.00  0.00           H  
ATOM   2198  CZ  TYR   161      54.531  86.931 108.241  1.00  0.00           C  
ATOM   2199  OH  TYR   161      53.733  87.571 109.156  1.00  0.00           O  
ATOM   2200  HH  TYR   161      52.806  87.373 109.000  1.00  0.00           H  
ATOM   2201  CE2 TYR   161      54.046  86.172 107.148  1.00  0.00           C  
ATOM   2202  HE2 TYR   161      52.975  86.116 107.016  1.00  0.00           H  
ATOM   2203  CD2 TYR   161      54.963  85.668 106.152  1.00  0.00           C  
ATOM   2204  HD2 TYR   161      54.543  85.405 105.192  1.00  0.00           H  
ATOM   2205  C   TYR   161      58.664  86.533 103.387  1.00  0.00           C  
ATOM   2206  O   TYR   161      59.642  86.887 104.065  1.00  0.00           O  
ATOM   2207  N   ASN   162      58.842  86.346 102.080  1.00  0.00           N  
ATOM   2208  H   ASN   162      57.989  86.230 101.554  1.00  0.00           H  
ATOM   2209  CA  ASN   162      59.989  86.876 101.356  1.00  0.00           C  
ATOM   2210  HA  ASN   162      60.901  86.688 101.922  1.00  0.00           H  
ATOM   2211  CB  ASN   162      60.112  86.137  99.992  1.00  0.00           C  
ATOM   2212  HB2 ASN   162      59.153  86.264  99.490  1.00  0.00           H  
ATOM   2213  HB3 ASN   162      60.887  86.648  99.420  1.00  0.00           H  
ATOM   2214  CG  ASN   162      60.590  84.673 100.163  1.00  0.00           C  
ATOM   2215  OD1 ASN   162      61.070  84.325 101.199  1.00  0.00           O  
ATOM   2216  ND2 ASN   162      60.390  83.786  99.172  1.00  0.00           N  
ATOM   2217 HD21 ASN   162      60.611  82.830  99.412  1.00  0.00           H  
ATOM   2218 HD22 ASN   162      60.034  84.091  98.277  1.00  0.00           H  
ATOM   2219  C   ASN   162      59.912  88.409 101.157  1.00  0.00           C  
ATOM   2220  O   ASN   162      58.867  89.002 101.076  1.00  0.00           O  
ATOM   2221  N   SER   163      61.125  88.970 100.978  1.00  0.00           N  
ATOM   2222  H   SER   163      62.038  88.550 101.078  1.00  0.00           H  
ATOM   2223  CA  SER   163      61.128  90.293 100.234  1.00  0.00           C  
ATOM   2224  HA  SER   163      60.478  90.916 100.849  1.00  0.00           H  
ATOM   2225  CB  SER   163      62.532  90.817 100.222  1.00  0.00           C  
ATOM   2226  HB2 SER   163      62.939  90.649 101.219  1.00  0.00           H  
ATOM   2227  HB3 SER   163      63.152  90.204  99.567  1.00  0.00           H  
ATOM   2228  OG  SER   163      62.732  92.189 100.121  1.00  0.00           O  
ATOM   2229  HG  SER   163      63.505  92.420 100.642  1.00  0.00           H  
ATOM   2230  C   SER   163      60.537  90.285  98.800  1.00  0.00           C  
ATOM   2231  O   SER   163      60.259  89.273  98.089  1.00  0.00           O  
ATOM   2232  N   SER   164      60.400  91.560  98.345  1.00  0.00           N  
ATOM   2233  H   SER   164      60.528  92.335  98.980  1.00  0.00           H  
ATOM   2234  CA  SER   164      59.979  91.908  96.979  1.00  0.00           C  
ATOM   2235  HA  SER   164      60.106  92.985  96.869  1.00  0.00           H  
ATOM   2236  CB  SER   164      58.472  91.708  96.723  1.00  0.00           C  
ATOM   2237  HB2 SER   164      58.144  90.676  96.844  1.00  0.00           H  
ATOM   2238  HB3 SER   164      57.871  92.197  97.489  1.00  0.00           H  
ATOM   2239  OG  SER   164      58.165  92.224  95.400  1.00  0.00           O  
ATOM   2240  HG  SER   164      58.330  93.158  95.256  1.00  0.00           H  
ATOM   2241  C   SER   164      60.923  91.234  95.988  1.00  0.00           C  
ATOM   2242  O   SER   164      61.960  90.785  96.356  1.00  0.00           O  
ATOM   2243  N   SER   165      60.601  91.000  94.672  1.00  0.00           N  
ATOM   2244  H   SER   165      59.622  91.207  94.540  1.00  0.00           H  
ATOM   2245  CA  SER   165      61.392  90.504  93.555  1.00  0.00           C  
ATOM   2246  HA  SER   165      61.402  89.414  93.562  1.00  0.00           H  
ATOM   2247  CB  SER   165      60.533  90.827  92.235  1.00  0.00           C  
ATOM   2248  HB2 SER   165      59.654  90.185  92.178  1.00  0.00           H  
ATOM   2249  HB3 SER   165      60.204  91.866  92.229  1.00  0.00           H  
ATOM   2250  OG  SER   165      61.295  90.587  91.070  1.00  0.00           O  
ATOM   2251  HG  SER   165      60.721  90.553  90.301  1.00  0.00           H  
ATOM   2252  C   SER   165      62.871  91.041  93.432  1.00  0.00           C  
ATOM   2253  O   SER   165      63.125  92.233  93.612  1.00  0.00           O  
ATOM   2254  N   GLY   166      63.795  90.140  93.094  1.00  0.00           N  
ATOM   2255  H   GLY   166      63.463  89.198  92.943  1.00  0.00           H  
ATOM   2256  CA  GLY   166      65.239  90.335  93.074  1.00  0.00           C  
ATOM   2257  HA2 GLY   166      65.530  90.983  93.900  1.00  0.00           H  
ATOM   2258  HA3 GLY   166      65.642  89.340  93.261  1.00  0.00           H  
ATOM   2259  C   GLY   166      65.809  90.903  91.813  1.00  0.00           C  
ATOM   2260  O   GLY   166      65.195  91.814  91.229  1.00  0.00           O  
ATOM   2261  N   GLY   167      66.912  90.400  91.340  1.00  0.00           N  
ATOM   2262  H   GLY   167      67.373  89.721  91.928  1.00  0.00           H  
ATOM   2263  CA  GLY   167      67.618  90.750  90.129  1.00  0.00           C  
ATOM   2264  HA2 GLY   167      68.368  90.043  89.772  1.00  0.00           H  
ATOM   2265  HA3 GLY   167      66.936  90.926  89.297  1.00  0.00           H  
ATOM   2266  C   GLY   167      68.273  92.091  90.276  1.00  0.00           C  
ATOM   2267  O   GLY   167      67.618  93.083  90.058  1.00  0.00           O  
ATOM   2268  N   GLY   168      69.573  92.083  90.513  1.00  0.00           N  
ATOM   2269  H   GLY   168      69.913  91.191  90.841  1.00  0.00           H  
ATOM   2270  CA  GLY   168      70.478  93.240  90.704  1.00  0.00           C  
ATOM   2271  HA2 GLY   168      71.465  92.872  90.424  1.00  0.00           H  
ATOM   2272  HA3 GLY   168      69.999  93.958  90.038  1.00  0.00           H  
ATOM   2273  C   GLY   168      70.414  93.788  92.190  1.00  0.00           C  
ATOM   2274  O   GLY   168      70.073  93.135  93.166  1.00  0.00           O  
ATOM   2275  N   GLY   169      70.854  95.029  92.402  1.00  0.00           N  
ATOM   2276  H   GLY   169      70.742  95.252  93.381  1.00  0.00           H  
ATOM   2277  CA  GLY   169      71.636  95.839  91.459  1.00  0.00           C  
ATOM   2278  HA2 GLY   169      71.230  95.937  90.452  1.00  0.00           H  
ATOM   2279  HA3 GLY   169      71.761  96.848  91.850  1.00  0.00           H  
ATOM   2280  C   GLY   169      73.068  95.229  91.288  1.00  0.00           C  
ATOM   2281  O   GLY   169      73.305  94.053  91.564  1.00  0.00           O  
ATOM   2282  N   GLY   170      73.949  96.144  90.804  1.00  0.00           N  
ATOM   2283  H   GLY   170      73.627  97.101  90.815  1.00  0.00           H  
ATOM   2284  CA  GLY   170      75.364  95.950  90.520  1.00  0.00           C  
ATOM   2285  HA2 GLY   170      75.453  94.949  90.099  1.00  0.00           H  
ATOM   2286  HA3 GLY   170      75.537  96.563  89.635  1.00  0.00           H  
ATOM   2287  C   GLY   170      76.336  96.132  91.713  1.00  0.00           C  
ATOM   2288  O   GLY   170      75.980  95.850  92.883  1.00  0.00           O  
ATOM   2289  N   GLY   171      77.596  96.457  91.487  1.00  0.00           N  
ATOM   2290  H   GLY   171      78.122  96.361  92.343  1.00  0.00           H  
ATOM   2291  CA  GLY   171      78.332  96.463  90.229  1.00  0.00           C  
ATOM   2292  HA2 GLY   171      77.874  97.137  89.504  1.00  0.00           H  
ATOM   2293  HA3 GLY   171      79.318  96.839  90.503  1.00  0.00           H  
ATOM   2294  C   GLY   171      78.462  95.070  89.599  1.00  0.00           C  
ATOM   2295  O   GLY   171      77.967  94.135  90.226  1.00  0.00           O  
ATOM   2296  N   GLY   172      79.087  94.842  88.438  1.00  0.00           N  
ATOM   2297  H   GLY   172      79.012  93.938  87.994  1.00  0.00           H  
ATOM   2298  CA  GLY   172      79.485  95.956  87.564  1.00  0.00           C  
ATOM   2299  HA2 GLY   172      80.192  96.530  88.162  1.00  0.00           H  
ATOM   2300  HA3 GLY   172      80.115  95.573  86.762  1.00  0.00           H  
ATOM   2301  C   GLY   172      78.422  96.867  86.785  1.00  0.00           C  
ATOM   2302  O   GLY   172      77.221  96.747  86.881  1.00  0.00           O  
ATOM   2303  N   GLY   173      78.966  97.865  86.035  1.00  0.00           N  
ATOM   2304  H   GLY   173      79.963  98.018  85.998  1.00  0.00           H  
ATOM   2305  CA  GLY   173      78.155  98.727  85.208  1.00  0.00           C  
ATOM   2306  HA2 GLY   173      77.152  98.679  85.632  1.00  0.00           H  
ATOM   2307  HA3 GLY   173      78.590  99.716  85.353  1.00  0.00           H  
ATOM   2308  C   GLY   173      78.221  98.166  83.751  1.00  0.00           C  
ATOM   2309  O   GLY   173      77.770  97.087  83.414  1.00  0.00           O  
ATOM   2310  N   GLY   174      78.707  98.930  82.781  1.00  0.00           N  
ATOM   2311  H   GLY   174      78.580  98.668  81.814  1.00  0.00           H  
ATOM   2312  CA  GLY   174      79.326 100.195  82.938  1.00  0.00           C  
ATOM   2313  HA2 GLY   174      78.805 100.850  83.636  1.00  0.00           H  
ATOM   2314  HA3 GLY   174      80.307 100.066  83.394  1.00  0.00           H  
ATOM   2315  C   GLY   174      79.439 100.880  81.589  1.00  0.00           C  
ATOM   2316  O   GLY   174      79.668 100.198  80.602  1.00  0.00           O  
ATOM   2317  N   GLY   175      79.371 102.207  81.556  1.00  0.00           N  
ATOM   2318  H   GLY   175      79.492 102.668  82.447  1.00  0.00           H  
ATOM   2319  CA  GLY   175      79.211 103.088  80.424  1.00  0.00           C  
ATOM   2320  HA2 GLY   175      79.308 104.122  80.755  1.00  0.00           H  
ATOM   2321  HA3 GLY   175      79.953 102.917  79.645  1.00  0.00           H  
ATOM   2322  C   GLY   175      77.784 103.079  79.787  1.00  0.00           C  
ATOM   2323  O   GLY   175      77.136 102.053  79.910  1.00  0.00           O  
ATOM   2324  N   ASN   176      77.359 104.193  79.165  1.00  0.00           N  
ATOM   2325  H   ASN   176      78.048 104.929  79.106  1.00  0.00           H  
ATOM   2326  CA  ASN   176      76.097 104.451  78.592  1.00  0.00           C  
ATOM   2327  HA  ASN   176      75.763 103.594  78.006  1.00  0.00           H  
ATOM   2328  CB  ASN   176      75.038 104.615  79.769  1.00  0.00           C  
ATOM   2329  HB2 ASN   176      74.020 104.523  79.389  1.00  0.00           H  
ATOM   2330  HB3 ASN   176      75.296 103.863  80.515  1.00  0.00           H  
ATOM   2331  CG  ASN   176      75.238 105.872  80.611  1.00  0.00           C  
ATOM   2332  OD1 ASN   176      76.033 106.005  81.565  1.00  0.00           O  
ATOM   2333  ND2 ASN   176      74.366 106.879  80.468  1.00  0.00           N  
ATOM   2334 HD21 ASN   176      74.487 107.743  80.978  1.00  0.00           H  
ATOM   2335 HD22 ASN   176      73.674 106.853  79.733  1.00  0.00           H  
ATOM   2336  C   ASN   176      76.161 105.736  77.663  1.00  0.00           C  
ATOM   2337  O   ASN   176      77.193 106.436  77.715  1.00  0.00           O  
ATOM   2338  N   TYR   177      75.153 105.906  76.783  1.00  0.00           N  
ATOM   2339  H   TYR   177      74.434 105.210  76.644  1.00  0.00           H  
ATOM   2340  CA  TYR   177      75.093 107.142  75.942  1.00  0.00           C  
ATOM   2341  HA  TYR   177      75.906 107.817  76.210  1.00  0.00           H  
ATOM   2342  CB  TYR   177      75.538 106.778  74.565  1.00  0.00           C  
ATOM   2343  HB2 TYR   177      74.766 106.167  74.098  1.00  0.00           H  
ATOM   2344  HB3 TYR   177      75.709 107.686  73.986  1.00  0.00           H  
ATOM   2345  CG  TYR   177      76.866 106.073  74.451  1.00  0.00           C  
ATOM   2346  CD1 TYR   177      78.090 106.714  74.580  1.00  0.00           C  
ATOM   2347  HD1 TYR   177      78.108 107.794  74.555  1.00  0.00           H  
ATOM   2348  CE1 TYR   177      79.356 105.928  74.535  1.00  0.00           C  
ATOM   2349  HE1 TYR   177      80.324 106.389  74.660  1.00  0.00           H  
ATOM   2350  CZ  TYR   177      79.271 104.488  74.378  1.00  0.00           C  
ATOM   2351  OH  TYR   177      80.394 103.754  74.397  1.00  0.00           O  
ATOM   2352  HH  TYR   177      80.196 102.817  74.467  1.00  0.00           H  
ATOM   2353  CE2 TYR   177      77.997 103.908  74.422  1.00  0.00           C  
ATOM   2354  HE2 TYR   177      77.895 102.836  74.501  1.00  0.00           H  
ATOM   2355  CD2 TYR   177      76.847 104.699  74.417  1.00  0.00           C  
ATOM   2356  HD2 TYR   177      75.909 104.178  74.540  1.00  0.00           H  
ATOM   2357  C   TYR   177      73.677 107.722  75.939  1.00  0.00           C  
ATOM   2358  O   TYR   177      72.692 107.063  75.617  1.00  0.00           O  
ATOM   2359  N   GLY   178      73.456 108.945  76.457  1.00  0.00           N  
ATOM   2360  H   GLY   178      72.476 109.151  76.583  1.00  0.00           H  
ATOM   2361  CA  GLY   178      74.445 109.979  76.885  1.00  0.00           C  
ATOM   2362  HA2 GLY   178      73.999 110.640  77.629  1.00  0.00           H  
ATOM   2363  HA3 GLY   178      75.239 109.463  77.424  1.00  0.00           H  
ATOM   2364  C   GLY   178      75.073 110.843  75.739  1.00  0.00           C  
ATOM   2365  O   GLY   178      76.062 110.384  75.155  1.00  0.00           O  
ATOM   2366  N   GLN   179      74.571 112.028  75.460  1.00  0.00           N  
ATOM   2367  H   GLN   179      73.818 112.364  76.043  1.00  0.00           H  
ATOM   2368  CA  GLN   179      75.091 112.982  74.500  1.00  0.00           C  
ATOM   2369  HA  GLN   179      75.331 112.409  73.604  1.00  0.00           H  
ATOM   2370  CB  GLN   179      74.148 114.201  74.229  1.00  0.00           C  
ATOM   2371  HB2 GLN   179      73.930 114.711  75.167  1.00  0.00           H  
ATOM   2372  HB3 GLN   179      74.620 114.960  73.605  1.00  0.00           H  
ATOM   2373  CG  GLN   179      72.904 113.622  73.603  1.00  0.00           C  
ATOM   2374  HG2 GLN   179      72.588 112.724  74.135  1.00  0.00           H  
ATOM   2375  HG3 GLN   179      72.233 114.478  73.677  1.00  0.00           H  
ATOM   2376  CD  GLN   179      73.047 113.269  72.076  1.00  0.00           C  
ATOM   2377  OE1 GLN   179      74.052 113.574  71.458  1.00  0.00           O  
ATOM   2378  NE2 GLN   179      72.075 112.676  71.511  1.00  0.00           N  
ATOM   2379 HE21 GLN   179      71.183 112.524  71.960  1.00  0.00           H  
ATOM   2380 HE22 GLN   179      72.191 112.485  70.526  1.00  0.00           H  
ATOM   2381  C   GLN   179      76.484 113.436  75.018  1.00  0.00           C  
ATOM   2382  O   GLN   179      76.711 113.604  76.266  1.00  0.00           O  
ATOM   2383  N   ASP   180      77.438 113.736  74.116  1.00  0.00           N  
ATOM   2384  H   ASP   180      78.276 114.047  74.587  1.00  0.00           H  
ATOM   2385  CA  ASP   180      77.369 113.784  72.654  1.00  0.00           C  
ATOM   2386  HA  ASP   180      76.414 114.222  72.365  1.00  0.00           H  
ATOM   2387  CB  ASP   180      78.488 114.659  72.098  1.00  0.00           C  
ATOM   2388  HB2 ASP   180      78.328 115.597  72.629  1.00  0.00           H  
ATOM   2389  HB3 ASP   180      79.433 114.289  72.496  1.00  0.00           H  
ATOM   2390  CG  ASP   180      78.415 114.998  70.595  1.00  0.00           C  
ATOM   2391  OD1 ASP   180      79.520 115.103  70.004  1.00  0.00           O  
ATOM   2392  OD2 ASP   180      77.322 114.988  70.044  1.00  0.00           O  
ATOM   2393  C   ASP   180      77.492 112.383  72.113  1.00  0.00           C  
ATOM   2394  O   ASP   180      78.489 111.667  72.387  1.00  0.00           O  
ATOM   2395  N   GLN   181      76.440 112.048  71.386  1.00  0.00           N  
ATOM   2396  H   GLN   181      75.757 112.734  71.098  1.00  0.00           H  
ATOM   2397  CA  GLN   181      76.362 110.752  70.712  1.00  0.00           C  
ATOM   2398  HA  GLN   181      77.346 110.317  70.536  1.00  0.00           H  
ATOM   2399  CB  GLN   181      75.584 109.776  71.656  1.00  0.00           C  
ATOM   2400  HB2 GLN   181      75.970 109.942  72.662  1.00  0.00           H  
ATOM   2401  HB3 GLN   181      74.562 110.153  71.684  1.00  0.00           H  
ATOM   2402  CG  GLN   181      75.416 108.350  71.214  1.00  0.00           C  
ATOM   2403  HG2 GLN   181      74.628 107.990  71.875  1.00  0.00           H  
ATOM   2404  HG3 GLN   181      74.957 108.239  70.232  1.00  0.00           H  
ATOM   2405  CD  GLN   181      76.697 107.540  71.172  1.00  0.00           C  
ATOM   2406  OE1 GLN   181      77.750 107.984  71.542  1.00  0.00           O  
ATOM   2407  NE2 GLN   181      76.586 106.223  70.808  1.00  0.00           N  
ATOM   2408 HE21 GLN   181      75.660 105.902  70.562  1.00  0.00           H  
ATOM   2409 HE22 GLN   181      77.440 105.712  70.638  1.00  0.00           H  
ATOM   2410  C   GLN   181      75.664 110.815  69.323  1.00  0.00           C  
ATOM   2411  O   GLN   181      76.123 110.193  68.324  1.00  0.00           O  
ATOM   2412  N   SER   182      74.600 111.634  69.264  1.00  0.00           N  
ATOM   2413  H   SER   182      74.270 112.092  70.101  1.00  0.00           H  
ATOM   2414  CA  SER   182      73.809 111.870  68.022  1.00  0.00           C  
ATOM   2415  HA  SER   182      74.334 111.758  67.073  1.00  0.00           H  
ATOM   2416  CB  SER   182      72.778 110.754  67.917  1.00  0.00           C  
ATOM   2417  HB2 SER   182      72.149 110.741  67.027  1.00  0.00           H  
ATOM   2418  HB3 SER   182      73.271 109.791  68.050  1.00  0.00           H  
ATOM   2419  OG  SER   182      71.884 110.947  68.976  1.00  0.00           O  
ATOM   2420  HG  SER   182      71.817 110.093  69.410  1.00  0.00           H  
ATOM   2421  C   SER   182      73.140 113.247  67.890  1.00  0.00           C  
ATOM   2422  O   SER   182      72.909 113.939  68.891  1.00  0.00           O  
ATOM   2423  N   SER   183      72.818 113.802  66.712  1.00  0.00           N  
ATOM   2424  H   SER   183      72.444 114.732  66.837  1.00  0.00           H  
ATOM   2425  CA  SER   183      73.137 113.322  65.388  1.00  0.00           C  
ATOM   2426  HA  SER   183      72.959 112.246  65.383  1.00  0.00           H  
ATOM   2427  CB  SER   183      72.062 113.834  64.387  1.00  0.00           C  
ATOM   2428  HB2 SER   183      71.075 113.684  64.824  1.00  0.00           H  
ATOM   2429  HB3 SER   183      72.173 114.895  64.162  1.00  0.00           H  
ATOM   2430  OG  SER   183      72.144 113.147  63.150  1.00  0.00           O  
ATOM   2431  HG  SER   183      71.478 112.459  63.222  1.00  0.00           H  
ATOM   2432  C   SER   183      74.565 113.574  64.858  1.00  0.00           C  
ATOM   2433  O   SER   183      75.385 114.296  65.458  1.00  0.00           O  
ATOM   2434  N   MET   184      74.933 112.918  63.717  1.00  0.00           N  
ATOM   2435  H   MET   184      74.206 112.317  63.356  1.00  0.00           H  
ATOM   2436  CA  MET   184      76.306 112.976  63.036  1.00  0.00           C  
ATOM   2437  HA  MET   184      77.180 112.989  63.687  1.00  0.00           H  
ATOM   2438  CB  MET   184      76.500 111.685  62.174  1.00  0.00           C  
ATOM   2439  HB2 MET   184      76.352 110.722  62.663  1.00  0.00           H  
ATOM   2440  HB3 MET   184      75.907 111.708  61.260  1.00  0.00           H  
ATOM   2441  CG  MET   184      77.948 111.695  61.650  1.00  0.00           C  
ATOM   2442  HG2 MET   184      77.966 111.093  60.742  1.00  0.00           H  
ATOM   2443  HG3 MET   184      78.250 112.676  61.284  1.00  0.00           H  
ATOM   2444  SD  MET   184      79.114 110.881  62.799  1.00  0.00           S  
ATOM   2445  CE  MET   184      80.313 110.657  61.453  1.00  0.00           C  
ATOM   2446  HE1 MET   184      80.200 109.645  61.062  1.00  0.00           H  
ATOM   2447  HE2 MET   184      80.131 111.450  60.728  1.00  0.00           H  
ATOM   2448  HE3 MET   184      81.320 110.672  61.870  1.00  0.00           H  
ATOM   2449  C   MET   184      76.406 114.280  62.259  1.00  0.00           C  
ATOM   2450  O   MET   184      76.279 114.294  61.032  1.00  0.00           O  
ATOM   2451  N   SER   185      76.673 115.346  63.074  1.00  0.00           N  
ATOM   2452  H   SER   185      76.752 115.189  64.068  1.00  0.00           H  
ATOM   2453  CA  SER   185      76.782 116.751  62.614  1.00  0.00           C  
ATOM   2454  HA  SER   185      76.210 116.782  61.687  1.00  0.00           H  
ATOM   2455  CB  SER   185      76.102 117.658  63.654  1.00  0.00           C  
ATOM   2456  HB2 SER   185      75.882 118.673  63.322  1.00  0.00           H  
ATOM   2457  HB3 SER   185      75.119 117.320  63.983  1.00  0.00           H  
ATOM   2458  OG  SER   185      76.941 117.631  64.777  1.00  0.00           O  
ATOM   2459  HG  SER   185      76.730 118.259  65.472  1.00  0.00           H  
ATOM   2460  C   SER   185      78.228 117.150  62.395  1.00  0.00           C  
ATOM   2461  O   SER   185      79.173 116.311  62.360  1.00  0.00           O  
ATOM   2462  N   SER   186      78.375 118.487  62.035  1.00  0.00           N  
ATOM   2463  H   SER   186      77.497 118.904  61.759  1.00  0.00           H  
ATOM   2464  CA  SER   186      79.627 119.091  61.651  1.00  0.00           C  
ATOM   2465  HA  SER   186      79.977 118.621  60.732  1.00  0.00           H  
ATOM   2466  CB  SER   186      79.321 120.569  61.510  1.00  0.00           C  
ATOM   2467  HB2 SER   186      78.565 120.713  60.738  1.00  0.00           H  
ATOM   2468  HB3 SER   186      78.845 120.876  62.441  1.00  0.00           H  
ATOM   2469  OG  SER   186      80.463 121.402  61.251  1.00  0.00           O  
ATOM   2470  HG  SER   186      80.856 121.607  62.103  1.00  0.00           H  
ATOM   2471  C   SER   186      80.677 118.860  62.752  1.00  0.00           C  
ATOM   2472  O   SER   186      80.293 118.688  63.931  1.00  0.00           O  
ATOM   2473  N   GLY   187      81.986 118.839  62.442  1.00  0.00           N  
ATOM   2474  H   GLY   187      82.616 118.654  63.210  1.00  0.00           H  
ATOM   2475  CA  GLY   187      82.494 118.641  61.120  1.00  0.00           C  
ATOM   2476  HA2 GLY   187      82.117 117.724  60.667  1.00  0.00           H  
ATOM   2477  HA3 GLY   187      82.121 119.405  60.437  1.00  0.00           H  
ATOM   2478  C   GLY   187      84.058 118.662  60.888  1.00  0.00           C  
ATOM   2479  O   GLY   187      84.792 119.287  61.642  1.00  0.00           O  
ATOM   2480  N   GLY   188      84.541 118.058  59.838  1.00  0.00           N  
ATOM   2481  H   GLY   188      83.826 117.675  59.236  1.00  0.00           H  
ATOM   2482  CA  GLY   188      85.951 118.075  59.229  1.00  0.00           C  
ATOM   2483  HA2 GLY   188      85.970 117.835  58.166  1.00  0.00           H  
ATOM   2484  HA3 GLY   188      86.232 119.127  59.286  1.00  0.00           H  
ATOM   2485  C   GLY   188      86.965 117.131  59.951  1.00  0.00           C  
ATOM   2486  O   GLY   188      86.649 116.409  60.889  1.00  0.00           O  
ATOM   2487  N   GLY   189      88.191 116.853  59.337  1.00  0.00           N  
ATOM   2488  H   GLY   189      88.743 116.175  59.844  1.00  0.00           H  
ATOM   2489  CA  GLY   189      88.849 117.619  58.338  1.00  0.00           C  
ATOM   2490  HA2 GLY   189      89.720 117.111  57.923  1.00  0.00           H  
ATOM   2491  HA3 GLY   189      88.114 117.958  57.608  1.00  0.00           H  
ATOM   2492  C   GLY   189      89.347 119.065  58.722  1.00  0.00           C  
ATOM   2493  O   GLY   189      89.123 119.600  59.830  1.00  0.00           O  
ATOM   2494  N   SER   190      90.041 119.679  57.822  1.00  0.00           N  
ATOM   2495  H   SER   190      90.216 119.193  56.954  1.00  0.00           H  
ATOM   2496  CA  SER   190      90.658 121.004  57.913  1.00  0.00           C  
ATOM   2497  HA  SER   190      91.492 120.907  58.607  1.00  0.00           H  
ATOM   2498  CB  SER   190      91.378 121.369  56.612  1.00  0.00           C  
ATOM   2499  HB2 SER   190      90.632 121.447  55.821  1.00  0.00           H  
ATOM   2500  HB3 SER   190      92.062 122.213  56.701  1.00  0.00           H  
ATOM   2501  OG  SER   190      92.219 120.260  56.266  1.00  0.00           O  
ATOM   2502  HG  SER   190      93.111 120.581  56.114  1.00  0.00           H  
ATOM   2503  C   SER   190      89.744 122.212  58.306  1.00  0.00           C  
ATOM   2504  O   SER   190      88.695 122.357  57.730  1.00  0.00           O  
ATOM   2505  N   GLY   191      90.090 122.982  59.286  1.00  0.00           N  
ATOM   2506  H   GLY   191      89.355 123.627  59.537  1.00  0.00           H  
ATOM   2507  CA  GLY   191      91.351 123.028  60.074  1.00  0.00           C  
ATOM   2508  HA2 GLY   191      91.174 123.758  60.864  1.00  0.00           H  
ATOM   2509  HA3 GLY   191      91.461 122.033  60.505  1.00  0.00           H  
ATOM   2510  C   GLY   191      92.597 123.344  59.230  1.00  0.00           C  
ATOM   2511  O   GLY   191      92.548 124.219  58.381  1.00  0.00           O  
ATOM   2512  N   GLY   192      93.717 122.639  59.425  1.00  0.00           N  
ATOM   2513  H   GLY   192      93.658 121.855  60.058  1.00  0.00           H  
ATOM   2514  CA  GLY   192      95.006 122.959  58.774  1.00  0.00           C  
ATOM   2515  HA2 GLY   192      95.120 124.043  58.766  1.00  0.00           H  
ATOM   2516  HA3 GLY   192      95.814 122.406  59.253  1.00  0.00           H  
ATOM   2517  C   GLY   192      95.058 122.441  57.330  1.00  0.00           C  
ATOM   2518  O   GLY   192      94.399 121.482  56.963  1.00  0.00           O  
ATOM   2519  N   GLY   193      95.880 122.985  56.515  1.00  0.00           N  
ATOM   2520  H   GLY   193      96.471 123.677  56.953  1.00  0.00           H  
ATOM   2521  CA  GLY   193      95.839 122.897  55.079  1.00  0.00           C  
ATOM   2522  HA2 GLY   193      96.831 122.680  54.682  1.00  0.00           H  
ATOM   2523  HA3 GLY   193      95.044 122.203  54.805  1.00  0.00           H  
ATOM   2524  C   GLY   193      95.343 124.194  54.423  1.00  0.00           C  
ATOM   2525  O   GLY   193      95.067 125.211  55.085  1.00  0.00           O  
ATOM   2526  N   TYR   194      95.078 124.085  53.170  1.00  0.00           N  
ATOM   2527  H   TYR   194      95.185 123.176  52.743  1.00  0.00           H  
ATOM   2528  CA  TYR   194      94.316 124.945  52.356  1.00  0.00           C  
ATOM   2529  HA  TYR   194      94.095 125.803  52.991  1.00  0.00           H  
ATOM   2530  CB  TYR   194      95.211 125.483  51.226  1.00  0.00           C  
ATOM   2531  HB2 TYR   194      95.455 124.691  50.518  1.00  0.00           H  
ATOM   2532  HB3 TYR   194      94.705 126.301  50.714  1.00  0.00           H  
ATOM   2533  CG  TYR   194      96.537 126.035  51.710  1.00  0.00           C  
ATOM   2534  CD1 TYR   194      96.631 127.043  52.668  1.00  0.00           C  
ATOM   2535  HD1 TYR   194      95.747 127.482  53.108  1.00  0.00           H  
ATOM   2536  CE1 TYR   194      97.835 127.664  52.894  1.00  0.00           C  
ATOM   2537  HE1 TYR   194      97.899 128.517  53.554  1.00  0.00           H  
ATOM   2538  CZ  TYR   194      99.035 127.237  52.290  1.00  0.00           C  
ATOM   2539  OH  TYR   194     100.216 127.844  52.544  1.00  0.00           O  
ATOM   2540  HH  TYR   194     100.217 128.802  52.592  1.00  0.00           H  
ATOM   2541  CE2 TYR   194      98.975 126.205  51.457  1.00  0.00           C  
ATOM   2542  HE2 TYR   194      99.852 125.773  50.999  1.00  0.00           H  
ATOM   2543  CD2 TYR   194      97.729 125.571  51.124  1.00  0.00           C  
ATOM   2544  HD2 TYR   194      97.730 124.806  50.361  1.00  0.00           H  
ATOM   2545  C   TYR   194      92.996 124.325  51.943  1.00  0.00           C  
ATOM   2546  O   TYR   194      92.908 123.427  51.163  1.00  0.00           O  
ATOM   2547  N   GLY   195      91.922 124.647  52.682  1.00  0.00           N  
ATOM   2548  H   GLY   195      91.092 124.186  52.337  1.00  0.00           H  
ATOM   2549  CA  GLY   195      91.791 125.620  53.828  1.00  0.00           C  
ATOM   2550  HA2 GLY   195      92.650 125.590  54.498  1.00  0.00           H  
ATOM   2551  HA3 GLY   195      91.672 126.633  53.443  1.00  0.00           H  
ATOM   2552  C   GLY   195      90.625 125.224  54.745  1.00  0.00           C  
ATOM   2553  O   GLY   195      89.868 124.263  54.506  1.00  0.00           O  
ATOM   2554  N   ASN   196      90.478 125.931  55.844  1.00  0.00           N  
ATOM   2555  H   ASN   196      90.951 126.818  55.746  1.00  0.00           H  
ATOM   2556  CA  ASN   196      89.534 125.667  56.922  1.00  0.00           C  
ATOM   2557  HA  ASN   196      89.615 124.608  57.168  1.00  0.00           H  
ATOM   2558  CB  ASN   196      90.105 126.514  58.096  1.00  0.00           C  
ATOM   2559  HB2 ASN   196      91.195 126.494  58.114  1.00  0.00           H  
ATOM   2560  HB3 ASN   196      89.981 127.569  57.851  1.00  0.00           H  
ATOM   2561  CG  ASN   196      89.670 126.129  59.461  1.00  0.00           C  
ATOM   2562  OD1 ASN   196      88.575 125.597  59.607  1.00  0.00           O  
ATOM   2563  ND2 ASN   196      90.352 126.440  60.585  1.00  0.00           N  
ATOM   2564 HD21 ASN   196      89.780 126.316  61.408  1.00  0.00           H  
ATOM   2565 HD22 ASN   196      91.082 127.138  60.574  1.00  0.00           H  
ATOM   2566  C   ASN   196      88.060 125.916  56.671  1.00  0.00           C  
ATOM   2567  O   ASN   196      87.679 126.884  56.088  1.00  0.00           O  
ATOM   2568  N   GLN   197      87.257 124.970  57.128  1.00  0.00           N  
ATOM   2569  H   GLN   197      87.754 124.192  57.538  1.00  0.00           H  
ATOM   2570  CA  GLN   197      85.750 124.933  57.080  1.00  0.00           C  
ATOM   2571  HA  GLN   197      85.406 125.671  56.354  1.00  0.00           H  
ATOM   2572  CB  GLN   197      85.248 123.555  56.687  1.00  0.00           C  
ATOM   2573  HB2 GLN   197      85.365 122.876  57.532  1.00  0.00           H  
ATOM   2574  HB3 GLN   197      84.165 123.638  56.594  1.00  0.00           H  
ATOM   2575  CG  GLN   197      85.687 123.060  55.330  1.00  0.00           C  
ATOM   2576  HG2 GLN   197      86.768 123.190  55.285  1.00  0.00           H  
ATOM   2577  HG3 GLN   197      85.531 121.982  55.368  1.00  0.00           H  
ATOM   2578  CD  GLN   197      85.117 123.697  54.080  1.00  0.00           C  
ATOM   2579  OE1 GLN   197      85.432 124.676  53.470  1.00  0.00           O  
ATOM   2580  NE2 GLN   197      84.051 123.063  53.543  1.00  0.00           N  
ATOM   2581 HE21 GLN   197      83.564 122.292  53.978  1.00  0.00           H  
ATOM   2582 HE22 GLN   197      83.606 123.408  52.705  1.00  0.00           H  
ATOM   2583  C   GLN   197      85.056 125.292  58.418  1.00  0.00           C  
ATOM   2584  O   GLN   197      83.867 125.210  58.511  1.00  0.00           O  
ATOM   2585  N   ASP   198      85.788 125.687  59.442  1.00  0.00           N  
ATOM   2586  H   ASP   198      86.780 125.516  59.360  1.00  0.00           H  
ATOM   2587  CA  ASP   198      85.267 126.545  60.569  1.00  0.00           C  
ATOM   2588  HA  ASP   198      84.708 125.862  61.208  1.00  0.00           H  
ATOM   2589  CB  ASP   198      86.401 127.028  61.462  1.00  0.00           C  
ATOM   2590  HB2 ASP   198      87.070 127.652  60.869  1.00  0.00           H  
ATOM   2591  HB3 ASP   198      85.910 127.646  62.214  1.00  0.00           H  
ATOM   2592  CG  ASP   198      87.220 126.000  62.216  1.00  0.00           C  
ATOM   2593  OD1 ASP   198      88.297 126.445  62.701  1.00  0.00           O  
ATOM   2594  OD2 ASP   198      86.768 124.798  62.331  1.00  0.00           O  
ATOM   2595  C   ASP   198      84.371 127.677  60.207  1.00  0.00           C  
ATOM   2596  O   ASP   198      84.766 128.524  59.348  1.00  0.00           O  
ATOM   2597  N   GLN   199      83.213 127.717  60.932  1.00  0.00           N  
ATOM   2598  H   GLN   199      83.026 126.935  61.544  1.00  0.00           H  
ATOM   2599  CA  GLN   199      82.379 128.995  61.072  1.00  0.00           C  
ATOM   2600  HA  GLN   199      81.928 129.292  60.125  1.00  0.00           H  
ATOM   2601  CB  GLN   199      81.185 128.725  62.056  1.00  0.00           C  
ATOM   2602  HB2 GLN   199      80.464 128.017  61.646  1.00  0.00           H  
ATOM   2603  HB3 GLN   199      81.540 128.327  63.007  1.00  0.00           H  
ATOM   2604  CG  GLN   199      80.328 129.956  62.318  1.00  0.00           C  
ATOM   2605  HG2 GLN   199      80.726 130.819  62.852  1.00  0.00           H  
ATOM   2606  HG3 GLN   199      80.047 130.366  61.348  1.00  0.00           H  
ATOM   2607  CD  GLN   199      79.062 129.549  63.063  1.00  0.00           C  
ATOM   2608  OE1 GLN   199      78.981 128.538  63.734  1.00  0.00           O  
ATOM   2609  NE2 GLN   199      78.006 130.239  62.926  1.00  0.00           N  
ATOM   2610 HE21 GLN   199      78.128 131.026  62.305  1.00  0.00           H  
ATOM   2611 HE22 GLN   199      77.216 130.149  63.549  1.00  0.00           H  
ATOM   2612  C   GLN   199      83.367 130.099  61.427  1.00  0.00           C  
ATOM   2613  O   GLN   199      84.199 129.929  62.295  1.00  0.00           O  
ATOM   2614  N   SER   200      83.480 131.242  60.724  1.00  0.00           N  
ATOM   2615  H   SER   200      84.263 131.798  61.040  1.00  0.00           H  
ATOM   2616  CA  SER   200      82.530 131.929  59.908  1.00  0.00           C  
ATOM   2617  HA  SER   200      81.487 131.782  60.191  1.00  0.00           H  
ATOM   2618  CB  SER   200      82.619 133.477  60.091  1.00  0.00           C  
ATOM   2619  HB2 SER   200      83.626 133.769  59.794  1.00  0.00           H  
ATOM   2620  HB3 SER   200      81.842 134.037  59.571  1.00  0.00           H  
ATOM   2621  OG  SER   200      82.460 133.821  61.447  1.00  0.00           O  
ATOM   2622  HG  SER   200      81.573 133.904  61.804  1.00  0.00           H  
ATOM   2623  C   SER   200      82.752 131.610  58.368  1.00  0.00           C  
ATOM   2624  O   SER   200      81.941 131.885  57.456  1.00  0.00           O  
ATOM   2625  N   GLY   201      83.892 130.920  58.086  1.00  0.00           N  
ATOM   2626  H   GLY   201      84.614 130.833  58.787  1.00  0.00           H  
ATOM   2627  CA  GLY   201      84.217 130.379  56.773  1.00  0.00           C  
ATOM   2628  HA2 GLY   201      83.793 131.002  55.985  1.00  0.00           H  
ATOM   2629  HA3 GLY   201      85.290 130.231  56.652  1.00  0.00           H  
ATOM   2630  C   GLY   201      83.578 128.994  56.662  1.00  0.00           C  
ATOM   2631  O   GLY   201      82.649 128.784  57.393  1.00  0.00           O  
ATOM   2632  N   GLY   202      84.024 128.048  55.885  1.00  0.00           N  
ATOM   2633  H   GLY   202      83.733 127.128  56.182  1.00  0.00           H  
ATOM   2634  CA  GLY   202      85.169 128.073  55.063  1.00  0.00           C  
ATOM   2635  HA2 GLY   202      86.002 128.648  55.469  1.00  0.00           H  
ATOM   2636  HA3 GLY   202      85.509 127.053  54.881  1.00  0.00           H  
ATOM   2637  C   GLY   202      84.949 128.589  53.637  1.00  0.00           C  
ATOM   2638  O   GLY   202      83.835 129.151  53.368  1.00  0.00           O  
ATOM   2639  N   GLY   203      85.914 128.523  52.736  1.00  0.00           N  
ATOM   2640  H   GLY   203      85.602 128.844  51.831  1.00  0.00           H  
ATOM   2641  CA  GLY   203      87.272 127.907  52.966  1.00  0.00           C  
ATOM   2642  HA2 GLY   203      87.270 127.117  53.717  1.00  0.00           H  
ATOM   2643  HA3 GLY   203      87.556 127.569  51.970  1.00  0.00           H  
ATOM   2644  C   GLY   203      88.352 128.889  53.361  1.00  0.00           C  
ATOM   2645  O   GLY   203      88.057 129.937  53.938  1.00  0.00           O  
ATOM   2646  N   GLY   204      89.589 128.633  52.985  1.00  0.00           N  
ATOM   2647  H   GLY   204      89.770 127.762  52.508  1.00  0.00           H  
ATOM   2648  CA  GLY   204      90.809 129.455  53.202  1.00  0.00           C  
ATOM   2649  HA2 GLY   204      91.604 128.990  52.619  1.00  0.00           H  
ATOM   2650  HA3 GLY   204      90.600 130.464  52.847  1.00  0.00           H  
ATOM   2651  C   GLY   204      91.349 129.486  54.657  1.00  0.00           C  
ATOM   2652  O   GLY   204      91.117 128.625  55.492  1.00  0.00           O  
ATOM   2653  N   SER   205      92.200 130.476  55.023  1.00  0.00           N  
ATOM   2654  H   SER   205      92.577 130.532  55.959  1.00  0.00           H  
ATOM   2655  CA  SER   205      93.025 131.273  54.086  1.00  0.00           C  
ATOM   2656  HA  SER   205      92.277 131.856  53.549  1.00  0.00           H  
ATOM   2657  CB  SER   205      93.980 132.232  54.832  1.00  0.00           C  
ATOM   2658  HB2 SER   205      94.755 131.706  55.389  1.00  0.00           H  
ATOM   2659  HB3 SER   205      94.553 132.744  54.059  1.00  0.00           H  
ATOM   2660  OG  SER   205      93.329 133.028  55.760  1.00  0.00           O  
ATOM   2661  HG  SER   205      93.232 133.949  55.505  1.00  0.00           H  
ATOM   2662  C   SER   205      93.863 130.400  53.077  1.00  0.00           C  
ATOM   2663  O   SER   205      94.293 129.298  53.486  1.00  0.00           O  
ATOM   2664  N   GLY   206      94.169 130.841  51.870  1.00  0.00           N  
ATOM   2665  H   GLY   206      93.806 131.678  51.437  1.00  0.00           H  
ATOM   2666  CA  GLY   206      95.107 130.185  50.956  1.00  0.00           C  
ATOM   2667  HA2 GLY   206      94.823 129.142  50.811  1.00  0.00           H  
ATOM   2668  HA3 GLY   206      94.954 130.652  49.983  1.00  0.00           H  
ATOM   2669  C   GLY   206      96.552 130.286  51.326  1.00  0.00           C  
ATOM   2670  O   GLY   206      96.817 130.755  52.456  1.00  0.00           O  
ATOM   2671  N   GLY   207      97.525 129.742  50.516  1.00  0.00           N  
ATOM   2672  H   GLY   207      98.470 129.930  50.819  1.00  0.00           H  
ATOM   2673  CA  GLY   207      97.320 129.031  49.259  1.00  0.00           C  
ATOM   2674  HA2 GLY   207      96.682 128.160  49.403  1.00  0.00           H  
ATOM   2675  HA3 GLY   207      96.842 129.693  48.537  1.00  0.00           H  
ATOM   2676  C   GLY   207      98.601 128.627  48.539  1.00  0.00           C  
ATOM   2677  O   GLY   207      99.588 129.399  48.450  1.00  0.00           O  
ATOM   2678  N   TYR   208      98.552 127.457  47.882  1.00  0.00           N  
ATOM   2679  H   TYR   208      97.685 126.962  48.037  1.00  0.00           H  
ATOM   2680  CA  TYR   208      99.708 126.849  47.170  1.00  0.00           C  
ATOM   2681  HA  TYR   208     100.596 126.774  47.797  1.00  0.00           H  
ATOM   2682  CB  TYR   208      99.467 125.401  46.746  1.00  0.00           C  
ATOM   2683  HB2 TYR   208      99.174 124.912  47.675  1.00  0.00           H  
ATOM   2684  HB3 TYR   208      98.595 125.331  46.096  1.00  0.00           H  
ATOM   2685  CG  TYR   208     100.619 124.709  46.064  1.00  0.00           C  
ATOM   2686  CD1 TYR   208     101.536 123.900  46.785  1.00  0.00           C  
ATOM   2687  HD1 TYR   208     101.449 123.913  47.862  1.00  0.00           H  
ATOM   2688  CE1 TYR   208     102.441 123.049  46.134  1.00  0.00           C  
ATOM   2689  HE1 TYR   208     102.974 122.321  46.729  1.00  0.00           H  
ATOM   2690  CZ  TYR   208     102.507 123.109  44.743  1.00  0.00           C  
ATOM   2691  OH  TYR   208     103.445 122.399  44.098  1.00  0.00           O  
ATOM   2692  HH  TYR   208     103.252 122.303  43.162  1.00  0.00           H  
ATOM   2693  CE2 TYR   208     101.636 123.913  44.014  1.00  0.00           C  
ATOM   2694  HE2 TYR   208     101.632 123.892  42.934  1.00  0.00           H  
ATOM   2695  CD2 TYR   208     100.763 124.787  44.632  1.00  0.00           C  
ATOM   2696  HD2 TYR   208     100.136 125.394  43.995  1.00  0.00           H  
ATOM   2697  C   TYR   208     100.066 127.646  45.939  1.00  0.00           C  
ATOM   2698  O   TYR   208      99.111 128.068  45.307  1.00  0.00           O  
ATOM   2699  N   GLY   209     101.407 127.969  45.749  1.00  0.00           N  
ATOM   2700  H   GLY   209     102.094 127.601  46.391  1.00  0.00           H  
ATOM   2701  CA  GLY   209     101.810 128.968  44.824  1.00  0.00           C  
ATOM   2702  HA2 GLY   209     101.534 129.983  45.112  1.00  0.00           H  
ATOM   2703  HA3 GLY   209     102.900 128.964  44.821  1.00  0.00           H  
ATOM   2704  C   GLY   209     101.645 128.683  43.291  1.00  0.00           C  
ATOM   2705  O   GLY   209     100.926 127.700  42.973  1.00  0.00           O  
ATOM   2706  N   GLN   210     102.298 129.447  42.408  1.00  0.00           N  
ATOM   2707  H   GLN   210     102.154 129.088  41.475  1.00  0.00           H  
ATOM   2708  CA  GLN   210     103.225 130.573  42.654  1.00  0.00           C  
ATOM   2709  HA  GLN   210     103.576 130.739  41.635  1.00  0.00           H  
ATOM   2710  CB  GLN   210     102.555 131.923  43.200  1.00  0.00           C  
ATOM   2711  HB2 GLN   210     102.201 131.623  44.186  1.00  0.00           H  
ATOM   2712  HB3 GLN   210     103.260 132.751  43.273  1.00  0.00           H  
ATOM   2713  CG  GLN   210     101.368 132.490  42.402  1.00  0.00           C  
ATOM   2714  HG2 GLN   210     100.556 131.764  42.444  1.00  0.00           H  
ATOM   2715  HG3 GLN   210     101.063 133.265  43.106  1.00  0.00           H  
ATOM   2716  CD  GLN   210     101.572 133.056  41.027  1.00  0.00           C  
ATOM   2717  OE1 GLN   210     101.240 132.493  40.010  1.00  0.00           O  
ATOM   2718  NE2 GLN   210     102.199 134.229  41.001  1.00  0.00           N  
ATOM   2719 HE21 GLN   210     102.410 134.600  40.086  1.00  0.00           H  
ATOM   2720 HE22 GLN   210     102.604 134.746  41.769  1.00  0.00           H  
ATOM   2721  C   GLN   210     104.569 130.212  43.356  1.00  0.00           C  
ATOM   2722  O   GLN   210     105.063 131.006  44.193  1.00  0.00           O  
ATOM   2723  N   GLN   211     105.154 129.073  42.941  1.00  0.00           N  
ATOM   2724  H   GLN   211     104.773 128.445  42.247  1.00  0.00           H  
ATOM   2725  CA  GLN   211     106.509 128.724  43.372  1.00  0.00           C  
ATOM   2726  HA  GLN   211     106.807 129.329  44.229  1.00  0.00           H  
ATOM   2727  CB  GLN   211     106.654 127.214  43.734  1.00  0.00           C  
ATOM   2728  HB2 GLN   211     106.261 126.634  42.899  1.00  0.00           H  
ATOM   2729  HB3 GLN   211     107.662 126.839  43.911  1.00  0.00           H  
ATOM   2730  CG  GLN   211     105.899 126.920  45.055  1.00  0.00           C  
ATOM   2731  HG2 GLN   211     106.480 126.133  45.535  1.00  0.00           H  
ATOM   2732  HG3 GLN   211     105.826 127.826  45.656  1.00  0.00           H  
ATOM   2733  CD  GLN   211     104.472 126.470  44.850  1.00  0.00           C  
ATOM   2734  OE1 GLN   211     103.860 126.669  43.832  1.00  0.00           O  
ATOM   2735  NE2 GLN   211     103.899 125.745  45.772  1.00  0.00           N  
ATOM   2736 HE21 GLN   211     104.484 125.274  46.448  1.00  0.00           H  
ATOM   2737 HE22 GLN   211     102.938 125.456  45.652  1.00  0.00           H  
ATOM   2738  C   GLN   211     107.581 129.032  42.311  1.00  0.00           C  
ATOM   2739  O   GLN   211     107.847 128.210  41.403  1.00  0.00           O  
ATOM   2740  N   ASP   212     108.357 130.124  42.503  1.00  0.00           N  
ATOM   2741  H   ASP   212     107.932 130.819  43.100  1.00  0.00           H  
ATOM   2742  CA  ASP   212     109.400 130.677  41.507  1.00  0.00           C  
ATOM   2743  HA  ASP   212     109.968 129.909  40.982  1.00  0.00           H  
ATOM   2744  CB  ASP   212     108.679 131.455  40.509  1.00  0.00           C  
ATOM   2745  HB2 ASP   212     107.987 132.034  41.121  1.00  0.00           H  
ATOM   2746  HB3 ASP   212     109.419 132.049  39.973  1.00  0.00           H  
ATOM   2747  CG  ASP   212     107.847 130.533  39.595  1.00  0.00           C  
ATOM   2748  OD1 ASP   212     106.615 130.560  39.584  1.00  0.00           O  
ATOM   2749  OD2 ASP   212     108.447 129.882  38.723  1.00  0.00           O  
ATOM   2750  C   ASP   212     110.459 131.536  42.279  1.00  0.00           C  
ATOM   2751  O   ASP   212     111.184 132.312  41.702  1.00  0.00           O  
ATOM   2752  N   ARG   213     110.541 131.340  43.571  1.00  0.00           N  
ATOM   2753  H   ARG   213     109.907 130.689  44.012  1.00  0.00           H  
ATOM   2754  CA  ARG   213     111.703 131.810  44.388  1.00  0.00           C  
ATOM   2755  HA  ARG   213     111.853 132.884  44.283  1.00  0.00           H  
ATOM   2756  CB  ARG   213     111.538 131.380  45.848  1.00  0.00           C  
ATOM   2757  HB2 ARG   213     111.095 130.384  45.848  1.00  0.00           H  
ATOM   2758  HB3 ARG   213     112.516 131.263  46.315  1.00  0.00           H  
ATOM   2759  CG  ARG   213     110.698 132.397  46.626  1.00  0.00           C  
ATOM   2760  HG2 ARG   213     111.188 133.370  46.672  1.00  0.00           H  
ATOM   2761  HG3 ARG   213     109.723 132.505  46.151  1.00  0.00           H  
ATOM   2762  CD  ARG   213     110.653 131.976  48.114  1.00  0.00           C  
ATOM   2763  HD2 ARG   213     111.664 131.685  48.398  1.00  0.00           H  
ATOM   2764  HD3 ARG   213     110.343 132.823  48.727  1.00  0.00           H  
ATOM   2765  NE  ARG   213     109.674 130.889  48.434  1.00  0.00           N  
ATOM   2766  HE  ARG   213     108.846 130.843  47.857  1.00  0.00           H  
ATOM   2767  CZ  ARG   213     109.812 129.970  49.351  1.00  0.00           C  
ATOM   2768  NH1 ARG   213     110.895 129.745  49.984  1.00  0.00           N  
ATOM   2769 HH11 ARG   213     110.890 129.014  50.681  1.00  0.00           H  
ATOM   2770 HH12 ARG   213     111.762 130.131  49.639  1.00  0.00           H  
ATOM   2771  NH2 ARG   213     108.919 129.101  49.588  1.00  0.00           N  
ATOM   2772 HH21 ARG   213     109.025 128.413  50.320  1.00  0.00           H  
ATOM   2773 HH22 ARG   213     108.075 129.088  49.033  1.00  0.00           H  
ATOM   2774  C   ARG   213     113.027 131.239  43.829  1.00  0.00           C  
ATOM   2775  O   ARG   213     113.118 130.120  43.307  1.00  0.00           O  
ATOM   2776  N   GLY   214     114.254 131.796  44.045  1.00  0.00           N  
ATOM   2777  H   GLY   214     114.969 131.480  43.406  1.00  0.00           H  
ATOM   2778  CA  GLY   214     114.544 132.947  44.924  1.00  0.00           C  
ATOM   2779  HA2 GLY   214     113.831 133.729  44.665  1.00  0.00           H  
ATOM   2780  HA3 GLY   214     114.318 132.678  45.956  1.00  0.00           H  
ATOM   2781  C   GLY   214     115.927 133.442  44.906  1.00  0.00           C  
ATOM   2782  O   GLY   214     116.158 134.283  44.025  1.00  0.00           O  
ATOM   2783  OXT GLY   214     116.707 132.999  45.823  1.00  0.00           O  
TER    2784      GLY   214 
END   
