# Supplementary material for: Visualization of oligomerization, clustering, and density transition of intrinsically disordered proteins
Source: Natl Sci Rev. 2026 Feb 14;13(7):nwag107. doi: 10.1093/nsr/nwag107 (PMC13114874; doi:10.1093/nsr/nwag107)
Supplement: nwag107_Supplemental_Files [file nwag107_supplemental_files.zip › SI-MD-Structures/MD-Sturctures/frame13.pdb]

CRYST1  135.005  149.158  136.767  90.00  90.00  90.00               1
ATOM      1  N   MET     1      22.868  51.232  95.931  1.00  0.00           N  
ATOM      2  H1  MET     1      22.121  51.103  96.598  1.00  0.00           H  
ATOM      3  H2  MET     1      22.497  51.411  95.009  1.00  0.00           H  
ATOM      4  H3  MET     1      23.299  50.322  95.856  1.00  0.00           H  
ATOM      5  CA  MET     1      23.802  52.325  96.393  1.00  0.00           C  
ATOM      6  HA  MET     1      24.084  52.084  97.418  1.00  0.00           H  
ATOM      7  CB  MET     1      25.110  52.442  95.549  1.00  0.00           C  
ATOM      8  HB2 MET     1      24.811  52.779  94.556  1.00  0.00           H  
ATOM      9  HB3 MET     1      25.610  53.309  95.980  1.00  0.00           H  
ATOM     10  CG  MET     1      26.137  51.296  95.523  1.00  0.00           C  
ATOM     11  HG2 MET     1      26.358  51.077  96.567  1.00  0.00           H  
ATOM     12  HG3 MET     1      25.576  50.484  95.059  1.00  0.00           H  
ATOM     13  SD  MET     1      27.608  51.565  94.512  1.00  0.00           S  
ATOM     14  CE  MET     1      26.972  50.963  92.966  1.00  0.00           C  
ATOM     15  HE1 MET     1      26.095  51.489  92.590  1.00  0.00           H  
ATOM     16  HE2 MET     1      27.770  51.132  92.243  1.00  0.00           H  
ATOM     17  HE3 MET     1      26.800  49.892  93.072  1.00  0.00           H  
ATOM     18  C   MET     1      23.074  53.683  96.296  1.00  0.00           C  
ATOM     19  O   MET     1      22.557  53.966  95.254  1.00  0.00           O  
ATOM     20  N   ALA     2      23.137  54.683  97.261  1.00  0.00           N  
ATOM     21  H   ALA     2      22.656  55.558  97.108  1.00  0.00           H  
ATOM     22  CA  ALA     2      23.853  54.744  98.560  1.00  0.00           C  
ATOM     23  HA  ALA     2      23.816  55.725  99.033  1.00  0.00           H  
ATOM     24  CB  ALA     2      23.144  53.804  99.577  1.00  0.00           C  
ATOM     25  HB1 ALA     2      22.196  54.328  99.695  1.00  0.00           H  
ATOM     26  HB2 ALA     2      23.081  52.765  99.252  1.00  0.00           H  
ATOM     27  HB3 ALA     2      23.635  53.795 100.550  1.00  0.00           H  
ATOM     28  C   ALA     2      25.334  54.409  98.416  1.00  0.00           C  
ATOM     29  O   ALA     2      25.793  53.358  98.918  1.00  0.00           O  
ATOM     30  N   SER     3      26.127  55.244  97.736  1.00  0.00           N  
ATOM     31  H   SER     3      27.114  55.072  97.606  1.00  0.00           H  
ATOM     32  CA  SER     3      25.742  56.489  97.053  1.00  0.00           C  
ATOM     33  HA  SER     3      24.712  56.770  97.270  1.00  0.00           H  
ATOM     34  CB  SER     3      26.602  57.613  97.648  1.00  0.00           C  
ATOM     35  HB2 SER     3      26.380  58.530  97.101  1.00  0.00           H  
ATOM     36  HB3 SER     3      26.293  57.872  98.661  1.00  0.00           H  
ATOM     37  OG  SER     3      27.998  57.290  97.635  1.00  0.00           O  
ATOM     38  HG  SER     3      28.387  57.763  98.375  1.00  0.00           H  
ATOM     39  C   SER     3      25.912  56.444  95.457  1.00  0.00           C  
ATOM     40  O   SER     3      25.165  55.653  94.887  1.00  0.00           O  
ATOM     41  N   ASN     4      26.937  57.081  94.917  1.00  0.00           N  
ATOM     42  H   ASN     4      27.579  57.517  95.564  1.00  0.00           H  
ATOM     43  CA  ASN     4      27.397  56.834  93.538  1.00  0.00           C  
ATOM     44  HA  ASN     4      28.212  57.529  93.336  1.00  0.00           H  
ATOM     45  CB  ASN     4      28.166  55.534  93.587  1.00  0.00           C  
ATOM     46  HB2 ASN     4      28.783  55.459  94.482  1.00  0.00           H  
ATOM     47  HB3 ASN     4      27.464  54.702  93.639  1.00  0.00           H  
ATOM     48  CG  ASN     4      29.036  55.393  92.323  1.00  0.00           C  
ATOM     49  OD1 ASN     4      29.987  56.142  92.198  1.00  0.00           O  
ATOM     50  ND2 ASN     4      28.782  54.489  91.400  1.00  0.00           N  
ATOM     51 HD21 ASN     4      29.344  54.397  90.566  1.00  0.00           H  
ATOM     52 HD22 ASN     4      27.979  53.891  91.531  1.00  0.00           H  
ATOM     53  C   ASN     4      26.385  56.902  92.391  1.00  0.00           C  
ATOM     54  O   ASN     4      26.309  55.977  91.622  1.00  0.00           O  
ATOM     55  N   ASP     5      25.530  57.926  92.136  1.00  0.00           N  
ATOM     56  H   ASP     5      24.919  57.733  91.356  1.00  0.00           H  
ATOM     57  CA  ASP     5      25.464  59.338  92.715  1.00  0.00           C  
ATOM     58  HA  ASP     5      25.180  60.040  91.931  1.00  0.00           H  
ATOM     59  CB  ASP     5      24.313  59.569  93.755  1.00  0.00           C  
ATOM     60  HB2 ASP     5      24.547  59.048  94.684  1.00  0.00           H  
ATOM     61  HB3 ASP     5      24.210  60.639  93.933  1.00  0.00           H  
ATOM     62  CG  ASP     5      23.049  58.949  93.351  1.00  0.00           C  
ATOM     63  OD1 ASP     5      22.796  58.703  92.141  1.00  0.00           O  
ATOM     64  OD2 ASP     5      22.172  58.835  94.232  1.00  0.00           O  
ATOM     65  C   ASP     5      26.761  59.995  93.349  1.00  0.00           C  
ATOM     66  O   ASP     5      26.804  60.139  94.579  1.00  0.00           O  
ATOM     67  N   TYR     6      27.824  60.342  92.546  1.00  0.00           N  
ATOM     68  H   TYR     6      27.699  60.317  91.544  1.00  0.00           H  
ATOM     69  CA  TYR     6      29.130  60.900  93.020  1.00  0.00           C  
ATOM     70  HA  TYR     6      28.960  61.629  93.813  1.00  0.00           H  
ATOM     71  CB  TYR     6      29.975  59.780  93.622  1.00  0.00           C  
ATOM     72  HB2 TYR     6      29.552  59.430  94.564  1.00  0.00           H  
ATOM     73  HB3 TYR     6      29.804  58.926  92.967  1.00  0.00           H  
ATOM     74  CG  TYR     6      31.500  60.060  93.723  1.00  0.00           C  
ATOM     75  CD1 TYR     6      32.382  59.630  92.720  1.00  0.00           C  
ATOM     76  HD1 TYR     6      32.032  59.057  91.874  1.00  0.00           H  
ATOM     77  CE1 TYR     6      33.733  60.074  92.758  1.00  0.00           C  
ATOM     78  HE1 TYR     6      34.427  59.754  91.994  1.00  0.00           H  
ATOM     79  CZ  TYR     6      34.182  60.616  93.970  1.00  0.00           C  
ATOM     80  OH  TYR     6      35.506  60.423  94.239  1.00  0.00           O  
ATOM     81  HH  TYR     6      35.876  59.839  93.572  1.00  0.00           H  
ATOM     82  CE2 TYR     6      33.274  61.184  94.922  1.00  0.00           C  
ATOM     83  HE2 TYR     6      33.581  61.840  95.724  1.00  0.00           H  
ATOM     84  CD2 TYR     6      31.903  60.901  94.739  1.00  0.00           C  
ATOM     85  HD2 TYR     6      31.150  61.300  95.402  1.00  0.00           H  
ATOM     86  C   TYR     6      29.963  61.655  91.898  1.00  0.00           C  
ATOM     87  O   TYR     6      29.662  61.590  90.729  1.00  0.00           O  
ATOM     88  N   THR     7      30.958  62.446  92.309  1.00  0.00           N  
ATOM     89  H   THR     7      31.253  62.511  93.273  1.00  0.00           H  
ATOM     90  CA  THR     7      31.774  63.202  91.320  1.00  0.00           C  
ATOM     91  HA  THR     7      32.062  62.471  90.564  1.00  0.00           H  
ATOM     92  CB  THR     7      31.020  64.299  90.648  1.00  0.00           C  
ATOM     93  HB  THR     7      30.019  64.003  90.333  1.00  0.00           H  
ATOM     94  CG2 THR     7      30.712  65.514  91.584  1.00  0.00           C  
ATOM     95 HG21 THR     7      30.071  66.211  91.045  1.00  0.00           H  
ATOM     96 HG22 THR     7      30.297  65.081  92.495  1.00  0.00           H  
ATOM     97 HG23 THR     7      31.628  66.048  91.837  1.00  0.00           H  
ATOM     98  OG1 THR     7      31.650  64.797  89.519  1.00  0.00           O  
ATOM     99  HG1 THR     7      31.548  64.129  88.837  1.00  0.00           H  
ATOM    100  C   THR     7      33.045  63.744  91.967  1.00  0.00           C  
ATOM    101  O   THR     7      33.189  63.840  93.217  1.00  0.00           O  
ATOM    102  N   GLN     8      34.089  64.041  91.181  1.00  0.00           N  
ATOM    103  H   GLN     8      33.939  64.054  90.182  1.00  0.00           H  
ATOM    104  CA  GLN     8      35.372  64.534  91.568  1.00  0.00           C  
ATOM    105  HA  GLN     8      35.813  63.739  92.171  1.00  0.00           H  
ATOM    106  CB  GLN     8      36.237  64.871  90.343  1.00  0.00           C  
ATOM    107  HB2 GLN     8      35.691  65.581  89.722  1.00  0.00           H  
ATOM    108  HB3 GLN     8      37.155  65.311  90.734  1.00  0.00           H  
ATOM    109  CG  GLN     8      36.742  63.690  89.606  1.00  0.00           C  
ATOM    110  HG2 GLN     8      37.772  63.907  89.326  1.00  0.00           H  
ATOM    111  HG3 GLN     8      36.803  62.869  90.321  1.00  0.00           H  
ATOM    112  CD  GLN     8      35.885  63.259  88.419  1.00  0.00           C  
ATOM    113  OE1 GLN     8      34.715  63.591  88.314  1.00  0.00           O  
ATOM    114  NE2 GLN     8      36.476  62.613  87.471  1.00  0.00           N  
ATOM    115 HE21 GLN     8      37.445  62.402  87.664  1.00  0.00           H  
ATOM    116 HE22 GLN     8      36.064  62.491  86.557  1.00  0.00           H  
ATOM    117  C   GLN     8      35.319  65.854  92.407  1.00  0.00           C  
ATOM    118  O   GLN     8      34.461  66.707  92.142  1.00  0.00           O  
ATOM    119  N   GLN     9      36.187  66.092  93.354  1.00  0.00           N  
ATOM    120  H   GLN     9      36.038  67.042  93.664  1.00  0.00           H  
ATOM    121  CA  GLN     9      37.239  65.243  93.901  1.00  0.00           C  
ATOM    122  HA  GLN     9      37.756  65.784  94.694  1.00  0.00           H  
ATOM    123  CB  GLN     9      36.561  64.047  94.640  1.00  0.00           C  
ATOM    124  HB2 GLN     9      35.599  63.733  94.236  1.00  0.00           H  
ATOM    125  HB3 GLN     9      37.174  63.146  94.632  1.00  0.00           H  
ATOM    126  CG  GLN     9      36.225  64.379  96.106  1.00  0.00           C  
ATOM    127  HG2 GLN     9      35.662  65.311  96.141  1.00  0.00           H  
ATOM    128  HG3 GLN     9      35.589  63.632  96.580  1.00  0.00           H  
ATOM    129  CD  GLN     9      37.451  64.692  96.914  1.00  0.00           C  
ATOM    130  OE1 GLN     9      37.804  65.842  97.206  1.00  0.00           O  
ATOM    131  NE2 GLN     9      38.256  63.676  97.268  1.00  0.00           N  
ATOM    132 HE21 GLN     9      38.014  62.716  97.068  1.00  0.00           H  
ATOM    133 HE22 GLN     9      39.081  64.028  97.733  1.00  0.00           H  
ATOM    134  C   GLN     9      38.376  64.674  92.977  1.00  0.00           C  
ATOM    135  O   GLN     9      38.539  63.433  92.912  1.00  0.00           O  
ATOM    136  N   ALA    10      39.168  65.511  92.378  1.00  0.00           N  
ATOM    137  H   ALA    10      39.901  65.186  91.763  1.00  0.00           H  
ATOM    138  CA  ALA    10      39.455  66.884  92.726  1.00  0.00           C  
ATOM    139  HA  ALA    10      38.637  67.308  93.308  1.00  0.00           H  
ATOM    140  CB  ALA    10      40.759  66.924  93.412  1.00  0.00           C  
ATOM    141  HB1 ALA    10      41.023  67.948  93.677  1.00  0.00           H  
ATOM    142  HB2 ALA    10      40.836  66.248  94.263  1.00  0.00           H  
ATOM    143  HB3 ALA    10      41.564  66.629  92.740  1.00  0.00           H  
ATOM    144  C   ALA    10      39.563  67.707  91.471  1.00  0.00           C  
ATOM    145  O   ALA    10      40.546  67.659  90.707  1.00  0.00           O  
ATOM    146  N   THR    11      38.584  68.609  91.286  1.00  0.00           N  
ATOM    147  H   THR    11      37.815  68.701  91.935  1.00  0.00           H  
ATOM    148  CA  THR    11      38.368  69.553  90.194  1.00  0.00           C  
ATOM    149  HA  THR    11      39.231  69.735  89.554  1.00  0.00           H  
ATOM    150  CB  THR    11      37.394  69.030  89.169  1.00  0.00           C  
ATOM    151  HB  THR    11      37.028  69.855  88.559  1.00  0.00           H  
ATOM    152  CG2 THR    11      37.998  68.051  88.177  1.00  0.00           C  
ATOM    153 HG21 THR    11      38.819  68.528  87.642  1.00  0.00           H  
ATOM    154 HG22 THR    11      38.328  67.190  88.758  1.00  0.00           H  
ATOM    155 HG23 THR    11      37.157  67.782  87.537  1.00  0.00           H  
ATOM    156  OG1 THR    11      36.295  68.364  89.757  1.00  0.00           O  
ATOM    157  HG1 THR    11      36.001  68.959  90.450  1.00  0.00           H  
ATOM    158  C   THR    11      37.915  70.827  90.818  1.00  0.00           C  
ATOM    159  O   THR    11      36.847  70.955  91.414  1.00  0.00           O  
ATOM    160  N   GLN    12      38.677  71.923  90.700  1.00  0.00           N  
ATOM    161  H   GLN    12      38.162  72.715  91.057  1.00  0.00           H  
ATOM    162  CA  GLN    12      39.976  72.199  90.141  1.00  0.00           C  
ATOM    163  HA  GLN    12      40.620  71.341  90.341  1.00  0.00           H  
ATOM    164  CB  GLN    12      39.907  72.353  88.582  1.00  0.00           C  
ATOM    165  HB2 GLN    12      39.766  71.332  88.229  1.00  0.00           H  
ATOM    166  HB3 GLN    12      39.120  73.070  88.347  1.00  0.00           H  
ATOM    167  CG  GLN    12      41.219  72.905  87.923  1.00  0.00           C  
ATOM    168  HG2 GLN    12      41.399  73.947  88.187  1.00  0.00           H  
ATOM    169  HG3 GLN    12      42.028  72.309  88.345  1.00  0.00           H  
ATOM    170  CD  GLN    12      41.279  72.703  86.426  1.00  0.00           C  
ATOM    171  OE1 GLN    12      40.978  71.650  85.853  1.00  0.00           O  
ATOM    172  NE2 GLN    12      41.745  73.661  85.671  1.00  0.00           N  
ATOM    173 HE21 GLN    12      42.054  73.523  84.719  1.00  0.00           H  
ATOM    174 HE22 GLN    12      42.113  74.452  86.180  1.00  0.00           H  
ATOM    175  C   GLN    12      40.737  73.416  90.714  1.00  0.00           C  
ATOM    176  O   GLN    12      40.158  74.514  90.808  1.00  0.00           O  
ATOM    177  N   SER    13      41.989  73.250  91.042  1.00  0.00           N  
ATOM    178  H   SER    13      42.363  72.346  90.793  1.00  0.00           H  
ATOM    179  CA  SER    13      42.964  74.262  91.543  1.00  0.00           C  
ATOM    180  HA  SER    13      42.506  74.487  92.506  1.00  0.00           H  
ATOM    181  CB  SER    13      44.326  73.604  91.921  1.00  0.00           C  
ATOM    182  HB2 SER    13      44.221  72.607  92.349  1.00  0.00           H  
ATOM    183  HB3 SER    13      44.882  73.490  90.990  1.00  0.00           H  
ATOM    184  OG  SER    13      45.075  74.379  92.874  1.00  0.00           O  
ATOM    185  HG  SER    13      44.686  74.206  93.735  1.00  0.00           H  
ATOM    186  C   SER    13      42.975  75.573  90.682  1.00  0.00           C  
ATOM    187  O   SER    13      42.678  75.615  89.522  1.00  0.00           O  
ATOM    188  N   TYR    14      43.425  76.678  91.282  1.00  0.00           N  
ATOM    189  H   TYR    14      43.909  76.610  92.167  1.00  0.00           H  
ATOM    190  CA  TYR    14      43.483  78.031  90.661  1.00  0.00           C  
ATOM    191  HA  TYR    14      43.806  78.732  91.430  1.00  0.00           H  
ATOM    192  CB  TYR    14      44.682  78.082  89.640  1.00  0.00           C  
ATOM    193  HB2 TYR    14      44.435  77.446  88.789  1.00  0.00           H  
ATOM    194  HB3 TYR    14      44.687  79.056  89.151  1.00  0.00           H  
ATOM    195  CG  TYR    14      46.091  77.857  90.168  1.00  0.00           C  
ATOM    196  CD1 TYR    14      46.539  76.569  90.440  1.00  0.00           C  
ATOM    197  HD1 TYR    14      45.821  75.766  90.371  1.00  0.00           H  
ATOM    198  CE1 TYR    14      47.833  76.387  90.899  1.00  0.00           C  
ATOM    199  HE1 TYR    14      48.120  75.409  91.255  1.00  0.00           H  
ATOM    200  CZ  TYR    14      48.665  77.499  91.093  1.00  0.00           C  
ATOM    201  OH  TYR    14      49.861  77.361  91.772  1.00  0.00           O  
ATOM    202  HH  TYR    14      50.075  78.182  92.221  1.00  0.00           H  
ATOM    203  CE2 TYR    14      48.278  78.843  90.732  1.00  0.00           C  
ATOM    204  HE2 TYR    14      48.778  79.750  91.037  1.00  0.00           H  
ATOM    205  CD2 TYR    14      46.922  78.950  90.294  1.00  0.00           C  
ATOM    206  HD2 TYR    14      46.489  79.937  90.230  1.00  0.00           H  
ATOM    207  C   TYR    14      42.117  78.568  90.013  1.00  0.00           C  
ATOM    208  O   TYR    14      42.149  78.888  88.822  1.00  0.00           O  
ATOM    209  N   GLY    15      41.049  78.713  90.742  1.00  0.00           N  
ATOM    210  H   GLY    15      40.270  79.053  90.196  1.00  0.00           H  
ATOM    211  CA  GLY    15      40.849  78.548  92.228  1.00  0.00           C  
ATOM    212  HA2 GLY    15      39.775  78.525  92.413  1.00  0.00           H  
ATOM    213  HA3 GLY    15      41.422  77.687  92.572  1.00  0.00           H  
ATOM    214  C   GLY    15      41.357  79.692  93.112  1.00  0.00           C  
ATOM    215  O   GLY    15      42.341  80.316  92.822  1.00  0.00           O  
ATOM    216  N   ALA    16      40.604  79.965  94.173  1.00  0.00           N  
ATOM    217  H   ALA    16      39.682  79.558  94.233  1.00  0.00           H  
ATOM    218  CA  ALA    16      40.895  81.161  94.931  1.00  0.00           C  
ATOM    219  HA  ALA    16      40.866  81.971  94.202  1.00  0.00           H  
ATOM    220  CB  ALA    16      39.756  81.397  95.895  1.00  0.00           C  
ATOM    221  HB1 ALA    16      38.787  81.369  95.396  1.00  0.00           H  
ATOM    222  HB2 ALA    16      39.743  80.693  96.727  1.00  0.00           H  
ATOM    223  HB3 ALA    16      39.738  82.407  96.303  1.00  0.00           H  
ATOM    224  C   ALA    16      42.209  81.298  95.598  1.00  0.00           C  
ATOM    225  O   ALA    16      42.742  82.418  95.480  1.00  0.00           O  
ATOM    226  N   TYR    17      42.819  80.268  96.099  1.00  0.00           N  
ATOM    227  H   TYR    17      42.458  79.336  95.953  1.00  0.00           H  
ATOM    228  CA  TYR    17      43.923  80.373  97.053  1.00  0.00           C  
ATOM    229  HA  TYR    17      44.393  81.341  96.883  1.00  0.00           H  
ATOM    230  CB  TYR    17      43.362  80.217  98.506  1.00  0.00           C  
ATOM    231  HB2 TYR    17      42.900  79.236  98.614  1.00  0.00           H  
ATOM    232  HB3 TYR    17      44.235  80.247  99.158  1.00  0.00           H  
ATOM    233  CG  TYR    17      42.410  81.324  99.001  1.00  0.00           C  
ATOM    234  CD1 TYR    17      42.683  82.700  98.751  1.00  0.00           C  
ATOM    235  HD1 TYR    17      43.510  82.970  98.111  1.00  0.00           H  
ATOM    236  CE1 TYR    17      41.765  83.629  99.171  1.00  0.00           C  
ATOM    237  HE1 TYR    17      41.914  84.680  98.971  1.00  0.00           H  
ATOM    238  CZ  TYR    17      40.643  83.280  99.966  1.00  0.00           C  
ATOM    239  OH  TYR    17      39.758  84.185 100.443  1.00  0.00           O  
ATOM    240  HH  TYR    17      38.966  83.809 100.834  1.00  0.00           H  
ATOM    241  CE2 TYR    17      40.304  81.912 100.156  1.00  0.00           C  
ATOM    242  HE2 TYR    17      39.446  81.609 100.737  1.00  0.00           H  
ATOM    243  CD2 TYR    17      41.189  80.953  99.629  1.00  0.00           C  
ATOM    244  HD2 TYR    17      40.946  79.909  99.762  1.00  0.00           H  
ATOM    245  C   TYR    17      44.995  79.352  96.775  1.00  0.00           C  
ATOM    246  O   TYR    17      45.072  78.388  97.517  1.00  0.00           O  
ATOM    247  N   PRO    18      45.960  79.507  95.825  1.00  0.00           N  
ATOM    248  CD  PRO    18      45.914  80.407  94.713  1.00  0.00           C  
ATOM    249  HD2 PRO    18      46.157  81.421  95.028  1.00  0.00           H  
ATOM    250  HD3 PRO    18      44.914  80.401  94.280  1.00  0.00           H  
ATOM    251  CG  PRO    18      46.947  79.972  93.725  1.00  0.00           C  
ATOM    252  HG2 PRO    18      47.936  80.363  93.961  1.00  0.00           H  
ATOM    253  HG3 PRO    18      46.611  80.302  92.741  1.00  0.00           H  
ATOM    254  CB  PRO    18      46.927  78.481  94.016  1.00  0.00           C  
ATOM    255  HB2 PRO    18      47.898  78.071  93.738  1.00  0.00           H  
ATOM    256  HB3 PRO    18      46.117  77.960  93.505  1.00  0.00           H  
ATOM    257  CA  PRO    18      46.910  78.413  95.542  1.00  0.00           C  
ATOM    258  HA  PRO    18      46.609  77.399  95.804  1.00  0.00           H  
ATOM    259  C   PRO    18      48.294  78.647  96.100  1.00  0.00           C  
ATOM    260  O   PRO    18      48.552  79.732  96.708  1.00  0.00           O  
ATOM    261  N   THR    19      49.256  77.734  95.976  1.00  0.00           N  
ATOM    262  H   THR    19      49.157  76.909  95.401  1.00  0.00           H  
ATOM    263  CA  THR    19      50.457  77.713  96.797  1.00  0.00           C  
ATOM    264  HA  THR    19      50.210  77.694  97.859  1.00  0.00           H  
ATOM    265  CB  THR    19      51.371  76.518  96.515  1.00  0.00           C  
ATOM    266  HB  THR    19      51.523  76.460  95.437  1.00  0.00           H  
ATOM    267  CG2 THR    19      52.800  76.692  97.168  1.00  0.00           C  
ATOM    268 HG21 THR    19      52.728  76.946  98.226  1.00  0.00           H  
ATOM    269 HG22 THR    19      53.416  75.797  97.084  1.00  0.00           H  
ATOM    270 HG23 THR    19      53.316  77.432  96.556  1.00  0.00           H  
ATOM    271  OG1 THR    19      50.783  75.291  96.927  1.00  0.00           O  
ATOM    272  HG1 THR    19      49.917  75.296  96.513  1.00  0.00           H  
ATOM    273  C   THR    19      51.220  79.030  96.635  1.00  0.00           C  
ATOM    274  O   THR    19      51.402  79.526  95.537  1.00  0.00           O  
ATOM    275  N   GLN    20      51.611  79.669  97.704  1.00  0.00           N  
ATOM    276  H   GLN    20      51.371  79.290  98.609  1.00  0.00           H  
ATOM    277  CA  GLN    20      52.526  80.830  97.618  1.00  0.00           C  
ATOM    278  HA  GLN    20      52.068  81.437  96.837  1.00  0.00           H  
ATOM    279  CB  GLN    20      52.491  81.673  98.872  1.00  0.00           C  
ATOM    280  HB2 GLN    20      51.522  82.166  98.948  1.00  0.00           H  
ATOM    281  HB3 GLN    20      52.711  81.056  99.743  1.00  0.00           H  
ATOM    282  CG  GLN    20      53.609  82.726  98.927  1.00  0.00           C  
ATOM    283  HG2 GLN    20      53.819  82.963  99.970  1.00  0.00           H  
ATOM    284  HG3 GLN    20      54.539  82.296  98.556  1.00  0.00           H  
ATOM    285  CD  GLN    20      53.346  83.964  98.097  1.00  0.00           C  
ATOM    286  OE1 GLN    20      52.373  84.713  98.123  1.00  0.00           O  
ATOM    287  NE2 GLN    20      54.367  84.306  97.393  1.00  0.00           N  
ATOM    288 HE21 GLN    20      55.163  83.698  97.261  1.00  0.00           H  
ATOM    289 HE22 GLN    20      54.154  85.007  96.698  1.00  0.00           H  
ATOM    290  C   GLN    20      53.890  80.422  97.083  1.00  0.00           C  
ATOM    291  O   GLN    20      54.552  79.572  97.643  1.00  0.00           O  
ATOM    292  N   PRO    21      54.469  81.045  96.050  1.00  0.00           N  
ATOM    293  CD  PRO    21      53.942  81.985  95.093  1.00  0.00           C  
ATOM    294  HD2 PRO    21      53.780  83.013  95.417  1.00  0.00           H  
ATOM    295  HD3 PRO    21      52.901  81.713  94.922  1.00  0.00           H  
ATOM    296  CG  PRO    21      54.769  81.856  93.789  1.00  0.00           C  
ATOM    297  HG2 PRO    21      54.951  82.703  93.128  1.00  0.00           H  
ATOM    298  HG3 PRO    21      54.551  80.956  93.214  1.00  0.00           H  
ATOM    299  CB  PRO    21      56.200  81.552  94.333  1.00  0.00           C  
ATOM    300  HB2 PRO    21      56.697  82.519  94.415  1.00  0.00           H  
ATOM    301  HB3 PRO    21      56.729  80.886  93.652  1.00  0.00           H  
ATOM    302  CA  PRO    21      55.903  80.882  95.716  1.00  0.00           C  
ATOM    303  HA  PRO    21      55.984  79.798  95.635  1.00  0.00           H  
ATOM    304  C   PRO    21      56.858  81.490  96.828  1.00  0.00           C  
ATOM    305  O   PRO    21      56.747  82.626  97.128  1.00  0.00           O  
ATOM    306  N   GLY    22      57.771  80.718  97.444  1.00  0.00           N  
ATOM    307  H   GLY    22      57.826  79.740  97.200  1.00  0.00           H  
ATOM    308  CA  GLY    22      58.562  81.313  98.566  1.00  0.00           C  
ATOM    309  HA2 GLY    22      59.212  80.572  99.033  1.00  0.00           H  
ATOM    310  HA3 GLY    22      59.303  82.018  98.189  1.00  0.00           H  
ATOM    311  C   GLY    22      57.741  81.869  99.802  1.00  0.00           C  
ATOM    312  O   GLY    22      56.680  81.392 100.177  1.00  0.00           O  
ATOM    313  N   GLN    23      58.349  82.879 100.459  1.00  0.00           N  
ATOM    314  H   GLN    23      59.216  83.219 100.068  1.00  0.00           H  
ATOM    315  CA  GLN    23      57.940  83.724 101.585  1.00  0.00           C  
ATOM    316  HA  GLN    23      58.709  84.485 101.715  1.00  0.00           H  
ATOM    317  CB  GLN    23      56.576  84.543 101.394  1.00  0.00           C  
ATOM    318  HB2 GLN    23      55.809  83.772 101.331  1.00  0.00           H  
ATOM    319  HB3 GLN    23      56.545  85.199 102.264  1.00  0.00           H  
ATOM    320  CG  GLN    23      56.778  85.362 100.094  1.00  0.00           C  
ATOM    321  HG2 GLN    23      57.751  85.851 100.114  1.00  0.00           H  
ATOM    322  HG3 GLN    23      56.642  84.726  99.219  1.00  0.00           H  
ATOM    323  CD  GLN    23      55.840  86.453  99.765  1.00  0.00           C  
ATOM    324  OE1 GLN    23      55.051  86.762 100.647  1.00  0.00           O  
ATOM    325  NE2 GLN    23      55.889  87.066  98.609  1.00  0.00           N  
ATOM    326 HE21 GLN    23      56.573  86.644  97.998  1.00  0.00           H  
ATOM    327 HE22 GLN    23      55.072  87.475  98.179  1.00  0.00           H  
ATOM    328  C   GLN    23      57.804  82.894 102.855  1.00  0.00           C  
ATOM    329  O   GLN    23      57.740  81.644 102.879  1.00  0.00           O  
ATOM    330  N   GLY    24      57.717  83.556 104.035  1.00  0.00           N  
ATOM    331  H   GLY    24      57.978  84.531 104.073  1.00  0.00           H  
ATOM    332  CA  GLY    24      57.083  83.082 105.271  1.00  0.00           C  
ATOM    333  HA2 GLY    24      56.458  83.882 105.668  1.00  0.00           H  
ATOM    334  HA3 GLY    24      56.527  82.209 104.928  1.00  0.00           H  
ATOM    335  C   GLY    24      58.108  82.751 106.369  1.00  0.00           C  
ATOM    336  O   GLY    24      57.659  82.544 107.502  1.00  0.00           O  
ATOM    337  N   TYR    25      59.377  82.617 106.041  1.00  0.00           N  
ATOM    338  H   TYR    25      59.716  82.965 105.156  1.00  0.00           H  
ATOM    339  CA  TYR    25      60.431  82.155 106.965  1.00  0.00           C  
ATOM    340  HA  TYR    25      60.177  81.197 107.419  1.00  0.00           H  
ATOM    341  CB  TYR    25      61.662  82.004 106.098  1.00  0.00           C  
ATOM    342  HB2 TYR    25      61.971  82.973 105.707  1.00  0.00           H  
ATOM    343  HB3 TYR    25      62.517  81.718 106.711  1.00  0.00           H  
ATOM    344  CG  TYR    25      61.549  81.048 104.890  1.00  0.00           C  
ATOM    345  CD1 TYR    25      61.628  79.664 105.103  1.00  0.00           C  
ATOM    346  HD1 TYR    25      61.834  79.252 106.079  1.00  0.00           H  
ATOM    347  CE1 TYR    25      61.565  78.713 104.057  1.00  0.00           C  
ATOM    348  HE1 TYR    25      61.595  77.680 104.369  1.00  0.00           H  
ATOM    349  CZ  TYR    25      61.402  79.225 102.720  1.00  0.00           C  
ATOM    350  OH  TYR    25      61.288  78.318 101.723  1.00  0.00           O  
ATOM    351  HH  TYR    25      61.036  77.431 101.988  1.00  0.00           H  
ATOM    352  CE2 TYR    25      61.443  80.609 102.517  1.00  0.00           C  
ATOM    353  HE2 TYR    25      61.325  80.996 101.516  1.00  0.00           H  
ATOM    354  CD2 TYR    25      61.525  81.509 103.577  1.00  0.00           C  
ATOM    355  HD2 TYR    25      61.504  82.573 103.395  1.00  0.00           H  
ATOM    356  C   TYR    25      60.672  83.140 108.069  1.00  0.00           C  
ATOM    357  O   TYR    25      60.679  84.373 107.915  1.00  0.00           O  
ATOM    358  N   SER    26      60.927  82.542 109.244  1.00  0.00           N  
ATOM    359  H   SER    26      60.926  81.532 109.238  1.00  0.00           H  
ATOM    360  CA  SER    26      61.300  83.328 110.456  1.00  0.00           C  
ATOM    361  HA  SER    26      60.722  84.247 110.357  1.00  0.00           H  
ATOM    362  CB  SER    26      60.709  82.718 111.734  1.00  0.00           C  
ATOM    363  HB2 SER    26      60.843  83.421 112.556  1.00  0.00           H  
ATOM    364  HB3 SER    26      59.635  82.554 111.647  1.00  0.00           H  
ATOM    365  OG  SER    26      61.339  81.513 112.044  1.00  0.00           O  
ATOM    366  HG  SER    26      60.803  80.835 111.626  1.00  0.00           H  
ATOM    367  C   SER    26      62.844  83.591 110.507  1.00  0.00           C  
ATOM    368  O   SER    26      63.554  83.554 111.511  1.00  0.00           O  
ATOM    369  N   GLN    27      63.364  83.855 109.338  1.00  0.00           N  
ATOM    370  H   GLN    27      62.786  84.116 108.552  1.00  0.00           H  
ATOM    371  CA  GLN    27      64.661  84.345 109.091  1.00  0.00           C  
ATOM    372  HA  GLN    27      65.251  83.468 109.358  1.00  0.00           H  
ATOM    373  CB  GLN    27      64.933  84.686 107.594  1.00  0.00           C  
ATOM    374  HB2 GLN    27      64.915  83.779 106.990  1.00  0.00           H  
ATOM    375  HB3 GLN    27      64.122  85.358 107.314  1.00  0.00           H  
ATOM    376  CG  GLN    27      66.268  85.352 107.260  1.00  0.00           C  
ATOM    377  HG2 GLN    27      67.124  84.894 107.757  1.00  0.00           H  
ATOM    378  HG3 GLN    27      66.584  85.236 106.223  1.00  0.00           H  
ATOM    379  CD  GLN    27      66.283  86.900 107.482  1.00  0.00           C  
ATOM    380  OE1 GLN    27      65.254  87.548 107.618  1.00  0.00           O  
ATOM    381  NE2 GLN    27      67.483  87.435 107.509  1.00  0.00           N  
ATOM    382 HE21 GLN    27      68.308  86.893 107.293  1.00  0.00           H  
ATOM    383 HE22 GLN    27      67.507  88.419 107.735  1.00  0.00           H  
ATOM    384  C   GLN    27      65.080  85.458 109.987  1.00  0.00           C  
ATOM    385  O   GLN    27      64.225  86.331 110.134  1.00  0.00           O  
ATOM    386  N   GLN    28      66.351  85.569 110.415  1.00  0.00           N  
ATOM    387  H   GLN    28      66.924  84.744 110.309  1.00  0.00           H  
ATOM    388  CA  GLN    28      66.786  86.640 111.327  1.00  0.00           C  
ATOM    389  HA  GLN    28      66.281  87.536 110.965  1.00  0.00           H  
ATOM    390  CB  GLN    28      66.278  86.360 112.800  1.00  0.00           C  
ATOM    391  HB2 GLN    28      65.195  86.239 112.817  1.00  0.00           H  
ATOM    392  HB3 GLN    28      66.710  85.426 113.158  1.00  0.00           H  
ATOM    393  CG  GLN    28      66.616  87.540 113.639  1.00  0.00           C  
ATOM    394  HG2 GLN    28      67.693  87.697 113.703  1.00  0.00           H  
ATOM    395  HG3 GLN    28      66.099  88.434 113.291  1.00  0.00           H  
ATOM    396  CD  GLN    28      66.123  87.334 115.090  1.00  0.00           C  
ATOM    397  OE1 GLN    28      65.320  86.479 115.464  1.00  0.00           O  
ATOM    398  NE2 GLN    28      66.631  88.137 115.967  1.00  0.00           N  
ATOM    399 HE21 GLN    28      66.302  88.125 116.921  1.00  0.00           H  
ATOM    400 HE22 GLN    28      67.302  88.852 115.723  1.00  0.00           H  
ATOM    401  C   GLN    28      68.281  86.894 111.157  1.00  0.00           C  
ATOM    402  O   GLN    28      68.991  85.899 111.154  1.00  0.00           O  
ATOM    403  N   SER    29      68.820  88.082 111.283  1.00  0.00           N  
ATOM    404  H   SER    29      68.301  88.926 111.478  1.00  0.00           H  
ATOM    405  CA  SER    29      70.316  88.310 111.172  1.00  0.00           C  
ATOM    406  HA  SER    29      70.792  87.332 111.244  1.00  0.00           H  
ATOM    407  CB  SER    29      70.503  88.914 109.844  1.00  0.00           C  
ATOM    408  HB2 SER    29      70.007  88.341 109.060  1.00  0.00           H  
ATOM    409  HB3 SER    29      70.099  89.925 109.795  1.00  0.00           H  
ATOM    410  OG  SER    29      71.893  88.990 109.536  1.00  0.00           O  
ATOM    411  HG  SER    29      72.142  88.069 109.426  1.00  0.00           H  
ATOM    412  C   SER    29      70.731  89.199 112.295  1.00  0.00           C  
ATOM    413  O   SER    29      70.185  90.309 112.511  1.00  0.00           O  
ATOM    414  N   SER    30      71.768  88.761 113.043  1.00  0.00           N  
ATOM    415  H   SER    30      72.271  87.979 112.648  1.00  0.00           H  
ATOM    416  CA  SER    30      72.598  89.551 113.886  1.00  0.00           C  
ATOM    417  HA  SER    30      71.862  90.028 114.533  1.00  0.00           H  
ATOM    418  CB  SER    30      73.556  88.538 114.565  1.00  0.00           C  
ATOM    419  HB2 SER    30      73.927  87.941 113.732  1.00  0.00           H  
ATOM    420  HB3 SER    30      74.393  89.073 115.012  1.00  0.00           H  
ATOM    421  OG  SER    30      72.927  87.750 115.569  1.00  0.00           O  
ATOM    422  HG  SER    30      72.225  87.269 115.125  1.00  0.00           H  
ATOM    423  C   SER    30      73.336  90.551 113.050  1.00  0.00           C  
ATOM    424  O   SER    30      73.825  90.089 112.085  1.00  0.00           O  
ATOM    425  N   GLN    31      73.331  91.879 113.222  1.00  0.00           N  
ATOM    426  H   GLN    31      73.716  92.483 112.509  1.00  0.00           H  
ATOM    427  CA  GLN    31      72.703  92.660 114.312  1.00  0.00           C  
ATOM    428  HA  GLN    31      71.799  92.196 114.707  1.00  0.00           H  
ATOM    429  CB  GLN    31      73.672  92.728 115.533  1.00  0.00           C  
ATOM    430  HB2 GLN    31      73.384  91.960 116.250  1.00  0.00           H  
ATOM    431  HB3 GLN    31      74.652  92.358 115.232  1.00  0.00           H  
ATOM    432  CG  GLN    31      73.841  94.068 116.264  1.00  0.00           C  
ATOM    433  HG2 GLN    31      74.035  94.843 115.522  1.00  0.00           H  
ATOM    434  HG3 GLN    31      72.864  94.240 116.717  1.00  0.00           H  
ATOM    435  CD  GLN    31      74.989  94.156 117.279  1.00  0.00           C  
ATOM    436  OE1 GLN    31      75.405  95.243 117.628  1.00  0.00           O  
ATOM    437  NE2 GLN    31      75.576  93.120 117.828  1.00  0.00           N  
ATOM    438 HE21 GLN    31      76.509  93.344 118.142  1.00  0.00           H  
ATOM    439 HE22 GLN    31      75.432  92.162 117.542  1.00  0.00           H  
ATOM    440  C   GLN    31      72.361  94.082 113.807  1.00  0.00           C  
ATOM    441  O   GLN    31      73.051  94.511 112.869  1.00  0.00           O  
ATOM    442  N   PRO    32      71.299  94.751 114.222  1.00  0.00           N  
ATOM    443  CD  PRO    32      70.337  94.448 115.281  1.00  0.00           C  
ATOM    444  HD2 PRO    32      70.784  94.217 116.248  1.00  0.00           H  
ATOM    445  HD3 PRO    32      69.857  93.518 114.976  1.00  0.00           H  
ATOM    446  CG  PRO    32      69.313  95.601 115.343  1.00  0.00           C  
ATOM    447  HG2 PRO    32      69.263  96.011 116.351  1.00  0.00           H  
ATOM    448  HG3 PRO    32      68.312  95.210 115.161  1.00  0.00           H  
ATOM    449  CB  PRO    32      69.676  96.614 114.258  1.00  0.00           C  
ATOM    450  HB2 PRO    32      69.580  97.650 114.585  1.00  0.00           H  
ATOM    451  HB3 PRO    32      69.090  96.310 113.390  1.00  0.00           H  
ATOM    452  CA  PRO    32      71.105  96.234 113.935  1.00  0.00           C  
ATOM    453  HA  PRO    32      71.381  96.444 112.901  1.00  0.00           H  
ATOM    454  C   PRO    32      72.122  97.115 114.661  1.00  0.00           C  
ATOM    455  O   PRO    32      72.089  97.328 115.908  1.00  0.00           O  
ATOM    456  N   TYR    33      73.062  97.672 113.920  1.00  0.00           N  
ATOM    457  H   TYR    33      73.117  97.460 112.934  1.00  0.00           H  
ATOM    458  CA  TYR    33      74.028  98.680 114.449  1.00  0.00           C  
ATOM    459  HA  TYR    33      74.272  98.399 115.473  1.00  0.00           H  
ATOM    460  CB  TYR    33      75.270  98.842 113.539  1.00  0.00           C  
ATOM    461  HB2 TYR    33      74.867  99.222 112.600  1.00  0.00           H  
ATOM    462  HB3 TYR    33      75.981  99.509 114.027  1.00  0.00           H  
ATOM    463  CG  TYR    33      76.193  97.633 113.241  1.00  0.00           C  
ATOM    464  CD1 TYR    33      76.463  96.630 114.168  1.00  0.00           C  
ATOM    465  HD1 TYR    33      76.043  96.710 115.160  1.00  0.00           H  
ATOM    466  CE1 TYR    33      77.127  95.462 113.870  1.00  0.00           C  
ATOM    467  HE1 TYR    33      77.221  94.705 114.635  1.00  0.00           H  
ATOM    468  CZ  TYR    33      77.798  95.338 112.645  1.00  0.00           C  
ATOM    469  OH  TYR    33      78.592  94.232 112.549  1.00  0.00           O  
ATOM    470  HH  TYR    33      79.303  94.529 111.977  1.00  0.00           H  
ATOM    471  CE2 TYR    33      77.785  96.459 111.693  1.00  0.00           C  
ATOM    472  HE2 TYR    33      78.290  96.412 110.739  1.00  0.00           H  
ATOM    473  CD2 TYR    33      76.895  97.489 111.978  1.00  0.00           C  
ATOM    474  HD2 TYR    33      76.727  98.242 111.223  1.00  0.00           H  
ATOM    475  C   TYR    33      73.382 100.078 114.490  1.00  0.00           C  
ATOM    476  O   TYR    33      73.970 100.945 115.152  1.00  0.00           O  
ATOM    477  N   GLY    34      72.285 100.310 113.819  1.00  0.00           N  
ATOM    478  H   GLY    34      71.807  99.608 113.272  1.00  0.00           H  
ATOM    479  CA  GLY    34      71.595 101.598 113.849  1.00  0.00           C  
ATOM    480  HA2 GLY    34      70.579 101.602 113.453  1.00  0.00           H  
ATOM    481  HA3 GLY    34      71.598 101.875 114.903  1.00  0.00           H  
ATOM    482  C   GLY    34      72.324 102.637 113.092  1.00  0.00           C  
ATOM    483  O   GLY    34      73.122 102.304 112.204  1.00  0.00           O  
ATOM    484  N   GLN    35      72.012 103.930 113.397  1.00  0.00           N  
ATOM    485  H   GLN    35      71.305 104.072 114.103  1.00  0.00           H  
ATOM    486  CA  GLN    35      72.655 104.964 112.555  1.00  0.00           C  
ATOM    487  HA  GLN    35      72.309 104.838 111.529  1.00  0.00           H  
ATOM    488  CB  GLN    35      72.216 106.351 113.071  1.00  0.00           C  
ATOM    489  HB2 GLN    35      72.647 106.564 114.049  1.00  0.00           H  
ATOM    490  HB3 GLN    35      72.583 107.157 112.435  1.00  0.00           H  
ATOM    491  CG  GLN    35      70.707 106.565 113.284  1.00  0.00           C  
ATOM    492  HG2 GLN    35      70.213 105.902 112.573  1.00  0.00           H  
ATOM    493  HG3 GLN    35      70.423 106.315 114.306  1.00  0.00           H  
ATOM    494  CD  GLN    35      70.121 107.966 113.229  1.00  0.00           C  
ATOM    495  OE1 GLN    35      68.979 108.140 112.840  1.00  0.00           O  
ATOM    496  NE2 GLN    35      70.885 109.025 113.681  1.00  0.00           N  
ATOM    497 HE21 GLN    35      71.792 108.890 114.104  1.00  0.00           H  
ATOM    498 HE22 GLN    35      70.352 109.845 113.932  1.00  0.00           H  
ATOM    499  C   GLN    35      74.210 104.964 112.503  1.00  0.00           C  
ATOM    500  O   GLN    35      74.913 104.623 113.496  1.00  0.00           O  
ATOM    501  N   GLN    36      74.804 105.250 111.384  1.00  0.00           N  
ATOM    502  H   GLN    36      75.788 105.029 111.431  1.00  0.00           H  
ATOM    503  CA  GLN    36      74.475 105.957 110.135  1.00  0.00           C  
ATOM    504  HA  GLN    36      73.407 105.935 109.919  1.00  0.00           H  
ATOM    505  CB  GLN    36      74.763 107.488 110.180  1.00  0.00           C  
ATOM    506  HB2 GLN    36      74.177 107.814 109.320  1.00  0.00           H  
ATOM    507  HB3 GLN    36      74.349 107.928 111.087  1.00  0.00           H  
ATOM    508  CG  GLN    36      76.261 107.937 110.063  1.00  0.00           C  
ATOM    509  HG2 GLN    36      76.845 107.426 109.297  1.00  0.00           H  
ATOM    510  HG3 GLN    36      76.270 108.991 109.785  1.00  0.00           H  
ATOM    511  CD  GLN    36      77.057 107.792 111.353  1.00  0.00           C  
ATOM    512  OE1 GLN    36      76.657 107.349 112.377  1.00  0.00           O  
ATOM    513  NE2 GLN    36      78.331 108.150 111.297  1.00  0.00           N  
ATOM    514 HE21 GLN    36      78.813 108.694 110.596  1.00  0.00           H  
ATOM    515 HE22 GLN    36      78.894 107.852 112.081  1.00  0.00           H  
ATOM    516  C   GLN    36      75.246 105.369 108.939  1.00  0.00           C  
ATOM    517  O   GLN    36      76.328 104.783 109.094  1.00  0.00           O  
ATOM    518  N   SER    37      74.687 105.527 107.781  1.00  0.00           N  
ATOM    519  H   SER    37      73.830 106.058 107.717  1.00  0.00           H  
ATOM    520  CA  SER    37      75.318 105.287 106.486  1.00  0.00           C  
ATOM    521  HA  SER    37      75.590 104.232 106.470  1.00  0.00           H  
ATOM    522  CB  SER    37      74.222 105.545 105.360  1.00  0.00           C  
ATOM    523  HB2 SER    37      73.361 104.882 105.445  1.00  0.00           H  
ATOM    524  HB3 SER    37      73.862 106.571 105.437  1.00  0.00           H  
ATOM    525  OG  SER    37      74.760 105.299 104.075  1.00  0.00           O  
ATOM    526  HG  SER    37      73.960 105.121 103.575  1.00  0.00           H  
ATOM    527  C   SER    37      76.611 106.078 106.249  1.00  0.00           C  
ATOM    528  O   SER    37      76.540 107.313 106.276  1.00  0.00           O  
ATOM    529  N   TYR    38      77.722 105.424 105.917  1.00  0.00           N  
ATOM    530  H   TYR    38      77.659 104.417 105.956  1.00  0.00           H  
ATOM    531  CA  TYR    38      79.009 106.100 105.607  1.00  0.00           C  
ATOM    532  HA  TYR    38      78.968 107.162 105.362  1.00  0.00           H  
ATOM    533  CB  TYR    38      79.883 106.012 106.868  1.00  0.00           C  
ATOM    534  HB2 TYR    38      79.372 106.536 107.676  1.00  0.00           H  
ATOM    535  HB3 TYR    38      79.964 104.950 107.099  1.00  0.00           H  
ATOM    536  CG  TYR    38      81.261 106.541 106.738  1.00  0.00           C  
ATOM    537  CD1 TYR    38      82.304 105.626 106.338  1.00  0.00           C  
ATOM    538  HD1 TYR    38      82.192 104.555 106.252  1.00  0.00           H  
ATOM    539  CE1 TYR    38      83.687 106.124 106.151  1.00  0.00           C  
ATOM    540  HE1 TYR    38      84.398 105.358 105.877  1.00  0.00           H  
ATOM    541  CZ  TYR    38      83.985 107.470 106.297  1.00  0.00           C  
ATOM    542  OH  TYR    38      85.244 107.907 106.318  1.00  0.00           O  
ATOM    543  HH  TYR    38      85.849 107.593 105.643  1.00  0.00           H  
ATOM    544  CE2 TYR    38      82.965 108.380 106.562  1.00  0.00           C  
ATOM    545  HE2 TYR    38      83.126 109.443 106.665  1.00  0.00           H  
ATOM    546  CD2 TYR    38      81.646 107.884 106.767  1.00  0.00           C  
ATOM    547  HD2 TYR    38      80.881 108.645 106.802  1.00  0.00           H  
ATOM    548  C   TYR    38      79.749 105.452 104.345  1.00  0.00           C  
ATOM    549  O   TYR    38      79.977 104.247 104.260  1.00  0.00           O  
ATOM    550  N   SER    39      80.052 106.286 103.364  1.00  0.00           N  
ATOM    551  H   SER    39      79.808 107.265 103.413  1.00  0.00           H  
ATOM    552  CA  SER    39      80.784 105.937 102.183  1.00  0.00           C  
ATOM    553  HA  SER    39      81.443 105.118 102.469  1.00  0.00           H  
ATOM    554  CB  SER    39      79.851 105.523 100.995  1.00  0.00           C  
ATOM    555  HB2 SER    39      80.474 105.414 100.107  1.00  0.00           H  
ATOM    556  HB3 SER    39      79.326 104.591 101.203  1.00  0.00           H  
ATOM    557  OG  SER    39      78.948 106.560 100.714  1.00  0.00           O  
ATOM    558  HG  SER    39      78.160 106.366 101.228  1.00  0.00           H  
ATOM    559  C   SER    39      81.719 107.103 101.756  1.00  0.00           C  
ATOM    560  O   SER    39      82.154 107.072 100.596  1.00  0.00           O  
ATOM    561  N   GLY    40      82.060 108.011 102.642  1.00  0.00           N  
ATOM    562  H   GLY    40      81.659 107.881 103.560  1.00  0.00           H  
ATOM    563  CA  GLY    40      83.178 108.826 102.472  1.00  0.00           C  
ATOM    564  HA2 GLY    40      82.890 109.604 101.765  1.00  0.00           H  
ATOM    565  HA3 GLY    40      83.240 109.352 103.424  1.00  0.00           H  
ATOM    566  C   GLY    40      84.454 108.168 102.069  1.00  0.00           C  
ATOM    567  O   GLY    40      84.866 107.171 102.641  1.00  0.00           O  
ATOM    568  N   TYR    41      85.209 108.743 101.074  1.00  0.00           N  
ATOM    569  H   TYR    41      86.143 108.387 100.927  1.00  0.00           H  
ATOM    570  CA  TYR    41      84.808 109.762 100.117  1.00  0.00           C  
ATOM    571  HA  TYR    41      83.779 109.548  99.828  1.00  0.00           H  
ATOM    572  CB  TYR    41      85.107 111.218 100.572  1.00  0.00           C  
ATOM    573  HB2 TYR    41      86.182 111.353 100.449  1.00  0.00           H  
ATOM    574  HB3 TYR    41      84.624 111.911  99.883  1.00  0.00           H  
ATOM    575  CG  TYR    41      84.569 111.482 101.914  1.00  0.00           C  
ATOM    576  CD1 TYR    41      85.353 111.121 103.030  1.00  0.00           C  
ATOM    577  HD1 TYR    41      86.378 110.823 102.865  1.00  0.00           H  
ATOM    578  CE1 TYR    41      84.827 111.306 104.284  1.00  0.00           C  
ATOM    579  HE1 TYR    41      85.434 111.070 105.145  1.00  0.00           H  
ATOM    580  CZ  TYR    41      83.575 111.852 104.484  1.00  0.00           C  
ATOM    581  OH  TYR    41      83.086 112.060 105.750  1.00  0.00           O  
ATOM    582  HH  TYR    41      83.826 112.218 106.341  1.00  0.00           H  
ATOM    583  CE2 TYR    41      82.764 112.193 103.344  1.00  0.00           C  
ATOM    584  HE2 TYR    41      81.737 112.477 103.519  1.00  0.00           H  
ATOM    585  CD2 TYR    41      83.229 112.034 102.053  1.00  0.00           C  
ATOM    586  HD2 TYR    41      82.560 112.217 101.225  1.00  0.00           H  
ATOM    587  C   TYR    41      85.439 109.568  98.659  1.00  0.00           C  
ATOM    588  O   TYR    41      86.538 109.092  98.657  1.00  0.00           O  
ATOM    589  N   SER    42      84.732 109.783  97.536  1.00  0.00           N  
ATOM    590  H   SER    42      83.807 110.180  97.621  1.00  0.00           H  
ATOM    591  CA  SER    42      85.234 109.854  96.163  1.00  0.00           C  
ATOM    592  HA  SER    42      85.637 108.890  95.853  1.00  0.00           H  
ATOM    593  CB  SER    42      84.211 110.250  95.059  1.00  0.00           C  
ATOM    594  HB2 SER    42      83.583 109.364  94.956  1.00  0.00           H  
ATOM    595  HB3 SER    42      83.606 111.096  95.387  1.00  0.00           H  
ATOM    596  OG  SER    42      84.806 110.605  93.832  1.00  0.00           O  
ATOM    597  HG  SER    42      84.922 111.556  93.888  1.00  0.00           H  
ATOM    598  C   SER    42      86.511 110.731  96.104  1.00  0.00           C  
ATOM    599  O   SER    42      86.643 111.788  96.845  1.00  0.00           O  
ATOM    600  N   GLN    43      87.482 110.394  95.299  1.00  0.00           N  
ATOM    601  H   GLN    43      87.308 109.598  94.702  1.00  0.00           H  
ATOM    602  CA  GLN    43      88.784 111.054  95.012  1.00  0.00           C  
ATOM    603  HA  GLN    43      88.914 111.918  95.664  1.00  0.00           H  
ATOM    604  CB  GLN    43      89.960 110.068  95.377  1.00  0.00           C  
ATOM    605  HB2 GLN    43      89.826 109.071  94.959  1.00  0.00           H  
ATOM    606  HB3 GLN    43      90.925 110.391  94.988  1.00  0.00           H  
ATOM    607  CG  GLN    43      90.176 109.953  96.877  1.00  0.00           C  
ATOM    608  HG2 GLN    43      90.732 110.795  97.290  1.00  0.00           H  
ATOM    609  HG3 GLN    43      89.206 109.917  97.372  1.00  0.00           H  
ATOM    610  CD  GLN    43      90.943 108.701  97.233  1.00  0.00           C  
ATOM    611  OE1 GLN    43      92.122 108.745  96.990  1.00  0.00           O  
ATOM    612  NE2 GLN    43      90.375 107.731  97.976  1.00  0.00           N  
ATOM    613 HE21 GLN    43      89.368 107.657  98.010  1.00  0.00           H  
ATOM    614 HE22 GLN    43      90.789 106.841  98.212  1.00  0.00           H  
ATOM    615  C   GLN    43      88.953 111.511  93.513  1.00  0.00           C  
ATOM    616  O   GLN    43      89.724 112.365  93.207  1.00  0.00           O  
ATOM    617  N   SER    44      88.142 110.996  92.564  1.00  0.00           N  
ATOM    618  H   SER    44      87.603 110.204  92.886  1.00  0.00           H  
ATOM    619  CA  SER    44      88.125 111.314  91.110  1.00  0.00           C  
ATOM    620  HA  SER    44      88.965 110.894  90.557  1.00  0.00           H  
ATOM    621  CB  SER    44      86.903 110.714  90.479  1.00  0.00           C  
ATOM    622  HB2 SER    44      85.985 111.000  90.993  1.00  0.00           H  
ATOM    623  HB3 SER    44      86.889 110.917  89.409  1.00  0.00           H  
ATOM    624  OG  SER    44      86.938 109.309  90.440  1.00  0.00           O  
ATOM    625  HG  SER    44      86.159 108.824  90.159  1.00  0.00           H  
ATOM    626  C   SER    44      87.967 112.771  90.797  1.00  0.00           C  
ATOM    627  O   SER    44      87.061 113.332  91.415  1.00  0.00           O  
ATOM    628  N   THR    45      88.702 113.324  89.843  1.00  0.00           N  
ATOM    629  H   THR    45      89.474 112.888  89.359  1.00  0.00           H  
ATOM    630  CA  THR    45      88.340 114.722  89.443  1.00  0.00           C  
ATOM    631  HA  THR    45      87.427 115.057  89.936  1.00  0.00           H  
ATOM    632  CB  THR    45      89.401 115.668  89.809  1.00  0.00           C  
ATOM    633  HB  THR    45      90.258 115.545  89.147  1.00  0.00           H  
ATOM    634  CG2 THR    45      88.942 117.101  89.731  1.00  0.00           C  
ATOM    635 HG21 THR    45      88.262 117.308  90.558  1.00  0.00           H  
ATOM    636 HG22 THR    45      89.780 117.798  89.712  1.00  0.00           H  
ATOM    637 HG23 THR    45      88.418 117.324  88.802  1.00  0.00           H  
ATOM    638  OG1 THR    45      89.661 115.498  91.168  1.00  0.00           O  
ATOM    639  HG1 THR    45      90.233 114.727  91.156  1.00  0.00           H  
ATOM    640  C   THR    45      88.159 114.790  87.959  1.00  0.00           C  
ATOM    641  O   THR    45      89.109 114.367  87.295  1.00  0.00           O  
ATOM    642  N   ASP    46      87.032 115.304  87.565  1.00  0.00           N  
ATOM    643  H   ASP    46      86.362 115.532  88.286  1.00  0.00           H  
ATOM    644  CA  ASP    46      86.661 115.431  86.188  1.00  0.00           C  
ATOM    645  HA  ASP    46      87.319 114.790  85.600  1.00  0.00           H  
ATOM    646  CB  ASP    46      85.178 115.146  86.036  1.00  0.00           C  
ATOM    647  HB2 ASP    46      84.942 115.482  85.027  1.00  0.00           H  
ATOM    648  HB3 ASP    46      85.016 114.069  86.089  1.00  0.00           H  
ATOM    649  CG  ASP    46      84.198 115.756  87.050  1.00  0.00           C  
ATOM    650  OD1 ASP    46      83.045 115.910  86.641  1.00  0.00           O  
ATOM    651  OD2 ASP    46      84.498 115.942  88.270  1.00  0.00           O  
ATOM    652  C   ASP    46      86.936 116.916  85.760  1.00  0.00           C  
ATOM    653  O   ASP    46      86.522 117.893  86.489  1.00  0.00           O  
ATOM    654  N   THR    47      87.707 117.034  84.653  1.00  0.00           N  
ATOM    655  H   THR    47      87.950 116.189  84.156  1.00  0.00           H  
ATOM    656  CA  THR    47      88.299 118.239  84.127  1.00  0.00           C  
ATOM    657  HA  THR    47      87.608 119.082  84.142  1.00  0.00           H  
ATOM    658  CB  THR    47      89.473 118.648  85.084  1.00  0.00           C  
ATOM    659  HB  THR    47      89.063 118.461  86.076  1.00  0.00           H  
ATOM    660  CG2 THR    47      90.709 117.904  84.866  1.00  0.00           C  
ATOM    661 HG21 THR    47      91.335 118.016  85.751  1.00  0.00           H  
ATOM    662 HG22 THR    47      90.468 116.846  84.763  1.00  0.00           H  
ATOM    663 HG23 THR    47      91.265 118.264  84.001  1.00  0.00           H  
ATOM    664  OG1 THR    47      89.652 120.042  84.858  1.00  0.00           O  
ATOM    665  HG1 THR    47      90.520 120.233  85.222  1.00  0.00           H  
ATOM    666  C   THR    47      88.702 118.095  82.684  1.00  0.00           C  
ATOM    667  O   THR    47      88.828 116.961  82.184  1.00  0.00           O  
ATOM    668  N   SER    48      89.033 119.176  81.972  1.00  0.00           N  
ATOM    669  H   SER    48      89.099 120.053  82.468  1.00  0.00           H  
ATOM    670  CA  SER    48      89.450 119.070  80.530  1.00  0.00           C  
ATOM    671  HA  SER    48      89.613 118.003  80.377  1.00  0.00           H  
ATOM    672  CB  SER    48      88.324 119.494  79.665  1.00  0.00           C  
ATOM    673  HB2 SER    48      88.653 119.199  78.669  1.00  0.00           H  
ATOM    674  HB3 SER    48      87.459 118.887  79.932  1.00  0.00           H  
ATOM    675  OG  SER    48      88.057 120.883  79.693  1.00  0.00           O  
ATOM    676  HG  SER    48      87.606 121.169  80.491  1.00  0.00           H  
ATOM    677  C   SER    48      90.741 119.862  80.297  1.00  0.00           C  
ATOM    678  O   SER    48      91.138 120.726  81.035  1.00  0.00           O  
ATOM    679  N   GLY    49      91.214 119.711  79.104  1.00  0.00           N  
ATOM    680  H   GLY    49      90.918 118.976  78.478  1.00  0.00           H  
ATOM    681  CA  GLY    49      92.313 120.467  78.567  1.00  0.00           C  
ATOM    682  HA2 GLY    49      92.431 121.389  79.138  1.00  0.00           H  
ATOM    683  HA3 GLY    49      93.225 119.947  78.858  1.00  0.00           H  
ATOM    684  C   GLY    49      92.373 120.729  77.004  1.00  0.00           C  
ATOM    685  O   GLY    49      91.663 120.053  76.230  1.00  0.00           O  
ATOM    686  N   TYR    50      93.221 121.637  76.591  1.00  0.00           N  
ATOM    687  H   TYR    50      93.181 121.711  75.585  1.00  0.00           H  
ATOM    688  CA  TYR    50      94.140 122.469  77.260  1.00  0.00           C  
ATOM    689  HA  TYR    50      93.845 122.666  78.291  1.00  0.00           H  
ATOM    690  CB  TYR    50      95.498 121.712  77.317  1.00  0.00           C  
ATOM    691  HB2 TYR    50      95.340 120.839  77.950  1.00  0.00           H  
ATOM    692  HB3 TYR    50      95.945 121.473  76.352  1.00  0.00           H  
ATOM    693  CG  TYR    50      96.648 122.488  78.008  1.00  0.00           C  
ATOM    694  CD1 TYR    50      97.475 123.325  77.211  1.00  0.00           C  
ATOM    695  HD1 TYR    50      97.380 123.453  76.143  1.00  0.00           H  
ATOM    696  CE1 TYR    50      98.544 123.999  77.796  1.00  0.00           C  
ATOM    697  HE1 TYR    50      99.324 124.484  77.228  1.00  0.00           H  
ATOM    698  CZ  TYR    50      98.811 124.028  79.160  1.00  0.00           C  
ATOM    699  OH  TYR    50      99.730 124.787  79.783  1.00  0.00           O  
ATOM    700  HH  TYR    50      99.587 125.717  79.590  1.00  0.00           H  
ATOM    701  CE2 TYR    50      98.010 123.145  79.940  1.00  0.00           C  
ATOM    702  HE2 TYR    50      98.124 123.157  81.014  1.00  0.00           H  
ATOM    703  CD2 TYR    50      96.909 122.498  79.365  1.00  0.00           C  
ATOM    704  HD2 TYR    50      96.183 121.998  79.988  1.00  0.00           H  
ATOM    705  C   TYR    50      94.190 123.794  76.537  1.00  0.00           C  
ATOM    706  O   TYR    50      94.170 123.887  75.304  1.00  0.00           O  
ATOM    707  N   GLY    51      94.059 124.969  77.226  1.00  0.00           N  
ATOM    708  H   GLY    51      93.992 125.828  76.699  1.00  0.00           H  
ATOM    709  CA  GLY    51      94.146 125.033  78.709  1.00  0.00           C  
ATOM    710  HA2 GLY    51      93.171 124.785  79.130  1.00  0.00           H  
ATOM    711  HA3 GLY    51      94.857 124.245  78.959  1.00  0.00           H  
ATOM    712  C   GLY    51      94.578 126.376  79.263  1.00  0.00           C  
ATOM    713  O   GLY    51      94.984 127.254  78.522  1.00  0.00           O  
ATOM    714  N   GLN    52      94.498 126.532  80.567  1.00  0.00           N  
ATOM    715  H   GLN    52      94.418 125.687  81.115  1.00  0.00           H  
ATOM    716  CA  GLN    52      94.896 127.757  81.258  1.00  0.00           C  
ATOM    717  HA  GLN    52      94.494 127.723  82.270  1.00  0.00           H  
ATOM    718  CB  GLN    52      96.420 127.950  81.347  1.00  0.00           C  
ATOM    719  HB2 GLN    52      96.797 127.983  80.325  1.00  0.00           H  
ATOM    720  HB3 GLN    52      96.534 128.954  81.755  1.00  0.00           H  
ATOM    721  CG  GLN    52      97.244 126.874  82.022  1.00  0.00           C  
ATOM    722  HG2 GLN    52      96.630 125.974  82.041  1.00  0.00           H  
ATOM    723  HG3 GLN    52      98.219 126.861  81.535  1.00  0.00           H  
ATOM    724  CD  GLN    52      97.454 127.120  83.562  1.00  0.00           C  
ATOM    725  OE1 GLN    52      97.074 128.186  84.132  1.00  0.00           O  
ATOM    726  NE2 GLN    52      98.107 126.253  84.230  1.00  0.00           N  
ATOM    727 HE21 GLN    52      98.596 125.561  83.680  1.00  0.00           H  
ATOM    728 HE22 GLN    52      98.413 126.563  85.141  1.00  0.00           H  
ATOM    729  C   GLN    52      94.122 129.010  80.673  1.00  0.00           C  
ATOM    730  O   GLN    52      94.681 129.936  80.152  1.00  0.00           O  
ATOM    731  N   SER    53      92.776 129.012  80.546  1.00  0.00           N  
ATOM    732  H   SER    53      92.378 129.886  80.231  1.00  0.00           H  
ATOM    733  CA  SER    53      91.836 128.194  81.298  1.00  0.00           C  
ATOM    734  HA  SER    53      92.383 127.792  82.150  1.00  0.00           H  
ATOM    735  CB  SER    53      90.785 129.095  81.993  1.00  0.00           C  
ATOM    736  HB2 SER    53      91.284 130.034  82.234  1.00  0.00           H  
ATOM    737  HB3 SER    53      89.997 129.207  81.248  1.00  0.00           H  
ATOM    738  OG  SER    53      90.322 128.459  83.167  1.00  0.00           O  
ATOM    739  HG  SER    53      90.594 129.092  83.834  1.00  0.00           H  
ATOM    740  C   SER    53      91.085 127.136  80.467  1.00  0.00           C  
ATOM    741  O   SER    53      91.126 127.133  79.255  1.00  0.00           O  
ATOM    742  N   SER    54      90.390 126.198  81.120  1.00  0.00           N  
ATOM    743  H   SER    54      90.395 126.174  82.130  1.00  0.00           H  
ATOM    744  CA  SER    54      89.664 125.102  80.495  1.00  0.00           C  
ATOM    745  HA  SER    54      90.060 124.953  79.491  1.00  0.00           H  
ATOM    746  CB  SER    54      90.017 123.806  81.218  1.00  0.00           C  
ATOM    747  HB2 SER    54      89.618 123.726  82.229  1.00  0.00           H  
ATOM    748  HB3 SER    54      89.571 123.018  80.611  1.00  0.00           H  
ATOM    749  OG  SER    54      91.423 123.573  81.442  1.00  0.00           O  
ATOM    750  HG  SER    54      91.538 122.620  81.417  1.00  0.00           H  
ATOM    751  C   SER    54      88.175 125.179  80.376  1.00  0.00           C  
ATOM    752  O   SER    54      87.555 124.174  79.975  1.00  0.00           O  
ATOM    753  N   TYR    55      87.544 126.301  80.778  1.00  0.00           N  
ATOM    754  H   TYR    55      88.097 126.937  81.335  1.00  0.00           H  
ATOM    755  CA  TYR    55      86.189 126.576  80.642  1.00  0.00           C  
ATOM    756  HA  TYR    55      85.646 125.890  81.292  1.00  0.00           H  
ATOM    757  CB  TYR    55      85.983 128.098  80.997  1.00  0.00           C  
ATOM    758  HB2 TYR    55      86.658 128.720  80.410  1.00  0.00           H  
ATOM    759  HB3 TYR    55      84.969 128.404  80.740  1.00  0.00           H  
ATOM    760  CG  TYR    55      86.204 128.554  82.441  1.00  0.00           C  
ATOM    761  CD1 TYR    55      85.434 127.978  83.489  1.00  0.00           C  
ATOM    762  HD1 TYR    55      84.738 127.174  83.302  1.00  0.00           H  
ATOM    763  CE1 TYR    55      85.667 128.405  84.818  1.00  0.00           C  
ATOM    764  HE1 TYR    55      85.079 127.973  85.615  1.00  0.00           H  
ATOM    765  CZ  TYR    55      86.459 129.535  85.093  1.00  0.00           C  
ATOM    766  OH  TYR    55      86.443 130.137  86.282  1.00  0.00           O  
ATOM    767  HH  TYR    55      87.256 130.536  86.602  1.00  0.00           H  
ATOM    768  CE2 TYR    55      87.146 130.142  83.992  1.00  0.00           C  
ATOM    769  HE2 TYR    55      87.778 130.997  84.184  1.00  0.00           H  
ATOM    770  CD2 TYR    55      87.048 129.635  82.675  1.00  0.00           C  
ATOM    771  HD2 TYR    55      87.592 130.035  81.832  1.00  0.00           H  
ATOM    772  C   TYR    55      85.678 126.382  79.163  1.00  0.00           C  
ATOM    773  O   TYR    55      86.379 126.717  78.214  1.00  0.00           O  
ATOM    774  N   SER    56      84.639 125.690  78.726  1.00  0.00           N  
ATOM    775  H   SER    56      84.576 125.725  77.719  1.00  0.00           H  
ATOM    776  CA  SER    56      83.727 124.745  79.470  1.00  0.00           C  
ATOM    777  HA  SER    56      83.285 124.206  78.632  1.00  0.00           H  
ATOM    778  CB  SER    56      84.475 123.607  80.245  1.00  0.00           C  
ATOM    779  HB2 SER    56      84.944 124.034  81.132  1.00  0.00           H  
ATOM    780  HB3 SER    56      83.732 122.873  80.557  1.00  0.00           H  
ATOM    781  OG  SER    56      85.443 123.063  79.388  1.00  0.00           O  
ATOM    782  HG  SER    56      86.255 123.505  79.647  1.00  0.00           H  
ATOM    783  C   SER    56      82.673 125.485  80.269  1.00  0.00           C  
ATOM    784  O   SER    56      83.052 126.291  81.141  1.00  0.00           O  
ATOM    785  N   SER    57      81.327 125.143  80.147  1.00  0.00           N  
ATOM    786  H   SER    57      80.653 125.625  80.724  1.00  0.00           H  
ATOM    787  CA  SER    57      80.623 124.081  79.390  1.00  0.00           C  
ATOM    788  HA  SER    57      81.309 123.566  78.719  1.00  0.00           H  
ATOM    789  CB  SER    57      80.127 123.083  80.484  1.00  0.00           C  
ATOM    790  HB2 SER    57      79.429 122.356  80.068  1.00  0.00           H  
ATOM    791  HB3 SER    57      80.958 122.614  81.011  1.00  0.00           H  
ATOM    792  OG  SER    57      79.426 123.831  81.460  1.00  0.00           O  
ATOM    793  HG  SER    57      80.093 124.026  82.123  1.00  0.00           H  
ATOM    794  C   SER    57      79.417 124.512  78.559  1.00  0.00           C  
ATOM    795  O   SER    57      78.498 123.750  78.336  1.00  0.00           O  
ATOM    796  N   TYR    58      79.439 125.709  78.056  1.00  0.00           N  
ATOM    797  H   TYR    58      80.331 126.174  78.149  1.00  0.00           H  
ATOM    798  CA  TYR    58      78.326 126.249  77.309  1.00  0.00           C  
ATOM    799  HA  TYR    58      77.400 126.111  77.867  1.00  0.00           H  
ATOM    800  CB  TYR    58      78.523 127.745  77.124  1.00  0.00           C  
ATOM    801  HB2 TYR    58      77.552 128.136  76.820  1.00  0.00           H  
ATOM    802  HB3 TYR    58      78.593 128.172  78.125  1.00  0.00           H  
ATOM    803  CG  TYR    58      79.520 128.399  76.278  1.00  0.00           C  
ATOM    804  CD1 TYR    58      80.832 127.923  76.023  1.00  0.00           C  
ATOM    805  HD1 TYR    58      81.139 126.997  76.486  1.00  0.00           H  
ATOM    806  CE1 TYR    58      81.770 128.757  75.331  1.00  0.00           C  
ATOM    807  HE1 TYR    58      82.798 128.456  75.196  1.00  0.00           H  
ATOM    808  CZ  TYR    58      81.360 130.004  74.863  1.00  0.00           C  
ATOM    809  OH  TYR    58      82.272 130.768  74.181  1.00  0.00           O  
ATOM    810  HH  TYR    58      83.093 130.294  74.029  1.00  0.00           H  
ATOM    811  CE2 TYR    58      79.985 130.391  74.980  1.00  0.00           C  
ATOM    812  HE2 TYR    58      79.571 131.276  74.519  1.00  0.00           H  
ATOM    813  CD2 TYR    58      79.095 129.577  75.696  1.00  0.00           C  
ATOM    814  HD2 TYR    58      78.082 129.946  75.753  1.00  0.00           H  
ATOM    815  C   TYR    58      78.063 125.477  76.007  1.00  0.00           C  
ATOM    816  O   TYR    58      79.082 125.020  75.423  1.00  0.00           O  
ATOM    817  N   GLY    59      76.866 125.191  75.559  1.00  0.00           N  
ATOM    818  H   GLY    59      76.878 124.794  74.630  1.00  0.00           H  
ATOM    819  CA  GLY    59      75.561 125.723  76.041  1.00  0.00           C  
ATOM    820  HA2 GLY    59      74.786 125.100  75.595  1.00  0.00           H  
ATOM    821  HA3 GLY    59      75.597 125.559  77.118  1.00  0.00           H  
ATOM    822  C   GLY    59      75.254 127.233  75.774  1.00  0.00           C  
ATOM    823  O   GLY    59      76.020 127.892  75.084  1.00  0.00           O  
ATOM    824  N   GLN    60      73.965 127.600  76.121  1.00  0.00           N  
ATOM    825  H   GLN    60      73.646 128.492  75.771  1.00  0.00           H  
ATOM    826  CA  GLN    60      72.939 126.726  76.683  1.00  0.00           C  
ATOM    827  HA  GLN    60      73.360 126.242  77.564  1.00  0.00           H  
ATOM    828  CB  GLN    60      71.781 127.551  77.266  1.00  0.00           C  
ATOM    829  HB2 GLN    60      71.248 126.832  77.887  1.00  0.00           H  
ATOM    830  HB3 GLN    60      72.268 128.358  77.814  1.00  0.00           H  
ATOM    831  CG  GLN    60      70.709 128.087  76.211  1.00  0.00           C  
ATOM    832  HG2 GLN    60      71.143 128.857  75.573  1.00  0.00           H  
ATOM    833  HG3 GLN    60      70.190 127.250  75.744  1.00  0.00           H  
ATOM    834  CD  GLN    60      69.523 128.817  76.834  1.00  0.00           C  
ATOM    835  OE1 GLN    60      69.554 129.337  77.934  1.00  0.00           O  
ATOM    836  NE2 GLN    60      68.527 129.060  76.011  1.00  0.00           N  
ATOM    837 HE21 GLN    60      68.521 128.633  75.096  1.00  0.00           H  
ATOM    838 HE22 GLN    60      67.741 129.518  76.450  1.00  0.00           H  
ATOM    839  C   GLN    60      72.421 125.600  75.784  1.00  0.00           C  
ATOM    840  O   GLN    60      72.444 125.712  74.533  1.00  0.00           O  
ATOM    841  N   SER    61      72.002 124.463  76.415  1.00  0.00           N  
ATOM    842  H   SER    61      72.038 124.207  77.392  1.00  0.00           H  
ATOM    843  CA  SER    61      71.210 123.446  75.637  1.00  0.00           C  
ATOM    844  HA  SER    61      71.884 123.130  74.840  1.00  0.00           H  
ATOM    845  CB  SER    61      70.860 122.279  76.575  1.00  0.00           C  
ATOM    846  HB2 SER    61      70.206 121.549  76.096  1.00  0.00           H  
ATOM    847  HB3 SER    61      71.767 121.763  76.889  1.00  0.00           H  
ATOM    848  OG  SER    61      70.139 122.700  77.766  1.00  0.00           O  
ATOM    849  HG  SER    61      69.264 122.305  77.795  1.00  0.00           H  
ATOM    850  C   SER    61      69.918 124.093  74.988  1.00  0.00           C  
ATOM    851  O   SER    61      69.187 124.844  75.727  1.00  0.00           O  
ATOM    852  N   GLN    62      69.590 123.717  73.797  1.00  0.00           N  
ATOM    853  H   GLN    62      70.281 123.175  73.297  1.00  0.00           H  
ATOM    854  CA  GLN    62      68.368 124.090  73.118  1.00  0.00           C  
ATOM    855  HA  GLN    62      68.212 125.112  73.463  1.00  0.00           H  
ATOM    856  CB  GLN    62      68.656 124.104  71.627  1.00  0.00           C  
ATOM    857  HB2 GLN    62      69.644 124.548  71.514  1.00  0.00           H  
ATOM    858  HB3 GLN    62      68.699 123.094  71.219  1.00  0.00           H  
ATOM    859  CG  GLN    62      67.600 124.831  70.828  1.00  0.00           C  
ATOM    860  HG2 GLN    62      67.812 124.661  69.772  1.00  0.00           H  
ATOM    861  HG3 GLN    62      66.631 124.332  70.857  1.00  0.00           H  
ATOM    862  CD  GLN    62      67.364 126.337  71.265  1.00  0.00           C  
ATOM    863  OE1 GLN    62      66.579 126.569  72.175  1.00  0.00           O  
ATOM    864  NE2 GLN    62      67.872 127.303  70.532  1.00  0.00           N  
ATOM    865 HE21 GLN    62      67.693 128.282  70.705  1.00  0.00           H  
ATOM    866 HE22 GLN    62      68.203 126.971  69.637  1.00  0.00           H  
ATOM    867  C   GLN    62      67.177 123.278  73.511  1.00  0.00           C  
ATOM    868  O   GLN    62      67.128 122.081  73.359  1.00  0.00           O  
ATOM    869  N   ASN    63      66.160 123.982  73.986  1.00  0.00           N  
ATOM    870  H   ASN    63      66.268 124.986  74.003  1.00  0.00           H  
ATOM    871  CA  ASN    63      64.862 123.521  74.533  1.00  0.00           C  
ATOM    872  HA  ASN    63      64.758 122.492  74.188  1.00  0.00           H  
ATOM    873  CB  ASN    63      64.772 123.653  76.047  1.00  0.00           C  
ATOM    874  HB2 ASN    63      64.696 124.720  76.258  1.00  0.00           H  
ATOM    875  HB3 ASN    63      63.887 123.091  76.345  1.00  0.00           H  
ATOM    876  CG  ASN    63      65.892 123.018  76.897  1.00  0.00           C  
ATOM    877  OD1 ASN    63      66.582 123.676  77.660  1.00  0.00           O  
ATOM    878  ND2 ASN    63      66.244 121.795  76.689  1.00  0.00           N  
ATOM    879 HD21 ASN    63      66.963 121.469  77.319  1.00  0.00           H  
ATOM    880 HD22 ASN    63      65.853 121.231  75.948  1.00  0.00           H  
ATOM    881  C   ASN    63      63.677 124.210  73.821  1.00  0.00           C  
ATOM    882  O   ASN    63      63.155 125.203  74.339  1.00  0.00           O  
ATOM    883  N   THR    64      63.321 123.653  72.634  1.00  0.00           N  
ATOM    884  H   THR    64      63.896 122.919  72.245  1.00  0.00           H  
ATOM    885  CA  THR    64      62.142 124.081  71.787  1.00  0.00           C  
ATOM    886  HA  THR    64      61.316 124.289  72.467  1.00  0.00           H  
ATOM    887  CB  THR    64      62.451 125.297  71.011  1.00  0.00           C  
ATOM    888  HB  THR    64      62.688 126.110  71.697  1.00  0.00           H  
ATOM    889  CG2 THR    64      63.678 125.233  70.130  1.00  0.00           C  
ATOM    890 HG21 THR    64      63.760 126.207  69.648  1.00  0.00           H  
ATOM    891 HG22 THR    64      64.591 125.108  70.711  1.00  0.00           H  
ATOM    892 HG23 THR    64      63.785 124.400  69.435  1.00  0.00           H  
ATOM    893  OG1 THR    64      61.295 125.707  70.266  1.00  0.00           O  
ATOM    894  HG1 THR    64      60.993 126.592  70.482  1.00  0.00           H  
ATOM    895  C   THR    64      61.665 122.941  70.799  1.00  0.00           C  
ATOM    896  O   THR    64      62.519 122.349  70.098  1.00  0.00           O  
ATOM    897  N   GLY    65      60.348 122.733  70.621  1.00  0.00           N  
ATOM    898  H   GLY    65      60.038 122.175  69.839  1.00  0.00           H  
ATOM    899  CA  GLY    65      59.260 123.373  71.384  1.00  0.00           C  
ATOM    900  HA2 GLY    65      59.293 124.453  71.523  1.00  0.00           H  
ATOM    901  HA3 GLY    65      58.312 123.076  70.935  1.00  0.00           H  
ATOM    902  C   GLY    65      59.274 122.739  72.827  1.00  0.00           C  
ATOM    903  O   GLY    65      60.110 121.931  73.248  1.00  0.00           O  
ATOM    904  N   TYR    66      58.296 123.328  73.627  1.00  0.00           N  
ATOM    905  H   TYR    66      57.792 124.040  73.117  1.00  0.00           H  
ATOM    906  CA  TYR    66      57.995 122.769  74.966  1.00  0.00           C  
ATOM    907  HA  TYR    66      58.893 122.814  75.581  1.00  0.00           H  
ATOM    908  CB  TYR    66      56.976 123.669  75.659  1.00  0.00           C  
ATOM    909  HB2 TYR    66      57.200 124.732  75.754  1.00  0.00           H  
ATOM    910  HB3 TYR    66      56.043 123.679  75.095  1.00  0.00           H  
ATOM    911  CG  TYR    66      56.642 123.324  77.061  1.00  0.00           C  
ATOM    912  CD1 TYR    66      55.382 122.797  77.278  1.00  0.00           C  
ATOM    913  HD1 TYR    66      54.777 122.583  76.410  1.00  0.00           H  
ATOM    914  CE1 TYR    66      54.897 122.687  78.601  1.00  0.00           C  
ATOM    915  HE1 TYR    66      53.923 122.286  78.840  1.00  0.00           H  
ATOM    916  CZ  TYR    66      55.774 122.927  79.662  1.00  0.00           C  
ATOM    917  OH  TYR    66      55.332 122.726  80.921  1.00  0.00           O  
ATOM    918  HH  TYR    66      54.389 122.548  80.896  1.00  0.00           H  
ATOM    919  CE2 TYR    66      57.051 123.408  79.440  1.00  0.00           C  
ATOM    920  HE2 TYR    66      57.613 123.697  80.316  1.00  0.00           H  
ATOM    921  CD2 TYR    66      57.466 123.626  78.145  1.00  0.00           C  
ATOM    922  HD2 TYR    66      58.426 124.111  78.050  1.00  0.00           H  
ATOM    923  C   TYR    66      57.348 121.335  74.898  1.00  0.00           C  
ATOM    924  O   TYR    66      56.604 120.921  73.991  1.00  0.00           O  
ATOM    925  N   GLY    67      57.490 120.603  76.023  1.00  0.00           N  
ATOM    926  H   GLY    67      58.199 120.885  76.684  1.00  0.00           H  
ATOM    927  CA  GLY    67      56.799 119.353  76.291  1.00  0.00           C  
ATOM    928  HA2 GLY    67      56.699 119.182  77.363  1.00  0.00           H  
ATOM    929  HA3 GLY    67      55.774 119.526  75.963  1.00  0.00           H  
ATOM    930  C   GLY    67      57.374 118.204  75.470  1.00  0.00           C  
ATOM    931  O   GLY    67      58.557 118.015  75.286  1.00  0.00           O  
ATOM    932  N   THR    68      56.392 117.435  74.980  1.00  0.00           N  
ATOM    933  H   THR    68      55.460 117.779  75.161  1.00  0.00           H  
ATOM    934  CA  THR    68      56.505 116.193  74.170  1.00  0.00           C  
ATOM    935  HA  THR    68      57.519 116.074  73.789  1.00  0.00           H  
ATOM    936  CB  THR    68      56.308 114.898  75.093  1.00  0.00           C  
ATOM    937  HB  THR    68      56.212 113.953  74.558  1.00  0.00           H  
ATOM    938  CG2 THR    68      57.428 114.763  76.165  1.00  0.00           C  
ATOM    939 HG21 THR    68      58.389 114.546  75.699  1.00  0.00           H  
ATOM    940 HG22 THR    68      57.475 115.728  76.671  1.00  0.00           H  
ATOM    941 HG23 THR    68      57.192 113.883  76.762  1.00  0.00           H  
ATOM    942  OG1 THR    68      55.136 115.049  75.869  1.00  0.00           O  
ATOM    943  HG1 THR    68      54.419 114.709  75.328  1.00  0.00           H  
ATOM    944  C   THR    68      55.641 116.264  72.951  1.00  0.00           C  
ATOM    945  O   THR    68      54.595 116.863  72.909  1.00  0.00           O  
ATOM    946  N   GLN    69      56.077 115.554  71.887  1.00  0.00           N  
ATOM    947  H   GLN    69      56.987 115.121  71.939  1.00  0.00           H  
ATOM    948  CA  GLN    69      55.151 115.022  70.855  1.00  0.00           C  
ATOM    949  HA  GLN    69      54.230 115.604  70.856  1.00  0.00           H  
ATOM    950  CB  GLN    69      55.694 114.990  69.432  1.00  0.00           C  
ATOM    951  HB2 GLN    69      56.478 114.236  69.360  1.00  0.00           H  
ATOM    952  HB3 GLN    69      54.852 114.710  68.800  1.00  0.00           H  
ATOM    953  CG  GLN    69      56.454 116.256  68.932  1.00  0.00           C  
ATOM    954  HG2 GLN    69      57.187 116.537  69.688  1.00  0.00           H  
ATOM    955  HG3 GLN    69      56.913 116.056  67.964  1.00  0.00           H  
ATOM    956  CD  GLN    69      55.468 117.440  68.765  1.00  0.00           C  
ATOM    957  OE1 GLN    69      55.130 117.871  67.669  1.00  0.00           O  
ATOM    958  NE2 GLN    69      55.127 118.070  69.845  1.00  0.00           N  
ATOM    959 HE21 GLN    69      55.659 117.861  70.677  1.00  0.00           H  
ATOM    960 HE22 GLN    69      54.573 118.914  69.880  1.00  0.00           H  
ATOM    961  C   GLN    69      54.761 113.524  71.243  1.00  0.00           C  
ATOM    962  O   GLN    69      55.337 112.893  72.152  1.00  0.00           O  
ATOM    963  N   SER    70      53.724 113.095  70.580  1.00  0.00           N  
ATOM    964  H   SER    70      53.204 113.638  69.905  1.00  0.00           H  
ATOM    965  CA  SER    70      53.253 111.620  70.806  1.00  0.00           C  
ATOM    966  HA  SER    70      53.389 111.271  71.829  1.00  0.00           H  
ATOM    967  CB  SER    70      51.729 111.635  70.691  1.00  0.00           C  
ATOM    968  HB2 SER    70      51.386 112.402  71.385  1.00  0.00           H  
ATOM    969  HB3 SER    70      51.549 111.974  69.670  1.00  0.00           H  
ATOM    970  OG  SER    70      51.193 110.353  70.910  1.00  0.00           O  
ATOM    971  HG  SER    70      50.559 110.135  70.223  1.00  0.00           H  
ATOM    972  C   SER    70      54.046 110.760  69.832  1.00  0.00           C  
ATOM    973  O   SER    70      54.953 111.238  69.194  1.00  0.00           O  
ATOM    974  N   THR    71      53.770 109.477  69.846  1.00  0.00           N  
ATOM    975  H   THR    71      53.026 109.224  70.480  1.00  0.00           H  
ATOM    976  CA  THR    71      54.387 108.453  69.002  1.00  0.00           C  
ATOM    977  HA  THR    71      55.474 108.511  69.067  1.00  0.00           H  
ATOM    978  CB  THR    71      54.105 107.026  69.491  1.00  0.00           C  
ATOM    979  HB  THR    71      53.037 106.869  69.335  1.00  0.00           H  
ATOM    980  CG2 THR    71      54.854 105.852  68.941  1.00  0.00           C  
ATOM    981 HG21 THR    71      54.224 105.009  69.224  1.00  0.00           H  
ATOM    982 HG22 THR    71      54.950 105.890  67.856  1.00  0.00           H  
ATOM    983 HG23 THR    71      55.871 105.783  69.328  1.00  0.00           H  
ATOM    984  OG1 THR    71      54.207 106.982  70.871  1.00  0.00           O  
ATOM    985  HG1 THR    71      54.773 107.687  71.195  1.00  0.00           H  
ATOM    986  C   THR    71      54.002 108.546  67.524  1.00  0.00           C  
ATOM    987  O   THR    71      52.772 108.578  67.247  1.00  0.00           O  
ATOM    988  N   PRO    72      54.958 108.640  66.552  1.00  0.00           N  
ATOM    989  CD  PRO    72      56.376 108.756  66.699  1.00  0.00           C  
ATOM    990  HD2 PRO    72      56.745 107.851  67.181  1.00  0.00           H  
ATOM    991  HD3 PRO    72      56.552 109.612  67.351  1.00  0.00           H  
ATOM    992  CG  PRO    72      56.926 109.079  65.364  1.00  0.00           C  
ATOM    993  HG2 PRO    72      57.335 108.181  64.902  1.00  0.00           H  
ATOM    994  HG3 PRO    72      57.689 109.854  65.435  1.00  0.00           H  
ATOM    995  CB  PRO    72      55.755 109.593  64.524  1.00  0.00           C  
ATOM    996  HB2 PRO    72      55.869 109.299  63.481  1.00  0.00           H  
ATOM    997  HB3 PRO    72      55.636 110.676  64.546  1.00  0.00           H  
ATOM    998  CA  PRO    72      54.578 108.947  65.168  1.00  0.00           C  
ATOM    999  HA  PRO    72      53.787 109.696  65.140  1.00  0.00           H  
ATOM   1000  C   PRO    72      54.082 107.679  64.462  1.00  0.00           C  
ATOM   1001  O   PRO    72      54.870 106.798  64.032  1.00  0.00           O  
ATOM   1002  N   GLN    73      52.763 107.603  64.345  1.00  0.00           N  
ATOM   1003  H   GLN    73      52.168 108.342  64.691  1.00  0.00           H  
ATOM   1004  CA  GLN    73      52.102 106.431  63.722  1.00  0.00           C  
ATOM   1005  HA  GLN    73      52.353 105.522  64.270  1.00  0.00           H  
ATOM   1006  CB  GLN    73      50.574 106.605  63.825  1.00  0.00           C  
ATOM   1007  HB2 GLN    73      50.360 107.532  63.292  1.00  0.00           H  
ATOM   1008  HB3 GLN    73      50.187 105.745  63.278  1.00  0.00           H  
ATOM   1009  CG  GLN    73      49.945 106.708  65.241  1.00  0.00           C  
ATOM   1010  HG2 GLN    73      50.125 105.753  65.736  1.00  0.00           H  
ATOM   1011  HG3 GLN    73      50.471 107.429  65.867  1.00  0.00           H  
ATOM   1012  CD  GLN    73      48.499 107.030  65.251  1.00  0.00           C  
ATOM   1013  OE1 GLN    73      48.090 107.725  66.148  1.00  0.00           O  
ATOM   1014  NE2 GLN    73      47.696 106.564  64.330  1.00  0.00           N  
ATOM   1015 HE21 GLN    73      48.000 105.928  63.607  1.00  0.00           H  
ATOM   1016 HE22 GLN    73      46.716 106.771  64.458  1.00  0.00           H  
ATOM   1017  C   GLN    73      52.605 106.294  62.259  1.00  0.00           C  
ATOM   1018  O   GLN    73      53.029 107.280  61.664  1.00  0.00           O  
ATOM   1019  N   GLY    74      52.501 105.099  61.700  1.00  0.00           N  
ATOM   1020  H   GLY    74      52.077 104.352  62.232  1.00  0.00           H  
ATOM   1021  CA  GLY    74      52.389 104.882  60.226  1.00  0.00           C  
ATOM   1022  HA2 GLY    74      53.005 105.608  59.695  1.00  0.00           H  
ATOM   1023  HA3 GLY    74      52.784 103.889  60.012  1.00  0.00           H  
ATOM   1024  C   GLY    74      51.011 105.027  59.744  1.00  0.00           C  
ATOM   1025  O   GLY    74      50.055 104.866  60.559  1.00  0.00           O  
ATOM   1026  N   TYR    75      50.848 105.255  58.433  1.00  0.00           N  
ATOM   1027  H   TYR    75      51.634 105.260  57.799  1.00  0.00           H  
ATOM   1028  CA  TYR    75      49.537 105.657  57.915  1.00  0.00           C  
ATOM   1029  HA  TYR    75      48.767 105.304  58.600  1.00  0.00           H  
ATOM   1030  CB  TYR    75      49.356 107.151  57.754  1.00  0.00           C  
ATOM   1031  HB2 TYR    75      50.163 107.582  57.162  1.00  0.00           H  
ATOM   1032  HB3 TYR    75      48.479 107.316  57.128  1.00  0.00           H  
ATOM   1033  CG  TYR    75      49.149 107.969  59.007  1.00  0.00           C  
ATOM   1034  CD1 TYR    75      50.298 108.214  59.824  1.00  0.00           C  
ATOM   1035  HD1 TYR    75      51.216 107.729  59.528  1.00  0.00           H  
ATOM   1036  CE1 TYR    75      50.240 108.904  61.047  1.00  0.00           C  
ATOM   1037  HE1 TYR    75      51.136 108.953  61.648  1.00  0.00           H  
ATOM   1038  CZ  TYR    75      48.947 109.428  61.463  1.00  0.00           C  
ATOM   1039  OH  TYR    75      48.783 110.317  62.518  1.00  0.00           O  
ATOM   1040  HH  TYR    75      49.581 110.460  63.033  1.00  0.00           H  
ATOM   1041  CE2 TYR    75      47.744 109.169  60.674  1.00  0.00           C  
ATOM   1042  HE2 TYR    75      46.775 109.566  60.938  1.00  0.00           H  
ATOM   1043  CD2 TYR    75      47.920 108.413  59.490  1.00  0.00           C  
ATOM   1044  HD2 TYR    75      46.986 108.258  58.970  1.00  0.00           H  
ATOM   1045  C   TYR    75      49.282 104.877  56.602  1.00  0.00           C  
ATOM   1046  O   TYR    75      49.948 105.130  55.570  1.00  0.00           O  
ATOM   1047  N   GLY    76      48.239 104.020  56.592  1.00  0.00           N  
ATOM   1048  H   GLY    76      47.650 103.883  57.401  1.00  0.00           H  
ATOM   1049  CA  GLY    76      47.699 103.550  55.268  1.00  0.00           C  
ATOM   1050  HA2 GLY    76      48.568 103.278  54.669  1.00  0.00           H  
ATOM   1051  HA3 GLY    76      47.133 102.633  55.431  1.00  0.00           H  
ATOM   1052  C   GLY    76      46.932 104.587  54.442  1.00  0.00           C  
ATOM   1053  O   GLY    76      46.913 104.507  53.212  1.00  0.00           O  
ATOM   1054  N   SER    77      46.352 105.661  55.047  1.00  0.00           N  
ATOM   1055  H   SER    77      46.209 105.631  56.046  1.00  0.00           H  
ATOM   1056  CA  SER    77      45.705 106.820  54.439  1.00  0.00           C  
ATOM   1057  HA  SER    77      45.072 106.448  53.634  1.00  0.00           H  
ATOM   1058  CB  SER    77      44.905 107.636  55.496  1.00  0.00           C  
ATOM   1059  HB2 SER    77      44.702 108.617  55.068  1.00  0.00           H  
ATOM   1060  HB3 SER    77      43.993 107.075  55.702  1.00  0.00           H  
ATOM   1061  OG  SER    77      45.593 107.889  56.679  1.00  0.00           O  
ATOM   1062  HG  SER    77      46.134 108.666  56.524  1.00  0.00           H  
ATOM   1063  C   SER    77      46.820 107.637  53.761  1.00  0.00           C  
ATOM   1064  O   SER    77      47.958 107.694  54.349  1.00  0.00           O  
ATOM   1065  N   THR    78      46.642 108.260  52.582  1.00  0.00           N  
ATOM   1066  H   THR    78      47.509 108.703  52.316  1.00  0.00           H  
ATOM   1067  CA  THR    78      45.554 108.151  51.610  1.00  0.00           C  
ATOM   1068  HA  THR    78      44.879 107.313  51.786  1.00  0.00           H  
ATOM   1069  CB  THR    78      44.783 109.466  51.542  1.00  0.00           C  
ATOM   1070  HB  THR    78      45.460 110.296  51.342  1.00  0.00           H  
ATOM   1071  CG2 THR    78      43.754 109.578  50.401  1.00  0.00           C  
ATOM   1072 HG21 THR    78      43.404 108.602  50.065  1.00  0.00           H  
ATOM   1073 HG22 THR    78      42.992 110.237  50.819  1.00  0.00           H  
ATOM   1074 HG23 THR    78      44.085 110.178  49.554  1.00  0.00           H  
ATOM   1075  OG1 THR    78      44.199 109.630  52.825  1.00  0.00           O  
ATOM   1076  HG1 THR    78      44.759 110.259  53.287  1.00  0.00           H  
ATOM   1077  C   THR    78      46.162 107.805  50.234  1.00  0.00           C  
ATOM   1078  O   THR    78      47.295 108.245  49.980  1.00  0.00           O  
ATOM   1079  N   GLY    79      45.348 107.153  49.340  1.00  0.00           N  
ATOM   1080  H   GLY    79      44.503 106.657  49.588  1.00  0.00           H  
ATOM   1081  CA  GLY    79      45.823 106.803  48.006  1.00  0.00           C  
ATOM   1082  HA2 GLY    79      45.073 106.200  47.496  1.00  0.00           H  
ATOM   1083  HA3 GLY    79      45.856 107.683  47.364  1.00  0.00           H  
ATOM   1084  C   GLY    79      47.163 106.074  47.962  1.00  0.00           C  
ATOM   1085  O   GLY    79      47.672 105.458  48.914  1.00  0.00           O  
ATOM   1086  N   GLY    80      47.927 106.090  46.899  1.00  0.00           N  
ATOM   1087  H   GLY    80      48.879 105.762  46.987  1.00  0.00           H  
ATOM   1088  CA  GLY    80      47.589 106.616  45.550  1.00  0.00           C  
ATOM   1089  HA2 GLY    80      47.256 107.654  45.529  1.00  0.00           H  
ATOM   1090  HA3 GLY    80      48.477 106.421  44.950  1.00  0.00           H  
ATOM   1091  C   GLY    80      46.501 105.803  44.767  1.00  0.00           C  
ATOM   1092  O   GLY    80      46.092 104.746  45.214  1.00  0.00           O  
ATOM   1093  N   TYR    81      46.077 106.301  43.594  1.00  0.00           N  
ATOM   1094  H   TYR    81      46.545 107.169  43.376  1.00  0.00           H  
ATOM   1095  CA  TYR    81      44.908 105.948  42.765  1.00  0.00           C  
ATOM   1096  HA  TYR    81      44.458 105.002  43.064  1.00  0.00           H  
ATOM   1097  CB  TYR    81      43.861 107.026  42.936  1.00  0.00           C  
ATOM   1098  HB2 TYR    81      44.303 107.996  42.708  1.00  0.00           H  
ATOM   1099  HB3 TYR    81      43.014 106.728  42.318  1.00  0.00           H  
ATOM   1100  CG  TYR    81      43.335 106.971  44.398  1.00  0.00           C  
ATOM   1101  CD1 TYR    81      42.548 105.893  44.815  1.00  0.00           C  
ATOM   1102  HD1 TYR    81      42.388 105.065  44.140  1.00  0.00           H  
ATOM   1103  CE1 TYR    81      42.148 105.784  46.150  1.00  0.00           C  
ATOM   1104  HE1 TYR    81      41.491 105.040  46.575  1.00  0.00           H  
ATOM   1105  CZ  TYR    81      42.476 106.844  46.983  1.00  0.00           C  
ATOM   1106  OH  TYR    81      42.103 106.905  48.321  1.00  0.00           O  
ATOM   1107  HH  TYR    81      41.903 107.820  48.531  1.00  0.00           H  
ATOM   1108  CE2 TYR    81      43.207 107.975  46.581  1.00  0.00           C  
ATOM   1109  HE2 TYR    81      43.605 108.685  47.291  1.00  0.00           H  
ATOM   1110  CD2 TYR    81      43.640 107.997  45.265  1.00  0.00           C  
ATOM   1111  HD2 TYR    81      44.188 108.848  44.887  1.00  0.00           H  
ATOM   1112  C   TYR    81      45.416 105.812  41.239  1.00  0.00           C  
ATOM   1113  O   TYR    81      45.458 106.804  40.541  1.00  0.00           O  
ATOM   1114  N   GLY    82      45.569 104.628  40.725  1.00  0.00           N  
ATOM   1115  H   GLY    82      45.813 104.650  39.746  1.00  0.00           H  
ATOM   1116  CA  GLY    82      45.330 103.347  41.429  1.00  0.00           C  
ATOM   1117  HA2 GLY    82      45.804 102.551  40.855  1.00  0.00           H  
ATOM   1118  HA3 GLY    82      45.802 103.227  42.404  1.00  0.00           H  
ATOM   1119  C   GLY    82      43.865 103.006  41.727  1.00  0.00           C  
ATOM   1120  O   GLY    82      42.993 103.887  41.528  1.00  0.00           O  
ATOM   1121  N   SER    83      43.552 101.720  42.096  1.00  0.00           N  
ATOM   1122  H   SER    83      44.325 101.072  42.145  1.00  0.00           H  
ATOM   1123  CA  SER    83      42.302 101.181  42.483  1.00  0.00           C  
ATOM   1124  HA  SER    83      42.510 100.208  42.929  1.00  0.00           H  
ATOM   1125  CB  SER    83      41.709 102.155  43.516  1.00  0.00           C  
ATOM   1126  HB2 SER    83      42.561 102.343  44.170  1.00  0.00           H  
ATOM   1127  HB3 SER    83      41.228 102.980  42.990  1.00  0.00           H  
ATOM   1128  OG  SER    83      40.750 101.496  44.303  1.00  0.00           O  
ATOM   1129  HG  SER    83      39.980 101.308  43.761  1.00  0.00           H  
ATOM   1130  C   SER    83      41.290 101.012  41.323  1.00  0.00           C  
ATOM   1131  O   SER    83      41.109 101.799  40.453  1.00  0.00           O  
ATOM   1132  N   SER    84      40.554  99.922  41.298  1.00  0.00           N  
ATOM   1133  H   SER    84      39.914  99.899  40.516  1.00  0.00           H  
ATOM   1134  CA  SER    84      40.571  98.784  42.234  1.00  0.00           C  
ATOM   1135  HA  SER    84      40.463  99.091  43.274  1.00  0.00           H  
ATOM   1136  CB  SER    84      39.348  97.923  41.951  1.00  0.00           C  
ATOM   1137  HB2 SER    84      39.404  96.996  42.523  1.00  0.00           H  
ATOM   1138  HB3 SER    84      38.411  98.350  42.309  1.00  0.00           H  
ATOM   1139  OG  SER    84      39.211  97.610  40.568  1.00  0.00           O  
ATOM   1140  HG  SER    84      38.281  97.698  40.348  1.00  0.00           H  
ATOM   1141  C   SER    84      41.743  97.884  41.957  1.00  0.00           C  
ATOM   1142  O   SER    84      42.088  96.966  42.765  1.00  0.00           O  
ATOM   1143  N   GLN    85      42.375  97.793  40.725  1.00  0.00           N  
ATOM   1144  H   GLN    85      42.069  98.424  39.999  1.00  0.00           H  
ATOM   1145  CA  GLN    85      43.663  97.181  40.528  1.00  0.00           C  
ATOM   1146  HA  GLN    85      43.890  97.570  39.536  1.00  0.00           H  
ATOM   1147  CB  GLN    85      44.728  97.770  41.473  1.00  0.00           C  
ATOM   1148  HB2 GLN    85      44.319  98.697  41.875  1.00  0.00           H  
ATOM   1149  HB3 GLN    85      44.878  97.084  42.306  1.00  0.00           H  
ATOM   1150  CG  GLN    85      46.175  98.053  40.876  1.00  0.00           C  
ATOM   1151  HG2 GLN    85      46.902  98.073  41.688  1.00  0.00           H  
ATOM   1152  HG3 GLN    85      46.359  97.213  40.207  1.00  0.00           H  
ATOM   1153  CD  GLN    85      46.188  99.337  40.015  1.00  0.00           C  
ATOM   1154  OE1 GLN    85      45.175  99.908  39.602  1.00  0.00           O  
ATOM   1155  NE2 GLN    85      47.338  99.812  39.693  1.00  0.00           N  
ATOM   1156 HE21 GLN    85      47.307 100.584  39.042  1.00  0.00           H  
ATOM   1157 HE22 GLN    85      48.219  99.335  39.817  1.00  0.00           H  
ATOM   1158  C   GLN    85      43.726  95.676  40.436  1.00  0.00           C  
ATOM   1159  O   GLN    85      44.768  95.195  40.063  1.00  0.00           O  
ATOM   1160  N   SER    86      42.725  94.975  40.832  1.00  0.00           N  
ATOM   1161  H   SER    86      41.975  95.490  41.269  1.00  0.00           H  
ATOM   1162  CA  SER    86      42.761  93.502  40.952  1.00  0.00           C  
ATOM   1163  HA  SER    86      43.667  93.199  41.479  1.00  0.00           H  
ATOM   1164  CB  SER    86      41.496  93.060  41.746  1.00  0.00           C  
ATOM   1165  HB2 SER    86      40.637  93.037  41.075  1.00  0.00           H  
ATOM   1166  HB3 SER    86      41.616  92.041  42.115  1.00  0.00           H  
ATOM   1167  OG  SER    86      41.096  93.906  42.801  1.00  0.00           O  
ATOM   1168  HG  SER    86      40.278  93.456  43.024  1.00  0.00           H  
ATOM   1169  C   SER    86      42.691  92.832  39.524  1.00  0.00           C  
ATOM   1170  O   SER    86      42.919  91.606  39.488  1.00  0.00           O  
ATOM   1171  N   SER    87      42.484  93.626  38.450  1.00  0.00           N  
ATOM   1172  H   SER    87      42.372  94.613  38.630  1.00  0.00           H  
ATOM   1173  CA  SER    87      42.234  93.249  37.057  1.00  0.00           C  
ATOM   1174  HA  SER    87      42.089  94.171  36.493  1.00  0.00           H  
ATOM   1175  CB  SER    87      43.483  92.446  36.528  1.00  0.00           C  
ATOM   1176  HB2 SER    87      44.402  92.948  36.829  1.00  0.00           H  
ATOM   1177  HB3 SER    87      43.495  91.394  36.811  1.00  0.00           H  
ATOM   1178  OG  SER    87      43.511  92.544  35.146  1.00  0.00           O  
ATOM   1179  HG  SER    87      43.999  93.301  34.811  1.00  0.00           H  
ATOM   1180  C   SER    87      40.901  92.518  36.781  1.00  0.00           C  
ATOM   1181  O   SER    87      40.032  92.531  37.604  1.00  0.00           O  
ATOM   1182  N   GLN    88      40.736  91.861  35.619  1.00  0.00           N  
ATOM   1183  H   GLN    88      41.344  92.131  34.859  1.00  0.00           H  
ATOM   1184  CA  GLN    88      39.727  90.846  35.200  1.00  0.00           C  
ATOM   1185  HA  GLN    88      39.470  90.435  36.176  1.00  0.00           H  
ATOM   1186  CB  GLN    88      38.454  91.447  34.476  1.00  0.00           C  
ATOM   1187  HB2 GLN    88      38.700  91.782  33.468  1.00  0.00           H  
ATOM   1188  HB3 GLN    88      37.719  90.649  34.370  1.00  0.00           H  
ATOM   1189  CG  GLN    88      37.788  92.522  35.390  1.00  0.00           C  
ATOM   1190  HG2 GLN    88      37.733  92.285  36.452  1.00  0.00           H  
ATOM   1191  HG3 GLN    88      38.371  93.432  35.245  1.00  0.00           H  
ATOM   1192  CD  GLN    88      36.332  92.779  34.869  1.00  0.00           C  
ATOM   1193  OE1 GLN    88      35.951  92.703  33.718  1.00  0.00           O  
ATOM   1194  NE2 GLN    88      35.388  92.979  35.776  1.00  0.00           N  
ATOM   1195 HE21 GLN    88      35.500  93.022  36.779  1.00  0.00           H  
ATOM   1196 HE22 GLN    88      34.539  93.263  35.309  1.00  0.00           H  
ATOM   1197  C   GLN    88      40.378  89.795  34.303  1.00  0.00           C  
ATOM   1198  O   GLN    88      40.945  90.172  33.246  1.00  0.00           O  
ATOM   1199  N   SER    89      40.295  88.443  34.594  1.00  0.00           N  
ATOM   1200  H   SER    89      39.876  88.146  35.464  1.00  0.00           H  
ATOM   1201  CA  SER    89      40.746  87.326  33.699  1.00  0.00           C  
ATOM   1202  HA  SER    89      41.773  87.387  33.340  1.00  0.00           H  
ATOM   1203  CB  SER    89      40.619  86.004  34.510  1.00  0.00           C  
ATOM   1204  HB2 SER    89      41.003  86.221  35.507  1.00  0.00           H  
ATOM   1205  HB3 SER    89      39.583  85.683  34.611  1.00  0.00           H  
ATOM   1206  OG  SER    89      41.265  84.938  33.867  1.00  0.00           O  
ATOM   1207  HG  SER    89      42.215  85.054  33.945  1.00  0.00           H  
ATOM   1208  C   SER    89      39.766  87.268  32.459  1.00  0.00           C  
ATOM   1209  O   SER    89      38.556  87.397  32.699  1.00  0.00           O  
ATOM   1210  N   SER    90      40.293  87.110  31.292  1.00  0.00           N  
ATOM   1211  H   SER    90      41.293  86.989  31.214  1.00  0.00           H  
ATOM   1212  CA  SER    90      39.552  86.760  30.007  1.00  0.00           C  
ATOM   1213  HA  SER    90      38.489  86.609  30.197  1.00  0.00           H  
ATOM   1214  CB  SER    90      39.864  87.878  28.975  1.00  0.00           C  
ATOM   1215  HB2 SER    90      40.945  87.818  28.846  1.00  0.00           H  
ATOM   1216  HB3 SER    90      39.367  87.648  28.033  1.00  0.00           H  
ATOM   1217  OG  SER    90      39.688  89.160  29.426  1.00  0.00           O  
ATOM   1218  HG  SER    90      40.535  89.497  29.726  1.00  0.00           H  
ATOM   1219  C   SER    90      39.965  85.406  29.364  1.00  0.00           C  
ATOM   1220  O   SER    90      41.136  85.009  29.528  1.00  0.00           O  
ATOM   1221  N   TYR    91      39.033  84.715  28.646  1.00  0.00           N  
ATOM   1222  H   TYR    91      38.077  85.041  28.615  1.00  0.00           H  
ATOM   1223  CA  TYR    91      39.282  83.612  27.674  1.00  0.00           C  
ATOM   1224  HA  TYR    91      38.317  83.254  27.313  1.00  0.00           H  
ATOM   1225  CB  TYR    91      39.961  84.224  26.353  1.00  0.00           C  
ATOM   1226  HB2 TYR    91      39.361  85.083  26.053  1.00  0.00           H  
ATOM   1227  HB3 TYR    91      40.933  84.601  26.670  1.00  0.00           H  
ATOM   1228  CG  TYR    91      40.112  83.326  25.156  1.00  0.00           C  
ATOM   1229  CD1 TYR    91      41.394  83.129  24.606  1.00  0.00           C  
ATOM   1230  HD1 TYR    91      42.193  83.702  25.054  1.00  0.00           H  
ATOM   1231  CE1 TYR    91      41.539  82.030  23.689  1.00  0.00           C  
ATOM   1232  HE1 TYR    91      42.503  81.862  23.231  1.00  0.00           H  
ATOM   1233  CZ  TYR    91      40.434  81.271  23.219  1.00  0.00           C  
ATOM   1234  OH  TYR    91      40.666  80.157  22.423  1.00  0.00           O  
ATOM   1235  HH  TYR    91      41.499  80.235  21.952  1.00  0.00           H  
ATOM   1236  CE2 TYR    91      39.166  81.646  23.676  1.00  0.00           C  
ATOM   1237  HE2 TYR    91      38.414  80.953  23.330  1.00  0.00           H  
ATOM   1238  CD2 TYR    91      38.986  82.651  24.599  1.00  0.00           C  
ATOM   1239  HD2 TYR    91      37.983  82.886  24.925  1.00  0.00           H  
ATOM   1240  C   TYR    91      39.968  82.422  28.270  1.00  0.00           C  
ATOM   1241  O   TYR    91      41.145  82.175  28.274  1.00  0.00           O  
ATOM   1242  N   GLY    92      39.249  81.672  29.115  1.00  0.00           N  
ATOM   1243  H   GLY    92      39.794  80.995  29.628  1.00  0.00           H  
ATOM   1244  CA  GLY    92      37.884  81.738  29.451  1.00  0.00           C  
ATOM   1245  HA2 GLY    92      37.715  82.692  29.951  1.00  0.00           H  
ATOM   1246  HA3 GLY    92      37.196  81.812  28.609  1.00  0.00           H  
ATOM   1247  C   GLY    92      37.495  80.545  30.411  1.00  0.00           C  
ATOM   1248  O   GLY    92      38.168  80.315  31.376  1.00  0.00           O  
ATOM   1249  N   GLN    93      36.419  79.795  30.182  1.00  0.00           N  
ATOM   1250  H   GLN    93      35.895  80.083  29.368  1.00  0.00           H  
ATOM   1251  CA  GLN    93      35.925  78.775  31.073  1.00  0.00           C  
ATOM   1252  HA  GLN    93      35.799  79.335  32.000  1.00  0.00           H  
ATOM   1253  CB  GLN    93      34.623  78.301  30.499  1.00  0.00           C  
ATOM   1254  HB2 GLN    93      34.231  77.577  31.215  1.00  0.00           H  
ATOM   1255  HB3 GLN    93      34.041  79.221  30.553  1.00  0.00           H  
ATOM   1256  CG  GLN    93      34.581  77.701  29.088  1.00  0.00           C  
ATOM   1257  HG2 GLN    93      35.175  78.384  28.481  1.00  0.00           H  
ATOM   1258  HG3 GLN    93      34.957  76.679  29.132  1.00  0.00           H  
ATOM   1259  CD  GLN    93      33.242  77.670  28.431  1.00  0.00           C  
ATOM   1260  OE1 GLN    93      32.272  78.122  29.026  1.00  0.00           O  
ATOM   1261  NE2 GLN    93      33.049  77.257  27.229  1.00  0.00           N  
ATOM   1262 HE21 GLN    93      32.086  77.108  26.963  1.00  0.00           H  
ATOM   1263 HE22 GLN    93      33.825  76.990  26.641  1.00  0.00           H  
ATOM   1264  C   GLN    93      36.931  77.682  31.279  1.00  0.00           C  
ATOM   1265  O   GLN    93      37.509  77.059  30.388  1.00  0.00           O  
ATOM   1266  N   GLN    94      37.160  77.430  32.574  1.00  0.00           N  
ATOM   1267  H   GLN    94      36.654  78.081  33.157  1.00  0.00           H  
ATOM   1268  CA  GLN    94      37.628  76.111  33.086  1.00  0.00           C  
ATOM   1269  HA  GLN    94      38.668  75.916  32.823  1.00  0.00           H  
ATOM   1270  CB  GLN    94      37.620  76.025  34.661  1.00  0.00           C  
ATOM   1271  HB2 GLN    94      38.278  75.202  34.941  1.00  0.00           H  
ATOM   1272  HB3 GLN    94      38.078  76.954  34.999  1.00  0.00           H  
ATOM   1273  CG  GLN    94      36.343  75.993  35.513  1.00  0.00           C  
ATOM   1274  HG2 GLN    94      35.776  75.117  35.199  1.00  0.00           H  
ATOM   1275  HG3 GLN    94      36.710  75.892  36.535  1.00  0.00           H  
ATOM   1276  CD  GLN    94      35.460  77.216  35.303  1.00  0.00           C  
ATOM   1277  OE1 GLN    94      35.824  78.365  35.093  1.00  0.00           O  
ATOM   1278  NE2 GLN    94      34.193  77.014  35.071  1.00  0.00           N  
ATOM   1279 HE21 GLN    94      33.818  76.076  35.109  1.00  0.00           H  
ATOM   1280 HE22 GLN    94      33.528  77.717  34.782  1.00  0.00           H  
ATOM   1281  C   GLN    94      36.733  75.041  32.442  1.00  0.00           C  
ATOM   1282  O   GLN    94      35.576  75.270  32.104  1.00  0.00           O  
ATOM   1283  N   SER    95      37.431  73.993  32.107  1.00  0.00           N  
ATOM   1284  H   SER    95      38.405  74.012  32.375  1.00  0.00           H  
ATOM   1285  CA  SER    95      36.775  72.697  31.824  1.00  0.00           C  
ATOM   1286  HA  SER    95      36.172  72.803  30.922  1.00  0.00           H  
ATOM   1287  CB  SER    95      37.774  71.594  31.519  1.00  0.00           C  
ATOM   1288  HB2 SER    95      37.204  70.721  31.203  1.00  0.00           H  
ATOM   1289  HB3 SER    95      38.492  71.885  30.752  1.00  0.00           H  
ATOM   1290  OG  SER    95      38.375  71.145  32.681  1.00  0.00           O  
ATOM   1291  HG  SER    95      38.846  71.902  33.037  1.00  0.00           H  
ATOM   1292  C   SER    95      35.777  72.214  32.933  1.00  0.00           C  
ATOM   1293  O   SER    95      35.930  72.495  34.131  1.00  0.00           O  
ATOM   1294  N   SER    96      34.778  71.394  32.502  1.00  0.00           N  
ATOM   1295  H   SER    96      34.779  70.993  31.576  1.00  0.00           H  
ATOM   1296  CA  SER    96      33.561  71.052  33.335  1.00  0.00           C  
ATOM   1297  HA  SER    96      33.174  71.989  33.736  1.00  0.00           H  
ATOM   1298  CB  SER    96      32.468  70.337  32.516  1.00  0.00           C  
ATOM   1299  HB2 SER    96      32.835  69.391  32.118  1.00  0.00           H  
ATOM   1300  HB3 SER    96      31.580  70.112  33.106  1.00  0.00           H  
ATOM   1301  OG  SER    96      32.015  71.125  31.437  1.00  0.00           O  
ATOM   1302  HG  SER    96      32.528  71.042  30.630  1.00  0.00           H  
ATOM   1303  C   SER    96      34.041  70.232  34.517  1.00  0.00           C  
ATOM   1304  O   SER    96      34.734  69.249  34.345  1.00  0.00           O  
ATOM   1305  N   TYR    97      33.551  70.352  35.687  1.00  0.00           N  
ATOM   1306  H   TYR    97      34.040  69.821  36.393  1.00  0.00           H  
ATOM   1307  CA  TYR    97      32.397  71.093  36.194  1.00  0.00           C  
ATOM   1308  HA  TYR    97      32.142  70.624  37.144  1.00  0.00           H  
ATOM   1309  CB  TYR    97      32.740  72.508  36.631  1.00  0.00           C  
ATOM   1310  HB2 TYR    97      33.268  73.015  35.823  1.00  0.00           H  
ATOM   1311  HB3 TYR    97      31.842  73.068  36.891  1.00  0.00           H  
ATOM   1312  CG  TYR    97      33.670  72.696  37.828  1.00  0.00           C  
ATOM   1313  CD1 TYR    97      33.056  72.949  39.079  1.00  0.00           C  
ATOM   1314  HD1 TYR    97      31.979  73.019  39.100  1.00  0.00           H  
ATOM   1315  CE1 TYR    97      33.843  73.400  40.181  1.00  0.00           C  
ATOM   1316  HE1 TYR    97      33.455  73.663  41.154  1.00  0.00           H  
ATOM   1317  CZ  TYR    97      35.223  73.257  40.047  1.00  0.00           C  
ATOM   1318  OH  TYR    97      35.948  73.430  41.170  1.00  0.00           O  
ATOM   1319  HH  TYR    97      35.455  73.229  41.969  1.00  0.00           H  
ATOM   1320  CE2 TYR    97      35.860  72.857  38.868  1.00  0.00           C  
ATOM   1321  HE2 TYR    97      36.892  72.550  38.956  1.00  0.00           H  
ATOM   1322  CD2 TYR    97      35.068  72.677  37.715  1.00  0.00           C  
ATOM   1323  HD2 TYR    97      35.502  72.380  36.771  1.00  0.00           H  
ATOM   1324  C   TYR    97      31.169  70.996  35.369  1.00  0.00           C  
ATOM   1325  O   TYR    97      30.796  71.951  34.688  1.00  0.00           O  
ATOM   1326  N   PRO    98      30.516  69.800  35.273  1.00  0.00           N  
ATOM   1327  CD  PRO    98      29.264  69.704  34.612  1.00  0.00           C  
ATOM   1328  HD2 PRO    98      29.425  69.750  33.535  1.00  0.00           H  
ATOM   1329  HD3 PRO    98      28.515  70.323  35.105  1.00  0.00           H  
ATOM   1330  CG  PRO    98      28.717  68.348  34.903  1.00  0.00           C  
ATOM   1331  HG2 PRO    98      28.962  67.664  34.090  1.00  0.00           H  
ATOM   1332  HG3 PRO    98      27.632  68.376  35.002  1.00  0.00           H  
ATOM   1333  CB  PRO    98      29.361  67.912  36.173  1.00  0.00           C  
ATOM   1334  HB2 PRO    98      29.339  66.841  36.374  1.00  0.00           H  
ATOM   1335  HB3 PRO    98      28.837  68.276  37.057  1.00  0.00           H  
ATOM   1336  CA  PRO    98      30.719  68.617  36.102  1.00  0.00           C  
ATOM   1337  HA  PRO    98      31.024  68.876  37.116  1.00  0.00           H  
ATOM   1338  C   PRO    98      31.716  67.617  35.538  1.00  0.00           C  
ATOM   1339  O   PRO    98      31.928  67.618  34.327  1.00  0.00           O  
ATOM   1340  N   GLY    99      32.337  66.802  36.435  1.00  0.00           N  
ATOM   1341  H   GLY    99      32.069  66.843  37.408  1.00  0.00           H  
ATOM   1342  CA  GLY    99      33.276  65.848  36.042  1.00  0.00           C  
ATOM   1343  HA2 GLY    99      34.204  66.322  35.723  1.00  0.00           H  
ATOM   1344  HA3 GLY    99      33.555  65.296  36.940  1.00  0.00           H  
ATOM   1345  C   GLY    99      32.886  64.841  35.007  1.00  0.00           C  
ATOM   1346  O   GLY    99      31.710  64.407  34.937  1.00  0.00           O  
ATOM   1347  N   TYR   100      33.867  64.447  34.180  1.00  0.00           N  
ATOM   1348  H   TYR   100      34.749  64.937  34.193  1.00  0.00           H  
ATOM   1349  CA  TYR   100      33.736  63.367  33.159  1.00  0.00           C  
ATOM   1350  HA  TYR   100      32.751  63.541  32.726  1.00  0.00           H  
ATOM   1351  CB  TYR   100      34.719  63.596  31.955  1.00  0.00           C  
ATOM   1352  HB2 TYR   100      35.757  63.522  32.277  1.00  0.00           H  
ATOM   1353  HB3 TYR   100      34.594  62.709  31.333  1.00  0.00           H  
ATOM   1354  CG  TYR   100      34.538  64.681  30.937  1.00  0.00           C  
ATOM   1355  CD1 TYR   100      33.763  64.521  29.711  1.00  0.00           C  
ATOM   1356  HD1 TYR   100      33.362  63.547  29.471  1.00  0.00           H  
ATOM   1357  CE1 TYR   100      33.551  65.597  28.891  1.00  0.00           C  
ATOM   1358  HE1 TYR   100      33.001  65.548  27.963  1.00  0.00           H  
ATOM   1359  CZ  TYR   100      34.158  66.847  29.159  1.00  0.00           C  
ATOM   1360  OH  TYR   100      34.108  67.912  28.297  1.00  0.00           O  
ATOM   1361  HH  TYR   100      33.720  67.757  27.432  1.00  0.00           H  
ATOM   1362  CE2 TYR   100      34.892  67.020  30.390  1.00  0.00           C  
ATOM   1363  HE2 TYR   100      35.319  67.992  30.587  1.00  0.00           H  
ATOM   1364  CD2 TYR   100      35.024  65.985  31.258  1.00  0.00           C  
ATOM   1365  HD2 TYR   100      35.756  66.055  32.049  1.00  0.00           H  
ATOM   1366  C   TYR   100      33.768  61.948  33.817  1.00  0.00           C  
ATOM   1367  O   TYR   100      34.582  61.677  34.676  1.00  0.00           O  
ATOM   1368  N   GLY   101      32.853  61.072  33.420  1.00  0.00           N  
ATOM   1369  H   GLY   101      32.207  61.417  32.725  1.00  0.00           H  
ATOM   1370  CA  GLY   101      32.774  59.670  33.713  1.00  0.00           C  
ATOM   1371  HA2 GLY   101      32.206  59.187  32.918  1.00  0.00           H  
ATOM   1372  HA3 GLY   101      33.759  59.204  33.707  1.00  0.00           H  
ATOM   1373  C   GLY   101      32.077  59.471  35.100  1.00  0.00           C  
ATOM   1374  O   GLY   101      32.651  59.849  36.114  1.00  0.00           O  
ATOM   1375  N   GLN   102      30.928  58.816  35.091  1.00  0.00           N  
ATOM   1376  H   GLN   102      30.487  58.783  34.184  1.00  0.00           H  
ATOM   1377  CA  GLN   102      30.136  58.271  36.233  1.00  0.00           C  
ATOM   1378  HA  GLN   102      29.690  59.074  36.819  1.00  0.00           H  
ATOM   1379  CB  GLN   102      28.934  57.482  35.702  1.00  0.00           C  
ATOM   1380  HB2 GLN   102      28.345  58.081  35.006  1.00  0.00           H  
ATOM   1381  HB3 GLN   102      29.320  56.637  35.132  1.00  0.00           H  
ATOM   1382  CG  GLN   102      28.063  56.783  36.654  1.00  0.00           C  
ATOM   1383  HG2 GLN   102      28.665  56.135  37.291  1.00  0.00           H  
ATOM   1384  HG3 GLN   102      27.559  57.509  37.292  1.00  0.00           H  
ATOM   1385  CD  GLN   102      27.000  55.868  35.989  1.00  0.00           C  
ATOM   1386  OE1 GLN   102      26.582  55.969  34.842  1.00  0.00           O  
ATOM   1387  NE2 GLN   102      26.576  54.839  36.698  1.00  0.00           N  
ATOM   1388 HE21 GLN   102      26.922  54.736  37.642  1.00  0.00           H  
ATOM   1389 HE22 GLN   102      25.950  54.195  36.237  1.00  0.00           H  
ATOM   1390  C   GLN   102      30.948  57.507  37.334  1.00  0.00           C  
ATOM   1391  O   GLN   102      30.766  57.768  38.492  1.00  0.00           O  
ATOM   1392  N   GLN   103      31.845  56.618  36.894  1.00  0.00           N  
ATOM   1393  H   GLN   103      31.913  56.455  35.900  1.00  0.00           H  
ATOM   1394  CA  GLN   103      32.570  55.644  37.698  1.00  0.00           C  
ATOM   1395  HA  GLN   103      33.020  54.955  36.983  1.00  0.00           H  
ATOM   1396  CB  GLN   103      33.698  56.339  38.459  1.00  0.00           C  
ATOM   1397  HB2 GLN   103      33.237  57.045  39.151  1.00  0.00           H  
ATOM   1398  HB3 GLN   103      34.290  55.530  38.887  1.00  0.00           H  
ATOM   1399  CG  GLN   103      34.807  57.001  37.523  1.00  0.00           C  
ATOM   1400  HG2 GLN   103      34.454  57.975  37.185  1.00  0.00           H  
ATOM   1401  HG3 GLN   103      35.738  57.103  38.082  1.00  0.00           H  
ATOM   1402  CD  GLN   103      35.227  56.075  36.394  1.00  0.00           C  
ATOM   1403  OE1 GLN   103      35.213  54.876  36.577  1.00  0.00           O  
ATOM   1404  NE2 GLN   103      35.423  56.531  35.243  1.00  0.00           N  
ATOM   1405 HE21 GLN   103      35.670  55.845  34.545  1.00  0.00           H  
ATOM   1406 HE22 GLN   103      35.231  57.485  34.972  1.00  0.00           H  
ATOM   1407  C   GLN   103      31.618  54.786  38.587  1.00  0.00           C  
ATOM   1408  O   GLN   103      31.707  54.764  39.803  1.00  0.00           O  
ATOM   1409  N   PRO   104      30.711  53.982  37.994  1.00  0.00           N  
ATOM   1410  CD  PRO   104      30.535  53.863  36.539  1.00  0.00           C  
ATOM   1411  HD2 PRO   104      31.439  53.851  35.930  1.00  0.00           H  
ATOM   1412  HD3 PRO   104      29.906  54.688  36.207  1.00  0.00           H  
ATOM   1413  CG  PRO   104      29.910  52.492  36.341  1.00  0.00           C  
ATOM   1414  HG2 PRO   104      30.754  51.804  36.283  1.00  0.00           H  
ATOM   1415  HG3 PRO   104      29.272  52.424  35.460  1.00  0.00           H  
ATOM   1416  CB  PRO   104      29.207  52.133  37.574  1.00  0.00           C  
ATOM   1417  HB2 PRO   104      29.258  51.053  37.711  1.00  0.00           H  
ATOM   1418  HB3 PRO   104      28.181  52.481  37.458  1.00  0.00           H  
ATOM   1419  CA  PRO   104      29.966  52.889  38.691  1.00  0.00           C  
ATOM   1420  HA  PRO   104      29.336  53.334  39.462  1.00  0.00           H  
ATOM   1421  C   PRO   104      30.878  51.856  39.421  1.00  0.00           C  
ATOM   1422  O   PRO   104      31.883  51.502  38.839  1.00  0.00           O  
ATOM   1423  N   ALA   105      30.584  51.443  40.618  1.00  0.00           N  
ATOM   1424  H   ALA   105      29.740  51.849  40.996  1.00  0.00           H  
ATOM   1425  CA  ALA   105      31.231  50.405  41.449  1.00  0.00           C  
ATOM   1426  HA  ALA   105      32.289  50.656  41.533  1.00  0.00           H  
ATOM   1427  CB  ALA   105      30.512  50.329  42.806  1.00  0.00           C  
ATOM   1428  HB1 ALA   105      29.440  50.247  42.629  1.00  0.00           H  
ATOM   1429  HB2 ALA   105      30.867  49.419  43.289  1.00  0.00           H  
ATOM   1430  HB3 ALA   105      30.655  51.129  43.533  1.00  0.00           H  
ATOM   1431  C   ALA   105      31.063  49.085  40.718  1.00  0.00           C  
ATOM   1432  O   ALA   105      29.874  48.745  40.457  1.00  0.00           O  
ATOM   1433  N   PRO   106      32.221  48.465  40.350  1.00  0.00           N  
ATOM   1434  CD  PRO   106      33.510  48.694  40.912  1.00  0.00           C  
ATOM   1435  HD2 PRO   106      33.469  48.716  42.001  1.00  0.00           H  
ATOM   1436  HD3 PRO   106      33.874  49.680  40.623  1.00  0.00           H  
ATOM   1437  CG  PRO   106      34.489  47.638  40.410  1.00  0.00           C  
ATOM   1438  HG2 PRO   106      34.631  46.835  41.134  1.00  0.00           H  
ATOM   1439  HG3 PRO   106      35.434  48.049  40.056  1.00  0.00           H  
ATOM   1440  CB  PRO   106      33.790  47.142  39.149  1.00  0.00           C  
ATOM   1441  HB2 PRO   106      33.926  46.077  38.960  1.00  0.00           H  
ATOM   1442  HB3 PRO   106      34.149  47.610  38.233  1.00  0.00           H  
ATOM   1443  CA  PRO   106      32.269  47.473  39.328  1.00  0.00           C  
ATOM   1444  HA  PRO   106      31.866  47.830  38.380  1.00  0.00           H  
ATOM   1445  C   PRO   106      31.551  46.212  39.810  1.00  0.00           C  
ATOM   1446  O   PRO   106      31.375  46.025  41.012  1.00  0.00           O  
ATOM   1447  N   SER   107      31.169  45.299  38.875  1.00  0.00           N  
ATOM   1448  H   SER   107      31.350  45.510  37.904  1.00  0.00           H  
ATOM   1449  CA  SER   107      30.779  43.928  39.142  1.00  0.00           C  
ATOM   1450  HA  SER   107      29.850  43.904  39.711  1.00  0.00           H  
ATOM   1451  CB  SER   107      30.582  43.128  37.813  1.00  0.00           C  
ATOM   1452  HB2 SER   107      29.755  43.573  37.260  1.00  0.00           H  
ATOM   1453  HB3 SER   107      31.491  43.321  37.243  1.00  0.00           H  
ATOM   1454  OG  SER   107      30.363  41.737  37.825  1.00  0.00           O  
ATOM   1455  HG  SER   107      29.444  41.573  38.052  1.00  0.00           H  
ATOM   1456  C   SER   107      31.769  43.060  39.934  1.00  0.00           C  
ATOM   1457  O   SER   107      33.007  43.070  39.758  1.00  0.00           O  
ATOM   1458  N   SER   108      31.205  42.272  40.867  1.00  0.00           N  
ATOM   1459  H   SER   108      30.204  42.352  40.978  1.00  0.00           H  
ATOM   1460  CA  SER   108      31.814  41.234  41.707  1.00  0.00           C  
ATOM   1461  HA  SER   108      32.890  41.124  41.564  1.00  0.00           H  
ATOM   1462  CB  SER   108      31.719  41.760  43.160  1.00  0.00           C  
ATOM   1463  HB2 SER   108      32.065  41.046  43.909  1.00  0.00           H  
ATOM   1464  HB3 SER   108      32.195  42.711  43.401  1.00  0.00           H  
ATOM   1465  OG  SER   108      30.365  41.892  43.512  1.00  0.00           O  
ATOM   1466  HG  SER   108      30.382  41.971  44.469  1.00  0.00           H  
ATOM   1467  C   SER   108      31.209  39.817  41.532  1.00  0.00           C  
ATOM   1468  O   SER   108      31.429  38.934  42.427  1.00  0.00           O  
ATOM   1469  N   THR   109      30.533  39.493  40.399  1.00  0.00           N  
ATOM   1470  H   THR   109      30.350  40.223  39.726  1.00  0.00           H  
ATOM   1471  CA  THR   109      30.132  38.094  40.028  1.00  0.00           C  
ATOM   1472  HA  THR   109      30.710  37.425  40.666  1.00  0.00           H  
ATOM   1473  CB  THR   109      28.626  37.799  40.342  1.00  0.00           C  
ATOM   1474  HB  THR   109      27.940  38.547  39.945  1.00  0.00           H  
ATOM   1475  CG2 THR   109      28.299  36.392  39.973  1.00  0.00           C  
ATOM   1476 HG21 THR   109      27.233  36.162  39.984  1.00  0.00           H  
ATOM   1477 HG22 THR   109      28.678  36.243  38.962  1.00  0.00           H  
ATOM   1478 HG23 THR   109      28.682  35.764  40.777  1.00  0.00           H  
ATOM   1479  OG1 THR   109      28.486  37.783  41.705  1.00  0.00           O  
ATOM   1480  HG1 THR   109      27.566  37.550  41.848  1.00  0.00           H  
ATOM   1481  C   THR   109      30.573  37.794  38.582  1.00  0.00           C  
ATOM   1482  O   THR   109      29.883  38.159  37.628  1.00  0.00           O  
ATOM   1483  N   SER   110      31.643  37.080  38.296  1.00  0.00           N  
ATOM   1484  H   SER   110      32.238  36.777  39.054  1.00  0.00           H  
ATOM   1485  CA  SER   110      31.803  36.285  36.992  1.00  0.00           C  
ATOM   1486  HA  SER   110      31.735  37.016  36.186  1.00  0.00           H  
ATOM   1487  CB  SER   110      33.251  35.850  36.932  1.00  0.00           C  
ATOM   1488  HB2 SER   110      33.578  35.691  35.904  1.00  0.00           H  
ATOM   1489  HB3 SER   110      33.862  36.662  37.325  1.00  0.00           H  
ATOM   1490  OG  SER   110      33.505  34.681  37.660  1.00  0.00           O  
ATOM   1491  HG  SER   110      33.491  34.834  38.607  1.00  0.00           H  
ATOM   1492  C   SER   110      30.766  35.091  36.731  1.00  0.00           C  
ATOM   1493  O   SER   110      30.061  34.676  37.647  1.00  0.00           O  
ATOM   1494  N   GLY   111      30.624  34.785  35.439  1.00  0.00           N  
ATOM   1495  H   GLY   111      31.254  35.178  34.754  1.00  0.00           H  
ATOM   1496  CA  GLY   111      29.721  33.772  34.959  1.00  0.00           C  
ATOM   1497  HA2 GLY   111      28.673  34.010  35.144  1.00  0.00           H  
ATOM   1498  HA3 GLY   111      29.880  33.712  33.883  1.00  0.00           H  
ATOM   1499  C   GLY   111      29.868  32.385  35.528  1.00  0.00           C  
ATOM   1500  O   GLY   111      30.890  32.011  36.091  1.00  0.00           O  
ATOM   1501  N   SER   112      28.967  31.552  35.399  1.00  0.00           N  
ATOM   1502  H   SER   112      29.206  30.646  35.776  1.00  0.00           H  
ATOM   1503  CA  SER   112      27.737  31.488  34.536  1.00  0.00           C  
ATOM   1504  HA  SER   112      27.666  30.401  34.493  1.00  0.00           H  
ATOM   1505  CB  SER   112      26.534  32.135  35.168  1.00  0.00           C  
ATOM   1506  HB2 SER   112      26.517  31.779  36.199  1.00  0.00           H  
ATOM   1507  HB3 SER   112      26.628  33.219  35.114  1.00  0.00           H  
ATOM   1508  OG  SER   112      25.364  31.680  34.496  1.00  0.00           O  
ATOM   1509  HG  SER   112      24.641  31.989  35.046  1.00  0.00           H  
ATOM   1510  C   SER   112      28.057  31.991  33.123  1.00  0.00           C  
ATOM   1511  O   SER   112      27.740  33.152  32.736  1.00  0.00           O  
ATOM   1512  N   TYR   113      28.823  31.281  32.330  1.00  0.00           N  
ATOM   1513  H   TYR   113      29.175  31.724  31.494  1.00  0.00           H  
ATOM   1514  CA  TYR   113      29.420  29.955  32.661  1.00  0.00           C  
ATOM   1515  HA  TYR   113      29.521  29.800  33.735  1.00  0.00           H  
ATOM   1516  CB  TYR   113      28.424  28.806  32.189  1.00  0.00           C  
ATOM   1517  HB2 TYR   113      28.473  27.852  32.713  1.00  0.00           H  
ATOM   1518  HB3 TYR   113      27.430  29.215  32.371  1.00  0.00           H  
ATOM   1519  CG  TYR   113      28.517  28.571  30.673  1.00  0.00           C  
ATOM   1520  CD1 TYR   113      27.931  29.501  29.793  1.00  0.00           C  
ATOM   1521  HD1 TYR   113      27.353  30.349  30.129  1.00  0.00           H  
ATOM   1522  CE1 TYR   113      28.016  29.388  28.389  1.00  0.00           C  
ATOM   1523  HE1 TYR   113      27.458  30.048  27.741  1.00  0.00           H  
ATOM   1524  CZ  TYR   113      28.902  28.359  27.900  1.00  0.00           C  
ATOM   1525  OH  TYR   113      29.030  27.990  26.538  1.00  0.00           O  
ATOM   1526  HH  TYR   113      28.194  27.877  26.079  1.00  0.00           H  
ATOM   1527  CE2 TYR   113      29.497  27.435  28.775  1.00  0.00           C  
ATOM   1528  HE2 TYR   113      30.172  26.693  28.376  1.00  0.00           H  
ATOM   1529  CD2 TYR   113      29.312  27.540  30.173  1.00  0.00           C  
ATOM   1530  HD2 TYR   113      29.963  26.985  30.833  1.00  0.00           H  
ATOM   1531  C   TYR   113      30.743  29.786  31.983  1.00  0.00           C  
ATOM   1532  O   TYR   113      31.062  30.329  30.919  1.00  0.00           O  
ATOM   1533  N   GLY   114      31.818  29.180  32.634  1.00  0.00           N  
ATOM   1534  H   GLY   114      31.631  28.973  33.605  1.00  0.00           H  
ATOM   1535  CA  GLY   114      33.227  29.284  32.097  1.00  0.00           C  
ATOM   1536  HA2 GLY   114      33.952  28.658  32.616  1.00  0.00           H  
ATOM   1537  HA3 GLY   114      33.279  28.756  31.145  1.00  0.00           H  
ATOM   1538  C   GLY   114      33.637  30.782  32.141  1.00  0.00           C  
ATOM   1539  O   GLY   114      33.099  31.552  32.885  1.00  0.00           O  
ATOM   1540  N   SER   115      34.556  31.162  31.315  1.00  0.00           N  
ATOM   1541  H   SER   115      34.604  32.151  31.114  1.00  0.00           H  
ATOM   1542  CA  SER   115      35.401  30.286  30.349  1.00  0.00           C  
ATOM   1543  HA  SER   115      35.423  29.209  30.516  1.00  0.00           H  
ATOM   1544  CB  SER   115      35.222  30.594  28.923  1.00  0.00           C  
ATOM   1545  HB2 SER   115      35.628  31.563  28.630  1.00  0.00           H  
ATOM   1546  HB3 SER   115      35.657  29.742  28.401  1.00  0.00           H  
ATOM   1547  OG  SER   115      33.817  30.543  28.641  1.00  0.00           O  
ATOM   1548  HG  SER   115      33.741  30.774  27.713  1.00  0.00           H  
ATOM   1549  C   SER   115      36.875  30.537  30.714  1.00  0.00           C  
ATOM   1550  O   SER   115      37.787  30.294  29.967  1.00  0.00           O  
ATOM   1551  N   SER   116      37.170  31.146  31.868  1.00  0.00           N  
ATOM   1552  H   SER   116      36.399  31.259  32.512  1.00  0.00           H  
ATOM   1553  CA  SER   116      38.503  31.463  32.415  1.00  0.00           C  
ATOM   1554  HA  SER   116      39.062  31.855  31.565  1.00  0.00           H  
ATOM   1555  CB  SER   116      38.640  32.549  33.470  1.00  0.00           C  
ATOM   1556  HB2 SER   116      39.713  32.708  33.585  1.00  0.00           H  
ATOM   1557  HB3 SER   116      38.186  33.457  33.073  1.00  0.00           H  
ATOM   1558  OG  SER   116      38.115  31.967  34.650  1.00  0.00           O  
ATOM   1559  HG  SER   116      37.606  32.680  35.042  1.00  0.00           H  
ATOM   1560  C   SER   116      39.279  30.265  32.910  1.00  0.00           C  
ATOM   1561  O   SER   116      40.528  30.266  32.882  1.00  0.00           O  
ATOM   1562  N   SER   117      38.655  29.212  33.359  1.00  0.00           N  
ATOM   1563  H   SER   117      37.655  29.353  33.370  1.00  0.00           H  
ATOM   1564  CA  SER   117      39.284  28.069  34.031  1.00  0.00           C  
ATOM   1565  HA  SER   117      40.140  28.423  34.605  1.00  0.00           H  
ATOM   1566  CB  SER   117      38.151  27.479  34.931  1.00  0.00           C  
ATOM   1567  HB2 SER   117      37.635  28.329  35.379  1.00  0.00           H  
ATOM   1568  HB3 SER   117      37.412  26.820  34.476  1.00  0.00           H  
ATOM   1569  OG  SER   117      38.776  26.754  35.925  1.00  0.00           O  
ATOM   1570  HG  SER   117      39.297  27.425  36.373  1.00  0.00           H  
ATOM   1571  C   SER   117      39.926  27.082  33.086  1.00  0.00           C  
ATOM   1572  O   SER   117      39.571  27.107  31.936  1.00  0.00           O  
ATOM   1573  N   GLN   118      40.729  26.174  33.688  1.00  0.00           N  
ATOM   1574  H   GLN   118      40.809  26.276  34.689  1.00  0.00           H  
ATOM   1575  CA  GLN   118      41.486  25.071  33.066  1.00  0.00           C  
ATOM   1576  HA  GLN   118      41.887  24.419  33.842  1.00  0.00           H  
ATOM   1577  CB  GLN   118      40.595  24.047  32.275  1.00  0.00           C  
ATOM   1578  HB2 GLN   118      40.191  24.560  31.402  1.00  0.00           H  
ATOM   1579  HB3 GLN   118      41.232  23.261  31.868  1.00  0.00           H  
ATOM   1580  CG  GLN   118      39.468  23.443  33.153  1.00  0.00           C  
ATOM   1581  HG2 GLN   118      38.910  24.212  33.686  1.00  0.00           H  
ATOM   1582  HG3 GLN   118      38.702  22.875  32.624  1.00  0.00           H  
ATOM   1583  CD  GLN   118      40.143  22.579  34.177  1.00  0.00           C  
ATOM   1584  OE1 GLN   118      40.728  21.556  33.937  1.00  0.00           O  
ATOM   1585  NE2 GLN   118      39.929  22.849  35.506  1.00  0.00           N  
ATOM   1586 HE21 GLN   118      39.504  23.704  35.834  1.00  0.00           H  
ATOM   1587 HE22 GLN   118      40.355  22.206  36.158  1.00  0.00           H  
ATOM   1588  C   GLN   118      42.625  25.623  32.119  1.00  0.00           C  
ATOM   1589  O   GLN   118      42.398  26.489  31.239  1.00  0.00           O  
ATOM   1590  N   SER   119      43.836  25.005  32.180  1.00  0.00           N  
ATOM   1591  H   SER   119      44.526  25.289  31.500  1.00  0.00           H  
ATOM   1592  CA  SER   119      44.429  24.125  33.248  1.00  0.00           C  
ATOM   1593  HA  SER   119      43.906  23.169  33.220  1.00  0.00           H  
ATOM   1594  CB  SER   119      45.901  23.795  32.982  1.00  0.00           C  
ATOM   1595  HB2 SER   119      46.021  23.471  31.948  1.00  0.00           H  
ATOM   1596  HB3 SER   119      46.515  24.685  33.119  1.00  0.00           H  
ATOM   1597  OG  SER   119      46.277  22.871  33.947  1.00  0.00           O  
ATOM   1598  HG  SER   119      46.791  22.178  33.526  1.00  0.00           H  
ATOM   1599  C   SER   119      44.303  24.812  34.600  1.00  0.00           C  
ATOM   1600  O   SER   119      44.496  26.048  34.688  1.00  0.00           O  
ATOM   1601  N   SER   120      43.939  24.085  35.651  1.00  0.00           N  
ATOM   1602  H   SER   120      43.774  23.109  35.450  1.00  0.00           H  
ATOM   1603  CA  SER   120      43.706  24.461  37.084  1.00  0.00           C  
ATOM   1604  HA  SER   120      43.696  23.525  37.642  1.00  0.00           H  
ATOM   1605  CB  SER   120      44.857  25.258  37.757  1.00  0.00           C  
ATOM   1606  HB2 SER   120      45.794  24.758  37.512  1.00  0.00           H  
ATOM   1607  HB3 SER   120      44.911  26.286  37.399  1.00  0.00           H  
ATOM   1608  OG  SER   120      44.715  25.230  39.206  1.00  0.00           O  
ATOM   1609  HG  SER   120      45.403  24.658  39.553  1.00  0.00           H  
ATOM   1610  C   SER   120      42.316  25.045  37.332  1.00  0.00           C  
ATOM   1611  O   SER   120      41.840  25.890  36.536  1.00  0.00           O  
ATOM   1612  N   SER   121      41.600  24.687  38.431  1.00  0.00           N  
ATOM   1613  H   SER   121      40.677  25.097  38.440  1.00  0.00           H  
ATOM   1614  CA  SER   121      41.834  23.584  39.432  1.00  0.00           C  
ATOM   1615  HA  SER   121      42.849  23.660  39.820  1.00  0.00           H  
ATOM   1616  CB  SER   121      40.964  23.815  40.648  1.00  0.00           C  
ATOM   1617  HB2 SER   121      41.268  24.719  41.176  1.00  0.00           H  
ATOM   1618  HB3 SER   121      39.962  23.717  40.230  1.00  0.00           H  
ATOM   1619  OG  SER   121      41.149  22.751  41.562  1.00  0.00           O  
ATOM   1620  HG  SER   121      40.517  22.693  42.283  1.00  0.00           H  
ATOM   1621  C   SER   121      41.734  22.159  38.890  1.00  0.00           C  
ATOM   1622  O   SER   121      41.166  21.930  37.864  1.00  0.00           O  
ATOM   1623  N   TYR   122      42.357  21.160  39.509  1.00  0.00           N  
ATOM   1624  H   TYR   122      42.840  21.517  40.321  1.00  0.00           H  
ATOM   1625  CA  TYR   122      42.421  19.746  39.363  1.00  0.00           C  
ATOM   1626  HA  TYR   122      42.831  19.354  40.294  1.00  0.00           H  
ATOM   1627  CB  TYR   122      41.067  19.079  39.137  1.00  0.00           C  
ATOM   1628  HB2 TYR   122      40.587  19.466  38.238  1.00  0.00           H  
ATOM   1629  HB3 TYR   122      41.163  18.003  38.990  1.00  0.00           H  
ATOM   1630  CG  TYR   122      40.132  19.259  40.288  1.00  0.00           C  
ATOM   1631  CD1 TYR   122      39.378  20.440  40.359  1.00  0.00           C  
ATOM   1632  HD1 TYR   122      39.477  21.218  39.618  1.00  0.00           H  
ATOM   1633  CE1 TYR   122      38.313  20.482  41.298  1.00  0.00           C  
ATOM   1634  HE1 TYR   122      37.715  21.374  41.185  1.00  0.00           H  
ATOM   1635  CZ  TYR   122      38.211  19.502  42.294  1.00  0.00           C  
ATOM   1636  OH  TYR   122      37.396  19.699  43.384  1.00  0.00           O  
ATOM   1637  HH  TYR   122      36.946  20.547  43.394  1.00  0.00           H  
ATOM   1638  CE2 TYR   122      39.073  18.371  42.284  1.00  0.00           C  
ATOM   1639  HE2 TYR   122      38.816  17.571  42.963  1.00  0.00           H  
ATOM   1640  CD2 TYR   122      40.058  18.217  41.213  1.00  0.00           C  
ATOM   1641  HD2 TYR   122      40.709  17.359  41.131  1.00  0.00           H  
ATOM   1642  C   TYR   122      43.345  19.375  38.262  1.00  0.00           C  
ATOM   1643  O   TYR   122      43.030  19.561  37.114  1.00  0.00           O  
ATOM   1644  N   GLY   123      44.593  19.092  38.501  1.00  0.00           N  
ATOM   1645  H   GLY   123      45.006  19.031  37.582  1.00  0.00           H  
ATOM   1646  CA  GLY   123      45.407  19.372  39.618  1.00  0.00           C  
ATOM   1647  HA2 GLY   123      46.277  19.839  39.157  1.00  0.00           H  
ATOM   1648  HA3 GLY   123      44.947  20.114  40.270  1.00  0.00           H  
ATOM   1649  C   GLY   123      45.896  18.181  40.476  1.00  0.00           C  
ATOM   1650  O   GLY   123      45.863  18.328  41.689  1.00  0.00           O  
ATOM   1651  N   GLN   124      46.234  17.085  39.769  1.00  0.00           N  
ATOM   1652  H   GLN   124      46.028  16.989  38.785  1.00  0.00           H  
ATOM   1653  CA  GLN   124      46.624  15.906  40.549  1.00  0.00           C  
ATOM   1654  HA  GLN   124      46.083  15.973  41.493  1.00  0.00           H  
ATOM   1655  CB  GLN   124      45.938  14.712  39.815  1.00  0.00           C  
ATOM   1656  HB2 GLN   124      46.281  14.753  38.781  1.00  0.00           H  
ATOM   1657  HB3 GLN   124      46.281  13.786  40.276  1.00  0.00           H  
ATOM   1658  CG  GLN   124      44.401  14.702  39.708  1.00  0.00           C  
ATOM   1659  HG2 GLN   124      44.065  15.621  39.228  1.00  0.00           H  
ATOM   1660  HG3 GLN   124      44.138  13.898  39.022  1.00  0.00           H  
ATOM   1661  CD  GLN   124      43.690  14.607  41.028  1.00  0.00           C  
ATOM   1662  OE1 GLN   124      44.304  14.362  42.085  1.00  0.00           O  
ATOM   1663  NE2 GLN   124      42.354  14.785  41.101  1.00  0.00           N  
ATOM   1664 HE21 GLN   124      41.799  14.846  40.259  1.00  0.00           H  
ATOM   1665 HE22 GLN   124      41.821  14.603  41.939  1.00  0.00           H  
ATOM   1666  C   GLN   124      48.196  15.805  40.884  1.00  0.00           C  
ATOM   1667  O   GLN   124      48.975  16.243  40.086  1.00  0.00           O  
ATOM   1668  N   PRO   125      48.558  15.220  42.017  1.00  0.00           N  
ATOM   1669  CD  PRO   125      49.843  15.013  42.427  1.00  0.00           C  
ATOM   1670  HD2 PRO   125      50.173  16.028  42.649  1.00  0.00           H  
ATOM   1671  HD3 PRO   125      50.462  14.424  41.750  1.00  0.00           H  
ATOM   1672  CG  PRO   125      49.921  14.247  43.790  1.00  0.00           C  
ATOM   1673  HG2 PRO   125      50.228  14.873  44.627  1.00  0.00           H  
ATOM   1674  HG3 PRO   125      50.491  13.335  43.611  1.00  0.00           H  
ATOM   1675  CB  PRO   125      48.474  13.738  43.936  1.00  0.00           C  
ATOM   1676  HB2 PRO   125      48.142  13.716  44.974  1.00  0.00           H  
ATOM   1677  HB3 PRO   125      48.479  12.766  43.443  1.00  0.00           H  
ATOM   1678  CA  PRO   125      47.595  14.696  43.053  1.00  0.00           C  
ATOM   1679  HA  PRO   125      46.755  14.160  42.610  1.00  0.00           H  
ATOM   1680  C   PRO   125      47.038  15.797  44.039  1.00  0.00           C  
ATOM   1681  O   PRO   125      47.774  16.691  44.465  1.00  0.00           O  
ATOM   1682  N   GLN   126      45.798  15.802  44.365  1.00  0.00           N  
ATOM   1683  H   GLN   126      45.192  15.161  43.872  1.00  0.00           H  
ATOM   1684  CA  GLN   126      45.166  16.715  45.360  1.00  0.00           C  
ATOM   1685  HA  GLN   126      45.281  17.778  45.148  1.00  0.00           H  
ATOM   1686  CB  GLN   126      43.642  16.420  45.512  1.00  0.00           C  
ATOM   1687  HB2 GLN   126      43.557  15.351  45.709  1.00  0.00           H  
ATOM   1688  HB3 GLN   126      43.322  16.973  46.395  1.00  0.00           H  
ATOM   1689  CG  GLN   126      42.813  17.055  44.365  1.00  0.00           C  
ATOM   1690  HG2 GLN   126      43.421  16.901  43.474  1.00  0.00           H  
ATOM   1691  HG3 GLN   126      41.865  16.535  44.222  1.00  0.00           H  
ATOM   1692  CD  GLN   126      42.485  18.504  44.574  1.00  0.00           C  
ATOM   1693  OE1 GLN   126      43.171  19.432  44.186  1.00  0.00           O  
ATOM   1694  NE2 GLN   126      41.486  18.825  45.280  1.00  0.00           N  
ATOM   1695 HE21 GLN   126      41.078  18.043  45.772  1.00  0.00           H  
ATOM   1696 HE22 GLN   126      41.553  19.740  45.702  1.00  0.00           H  
ATOM   1697  C   GLN   126      45.892  16.543  46.712  1.00  0.00           C  
ATOM   1698  O   GLN   126      45.940  17.495  47.457  1.00  0.00           O  
ATOM   1699  N   SER   127      46.451  15.339  47.026  1.00  0.00           N  
ATOM   1700  H   SER   127      46.320  14.538  46.426  1.00  0.00           H  
ATOM   1701  CA  SER   127      47.341  15.030  48.072  1.00  0.00           C  
ATOM   1702  HA  SER   127      46.956  15.463  48.996  1.00  0.00           H  
ATOM   1703  CB  SER   127      47.317  13.526  48.389  1.00  0.00           C  
ATOM   1704  HB2 SER   127      47.976  12.948  47.742  1.00  0.00           H  
ATOM   1705  HB3 SER   127      47.823  13.433  49.350  1.00  0.00           H  
ATOM   1706  OG  SER   127      46.072  12.905  48.347  1.00  0.00           O  
ATOM   1707  HG  SER   127      46.243  11.993  48.594  1.00  0.00           H  
ATOM   1708  C   SER   127      48.726  15.587  47.879  1.00  0.00           C  
ATOM   1709  O   SER   127      49.691  14.804  47.862  1.00  0.00           O  
ATOM   1710  N   GLY   128      48.745  16.898  47.771  1.00  0.00           N  
ATOM   1711  H   GLY   128      47.872  17.399  47.685  1.00  0.00           H  
ATOM   1712  CA  GLY   128      49.977  17.649  47.720  1.00  0.00           C  
ATOM   1713  HA2 GLY   128      49.896  18.377  48.527  1.00  0.00           H  
ATOM   1714  HA3 GLY   128      50.842  17.049  48.001  1.00  0.00           H  
ATOM   1715  C   GLY   128      50.283  18.213  46.313  1.00  0.00           C  
ATOM   1716  O   GLY   128      50.626  17.362  45.485  1.00  0.00           O  
ATOM   1717  N   SER   129      50.201  19.505  46.024  1.00  0.00           N  
ATOM   1718  H   SER   129      50.470  19.707  45.071  1.00  0.00           H  
ATOM   1719  CA  SER   129      49.735  20.639  46.830  1.00  0.00           C  
ATOM   1720  HA  SER   129      49.817  21.570  46.270  1.00  0.00           H  
ATOM   1721  CB  SER   129      48.307  20.327  47.134  1.00  0.00           C  
ATOM   1722  HB2 SER   129      47.757  19.883  46.303  1.00  0.00           H  
ATOM   1723  HB3 SER   129      48.092  19.522  47.837  1.00  0.00           H  
ATOM   1724  OG  SER   129      47.640  21.396  47.763  1.00  0.00           O  
ATOM   1725  HG  SER   129      46.767  21.033  47.928  1.00  0.00           H  
ATOM   1726  C   SER   129      50.593  21.073  48.082  1.00  0.00           C  
ATOM   1727  O   SER   129      51.636  20.441  48.305  1.00  0.00           O  
ATOM   1728  N   TYR   130      50.263  22.015  48.920  1.00  0.00           N  
ATOM   1729  H   TYR   130      49.479  22.591  48.648  1.00  0.00           H  
ATOM   1730  CA  TYR   130      50.857  22.340  50.172  1.00  0.00           C  
ATOM   1731  HA  TYR   130      51.717  21.694  50.348  1.00  0.00           H  
ATOM   1732  CB  TYR   130      51.549  23.721  50.053  1.00  0.00           C  
ATOM   1733  HB2 TYR   130      52.351  23.595  49.326  1.00  0.00           H  
ATOM   1734  HB3 TYR   130      50.899  24.448  49.567  1.00  0.00           H  
ATOM   1735  CG  TYR   130      52.137  24.344  51.303  1.00  0.00           C  
ATOM   1736  CD1 TYR   130      51.352  24.983  52.264  1.00  0.00           C  
ATOM   1737  HD1 TYR   130      50.299  24.744  52.265  1.00  0.00           H  
ATOM   1738  CE1 TYR   130      51.938  25.681  53.367  1.00  0.00           C  
ATOM   1739  HE1 TYR   130      51.315  26.162  54.106  1.00  0.00           H  
ATOM   1740  CZ  TYR   130      53.333  25.849  53.461  1.00  0.00           C  
ATOM   1741  OH  TYR   130      53.890  26.630  54.421  1.00  0.00           O  
ATOM   1742  HH  TYR   130      53.576  26.411  55.301  1.00  0.00           H  
ATOM   1743  CE2 TYR   130      54.128  25.075  52.577  1.00  0.00           C  
ATOM   1744  HE2 TYR   130      55.203  25.168  52.541  1.00  0.00           H  
ATOM   1745  CD2 TYR   130      53.519  24.427  51.482  1.00  0.00           C  
ATOM   1746  HD2 TYR   130      54.232  23.977  50.808  1.00  0.00           H  
ATOM   1747  C   TYR   130      49.765  22.187  51.238  1.00  0.00           C  
ATOM   1748  O   TYR   130      48.733  22.884  51.119  1.00  0.00           O  
ATOM   1749  N   SER   131      49.976  21.429  52.279  1.00  0.00           N  
ATOM   1750  H   SER   131      49.228  21.456  52.957  1.00  0.00           H  
ATOM   1751  CA  SER   131      51.008  20.341  52.516  1.00  0.00           C  
ATOM   1752  HA  SER   131      50.817  19.958  53.519  1.00  0.00           H  
ATOM   1753  CB  SER   131      50.848  19.218  51.483  1.00  0.00           C  
ATOM   1754  HB2 SER   131      50.934  19.658  50.489  1.00  0.00           H  
ATOM   1755  HB3 SER   131      51.608  18.458  51.662  1.00  0.00           H  
ATOM   1756  OG  SER   131      49.569  18.592  51.470  1.00  0.00           O  
ATOM   1757  HG  SER   131      49.363  18.204  52.323  1.00  0.00           H  
ATOM   1758  C   SER   131      52.496  20.845  52.694  1.00  0.00           C  
ATOM   1759  O   SER   131      53.389  20.567  51.875  1.00  0.00           O  
ATOM   1760  N   GLN   132      52.816  21.504  53.848  1.00  0.00           N  
ATOM   1761  H   GLN   132      53.782  21.798  53.881  1.00  0.00           H  
ATOM   1762  CA  GLN   132      52.140  21.526  55.166  1.00  0.00           C  
ATOM   1763  HA  GLN   132      51.103  21.826  55.018  1.00  0.00           H  
ATOM   1764  CB  GLN   132      52.260  20.186  55.943  1.00  0.00           C  
ATOM   1765  HB2 GLN   132      51.715  20.275  56.883  1.00  0.00           H  
ATOM   1766  HB3 GLN   132      51.599  19.484  55.435  1.00  0.00           H  
ATOM   1767  CG  GLN   132      53.646  19.559  56.216  1.00  0.00           C  
ATOM   1768  HG2 GLN   132      53.973  19.020  55.327  1.00  0.00           H  
ATOM   1769  HG3 GLN   132      54.305  20.399  56.435  1.00  0.00           H  
ATOM   1770  CD  GLN   132      53.702  18.487  57.305  1.00  0.00           C  
ATOM   1771  OE1 GLN   132      52.819  17.715  57.341  1.00  0.00           O  
ATOM   1772  NE2 GLN   132      54.780  18.400  58.044  1.00  0.00           N  
ATOM   1773 HE21 GLN   132      55.601  18.925  57.777  1.00  0.00           H  
ATOM   1774 HE22 GLN   132      54.787  17.712  58.783  1.00  0.00           H  
ATOM   1775  C   GLN   132      52.573  22.609  56.106  1.00  0.00           C  
ATOM   1776  O   GLN   132      53.728  23.029  56.006  1.00  0.00           O  
ATOM   1777  N   GLN   133      51.678  23.075  56.945  1.00  0.00           N  
ATOM   1778  H   GLN   133      50.740  22.703  56.910  1.00  0.00           H  
ATOM   1779  CA  GLN   133      51.956  24.076  57.990  1.00  0.00           C  
ATOM   1780  HA  GLN   133      51.083  24.067  58.641  1.00  0.00           H  
ATOM   1781  CB  GLN   133      53.007  23.634  59.002  1.00  0.00           C  
ATOM   1782  HB2 GLN   133      54.002  23.654  58.558  1.00  0.00           H  
ATOM   1783  HB3 GLN   133      53.210  24.312  59.831  1.00  0.00           H  
ATOM   1784  CG  GLN   133      52.789  22.237  59.512  1.00  0.00           C  
ATOM   1785  HG2 GLN   133      51.720  22.024  59.494  1.00  0.00           H  
ATOM   1786  HG3 GLN   133      53.288  21.519  58.861  1.00  0.00           H  
ATOM   1787  CD  GLN   133      53.284  22.026  60.939  1.00  0.00           C  
ATOM   1788  OE1 GLN   133      54.331  21.461  61.202  1.00  0.00           O  
ATOM   1789  NE2 GLN   133      52.429  22.404  61.937  1.00  0.00           N  
ATOM   1790 HE21 GLN   133      51.440  22.539  61.783  1.00  0.00           H  
ATOM   1791 HE22 GLN   133      52.767  22.255  62.877  1.00  0.00           H  
ATOM   1792  C   GLN   133      52.109  25.527  57.430  1.00  0.00           C  
ATOM   1793  O   GLN   133      53.118  25.840  56.766  1.00  0.00           O  
ATOM   1794  N   PRO   134      51.177  26.428  57.685  1.00  0.00           N  
ATOM   1795  CD  PRO   134      51.221  27.763  57.190  1.00  0.00           C  
ATOM   1796  HD2 PRO   134      51.437  27.694  56.124  1.00  0.00           H  
ATOM   1797  HD3 PRO   134      52.023  28.349  57.637  1.00  0.00           H  
ATOM   1798  CG  PRO   134      49.816  28.307  57.402  1.00  0.00           C  
ATOM   1799  HG2 PRO   134      49.077  27.867  56.731  1.00  0.00           H  
ATOM   1800  HG3 PRO   134      49.749  29.393  57.328  1.00  0.00           H  
ATOM   1801  CB  PRO   134      49.469  27.722  58.751  1.00  0.00           C  
ATOM   1802  HB2 PRO   134      48.401  27.570  58.910  1.00  0.00           H  
ATOM   1803  HB3 PRO   134      49.946  28.262  59.569  1.00  0.00           H  
ATOM   1804  CA  PRO   134      50.034  26.312  58.525  1.00  0.00           C  
ATOM   1805  HA  PRO   134      50.374  25.996  59.511  1.00  0.00           H  
ATOM   1806  C   PRO   134      48.924  25.276  58.176  1.00  0.00           C  
ATOM   1807  O   PRO   134      48.840  24.803  57.046  1.00  0.00           O  
ATOM   1808  N   SER   135      48.186  24.693  59.130  1.00  0.00           N  
ATOM   1809  H   SER   135      47.602  23.922  58.841  1.00  0.00           H  
ATOM   1810  CA  SER   135      48.217  25.021  60.587  1.00  0.00           C  
ATOM   1811  HA  SER   135      47.956  26.057  60.807  1.00  0.00           H  
ATOM   1812  CB  SER   135      47.030  24.196  61.168  1.00  0.00           C  
ATOM   1813  HB2 SER   135      47.282  23.143  61.041  1.00  0.00           H  
ATOM   1814  HB3 SER   135      46.833  24.387  62.223  1.00  0.00           H  
ATOM   1815  OG  SER   135      45.851  24.223  60.466  1.00  0.00           O  
ATOM   1816  HG  SER   135      45.443  25.078  60.619  1.00  0.00           H  
ATOM   1817  C   SER   135      49.456  24.564  61.321  1.00  0.00           C  
ATOM   1818  O   SER   135      50.036  23.531  61.007  1.00  0.00           O  
ATOM   1819  N   TYR   136      49.704  25.204  62.472  1.00  0.00           N  
ATOM   1820  H   TYR   136      49.233  26.082  62.638  1.00  0.00           H  
ATOM   1821  CA  TYR   136      50.500  24.825  63.681  1.00  0.00           C  
ATOM   1822  HA  TYR   136      51.214  24.011  63.552  1.00  0.00           H  
ATOM   1823  CB  TYR   136      51.436  25.951  64.012  1.00  0.00           C  
ATOM   1824  HB2 TYR   136      50.913  26.771  64.504  1.00  0.00           H  
ATOM   1825  HB3 TYR   136      52.104  25.552  64.776  1.00  0.00           H  
ATOM   1826  CG  TYR   136      52.227  26.484  62.791  1.00  0.00           C  
ATOM   1827  CD1 TYR   136      53.356  25.791  62.347  1.00  0.00           C  
ATOM   1828  HD1 TYR   136      53.713  25.013  63.006  1.00  0.00           H  
ATOM   1829  CE1 TYR   136      54.196  26.260  61.270  1.00  0.00           C  
ATOM   1830  HE1 TYR   136      55.059  25.724  60.905  1.00  0.00           H  
ATOM   1831  CZ  TYR   136      53.782  27.380  60.552  1.00  0.00           C  
ATOM   1832  OH  TYR   136      54.538  27.896  59.478  1.00  0.00           O  
ATOM   1833  HH  TYR   136      55.238  27.298  59.205  1.00  0.00           H  
ATOM   1834  CE2 TYR   136      52.572  27.964  60.928  1.00  0.00           C  
ATOM   1835  HE2 TYR   136      52.203  28.807  60.362  1.00  0.00           H  
ATOM   1836  CD2 TYR   136      51.827  27.573  62.065  1.00  0.00           C  
ATOM   1837  HD2 TYR   136      50.930  28.140  62.266  1.00  0.00           H  
ATOM   1838  C   TYR   136      49.600  24.558  64.892  1.00  0.00           C  
ATOM   1839  O   TYR   136      48.587  25.278  65.051  1.00  0.00           O  
ATOM   1840  N   GLY   137      49.733  23.420  65.586  1.00  0.00           N  
ATOM   1841  H   GLY   137      48.903  23.245  66.134  1.00  0.00           H  
ATOM   1842  CA  GLY   137      50.996  22.839  66.009  1.00  0.00           C  
ATOM   1843  HA2 GLY   137      50.781  21.824  66.344  1.00  0.00           H  
ATOM   1844  HA3 GLY   137      51.646  22.685  65.147  1.00  0.00           H  
ATOM   1845  C   GLY   137      51.617  23.519  67.200  1.00  0.00           C  
ATOM   1846  O   GLY   137      51.501  24.762  67.367  1.00  0.00           O  
ATOM   1847  N   GLY   138      52.461  22.787  67.959  1.00  0.00           N  
ATOM   1848  H   GLY   138      52.474  21.785  67.834  1.00  0.00           H  
ATOM   1849  CA  GLY   138      53.266  23.303  69.070  1.00  0.00           C  
ATOM   1850  HA2 GLY   138      53.876  22.498  69.482  1.00  0.00           H  
ATOM   1851  HA3 GLY   138      53.848  24.132  68.668  1.00  0.00           H  
ATOM   1852  C   GLY   138      52.418  23.749  70.326  1.00  0.00           C  
ATOM   1853  O   GLY   138      51.304  23.306  70.510  1.00  0.00           O  
ATOM   1854  N   GLN   139      52.888  24.655  71.148  1.00  0.00           N  
ATOM   1855  H   GLN   139      52.385  24.719  72.022  1.00  0.00           H  
ATOM   1856  CA  GLN   139      54.323  25.198  71.049  1.00  0.00           C  
ATOM   1857  HA  GLN   139      54.911  24.524  70.427  1.00  0.00           H  
ATOM   1858  CB  GLN   139      54.275  26.605  70.426  1.00  0.00           C  
ATOM   1859  HB2 GLN   139      55.294  26.990  70.378  1.00  0.00           H  
ATOM   1860  HB3 GLN   139      53.871  26.513  69.417  1.00  0.00           H  
ATOM   1861  CG  GLN   139      53.410  27.576  71.228  1.00  0.00           C  
ATOM   1862  HG2 GLN   139      52.392  27.296  70.955  1.00  0.00           H  
ATOM   1863  HG3 GLN   139      53.591  27.576  72.303  1.00  0.00           H  
ATOM   1864  CD  GLN   139      53.596  29.058  70.851  1.00  0.00           C  
ATOM   1865  OE1 GLN   139      54.128  29.343  69.770  1.00  0.00           O  
ATOM   1866  NE2 GLN   139      53.128  30.027  71.606  1.00  0.00           N  
ATOM   1867 HE21 GLN   139      52.590  29.746  72.414  1.00  0.00           H  
ATOM   1868 HE22 GLN   139      53.220  30.970  71.257  1.00  0.00           H  
ATOM   1869  C   GLN   139      54.988  25.363  72.441  1.00  0.00           C  
ATOM   1870  O   GLN   139      56.210  25.536  72.503  1.00  0.00           O  
ATOM   1871  N   GLN   140      54.279  25.226  73.573  1.00  0.00           N  
ATOM   1872  H   GLN   140      53.323  24.903  73.520  1.00  0.00           H  
ATOM   1873  CA  GLN   140      54.864  25.291  74.940  1.00  0.00           C  
ATOM   1874  HA  GLN   140      53.999  25.080  75.568  1.00  0.00           H  
ATOM   1875  CB  GLN   140      55.767  24.087  75.209  1.00  0.00           C  
ATOM   1876  HB2 GLN   140      56.549  23.984  74.457  1.00  0.00           H  
ATOM   1877  HB3 GLN   140      56.332  24.249  76.127  1.00  0.00           H  
ATOM   1878  CG  GLN   140      55.035  22.726  75.376  1.00  0.00           C  
ATOM   1879  HG2 GLN   140      55.517  22.032  76.066  1.00  0.00           H  
ATOM   1880  HG3 GLN   140      54.047  22.830  75.824  1.00  0.00           H  
ATOM   1881  CD  GLN   140      54.838  21.976  74.059  1.00  0.00           C  
ATOM   1882  OE1 GLN   140      55.828  21.781  73.267  1.00  0.00           O  
ATOM   1883  NE2 GLN   140      53.642  21.497  73.749  1.00  0.00           N  
ATOM   1884 HE21 GLN   140      52.905  21.614  74.430  1.00  0.00           H  
ATOM   1885 HE22 GLN   140      53.531  20.902  72.941  1.00  0.00           H  
ATOM   1886  C   GLN   140      55.439  26.746  75.262  1.00  0.00           C  
ATOM   1887  O   GLN   140      54.915  27.750  74.788  1.00  0.00           O  
ATOM   1888  N   GLN   141      56.476  26.769  76.064  1.00  0.00           N  
ATOM   1889  H   GLN   141      56.879  25.892  76.362  1.00  0.00           H  
ATOM   1890  CA  GLN   141      57.215  28.005  76.543  1.00  0.00           C  
ATOM   1891  HA  GLN   141      56.576  28.770  76.983  1.00  0.00           H  
ATOM   1892  CB  GLN   141      58.153  27.644  77.619  1.00  0.00           C  
ATOM   1893  HB2 GLN   141      58.777  26.863  77.185  1.00  0.00           H  
ATOM   1894  HB3 GLN   141      58.775  28.534  77.719  1.00  0.00           H  
ATOM   1895  CG  GLN   141      57.599  27.305  78.979  1.00  0.00           C  
ATOM   1896  HG2 GLN   141      58.485  27.158  79.597  1.00  0.00           H  
ATOM   1897  HG3 GLN   141      56.925  28.085  79.334  1.00  0.00           H  
ATOM   1898  CD  GLN   141      56.729  26.041  78.877  1.00  0.00           C  
ATOM   1899  OE1 GLN   141      55.495  26.037  79.167  1.00  0.00           O  
ATOM   1900  NE2 GLN   141      57.275  24.896  78.561  1.00  0.00           N  
ATOM   1901 HE21 GLN   141      58.272  24.737  78.570  1.00  0.00           H  
ATOM   1902 HE22 GLN   141      56.660  24.094  78.566  1.00  0.00           H  
ATOM   1903  C   GLN   141      57.937  28.617  75.293  1.00  0.00           C  
ATOM   1904  O   GLN   141      58.690  27.861  74.637  1.00  0.00           O  
ATOM   1905  N   SER   142      57.914  29.913  74.978  1.00  0.00           N  
ATOM   1906  H   SER   142      58.415  30.147  74.133  1.00  0.00           H  
ATOM   1907  CA  SER   142      57.127  31.017  75.602  1.00  0.00           C  
ATOM   1908  HA  SER   142      57.364  31.886  74.989  1.00  0.00           H  
ATOM   1909  CB  SER   142      55.608  30.733  75.527  1.00  0.00           C  
ATOM   1910  HB2 SER   142      55.435  30.282  74.550  1.00  0.00           H  
ATOM   1911  HB3 SER   142      55.284  29.910  76.164  1.00  0.00           H  
ATOM   1912  OG  SER   142      54.937  31.908  75.684  1.00  0.00           O  
ATOM   1913  HG  SER   142      54.003  31.744  75.532  1.00  0.00           H  
ATOM   1914  C   SER   142      57.598  31.298  77.069  1.00  0.00           C  
ATOM   1915  O   SER   142      56.912  30.937  78.044  1.00  0.00           O  
ATOM   1916  N   TYR   143      58.885  31.703  77.038  1.00  0.00           N  
ATOM   1917  H   TYR   143      59.238  32.024  76.148  1.00  0.00           H  
ATOM   1918  CA  TYR   143      59.596  31.981  78.284  1.00  0.00           C  
ATOM   1919  HA  TYR   143      59.318  31.240  79.034  1.00  0.00           H  
ATOM   1920  CB  TYR   143      61.128  31.714  78.014  1.00  0.00           C  
ATOM   1921  HB2 TYR   143      61.393  32.365  77.181  1.00  0.00           H  
ATOM   1922  HB3 TYR   143      61.769  32.193  78.754  1.00  0.00           H  
ATOM   1923  CG  TYR   143      61.585  30.342  77.672  1.00  0.00           C  
ATOM   1924  CD1 TYR   143      62.361  29.617  78.590  1.00  0.00           C  
ATOM   1925  HD1 TYR   143      62.613  30.026  79.558  1.00  0.00           H  
ATOM   1926  CE1 TYR   143      62.685  28.273  78.379  1.00  0.00           C  
ATOM   1927  HE1 TYR   143      63.381  27.669  78.942  1.00  0.00           H  
ATOM   1928  CZ  TYR   143      62.258  27.650  77.201  1.00  0.00           C  
ATOM   1929  OH  TYR   143      62.425  26.288  77.062  1.00  0.00           O  
ATOM   1930  HH  TYR   143      61.964  25.816  77.760  1.00  0.00           H  
ATOM   1931  CE2 TYR   143      61.725  28.401  76.164  1.00  0.00           C  
ATOM   1932  HE2 TYR   143      61.533  27.904  75.224  1.00  0.00           H  
ATOM   1933  CD2 TYR   143      61.344  29.708  76.423  1.00  0.00           C  
ATOM   1934  HD2 TYR   143      60.829  30.151  75.583  1.00  0.00           H  
ATOM   1935  C   TYR   143      59.290  33.473  78.574  1.00  0.00           C  
ATOM   1936  O   TYR   143      59.460  34.374  77.786  1.00  0.00           O  
ATOM   1937  N   GLY   144      58.893  33.807  79.779  1.00  0.00           N  
ATOM   1938  H   GLY   144      58.600  33.053  80.384  1.00  0.00           H  
ATOM   1939  CA  GLY   144      58.705  35.175  80.312  1.00  0.00           C  
ATOM   1940  HA2 GLY   144      57.924  35.718  79.779  1.00  0.00           H  
ATOM   1941  HA3 GLY   144      58.346  35.119  81.339  1.00  0.00           H  
ATOM   1942  C   GLY   144      60.075  35.936  80.393  1.00  0.00           C  
ATOM   1943  O   GLY   144      61.181  35.402  80.455  1.00  0.00           O  
ATOM   1944  N   GLN   145      59.896  37.278  80.365  1.00  0.00           N  
ATOM   1945  H   GLN   145      58.949  37.629  80.346  1.00  0.00           H  
ATOM   1946  CA  GLN   145      60.962  38.323  80.373  1.00  0.00           C  
ATOM   1947  HA  GLN   145      61.700  37.951  81.083  1.00  0.00           H  
ATOM   1948  CB  GLN   145      61.660  38.439  79.049  1.00  0.00           C  
ATOM   1949  HB2 GLN   145      62.440  39.199  79.090  1.00  0.00           H  
ATOM   1950  HB3 GLN   145      62.197  37.517  78.824  1.00  0.00           H  
ATOM   1951  CG  GLN   145      60.664  38.648  77.880  1.00  0.00           C  
ATOM   1952  HG2 GLN   145      60.177  37.738  77.529  1.00  0.00           H  
ATOM   1953  HG3 GLN   145      59.892  39.309  78.274  1.00  0.00           H  
ATOM   1954  CD  GLN   145      61.305  39.368  76.701  1.00  0.00           C  
ATOM   1955  OE1 GLN   145      62.530  39.554  76.567  1.00  0.00           O  
ATOM   1956  NE2 GLN   145      60.492  39.957  75.897  1.00  0.00           N  
ATOM   1957 HE21 GLN   145      60.882  40.625  75.247  1.00  0.00           H  
ATOM   1958 HE22 GLN   145      59.493  39.861  76.007  1.00  0.00           H  
ATOM   1959  C   GLN   145      60.480  39.726  80.874  1.00  0.00           C  
ATOM   1960  O   GLN   145      61.067  40.717  80.458  1.00  0.00           O  
ATOM   1961  N   GLN   146      59.604  39.772  81.886  1.00  0.00           N  
ATOM   1962  H   GLN   146      59.288  38.884  82.249  1.00  0.00           H  
ATOM   1963  CA  GLN   146      59.328  41.060  82.680  1.00  0.00           C  
ATOM   1964  HA  GLN   146      58.884  41.747  81.960  1.00  0.00           H  
ATOM   1965  CB  GLN   146      58.316  40.757  83.808  1.00  0.00           C  
ATOM   1966  HB2 GLN   146      57.781  41.704  83.865  1.00  0.00           H  
ATOM   1967  HB3 GLN   146      57.718  39.908  83.477  1.00  0.00           H  
ATOM   1968  CG  GLN   146      58.785  40.511  85.259  1.00  0.00           C  
ATOM   1969  HG2 GLN   146      59.428  41.321  85.605  1.00  0.00           H  
ATOM   1970  HG3 GLN   146      57.952  40.460  85.960  1.00  0.00           H  
ATOM   1971  CD  GLN   146      59.498  39.176  85.313  1.00  0.00           C  
ATOM   1972  OE1 GLN   146      59.669  38.379  84.446  1.00  0.00           O  
ATOM   1973  NE2 GLN   146      59.976  38.874  86.472  1.00  0.00           N  
ATOM   1974 HE21 GLN   146      59.724  39.420  87.284  1.00  0.00           H  
ATOM   1975 HE22 GLN   146      60.413  37.964  86.500  1.00  0.00           H  
ATOM   1976  C   GLN   146      60.612  41.697  83.172  1.00  0.00           C  
ATOM   1977  O   GLN   146      61.543  40.985  83.647  1.00  0.00           O  
ATOM   1978  N   GLN   147      60.593  43.011  83.305  1.00  0.00           N  
ATOM   1979  H   GLN   147      59.831  43.530  82.893  1.00  0.00           H  
ATOM   1980  CA  GLN   147      61.534  43.743  84.226  1.00  0.00           C  
ATOM   1981  HA  GLN   147      62.027  42.999  84.852  1.00  0.00           H  
ATOM   1982  CB  GLN   147      62.626  44.510  83.486  1.00  0.00           C  
ATOM   1983  HB2 GLN   147      63.487  44.889  84.037  1.00  0.00           H  
ATOM   1984  HB3 GLN   147      63.076  43.842  82.752  1.00  0.00           H  
ATOM   1985  CG  GLN   147      62.036  45.698  82.644  1.00  0.00           C  
ATOM   1986  HG2 GLN   147      61.308  45.329  81.921  1.00  0.00           H  
ATOM   1987  HG3 GLN   147      61.480  46.329  83.337  1.00  0.00           H  
ATOM   1988  CD  GLN   147      63.162  46.466  82.022  1.00  0.00           C  
ATOM   1989  OE1 GLN   147      64.235  45.869  81.797  1.00  0.00           O  
ATOM   1990  NE2 GLN   147      62.946  47.747  81.665  1.00  0.00           N  
ATOM   1991 HE21 GLN   147      62.085  48.165  81.990  1.00  0.00           H  
ATOM   1992 HE22 GLN   147      63.672  48.258  81.184  1.00  0.00           H  
ATOM   1993  C   GLN   147      60.775  44.599  85.274  1.00  0.00           C  
ATOM   1994  O   GLN   147      59.652  45.107  85.098  1.00  0.00           O  
ATOM   1995  N   SER   148      61.429  44.908  86.373  1.00  0.00           N  
ATOM   1996  H   SER   148      62.414  44.690  86.424  1.00  0.00           H  
ATOM   1997  CA  SER   148      60.857  45.724  87.441  1.00  0.00           C  
ATOM   1998  HA  SER   148      60.139  46.426  87.019  1.00  0.00           H  
ATOM   1999  CB  SER   148      60.174  44.776  88.487  1.00  0.00           C  
ATOM   2000  HB2 SER   148      59.693  45.333  89.291  1.00  0.00           H  
ATOM   2001  HB3 SER   148      59.365  44.252  87.979  1.00  0.00           H  
ATOM   2002  OG  SER   148      61.119  43.856  89.014  1.00  0.00           O  
ATOM   2003  HG  SER   148      61.092  42.978  88.627  1.00  0.00           H  
ATOM   2004  C   SER   148      62.036  46.433  88.089  1.00  0.00           C  
ATOM   2005  O   SER   148      63.191  45.994  88.001  1.00  0.00           O  
ATOM   2006  N   TYR   149      61.894  47.615  88.715  1.00  0.00           N  
ATOM   2007  H   TYR   149      61.002  48.086  88.652  1.00  0.00           H  
ATOM   2008  CA  TYR   149      62.817  48.261  89.605  1.00  0.00           C  
ATOM   2009  HA  TYR   149      63.160  47.502  90.309  1.00  0.00           H  
ATOM   2010  CB  TYR   149      63.954  48.946  88.826  1.00  0.00           C  
ATOM   2011  HB2 TYR   149      64.566  48.199  88.322  1.00  0.00           H  
ATOM   2012  HB3 TYR   149      63.465  49.527  88.043  1.00  0.00           H  
ATOM   2013  CG  TYR   149      64.862  49.835  89.634  1.00  0.00           C  
ATOM   2014  CD1 TYR   149      64.705  51.268  89.574  1.00  0.00           C  
ATOM   2015  HD1 TYR   149      63.972  51.617  88.862  1.00  0.00           H  
ATOM   2016  CE1 TYR   149      65.341  52.157  90.557  1.00  0.00           C  
ATOM   2017  HE1 TYR   149      65.159  53.222  90.559  1.00  0.00           H  
ATOM   2018  CZ  TYR   149      66.305  51.479  91.454  1.00  0.00           C  
ATOM   2019  OH  TYR   149      66.961  52.208  92.295  1.00  0.00           O  
ATOM   2020  HH  TYR   149      67.258  51.761  93.090  1.00  0.00           H  
ATOM   2021  CE2 TYR   149      66.521  50.128  91.378  1.00  0.00           C  
ATOM   2022  HE2 TYR   149      67.210  49.710  92.097  1.00  0.00           H  
ATOM   2023  CD2 TYR   149      65.899  49.320  90.429  1.00  0.00           C  
ATOM   2024  HD2 TYR   149      66.081  48.257  90.488  1.00  0.00           H  
ATOM   2025  C   TYR   149      62.021  49.251  90.429  1.00  0.00           C  
ATOM   2026  O   TYR   149      61.410  50.090  89.784  1.00  0.00           O  
ATOM   2027  N   ASN   150      62.133  49.272  91.706  1.00  0.00           N  
ATOM   2028  H   ASN   150      62.774  48.600  92.103  1.00  0.00           H  
ATOM   2029  CA  ASN   150      61.522  50.257  92.611  1.00  0.00           C  
ATOM   2030  HA  ASN   150      60.643  50.748  92.195  1.00  0.00           H  
ATOM   2031  CB  ASN   150      60.990  49.528  93.898  1.00  0.00           C  
ATOM   2032  HB2 ASN   150      60.122  48.929  93.623  1.00  0.00           H  
ATOM   2033  HB3 ASN   150      61.664  48.808  94.362  1.00  0.00           H  
ATOM   2034  CG  ASN   150      60.577  50.494  95.004  1.00  0.00           C  
ATOM   2035  OD1 ASN   150      59.558  51.108  94.879  1.00  0.00           O  
ATOM   2036  ND2 ASN   150      61.398  50.807  95.957  1.00  0.00           N  
ATOM   2037 HD21 ASN   150      61.277  51.705  96.403  1.00  0.00           H  
ATOM   2038 HD22 ASN   150      62.272  50.304  96.016  1.00  0.00           H  
ATOM   2039  C   ASN   150      62.574  51.371  92.917  1.00  0.00           C  
ATOM   2040  O   ASN   150      63.530  51.133  93.653  1.00  0.00           O  
ATOM   2041  N   PRO   151      62.294  52.588  92.369  1.00  0.00           N  
ATOM   2042  CD  PRO   151      61.283  52.923  91.330  1.00  0.00           C  
ATOM   2043  HD2 PRO   151      60.250  52.638  91.529  1.00  0.00           H  
ATOM   2044  HD3 PRO   151      61.589  52.417  90.415  1.00  0.00           H  
ATOM   2045  CG  PRO   151      61.285  54.412  91.229  1.00  0.00           C  
ATOM   2046  HG2 PRO   151      60.378  54.691  91.767  1.00  0.00           H  
ATOM   2047  HG3 PRO   151      61.054  54.696  90.203  1.00  0.00           H  
ATOM   2048  CB  PRO   151      62.626  54.907  91.787  1.00  0.00           C  
ATOM   2049  HB2 PRO   151      62.579  55.854  92.325  1.00  0.00           H  
ATOM   2050  HB3 PRO   151      63.323  55.030  90.958  1.00  0.00           H  
ATOM   2051  CA  PRO   151      63.100  53.795  92.694  1.00  0.00           C  
ATOM   2052  HA  PRO   151      64.110  53.606  92.331  1.00  0.00           H  
ATOM   2053  C   PRO   151      62.928  54.175  94.185  1.00  0.00           C  
ATOM   2054  O   PRO   151      61.765  54.503  94.535  1.00  0.00           O  
ATOM   2055  N   PRO   152      63.927  54.209  95.035  1.00  0.00           N  
ATOM   2056  CD  PRO   152      65.303  53.812  94.672  1.00  0.00           C  
ATOM   2057  HD2 PRO   152      65.836  54.483  93.997  1.00  0.00           H  
ATOM   2058  HD3 PRO   152      65.169  52.838  94.201  1.00  0.00           H  
ATOM   2059  CG  PRO   152      66.083  53.812  96.018  1.00  0.00           C  
ATOM   2060  HG2 PRO   152      67.133  54.095  95.944  1.00  0.00           H  
ATOM   2061  HG3 PRO   152      65.910  52.847  96.496  1.00  0.00           H  
ATOM   2062  CB  PRO   152      65.324  54.809  96.855  1.00  0.00           C  
ATOM   2063  HB2 PRO   152      65.644  55.816  96.588  1.00  0.00           H  
ATOM   2064  HB3 PRO   152      65.432  54.712  97.935  1.00  0.00           H  
ATOM   2065  CA  PRO   152      63.936  54.700  96.369  1.00  0.00           C  
ATOM   2066  HA  PRO   152      63.486  53.954  97.023  1.00  0.00           H  
ATOM   2067  C   PRO   152      63.241  56.064  96.660  1.00  0.00           C  
ATOM   2068  O   PRO   152      63.296  56.968  95.803  1.00  0.00           O  
ATOM   2069  N   GLN   153      62.671  56.262  97.837  1.00  0.00           N  
ATOM   2070  H   GLN   153      62.739  55.549  98.549  1.00  0.00           H  
ATOM   2071  CA  GLN   153      61.590  57.218  98.065  1.00  0.00           C  
ATOM   2072  HA  GLN   153      60.789  57.142  97.330  1.00  0.00           H  
ATOM   2073  CB  GLN   153      60.873  56.975  99.447  1.00  0.00           C  
ATOM   2074  HB2 GLN   153      60.261  56.084  99.314  1.00  0.00           H  
ATOM   2075  HB3 GLN   153      61.625  56.780 100.212  1.00  0.00           H  
ATOM   2076  CG  GLN   153      59.890  58.030 100.040  1.00  0.00           C  
ATOM   2077  HG2 GLN   153      59.503  57.745 101.018  1.00  0.00           H  
ATOM   2078  HG3 GLN   153      60.447  58.919 100.336  1.00  0.00           H  
ATOM   2079  CD  GLN   153      58.642  58.483  99.128  1.00  0.00           C  
ATOM   2080  OE1 GLN   153      58.574  58.158  97.971  1.00  0.00           O  
ATOM   2081  NE2 GLN   153      57.669  59.131  99.639  1.00  0.00           N  
ATOM   2082 HE21 GLN   153      57.772  59.735 100.442  1.00  0.00           H  
ATOM   2083 HE22 GLN   153      56.919  59.232  98.970  1.00  0.00           H  
ATOM   2084  C   GLN   153      62.215  58.612  97.959  1.00  0.00           C  
ATOM   2085  O   GLN   153      63.299  58.841  98.492  1.00  0.00           O  
ATOM   2086  N   GLY   154      61.567  59.562  97.265  1.00  0.00           N  
ATOM   2087  H   GLY   154      60.641  59.303  96.955  1.00  0.00           H  
ATOM   2088  CA  GLY   154      62.018  60.820  96.763  1.00  0.00           C  
ATOM   2089  HA2 GLY   154      63.046  60.647  96.445  1.00  0.00           H  
ATOM   2090  HA3 GLY   154      61.436  61.119  95.891  1.00  0.00           H  
ATOM   2091  C   GLY   154      61.922  61.962  97.784  1.00  0.00           C  
ATOM   2092  O   GLY   154      61.828  63.106  97.423  1.00  0.00           O  
ATOM   2093  N   TYR   155      61.873  61.652  99.054  1.00  0.00           N  
ATOM   2094  H   TYR   155      62.134  60.686  99.190  1.00  0.00           H  
ATOM   2095  CA  TYR   155      61.674  62.435 100.273  1.00  0.00           C  
ATOM   2096  HA  TYR   155      62.145  63.415 100.197  1.00  0.00           H  
ATOM   2097  CB  TYR   155      60.174  62.606 100.509  1.00  0.00           C  
ATOM   2098  HB2 TYR   155      59.681  61.634 100.497  1.00  0.00           H  
ATOM   2099  HB3 TYR   155      60.009  63.015 101.506  1.00  0.00           H  
ATOM   2100  CG  TYR   155      59.546  63.586  99.499  1.00  0.00           C  
ATOM   2101  CD1 TYR   155      59.301  64.977  99.758  1.00  0.00           C  
ATOM   2102  HD1 TYR   155      59.674  65.454 100.652  1.00  0.00           H  
ATOM   2103  CE1 TYR   155      58.691  65.777  98.801  1.00  0.00           C  
ATOM   2104  HE1 TYR   155      58.664  66.852  98.907  1.00  0.00           H  
ATOM   2105  CZ  TYR   155      58.155  65.200  97.622  1.00  0.00           C  
ATOM   2106  OH  TYR   155      57.556  65.984  96.676  1.00  0.00           O  
ATOM   2107  HH  TYR   155      56.957  65.434  96.167  1.00  0.00           H  
ATOM   2108  CE2 TYR   155      58.150  63.794  97.422  1.00  0.00           C  
ATOM   2109  HE2 TYR   155      57.668  63.334  96.573  1.00  0.00           H  
ATOM   2110  CD2 TYR   155      59.003  63.047  98.253  1.00  0.00           C  
ATOM   2111  HD2 TYR   155      59.149  62.003  98.015  1.00  0.00           H  
ATOM   2112  C   TYR   155      62.219  61.701 101.525  1.00  0.00           C  
ATOM   2113  O   TYR   155      62.000  60.462 101.592  1.00  0.00           O  
ATOM   2114  N   GLY   156      62.893  62.358 102.529  1.00  0.00           N  
ATOM   2115  H   GLY   156      63.333  61.754 103.209  1.00  0.00           H  
ATOM   2116  CA  GLY   156      63.192  63.807 102.487  1.00  0.00           C  
ATOM   2117  HA2 GLY   156      64.034  63.864 103.177  1.00  0.00           H  
ATOM   2118  HA3 GLY   156      63.487  64.117 101.484  1.00  0.00           H  
ATOM   2119  C   GLY   156      62.026  64.646 103.011  1.00  0.00           C  
ATOM   2120  O   GLY   156      61.749  65.700 102.394  1.00  0.00           O  
ATOM   2121  N   GLN   157      61.438  64.295 104.165  1.00  0.00           N  
ATOM   2122  H   GLN   157      61.907  63.556 104.670  1.00  0.00           H  
ATOM   2123  CA  GLN   157      60.230  64.860 104.782  1.00  0.00           C  
ATOM   2124  HA  GLN   157      60.112  65.756 104.172  1.00  0.00           H  
ATOM   2125  CB  GLN   157      58.978  64.021 104.414  1.00  0.00           C  
ATOM   2126  HB2 GLN   157      58.140  64.467 104.951  1.00  0.00           H  
ATOM   2127  HB3 GLN   157      58.904  64.094 103.329  1.00  0.00           H  
ATOM   2128  CG  GLN   157      59.061  62.523 104.936  1.00  0.00           C  
ATOM   2129  HG2 GLN   157      59.620  61.891 104.247  1.00  0.00           H  
ATOM   2130  HG3 GLN   157      59.634  62.597 105.860  1.00  0.00           H  
ATOM   2131  CD  GLN   157      57.658  61.890 105.019  1.00  0.00           C  
ATOM   2132  OE1 GLN   157      56.840  62.073 104.123  1.00  0.00           O  
ATOM   2133  NE2 GLN   157      57.334  61.169 106.016  1.00  0.00           N  
ATOM   2134 HE21 GLN   157      58.074  60.917 106.655  1.00  0.00           H  
ATOM   2135 HE22 GLN   157      56.441  60.710 106.117  1.00  0.00           H  
ATOM   2136  C   GLN   157      60.416  65.205 106.295  1.00  0.00           C  
ATOM   2137  O   GLN   157      61.135  64.472 106.980  1.00  0.00           O  
ATOM   2138  N   GLN   158      59.914  66.370 106.803  1.00  0.00           N  
ATOM   2139  H   GLN   158      60.374  66.688 107.644  1.00  0.00           H  
ATOM   2140  CA  GLN   158      58.913  67.293 106.126  1.00  0.00           C  
ATOM   2141  HA  GLN   158      58.265  66.743 105.444  1.00  0.00           H  
ATOM   2142  CB  GLN   158      57.997  67.875 107.194  1.00  0.00           C  
ATOM   2143  HB2 GLN   158      58.537  68.550 107.857  1.00  0.00           H  
ATOM   2144  HB3 GLN   158      57.102  68.392 106.849  1.00  0.00           H  
ATOM   2145  CG  GLN   158      57.462  66.808 108.145  1.00  0.00           C  
ATOM   2146  HG2 GLN   158      58.242  66.308 108.719  1.00  0.00           H  
ATOM   2147  HG3 GLN   158      57.007  67.252 109.030  1.00  0.00           H  
ATOM   2148  CD  GLN   158      56.586  65.709 107.604  1.00  0.00           C  
ATOM   2149  OE1 GLN   158      56.982  64.508 107.653  1.00  0.00           O  
ATOM   2150  NE2 GLN   158      55.526  65.983 106.857  1.00  0.00           N  
ATOM   2151 HE21 GLN   158      55.216  66.944 106.862  1.00  0.00           H  
ATOM   2152 HE22 GLN   158      54.998  65.186 106.532  1.00  0.00           H  
ATOM   2153  C   GLN   158      59.499  68.461 105.279  1.00  0.00           C  
ATOM   2154  O   GLN   158      60.452  68.230 104.580  1.00  0.00           O  
ATOM   2155  N   ASN   159      58.946  69.648 105.275  1.00  0.00           N  
ATOM   2156  H   ASN   159      58.056  69.727 105.746  1.00  0.00           H  
ATOM   2157  CA  ASN   159      59.476  70.927 104.706  1.00  0.00           C  
ATOM   2158  HA  ASN   159      58.967  71.709 105.269  1.00  0.00           H  
ATOM   2159  CB  ASN   159      60.978  71.153 105.079  1.00  0.00           C  
ATOM   2160  HB2 ASN   159      61.631  70.471 104.535  1.00  0.00           H  
ATOM   2161  HB3 ASN   159      61.290  72.145 104.751  1.00  0.00           H  
ATOM   2162  CG  ASN   159      61.292  71.262 106.511  1.00  0.00           C  
ATOM   2163  OD1 ASN   159      60.633  72.009 107.216  1.00  0.00           O  
ATOM   2164  ND2 ASN   159      62.265  70.569 106.987  1.00  0.00           N  
ATOM   2165 HD21 ASN   159      62.760  70.045 106.280  1.00  0.00           H  
ATOM   2166 HD22 ASN   159      62.284  70.323 107.966  1.00  0.00           H  
ATOM   2167  C   ASN   159      59.183  70.969 103.197  1.00  0.00           C  
ATOM   2168  O   ASN   159      59.959  70.313 102.503  1.00  0.00           O  
ATOM   2169  N   GLN   160      58.219  71.578 102.559  1.00  0.00           N  
ATOM   2170  H   GLN   160      58.244  71.381 101.568  1.00  0.00           H  
ATOM   2171  CA  GLN   160      57.105  72.307 103.124  1.00  0.00           C  
ATOM   2172  HA  GLN   160      57.065  71.977 104.162  1.00  0.00           H  
ATOM   2173  CB  GLN   160      57.457  73.801 103.018  1.00  0.00           C  
ATOM   2174  HB2 GLN   160      58.212  74.087 103.750  1.00  0.00           H  
ATOM   2175  HB3 GLN   160      57.836  74.020 102.019  1.00  0.00           H  
ATOM   2176  CG  GLN   160      56.354  74.777 103.309  1.00  0.00           C  
ATOM   2177  HG2 GLN   160      56.749  75.784 103.174  1.00  0.00           H  
ATOM   2178  HG3 GLN   160      55.484  74.675 102.660  1.00  0.00           H  
ATOM   2179  CD  GLN   160      55.841  74.761 104.684  1.00  0.00           C  
ATOM   2180  OE1 GLN   160      54.915  74.038 105.034  1.00  0.00           O  
ATOM   2181  NE2 GLN   160      56.396  75.500 105.612  1.00  0.00           N  
ATOM   2182 HE21 GLN   160      57.226  76.043 105.423  1.00  0.00           H  
ATOM   2183 HE22 GLN   160      55.866  75.685 106.452  1.00  0.00           H  
ATOM   2184  C   GLN   160      55.737  71.967 102.504  1.00  0.00           C  
ATOM   2185  O   GLN   160      55.652  72.069 101.275  1.00  0.00           O  
ATOM   2186  N   TYR   161      54.747  71.751 103.313  1.00  0.00           N  
ATOM   2187  H   TYR   161      54.830  72.014 104.284  1.00  0.00           H  
ATOM   2188  CA  TYR   161      53.457  71.230 102.826  1.00  0.00           C  
ATOM   2189  HA  TYR   161      53.448  71.161 101.738  1.00  0.00           H  
ATOM   2190  CB  TYR   161      53.154  69.844 103.439  1.00  0.00           C  
ATOM   2191  HB2 TYR   161      53.215  70.030 104.511  1.00  0.00           H  
ATOM   2192  HB3 TYR   161      52.240  69.314 103.172  1.00  0.00           H  
ATOM   2193  CG  TYR   161      54.297  68.809 103.014  1.00  0.00           C  
ATOM   2194  CD1 TYR   161      54.964  68.947 101.765  1.00  0.00           C  
ATOM   2195  HD1 TYR   161      54.652  69.621 100.981  1.00  0.00           H  
ATOM   2196  CE1 TYR   161      56.143  68.152 101.491  1.00  0.00           C  
ATOM   2197  HE1 TYR   161      56.656  68.348 100.561  1.00  0.00           H  
ATOM   2198  CZ  TYR   161      56.548  67.171 102.425  1.00  0.00           C  
ATOM   2199  OH  TYR   161      57.680  66.507 102.289  1.00  0.00           O  
ATOM   2200  HH  TYR   161      58.369  66.977 101.815  1.00  0.00           H  
ATOM   2201  CE2 TYR   161      55.816  66.910 103.605  1.00  0.00           C  
ATOM   2202  HE2 TYR   161      56.256  66.240 104.329  1.00  0.00           H  
ATOM   2203  CD2 TYR   161      54.760  67.795 103.933  1.00  0.00           C  
ATOM   2204  HD2 TYR   161      54.340  67.817 104.928  1.00  0.00           H  
ATOM   2205  C   TYR   161      52.234  72.115 103.210  1.00  0.00           C  
ATOM   2206  O   TYR   161      51.064  71.732 103.125  1.00  0.00           O  
ATOM   2207  N   ASN   162      52.439  73.428 103.518  1.00  0.00           N  
ATOM   2208  H   ASN   162      53.392  73.724 103.670  1.00  0.00           H  
ATOM   2209  CA  ASN   162      51.381  74.399 103.868  1.00  0.00           C  
ATOM   2210  HA  ASN   162      50.596  74.264 103.124  1.00  0.00           H  
ATOM   2211  CB  ASN   162      50.763  74.048 105.272  1.00  0.00           C  
ATOM   2212  HB2 ASN   162      50.486  72.994 105.302  1.00  0.00           H  
ATOM   2213  HB3 ASN   162      51.542  74.222 106.014  1.00  0.00           H  
ATOM   2214  CG  ASN   162      49.547  74.891 105.587  1.00  0.00           C  
ATOM   2215  OD1 ASN   162      49.679  75.957 106.213  1.00  0.00           O  
ATOM   2216  ND2 ASN   162      48.372  74.471 105.277  1.00  0.00           N  
ATOM   2217 HD21 ASN   162      47.580  75.052 105.512  1.00  0.00           H  
ATOM   2218 HD22 ASN   162      48.218  73.613 104.767  1.00  0.00           H  
ATOM   2219  C   ASN   162      51.829  75.885 103.769  1.00  0.00           C  
ATOM   2220  O   ASN   162      52.851  76.362 104.344  1.00  0.00           O  
ATOM   2221  N   SER   163      50.971  76.715 103.140  1.00  0.00           N  
ATOM   2222  H   SER   163      50.118  76.374 102.721  1.00  0.00           H  
ATOM   2223  CA  SER   163      51.344  78.117 102.691  1.00  0.00           C  
ATOM   2224  HA  SER   163      51.941  78.625 103.449  1.00  0.00           H  
ATOM   2225  CB  SER   163      52.253  78.076 101.475  1.00  0.00           C  
ATOM   2226  HB2 SER   163      52.615  79.091 101.312  1.00  0.00           H  
ATOM   2227  HB3 SER   163      53.019  77.362 101.777  1.00  0.00           H  
ATOM   2228  OG  SER   163      51.664  77.549 100.347  1.00  0.00           O  
ATOM   2229  HG  SER   163      51.650  76.592 100.425  1.00  0.00           H  
ATOM   2230  C   SER   163      50.140  79.020 102.338  1.00  0.00           C  
ATOM   2231  O   SER   163      49.005  78.587 102.238  1.00  0.00           O  
ATOM   2232  N   SER   164      50.454  80.316 102.314  1.00  0.00           N  
ATOM   2233  H   SER   164      51.404  80.584 102.524  1.00  0.00           H  
ATOM   2234  CA  SER   164      49.505  81.431 101.997  1.00  0.00           C  
ATOM   2235  HA  SER   164      50.044  82.357 102.195  1.00  0.00           H  
ATOM   2236  CB  SER   164      48.308  81.434 103.006  1.00  0.00           C  
ATOM   2237  HB2 SER   164      47.797  80.504 102.755  1.00  0.00           H  
ATOM   2238  HB3 SER   164      48.706  81.430 104.020  1.00  0.00           H  
ATOM   2239  OG  SER   164      47.403  82.508 102.827  1.00  0.00           O  
ATOM   2240  HG  SER   164      46.928  82.409 103.655  1.00  0.00           H  
ATOM   2241  C   SER   164      49.010  81.339 100.496  1.00  0.00           C  
ATOM   2242  O   SER   164      49.399  80.407  99.798  1.00  0.00           O  
ATOM   2243  N   SER   165      48.348  82.374 100.000  1.00  0.00           N  
ATOM   2244  H   SER   165      48.299  83.167 100.624  1.00  0.00           H  
ATOM   2245  CA  SER   165      47.900  82.394  98.544  1.00  0.00           C  
ATOM   2246  HA  SER   165      47.874  81.380  98.144  1.00  0.00           H  
ATOM   2247  CB  SER   165      46.543  83.028  98.515  1.00  0.00           C  
ATOM   2248  HB2 SER   165      45.888  82.241  98.888  1.00  0.00           H  
ATOM   2249  HB3 SER   165      46.475  83.818  99.262  1.00  0.00           H  
ATOM   2250  OG  SER   165      46.107  83.508  97.178  1.00  0.00           O  
ATOM   2251  HG  SER   165      45.467  84.197  97.368  1.00  0.00           H  
ATOM   2252  C   SER   165      48.911  83.172  97.697  1.00  0.00           C  
ATOM   2253  O   SER   165      49.217  84.362  98.115  1.00  0.00           O  
ATOM   2254  N   GLY   166      49.157  82.717  96.498  1.00  0.00           N  
ATOM   2255  H   GLY   166      48.838  81.801  96.218  1.00  0.00           H  
ATOM   2256  CA  GLY   166      49.851  83.527  95.449  1.00  0.00           C  
ATOM   2257  HA2 GLY   166      50.789  83.968  95.787  1.00  0.00           H  
ATOM   2258  HA3 GLY   166      50.272  82.869  94.689  1.00  0.00           H  
ATOM   2259  C   GLY   166      49.064  84.727  94.811  1.00  0.00           C  
ATOM   2260  O   GLY   166      49.645  85.508  94.104  1.00  0.00           O  
ATOM   2261  N   GLY   167      47.783  84.846  95.111  1.00  0.00           N  
ATOM   2262  H   GLY   167      47.390  84.190  95.772  1.00  0.00           H  
ATOM   2263  CA  GLY   167      46.880  86.045  94.737  1.00  0.00           C  
ATOM   2264  HA2 GLY   167      45.885  85.757  95.078  1.00  0.00           H  
ATOM   2265  HA3 GLY   167      47.280  86.946  95.202  1.00  0.00           H  
ATOM   2266  C   GLY   167      46.831  86.278  93.196  1.00  0.00           C  
ATOM   2267  O   GLY   167      47.021  85.328  92.419  1.00  0.00           O  
ATOM   2268  N   GLY   168      46.495  87.506  92.698  1.00  0.00           N  
ATOM   2269  H   GLY   168      46.506  88.230  93.402  1.00  0.00           H  
ATOM   2270  CA  GLY   168      46.118  87.815  91.331  1.00  0.00           C  
ATOM   2271  HA2 GLY   168      45.905  88.884  91.325  1.00  0.00           H  
ATOM   2272  HA3 GLY   168      46.869  87.605  90.569  1.00  0.00           H  
ATOM   2273  C   GLY   168      44.866  87.071  90.953  1.00  0.00           C  
ATOM   2274  O   GLY   168      43.869  87.178  91.633  1.00  0.00           O  
ATOM   2275  N   GLY   169      44.721  86.361  89.892  1.00  0.00           N  
ATOM   2276  H   GLY   169      43.759  86.236  89.614  1.00  0.00           H  
ATOM   2277  CA  GLY   169      45.712  86.089  88.897  1.00  0.00           C  
ATOM   2278  HA2 GLY   169      46.661  85.795  89.348  1.00  0.00           H  
ATOM   2279  HA3 GLY   169      45.277  85.187  88.467  1.00  0.00           H  
ATOM   2280  C   GLY   169      45.940  87.151  87.793  1.00  0.00           C  
ATOM   2281  O   GLY   169      45.662  88.293  88.002  1.00  0.00           O  
ATOM   2282  N   GLY   170      46.528  86.745  86.676  1.00  0.00           N  
ATOM   2283  H   GLY   170      46.768  85.765  86.701  1.00  0.00           H  
ATOM   2284  CA  GLY   170      46.962  87.572  85.553  1.00  0.00           C  
ATOM   2285  HA2 GLY   170      47.255  86.828  84.811  1.00  0.00           H  
ATOM   2286  HA3 GLY   170      46.160  88.121  85.059  1.00  0.00           H  
ATOM   2287  C   GLY   170      48.101  88.583  85.899  1.00  0.00           C  
ATOM   2288  O   GLY   170      48.995  88.333  86.732  1.00  0.00           O  
ATOM   2289  N   GLY   171      48.198  89.697  85.148  1.00  0.00           N  
ATOM   2290  H   GLY   171      49.006  90.261  85.370  1.00  0.00           H  
ATOM   2291  CA  GLY   171      47.265  90.269  84.188  1.00  0.00           C  
ATOM   2292  HA2 GLY   171      47.798  91.139  83.804  1.00  0.00           H  
ATOM   2293  HA3 GLY   171      46.865  89.628  83.404  1.00  0.00           H  
ATOM   2294  C   GLY   171      45.944  90.820  84.839  1.00  0.00           C  
ATOM   2295  O   GLY   171      45.641  90.534  86.028  1.00  0.00           O  
ATOM   2296  N   GLY   172      45.143  91.637  84.193  1.00  0.00           N  
ATOM   2297  H   GLY   172      44.396  91.991  84.774  1.00  0.00           H  
ATOM   2298  CA  GLY   172      45.368  92.186  82.828  1.00  0.00           C  
ATOM   2299  HA2 GLY   172      45.885  91.420  82.249  1.00  0.00           H  
ATOM   2300  HA3 GLY   172      44.403  92.337  82.344  1.00  0.00           H  
ATOM   2301  C   GLY   172      46.018  93.608  82.744  1.00  0.00           C  
ATOM   2302  O   GLY   172      46.771  94.015  83.605  1.00  0.00           O  
ATOM   2303  N   GLY   173      45.637  94.300  81.692  1.00  0.00           N  
ATOM   2304  H   GLY   173      44.999  93.915  81.009  1.00  0.00           H  
ATOM   2305  CA  GLY   173      45.993  95.658  81.475  1.00  0.00           C  
ATOM   2306  HA2 GLY   173      45.355  96.312  82.069  1.00  0.00           H  
ATOM   2307  HA3 GLY   173      47.024  95.946  81.680  1.00  0.00           H  
ATOM   2308  C   GLY   173      45.675  96.143  80.040  1.00  0.00           C  
ATOM   2309  O   GLY   173      45.248  95.386  79.165  1.00  0.00           O  
ATOM   2310  N   GLY   174      45.926  97.366  79.628  1.00  0.00           N  
ATOM   2311  H   GLY   174      45.732  97.496  78.646  1.00  0.00           H  
ATOM   2312  CA  GLY   174      46.292  98.461  80.439  1.00  0.00           C  
ATOM   2313  HA2 GLY   174      47.011  98.218  81.221  1.00  0.00           H  
ATOM   2314  HA3 GLY   174      46.691  99.186  79.729  1.00  0.00           H  
ATOM   2315  C   GLY   174      44.965  99.101  81.014  1.00  0.00           C  
ATOM   2316  O   GLY   174      44.037  98.421  81.453  1.00  0.00           O  
ATOM   2317  N   GLY   175      44.736 100.384  80.746  1.00  0.00           N  
ATOM   2318  H   GLY   175      45.524 100.853  80.322  1.00  0.00           H  
ATOM   2319  CA  GLY   175      43.475 101.139  80.870  1.00  0.00           C  
ATOM   2320  HA2 GLY   175      43.274 100.950  81.925  1.00  0.00           H  
ATOM   2321  HA3 GLY   175      43.702 102.183  80.656  1.00  0.00           H  
ATOM   2322  C   GLY   175      42.326 100.683  79.990  1.00  0.00           C  
ATOM   2323  O   GLY   175      42.481  99.691  79.267  1.00  0.00           O  
ATOM   2324  N   ASN   176      41.200 101.479  79.928  1.00  0.00           N  
ATOM   2325  H   ASN   176      41.408 102.396  80.296  1.00  0.00           H  
ATOM   2326  CA  ASN   176      40.132 101.391  78.999  1.00  0.00           C  
ATOM   2327  HA  ASN   176      40.188 100.399  78.552  1.00  0.00           H  
ATOM   2328  CB  ASN   176      38.838 101.523  79.837  1.00  0.00           C  
ATOM   2329  HB2 ASN   176      38.776 102.437  80.427  1.00  0.00           H  
ATOM   2330  HB3 ASN   176      37.973 101.547  79.173  1.00  0.00           H  
ATOM   2331  CG  ASN   176      38.679 100.312  80.706  1.00  0.00           C  
ATOM   2332  OD1 ASN   176      39.003  99.204  80.376  1.00  0.00           O  
ATOM   2333  ND2 ASN   176      38.098 100.501  81.899  1.00  0.00           N  
ATOM   2334 HD21 ASN   176      38.002  99.639  82.417  1.00  0.00           H  
ATOM   2335 HD22 ASN   176      37.511 101.306  82.060  1.00  0.00           H  
ATOM   2336  C   ASN   176      40.135 102.523  77.929  1.00  0.00           C  
ATOM   2337  O   ASN   176      40.145 103.732  78.252  1.00  0.00           O  
ATOM   2338  N   TYR   177      40.166 102.181  76.592  1.00  0.00           N  
ATOM   2339  H   TYR   177      39.865 101.226  76.462  1.00  0.00           H  
ATOM   2340  CA  TYR   177      40.530 102.980  75.480  1.00  0.00           C  
ATOM   2341  HA  TYR   177      40.183 104.000  75.641  1.00  0.00           H  
ATOM   2342  CB  TYR   177      42.038 102.862  75.151  1.00  0.00           C  
ATOM   2343  HB2 TYR   177      42.304 101.858  74.820  1.00  0.00           H  
ATOM   2344  HB3 TYR   177      42.261 103.623  74.403  1.00  0.00           H  
ATOM   2345  CG  TYR   177      42.959 103.119  76.350  1.00  0.00           C  
ATOM   2346  CD1 TYR   177      43.147 104.414  76.847  1.00  0.00           C  
ATOM   2347  HD1 TYR   177      42.605 105.258  76.446  1.00  0.00           H  
ATOM   2348  CE1 TYR   177      44.180 104.712  77.771  1.00  0.00           C  
ATOM   2349  HE1 TYR   177      44.395 105.717  78.105  1.00  0.00           H  
ATOM   2350  CZ  TYR   177      44.959 103.629  78.300  1.00  0.00           C  
ATOM   2351  OH  TYR   177      45.906 103.946  79.308  1.00  0.00           O  
ATOM   2352  HH  TYR   177      45.892 104.905  79.350  1.00  0.00           H  
ATOM   2353  CE2 TYR   177      44.796 102.313  77.893  1.00  0.00           C  
ATOM   2354  HE2 TYR   177      45.340 101.436  78.211  1.00  0.00           H  
ATOM   2355  CD2 TYR   177      43.858 102.090  76.863  1.00  0.00           C  
ATOM   2356  HD2 TYR   177      43.702 101.111  76.435  1.00  0.00           H  
ATOM   2357  C   TYR   177      39.680 102.528  74.250  1.00  0.00           C  
ATOM   2358  O   TYR   177      39.784 101.456  73.692  1.00  0.00           O  
ATOM   2359  N   GLY   178      38.658 103.305  73.796  1.00  0.00           N  
ATOM   2360  H   GLY   178      38.014 102.948  73.104  1.00  0.00           H  
ATOM   2361  CA  GLY   178      38.356 104.679  74.287  1.00  0.00           C  
ATOM   2362  HA2 GLY   178      37.924 104.666  75.288  1.00  0.00           H  
ATOM   2363  HA3 GLY   178      39.269 105.273  74.257  1.00  0.00           H  
ATOM   2364  C   GLY   178      37.341 105.386  73.361  1.00  0.00           C  
ATOM   2365  O   GLY   178      36.586 104.858  72.573  1.00  0.00           O  
ATOM   2366  N   GLN   179      37.334 106.761  73.403  1.00  0.00           N  
ATOM   2367  H   GLN   179      38.102 107.204  73.888  1.00  0.00           H  
ATOM   2368  CA  GLN   179      36.613 107.590  72.487  1.00  0.00           C  
ATOM   2369  HA  GLN   179      36.390 107.091  71.544  1.00  0.00           H  
ATOM   2370  CB  GLN   179      35.283 108.120  73.119  1.00  0.00           C  
ATOM   2371  HB2 GLN   179      35.520 108.579  74.079  1.00  0.00           H  
ATOM   2372  HB3 GLN   179      34.790 108.848  72.475  1.00  0.00           H  
ATOM   2373  CG  GLN   179      34.203 107.066  73.302  1.00  0.00           C  
ATOM   2374  HG2 GLN   179      33.298 107.647  73.482  1.00  0.00           H  
ATOM   2375  HG3 GLN   179      34.092 106.476  72.392  1.00  0.00           H  
ATOM   2376  CD  GLN   179      34.426 106.136  74.506  1.00  0.00           C  
ATOM   2377  OE1 GLN   179      35.198 106.203  75.393  1.00  0.00           O  
ATOM   2378  NE2 GLN   179      33.461 105.226  74.616  1.00  0.00           N  
ATOM   2379 HE21 GLN   179      32.720 105.102  73.941  1.00  0.00           H  
ATOM   2380 HE22 GLN   179      33.423 104.817  75.539  1.00  0.00           H  
ATOM   2381  C   GLN   179      37.523 108.801  72.034  1.00  0.00           C  
ATOM   2382  O   GLN   179      37.533 109.841  72.617  1.00  0.00           O  
ATOM   2383  N   ASP   180      38.266 108.815  70.905  1.00  0.00           N  
ATOM   2384  H   ASP   180      38.685 109.696  70.642  1.00  0.00           H  
ATOM   2385  CA  ASP   180      38.492 107.654  69.958  1.00  0.00           C  
ATOM   2386  HA  ASP   180      38.496 106.760  70.580  1.00  0.00           H  
ATOM   2387  CB  ASP   180      37.369 107.497  68.954  1.00  0.00           C  
ATOM   2388  HB2 ASP   180      37.591 106.800  68.145  1.00  0.00           H  
ATOM   2389  HB3 ASP   180      36.555 106.976  69.458  1.00  0.00           H  
ATOM   2390  CG  ASP   180      36.754 108.787  68.323  1.00  0.00           C  
ATOM   2391  OD1 ASP   180      35.895 108.680  67.442  1.00  0.00           O  
ATOM   2392  OD2 ASP   180      37.317 109.896  68.478  1.00  0.00           O  
ATOM   2393  C   ASP   180      39.880 107.808  69.204  1.00  0.00           C  
ATOM   2394  O   ASP   180      40.447 108.885  69.106  1.00  0.00           O  
ATOM   2395  N   GLN   181      40.486 106.659  68.864  1.00  0.00           N  
ATOM   2396  H   GLN   181      39.992 105.795  69.038  1.00  0.00           H  
ATOM   2397  CA  GLN   181      41.929 106.650  68.347  1.00  0.00           C  
ATOM   2398  HA  GLN   181      42.316 107.630  68.629  1.00  0.00           H  
ATOM   2399  CB  GLN   181      42.838 105.678  69.159  1.00  0.00           C  
ATOM   2400  HB2 GLN   181      42.794 105.992  70.202  1.00  0.00           H  
ATOM   2401  HB3 GLN   181      42.403 104.679  69.126  1.00  0.00           H  
ATOM   2402  CG  GLN   181      44.349 105.542  68.782  1.00  0.00           C  
ATOM   2403  HG2 GLN   181      44.900 105.204  69.659  1.00  0.00           H  
ATOM   2404  HG3 GLN   181      44.520 104.792  68.010  1.00  0.00           H  
ATOM   2405  CD  GLN   181      45.028 106.812  68.418  1.00  0.00           C  
ATOM   2406  OE1 GLN   181      44.606 107.907  68.746  1.00  0.00           O  
ATOM   2407  NE2 GLN   181      46.156 106.823  67.720  1.00  0.00           N  
ATOM   2408 HE21 GLN   181      46.557 105.924  67.496  1.00  0.00           H  
ATOM   2409 HE22 GLN   181      46.692 107.657  67.525  1.00  0.00           H  
ATOM   2410  C   GLN   181      41.979 106.518  66.816  1.00  0.00           C  
ATOM   2411  O   GLN   181      42.927 106.826  66.169  1.00  0.00           O  
ATOM   2412  N   SER   182      40.865 106.019  66.237  1.00  0.00           N  
ATOM   2413  H   SER   182      40.170 105.674  66.884  1.00  0.00           H  
ATOM   2414  CA  SER   182      40.559 105.831  64.785  1.00  0.00           C  
ATOM   2415  HA  SER   182      41.188 106.566  64.282  1.00  0.00           H  
ATOM   2416  CB  SER   182      41.051 104.460  64.360  1.00  0.00           C  
ATOM   2417  HB2 SER   182      40.846 104.345  63.296  1.00  0.00           H  
ATOM   2418  HB3 SER   182      42.123 104.315  64.486  1.00  0.00           H  
ATOM   2419  OG  SER   182      40.416 103.387  65.059  1.00  0.00           O  
ATOM   2420  HG  SER   182      40.635 102.602  64.551  1.00  0.00           H  
ATOM   2421  C   SER   182      39.065 106.060  64.402  1.00  0.00           C  
ATOM   2422  O   SER   182      38.229 106.036  65.305  1.00  0.00           O  
ATOM   2423  N   SER   183      38.691 106.166  63.097  1.00  0.00           N  
ATOM   2424  H   SER   183      37.696 106.256  62.954  1.00  0.00           H  
ATOM   2425  CA  SER   183      39.486 106.341  61.875  1.00  0.00           C  
ATOM   2426  HA  SER   183      40.203 105.530  61.746  1.00  0.00           H  
ATOM   2427  CB  SER   183      38.517 106.217  60.676  1.00  0.00           C  
ATOM   2428  HB2 SER   183      38.094 105.214  60.625  1.00  0.00           H  
ATOM   2429  HB3 SER   183      37.730 106.969  60.744  1.00  0.00           H  
ATOM   2430  OG  SER   183      39.253 106.518  59.551  1.00  0.00           O  
ATOM   2431  HG  SER   183      38.658 107.001  58.973  1.00  0.00           H  
ATOM   2432  C   SER   183      40.172 107.733  61.881  1.00  0.00           C  
ATOM   2433  O   SER   183      39.531 108.662  62.332  1.00  0.00           O  
ATOM   2434  N   MET   184      41.371 107.945  61.310  1.00  0.00           N  
ATOM   2435  H   MET   184      41.842 107.117  60.975  1.00  0.00           H  
ATOM   2436  CA  MET   184      42.112 109.183  61.416  1.00  0.00           C  
ATOM   2437  HA  MET   184      41.408 110.007  61.295  1.00  0.00           H  
ATOM   2438  CB  MET   184      42.705 109.336  62.795  1.00  0.00           C  
ATOM   2439  HB2 MET   184      41.954 109.408  63.582  1.00  0.00           H  
ATOM   2440  HB3 MET   184      43.216 108.385  62.945  1.00  0.00           H  
ATOM   2441  CG  MET   184      43.666 110.540  62.902  1.00  0.00           C  
ATOM   2442  HG2 MET   184      44.568 110.409  62.305  1.00  0.00           H  
ATOM   2443  HG3 MET   184      43.088 111.435  62.671  1.00  0.00           H  
ATOM   2444  SD  MET   184      44.217 110.473  64.587  1.00  0.00           S  
ATOM   2445  CE  MET   184      45.680 109.333  64.522  1.00  0.00           C  
ATOM   2446  HE1 MET   184      46.444 110.090  64.344  1.00  0.00           H  
ATOM   2447  HE2 MET   184      45.952 108.866  65.468  1.00  0.00           H  
ATOM   2448  HE3 MET   184      45.634 108.655  63.670  1.00  0.00           H  
ATOM   2449  C   MET   184      43.202 109.207  60.265  1.00  0.00           C  
ATOM   2450  O   MET   184      43.762 108.148  60.121  1.00  0.00           O  
ATOM   2451  N   SER   185      43.437 110.358  59.621  1.00  0.00           N  
ATOM   2452  H   SER   185      42.945 111.167  59.971  1.00  0.00           H  
ATOM   2453  CA  SER   185      44.298 110.622  58.427  1.00  0.00           C  
ATOM   2454  HA  SER   185      45.104 109.891  58.492  1.00  0.00           H  
ATOM   2455  CB  SER   185      43.445 110.440  57.087  1.00  0.00           C  
ATOM   2456  HB2 SER   185      44.084 110.581  56.216  1.00  0.00           H  
ATOM   2457  HB3 SER   185      43.021 109.444  56.960  1.00  0.00           H  
ATOM   2458  OG  SER   185      42.426 111.369  57.012  1.00  0.00           O  
ATOM   2459  HG  SER   185      41.620 110.909  57.255  1.00  0.00           H  
ATOM   2460  C   SER   185      44.748 112.161  58.462  1.00  0.00           C  
ATOM   2461  O   SER   185      44.198 112.999  59.162  1.00  0.00           O  
ATOM   2462  N   SER   186      45.926 112.432  57.856  1.00  0.00           N  
ATOM   2463  H   SER   186      46.300 111.785  57.177  1.00  0.00           H  
ATOM   2464  CA  SER   186      46.492 113.778  57.881  1.00  0.00           C  
ATOM   2465  HA  SER   186      47.502 113.792  57.469  1.00  0.00           H  
ATOM   2466  CB  SER   186      45.596 114.595  56.941  1.00  0.00           C  
ATOM   2467  HB2 SER   186      45.563 114.064  55.990  1.00  0.00           H  
ATOM   2468  HB3 SER   186      44.611 114.546  57.404  1.00  0.00           H  
ATOM   2469  OG  SER   186      46.042 115.917  56.664  1.00  0.00           O  
ATOM   2470  HG  SER   186      45.303 116.513  56.808  1.00  0.00           H  
ATOM   2471  C   SER   186      46.614 114.465  59.222  1.00  0.00           C  
ATOM   2472  O   SER   186      46.092 115.609  59.492  1.00  0.00           O  
ATOM   2473  N   GLY   187      47.341 113.935  60.170  1.00  0.00           N  
ATOM   2474  H   GLY   187      47.325 114.436  61.047  1.00  0.00           H  
ATOM   2475  CA  GLY   187      48.283 112.823  60.200  1.00  0.00           C  
ATOM   2476  HA2 GLY   187      48.759 112.812  61.180  1.00  0.00           H  
ATOM   2477  HA3 GLY   187      47.708 111.904  60.084  1.00  0.00           H  
ATOM   2478  C   GLY   187      49.442 112.861  59.194  1.00  0.00           C  
ATOM   2479  O   GLY   187      49.940 113.916  58.812  1.00  0.00           O  
ATOM   2480  N   GLY   188      49.968 111.687  58.938  1.00  0.00           N  
ATOM   2481  H   GLY   188      49.644 110.880  59.451  1.00  0.00           H  
ATOM   2482  CA  GLY   188      51.080 111.371  58.066  1.00  0.00           C  
ATOM   2483  HA2 GLY   188      51.557 112.323  57.830  1.00  0.00           H  
ATOM   2484  HA3 GLY   188      51.775 110.782  58.665  1.00  0.00           H  
ATOM   2485  C   GLY   188      50.847 110.616  56.734  1.00  0.00           C  
ATOM   2486  O   GLY   188      49.744 110.395  56.382  1.00  0.00           O  
ATOM   2487  N   GLY   189      51.824 110.126  55.983  1.00  0.00           N  
ATOM   2488  H   GLY   189      51.543 109.674  55.124  1.00  0.00           H  
ATOM   2489  CA  GLY   189      53.235 110.481  56.127  1.00  0.00           C  
ATOM   2490  HA2 GLY   189      53.483 110.653  57.174  1.00  0.00           H  
ATOM   2491  HA3 GLY   189      53.794 109.642  55.712  1.00  0.00           H  
ATOM   2492  C   GLY   189      53.615 111.613  55.193  1.00  0.00           C  
ATOM   2493  O   GLY   189      52.877 112.015  54.313  1.00  0.00           O  
ATOM   2494  N   SER   190      54.780 112.081  55.426  1.00  0.00           N  
ATOM   2495  H   SER   190      55.467 111.517  55.905  1.00  0.00           H  
ATOM   2496  CA  SER   190      55.402 113.413  54.928  1.00  0.00           C  
ATOM   2497  HA  SER   190      54.645 113.946  54.352  1.00  0.00           H  
ATOM   2498  CB  SER   190      55.961 114.216  56.128  1.00  0.00           C  
ATOM   2499  HB2 SER   190      55.146 114.338  56.842  1.00  0.00           H  
ATOM   2500  HB3 SER   190      56.701 113.576  56.609  1.00  0.00           H  
ATOM   2501  OG  SER   190      56.629 115.376  55.592  1.00  0.00           O  
ATOM   2502  HG  SER   190      55.956 115.912  55.165  1.00  0.00           H  
ATOM   2503  C   SER   190      56.487 112.986  53.955  1.00  0.00           C  
ATOM   2504  O   SER   190      57.418 112.279  54.374  1.00  0.00           O  
ATOM   2505  N   GLY   191      56.379 113.229  52.632  1.00  0.00           N  
ATOM   2506  H   GLY   191      56.952 112.578  52.115  1.00  0.00           H  
ATOM   2507  CA  GLY   191      55.452 114.120  51.955  1.00  0.00           C  
ATOM   2508  HA2 GLY   191      54.499 113.590  51.946  1.00  0.00           H  
ATOM   2509  HA3 GLY   191      55.403 115.008  52.586  1.00  0.00           H  
ATOM   2510  C   GLY   191      55.756 114.573  50.522  1.00  0.00           C  
ATOM   2511  O   GLY   191      56.814 114.303  50.029  1.00  0.00           O  
ATOM   2512  N   GLY   192      54.864 115.358  49.866  1.00  0.00           N  
ATOM   2513  H   GLY   192      54.049 115.602  50.411  1.00  0.00           H  
ATOM   2514  CA  GLY   192      55.121 115.978  48.599  1.00  0.00           C  
ATOM   2515  HA2 GLY   192      55.251 115.163  47.888  1.00  0.00           H  
ATOM   2516  HA3 GLY   192      54.192 116.510  48.393  1.00  0.00           H  
ATOM   2517  C   GLY   192      56.398 116.839  48.585  1.00  0.00           C  
ATOM   2518  O   GLY   192      56.874 117.331  49.661  1.00  0.00           O  
ATOM   2519  N   GLY   193      57.001 117.005  47.433  1.00  0.00           N  
ATOM   2520  H   GLY   193      56.575 116.638  46.594  1.00  0.00           H  
ATOM   2521  CA  GLY   193      58.166 117.918  47.317  1.00  0.00           C  
ATOM   2522  HA2 GLY   193      58.240 118.159  46.257  1.00  0.00           H  
ATOM   2523  HA3 GLY   193      57.969 118.833  47.876  1.00  0.00           H  
ATOM   2524  C   GLY   193      59.526 117.537  47.821  1.00  0.00           C  
ATOM   2525  O   GLY   193      60.557 118.263  47.815  1.00  0.00           O  
ATOM   2526  N   TYR   194      59.661 116.315  48.411  1.00  0.00           N  
ATOM   2527  H   TYR   194      58.828 115.744  48.428  1.00  0.00           H  
ATOM   2528  CA  TYR   194      60.903 115.744  48.916  1.00  0.00           C  
ATOM   2529  HA  TYR   194      61.695 116.494  48.926  1.00  0.00           H  
ATOM   2530  CB  TYR   194      60.688 115.172  50.304  1.00  0.00           C  
ATOM   2531  HB2 TYR   194      59.887 114.435  50.255  1.00  0.00           H  
ATOM   2532  HB3 TYR   194      61.635 114.730  50.612  1.00  0.00           H  
ATOM   2533  CG  TYR   194      60.271 116.164  51.387  1.00  0.00           C  
ATOM   2534  CD1 TYR   194      61.156 117.280  51.747  1.00  0.00           C  
ATOM   2535  HD1 TYR   194      62.055 117.346  51.153  1.00  0.00           H  
ATOM   2536  CE1 TYR   194      60.866 118.164  52.799  1.00  0.00           C  
ATOM   2537  HE1 TYR   194      61.468 119.021  53.062  1.00  0.00           H  
ATOM   2538  CZ  TYR   194      59.655 117.922  53.563  1.00  0.00           C  
ATOM   2539  OH  TYR   194      59.343 118.725  54.658  1.00  0.00           O  
ATOM   2540  HH  TYR   194      59.726 119.604  54.614  1.00  0.00           H  
ATOM   2541  CE2 TYR   194      58.711 116.958  53.145  1.00  0.00           C  
ATOM   2542  HE2 TYR   194      57.847 116.758  53.761  1.00  0.00           H  
ATOM   2543  CD2 TYR   194      59.056 116.094  52.045  1.00  0.00           C  
ATOM   2544  HD2 TYR   194      58.400 115.261  51.842  1.00  0.00           H  
ATOM   2545  C   TYR   194      61.327 114.560  48.025  1.00  0.00           C  
ATOM   2546  O   TYR   194      60.810 113.472  48.072  1.00  0.00           O  
ATOM   2547  N   GLY   195      62.360 114.582  47.255  1.00  0.00           N  
ATOM   2548  H   GLY   195      62.487 113.752  46.695  1.00  0.00           H  
ATOM   2549  CA  GLY   195      63.093 115.794  46.934  1.00  0.00           C  
ATOM   2550  HA2 GLY   195      62.310 116.536  46.779  1.00  0.00           H  
ATOM   2551  HA3 GLY   195      63.695 116.164  47.765  1.00  0.00           H  
ATOM   2552  C   GLY   195      63.935 115.587  45.634  1.00  0.00           C  
ATOM   2553  O   GLY   195      64.258 114.453  45.332  1.00  0.00           O  
ATOM   2554  N   ASN   196      64.364 116.699  45.032  1.00  0.00           N  
ATOM   2555  H   ASN   196      64.080 117.573  45.451  1.00  0.00           H  
ATOM   2556  CA  ASN   196      64.916 116.716  43.706  1.00  0.00           C  
ATOM   2557  HA  ASN   196      65.618 115.884  43.655  1.00  0.00           H  
ATOM   2558  CB  ASN   196      63.773 116.502  42.717  1.00  0.00           C  
ATOM   2559  HB2 ASN   196      63.220 115.619  43.039  1.00  0.00           H  
ATOM   2560  HB3 ASN   196      63.093 117.346  42.825  1.00  0.00           H  
ATOM   2561  CG  ASN   196      64.227 116.277  41.303  1.00  0.00           C  
ATOM   2562  OD1 ASN   196      65.251 116.765  40.781  1.00  0.00           O  
ATOM   2563  ND2 ASN   196      63.586 115.268  40.726  1.00  0.00           N  
ATOM   2564 HD21 ASN   196      63.909 115.001  39.807  1.00  0.00           H  
ATOM   2565 HD22 ASN   196      62.691 114.907  41.025  1.00  0.00           H  
ATOM   2566  C   ASN   196      65.812 117.982  43.617  1.00  0.00           C  
ATOM   2567  O   ASN   196      65.361 119.125  43.949  1.00  0.00           O  
ATOM   2568  N   GLN   197      67.008 117.862  42.971  1.00  0.00           N  
ATOM   2569  H   GLN   197      67.395 116.929  42.980  1.00  0.00           H  
ATOM   2570  CA  GLN   197      67.570 118.933  42.132  1.00  0.00           C  
ATOM   2571  HA  GLN   197      66.706 119.476  41.748  1.00  0.00           H  
ATOM   2572  CB  GLN   197      68.395 119.880  42.985  1.00  0.00           C  
ATOM   2573  HB2 GLN   197      68.864 120.509  42.228  1.00  0.00           H  
ATOM   2574  HB3 GLN   197      67.740 120.439  43.652  1.00  0.00           H  
ATOM   2575  CG  GLN   197      69.541 119.090  43.738  1.00  0.00           C  
ATOM   2576  HG2 GLN   197      70.114 118.466  43.052  1.00  0.00           H  
ATOM   2577  HG3 GLN   197      70.208 119.862  44.122  1.00  0.00           H  
ATOM   2578  CD  GLN   197      69.030 118.343  45.026  1.00  0.00           C  
ATOM   2579  OE1 GLN   197      68.726 118.987  46.036  1.00  0.00           O  
ATOM   2580  NE2 GLN   197      68.871 116.998  45.013  1.00  0.00           N  
ATOM   2581 HE21 GLN   197      69.131 116.418  44.228  1.00  0.00           H  
ATOM   2582 HE22 GLN   197      68.472 116.628  45.864  1.00  0.00           H  
ATOM   2583  C   GLN   197      68.275 118.287  40.956  1.00  0.00           C  
ATOM   2584  O   GLN   197      68.883 117.215  41.138  1.00  0.00           O  
ATOM   2585  N   ASP   198      68.148 118.897  39.779  1.00  0.00           N  
ATOM   2586  H   ASP   198      67.684 119.794  39.747  1.00  0.00           H  
ATOM   2587  CA  ASP   198      68.450 118.314  38.449  1.00  0.00           C  
ATOM   2588  HA  ASP   198      67.850 117.424  38.261  1.00  0.00           H  
ATOM   2589  CB  ASP   198      67.963 119.367  37.443  1.00  0.00           C  
ATOM   2590  HB2 ASP   198      68.336 120.349  37.731  1.00  0.00           H  
ATOM   2591  HB3 ASP   198      68.256 119.189  36.408  1.00  0.00           H  
ATOM   2592  CG  ASP   198      66.436 119.486  37.467  1.00  0.00           C  
ATOM   2593  OD1 ASP   198      65.677 118.735  36.741  1.00  0.00           O  
ATOM   2594  OD2 ASP   198      65.836 120.448  38.023  1.00  0.00           O  
ATOM   2595  C   ASP   198      69.963 117.965  38.189  1.00  0.00           C  
ATOM   2596  O   ASP   198      70.885 118.605  38.738  1.00  0.00           O  
ATOM   2597  N   GLN   199      70.197 116.951  37.309  1.00  0.00           N  
ATOM   2598  H   GLN   199      69.404 116.372  37.072  1.00  0.00           H  
ATOM   2599  CA  GLN   199      71.438 116.717  36.661  1.00  0.00           C  
ATOM   2600  HA  GLN   199      72.191 116.589  37.439  1.00  0.00           H  
ATOM   2601  CB  GLN   199      71.279 115.454  35.855  1.00  0.00           C  
ATOM   2602  HB2 GLN   199      70.888 114.587  36.387  1.00  0.00           H  
ATOM   2603  HB3 GLN   199      70.544 115.565  35.058  1.00  0.00           H  
ATOM   2604  CG  GLN   199      72.638 114.960  35.248  1.00  0.00           C  
ATOM   2605  HG2 GLN   199      73.080 115.701  34.582  1.00  0.00           H  
ATOM   2606  HG3 GLN   199      73.382 114.834  36.034  1.00  0.00           H  
ATOM   2607  CD  GLN   199      72.517 113.540  34.536  1.00  0.00           C  
ATOM   2608  OE1 GLN   199      71.600 113.317  33.751  1.00  0.00           O  
ATOM   2609  NE2 GLN   199      73.406 112.695  34.741  1.00  0.00           N  
ATOM   2610 HE21 GLN   199      73.957 112.842  35.575  1.00  0.00           H  
ATOM   2611 HE22 GLN   199      73.422 111.803  34.268  1.00  0.00           H  
ATOM   2612  C   GLN   199      71.885 117.919  35.851  1.00  0.00           C  
ATOM   2613  O   GLN   199      71.117 118.517  35.095  1.00  0.00           O  
ATOM   2614  N   SER   200      73.163 118.320  35.895  1.00  0.00           N  
ATOM   2615  H   SER   200      73.285 119.174  35.371  1.00  0.00           H  
ATOM   2616  CA  SER   200      74.306 117.829  36.703  1.00  0.00           C  
ATOM   2617  HA  SER   200      74.103 116.853  37.142  1.00  0.00           H  
ATOM   2618  CB  SER   200      75.564 117.500  35.856  1.00  0.00           C  
ATOM   2619  HB2 SER   200      76.116 118.323  35.401  1.00  0.00           H  
ATOM   2620  HB3 SER   200      76.260 116.886  36.428  1.00  0.00           H  
ATOM   2621  OG  SER   200      75.260 116.648  34.810  1.00  0.00           O  
ATOM   2622  HG  SER   200      74.725 117.201  34.236  1.00  0.00           H  
ATOM   2623  C   SER   200      74.669 118.788  37.865  1.00  0.00           C  
ATOM   2624  O   SER   200      75.648 118.609  38.575  1.00  0.00           O  
ATOM   2625  N   GLY   201      73.954 119.877  37.979  1.00  0.00           N  
ATOM   2626  H   GLY   201      73.147 119.939  37.374  1.00  0.00           H  
ATOM   2627  CA  GLY   201      74.204 121.052  38.922  1.00  0.00           C  
ATOM   2628  HA2 GLY   201      75.232 121.388  38.784  1.00  0.00           H  
ATOM   2629  HA3 GLY   201      73.553 121.910  38.755  1.00  0.00           H  
ATOM   2630  C   GLY   201      73.940 120.660  40.374  1.00  0.00           C  
ATOM   2631  O   GLY   201      73.220 119.691  40.625  1.00  0.00           O  
ATOM   2632  N   GLY   202      74.329 121.504  41.364  1.00  0.00           N  
ATOM   2633  H   GLY   202      74.206 121.163  42.307  1.00  0.00           H  
ATOM   2634  CA  GLY   202      74.970 122.873  41.212  1.00  0.00           C  
ATOM   2635  HA2 GLY   202      75.561 123.146  42.086  1.00  0.00           H  
ATOM   2636  HA3 GLY   202      75.734 122.822  40.437  1.00  0.00           H  
ATOM   2637  C   GLY   202      74.019 123.946  40.791  1.00  0.00           C  
ATOM   2638  O   GLY   202      72.836 123.718  40.472  1.00  0.00           O  
ATOM   2639  N   GLY   203      74.562 125.167  40.721  1.00  0.00           N  
ATOM   2640  H   GLY   203      73.952 125.935  40.478  1.00  0.00           H  
ATOM   2641  CA  GLY   203      75.868 125.539  40.900  1.00  0.00           C  
ATOM   2642  HA2 GLY   203      75.979 126.582  41.197  1.00  0.00           H  
ATOM   2643  HA3 GLY   203      76.249 124.978  41.753  1.00  0.00           H  
ATOM   2644  C   GLY   203      76.756 125.408  39.627  1.00  0.00           C  
ATOM   2645  O   GLY   203      76.458 124.631  38.728  1.00  0.00           O  
ATOM   2646  N   GLY   204      77.832 126.171  39.486  1.00  0.00           N  
ATOM   2647  H   GLY   204      77.947 126.910  40.166  1.00  0.00           H  
ATOM   2648  CA  GLY   204      78.542 126.365  38.242  1.00  0.00           C  
ATOM   2649  HA2 GLY   204      79.438 125.757  38.366  1.00  0.00           H  
ATOM   2650  HA3 GLY   204      78.018 125.880  37.419  1.00  0.00           H  
ATOM   2651  C   GLY   204      78.920 127.809  37.802  1.00  0.00           C  
ATOM   2652  O   GLY   204      78.132 128.757  38.124  1.00  0.00           O  
ATOM   2653  N   SER   205      79.879 128.000  36.902  1.00  0.00           N  
ATOM   2654  H   SER   205      80.020 128.976  36.685  1.00  0.00           H  
ATOM   2655  CA  SER   205      80.949 127.140  36.381  1.00  0.00           C  
ATOM   2656  HA  SER   205      80.827 126.217  36.948  1.00  0.00           H  
ATOM   2657  CB  SER   205      80.725 126.952  34.905  1.00  0.00           C  
ATOM   2658  HB2 SER   205      79.717 126.584  34.716  1.00  0.00           H  
ATOM   2659  HB3 SER   205      80.763 127.912  34.389  1.00  0.00           H  
ATOM   2660  OG  SER   205      81.696 125.970  34.376  1.00  0.00           O  
ATOM   2661  HG  SER   205      82.543 126.381  34.186  1.00  0.00           H  
ATOM   2662  C   SER   205      82.376 127.642  36.757  1.00  0.00           C  
ATOM   2663  O   SER   205      83.282 126.778  36.712  1.00  0.00           O  
ATOM   2664  N   GLY   206      82.633 128.953  37.033  1.00  0.00           N  
ATOM   2665  H   GLY   206      81.873 129.581  37.251  1.00  0.00           H  
ATOM   2666  CA  GLY   206      83.923 129.387  37.574  1.00  0.00           C  
ATOM   2667  HA2 GLY   206      84.783 129.149  36.948  1.00  0.00           H  
ATOM   2668  HA3 GLY   206      83.946 130.465  37.417  1.00  0.00           H  
ATOM   2669  C   GLY   206      84.282 129.102  39.077  1.00  0.00           C  
ATOM   2670  O   GLY   206      83.321 128.982  39.800  1.00  0.00           O  
ATOM   2671  N   GLY   207      85.544 129.144  39.528  1.00  0.00           N  
ATOM   2672  H   GLY   207      85.612 128.911  40.509  1.00  0.00           H  
ATOM   2673  CA  GLY   207      86.761 129.268  38.696  1.00  0.00           C  
ATOM   2674  HA2 GLY   207      86.588 130.115  38.032  1.00  0.00           H  
ATOM   2675  HA3 GLY   207      87.572 129.495  39.388  1.00  0.00           H  
ATOM   2676  C   GLY   207      87.201 128.041  37.838  1.00  0.00           C  
ATOM   2677  O   GLY   207      86.729 126.913  38.176  1.00  0.00           O  
ATOM   2678  N   TYR   208      88.102 128.270  36.895  1.00  0.00           N  
ATOM   2679  H   TYR   208      88.551 129.172  36.959  1.00  0.00           H  
ATOM   2680  CA  TYR   208      88.797 127.276  36.084  1.00  0.00           C  
ATOM   2681  HA  TYR   208      89.561 126.768  36.672  1.00  0.00           H  
ATOM   2682  CB  TYR   208      87.880 126.156  35.600  1.00  0.00           C  
ATOM   2683  HB2 TYR   208      87.580 125.569  36.468  1.00  0.00           H  
ATOM   2684  HB3 TYR   208      86.932 126.620  35.328  1.00  0.00           H  
ATOM   2685  CG  TYR   208      88.417 125.193  34.550  1.00  0.00           C  
ATOM   2686  CD1 TYR   208      89.540 124.328  34.872  1.00  0.00           C  
ATOM   2687  HD1 TYR   208      89.893 124.285  35.892  1.00  0.00           H  
ATOM   2688  CE1 TYR   208      90.168 123.599  33.870  1.00  0.00           C  
ATOM   2689  HE1 TYR   208      90.981 122.970  34.204  1.00  0.00           H  
ATOM   2690  CZ  TYR   208      89.622 123.590  32.572  1.00  0.00           C  
ATOM   2691  OH  TYR   208      90.243 122.926  31.577  1.00  0.00           O  
ATOM   2692  HH  TYR   208      91.180 122.773  31.720  1.00  0.00           H  
ATOM   2693  CE2 TYR   208      88.339 124.207  32.286  1.00  0.00           C  
ATOM   2694  HE2 TYR   208      87.941 124.064  31.292  1.00  0.00           H  
ATOM   2695  CD2 TYR   208      87.851 125.130  33.252  1.00  0.00           C  
ATOM   2696  HD2 TYR   208      86.953 125.673  32.997  1.00  0.00           H  
ATOM   2697  C   TYR   208      89.462 127.896  34.868  1.00  0.00           C  
ATOM   2698  O   TYR   208      88.989 128.855  34.339  1.00  0.00           O  
ATOM   2699  N   GLY   209      90.512 127.241  34.381  1.00  0.00           N  
ATOM   2700  H   GLY   209      90.966 126.530  34.937  1.00  0.00           H  
ATOM   2701  CA  GLY   209      91.147 127.390  33.062  1.00  0.00           C  
ATOM   2702  HA2 GLY   209      90.375 127.123  32.340  1.00  0.00           H  
ATOM   2703  HA3 GLY   209      91.632 128.350  32.888  1.00  0.00           H  
ATOM   2704  C   GLY   209      92.335 126.472  32.942  1.00  0.00           C  
ATOM   2705  O   GLY   209      92.685 125.809  33.920  1.00  0.00           O  
ATOM   2706  N   GLN   210      93.095 126.419  31.879  1.00  0.00           N  
ATOM   2707  H   GLN   210      93.869 125.811  32.103  1.00  0.00           H  
ATOM   2708  CA  GLN   210      93.068 127.098  30.547  1.00  0.00           C  
ATOM   2709  HA  GLN   210      93.746 126.539  29.901  1.00  0.00           H  
ATOM   2710  CB  GLN   210      91.673 127.083  29.865  1.00  0.00           C  
ATOM   2711  HB2 GLN   210      90.929 127.657  30.418  1.00  0.00           H  
ATOM   2712  HB3 GLN   210      91.637 127.524  28.868  1.00  0.00           H  
ATOM   2713  CG  GLN   210      91.078 125.633  29.745  1.00  0.00           C  
ATOM   2714  HG2 GLN   210      91.856 124.949  29.405  1.00  0.00           H  
ATOM   2715  HG3 GLN   210      90.774 125.309  30.741  1.00  0.00           H  
ATOM   2716  CD  GLN   210      89.927 125.674  28.762  1.00  0.00           C  
ATOM   2717  OE1 GLN   210      89.399 126.730  28.386  1.00  0.00           O  
ATOM   2718  NE2 GLN   210      89.492 124.484  28.362  1.00  0.00           N  
ATOM   2719 HE21 GLN   210      88.686 124.504  27.753  1.00  0.00           H  
ATOM   2720 HE22 GLN   210      89.953 123.648  28.691  1.00  0.00           H  
ATOM   2721  C   GLN   210      93.579 128.578  30.558  1.00  0.00           C  
ATOM   2722  O   GLN   210      93.840 129.182  31.569  1.00  0.00           O  
ATOM   2723  N   GLN   211      93.773 129.179  29.365  1.00  0.00           N  
ATOM   2724  H   GLN   211      93.350 128.685  28.592  1.00  0.00           H  
ATOM   2725  CA  GLN   211      94.544 130.450  29.130  1.00  0.00           C  
ATOM   2726  HA  GLN   211      94.877 130.429  28.093  1.00  0.00           H  
ATOM   2727  CB  GLN   211      93.507 131.601  29.360  1.00  0.00           C  
ATOM   2728  HB2 GLN   211      93.596 132.054  30.348  1.00  0.00           H  
ATOM   2729  HB3 GLN   211      93.917 132.432  28.786  1.00  0.00           H  
ATOM   2730  CG  GLN   211      92.017 131.439  28.881  1.00  0.00           C  
ATOM   2731  HG2 GLN   211      91.447 130.598  29.276  1.00  0.00           H  
ATOM   2732  HG3 GLN   211      91.436 132.338  29.088  1.00  0.00           H  
ATOM   2733  CD  GLN   211      92.052 131.136  27.389  1.00  0.00           C  
ATOM   2734  OE1 GLN   211      91.750 130.073  26.863  1.00  0.00           O  
ATOM   2735  NE2 GLN   211      92.426 132.145  26.632  1.00  0.00           N  
ATOM   2736 HE21 GLN   211      92.693 133.045  27.006  1.00  0.00           H  
ATOM   2737 HE22 GLN   211      92.353 132.062  25.628  1.00  0.00           H  
ATOM   2738  C   GLN   211      95.804 130.436  30.024  1.00  0.00           C  
ATOM   2739  O   GLN   211      96.211 131.407  30.712  1.00  0.00           O  
ATOM   2740  N   ASP   212      96.525 129.259  30.060  1.00  0.00           N  
ATOM   2741  H   ASP   212      96.167 128.513  29.480  1.00  0.00           H  
ATOM   2742  CA  ASP   212      97.775 129.020  30.765  1.00  0.00           C  
ATOM   2743  HA  ASP   212      97.575 129.131  31.831  1.00  0.00           H  
ATOM   2744  CB  ASP   212      98.204 127.567  30.627  1.00  0.00           C  
ATOM   2745  HB2 ASP   212      98.210 127.503  29.539  1.00  0.00           H  
ATOM   2746  HB3 ASP   212      99.204 127.369  31.011  1.00  0.00           H  
ATOM   2747  CG  ASP   212      97.246 126.552  31.228  1.00  0.00           C  
ATOM   2748  OD1 ASP   212      97.316 125.360  30.821  1.00  0.00           O  
ATOM   2749  OD2 ASP   212      96.448 126.869  32.120  1.00  0.00           O  
ATOM   2750  C   ASP   212      98.942 129.954  30.395  1.00  0.00           C  
ATOM   2751  O   ASP   212      99.002 130.413  29.206  1.00  0.00           O  
ATOM   2752  N   ARG   213      99.902 130.333  31.263  1.00  0.00           N  
ATOM   2753  H   ARG   213      99.911 129.786  32.112  1.00  0.00           H  
ATOM   2754  CA  ARG   213     100.977 131.348  31.033  1.00  0.00           C  
ATOM   2755  HA  ARG   213     100.493 132.267  30.701  1.00  0.00           H  
ATOM   2756  CB  ARG   213     101.781 131.646  32.294  1.00  0.00           C  
ATOM   2757  HB2 ARG   213     102.664 132.193  31.964  1.00  0.00           H  
ATOM   2758  HB3 ARG   213     101.119 132.269  32.896  1.00  0.00           H  
ATOM   2759  CG  ARG   213     102.273 130.391  33.169  1.00  0.00           C  
ATOM   2760  HG2 ARG   213     101.530 129.595  33.223  1.00  0.00           H  
ATOM   2761  HG3 ARG   213     103.202 130.053  32.710  1.00  0.00           H  
ATOM   2762  CD  ARG   213     102.612 130.779  34.590  1.00  0.00           C  
ATOM   2763  HD2 ARG   213     103.121 131.742  34.551  1.00  0.00           H  
ATOM   2764  HD3 ARG   213     101.680 130.794  35.154  1.00  0.00           H  
ATOM   2765  NE  ARG   213     103.544 129.831  35.141  1.00  0.00           N  
ATOM   2766  HE  ARG   213     104.534 129.894  34.949  1.00  0.00           H  
ATOM   2767  CZ  ARG   213     103.343 128.878  36.033  1.00  0.00           C  
ATOM   2768  NH1 ARG   213     102.261 128.589  36.574  1.00  0.00           N  
ATOM   2769 HH11 ARG   213     102.148 128.001  37.387  1.00  0.00           H  
ATOM   2770 HH12 ARG   213     101.457 129.192  36.473  1.00  0.00           H  
ATOM   2771  NH2 ARG   213     104.289 128.165  36.500  1.00  0.00           N  
ATOM   2772 HH21 ARG   213     104.061 127.414  37.136  1.00  0.00           H  
ATOM   2773 HH22 ARG   213     105.245 128.345  36.226  1.00  0.00           H  
ATOM   2774  C   ARG   213     101.985 130.949  29.978  1.00  0.00           C  
ATOM   2775  O   ARG   213     102.273 129.752  30.007  1.00  0.00           O  
ATOM   2776  N   GLY   214     102.527 131.808  29.144  1.00  0.00           N  
ATOM   2777  H   GLY   214     103.192 131.410  28.495  1.00  0.00           H  
ATOM   2778  CA  GLY   214     102.207 133.222  29.026  1.00  0.00           C  
ATOM   2779  HA2 GLY   214     101.991 133.574  30.035  1.00  0.00           H  
ATOM   2780  HA3 GLY   214     103.033 133.840  28.673  1.00  0.00           H  
ATOM   2781  C   GLY   214     100.954 133.553  28.248  1.00  0.00           C  
ATOM   2782  O   GLY   214     100.335 134.566  28.564  1.00  0.00           O  
ATOM   2783  OXT GLY   214     100.712 132.886  27.205  1.00  0.00           O  
TER    2784      GLY   214 
END   
