# Supplementary material for: Visualization of oligomerization, clustering, and density transition of intrinsically disordered proteins
Source: Natl Sci Rev. 2026 Feb 14;13(7):nwag107. doi: 10.1093/nsr/nwag107 (PMC13114874; doi:10.1093/nsr/nwag107)
Supplement: nwag107_Supplemental_Files [file nwag107_supplemental_files.zip › SI-MD-Structures/MD-Sturctures/frame130.pdb]

CRYST1  135.088  149.251  136.852  90.00  90.00  90.00               1
ATOM      1  N   MET     1      26.106  67.115  85.245  1.00  0.00           N  
ATOM      2  H1  MET     1      26.548  66.588  84.505  1.00  0.00           H  
ATOM      3  H2  MET     1      25.860  66.439  85.954  1.00  0.00           H  
ATOM      4  H3  MET     1      25.308  67.512  84.770  1.00  0.00           H  
ATOM      5  CA  MET     1      26.869  68.264  85.692  1.00  0.00           C  
ATOM      6  HA  MET     1      26.585  68.609  86.686  1.00  0.00           H  
ATOM      7  CB  MET     1      28.334  67.888  85.567  1.00  0.00           C  
ATOM      8  HB2 MET     1      28.556  67.526  84.563  1.00  0.00           H  
ATOM      9  HB3 MET     1      28.912  68.799  85.724  1.00  0.00           H  
ATOM     10  CG  MET     1      28.824  66.914  86.595  1.00  0.00           C  
ATOM     11  HG2 MET     1      28.547  67.347  87.557  1.00  0.00           H  
ATOM     12  HG3 MET     1      28.167  66.055  86.466  1.00  0.00           H  
ATOM     13  SD  MET     1      30.642  66.625  86.620  1.00  0.00           S  
ATOM     14  CE  MET     1      30.743  65.955  84.920  1.00  0.00           C  
ATOM     15  HE1 MET     1      31.116  66.701  84.218  1.00  0.00           H  
ATOM     16  HE2 MET     1      31.443  65.136  84.754  1.00  0.00           H  
ATOM     17  HE3 MET     1      29.792  65.506  84.636  1.00  0.00           H  
ATOM     18  C   MET     1      26.547  69.414  84.782  1.00  0.00           C  
ATOM     19  O   MET     1      26.151  69.159  83.712  1.00  0.00           O  
ATOM     20  N   ALA     2      26.549  70.685  85.011  1.00  0.00           N  
ATOM     21  H   ALA     2      26.270  71.142  84.155  1.00  0.00           H  
ATOM     22  CA  ALA     2      26.597  71.441  86.317  1.00  0.00           C  
ATOM     23  HA  ALA     2      26.716  72.512  86.152  1.00  0.00           H  
ATOM     24  CB  ALA     2      25.270  71.198  86.963  1.00  0.00           C  
ATOM     25  HB1 ALA     2      25.245  71.553  87.993  1.00  0.00           H  
ATOM     26  HB2 ALA     2      24.378  71.666  86.546  1.00  0.00           H  
ATOM     27  HB3 ALA     2      25.008  70.140  86.991  1.00  0.00           H  
ATOM     28  C   ALA     2      27.832  71.107  87.206  1.00  0.00           C  
ATOM     29  O   ALA     2      27.668  70.407  88.166  1.00  0.00           O  
ATOM     30  N   SER     3      29.048  71.454  86.758  1.00  0.00           N  
ATOM     31  H   SER     3      29.799  71.149  87.362  1.00  0.00           H  
ATOM     32  CA  SER     3      29.437  72.217  85.515  1.00  0.00           C  
ATOM     33  HA  SER     3      28.785  72.218  84.641  1.00  0.00           H  
ATOM     34  CB  SER     3      29.585  73.639  85.966  1.00  0.00           C  
ATOM     35  HB2 SER     3      28.718  73.977  86.534  1.00  0.00           H  
ATOM     36  HB3 SER     3      30.376  73.754  86.707  1.00  0.00           H  
ATOM     37  OG  SER     3      29.833  74.507  84.868  1.00  0.00           O  
ATOM     38  HG  SER     3      29.928  75.394  85.223  1.00  0.00           H  
ATOM     39  C   SER     3      30.717  71.699  84.930  1.00  0.00           C  
ATOM     40  O   SER     3      31.530  71.028  85.568  1.00  0.00           O  
ATOM     41  N   ASN     4      30.863  71.848  83.631  1.00  0.00           N  
ATOM     42  H   ASN     4      30.308  72.571  83.196  1.00  0.00           H  
ATOM     43  CA  ASN     4      31.730  71.103  82.747  1.00  0.00           C  
ATOM     44  HA  ASN     4      32.777  71.137  83.049  1.00  0.00           H  
ATOM     45  CB  ASN     4      31.399  69.628  82.744  1.00  0.00           C  
ATOM     46  HB2 ASN     4      32.077  69.040  82.126  1.00  0.00           H  
ATOM     47  HB3 ASN     4      31.611  69.101  83.675  1.00  0.00           H  
ATOM     48  CG  ASN     4      29.943  69.217  82.446  1.00  0.00           C  
ATOM     49  OD1 ASN     4      28.924  69.820  82.887  1.00  0.00           O  
ATOM     50  ND2 ASN     4      29.700  68.084  81.836  1.00  0.00           N  
ATOM     51 HD21 ASN     4      28.714  68.040  81.618  1.00  0.00           H  
ATOM     52 HD22 ASN     4      30.451  67.608  81.357  1.00  0.00           H  
ATOM     53  C   ASN     4      31.609  71.700  81.331  1.00  0.00           C  
ATOM     54  O   ASN     4      30.498  71.563  80.750  1.00  0.00           O  
ATOM     55  N   ASP     5      32.582  72.455  80.766  1.00  0.00           N  
ATOM     56  H   ASP     5      32.252  72.764  79.862  1.00  0.00           H  
ATOM     57  CA  ASP     5      33.829  73.009  81.366  1.00  0.00           C  
ATOM     58  HA  ASP     5      34.159  72.281  82.108  1.00  0.00           H  
ATOM     59  CB  ASP     5      34.888  73.062  80.282  1.00  0.00           C  
ATOM     60  HB2 ASP     5      34.657  73.920  79.651  1.00  0.00           H  
ATOM     61  HB3 ASP     5      35.888  73.183  80.698  1.00  0.00           H  
ATOM     62  CG  ASP     5      35.064  71.789  79.422  1.00  0.00           C  
ATOM     63  OD1 ASP     5      35.153  70.703  80.006  1.00  0.00           O  
ATOM     64  OD2 ASP     5      35.259  71.923  78.198  1.00  0.00           O  
ATOM     65  C   ASP     5      33.582  74.270  82.137  1.00  0.00           C  
ATOM     66  O   ASP     5      32.639  75.047  81.851  1.00  0.00           O  
ATOM     67  N   TYR     6      34.376  74.427  83.246  1.00  0.00           N  
ATOM     68  H   TYR     6      35.162  73.808  83.385  1.00  0.00           H  
ATOM     69  CA  TYR     6      34.409  75.710  83.942  1.00  0.00           C  
ATOM     70  HA  TYR     6      33.363  75.977  84.094  1.00  0.00           H  
ATOM     71  CB  TYR     6      35.140  75.454  85.303  1.00  0.00           C  
ATOM     72  HB2 TYR     6      36.225  75.402  85.214  1.00  0.00           H  
ATOM     73  HB3 TYR     6      34.998  76.400  85.825  1.00  0.00           H  
ATOM     74  CG  TYR     6      34.730  74.352  86.244  1.00  0.00           C  
ATOM     75  CD1 TYR     6      35.785  73.563  86.752  1.00  0.00           C  
ATOM     76  HD1 TYR     6      36.763  73.956  86.515  1.00  0.00           H  
ATOM     77  CE1 TYR     6      35.611  72.448  87.506  1.00  0.00           C  
ATOM     78  HE1 TYR     6      36.434  71.863  87.890  1.00  0.00           H  
ATOM     79  CZ  TYR     6      34.259  72.068  87.818  1.00  0.00           C  
ATOM     80  OH  TYR     6      34.171  71.070  88.675  1.00  0.00           O  
ATOM     81  HH  TYR     6      33.237  70.893  88.811  1.00  0.00           H  
ATOM     82  CE2 TYR     6      33.223  72.804  87.382  1.00  0.00           C  
ATOM     83  HE2 TYR     6      32.235  72.595  87.765  1.00  0.00           H  
ATOM     84  CD2 TYR     6      33.412  73.973  86.580  1.00  0.00           C  
ATOM     85  HD2 TYR     6      32.548  74.501  86.204  1.00  0.00           H  
ATOM     86  C   TYR     6      35.243  76.768  83.150  1.00  0.00           C  
ATOM     87  O   TYR     6      36.441  76.568  82.791  1.00  0.00           O  
ATOM     88  N   THR     7      34.568  77.865  82.802  1.00  0.00           N  
ATOM     89  H   THR     7      33.619  77.992  83.122  1.00  0.00           H  
ATOM     90  CA  THR     7      35.326  79.036  82.285  1.00  0.00           C  
ATOM     91  HA  THR     7      35.761  78.948  81.289  1.00  0.00           H  
ATOM     92  CB  THR     7      34.428  80.213  82.028  1.00  0.00           C  
ATOM     93  HB  THR     7      33.519  79.810  81.580  1.00  0.00           H  
ATOM     94  CG2 THR     7      33.935  81.136  83.136  1.00  0.00           C  
ATOM     95 HG21 THR     7      33.364  80.588  83.885  1.00  0.00           H  
ATOM     96 HG22 THR     7      34.715  81.677  83.673  1.00  0.00           H  
ATOM     97 HG23 THR     7      33.347  81.933  82.682  1.00  0.00           H  
ATOM     98  OG1 THR     7      35.019  81.020  81.035  1.00  0.00           O  
ATOM     99  HG1 THR     7      34.991  80.430  80.279  1.00  0.00           H  
ATOM    100  C   THR     7      36.404  79.586  83.214  1.00  0.00           C  
ATOM    101  O   THR     7      36.358  79.386  84.432  1.00  0.00           O  
ATOM    102  N   GLN     8      37.442  80.134  82.658  1.00  0.00           N  
ATOM    103  H   GLN     8      37.504  80.219  81.654  1.00  0.00           H  
ATOM    104  CA  GLN     8      38.523  80.777  83.403  1.00  0.00           C  
ATOM    105  HA  GLN     8      38.986  79.951  83.943  1.00  0.00           H  
ATOM    106  CB  GLN     8      39.581  81.416  82.454  1.00  0.00           C  
ATOM    107  HB2 GLN     8      39.172  82.241  81.871  1.00  0.00           H  
ATOM    108  HB3 GLN     8      40.306  81.810  83.166  1.00  0.00           H  
ATOM    109  CG  GLN     8      40.333  80.474  81.481  1.00  0.00           C  
ATOM    110  HG2 GLN     8      41.316  80.902  81.281  1.00  0.00           H  
ATOM    111  HG3 GLN     8      40.495  79.506  81.954  1.00  0.00           H  
ATOM    112  CD  GLN     8      39.635  80.254  80.127  1.00  0.00           C  
ATOM    113  OE1 GLN     8      38.432  80.312  79.936  1.00  0.00           O  
ATOM    114  NE2 GLN     8      40.356  79.825  79.132  1.00  0.00           N  
ATOM    115 HE21 GLN     8      41.364  79.776  79.164  1.00  0.00           H  
ATOM    116 HE22 GLN     8      39.877  79.675  78.256  1.00  0.00           H  
ATOM    117  C   GLN     8      37.986  81.836  84.408  1.00  0.00           C  
ATOM    118  O   GLN     8      37.064  82.526  84.020  1.00  0.00           O  
ATOM    119  N   GLN     9      38.514  82.026  85.641  1.00  0.00           N  
ATOM    120  H   GLN     9      38.230  82.874  86.110  1.00  0.00           H  
ATOM    121  CA  GLN     9      39.358  81.175  86.467  1.00  0.00           C  
ATOM    122  HA  GLN     9      39.360  81.678  87.434  1.00  0.00           H  
ATOM    123  CB  GLN     9      38.744  79.840  86.834  1.00  0.00           C  
ATOM    124  HB2 GLN     9      37.782  80.112  87.270  1.00  0.00           H  
ATOM    125  HB3 GLN     9      38.611  79.169  85.986  1.00  0.00           H  
ATOM    126  CG  GLN     9      39.485  79.058  87.937  1.00  0.00           C  
ATOM    127  HG2 GLN     9      40.250  78.438  87.469  1.00  0.00           H  
ATOM    128  HG3 GLN     9      40.006  79.776  88.570  1.00  0.00           H  
ATOM    129  CD  GLN     9      38.516  78.337  88.829  1.00  0.00           C  
ATOM    130  OE1 GLN     9      38.333  78.707  89.980  1.00  0.00           O  
ATOM    131  NE2 GLN     9      37.721  77.443  88.382  1.00  0.00           N  
ATOM    132 HE21 GLN     9      37.804  77.145  87.421  1.00  0.00           H  
ATOM    133 HE22 GLN     9      37.172  76.884  89.020  1.00  0.00           H  
ATOM    134  C   GLN     9      40.849  81.093  85.982  1.00  0.00           C  
ATOM    135  O   GLN     9      41.225  80.154  85.294  1.00  0.00           O  
ATOM    136  N   ALA    10      41.707  82.085  86.315  1.00  0.00           N  
ATOM    137  H   ALA    10      42.682  81.984  86.071  1.00  0.00           H  
ATOM    138  CA  ALA    10      41.412  83.223  87.209  1.00  0.00           C  
ATOM    139  HA  ALA    10      40.340  83.418  87.157  1.00  0.00           H  
ATOM    140  CB  ALA    10      41.650  82.861  88.660  1.00  0.00           C  
ATOM    141  HB1 ALA    10      41.685  83.763  89.270  1.00  0.00           H  
ATOM    142  HB2 ALA    10      40.921  82.115  88.975  1.00  0.00           H  
ATOM    143  HB3 ALA    10      42.637  82.420  88.802  1.00  0.00           H  
ATOM    144  C   ALA    10      42.226  84.433  86.749  1.00  0.00           C  
ATOM    145  O   ALA    10      43.395  84.377  86.357  1.00  0.00           O  
ATOM    146  N   THR    11      41.652  85.632  86.826  1.00  0.00           N  
ATOM    147  H   THR    11      40.701  85.666  87.167  1.00  0.00           H  
ATOM    148  CA  THR    11      42.283  86.945  86.504  1.00  0.00           C  
ATOM    149  HA  THR    11      43.341  86.832  86.264  1.00  0.00           H  
ATOM    150  CB  THR    11      41.603  87.616  85.260  1.00  0.00           C  
ATOM    151  HB  THR    11      40.529  87.754  85.388  1.00  0.00           H  
ATOM    152  CG2 THR    11      42.247  88.910  84.883  1.00  0.00           C  
ATOM    153 HG21 THR    11      41.745  89.370  84.032  1.00  0.00           H  
ATOM    154 HG22 THR    11      42.171  89.608  85.717  1.00  0.00           H  
ATOM    155 HG23 THR    11      43.292  88.867  84.576  1.00  0.00           H  
ATOM    156  OG1 THR    11      41.694  86.869  84.061  1.00  0.00           O  
ATOM    157  HG1 THR    11      40.927  86.299  83.962  1.00  0.00           H  
ATOM    158  C   THR    11      42.091  87.839  87.733  1.00  0.00           C  
ATOM    159  O   THR    11      40.936  88.301  88.011  1.00  0.00           O  
ATOM    160  N   GLN    12      42.998  88.080  88.633  1.00  0.00           N  
ATOM    161  H   GLN    12      42.753  88.653  89.428  1.00  0.00           H  
ATOM    162  CA  GLN    12      44.316  87.485  88.724  1.00  0.00           C  
ATOM    163  HA  GLN    12      44.658  87.646  87.701  1.00  0.00           H  
ATOM    164  CB  GLN    12      45.345  88.161  89.632  1.00  0.00           C  
ATOM    165  HB2 GLN    12      44.958  87.992  90.636  1.00  0.00           H  
ATOM    166  HB3 GLN    12      46.270  87.653  89.358  1.00  0.00           H  
ATOM    167  CG  GLN    12      45.433  89.689  89.434  1.00  0.00           C  
ATOM    168  HG2 GLN    12      44.671  90.267  89.956  1.00  0.00           H  
ATOM    169  HG3 GLN    12      46.383  90.079  89.799  1.00  0.00           H  
ATOM    170  CD  GLN    12      45.515  90.085  87.928  1.00  0.00           C  
ATOM    171  OE1 GLN    12      46.526  89.823  87.227  1.00  0.00           O  
ATOM    172  NE2 GLN    12      44.431  90.665  87.330  1.00  0.00           N  
ATOM    173 HE21 GLN    12      44.480  90.987  86.374  1.00  0.00           H  
ATOM    174 HE22 GLN    12      43.576  90.855  87.833  1.00  0.00           H  
ATOM    175  C   GLN    12      44.345  86.016  88.978  1.00  0.00           C  
ATOM    176  O   GLN    12      43.489  85.588  89.716  1.00  0.00           O  
ATOM    177  N   SER    13      45.424  85.284  88.553  1.00  0.00           N  
ATOM    178  H   SER    13      46.087  85.670  87.896  1.00  0.00           H  
ATOM    179  CA  SER    13      45.718  83.948  89.147  1.00  0.00           C  
ATOM    180  HA  SER    13      44.839  83.315  89.028  1.00  0.00           H  
ATOM    181  CB  SER    13      46.715  83.316  88.177  1.00  0.00           C  
ATOM    182  HB2 SER    13      46.139  83.295  87.252  1.00  0.00           H  
ATOM    183  HB3 SER    13      47.630  83.907  88.131  1.00  0.00           H  
ATOM    184  OG  SER    13      47.039  81.983  88.506  1.00  0.00           O  
ATOM    185  HG  SER    13      46.213  81.495  88.534  1.00  0.00           H  
ATOM    186  C   SER    13      46.310  83.880  90.568  1.00  0.00           C  
ATOM    187  O   SER    13      47.179  84.686  90.904  1.00  0.00           O  
ATOM    188  N   TYR    14      45.905  82.858  91.293  1.00  0.00           N  
ATOM    189  H   TYR    14      45.193  82.265  90.893  1.00  0.00           H  
ATOM    190  CA  TYR    14      46.394  82.521  92.674  1.00  0.00           C  
ATOM    191  HA  TYR    14      47.289  83.113  92.866  1.00  0.00           H  
ATOM    192  CB  TYR    14      45.269  82.941  93.668  1.00  0.00           C  
ATOM    193  HB2 TYR    14      45.159  84.022  93.577  1.00  0.00           H  
ATOM    194  HB3 TYR    14      44.378  82.480  93.244  1.00  0.00           H  
ATOM    195  CG  TYR    14      45.462  82.603  95.183  1.00  0.00           C  
ATOM    196  CD1 TYR    14      45.989  83.548  96.174  1.00  0.00           C  
ATOM    197  HD1 TYR    14      45.955  84.604  95.951  1.00  0.00           H  
ATOM    198  CE1 TYR    14      46.378  83.144  97.406  1.00  0.00           C  
ATOM    199  HE1 TYR    14      46.646  83.829  98.197  1.00  0.00           H  
ATOM    200  CZ  TYR    14      46.269  81.813  97.727  1.00  0.00           C  
ATOM    201  OH  TYR    14      46.624  81.470  98.967  1.00  0.00           O  
ATOM    202  HH  TYR    14      46.276  82.133  99.568  1.00  0.00           H  
ATOM    203  CE2 TYR    14      45.754  80.890  96.832  1.00  0.00           C  
ATOM    204  HE2 TYR    14      45.779  79.848  97.114  1.00  0.00           H  
ATOM    205  CD2 TYR    14      45.294  81.258  95.576  1.00  0.00           C  
ATOM    206  HD2 TYR    14      44.904  80.505  94.907  1.00  0.00           H  
ATOM    207  C   TYR    14      46.839  81.029  92.793  1.00  0.00           C  
ATOM    208  O   TYR    14      46.100  80.203  92.251  1.00  0.00           O  
ATOM    209  N   GLY    15      47.706  80.580  93.700  1.00  0.00           N  
ATOM    210  H   GLY    15      47.871  79.590  93.815  1.00  0.00           H  
ATOM    211  CA  GLY    15      48.663  81.376  94.499  1.00  0.00           C  
ATOM    212  HA2 GLY    15      48.158  82.072  95.169  1.00  0.00           H  
ATOM    213  HA3 GLY    15      49.205  80.660  95.116  1.00  0.00           H  
ATOM    214  C   GLY    15      49.609  82.155  93.636  1.00  0.00           C  
ATOM    215  O   GLY    15      49.688  81.947  92.434  1.00  0.00           O  
ATOM    216  N   ALA    16      50.398  82.992  94.247  1.00  0.00           N  
ATOM    217  H   ALA    16      50.271  83.094  95.244  1.00  0.00           H  
ATOM    218  CA  ALA    16      51.447  83.775  93.562  1.00  0.00           C  
ATOM    219  HA  ALA    16      50.888  84.510  92.984  1.00  0.00           H  
ATOM    220  CB  ALA    16      52.238  84.465  94.732  1.00  0.00           C  
ATOM    221  HB1 ALA    16      51.585  84.955  95.454  1.00  0.00           H  
ATOM    222  HB2 ALA    16      52.859  83.716  95.224  1.00  0.00           H  
ATOM    223  HB3 ALA    16      52.908  85.153  94.217  1.00  0.00           H  
ATOM    224  C   ALA    16      52.435  83.083  92.665  1.00  0.00           C  
ATOM    225  O   ALA    16      53.041  82.019  93.009  1.00  0.00           O  
ATOM    226  N   TYR    17      52.768  83.720  91.538  1.00  0.00           N  
ATOM    227  H   TYR    17      52.248  84.557  91.315  1.00  0.00           H  
ATOM    228  CA  TYR    17      53.997  83.410  90.830  1.00  0.00           C  
ATOM    229  HA  TYR    17      54.040  82.386  90.459  1.00  0.00           H  
ATOM    230  CB  TYR    17      54.003  84.245  89.505  1.00  0.00           C  
ATOM    231  HB2 TYR    17      53.102  84.164  88.897  1.00  0.00           H  
ATOM    232  HB3 TYR    17      54.026  85.323  89.666  1.00  0.00           H  
ATOM    233  CG  TYR    17      55.141  83.884  88.569  1.00  0.00           C  
ATOM    234  CD1 TYR    17      56.298  84.624  88.587  1.00  0.00           C  
ATOM    235  HD1 TYR    17      56.282  85.550  89.143  1.00  0.00           H  
ATOM    236  CE1 TYR    17      57.403  84.259  87.803  1.00  0.00           C  
ATOM    237  HE1 TYR    17      58.259  84.913  87.725  1.00  0.00           H  
ATOM    238  CZ  TYR    17      57.364  83.001  87.077  1.00  0.00           C  
ATOM    239  OH  TYR    17      58.474  82.467  86.611  1.00  0.00           O  
ATOM    240  HH  TYR    17      58.405  81.939  85.812  1.00  0.00           H  
ATOM    241  CE2 TYR    17      56.174  82.253  87.027  1.00  0.00           C  
ATOM    242  HE2 TYR    17      56.090  81.343  86.451  1.00  0.00           H  
ATOM    243  CD2 TYR    17      55.026  82.738  87.815  1.00  0.00           C  
ATOM    244  HD2 TYR    17      54.213  82.052  87.998  1.00  0.00           H  
ATOM    245  C   TYR    17      55.247  83.756  91.721  1.00  0.00           C  
ATOM    246  O   TYR    17      55.355  84.886  92.293  1.00  0.00           O  
ATOM    247  N   PRO    18      56.226  82.824  91.756  1.00  0.00           N  
ATOM    248  CD  PRO    18      56.375  81.480  91.185  1.00  0.00           C  
ATOM    249  HD2 PRO    18      56.199  81.476  90.109  1.00  0.00           H  
ATOM    250  HD3 PRO    18      55.593  80.810  91.540  1.00  0.00           H  
ATOM    251  CG  PRO    18      57.697  80.893  91.601  1.00  0.00           C  
ATOM    252  HG2 PRO    18      58.352  81.279  90.819  1.00  0.00           H  
ATOM    253  HG3 PRO    18      57.546  79.814  91.628  1.00  0.00           H  
ATOM    254  CB  PRO    18      58.087  81.655  92.838  1.00  0.00           C  
ATOM    255  HB2 PRO    18      59.167  81.798  92.823  1.00  0.00           H  
ATOM    256  HB3 PRO    18      57.749  81.143  93.739  1.00  0.00           H  
ATOM    257  CA  PRO    18      57.397  82.995  92.614  1.00  0.00           C  
ATOM    258  HA  PRO    18      57.110  83.392  93.587  1.00  0.00           H  
ATOM    259  C   PRO    18      58.365  84.054  91.988  1.00  0.00           C  
ATOM    260  O   PRO    18      58.714  83.887  90.780  1.00  0.00           O  
ATOM    261  N   THR    19      58.833  85.081  92.705  1.00  0.00           N  
ATOM    262  H   THR    19      58.449  85.119  93.639  1.00  0.00           H  
ATOM    263  CA  THR    19      59.743  86.186  92.196  1.00  0.00           C  
ATOM    264  HA  THR    19      59.854  85.987  91.130  1.00  0.00           H  
ATOM    265  CB  THR    19      59.097  87.525  92.506  1.00  0.00           C  
ATOM    266  HB  THR    19      59.770  88.237  92.029  1.00  0.00           H  
ATOM    267  CG2 THR    19      57.748  87.638  91.746  1.00  0.00           C  
ATOM    268 HG21 THR    19      56.969  86.949  92.071  1.00  0.00           H  
ATOM    269 HG22 THR    19      57.297  88.624  91.857  1.00  0.00           H  
ATOM    270 HG23 THR    19      57.969  87.368  90.713  1.00  0.00           H  
ATOM    271  OG1 THR    19      58.960  87.746  93.901  1.00  0.00           O  
ATOM    272  HG1 THR    19      58.244  87.249  94.304  1.00  0.00           H  
ATOM    273  C   THR    19      61.125  86.071  92.792  1.00  0.00           C  
ATOM    274  O   THR    19      61.298  85.611  93.928  1.00  0.00           O  
ATOM    275  N   GLN    20      62.083  86.401  91.928  1.00  0.00           N  
ATOM    276  H   GLN    20      61.763  86.572  90.985  1.00  0.00           H  
ATOM    277  CA  GLN    20      63.548  86.459  92.206  1.00  0.00           C  
ATOM    278  HA  GLN    20      63.893  85.432  92.333  1.00  0.00           H  
ATOM    279  CB  GLN    20      64.312  86.984  90.981  1.00  0.00           C  
ATOM    280  HB2 GLN    20      65.361  86.854  91.248  1.00  0.00           H  
ATOM    281  HB3 GLN    20      63.930  86.580  90.044  1.00  0.00           H  
ATOM    282  CG  GLN    20      64.142  88.500  90.829  1.00  0.00           C  
ATOM    283  HG2 GLN    20      63.074  88.685  90.943  1.00  0.00           H  
ATOM    284  HG3 GLN    20      64.737  89.022  91.579  1.00  0.00           H  
ATOM    285  CD  GLN    20      64.575  88.969  89.505  1.00  0.00           C  
ATOM    286  OE1 GLN    20      64.654  88.298  88.551  1.00  0.00           O  
ATOM    287  NE2 GLN    20      64.735  90.259  89.373  1.00  0.00           N  
ATOM    288 HE21 GLN    20      64.665  90.816  90.212  1.00  0.00           H  
ATOM    289 HE22 GLN    20      64.713  90.628  88.433  1.00  0.00           H  
ATOM    290  C   GLN    20      63.973  87.281  93.522  1.00  0.00           C  
ATOM    291  O   GLN    20      63.331  88.289  93.871  1.00  0.00           O  
ATOM    292  N   PRO    21      65.142  86.923  94.194  1.00  0.00           N  
ATOM    293  CD  PRO    21      66.098  85.869  93.952  1.00  0.00           C  
ATOM    294  HD2 PRO    21      66.691  85.877  93.037  1.00  0.00           H  
ATOM    295  HD3 PRO    21      65.606  84.902  94.057  1.00  0.00           H  
ATOM    296  CG  PRO    21      67.106  85.958  95.140  1.00  0.00           C  
ATOM    297  HG2 PRO    21      67.964  86.526  94.782  1.00  0.00           H  
ATOM    298  HG3 PRO    21      67.425  84.950  95.405  1.00  0.00           H  
ATOM    299  CB  PRO    21      66.386  86.685  96.254  1.00  0.00           C  
ATOM    300  HB2 PRO    21      67.097  87.162  96.929  1.00  0.00           H  
ATOM    301  HB3 PRO    21      65.906  85.832  96.734  1.00  0.00           H  
ATOM    302  CA  PRO    21      65.441  87.617  95.497  1.00  0.00           C  
ATOM    303  HA  PRO    21      64.530  87.611  96.096  1.00  0.00           H  
ATOM    304  C   PRO    21      66.035  88.947  95.208  1.00  0.00           C  
ATOM    305  O   PRO    21      66.673  89.171  94.155  1.00  0.00           O  
ATOM    306  N   GLY    22      65.933  89.986  96.117  1.00  0.00           N  
ATOM    307  H   GLY    22      65.513  89.809  97.019  1.00  0.00           H  
ATOM    308  CA  GLY    22      66.628  91.251  95.935  1.00  0.00           C  
ATOM    309  HA2 GLY    22      67.144  91.184  94.977  1.00  0.00           H  
ATOM    310  HA3 GLY    22      65.850  92.010  95.858  1.00  0.00           H  
ATOM    311  C   GLY    22      67.568  91.661  97.087  1.00  0.00           C  
ATOM    312  O   GLY    22      67.224  91.514  98.233  1.00  0.00           O  
ATOM    313  N   GLN    23      68.768  92.266  96.858  1.00  0.00           N  
ATOM    314  H   GLN    23      69.108  92.398  95.916  1.00  0.00           H  
ATOM    315  CA  GLN    23      69.715  92.762  97.857  1.00  0.00           C  
ATOM    316  HA  GLN    23      69.194  93.194  98.712  1.00  0.00           H  
ATOM    317  CB  GLN    23      70.613  91.532  98.260  1.00  0.00           C  
ATOM    318  HB2 GLN    23      69.991  90.733  98.664  1.00  0.00           H  
ATOM    319  HB3 GLN    23      71.023  91.031  97.384  1.00  0.00           H  
ATOM    320  CG  GLN    23      71.755  91.862  99.316  1.00  0.00           C  
ATOM    321  HG2 GLN    23      72.115  90.887  99.646  1.00  0.00           H  
ATOM    322  HG3 GLN    23      72.642  92.321  98.882  1.00  0.00           H  
ATOM    323  CD  GLN    23      71.433  92.614 100.623  1.00  0.00           C  
ATOM    324  OE1 GLN    23      70.332  92.594 101.135  1.00  0.00           O  
ATOM    325  NE2 GLN    23      72.330  93.482 101.114  1.00  0.00           N  
ATOM    326 HE21 GLN    23      73.259  93.515 100.720  1.00  0.00           H  
ATOM    327 HE22 GLN    23      72.256  94.091 101.917  1.00  0.00           H  
ATOM    328  C   GLN    23      70.612  93.837  97.276  1.00  0.00           C  
ATOM    329  O   GLN    23      71.307  93.627  96.264  1.00  0.00           O  
ATOM    330  N   GLY    24      70.621  94.985  97.919  1.00  0.00           N  
ATOM    331  H   GLY    24      70.221  95.069  98.843  1.00  0.00           H  
ATOM    332  CA  GLY    24      71.411  96.089  97.548  1.00  0.00           C  
ATOM    333  HA2 GLY    24      71.067  96.342  96.545  1.00  0.00           H  
ATOM    334  HA3 GLY    24      71.219  97.003  98.109  1.00  0.00           H  
ATOM    335  C   GLY    24      72.926  95.726  97.652  1.00  0.00           C  
ATOM    336  O   GLY    24      73.356  94.873  98.402  1.00  0.00           O  
ATOM    337  N   TYR    25      73.787  96.446  96.901  1.00  0.00           N  
ATOM    338  H   TYR    25      73.423  97.111  96.233  1.00  0.00           H  
ATOM    339  CA  TYR    25      75.291  96.257  96.855  1.00  0.00           C  
ATOM    340  HA  TYR    25      75.751  95.947  97.793  1.00  0.00           H  
ATOM    341  CB  TYR    25      75.533  95.070  95.827  1.00  0.00           C  
ATOM    342  HB2 TYR    25      75.044  94.155  96.161  1.00  0.00           H  
ATOM    343  HB3 TYR    25      75.035  95.376  94.906  1.00  0.00           H  
ATOM    344  CG  TYR    25      76.949  94.844  95.530  1.00  0.00           C  
ATOM    345  CD1 TYR    25      77.716  93.850  96.151  1.00  0.00           C  
ATOM    346  HD1 TYR    25      77.203  93.220  96.862  1.00  0.00           H  
ATOM    347  CE1 TYR    25      79.075  93.643  95.888  1.00  0.00           C  
ATOM    348  HE1 TYR    25      79.572  92.815  96.372  1.00  0.00           H  
ATOM    349  CZ  TYR    25      79.698  94.454  94.841  1.00  0.00           C  
ATOM    350  OH  TYR    25      81.033  94.236  94.619  1.00  0.00           O  
ATOM    351  HH  TYR    25      81.228  94.457  93.706  1.00  0.00           H  
ATOM    352  CE2 TYR    25      78.929  95.428  94.224  1.00  0.00           C  
ATOM    353  HE2 TYR    25      79.391  95.947  93.397  1.00  0.00           H  
ATOM    354  CD2 TYR    25      77.571  95.633  94.587  1.00  0.00           C  
ATOM    355  HD2 TYR    25      76.971  96.382  94.092  1.00  0.00           H  
ATOM    356  C   TYR    25      76.089  97.505  96.489  1.00  0.00           C  
ATOM    357  O   TYR    25      75.654  98.182  95.543  1.00  0.00           O  
ATOM    358  N   SER    26      77.285  97.778  97.006  1.00  0.00           N  
ATOM    359  H   SER    26      77.595  97.173  97.753  1.00  0.00           H  
ATOM    360  CA  SER    26      77.909  99.089  96.758  1.00  0.00           C  
ATOM    361  HA  SER    26      77.340  99.933  97.150  1.00  0.00           H  
ATOM    362  CB  SER    26      79.292  99.111  97.400  1.00  0.00           C  
ATOM    363  HB2 SER    26      80.033  98.569  96.814  1.00  0.00           H  
ATOM    364  HB3 SER    26      79.786 100.076  97.506  1.00  0.00           H  
ATOM    365  OG  SER    26      79.171  98.758  98.709  1.00  0.00           O  
ATOM    366  HG  SER    26      80.068  98.715  99.048  1.00  0.00           H  
ATOM    367  C   SER    26      78.134  99.464  95.307  1.00  0.00           C  
ATOM    368  O   SER    26      78.627  98.645  94.550  1.00  0.00           O  
ATOM    369  N   GLN    27      77.825 100.771  94.902  1.00  0.00           N  
ATOM    370  H   GLN    27      77.340 101.425  95.499  1.00  0.00           H  
ATOM    371  CA  GLN    27      78.207 101.231  93.547  1.00  0.00           C  
ATOM    372  HA  GLN    27      77.728 100.571  92.824  1.00  0.00           H  
ATOM    373  CB  GLN    27      77.801 102.702  93.244  1.00  0.00           C  
ATOM    374  HB2 GLN    27      76.768 102.914  93.518  1.00  0.00           H  
ATOM    375  HB3 GLN    27      78.409 103.276  93.943  1.00  0.00           H  
ATOM    376  CG  GLN    27      77.977 103.192  91.805  1.00  0.00           C  
ATOM    377  HG2 GLN    27      77.982 104.279  91.721  1.00  0.00           H  
ATOM    378  HG3 GLN    27      78.994 103.026  91.450  1.00  0.00           H  
ATOM    379  CD  GLN    27      77.002 102.568  90.830  1.00  0.00           C  
ATOM    380  OE1 GLN    27      77.362 101.891  89.928  1.00  0.00           O  
ATOM    381  NE2 GLN    27      75.674 102.850  90.825  1.00  0.00           N  
ATOM    382 HE21 GLN    27      75.212 103.358  91.566  1.00  0.00           H  
ATOM    383 HE22 GLN    27      75.129 102.631  90.004  1.00  0.00           H  
ATOM    384  C   GLN    27      79.708 101.137  93.309  1.00  0.00           C  
ATOM    385  O   GLN    27      80.151 100.764  92.208  1.00  0.00           O  
ATOM    386  N   GLN    28      80.543 101.332  94.374  1.00  0.00           N  
ATOM    387  H   GLN    28      80.249 101.741  95.249  1.00  0.00           H  
ATOM    388  CA  GLN    28      81.990 101.230  94.311  1.00  0.00           C  
ATOM    389  HA  GLN    28      82.284 101.818  93.442  1.00  0.00           H  
ATOM    390  CB  GLN    28      82.662 102.072  95.419  1.00  0.00           C  
ATOM    391  HB2 GLN    28      82.569 101.511  96.349  1.00  0.00           H  
ATOM    392  HB3 GLN    28      83.725 102.080  95.175  1.00  0.00           H  
ATOM    393  CG  GLN    28      82.124 103.537  95.519  1.00  0.00           C  
ATOM    394  HG2 GLN    28      83.027 104.088  95.784  1.00  0.00           H  
ATOM    395  HG3 GLN    28      81.847 103.874  94.521  1.00  0.00           H  
ATOM    396  CD  GLN    28      80.931 103.633  96.465  1.00  0.00           C  
ATOM    397  OE1 GLN    28      80.087 102.733  96.672  1.00  0.00           O  
ATOM    398  NE2 GLN    28      80.720 104.780  97.148  1.00  0.00           N  
ATOM    399 HE21 GLN    28      79.964 104.841  97.816  1.00  0.00           H  
ATOM    400 HE22 GLN    28      81.383 105.539  97.209  1.00  0.00           H  
ATOM    401  C   GLN    28      82.535  99.839  94.080  1.00  0.00           C  
ATOM    402  O   GLN    28      83.695  99.759  93.670  1.00  0.00           O  
ATOM    403  N   SER    29      81.710  98.819  94.261  1.00  0.00           N  
ATOM    404  H   SER    29      80.768  99.021  94.567  1.00  0.00           H  
ATOM    405  CA  SER    29      81.979  97.416  93.961  1.00  0.00           C  
ATOM    406  HA  SER    29      81.102  96.865  94.300  1.00  0.00           H  
ATOM    407  CB  SER    29      82.019  97.022  92.457  1.00  0.00           C  
ATOM    408  HB2 SER    29      81.111  97.389  91.980  1.00  0.00           H  
ATOM    409  HB3 SER    29      82.971  97.369  92.055  1.00  0.00           H  
ATOM    410  OG  SER    29      82.057  95.585  92.353  1.00  0.00           O  
ATOM    411  HG  SER    29      82.242  95.508  91.414  1.00  0.00           H  
ATOM    412  C   SER    29      83.197  96.873  94.816  1.00  0.00           C  
ATOM    413  O   SER    29      83.294  97.245  95.990  1.00  0.00           O  
ATOM    414  N   SER    30      83.992  95.946  94.316  1.00  0.00           N  
ATOM    415  H   SER    30      83.614  95.551  93.466  1.00  0.00           H  
ATOM    416  CA  SER    30      84.920  95.171  95.100  1.00  0.00           C  
ATOM    417  HA  SER    30      84.614  94.910  96.113  1.00  0.00           H  
ATOM    418  CB  SER    30      85.018  93.956  94.340  1.00  0.00           C  
ATOM    419  HB2 SER    30      84.025  93.508  94.296  1.00  0.00           H  
ATOM    420  HB3 SER    30      85.460  94.047  93.348  1.00  0.00           H  
ATOM    421  OG  SER    30      85.794  93.102  95.075  1.00  0.00           O  
ATOM    422  HG  SER    30      85.282  92.316  95.281  1.00  0.00           H  
ATOM    423  C   SER    30      86.236  95.884  95.156  1.00  0.00           C  
ATOM    424  O   SER    30      86.709  96.440  94.083  1.00  0.00           O  
ATOM    425  N   GLN    31      87.068  95.799  96.257  1.00  0.00           N  
ATOM    426  H   GLN    31      87.794  96.497  96.329  1.00  0.00           H  
ATOM    427  CA  GLN    31      86.877  95.102  97.605  1.00  0.00           C  
ATOM    428  HA  GLN    31      86.345  94.167  97.431  1.00  0.00           H  
ATOM    429  CB  GLN    31      88.155  94.787  98.304  1.00  0.00           C  
ATOM    430  HB2 GLN    31      88.785  95.672  98.211  1.00  0.00           H  
ATOM    431  HB3 GLN    31      87.915  94.651  99.358  1.00  0.00           H  
ATOM    432  CG  GLN    31      88.855  93.548  97.622  1.00  0.00           C  
ATOM    433  HG2 GLN    31      88.156  92.953  97.034  1.00  0.00           H  
ATOM    434  HG3 GLN    31      89.613  93.932  96.939  1.00  0.00           H  
ATOM    435  CD  GLN    31      89.534  92.646  98.599  1.00  0.00           C  
ATOM    436  OE1 GLN    31      90.683  92.907  98.979  1.00  0.00           O  
ATOM    437  NE2 GLN    31      88.826  91.636  99.084  1.00  0.00           N  
ATOM    438 HE21 GLN    31      89.205  91.101  99.852  1.00  0.00           H  
ATOM    439 HE22 GLN    31      87.850  91.528  98.846  1.00  0.00           H  
ATOM    440  C   GLN    31      85.972  95.981  98.443  1.00  0.00           C  
ATOM    441  O   GLN    31      85.989  97.193  98.404  1.00  0.00           O  
ATOM    442  N   PRO    32      85.116  95.437  99.357  1.00  0.00           N  
ATOM    443  CD  PRO    32      84.714  94.065  99.355  1.00  0.00           C  
ATOM    444  HD2 PRO    32      85.592  93.540  99.731  1.00  0.00           H  
ATOM    445  HD3 PRO    32      84.341  93.655  98.417  1.00  0.00           H  
ATOM    446  CG  PRO    32      83.559  93.969 100.313  1.00  0.00           C  
ATOM    447  HG2 PRO    32      83.397  92.999 100.782  1.00  0.00           H  
ATOM    448  HG3 PRO    32      82.679  94.112  99.687  1.00  0.00           H  
ATOM    449  CB  PRO    32      83.794  95.166 101.268  1.00  0.00           C  
ATOM    450  HB2 PRO    32      84.394  94.837 102.116  1.00  0.00           H  
ATOM    451  HB3 PRO    32      82.914  95.631 101.713  1.00  0.00           H  
ATOM    452  CA  PRO    32      84.507  96.166 100.450  1.00  0.00           C  
ATOM    453  HA  PRO    32      83.865  96.897  99.958  1.00  0.00           H  
ATOM    454  C   PRO    32      85.447  96.908 101.323  1.00  0.00           C  
ATOM    455  O   PRO    32      86.672  96.682 101.384  1.00  0.00           O  
ATOM    456  N   TYR    33      84.859  97.819 102.138  1.00  0.00           N  
ATOM    457  H   TYR    33      83.854  97.921 102.161  1.00  0.00           H  
ATOM    458  CA  TYR    33      85.679  98.802 102.979  1.00  0.00           C  
ATOM    459  HA  TYR    33      86.562  99.156 102.448  1.00  0.00           H  
ATOM    460  CB  TYR    33      84.798  99.973 103.301  1.00  0.00           C  
ATOM    461  HB2 TYR    33      83.973  99.619 103.919  1.00  0.00           H  
ATOM    462  HB3 TYR    33      85.336 100.807 103.752  1.00  0.00           H  
ATOM    463  CG  TYR    33      84.193 100.614 102.084  1.00  0.00           C  
ATOM    464  CD1 TYR    33      84.926 100.955 100.927  1.00  0.00           C  
ATOM    465  HD1 TYR    33      85.931 100.593 100.767  1.00  0.00           H  
ATOM    466  CE1 TYR    33      84.370 101.923 100.031  1.00  0.00           C  
ATOM    467  HE1 TYR    33      84.849 102.182  99.098  1.00  0.00           H  
ATOM    468  CZ  TYR    33      83.091 102.413 100.310  1.00  0.00           C  
ATOM    469  OH  TYR    33      82.504 103.241  99.441  1.00  0.00           O  
ATOM    470  HH  TYR    33      81.592 103.516  99.558  1.00  0.00           H  
ATOM    471  CE2 TYR    33      82.295 101.889 101.293  1.00  0.00           C  
ATOM    472  HE2 TYR    33      81.283 102.236 101.434  1.00  0.00           H  
ATOM    473  CD2 TYR    33      82.835 100.910 102.165  1.00  0.00           C  
ATOM    474  HD2 TYR    33      82.209 100.588 102.984  1.00  0.00           H  
ATOM    475  C   TYR    33      86.068  98.182 104.245  1.00  0.00           C  
ATOM    476  O   TYR    33      86.837  98.856 105.009  1.00  0.00           O  
ATOM    477  N   GLY    34      85.686  96.952 104.564  1.00  0.00           N  
ATOM    478  H   GLY    34      84.862  96.525 104.165  1.00  0.00           H  
ATOM    479  CA  GLY    34      86.103  96.244 105.767  1.00  0.00           C  
ATOM    480  HA2 GLY    34      86.055  95.177 105.545  1.00  0.00           H  
ATOM    481  HA3 GLY    34      87.115  96.539 106.042  1.00  0.00           H  
ATOM    482  C   GLY    34      85.325  96.616 107.069  1.00  0.00           C  
ATOM    483  O   GLY    34      84.184  96.995 106.989  1.00  0.00           O  
ATOM    484  N   GLN    35      85.951  96.451 108.209  1.00  0.00           N  
ATOM    485  H   GLN    35      86.879  96.056 108.258  1.00  0.00           H  
ATOM    486  CA  GLN    35      85.248  96.734 109.510  1.00  0.00           C  
ATOM    487  HA  GLN    35      84.571  97.579 109.381  1.00  0.00           H  
ATOM    488  CB  GLN    35      84.489  95.523 110.048  1.00  0.00           C  
ATOM    489  HB2 GLN    35      85.214  94.793 110.409  1.00  0.00           H  
ATOM    490  HB3 GLN    35      83.991  95.987 110.899  1.00  0.00           H  
ATOM    491  CG  GLN    35      83.336  94.861 109.163  1.00  0.00           C  
ATOM    492  HG2 GLN    35      83.732  94.292 108.322  1.00  0.00           H  
ATOM    493  HG3 GLN    35      82.877  94.030 109.699  1.00  0.00           H  
ATOM    494  CD  GLN    35      82.173  95.697 108.776  1.00  0.00           C  
ATOM    495  OE1 GLN    35      81.771  96.749 109.240  1.00  0.00           O  
ATOM    496  NE2 GLN    35      81.492  95.164 107.806  1.00  0.00           N  
ATOM    497 HE21 GLN    35      81.809  94.386 107.246  1.00  0.00           H  
ATOM    498 HE22 GLN    35      80.734  95.701 107.408  1.00  0.00           H  
ATOM    499  C   GLN    35      86.406  97.156 110.466  1.00  0.00           C  
ATOM    500  O   GLN    35      87.372  96.405 110.500  1.00  0.00           O  
ATOM    501  N   GLN    36      86.377  98.364 111.104  1.00  0.00           N  
ATOM    502  H   GLN    36      87.124  98.551 111.757  1.00  0.00           H  
ATOM    503  CA  GLN    36      85.474  99.497 110.706  1.00  0.00           C  
ATOM    504  HA  GLN    36      84.491  99.030 110.633  1.00  0.00           H  
ATOM    505  CB  GLN    36      85.479 100.576 111.839  1.00  0.00           C  
ATOM    506  HB2 GLN    36      86.515 100.871 112.002  1.00  0.00           H  
ATOM    507  HB3 GLN    36      84.915 101.393 111.388  1.00  0.00           H  
ATOM    508  CG  GLN    36      84.689 100.005 113.101  1.00  0.00           C  
ATOM    509  HG2 GLN    36      85.208  99.174 113.579  1.00  0.00           H  
ATOM    510  HG3 GLN    36      84.692 100.764 113.884  1.00  0.00           H  
ATOM    511  CD  GLN    36      83.325  99.590 112.846  1.00  0.00           C  
ATOM    512  OE1 GLN    36      82.593 100.149 112.111  1.00  0.00           O  
ATOM    513  NE2 GLN    36      82.983  98.402 113.284  1.00  0.00           N  
ATOM    514 HE21 GLN    36      83.565  97.923 113.956  1.00  0.00           H  
ATOM    515 HE22 GLN    36      82.164  97.914 112.949  1.00  0.00           H  
ATOM    516  C   GLN    36      85.920 100.071 109.337  1.00  0.00           C  
ATOM    517  O   GLN    36      87.058 100.195 108.974  1.00  0.00           O  
ATOM    518  N   SER    37      84.909 100.441 108.527  1.00  0.00           N  
ATOM    519  H   SER    37      83.992 100.213 108.882  1.00  0.00           H  
ATOM    520  CA  SER    37      85.038 100.987 107.174  1.00  0.00           C  
ATOM    521  HA  SER    37      85.197 100.215 106.422  1.00  0.00           H  
ATOM    522  CB  SER    37      83.818 101.786 106.780  1.00  0.00           C  
ATOM    523  HB2 SER    37      82.926 101.172 106.907  1.00  0.00           H  
ATOM    524  HB3 SER    37      83.768 102.625 107.474  1.00  0.00           H  
ATOM    525  OG  SER    37      83.861 102.273 105.482  1.00  0.00           O  
ATOM    526  HG  SER    37      82.983 102.293 105.096  1.00  0.00           H  
ATOM    527  C   SER    37      86.239 102.057 106.923  1.00  0.00           C  
ATOM    528  O   SER    37      86.468 102.959 107.755  1.00  0.00           O  
ATOM    529  N   TYR    38      86.875 101.879 105.771  1.00  0.00           N  
ATOM    530  H   TYR    38      86.471 101.177 105.168  1.00  0.00           H  
ATOM    531  CA  TYR    38      88.103 102.504 105.321  1.00  0.00           C  
ATOM    532  HA  TYR    38      89.012 102.220 105.852  1.00  0.00           H  
ATOM    533  CB  TYR    38      88.278 102.007 103.865  1.00  0.00           C  
ATOM    534  HB2 TYR    38      89.233 101.501 103.729  1.00  0.00           H  
ATOM    535  HB3 TYR    38      87.703 101.095 103.704  1.00  0.00           H  
ATOM    536  CG  TYR    38      88.100 102.883 102.713  1.00  0.00           C  
ATOM    537  CD1 TYR    38      89.131 103.265 101.895  1.00  0.00           C  
ATOM    538  HD1 TYR    38      90.112 102.927 102.196  1.00  0.00           H  
ATOM    539  CE1 TYR    38      88.919 103.922 100.684  1.00  0.00           C  
ATOM    540  HE1 TYR    38      89.743 104.138 100.020  1.00  0.00           H  
ATOM    541  CZ  TYR    38      87.605 104.349 100.375  1.00  0.00           C  
ATOM    542  OH  TYR    38      87.311 105.194  99.339  1.00  0.00           O  
ATOM    543  HH  TYR    38      88.119 105.710  99.279  1.00  0.00           H  
ATOM    544  CE2 TYR    38      86.555 104.055 101.303  1.00  0.00           C  
ATOM    545  HE2 TYR    38      85.579 104.464 101.086  1.00  0.00           H  
ATOM    546  CD2 TYR    38      86.813 103.203 102.332  1.00  0.00           C  
ATOM    547  HD2 TYR    38      86.012 102.897 102.988  1.00  0.00           H  
ATOM    548  C   TYR    38      88.163 104.038 105.373  1.00  0.00           C  
ATOM    549  O   TYR    38      87.117 104.648 105.508  1.00  0.00           O  
ATOM    550  N   SER    39      89.310 104.669 105.130  1.00  0.00           N  
ATOM    551  H   SER    39      90.185 104.182 105.265  1.00  0.00           H  
ATOM    552  CA  SER    39      89.443 106.109 105.089  1.00  0.00           C  
ATOM    553  HA  SER    39      88.884 106.619 105.873  1.00  0.00           H  
ATOM    554  CB  SER    39      90.919 106.492 105.313  1.00  0.00           C  
ATOM    555  HB2 SER    39      91.249 105.980 106.218  1.00  0.00           H  
ATOM    556  HB3 SER    39      91.500 106.220 104.432  1.00  0.00           H  
ATOM    557  OG  SER    39      91.020 107.892 105.458  1.00  0.00           O  
ATOM    558  HG  SER    39      91.804 108.039 105.992  1.00  0.00           H  
ATOM    559  C   SER    39      89.003 106.654 103.719  1.00  0.00           C  
ATOM    560  O   SER    39      89.807 106.958 102.806  1.00  0.00           O  
ATOM    561  N   GLY    40      87.710 106.600 103.468  1.00  0.00           N  
ATOM    562  H   GLY    40      87.103 106.228 104.184  1.00  0.00           H  
ATOM    563  CA  GLY    40      87.042 107.308 102.349  1.00  0.00           C  
ATOM    564  HA2 GLY    40      87.403 106.896 101.406  1.00  0.00           H  
ATOM    565  HA3 GLY    40      85.986 107.041 102.313  1.00  0.00           H  
ATOM    566  C   GLY    40      87.127 108.820 102.212  1.00  0.00           C  
ATOM    567  O   GLY    40      87.433 109.497 103.197  1.00  0.00           O  
ATOM    568  N   TYR    41      86.870 109.345 101.061  1.00  0.00           N  
ATOM    569  H   TYR    41      86.842 110.354 101.096  1.00  0.00           H  
ATOM    570  CA  TYR    41      86.316 108.729  99.900  1.00  0.00           C  
ATOM    571  HA  TYR    41      86.439 107.646  99.905  1.00  0.00           H  
ATOM    572  CB  TYR    41      84.776 108.983  99.969  1.00  0.00           C  
ATOM    573  HB2 TYR    41      84.597 110.057 100.001  1.00  0.00           H  
ATOM    574  HB3 TYR    41      84.313 108.612  99.054  1.00  0.00           H  
ATOM    575  CG  TYR    41      84.091 108.273 101.118  1.00  0.00           C  
ATOM    576  CD1 TYR    41      83.728 106.881 100.951  1.00  0.00           C  
ATOM    577  HD1 TYR    41      83.952 106.352 100.036  1.00  0.00           H  
ATOM    578  CE1 TYR    41      83.081 106.210 102.001  1.00  0.00           C  
ATOM    579  HE1 TYR    41      82.875 105.162 101.841  1.00  0.00           H  
ATOM    580  CZ  TYR    41      82.757 106.833 103.203  1.00  0.00           C  
ATOM    581  OH  TYR    41      82.221 106.146 104.265  1.00  0.00           O  
ATOM    582  HH  TYR    41      82.245 106.684 105.060  1.00  0.00           H  
ATOM    583  CE2 TYR    41      83.023 108.235 103.291  1.00  0.00           C  
ATOM    584  HE2 TYR    41      82.729 108.762 104.186  1.00  0.00           H  
ATOM    585  CD2 TYR    41      83.591 108.936 102.222  1.00  0.00           C  
ATOM    586  HD2 TYR    41      83.591 110.008 102.359  1.00  0.00           H  
ATOM    587  C   TYR    41      86.797 109.363  98.556  1.00  0.00           C  
ATOM    588  O   TYR    41      87.519 110.350  98.472  1.00  0.00           O  
ATOM    589  N   SER    42      86.411 108.758  97.410  1.00  0.00           N  
ATOM    590  H   SER    42      85.857 107.921  97.524  1.00  0.00           H  
ATOM    591  CA  SER    42      86.917 108.866  96.014  1.00  0.00           C  
ATOM    592  HA  SER    42      86.181 108.350  95.397  1.00  0.00           H  
ATOM    593  CB  SER    42      87.000 110.324  95.647  1.00  0.00           C  
ATOM    594  HB2 SER    42      85.975 110.636  95.848  1.00  0.00           H  
ATOM    595  HB3 SER    42      87.832 110.751  96.206  1.00  0.00           H  
ATOM    596  OG  SER    42      87.190 110.323  94.283  1.00  0.00           O  
ATOM    597  HG  SER    42      87.532 111.196  94.081  1.00  0.00           H  
ATOM    598  C   SER    42      88.186 108.135  95.809  1.00  0.00           C  
ATOM    599  O   SER    42      89.075 108.083  96.647  1.00  0.00           O  
ATOM    600  N   GLN    43      88.265 107.454  94.685  1.00  0.00           N  
ATOM    601  H   GLN    43      87.644 107.667  93.918  1.00  0.00           H  
ATOM    602  CA  GLN    43      89.345 106.583  94.386  1.00  0.00           C  
ATOM    603  HA  GLN    43      90.237 107.193  94.531  1.00  0.00           H  
ATOM    604  CB  GLN    43      89.354 105.292  95.297  1.00  0.00           C  
ATOM    605  HB2 GLN    43      89.414 105.588  96.344  1.00  0.00           H  
ATOM    606  HB3 GLN    43      88.405 104.775  95.152  1.00  0.00           H  
ATOM    607  CG  GLN    43      90.295 104.109  95.022  1.00  0.00           C  
ATOM    608  HG2 GLN    43      90.084 103.244  95.651  1.00  0.00           H  
ATOM    609  HG3 GLN    43      90.318 103.691  94.015  1.00  0.00           H  
ATOM    610  CD  GLN    43      91.784 104.554  95.226  1.00  0.00           C  
ATOM    611  OE1 GLN    43      92.202 105.491  95.905  1.00  0.00           O  
ATOM    612  NE2 GLN    43      92.651 103.895  94.557  1.00  0.00           N  
ATOM    613 HE21 GLN    43      92.336 103.260  93.838  1.00  0.00           H  
ATOM    614 HE22 GLN    43      93.611 104.142  94.753  1.00  0.00           H  
ATOM    615  C   GLN    43      89.436 106.154  92.894  1.00  0.00           C  
ATOM    616  O   GLN    43      88.393 105.852  92.305  1.00  0.00           O  
ATOM    617  N   SER    44      90.691 106.351  92.392  1.00  0.00           N  
ATOM    618  H   SER    44      91.334 106.877  92.967  1.00  0.00           H  
ATOM    619  CA  SER    44      90.955 106.426  90.954  1.00  0.00           C  
ATOM    620  HA  SER    44      90.522 107.378  90.646  1.00  0.00           H  
ATOM    621  CB  SER    44      92.511 106.646  90.621  1.00  0.00           C  
ATOM    622  HB2 SER    44      92.869 107.434  91.283  1.00  0.00           H  
ATOM    623  HB3 SER    44      92.998 105.715  90.911  1.00  0.00           H  
ATOM    624  OG  SER    44      92.693 106.892  89.310  1.00  0.00           O  
ATOM    625  HG  SER    44      93.599 107.211  89.302  1.00  0.00           H  
ATOM    626  C   SER    44      90.413 105.273  90.015  1.00  0.00           C  
ATOM    627  O   SER    44      90.129 104.127  90.408  1.00  0.00           O  
ATOM    628  N   THR    45      90.259 105.549  88.728  1.00  0.00           N  
ATOM    629  H   THR    45      90.610 106.467  88.497  1.00  0.00           H  
ATOM    630  CA  THR    45      90.064 104.615  87.563  1.00  0.00           C  
ATOM    631  HA  THR    45      89.206 103.953  87.686  1.00  0.00           H  
ATOM    632  CB  THR    45      89.639 105.570  86.387  1.00  0.00           C  
ATOM    633  HB  THR    45      89.548 104.940  85.502  1.00  0.00           H  
ATOM    634  CG2 THR    45      88.349 106.391  86.808  1.00  0.00           C  
ATOM    635 HG21 THR    45      87.888 106.710  85.874  1.00  0.00           H  
ATOM    636 HG22 THR    45      87.681 105.806  87.441  1.00  0.00           H  
ATOM    637 HG23 THR    45      88.620 107.312  87.325  1.00  0.00           H  
ATOM    638  OG1 THR    45      90.623 106.566  86.200  1.00  0.00           O  
ATOM    639  HG1 THR    45      91.128 106.441  85.393  1.00  0.00           H  
ATOM    640  C   THR    45      91.258 103.796  87.254  1.00  0.00           C  
ATOM    641  O   THR    45      91.209 102.856  86.505  1.00  0.00           O  
ATOM    642  N   ASP    46      92.440 104.057  87.814  1.00  0.00           N  
ATOM    643  H   ASP    46      92.409 104.718  88.577  1.00  0.00           H  
ATOM    644  CA  ASP    46      93.736 103.372  87.607  1.00  0.00           C  
ATOM    645  HA  ASP    46      93.646 102.315  87.357  1.00  0.00           H  
ATOM    646  CB  ASP    46      94.280 104.013  86.324  1.00  0.00           C  
ATOM    647  HB2 ASP    46      93.638 103.559  85.569  1.00  0.00           H  
ATOM    648  HB3 ASP    46      94.182 105.098  86.288  1.00  0.00           H  
ATOM    649  CG  ASP    46      95.730 103.517  86.115  1.00  0.00           C  
ATOM    650  OD1 ASP    46      96.020 102.303  86.402  1.00  0.00           O  
ATOM    651  OD2 ASP    46      96.520 104.287  85.482  1.00  0.00           O  
ATOM    652  C   ASP    46      94.720 103.656  88.864  1.00  0.00           C  
ATOM    653  O   ASP    46      94.892 104.798  89.278  1.00  0.00           O  
ATOM    654  N   THR    47      95.395 102.539  89.240  1.00  0.00           N  
ATOM    655  H   THR    47      95.354 101.705  88.672  1.00  0.00           H  
ATOM    656  CA  THR    47      96.418 102.545  90.289  1.00  0.00           C  
ATOM    657  HA  THR    47      96.583 103.555  90.665  1.00  0.00           H  
ATOM    658  CB  THR    47      95.832 101.798  91.444  1.00  0.00           C  
ATOM    659  HB  THR    47      96.575 101.614  92.220  1.00  0.00           H  
ATOM    660  CG2 THR    47      94.652 102.651  92.060  1.00  0.00           C  
ATOM    661 HG21 THR    47      95.046 103.633  92.321  1.00  0.00           H  
ATOM    662 HG22 THR    47      93.768 102.850  91.454  1.00  0.00           H  
ATOM    663 HG23 THR    47      94.319 102.203  92.996  1.00  0.00           H  
ATOM    664  OG1 THR    47      95.473 100.509  91.006  1.00  0.00           O  
ATOM    665  HG1 THR    47      94.604 100.543  90.601  1.00  0.00           H  
ATOM    666  C   THR    47      97.724 101.978  89.896  1.00  0.00           C  
ATOM    667  O   THR    47      98.576 101.850  90.763  1.00  0.00           O  
ATOM    668  N   SER    48      97.955 101.769  88.616  1.00  0.00           N  
ATOM    669  H   SER    48      97.242 102.135  88.001  1.00  0.00           H  
ATOM    670  CA  SER    48      99.228 101.197  88.018  1.00  0.00           C  
ATOM    671  HA  SER    48      99.342 100.202  88.447  1.00  0.00           H  
ATOM    672  CB  SER    48      99.012 100.774  86.541  1.00  0.00           C  
ATOM    673  HB2 SER    48      99.812 100.180  86.099  1.00  0.00           H  
ATOM    674  HB3 SER    48      98.049 100.265  86.588  1.00  0.00           H  
ATOM    675  OG  SER    48      98.825 102.021  85.813  1.00  0.00           O  
ATOM    676  HG  SER    48      97.899 102.229  85.960  1.00  0.00           H  
ATOM    677  C   SER    48     100.469 102.044  88.468  1.00  0.00           C  
ATOM    678  O   SER    48     100.335 103.228  88.598  1.00  0.00           O  
ATOM    679  N   GLY    49     101.620 101.314  88.617  1.00  0.00           N  
ATOM    680  H   GLY    49     101.609 100.304  88.598  1.00  0.00           H  
ATOM    681  CA  GLY    49     102.975 101.874  88.846  1.00  0.00           C  
ATOM    682  HA2 GLY    49     103.606 101.024  88.588  1.00  0.00           H  
ATOM    683  HA3 GLY    49     103.163 102.694  88.154  1.00  0.00           H  
ATOM    684  C   GLY    49     103.256 102.162  90.295  1.00  0.00           C  
ATOM    685  O   GLY    49     102.608 101.583  91.159  1.00  0.00           O  
ATOM    686  N   TYR    50     104.297 102.922  90.634  1.00  0.00           N  
ATOM    687  H   TYR    50     104.404 102.881  91.637  1.00  0.00           H  
ATOM    688  CA  TYR    50     105.392 103.619  89.862  1.00  0.00           C  
ATOM    689  HA  TYR    50     104.879 104.223  89.114  1.00  0.00           H  
ATOM    690  CB  TYR    50     106.161 104.572  90.716  1.00  0.00           C  
ATOM    691  HB2 TYR    50     105.563 105.436  91.005  1.00  0.00           H  
ATOM    692  HB3 TYR    50     106.406 104.015  91.620  1.00  0.00           H  
ATOM    693  CG  TYR    50     107.480 105.030  90.067  1.00  0.00           C  
ATOM    694  CD1 TYR    50     108.618 104.223  90.179  1.00  0.00           C  
ATOM    695  HD1 TYR    50     108.638 103.284  90.713  1.00  0.00           H  
ATOM    696  CE1 TYR    50     109.795 104.671  89.533  1.00  0.00           C  
ATOM    697  HE1 TYR    50     110.623 103.979  89.478  1.00  0.00           H  
ATOM    698  CZ  TYR    50     109.907 105.921  89.023  1.00  0.00           C  
ATOM    699  OH  TYR    50     110.930 106.355  88.211  1.00  0.00           O  
ATOM    700  HH  TYR    50     111.491 105.604  88.007  1.00  0.00           H  
ATOM    701  CE2 TYR    50     108.729 106.680  88.887  1.00  0.00           C  
ATOM    702  HE2 TYR    50     108.824 107.643  88.406  1.00  0.00           H  
ATOM    703  CD2 TYR    50     107.477 106.202  89.351  1.00  0.00           C  
ATOM    704  HD2 TYR    50     106.587 106.806  89.258  1.00  0.00           H  
ATOM    705  C   TYR    50     106.184 102.611  89.032  1.00  0.00           C  
ATOM    706  O   TYR    50     106.313 101.461  89.428  1.00  0.00           O  
ATOM    707  N   GLY    51     106.712 102.879  87.828  1.00  0.00           N  
ATOM    708  H   GLY    51     107.328 102.206  87.395  1.00  0.00           H  
ATOM    709  CA  GLY    51     106.466 104.143  87.088  1.00  0.00           C  
ATOM    710  HA2 GLY    51     105.571 103.909  86.511  1.00  0.00           H  
ATOM    711  HA3 GLY    51     106.286 105.111  87.554  1.00  0.00           H  
ATOM    712  C   GLY    51     107.554 104.344  86.020  1.00  0.00           C  
ATOM    713  O   GLY    51     108.552 103.640  86.027  1.00  0.00           O  
ATOM    714  N   GLN    52     107.355 105.380  85.178  1.00  0.00           N  
ATOM    715  H   GLN    52     106.490 105.899  85.229  1.00  0.00           H  
ATOM    716  CA  GLN    52     108.266 105.778  84.121  1.00  0.00           C  
ATOM    717  HA  GLN    52     107.842 106.571  83.504  1.00  0.00           H  
ATOM    718  CB  GLN    52     109.502 106.457  84.783  1.00  0.00           C  
ATOM    719  HB2 GLN    52     109.967 105.839  85.551  1.00  0.00           H  
ATOM    720  HB3 GLN    52     110.281 106.609  84.036  1.00  0.00           H  
ATOM    721  CG  GLN    52     109.072 107.845  85.323  1.00  0.00           C  
ATOM    722  HG2 GLN    52     108.079 107.640  85.722  1.00  0.00           H  
ATOM    723  HG3 GLN    52     109.691 108.183  86.154  1.00  0.00           H  
ATOM    724  CD  GLN    52     108.864 108.987  84.329  1.00  0.00           C  
ATOM    725  OE1 GLN    52     109.154 108.882  83.154  1.00  0.00           O  
ATOM    726  NE2 GLN    52     108.215 110.057  84.770  1.00  0.00           N  
ATOM    727 HE21 GLN    52     107.960 109.997  85.746  1.00  0.00           H  
ATOM    728 HE22 GLN    52     108.311 110.889  84.205  1.00  0.00           H  
ATOM    729  C   GLN    52     108.513 104.575  83.081  1.00  0.00           C  
ATOM    730  O   GLN    52     109.665 104.133  82.871  1.00  0.00           O  
ATOM    731  N   SER    53     107.398 104.001  82.530  1.00  0.00           N  
ATOM    732  H   SER    53     107.554 103.145  82.017  1.00  0.00           H  
ATOM    733  CA  SER    53     106.012 104.354  82.650  1.00  0.00           C  
ATOM    734  HA  SER    53     105.846 105.302  83.161  1.00  0.00           H  
ATOM    735  CB  SER    53     105.398 104.406  81.265  1.00  0.00           C  
ATOM    736  HB2 SER    53     105.801 105.283  80.758  1.00  0.00           H  
ATOM    737  HB3 SER    53     105.645 103.530  80.665  1.00  0.00           H  
ATOM    738  OG  SER    53     103.994 104.631  81.263  1.00  0.00           O  
ATOM    739  HG  SER    53     103.895 105.438  80.751  1.00  0.00           H  
ATOM    740  C   SER    53     105.193 103.353  83.420  1.00  0.00           C  
ATOM    741  O   SER    53     105.638 102.282  83.775  1.00  0.00           O  
ATOM    742  N   SER    54     103.993 103.715  83.806  1.00  0.00           N  
ATOM    743  H   SER    54     103.691 104.597  83.419  1.00  0.00           H  
ATOM    744  CA  SER    54     103.009 102.826  84.373  1.00  0.00           C  
ATOM    745  HA  SER    54     103.651 102.272  85.058  1.00  0.00           H  
ATOM    746  CB  SER    54     101.971 103.621  85.118  1.00  0.00           C  
ATOM    747  HB2 SER    54     101.495 104.241  84.359  1.00  0.00           H  
ATOM    748  HB3 SER    54     101.227 102.894  85.444  1.00  0.00           H  
ATOM    749  OG  SER    54     102.611 104.399  86.061  1.00  0.00           O  
ATOM    750  HG  SER    54     101.996 105.099  86.293  1.00  0.00           H  
ATOM    751  C   SER    54     102.415 101.893  83.251  1.00  0.00           C  
ATOM    752  O   SER    54     102.148 100.708  83.558  1.00  0.00           O  
ATOM    753  N   TYR    55     102.329 102.355  82.036  1.00  0.00           N  
ATOM    754  H   TYR    55     102.776 103.194  81.694  1.00  0.00           H  
ATOM    755  CA  TYR    55     102.155 101.435  80.904  1.00  0.00           C  
ATOM    756  HA  TYR    55     101.446 100.656  81.182  1.00  0.00           H  
ATOM    757  CB  TYR    55     101.645 102.320  79.744  1.00  0.00           C  
ATOM    758  HB2 TYR    55     102.416 103.077  79.606  1.00  0.00           H  
ATOM    759  HB3 TYR    55     101.599 101.718  78.836  1.00  0.00           H  
ATOM    760  CG  TYR    55     100.272 102.911  79.854  1.00  0.00           C  
ATOM    761  CD1 TYR    55     100.116 104.266  80.307  1.00  0.00           C  
ATOM    762  HD1 TYR    55     101.001 104.751  80.692  1.00  0.00           H  
ATOM    763  CE1 TYR    55      98.880 104.953  80.351  1.00  0.00           C  
ATOM    764  HE1 TYR    55      98.749 105.982  80.649  1.00  0.00           H  
ATOM    765  CZ  TYR    55      97.742 104.220  79.925  1.00  0.00           C  
ATOM    766  OH  TYR    55      96.586 104.996  79.658  1.00  0.00           O  
ATOM    767  HH  TYR    55      96.927 105.893  79.628  1.00  0.00           H  
ATOM    768  CE2 TYR    55      97.828 102.882  79.562  1.00  0.00           C  
ATOM    769  HE2 TYR    55      96.949 102.313  79.300  1.00  0.00           H  
ATOM    770  CD2 TYR    55      99.103 102.256  79.495  1.00  0.00           C  
ATOM    771  HD2 TYR    55      99.131 101.226  79.173  1.00  0.00           H  
ATOM    772  C   TYR    55     103.401 100.706  80.468  1.00  0.00           C  
ATOM    773  O   TYR    55     104.499 101.210  80.395  1.00  0.00           O  
ATOM    774  N   SER    56     103.389  99.420  80.267  1.00  0.00           N  
ATOM    775  H   SER    56     104.322  99.035  80.305  1.00  0.00           H  
ATOM    776  CA  SER    56     102.359  98.358  80.354  1.00  0.00           C  
ATOM    777  HA  SER    56     102.838  97.549  79.803  1.00  0.00           H  
ATOM    778  CB  SER    56     102.236  97.787  81.757  1.00  0.00           C  
ATOM    779  HB2 SER    56     101.743  98.569  82.334  1.00  0.00           H  
ATOM    780  HB3 SER    56     101.470  97.023  81.626  1.00  0.00           H  
ATOM    781  OG  SER    56     103.344  97.192  82.292  1.00  0.00           O  
ATOM    782  HG  SER    56     103.825  97.869  82.774  1.00  0.00           H  
ATOM    783  C   SER    56     100.937  98.690  79.764  1.00  0.00           C  
ATOM    784  O   SER    56      99.970  98.693  80.478  1.00  0.00           O  
ATOM    785  N   SER    57     100.845  99.129  78.513  1.00  0.00           N  
ATOM    786  H   SER    57      99.947  99.519  78.266  1.00  0.00           H  
ATOM    787  CA  SER    57     101.918  99.060  77.449  1.00  0.00           C  
ATOM    788  HA  SER    57     102.901  99.268  77.872  1.00  0.00           H  
ATOM    789  CB  SER    57     101.811  97.694  76.746  1.00  0.00           C  
ATOM    790  HB2 SER    57     102.381  97.679  75.817  1.00  0.00           H  
ATOM    791  HB3 SER    57     102.178  96.935  77.438  1.00  0.00           H  
ATOM    792  OG  SER    57     100.451  97.411  76.452  1.00  0.00           O  
ATOM    793  HG  SER    57     100.037  97.096  77.259  1.00  0.00           H  
ATOM    794  C   SER    57     101.571 100.170  76.458  1.00  0.00           C  
ATOM    795  O   SER    57     100.534 100.828  76.638  1.00  0.00           O  
ATOM    796  N   TYR    58     102.427 100.407  75.462  1.00  0.00           N  
ATOM    797  H   TYR    58     103.218  99.779  75.475  1.00  0.00           H  
ATOM    798  CA  TYR    58     102.396 101.412  74.360  1.00  0.00           C  
ATOM    799  HA  TYR    58     101.840 102.268  74.741  1.00  0.00           H  
ATOM    800  CB  TYR    58     103.803 101.955  74.097  1.00  0.00           C  
ATOM    801  HB2 TYR    58     104.518 101.134  74.050  1.00  0.00           H  
ATOM    802  HB3 TYR    58     103.793 102.477  73.140  1.00  0.00           H  
ATOM    803  CG  TYR    58     104.182 102.973  75.167  1.00  0.00           C  
ATOM    804  CD1 TYR    58     103.890 104.339  74.991  1.00  0.00           C  
ATOM    805  HD1 TYR    58     103.543 104.610  74.005  1.00  0.00           H  
ATOM    806  CE1 TYR    58     103.966 105.220  76.043  1.00  0.00           C  
ATOM    807  HE1 TYR    58     103.756 106.265  75.867  1.00  0.00           H  
ATOM    808  CZ  TYR    58     104.235 104.739  77.351  1.00  0.00           C  
ATOM    809  OH  TYR    58     104.079 105.505  78.427  1.00  0.00           O  
ATOM    810  HH  TYR    58     104.129 106.444  78.234  1.00  0.00           H  
ATOM    811  CE2 TYR    58     104.645 103.366  77.474  1.00  0.00           C  
ATOM    812  HE2 TYR    58     104.849 103.091  78.498  1.00  0.00           H  
ATOM    813  CD2 TYR    58     104.704 102.479  76.384  1.00  0.00           C  
ATOM    814  HD2 TYR    58     104.922 101.450  76.628  1.00  0.00           H  
ATOM    815  C   TYR    58     101.695 100.985  73.034  1.00  0.00           C  
ATOM    816  O   TYR    58     102.288 100.285  72.241  1.00  0.00           O  
ATOM    817  N   GLY    59     100.401 101.359  72.675  1.00  0.00           N  
ATOM    818  H   GLY    59     100.138 100.965  71.783  1.00  0.00           H  
ATOM    819  CA  GLY    59      99.511 102.284  73.367  1.00  0.00           C  
ATOM    820  HA2 GLY    59      98.498 102.131  72.995  1.00  0.00           H  
ATOM    821  HA3 GLY    59      99.551 102.144  74.447  1.00  0.00           H  
ATOM    822  C   GLY    59      99.799 103.747  72.963  1.00  0.00           C  
ATOM    823  O   GLY    59     100.754 104.087  72.285  1.00  0.00           O  
ATOM    824  N   GLN    60      98.911 104.718  73.262  1.00  0.00           N  
ATOM    825  H   GLN    60      99.024 105.590  72.764  1.00  0.00           H  
ATOM    826  CA  GLN    60      97.683 104.537  73.979  1.00  0.00           C  
ATOM    827  HA  GLN    60      97.393 103.494  73.850  1.00  0.00           H  
ATOM    828  CB  GLN    60      97.947 104.998  75.447  1.00  0.00           C  
ATOM    829  HB2 GLN    60      98.387 105.989  75.345  1.00  0.00           H  
ATOM    830  HB3 GLN    60      96.962 105.088  75.904  1.00  0.00           H  
ATOM    831  CG  GLN    60      98.889 104.163  76.307  1.00  0.00           C  
ATOM    832  HG2 GLN    60      98.722 104.293  77.376  1.00  0.00           H  
ATOM    833  HG3 GLN    60      98.526 103.145  76.170  1.00  0.00           H  
ATOM    834  CD  GLN    60     100.384 104.411  76.190  1.00  0.00           C  
ATOM    835  OE1 GLN    60     100.767 105.197  75.372  1.00  0.00           O  
ATOM    836  NE2 GLN    60     101.243 103.690  76.850  1.00  0.00           N  
ATOM    837 HE21 GLN    60     100.842 102.947  77.405  1.00  0.00           H  
ATOM    838 HE22 GLN    60     102.239 103.695  76.680  1.00  0.00           H  
ATOM    839  C   GLN    60      96.593 105.425  73.356  1.00  0.00           C  
ATOM    840  O   GLN    60      96.899 106.482  72.711  1.00  0.00           O  
ATOM    841  N   SER    61      95.294 104.984  73.479  1.00  0.00           N  
ATOM    842  H   SER    61      95.002 104.387  74.240  1.00  0.00           H  
ATOM    843  CA  SER    61      94.322 105.244  72.439  1.00  0.00           C  
ATOM    844  HA  SER    61      94.682 104.896  71.471  1.00  0.00           H  
ATOM    845  CB  SER    61      93.041 104.472  72.842  1.00  0.00           C  
ATOM    846  HB2 SER    61      93.244 103.402  72.795  1.00  0.00           H  
ATOM    847  HB3 SER    61      92.724 104.895  73.796  1.00  0.00           H  
ATOM    848  OG  SER    61      91.938 104.810  71.943  1.00  0.00           O  
ATOM    849  HG  SER    61      91.652 104.008  71.499  1.00  0.00           H  
ATOM    850  C   SER    61      93.919 106.718  72.174  1.00  0.00           C  
ATOM    851  O   SER    61      93.823 107.340  73.147  1.00  0.00           O  
ATOM    852  N   GLN    62      93.639 107.166  70.940  1.00  0.00           N  
ATOM    853  H   GLN    62      93.772 106.565  70.139  1.00  0.00           H  
ATOM    854  CA  GLN    62      93.050 108.509  70.726  1.00  0.00           C  
ATOM    855  HA  GLN    62      93.532 109.175  71.442  1.00  0.00           H  
ATOM    856  CB  GLN    62      93.306 109.054  69.301  1.00  0.00           C  
ATOM    857  HB2 GLN    62      93.159 108.361  68.473  1.00  0.00           H  
ATOM    858  HB3 GLN    62      92.622 109.884  69.125  1.00  0.00           H  
ATOM    859  CG  GLN    62      94.768 109.538  69.172  1.00  0.00           C  
ATOM    860  HG2 GLN    62      95.452 108.703  69.324  1.00  0.00           H  
ATOM    861  HG3 GLN    62      94.939 109.745  68.116  1.00  0.00           H  
ATOM    862  CD  GLN    62      95.196 110.799  69.892  1.00  0.00           C  
ATOM    863  OE1 GLN    62      94.460 111.436  70.666  1.00  0.00           O  
ATOM    864  NE2 GLN    62      96.360 111.382  69.579  1.00  0.00           N  
ATOM    865 HE21 GLN    62      96.558 112.323  69.886  1.00  0.00           H  
ATOM    866 HE22 GLN    62      97.062 110.950  68.994  1.00  0.00           H  
ATOM    867  C   GLN    62      91.527 108.530  71.071  1.00  0.00           C  
ATOM    868  O   GLN    62      90.977 109.551  71.239  1.00  0.00           O  
ATOM    869  N   ASN    63      90.827 107.363  71.173  1.00  0.00           N  
ATOM    870  H   ASN    63      91.267 106.455  71.118  1.00  0.00           H  
ATOM    871  CA  ASN    63      89.348 107.379  71.410  1.00  0.00           C  
ATOM    872  HA  ASN    63      88.931 108.296  70.994  1.00  0.00           H  
ATOM    873  CB  ASN    63      88.729 106.249  70.535  1.00  0.00           C  
ATOM    874  HB2 ASN    63      89.071 106.520  69.536  1.00  0.00           H  
ATOM    875  HB3 ASN    63      89.105 105.300  70.918  1.00  0.00           H  
ATOM    876  CG  ASN    63      87.209 106.356  70.624  1.00  0.00           C  
ATOM    877  OD1 ASN    63      86.512 107.157  70.032  1.00  0.00           O  
ATOM    878  ND2 ASN    63      86.639 105.571  71.497  1.00  0.00           N  
ATOM    879 HD21 ASN    63      85.680 105.799  71.717  1.00  0.00           H  
ATOM    880 HD22 ASN    63      87.176 104.804  71.874  1.00  0.00           H  
ATOM    881  C   ASN    63      89.081 107.353  72.891  1.00  0.00           C  
ATOM    882  O   ASN    63      88.025 107.790  73.351  1.00  0.00           O  
ATOM    883  N   THR    64      90.029 106.749  73.646  1.00  0.00           N  
ATOM    884  H   THR    64      90.856 106.340  73.236  1.00  0.00           H  
ATOM    885  CA  THR    64      89.891 106.562  75.087  1.00  0.00           C  
ATOM    886  HA  THR    64      89.028 107.026  75.564  1.00  0.00           H  
ATOM    887  CB  THR    64      89.793 105.026  75.262  1.00  0.00           C  
ATOM    888  HB  THR    64      90.744 104.531  75.064  1.00  0.00           H  
ATOM    889  CG2 THR    64      89.277 104.635  76.683  1.00  0.00           C  
ATOM    890 HG21 THR    64      90.078 104.518  77.414  1.00  0.00           H  
ATOM    891 HG22 THR    64      88.497 105.314  77.029  1.00  0.00           H  
ATOM    892 HG23 THR    64      88.944 103.602  76.581  1.00  0.00           H  
ATOM    893  OG1 THR    64      88.790 104.415  74.401  1.00  0.00           O  
ATOM    894  HG1 THR    64      87.945 104.846  74.554  1.00  0.00           H  
ATOM    895  C   THR    64      91.081 107.075  75.852  1.00  0.00           C  
ATOM    896  O   THR    64      92.213 106.536  75.845  1.00  0.00           O  
ATOM    897  N   GLY    65      90.946 108.164  76.654  1.00  0.00           N  
ATOM    898  H   GLY    65      91.808 108.532  77.031  1.00  0.00           H  
ATOM    899  CA  GLY    65      89.965 109.180  76.528  1.00  0.00           C  
ATOM    900  HA2 GLY    65      89.002 108.732  76.772  1.00  0.00           H  
ATOM    901  HA3 GLY    65      90.188 109.956  77.259  1.00  0.00           H  
ATOM    902  C   GLY    65      89.844 109.803  75.163  1.00  0.00           C  
ATOM    903  O   GLY    65      90.739 109.638  74.361  1.00  0.00           O  
ATOM    904  N   TYR    66      88.769 110.559  74.887  1.00  0.00           N  
ATOM    905  H   TYR    66      87.933 110.692  75.439  1.00  0.00           H  
ATOM    906  CA  TYR    66      88.783 111.415  73.648  1.00  0.00           C  
ATOM    907  HA  TYR    66      88.827 110.803  72.747  1.00  0.00           H  
ATOM    908  CB  TYR    66      87.463 112.182  73.755  1.00  0.00           C  
ATOM    909  HB2 TYR    66      86.685 111.418  73.770  1.00  0.00           H  
ATOM    910  HB3 TYR    66      87.430 112.726  74.699  1.00  0.00           H  
ATOM    911  CG  TYR    66      87.119 113.114  72.601  1.00  0.00           C  
ATOM    912  CD1 TYR    66      86.361 112.604  71.514  1.00  0.00           C  
ATOM    913  HD1 TYR    66      86.019 111.581  71.562  1.00  0.00           H  
ATOM    914  CE1 TYR    66      86.143 113.471  70.448  1.00  0.00           C  
ATOM    915  HE1 TYR    66      85.794 113.189  69.466  1.00  0.00           H  
ATOM    916  CZ  TYR    66      86.561 114.798  70.470  1.00  0.00           C  
ATOM    917  OH  TYR    66      86.390 115.587  69.382  1.00  0.00           O  
ATOM    918  HH  TYR    66      87.194 116.052  69.139  1.00  0.00           H  
ATOM    919  CE2 TYR    66      87.132 115.321  71.675  1.00  0.00           C  
ATOM    920  HE2 TYR    66      87.454 116.352  71.701  1.00  0.00           H  
ATOM    921  CD2 TYR    66      87.454 114.435  72.747  1.00  0.00           C  
ATOM    922  HD2 TYR    66      87.984 114.724  73.642  1.00  0.00           H  
ATOM    923  C   TYR    66      89.917 112.428  73.606  1.00  0.00           C  
ATOM    924  O   TYR    66      90.106 113.268  74.468  1.00  0.00           O  
ATOM    925  N   GLY    67      90.606 112.256  72.514  1.00  0.00           N  
ATOM    926  H   GLY    67      90.453 111.433  71.949  1.00  0.00           H  
ATOM    927  CA  GLY    67      91.690 113.121  72.118  1.00  0.00           C  
ATOM    928  HA2 GLY    67      91.792 113.976  72.786  1.00  0.00           H  
ATOM    929  HA3 GLY    67      92.557 112.461  72.149  1.00  0.00           H  
ATOM    930  C   GLY    67      91.566 113.624  70.716  1.00  0.00           C  
ATOM    931  O   GLY    67      90.487 114.100  70.372  1.00  0.00           O  
ATOM    932  N   THR    68      92.517 113.371  69.856  1.00  0.00           N  
ATOM    933  H   THR    68      93.265 112.797  70.219  1.00  0.00           H  
ATOM    934  CA  THR    68      92.468 113.708  68.404  1.00  0.00           C  
ATOM    935  HA  THR    68      91.934 114.658  68.418  1.00  0.00           H  
ATOM    936  CB  THR    68      93.926 113.896  67.852  1.00  0.00           C  
ATOM    937  HB  THR    68      94.657 113.199  68.261  1.00  0.00           H  
ATOM    938  CG2 THR    68      94.143 113.941  66.330  1.00  0.00           C  
ATOM    939 HG21 THR    68      93.888 114.940  65.977  1.00  0.00           H  
ATOM    940 HG22 THR    68      95.225 113.974  66.197  1.00  0.00           H  
ATOM    941 HG23 THR    68      93.690 113.105  65.797  1.00  0.00           H  
ATOM    942  OG1 THR    68      94.373 115.120  68.366  1.00  0.00           O  
ATOM    943  HG1 THR    68      94.393 114.970  69.314  1.00  0.00           H  
ATOM    944  C   THR    68      91.582 112.656  67.656  1.00  0.00           C  
ATOM    945  O   THR    68      92.104 111.664  67.119  1.00  0.00           O  
ATOM    946  N   GLN    69      90.268 112.926  67.760  1.00  0.00           N  
ATOM    947  H   GLN    69      89.987 113.775  68.230  1.00  0.00           H  
ATOM    948  CA  GLN    69      89.221 111.862  67.487  1.00  0.00           C  
ATOM    949  HA  GLN    69      89.650 110.994  66.985  1.00  0.00           H  
ATOM    950  CB  GLN    69      88.663 111.474  68.839  1.00  0.00           C  
ATOM    951  HB2 GLN    69      89.432 110.910  69.367  1.00  0.00           H  
ATOM    952  HB3 GLN    69      88.273 112.312  69.416  1.00  0.00           H  
ATOM    953  CG  GLN    69      87.462 110.564  68.729  1.00  0.00           C  
ATOM    954  HG2 GLN    69      87.336 110.308  69.781  1.00  0.00           H  
ATOM    955  HG3 GLN    69      86.487 111.017  68.551  1.00  0.00           H  
ATOM    956  CD  GLN    69      87.701 109.193  67.979  1.00  0.00           C  
ATOM    957  OE1 GLN    69      88.712 108.548  68.053  1.00  0.00           O  
ATOM    958  NE2 GLN    69      86.723 108.759  67.220  1.00  0.00           N  
ATOM    959 HE21 GLN    69      85.895 109.313  67.055  1.00  0.00           H  
ATOM    960 HE22 GLN    69      86.853 107.850  66.800  1.00  0.00           H  
ATOM    961  C   GLN    69      88.046 112.339  66.635  1.00  0.00           C  
ATOM    962  O   GLN    69      87.483 111.595  65.848  1.00  0.00           O  
ATOM    963  N   SER    70      87.731 113.639  66.711  1.00  0.00           N  
ATOM    964  H   SER    70      88.158 114.148  67.472  1.00  0.00           H  
ATOM    965  CA  SER    70      86.742 114.231  65.798  1.00  0.00           C  
ATOM    966  HA  SER    70      85.748 113.835  66.005  1.00  0.00           H  
ATOM    967  CB  SER    70      86.789 115.733  66.048  1.00  0.00           C  
ATOM    968  HB2 SER    70      86.831 116.078  67.081  1.00  0.00           H  
ATOM    969  HB3 SER    70      87.665 116.062  65.489  1.00  0.00           H  
ATOM    970  OG  SER    70      85.604 116.294  65.419  1.00  0.00           O  
ATOM    971  HG  SER    70      85.800 117.232  65.363  1.00  0.00           H  
ATOM    972  C   SER    70      87.054 113.895  64.311  1.00  0.00           C  
ATOM    973  O   SER    70      88.184 113.811  63.915  1.00  0.00           O  
ATOM    974  N   THR    71      86.006 113.745  63.582  1.00  0.00           N  
ATOM    975  H   THR    71      85.089 114.012  63.912  1.00  0.00           H  
ATOM    976  CA  THR    71      85.884 113.150  62.262  1.00  0.00           C  
ATOM    977  HA  THR    71      86.707 113.450  61.614  1.00  0.00           H  
ATOM    978  CB  THR    71      85.895 111.634  62.410  1.00  0.00           C  
ATOM    979  HB  THR    71      86.750 111.373  63.033  1.00  0.00           H  
ATOM    980  CG2 THR    71      84.637 110.986  63.017  1.00  0.00           C  
ATOM    981 HG21 THR    71      83.736 111.091  62.412  1.00  0.00           H  
ATOM    982 HG22 THR    71      84.779 109.931  63.253  1.00  0.00           H  
ATOM    983 HG23 THR    71      84.364 111.474  63.952  1.00  0.00           H  
ATOM    984  OG1 THR    71      86.046 110.899  61.211  1.00  0.00           O  
ATOM    985  HG1 THR    71      86.995 110.929  61.068  1.00  0.00           H  
ATOM    986  C   THR    71      84.623 113.734  61.630  1.00  0.00           C  
ATOM    987  O   THR    71      83.694 114.154  62.384  1.00  0.00           O  
ATOM    988  N   PRO    72      84.491 113.784  60.307  1.00  0.00           N  
ATOM    989  CD  PRO    72      85.431 113.342  59.278  1.00  0.00           C  
ATOM    990  HD2 PRO    72      86.004 112.437  59.481  1.00  0.00           H  
ATOM    991  HD3 PRO    72      86.039 114.201  58.993  1.00  0.00           H  
ATOM    992  CG  PRO    72      84.626 113.093  58.021  1.00  0.00           C  
ATOM    993  HG2 PRO    72      84.130 112.134  57.875  1.00  0.00           H  
ATOM    994  HG3 PRO    72      85.257 113.332  57.165  1.00  0.00           H  
ATOM    995  CB  PRO    72      83.535 114.204  58.109  1.00  0.00           C  
ATOM    996  HB2 PRO    72      82.747 113.804  57.471  1.00  0.00           H  
ATOM    997  HB3 PRO    72      84.002 115.147  57.824  1.00  0.00           H  
ATOM    998  CA  PRO    72      83.216 114.155  59.608  1.00  0.00           C  
ATOM    999  HA  PRO    72      82.957 115.172  59.904  1.00  0.00           H  
ATOM   1000  C   PRO    72      81.974 113.260  59.918  1.00  0.00           C  
ATOM   1001  O   PRO    72      82.059 112.043  59.780  1.00  0.00           O  
ATOM   1002  N   GLN    73      80.829 113.910  60.223  1.00  0.00           N  
ATOM   1003  H   GLN    73      80.837 114.904  60.402  1.00  0.00           H  
ATOM   1004  CA  GLN    73      79.618 113.205  60.571  1.00  0.00           C  
ATOM   1005  HA  GLN    73      79.799 112.550  61.423  1.00  0.00           H  
ATOM   1006  CB  GLN    73      78.535 114.185  60.907  1.00  0.00           C  
ATOM   1007  HB2 GLN    73      77.643 113.594  61.117  1.00  0.00           H  
ATOM   1008  HB3 GLN    73      78.896 114.739  61.774  1.00  0.00           H  
ATOM   1009  CG  GLN    73      78.191 115.302  59.853  1.00  0.00           C  
ATOM   1010  HG2 GLN    73      79.046 115.911  59.559  1.00  0.00           H  
ATOM   1011  HG3 GLN    73      77.719 114.906  58.954  1.00  0.00           H  
ATOM   1012  CD  GLN    73      77.248 116.333  60.408  1.00  0.00           C  
ATOM   1013  OE1 GLN    73      76.926 116.467  61.557  1.00  0.00           O  
ATOM   1014  NE2 GLN    73      76.783 117.250  59.576  1.00  0.00           N  
ATOM   1015 HE21 GLN    73      77.113 117.316  58.624  1.00  0.00           H  
ATOM   1016 HE22 GLN    73      76.347 118.094  59.920  1.00  0.00           H  
ATOM   1017  C   GLN    73      79.157 112.174  59.474  1.00  0.00           C  
ATOM   1018  O   GLN    73      79.258 112.518  58.245  1.00  0.00           O  
ATOM   1019  N   GLY    74      78.501 111.108  59.859  1.00  0.00           N  
ATOM   1020  H   GLY    74      78.536 110.936  60.854  1.00  0.00           H  
ATOM   1021  CA  GLY    74      77.926 110.085  59.018  1.00  0.00           C  
ATOM   1022  HA2 GLY    74      78.465 110.075  58.070  1.00  0.00           H  
ATOM   1023  HA3 GLY    74      78.050 109.118  59.505  1.00  0.00           H  
ATOM   1024  C   GLY    74      76.438 110.272  58.625  1.00  0.00           C  
ATOM   1025  O   GLY    74      75.897 111.393  58.432  1.00  0.00           O  
ATOM   1026  N   TYR    75      75.728 109.209  58.383  1.00  0.00           N  
ATOM   1027  H   TYR    75      76.264 108.354  58.433  1.00  0.00           H  
ATOM   1028  CA  TYR    75      74.255 109.125  58.085  1.00  0.00           C  
ATOM   1029  HA  TYR    75      73.975 110.095  57.677  1.00  0.00           H  
ATOM   1030  CB  TYR    75      73.995 108.028  57.000  1.00  0.00           C  
ATOM   1031  HB2 TYR    75      74.523 107.103  57.232  1.00  0.00           H  
ATOM   1032  HB3 TYR    75      72.929 107.804  56.973  1.00  0.00           H  
ATOM   1033  CG  TYR    75      74.343 108.401  55.580  1.00  0.00           C  
ATOM   1034  CD1 TYR    75      73.374 108.756  54.587  1.00  0.00           C  
ATOM   1035  HD1 TYR    75      72.320 108.762  54.823  1.00  0.00           H  
ATOM   1036  CE1 TYR    75      73.800 109.100  53.276  1.00  0.00           C  
ATOM   1037  HE1 TYR    75      73.050 109.237  52.511  1.00  0.00           H  
ATOM   1038  CZ  TYR    75      75.119 108.761  52.852  1.00  0.00           C  
ATOM   1039  OH  TYR    75      75.420 108.974  51.507  1.00  0.00           O  
ATOM   1040  HH  TYR    75      76.127 108.454  51.117  1.00  0.00           H  
ATOM   1041  CE2 TYR    75      76.073 108.366  53.835  1.00  0.00           C  
ATOM   1042  HE2 TYR    75      77.093 108.120  53.582  1.00  0.00           H  
ATOM   1043  CD2 TYR    75      75.668 108.195  55.186  1.00  0.00           C  
ATOM   1044  HD2 TYR    75      76.383 107.985  55.968  1.00  0.00           H  
ATOM   1045  C   TYR    75      73.404 108.899  59.371  1.00  0.00           C  
ATOM   1046  O   TYR    75      72.154 108.798  59.224  1.00  0.00           O  
ATOM   1047  N   GLY    76      74.069 108.714  60.515  1.00  0.00           N  
ATOM   1048  H   GLY    76      75.073 108.657  60.413  1.00  0.00           H  
ATOM   1049  CA  GLY    76      73.462 108.300  61.736  1.00  0.00           C  
ATOM   1050  HA2 GLY    76      74.068 108.666  62.564  1.00  0.00           H  
ATOM   1051  HA3 GLY    76      72.455 108.709  61.825  1.00  0.00           H  
ATOM   1052  C   GLY    76      73.399 106.762  61.969  1.00  0.00           C  
ATOM   1053  O   GLY    76      73.908 105.989  61.089  1.00  0.00           O  
ATOM   1054  N   SER    77      73.034 106.378  63.116  1.00  0.00           N  
ATOM   1055  H   SER    77      72.804 107.118  63.763  1.00  0.00           H  
ATOM   1056  CA  SER    77      72.954 104.994  63.761  1.00  0.00           C  
ATOM   1057  HA  SER    77      73.645 104.302  63.280  1.00  0.00           H  
ATOM   1058  CB  SER    77      73.485 105.065  65.196  1.00  0.00           C  
ATOM   1059  HB2 SER    77      74.559 105.248  65.207  1.00  0.00           H  
ATOM   1060  HB3 SER    77      72.870 105.779  65.744  1.00  0.00           H  
ATOM   1061  OG  SER    77      73.423 103.847  65.898  1.00  0.00           O  
ATOM   1062  HG  SER    77      73.782 103.993  66.776  1.00  0.00           H  
ATOM   1063  C   SER    77      71.489 104.424  63.707  1.00  0.00           C  
ATOM   1064  O   SER    77      70.525 105.092  64.104  1.00  0.00           O  
ATOM   1065  N   THR    78      71.242 103.239  63.085  1.00  0.00           N  
ATOM   1066  H   THR    78      70.337 102.829  63.267  1.00  0.00           H  
ATOM   1067  CA  THR    78      71.996 102.422  62.162  1.00  0.00           C  
ATOM   1068  HA  THR    78      72.857 103.012  61.847  1.00  0.00           H  
ATOM   1069  CB  THR    78      72.426 101.120  63.000  1.00  0.00           C  
ATOM   1070  HB  THR    78      71.534 100.561  63.282  1.00  0.00           H  
ATOM   1071  CG2 THR    78      73.497 100.275  62.286  1.00  0.00           C  
ATOM   1072 HG21 THR    78      74.463 100.773  62.207  1.00  0.00           H  
ATOM   1073 HG22 THR    78      73.640  99.376  62.885  1.00  0.00           H  
ATOM   1074 HG23 THR    78      73.139  99.904  61.325  1.00  0.00           H  
ATOM   1075  OG1 THR    78      73.022 101.516  64.211  1.00  0.00           O  
ATOM   1076  HG1 THR    78      72.945 100.737  64.767  1.00  0.00           H  
ATOM   1077  C   THR    78      71.207 101.982  60.928  1.00  0.00           C  
ATOM   1078  O   THR    78      69.995 101.824  60.976  1.00  0.00           O  
ATOM   1079  N   GLY    79      71.883 101.661  59.865  1.00  0.00           N  
ATOM   1080  H   GLY    79      72.833 101.992  59.773  1.00  0.00           H  
ATOM   1081  CA  GLY    79      71.290 100.982  58.702  1.00  0.00           C  
ATOM   1082  HA2 GLY    79      70.495 101.616  58.308  1.00  0.00           H  
ATOM   1083  HA3 GLY    79      72.043 100.964  57.913  1.00  0.00           H  
ATOM   1084  C   GLY    79      70.744  99.553  58.968  1.00  0.00           C  
ATOM   1085  O   GLY    79      71.168  98.837  59.901  1.00  0.00           O  
ATOM   1086  N   GLY    80      69.723  99.118  58.186  1.00  0.00           N  
ATOM   1087  H   GLY    80      69.207  98.418  58.698  1.00  0.00           H  
ATOM   1088  CA  GLY    80      69.008  99.952  57.219  1.00  0.00           C  
ATOM   1089  HA2 GLY    80      69.751 100.377  56.544  1.00  0.00           H  
ATOM   1090  HA3 GLY    80      68.291  99.343  56.668  1.00  0.00           H  
ATOM   1091  C   GLY    80      68.187 101.115  57.769  1.00  0.00           C  
ATOM   1092  O   GLY    80      67.704 101.033  58.899  1.00  0.00           O  
ATOM   1093  N   TYR    81      67.929 102.175  56.947  1.00  0.00           N  
ATOM   1094  H   TYR    81      68.273 102.177  55.998  1.00  0.00           H  
ATOM   1095  CA  TYR    81      67.318 103.415  57.473  1.00  0.00           C  
ATOM   1096  HA  TYR    81      67.257 103.419  58.562  1.00  0.00           H  
ATOM   1097  CB  TYR    81      68.113 104.577  56.965  1.00  0.00           C  
ATOM   1098  HB2 TYR    81      68.201 104.553  55.879  1.00  0.00           H  
ATOM   1099  HB3 TYR    81      67.727 105.546  57.283  1.00  0.00           H  
ATOM   1100  CG  TYR    81      69.482 104.540  57.467  1.00  0.00           C  
ATOM   1101  CD1 TYR    81      69.740 104.943  58.822  1.00  0.00           C  
ATOM   1102  HD1 TYR    81      68.922 105.328  59.412  1.00  0.00           H  
ATOM   1103  CE1 TYR    81      71.106 105.112  59.284  1.00  0.00           C  
ATOM   1104  HE1 TYR    81      71.301 105.464  60.287  1.00  0.00           H  
ATOM   1105  CZ  TYR    81      72.134 104.794  58.397  1.00  0.00           C  
ATOM   1106  OH  TYR    81      73.384 105.008  58.716  1.00  0.00           O  
ATOM   1107  HH  TYR    81      73.541 105.452  59.553  1.00  0.00           H  
ATOM   1108  CE2 TYR    81      71.887 104.372  57.049  1.00  0.00           C  
ATOM   1109  HE2 TYR    81      72.766 104.210  56.443  1.00  0.00           H  
ATOM   1110  CD2 TYR    81      70.536 104.149  56.650  1.00  0.00           C  
ATOM   1111  HD2 TYR    81      70.393 103.893  55.611  1.00  0.00           H  
ATOM   1112  C   TYR    81      65.800 103.478  57.105  1.00  0.00           C  
ATOM   1113  O   TYR    81      65.483 103.843  56.006  1.00  0.00           O  
ATOM   1114  N   GLY    82      64.778 103.060  57.900  1.00  0.00           N  
ATOM   1115  H   GLY    82      63.852 103.250  57.546  1.00  0.00           H  
ATOM   1116  CA  GLY    82      64.795 102.533  59.265  1.00  0.00           C  
ATOM   1117  HA2 GLY    82      64.871 101.447  59.213  1.00  0.00           H  
ATOM   1118  HA3 GLY    82      65.673 102.916  59.783  1.00  0.00           H  
ATOM   1119  C   GLY    82      63.538 102.918  60.034  1.00  0.00           C  
ATOM   1120  O   GLY    82      62.488 103.247  59.491  1.00  0.00           O  
ATOM   1121  N   SER    83      63.619 102.730  61.364  1.00  0.00           N  
ATOM   1122  H   SER    83      64.448 102.400  61.837  1.00  0.00           H  
ATOM   1123  CA  SER    83      62.510 102.822  62.320  1.00  0.00           C  
ATOM   1124  HA  SER    83      61.942 101.915  62.115  1.00  0.00           H  
ATOM   1125  CB  SER    83      62.966 102.792  63.791  1.00  0.00           C  
ATOM   1126  HB2 SER    83      63.581 103.644  64.079  1.00  0.00           H  
ATOM   1127  HB3 SER    83      62.085 102.784  64.433  1.00  0.00           H  
ATOM   1128  OG  SER    83      63.733 101.601  64.033  1.00  0.00           O  
ATOM   1129  HG  SER    83      64.480 101.561  63.431  1.00  0.00           H  
ATOM   1130  C   SER    83      61.636 104.068  62.175  1.00  0.00           C  
ATOM   1131  O   SER    83      62.126 105.091  61.770  1.00  0.00           O  
ATOM   1132  N   SER    84      60.343 104.055  62.459  1.00  0.00           N  
ATOM   1133  H   SER    84      59.819 104.890  62.239  1.00  0.00           H  
ATOM   1134  CA  SER    84      59.512 102.846  62.767  1.00  0.00           C  
ATOM   1135  HA  SER    84      60.035 102.258  63.521  1.00  0.00           H  
ATOM   1136  CB  SER    84      58.132 103.307  63.187  1.00  0.00           C  
ATOM   1137  HB2 SER    84      58.300 103.875  64.102  1.00  0.00           H  
ATOM   1138  HB3 SER    84      57.712 103.802  62.311  1.00  0.00           H  
ATOM   1139  OG  SER    84      57.383 102.161  63.458  1.00  0.00           O  
ATOM   1140  HG  SER    84      56.631 102.445  63.983  1.00  0.00           H  
ATOM   1141  C   SER    84      59.379 101.872  61.590  1.00  0.00           C  
ATOM   1142  O   SER    84      59.250 102.243  60.408  1.00  0.00           O  
ATOM   1143  N   GLN    85      59.639 100.559  61.912  1.00  0.00           N  
ATOM   1144  H   GLN    85      59.796 100.360  62.890  1.00  0.00           H  
ATOM   1145  CA  GLN    85      59.668  99.335  61.004  1.00  0.00           C  
ATOM   1146  HA  GLN    85      60.413  99.518  60.230  1.00  0.00           H  
ATOM   1147  CB  GLN    85      60.227  98.175  61.815  1.00  0.00           C  
ATOM   1148  HB2 GLN    85      61.087  98.515  62.392  1.00  0.00           H  
ATOM   1149  HB3 GLN    85      59.418  97.912  62.497  1.00  0.00           H  
ATOM   1150  CG  GLN    85      60.644  96.991  60.998  1.00  0.00           C  
ATOM   1151  HG2 GLN    85      60.759  96.137  61.665  1.00  0.00           H  
ATOM   1152  HG3 GLN    85      59.967  96.871  60.151  1.00  0.00           H  
ATOM   1153  CD  GLN    85      62.028  97.174  60.413  1.00  0.00           C  
ATOM   1154  OE1 GLN    85      62.578  98.232  60.195  1.00  0.00           O  
ATOM   1155  NE2 GLN    85      62.676  96.097  59.992  1.00  0.00           N  
ATOM   1156 HE21 GLN    85      63.552  96.274  59.522  1.00  0.00           H  
ATOM   1157 HE22 GLN    85      62.174  95.224  60.060  1.00  0.00           H  
ATOM   1158  C   GLN    85      58.296  98.998  60.316  1.00  0.00           C  
ATOM   1159  O   GLN    85      58.228  98.528  59.164  1.00  0.00           O  
ATOM   1160  N   SER    86      57.153  99.353  60.932  1.00  0.00           N  
ATOM   1161  H   SER    86      57.085  99.756  61.855  1.00  0.00           H  
ATOM   1162  CA  SER    86      55.804  99.359  60.308  1.00  0.00           C  
ATOM   1163  HA  SER    86      55.093  99.667  61.076  1.00  0.00           H  
ATOM   1164  CB  SER    86      55.686 100.475  59.306  1.00  0.00           C  
ATOM   1165  HB2 SER    86      56.479 100.461  58.559  1.00  0.00           H  
ATOM   1166  HB3 SER    86      54.788 100.294  58.715  1.00  0.00           H  
ATOM   1167  OG  SER    86      55.699 101.736  59.889  1.00  0.00           O  
ATOM   1168  HG  SER    86      56.475 102.227  59.607  1.00  0.00           H  
ATOM   1169  C   SER    86      55.261  98.046  59.807  1.00  0.00           C  
ATOM   1170  O   SER    86      54.683  97.893  58.731  1.00  0.00           O  
ATOM   1171  N   SER    87      55.516  96.992  60.589  1.00  0.00           N  
ATOM   1172  H   SER    87      55.887  97.200  61.505  1.00  0.00           H  
ATOM   1173  CA  SER    87      55.545  95.626  60.115  1.00  0.00           C  
ATOM   1174  HA  SER    87      55.970  95.676  59.113  1.00  0.00           H  
ATOM   1175  CB  SER    87      56.428  94.735  61.009  1.00  0.00           C  
ATOM   1176  HB2 SER    87      56.014  94.459  61.979  1.00  0.00           H  
ATOM   1177  HB3 SER    87      56.730  93.836  60.471  1.00  0.00           H  
ATOM   1178  OG  SER    87      57.680  95.446  61.197  1.00  0.00           O  
ATOM   1179  HG  SER    87      58.213  95.115  60.471  1.00  0.00           H  
ATOM   1180  C   SER    87      54.204  94.923  60.052  1.00  0.00           C  
ATOM   1181  O   SER    87      53.784  94.092  60.896  1.00  0.00           O  
ATOM   1182  N   GLN    88      53.416  95.290  59.082  1.00  0.00           N  
ATOM   1183  H   GLN    88      53.703  96.102  58.554  1.00  0.00           H  
ATOM   1184  CA  GLN    88      52.122  94.592  58.727  1.00  0.00           C  
ATOM   1185  HA  GLN    88      51.431  94.618  59.570  1.00  0.00           H  
ATOM   1186  CB  GLN    88      51.503  95.394  57.560  1.00  0.00           C  
ATOM   1187  HB2 GLN    88      52.104  95.373  56.651  1.00  0.00           H  
ATOM   1188  HB3 GLN    88      50.497  95.021  57.368  1.00  0.00           H  
ATOM   1189  CG  GLN    88      51.241  96.841  57.919  1.00  0.00           C  
ATOM   1190  HG2 GLN    88      51.071  96.933  58.992  1.00  0.00           H  
ATOM   1191  HG3 GLN    88      52.016  97.546  57.618  1.00  0.00           H  
ATOM   1192  CD  GLN    88      50.042  97.410  57.151  1.00  0.00           C  
ATOM   1193  OE1 GLN    88      49.524  96.906  56.172  1.00  0.00           O  
ATOM   1194  NE2 GLN    88      49.615  98.621  57.478  1.00  0.00           N  
ATOM   1195 HE21 GLN    88      50.174  99.207  58.082  1.00  0.00           H  
ATOM   1196 HE22 GLN    88      48.682  98.859  57.173  1.00  0.00           H  
ATOM   1197  C   GLN    88      52.417  93.154  58.284  1.00  0.00           C  
ATOM   1198  O   GLN    88      53.323  92.881  57.526  1.00  0.00           O  
ATOM   1199  N   SER    89      51.650  92.221  58.883  1.00  0.00           N  
ATOM   1200  H   SER    89      51.013  92.568  59.585  1.00  0.00           H  
ATOM   1201  CA  SER    89      51.680  90.796  58.605  1.00  0.00           C  
ATOM   1202  HA  SER    89      52.727  90.521  58.732  1.00  0.00           H  
ATOM   1203  CB  SER    89      50.770  90.094  59.643  1.00  0.00           C  
ATOM   1204  HB2 SER    89      50.559  89.046  59.429  1.00  0.00           H  
ATOM   1205  HB3 SER    89      51.278  90.222  60.599  1.00  0.00           H  
ATOM   1206  OG  SER    89      49.488  90.708  59.658  1.00  0.00           O  
ATOM   1207  HG  SER    89      48.853  90.316  60.263  1.00  0.00           H  
ATOM   1208  C   SER    89      51.196  90.499  57.162  1.00  0.00           C  
ATOM   1209  O   SER    89      50.682  91.335  56.408  1.00  0.00           O  
ATOM   1210  N   SER    90      51.299  89.215  56.714  1.00  0.00           N  
ATOM   1211  H   SER    90      51.887  88.603  57.263  1.00  0.00           H  
ATOM   1212  CA  SER    90      50.885  88.829  55.363  1.00  0.00           C  
ATOM   1213  HA  SER    90      51.413  89.515  54.701  1.00  0.00           H  
ATOM   1214  CB  SER    90      51.450  87.457  54.993  1.00  0.00           C  
ATOM   1215  HB2 SER    90      52.442  87.246  55.392  1.00  0.00           H  
ATOM   1216  HB3 SER    90      50.748  86.668  55.260  1.00  0.00           H  
ATOM   1217  OG  SER    90      51.525  87.318  53.557  1.00  0.00           O  
ATOM   1218  HG  SER    90      50.808  86.769  53.233  1.00  0.00           H  
ATOM   1219  C   SER    90      49.370  88.933  55.055  1.00  0.00           C  
ATOM   1220  O   SER    90      48.494  88.455  55.786  1.00  0.00           O  
ATOM   1221  N   TYR    91      49.068  89.341  53.811  1.00  0.00           N  
ATOM   1222  H   TYR    91      49.764  89.511  53.100  1.00  0.00           H  
ATOM   1223  CA  TYR    91      47.742  89.400  53.131  1.00  0.00           C  
ATOM   1224  HA  TYR    91      47.173  88.569  53.549  1.00  0.00           H  
ATOM   1225  CB  TYR    91      47.098  90.774  53.444  1.00  0.00           C  
ATOM   1226  HB2 TYR    91      47.488  91.179  54.378  1.00  0.00           H  
ATOM   1227  HB3 TYR    91      47.441  91.414  52.632  1.00  0.00           H  
ATOM   1228  CG  TYR    91      45.583  90.735  53.517  1.00  0.00           C  
ATOM   1229  CD1 TYR    91      44.780  91.378  52.532  1.00  0.00           C  
ATOM   1230  HD1 TYR    91      45.220  92.008  51.774  1.00  0.00           H  
ATOM   1231  CE1 TYR    91      43.386  91.326  52.700  1.00  0.00           C  
ATOM   1232  HE1 TYR    91      42.651  91.669  51.986  1.00  0.00           H  
ATOM   1233  CZ  TYR    91      42.821  90.675  53.735  1.00  0.00           C  
ATOM   1234  OH  TYR    91      41.459  90.594  53.842  1.00  0.00           O  
ATOM   1235  HH  TYR    91      41.188  90.304  54.716  1.00  0.00           H  
ATOM   1236  CE2 TYR    91      43.646  90.019  54.732  1.00  0.00           C  
ATOM   1237  HE2 TYR    91      43.119  89.562  55.556  1.00  0.00           H  
ATOM   1238  CD2 TYR    91      45.037  90.077  54.612  1.00  0.00           C  
ATOM   1239  HD2 TYR    91      45.647  89.539  55.322  1.00  0.00           H  
ATOM   1240  C   TYR    91      47.769  89.180  51.600  1.00  0.00           C  
ATOM   1241  O   TYR    91      48.805  89.393  50.976  1.00  0.00           O  
ATOM   1242  N   GLY    92      46.655  88.768  51.032  1.00  0.00           N  
ATOM   1243  H   GLY    92      46.622  88.548  50.047  1.00  0.00           H  
ATOM   1244  CA  GLY    92      45.550  88.028  51.749  1.00  0.00           C  
ATOM   1245  HA2 GLY    92      45.037  88.650  52.483  1.00  0.00           H  
ATOM   1246  HA3 GLY    92      44.765  87.763  51.040  1.00  0.00           H  
ATOM   1247  C   GLY    92      45.985  86.783  52.498  1.00  0.00           C  
ATOM   1248  O   GLY    92      47.093  86.236  52.358  1.00  0.00           O  
ATOM   1249  N   GLN    93      45.063  86.247  53.307  1.00  0.00           N  
ATOM   1250  H   GLN    93      44.119  86.604  53.260  1.00  0.00           H  
ATOM   1251  CA  GLN    93      45.253  85.140  54.259  1.00  0.00           C  
ATOM   1252  HA  GLN    93      46.127  85.395  54.858  1.00  0.00           H  
ATOM   1253  CB  GLN    93      44.129  84.995  55.298  1.00  0.00           C  
ATOM   1254  HB2 GLN    93      43.236  84.968  54.673  1.00  0.00           H  
ATOM   1255  HB3 GLN    93      44.128  84.052  55.846  1.00  0.00           H  
ATOM   1256  CG  GLN    93      43.987  86.127  56.292  1.00  0.00           C  
ATOM   1257  HG2 GLN    93      44.831  86.052  56.978  1.00  0.00           H  
ATOM   1258  HG3 GLN    93      43.995  87.065  55.738  1.00  0.00           H  
ATOM   1259  CD  GLN    93      42.637  86.078  57.073  1.00  0.00           C  
ATOM   1260  OE1 GLN    93      41.793  85.171  56.993  1.00  0.00           O  
ATOM   1261  NE2 GLN    93      42.352  87.204  57.715  1.00  0.00           N  
ATOM   1262 HE21 GLN    93      41.557  87.222  58.337  1.00  0.00           H  
ATOM   1263 HE22 GLN    93      42.876  88.066  57.659  1.00  0.00           H  
ATOM   1264  C   GLN    93      45.528  83.828  53.569  1.00  0.00           C  
ATOM   1265  O   GLN    93      44.974  83.561  52.512  1.00  0.00           O  
ATOM   1266  N   GLN    94      46.255  82.916  54.234  1.00  0.00           N  
ATOM   1267  H   GLN    94      46.779  83.247  55.031  1.00  0.00           H  
ATOM   1268  CA  GLN    94      46.541  81.515  53.872  1.00  0.00           C  
ATOM   1269  HA  GLN    94      45.756  81.193  53.188  1.00  0.00           H  
ATOM   1270  CB  GLN    94      47.954  81.269  53.163  1.00  0.00           C  
ATOM   1271  HB2 GLN    94      48.731  81.207  53.925  1.00  0.00           H  
ATOM   1272  HB3 GLN    94      47.838  80.354  52.583  1.00  0.00           H  
ATOM   1273  CG  GLN    94      48.383  82.451  52.205  1.00  0.00           C  
ATOM   1274  HG2 GLN    94      48.449  83.397  52.742  1.00  0.00           H  
ATOM   1275  HG3 GLN    94      49.441  82.316  51.979  1.00  0.00           H  
ATOM   1276  CD  GLN    94      47.550  82.648  50.953  1.00  0.00           C  
ATOM   1277  OE1 GLN    94      46.666  81.871  50.603  1.00  0.00           O  
ATOM   1278  NE2 GLN    94      47.913  83.633  50.173  1.00  0.00           N  
ATOM   1279 HE21 GLN    94      48.646  84.256  50.482  1.00  0.00           H  
ATOM   1280 HE22 GLN    94      47.562  83.739  49.232  1.00  0.00           H  
ATOM   1281  C   GLN    94      46.533  80.701  55.129  1.00  0.00           C  
ATOM   1282  O   GLN    94      47.206  81.038  56.121  1.00  0.00           O  
ATOM   1283  N   SER    95      45.705  79.658  55.122  1.00  0.00           N  
ATOM   1284  H   SER    95      45.226  79.477  54.252  1.00  0.00           H  
ATOM   1285  CA  SER    95      45.736  78.628  56.148  1.00  0.00           C  
ATOM   1286  HA  SER    95      45.674  79.133  57.112  1.00  0.00           H  
ATOM   1287  CB  SER    95      44.479  77.713  56.164  1.00  0.00           C  
ATOM   1288  HB2 SER    95      44.687  77.163  55.247  1.00  0.00           H  
ATOM   1289  HB3 SER    95      44.404  77.014  56.997  1.00  0.00           H  
ATOM   1290  OG  SER    95      43.255  78.425  55.962  1.00  0.00           O  
ATOM   1291  HG  SER    95      42.510  77.942  56.326  1.00  0.00           H  
ATOM   1292  C   SER    95      47.061  77.761  56.067  1.00  0.00           C  
ATOM   1293  O   SER    95      47.676  77.585  55.041  1.00  0.00           O  
ATOM   1294  N   SER    96      47.445  77.224  57.231  1.00  0.00           N  
ATOM   1295  H   SER    96      46.818  77.264  58.022  1.00  0.00           H  
ATOM   1296  CA  SER    96      48.677  76.430  57.409  1.00  0.00           C  
ATOM   1297  HA  SER    96      49.564  77.009  57.153  1.00  0.00           H  
ATOM   1298  CB  SER    96      48.810  75.948  58.838  1.00  0.00           C  
ATOM   1299  HB2 SER    96      47.839  75.519  59.089  1.00  0.00           H  
ATOM   1300  HB3 SER    96      49.627  75.229  58.890  1.00  0.00           H  
ATOM   1301  OG  SER    96      48.943  77.026  59.674  1.00  0.00           O  
ATOM   1302  HG  SER    96      49.796  77.372  59.404  1.00  0.00           H  
ATOM   1303  C   SER    96      48.550  75.124  56.563  1.00  0.00           C  
ATOM   1304  O   SER    96      47.632  74.328  56.771  1.00  0.00           O  
ATOM   1305  N   TYR    97      49.453  74.861  55.704  1.00  0.00           N  
ATOM   1306  H   TYR    97      49.093  74.192  55.039  1.00  0.00           H  
ATOM   1307  CA  TYR    97      50.769  75.467  55.343  1.00  0.00           C  
ATOM   1308  HA  TYR    97      51.285  74.745  54.710  1.00  0.00           H  
ATOM   1309  CB  TYR    97      50.591  76.750  54.554  1.00  0.00           C  
ATOM   1310  HB2 TYR    97      49.846  76.594  53.774  1.00  0.00           H  
ATOM   1311  HB3 TYR    97      50.368  77.655  55.120  1.00  0.00           H  
ATOM   1312  CG  TYR    97      51.810  76.993  53.743  1.00  0.00           C  
ATOM   1313  CD1 TYR    97      52.804  77.918  54.192  1.00  0.00           C  
ATOM   1314  HD1 TYR    97      52.825  78.214  55.230  1.00  0.00           H  
ATOM   1315  CE1 TYR    97      53.970  78.069  53.441  1.00  0.00           C  
ATOM   1316  HE1 TYR    97      54.800  78.611  53.868  1.00  0.00           H  
ATOM   1317  CZ  TYR    97      54.042  77.496  52.125  1.00  0.00           C  
ATOM   1318  OH  TYR    97      55.137  77.713  51.353  1.00  0.00           O  
ATOM   1319  HH  TYR    97      55.632  76.926  51.117  1.00  0.00           H  
ATOM   1320  CE2 TYR    97      53.023  76.627  51.648  1.00  0.00           C  
ATOM   1321  HE2 TYR    97      52.944  76.264  50.634  1.00  0.00           H  
ATOM   1322  CD2 TYR    97      51.939  76.418  52.457  1.00  0.00           C  
ATOM   1323  HD2 TYR    97      51.070  75.866  52.128  1.00  0.00           H  
ATOM   1324  C   TYR    97      51.711  75.626  56.646  1.00  0.00           C  
ATOM   1325  O   TYR    97      51.896  76.734  57.009  1.00  0.00           O  
ATOM   1326  N   PRO    98      52.210  74.612  57.312  1.00  0.00           N  
ATOM   1327  CD  PRO    98      53.291  74.734  58.311  1.00  0.00           C  
ATOM   1328  HD2 PRO    98      52.984  74.549  59.340  1.00  0.00           H  
ATOM   1329  HD3 PRO    98      53.828  75.682  58.293  1.00  0.00           H  
ATOM   1330  CG  PRO    98      54.245  73.561  57.944  1.00  0.00           C  
ATOM   1331  HG2 PRO    98      54.885  73.347  58.800  1.00  0.00           H  
ATOM   1332  HG3 PRO    98      54.823  73.739  57.037  1.00  0.00           H  
ATOM   1333  CB  PRO    98      53.275  72.472  57.597  1.00  0.00           C  
ATOM   1334  HB2 PRO    98      53.022  71.871  58.471  1.00  0.00           H  
ATOM   1335  HB3 PRO    98      53.710  71.726  56.932  1.00  0.00           H  
ATOM   1336  CA  PRO    98      52.069  73.211  56.891  1.00  0.00           C  
ATOM   1337  HA  PRO    98      52.205  73.200  55.810  1.00  0.00           H  
ATOM   1338  C   PRO    98      50.711  72.661  57.311  1.00  0.00           C  
ATOM   1339  O   PRO    98      50.293  72.942  58.435  1.00  0.00           O  
ATOM   1340  N   GLY    99      50.120  71.805  56.468  1.00  0.00           N  
ATOM   1341  H   GLY    99      50.659  71.540  55.656  1.00  0.00           H  
ATOM   1342  CA  GLY    99      48.996  70.980  56.972  1.00  0.00           C  
ATOM   1343  HA2 GLY    99      48.218  71.636  57.360  1.00  0.00           H  
ATOM   1344  HA3 GLY    99      48.697  70.409  56.092  1.00  0.00           H  
ATOM   1345  C   GLY    99      49.427  70.012  58.040  1.00  0.00           C  
ATOM   1346  O   GLY    99      50.644  69.738  58.245  1.00  0.00           O  
ATOM   1347  N   TYR   100      48.370  69.326  58.572  1.00  0.00           N  
ATOM   1348  H   TYR   100      47.492  69.797  58.407  1.00  0.00           H  
ATOM   1349  CA  TYR   100      48.309  68.113  59.350  1.00  0.00           C  
ATOM   1350  HA  TYR   100      49.223  67.532  59.223  1.00  0.00           H  
ATOM   1351  CB  TYR   100      48.304  68.440  60.859  1.00  0.00           C  
ATOM   1352  HB2 TYR   100      48.593  67.593  61.483  1.00  0.00           H  
ATOM   1353  HB3 TYR   100      49.148  69.087  61.100  1.00  0.00           H  
ATOM   1354  CG  TYR   100      47.042  69.094  61.482  1.00  0.00           C  
ATOM   1355  CD1 TYR   100      46.954  70.440  61.331  1.00  0.00           C  
ATOM   1356  HD1 TYR   100      47.602  70.974  60.652  1.00  0.00           H  
ATOM   1357  CE1 TYR   100      45.837  71.171  61.818  1.00  0.00           C  
ATOM   1358  HE1 TYR   100      45.693  72.210  61.560  1.00  0.00           H  
ATOM   1359  CZ  TYR   100      44.897  70.528  62.641  1.00  0.00           C  
ATOM   1360  OH  TYR   100      43.927  71.239  63.232  1.00  0.00           O  
ATOM   1361  HH  TYR   100      43.577  71.975  62.724  1.00  0.00           H  
ATOM   1362  CE2 TYR   100      45.061  69.112  62.891  1.00  0.00           C  
ATOM   1363  HE2 TYR   100      44.334  68.536  63.444  1.00  0.00           H  
ATOM   1364  CD2 TYR   100      46.044  68.386  62.191  1.00  0.00           C  
ATOM   1365  HD2 TYR   100      46.130  67.311  62.248  1.00  0.00           H  
ATOM   1366  C   TYR   100      47.220  67.053  59.025  1.00  0.00           C  
ATOM   1367  O   TYR   100      46.986  66.129  59.842  1.00  0.00           O  
ATOM   1368  N   GLY   101      46.380  67.297  58.039  1.00  0.00           N  
ATOM   1369  H   GLY   101      46.688  68.108  57.521  1.00  0.00           H  
ATOM   1370  CA  GLY   101      45.452  66.248  57.527  1.00  0.00           C  
ATOM   1371  HA2 GLY   101      44.691  65.921  58.235  1.00  0.00           H  
ATOM   1372  HA3 GLY   101      44.839  66.751  56.778  1.00  0.00           H  
ATOM   1373  C   GLY   101      46.092  65.058  56.951  1.00  0.00           C  
ATOM   1374  O   GLY   101      45.455  64.035  56.815  1.00  0.00           O  
ATOM   1375  N   GLN   102      47.393  65.165  56.493  1.00  0.00           N  
ATOM   1376  H   GLN   102      47.804  66.081  56.598  1.00  0.00           H  
ATOM   1377  CA  GLN   102      48.222  64.034  55.945  1.00  0.00           C  
ATOM   1378  HA  GLN   102      47.507  63.569  55.266  1.00  0.00           H  
ATOM   1379  CB  GLN   102      49.378  64.598  55.045  1.00  0.00           C  
ATOM   1380  HB2 GLN   102      49.792  63.706  54.575  1.00  0.00           H  
ATOM   1381  HB3 GLN   102      48.967  65.335  54.354  1.00  0.00           H  
ATOM   1382  CG  GLN   102      50.567  65.238  55.806  1.00  0.00           C  
ATOM   1383  HG2 GLN   102      50.947  64.617  56.618  1.00  0.00           H  
ATOM   1384  HG3 GLN   102      51.342  65.323  55.043  1.00  0.00           H  
ATOM   1385  CD  GLN   102      50.386  66.648  56.319  1.00  0.00           C  
ATOM   1386  OE1 GLN   102      49.440  67.358  56.208  1.00  0.00           O  
ATOM   1387  NE2 GLN   102      51.366  67.192  57.034  1.00  0.00           N  
ATOM   1388 HE21 GLN   102      52.258  66.720  57.073  1.00  0.00           H  
ATOM   1389 HE22 GLN   102      51.310  68.137  57.384  1.00  0.00           H  
ATOM   1390  C   GLN   102      48.702  62.975  56.984  1.00  0.00           C  
ATOM   1391  O   GLN   102      49.141  63.360  58.102  1.00  0.00           O  
ATOM   1392  N   GLN   103      48.701  61.691  56.617  1.00  0.00           N  
ATOM   1393  H   GLN   103      48.303  61.403  55.734  1.00  0.00           H  
ATOM   1394  CA  GLN   103      49.005  60.526  57.497  1.00  0.00           C  
ATOM   1395  HA  GLN   103      49.501  60.824  58.421  1.00  0.00           H  
ATOM   1396  CB  GLN   103      47.689  59.892  57.775  1.00  0.00           C  
ATOM   1397  HB2 GLN   103      47.128  60.584  58.403  1.00  0.00           H  
ATOM   1398  HB3 GLN   103      47.142  59.679  56.856  1.00  0.00           H  
ATOM   1399  CG  GLN   103      47.704  58.550  58.540  1.00  0.00           C  
ATOM   1400  HG2 GLN   103      46.653  58.435  58.806  1.00  0.00           H  
ATOM   1401  HG3 GLN   103      48.155  57.807  57.882  1.00  0.00           H  
ATOM   1402  CD  GLN   103      48.647  58.624  59.744  1.00  0.00           C  
ATOM   1403  OE1 GLN   103      48.326  59.364  60.664  1.00  0.00           O  
ATOM   1404  NE2 GLN   103      49.796  57.976  59.619  1.00  0.00           N  
ATOM   1405 HE21 GLN   103      50.612  58.159  60.186  1.00  0.00           H  
ATOM   1406 HE22 GLN   103      49.928  57.290  58.889  1.00  0.00           H  
ATOM   1407  C   GLN   103      49.954  59.631  56.683  1.00  0.00           C  
ATOM   1408  O   GLN   103      49.433  58.884  55.830  1.00  0.00           O  
ATOM   1409  N   PRO   104      51.237  59.858  56.678  1.00  0.00           N  
ATOM   1410  CD  PRO   104      52.046  60.802  57.472  1.00  0.00           C  
ATOM   1411  HD2 PRO   104      52.193  60.630  58.539  1.00  0.00           H  
ATOM   1412  HD3 PRO   104      51.556  61.769  57.358  1.00  0.00           H  
ATOM   1413  CG  PRO   104      53.453  60.767  56.849  1.00  0.00           C  
ATOM   1414  HG2 PRO   104      54.109  60.090  57.396  1.00  0.00           H  
ATOM   1415  HG3 PRO   104      53.880  61.761  56.718  1.00  0.00           H  
ATOM   1416  CB  PRO   104      53.317  60.199  55.446  1.00  0.00           C  
ATOM   1417  HB2 PRO   104      54.197  59.628  55.150  1.00  0.00           H  
ATOM   1418  HB3 PRO   104      53.100  60.957  54.693  1.00  0.00           H  
ATOM   1419  CA  PRO   104      52.069  59.360  55.553  1.00  0.00           C  
ATOM   1420  HA  PRO   104      51.517  59.537  54.630  1.00  0.00           H  
ATOM   1421  C   PRO   104      52.363  57.877  55.571  1.00  0.00           C  
ATOM   1422  O   PRO   104      52.433  57.256  56.647  1.00  0.00           O  
ATOM   1423  N   ALA   105      52.609  57.311  54.401  1.00  0.00           N  
ATOM   1424  H   ALA   105      52.528  57.908  53.591  1.00  0.00           H  
ATOM   1425  CA  ALA   105      53.232  55.987  54.237  1.00  0.00           C  
ATOM   1426  HA  ALA   105      52.669  55.157  54.665  1.00  0.00           H  
ATOM   1427  CB  ALA   105      53.376  55.663  52.764  1.00  0.00           C  
ATOM   1428  HB1 ALA   105      54.117  54.902  52.520  1.00  0.00           H  
ATOM   1429  HB2 ALA   105      52.426  55.341  52.339  1.00  0.00           H  
ATOM   1430  HB3 ALA   105      53.816  56.543  52.293  1.00  0.00           H  
ATOM   1431  C   ALA   105      54.620  55.999  54.863  1.00  0.00           C  
ATOM   1432  O   ALA   105      55.263  57.069  54.814  1.00  0.00           O  
ATOM   1433  N   PRO   106      55.140  54.922  55.481  1.00  0.00           N  
ATOM   1434  CD  PRO   106      54.409  53.680  55.819  1.00  0.00           C  
ATOM   1435  HD2 PRO   106      54.402  53.024  54.949  1.00  0.00           H  
ATOM   1436  HD3 PRO   106      53.363  53.842  56.076  1.00  0.00           H  
ATOM   1437  CG  PRO   106      55.228  53.001  56.945  1.00  0.00           C  
ATOM   1438  HG2 PRO   106      55.175  51.916  56.856  1.00  0.00           H  
ATOM   1439  HG3 PRO   106      54.912  53.359  57.925  1.00  0.00           H  
ATOM   1440  CB  PRO   106      56.602  53.480  56.631  1.00  0.00           C  
ATOM   1441  HB2 PRO   106      57.086  53.039  55.760  1.00  0.00           H  
ATOM   1442  HB3 PRO   106      57.274  53.370  57.481  1.00  0.00           H  
ATOM   1443  CA  PRO   106      56.385  54.962  56.261  1.00  0.00           C  
ATOM   1444  HA  PRO   106      56.050  55.522  57.135  1.00  0.00           H  
ATOM   1445  C   PRO   106      57.569  55.611  55.563  1.00  0.00           C  
ATOM   1446  O   PRO   106      57.959  55.218  54.477  1.00  0.00           O  
ATOM   1447  N   SER   107      58.266  56.481  56.244  1.00  0.00           N  
ATOM   1448  H   SER   107      57.957  56.704  57.179  1.00  0.00           H  
ATOM   1449  CA  SER   107      59.491  57.146  55.778  1.00  0.00           C  
ATOM   1450  HA  SER   107      59.277  57.717  54.874  1.00  0.00           H  
ATOM   1451  CB  SER   107      59.783  58.138  56.967  1.00  0.00           C  
ATOM   1452  HB2 SER   107      58.891  58.763  56.976  1.00  0.00           H  
ATOM   1453  HB3 SER   107      59.798  57.609  57.920  1.00  0.00           H  
ATOM   1454  OG  SER   107      60.999  58.769  56.735  1.00  0.00           O  
ATOM   1455  HG  SER   107      60.987  59.563  57.274  1.00  0.00           H  
ATOM   1456  C   SER   107      60.618  56.206  55.526  1.00  0.00           C  
ATOM   1457  O   SER   107      60.959  55.328  56.335  1.00  0.00           O  
ATOM   1458  N   SER   108      61.346  56.539  54.468  1.00  0.00           N  
ATOM   1459  H   SER   108      61.057  57.356  53.949  1.00  0.00           H  
ATOM   1460  CA  SER   108      62.490  55.809  54.021  1.00  0.00           C  
ATOM   1461  HA  SER   108      62.343  54.805  54.419  1.00  0.00           H  
ATOM   1462  CB  SER   108      62.445  55.829  52.485  1.00  0.00           C  
ATOM   1463  HB2 SER   108      62.638  56.836  52.116  1.00  0.00           H  
ATOM   1464  HB3 SER   108      63.235  55.162  52.140  1.00  0.00           H  
ATOM   1465  OG  SER   108      61.225  55.369  51.961  1.00  0.00           O  
ATOM   1466  HG  SER   108      60.536  56.009  52.156  1.00  0.00           H  
ATOM   1467  C   SER   108      63.798  56.250  54.676  1.00  0.00           C  
ATOM   1468  O   SER   108      64.839  55.689  54.382  1.00  0.00           O  
ATOM   1469  N   THR   109      63.717  57.184  55.672  1.00  0.00           N  
ATOM   1470  H   THR   109      62.796  57.534  55.893  1.00  0.00           H  
ATOM   1471  CA  THR   109      64.826  57.576  56.528  1.00  0.00           C  
ATOM   1472  HA  THR   109      65.741  57.162  56.105  1.00  0.00           H  
ATOM   1473  CB  THR   109      65.063  59.086  56.318  1.00  0.00           C  
ATOM   1474  HB  THR   109      64.348  59.749  56.805  1.00  0.00           H  
ATOM   1475  CG2 THR   109      66.413  59.537  56.941  1.00  0.00           C  
ATOM   1476 HG21 THR   109      66.378  59.416  58.024  1.00  0.00           H  
ATOM   1477 HG22 THR   109      67.236  58.949  56.535  1.00  0.00           H  
ATOM   1478 HG23 THR   109      66.432  60.619  56.808  1.00  0.00           H  
ATOM   1479  OG1 THR   109      65.194  59.363  54.978  1.00  0.00           O  
ATOM   1480  HG1 THR   109      64.307  59.409  54.614  1.00  0.00           H  
ATOM   1481  C   THR   109      64.662  57.177  58.040  1.00  0.00           C  
ATOM   1482  O   THR   109      63.980  57.855  58.818  1.00  0.00           O  
ATOM   1483  N   SER   110      65.220  56.074  58.430  1.00  0.00           N  
ATOM   1484  H   SER   110      65.657  55.478  57.741  1.00  0.00           H  
ATOM   1485  CA  SER   110      65.447  55.684  59.860  1.00  0.00           C  
ATOM   1486  HA  SER   110      64.497  55.349  60.274  1.00  0.00           H  
ATOM   1487  CB  SER   110      66.323  54.412  59.844  1.00  0.00           C  
ATOM   1488  HB2 SER   110      65.752  53.733  59.211  1.00  0.00           H  
ATOM   1489  HB3 SER   110      67.275  54.575  59.340  1.00  0.00           H  
ATOM   1490  OG  SER   110      66.491  53.853  61.162  1.00  0.00           O  
ATOM   1491  HG  SER   110      67.017  54.508  61.626  1.00  0.00           H  
ATOM   1492  C   SER   110      65.991  56.888  60.706  1.00  0.00           C  
ATOM   1493  O   SER   110      66.824  57.688  60.251  1.00  0.00           O  
ATOM   1494  N   GLY   111      65.690  56.805  62.019  1.00  0.00           N  
ATOM   1495  H   GLY   111      65.186  56.027  62.421  1.00  0.00           H  
ATOM   1496  CA  GLY   111      66.269  57.743  63.018  1.00  0.00           C  
ATOM   1497  HA2 GLY   111      67.293  57.412  63.193  1.00  0.00           H  
ATOM   1498  HA3 GLY   111      66.154  58.736  62.584  1.00  0.00           H  
ATOM   1499  C   GLY   111      65.568  57.696  64.374  1.00  0.00           C  
ATOM   1500  O   GLY   111      64.527  57.049  64.518  1.00  0.00           O  
ATOM   1501  N   SER   112      66.021  58.418  65.455  1.00  0.00           N  
ATOM   1502  H   SER   112      65.468  58.388  66.300  1.00  0.00           H  
ATOM   1503  CA  SER   112      67.315  59.142  65.614  1.00  0.00           C  
ATOM   1504  HA  SER   112      67.243  59.782  66.493  1.00  0.00           H  
ATOM   1505  CB  SER   112      68.468  58.157  65.937  1.00  0.00           C  
ATOM   1506  HB2 SER   112      68.946  57.744  65.049  1.00  0.00           H  
ATOM   1507  HB3 SER   112      69.276  58.695  66.433  1.00  0.00           H  
ATOM   1508  OG  SER   112      68.100  57.174  66.866  1.00  0.00           O  
ATOM   1509  HG  SER   112      68.821  56.556  67.010  1.00  0.00           H  
ATOM   1510  C   SER   112      67.746  60.093  64.453  1.00  0.00           C  
ATOM   1511  O   SER   112      68.779  59.850  63.793  1.00  0.00           O  
ATOM   1512  N   TYR   113      66.963  61.092  64.087  1.00  0.00           N  
ATOM   1513  H   TYR   113      67.283  61.472  63.207  1.00  0.00           H  
ATOM   1514  CA  TYR   113      65.942  61.739  64.910  1.00  0.00           C  
ATOM   1515  HA  TYR   113      65.918  61.304  65.909  1.00  0.00           H  
ATOM   1516  CB  TYR   113      66.288  63.190  65.205  1.00  0.00           C  
ATOM   1517  HB2 TYR   113      66.579  63.778  64.335  1.00  0.00           H  
ATOM   1518  HB3 TYR   113      65.473  63.691  65.729  1.00  0.00           H  
ATOM   1519  CG  TYR   113      67.535  63.168  66.134  1.00  0.00           C  
ATOM   1520  CD1 TYR   113      67.350  63.214  67.505  1.00  0.00           C  
ATOM   1521  HD1 TYR   113      66.318  63.038  67.772  1.00  0.00           H  
ATOM   1522  CE1 TYR   113      68.421  63.347  68.378  1.00  0.00           C  
ATOM   1523  HE1 TYR   113      68.412  63.276  69.455  1.00  0.00           H  
ATOM   1524  CZ  TYR   113      69.711  63.478  67.840  1.00  0.00           C  
ATOM   1525  OH  TYR   113      70.733  63.506  68.735  1.00  0.00           O  
ATOM   1526  HH  TYR   113      71.625  63.703  68.439  1.00  0.00           H  
ATOM   1527  CE2 TYR   113      69.919  63.524  66.415  1.00  0.00           C  
ATOM   1528  HE2 TYR   113      70.905  63.711  66.017  1.00  0.00           H  
ATOM   1529  CD2 TYR   113      68.816  63.301  65.576  1.00  0.00           C  
ATOM   1530  HD2 TYR   113      68.940  63.383  64.506  1.00  0.00           H  
ATOM   1531  C   TYR   113      64.584  61.742  64.216  1.00  0.00           C  
ATOM   1532  O   TYR   113      64.251  62.405  63.203  1.00  0.00           O  
ATOM   1533  N   GLY   114      63.702  60.947  64.830  1.00  0.00           N  
ATOM   1534  H   GLY   114      63.925  60.526  65.720  1.00  0.00           H  
ATOM   1535  CA  GLY   114      62.360  60.674  64.260  1.00  0.00           C  
ATOM   1536  HA2 GLY   114      61.908  60.062  65.040  1.00  0.00           H  
ATOM   1537  HA3 GLY   114      61.840  61.623  64.125  1.00  0.00           H  
ATOM   1538  C   GLY   114      62.434  59.861  62.958  1.00  0.00           C  
ATOM   1539  O   GLY   114      63.533  59.478  62.533  1.00  0.00           O  
ATOM   1540  N   SER   115      61.312  59.608  62.239  1.00  0.00           N  
ATOM   1541  H   SER   115      61.316  59.011  61.424  1.00  0.00           H  
ATOM   1542  CA  SER   115      59.997  60.192  62.434  1.00  0.00           C  
ATOM   1543  HA  SER   115      59.921  61.030  63.126  1.00  0.00           H  
ATOM   1544  CB  SER   115      59.641  60.886  61.114  1.00  0.00           C  
ATOM   1545  HB2 SER   115      58.796  61.558  61.266  1.00  0.00           H  
ATOM   1546  HB3 SER   115      60.489  61.513  60.841  1.00  0.00           H  
ATOM   1547  OG  SER   115      59.430  59.843  60.141  1.00  0.00           O  
ATOM   1548  HG  SER   115      58.500  59.677  59.970  1.00  0.00           H  
ATOM   1549  C   SER   115      58.813  59.298  62.856  1.00  0.00           C  
ATOM   1550  O   SER   115      57.665  59.618  62.937  1.00  0.00           O  
ATOM   1551  N   SER   116      59.176  58.069  63.177  1.00  0.00           N  
ATOM   1552  H   SER   116      60.154  57.860  63.039  1.00  0.00           H  
ATOM   1553  CA  SER   116      58.245  57.045  63.712  1.00  0.00           C  
ATOM   1554  HA  SER   116      57.631  57.559  64.451  1.00  0.00           H  
ATOM   1555  CB  SER   116      57.503  56.335  62.605  1.00  0.00           C  
ATOM   1556  HB2 SER   116      58.130  56.120  61.739  1.00  0.00           H  
ATOM   1557  HB3 SER   116      57.024  55.463  63.050  1.00  0.00           H  
ATOM   1558  OG  SER   116      56.450  57.109  62.172  1.00  0.00           O  
ATOM   1559  HG  SER   116      56.753  58.015  62.076  1.00  0.00           H  
ATOM   1560  C   SER   116      59.066  55.979  64.509  1.00  0.00           C  
ATOM   1561  O   SER   116      60.309  55.952  64.385  1.00  0.00           O  
ATOM   1562  N   SER   117      58.332  55.138  65.281  1.00  0.00           N  
ATOM   1563  H   SER   117      57.326  55.203  65.215  1.00  0.00           H  
ATOM   1564  CA  SER   117      58.733  53.866  65.972  1.00  0.00           C  
ATOM   1565  HA  SER   117      59.453  53.314  65.368  1.00  0.00           H  
ATOM   1566  CB  SER   117      59.294  54.297  67.343  1.00  0.00           C  
ATOM   1567  HB2 SER   117      59.669  53.416  67.865  1.00  0.00           H  
ATOM   1568  HB3 SER   117      60.110  54.984  67.119  1.00  0.00           H  
ATOM   1569  OG  SER   117      58.353  54.923  68.080  1.00  0.00           O  
ATOM   1570  HG  SER   117      58.313  55.838  67.793  1.00  0.00           H  
ATOM   1571  C   SER   117      57.488  53.015  66.121  1.00  0.00           C  
ATOM   1572  O   SER   117      56.341  53.492  65.854  1.00  0.00           O  
ATOM   1573  N   GLN   118      57.656  51.816  66.615  1.00  0.00           N  
ATOM   1574  H   GLN   118      58.592  51.506  66.835  1.00  0.00           H  
ATOM   1575  CA  GLN   118      56.694  50.633  66.509  1.00  0.00           C  
ATOM   1576  HA  GLN   118      57.066  49.924  67.249  1.00  0.00           H  
ATOM   1577  CB  GLN   118      55.282  50.980  66.965  1.00  0.00           C  
ATOM   1578  HB2 GLN   118      54.635  51.600  66.344  1.00  0.00           H  
ATOM   1579  HB3 GLN   118      54.625  50.112  66.906  1.00  0.00           H  
ATOM   1580  CG  GLN   118      55.203  51.622  68.422  1.00  0.00           C  
ATOM   1581  HG2 GLN   118      55.878  52.454  68.621  1.00  0.00           H  
ATOM   1582  HG3 GLN   118      54.197  52.037  68.491  1.00  0.00           H  
ATOM   1583  CD  GLN   118      55.298  50.476  69.478  1.00  0.00           C  
ATOM   1584  OE1 GLN   118      56.388  49.934  69.624  1.00  0.00           O  
ATOM   1585  NE2 GLN   118      54.325  49.956  70.239  1.00  0.00           N  
ATOM   1586 HE21 GLN   118      53.408  50.376  70.206  1.00  0.00           H  
ATOM   1587 HE22 GLN   118      54.608  49.381  71.020  1.00  0.00           H  
ATOM   1588  C   GLN   118      56.691  49.895  65.186  1.00  0.00           C  
ATOM   1589  O   GLN   118      56.920  50.497  64.153  1.00  0.00           O  
ATOM   1590  N   SER   119      56.523  48.583  65.141  1.00  0.00           N  
ATOM   1591  H   SER   119      56.587  48.163  64.225  1.00  0.00           H  
ATOM   1592  CA  SER   119      56.430  47.618  66.334  1.00  0.00           C  
ATOM   1593  HA  SER   119      56.062  48.105  67.236  1.00  0.00           H  
ATOM   1594  CB  SER   119      55.344  46.598  65.896  1.00  0.00           C  
ATOM   1595  HB2 SER   119      54.429  47.099  65.577  1.00  0.00           H  
ATOM   1596  HB3 SER   119      55.726  45.944  65.112  1.00  0.00           H  
ATOM   1597  OG  SER   119      55.073  45.881  67.099  1.00  0.00           O  
ATOM   1598  HG  SER   119      54.469  46.400  67.635  1.00  0.00           H  
ATOM   1599  C   SER   119      57.841  47.073  66.534  1.00  0.00           C  
ATOM   1600  O   SER   119      58.826  47.640  66.092  1.00  0.00           O  
ATOM   1601  N   SER   120      57.988  45.900  67.120  1.00  0.00           N  
ATOM   1602  H   SER   120      57.213  45.536  67.655  1.00  0.00           H  
ATOM   1603  CA  SER   120      59.218  45.092  67.105  1.00  0.00           C  
ATOM   1604  HA  SER   120      59.993  45.370  67.819  1.00  0.00           H  
ATOM   1605  CB  SER   120      58.875  43.656  67.502  1.00  0.00           C  
ATOM   1606  HB2 SER   120      57.934  43.432  67.001  1.00  0.00           H  
ATOM   1607  HB3 SER   120      59.660  42.959  67.210  1.00  0.00           H  
ATOM   1608  OG  SER   120      58.592  43.555  68.898  1.00  0.00           O  
ATOM   1609  HG  SER   120      59.278  43.858  69.498  1.00  0.00           H  
ATOM   1610  C   SER   120      59.788  44.913  65.690  1.00  0.00           C  
ATOM   1611  O   SER   120      58.977  45.066  64.754  1.00  0.00           O  
ATOM   1612  N   SER   121      61.052  44.616  65.405  1.00  0.00           N  
ATOM   1613  H   SER   121      61.268  44.657  64.419  1.00  0.00           H  
ATOM   1614  CA  SER   121      62.225  44.576  66.319  1.00  0.00           C  
ATOM   1615  HA  SER   121      61.875  44.115  67.243  1.00  0.00           H  
ATOM   1616  CB  SER   121      63.337  43.675  65.676  1.00  0.00           C  
ATOM   1617  HB2 SER   121      63.507  44.048  64.666  1.00  0.00           H  
ATOM   1618  HB3 SER   121      64.172  43.752  66.373  1.00  0.00           H  
ATOM   1619  OG  SER   121      63.069  42.237  65.719  1.00  0.00           O  
ATOM   1620  HG  SER   121      63.238  41.923  66.610  1.00  0.00           H  
ATOM   1621  C   SER   121      62.735  46.072  66.623  1.00  0.00           C  
ATOM   1622  O   SER   121      62.412  46.947  65.781  1.00  0.00           O  
ATOM   1623  N   TYR   122      63.545  46.350  67.590  1.00  0.00           N  
ATOM   1624  H   TYR   122      64.020  45.642  68.131  1.00  0.00           H  
ATOM   1625  CA  TYR   122      63.847  47.748  67.944  1.00  0.00           C  
ATOM   1626  HA  TYR   122      63.381  48.444  67.247  1.00  0.00           H  
ATOM   1627  CB  TYR   122      63.278  47.957  69.361  1.00  0.00           C  
ATOM   1628  HB2 TYR   122      63.792  47.268  70.031  1.00  0.00           H  
ATOM   1629  HB3 TYR   122      63.484  48.990  69.640  1.00  0.00           H  
ATOM   1630  CG  TYR   122      61.778  47.867  69.556  1.00  0.00           C  
ATOM   1631  CD1 TYR   122      61.200  46.747  70.151  1.00  0.00           C  
ATOM   1632  HD1 TYR   122      61.835  45.913  70.410  1.00  0.00           H  
ATOM   1633  CE1 TYR   122      59.787  46.606  70.386  1.00  0.00           C  
ATOM   1634  HE1 TYR   122      59.475  45.721  70.919  1.00  0.00           H  
ATOM   1635  CZ  TYR   122      58.975  47.643  69.936  1.00  0.00           C  
ATOM   1636  OH  TYR   122      57.627  47.591  70.045  1.00  0.00           O  
ATOM   1637  HH  TYR   122      57.285  48.478  69.911  1.00  0.00           H  
ATOM   1638  CE2 TYR   122      59.546  48.738  69.294  1.00  0.00           C  
ATOM   1639  HE2 TYR   122      58.938  49.536  68.893  1.00  0.00           H  
ATOM   1640  CD2 TYR   122      60.946  48.909  69.113  1.00  0.00           C  
ATOM   1641  HD2 TYR   122      61.229  49.792  68.559  1.00  0.00           H  
ATOM   1642  C   TYR   122      65.362  47.981  68.038  1.00  0.00           C  
ATOM   1643  O   TYR   122      66.070  47.376  68.815  1.00  0.00           O  
ATOM   1644  N   GLY   123      65.842  48.830  67.150  1.00  0.00           N  
ATOM   1645  H   GLY   123      66.840  48.981  67.114  1.00  0.00           H  
ATOM   1646  CA  GLY   123      65.115  49.991  66.628  1.00  0.00           C  
ATOM   1647  HA2 GLY   123      64.666  49.704  65.677  1.00  0.00           H  
ATOM   1648  HA3 GLY   123      64.367  50.235  67.382  1.00  0.00           H  
ATOM   1649  C   GLY   123      66.113  51.177  66.345  1.00  0.00           C  
ATOM   1650  O   GLY   123      67.389  51.038  66.237  1.00  0.00           O  
ATOM   1651  N   GLN   124      65.575  52.400  66.236  1.00  0.00           N  
ATOM   1652  H   GLN   124      64.570  52.426  66.144  1.00  0.00           H  
ATOM   1653  CA  GLN   124      66.125  53.754  66.383  1.00  0.00           C  
ATOM   1654  HA  GLN   124      67.015  53.750  67.012  1.00  0.00           H  
ATOM   1655  CB  GLN   124      66.567  54.312  65.009  1.00  0.00           C  
ATOM   1656  HB2 GLN   124      65.743  54.130  64.319  1.00  0.00           H  
ATOM   1657  HB3 GLN   124      66.766  55.367  65.197  1.00  0.00           H  
ATOM   1658  CG  GLN   124      67.796  53.639  64.464  1.00  0.00           C  
ATOM   1659  HG2 GLN   124      68.458  53.481  65.315  1.00  0.00           H  
ATOM   1660  HG3 GLN   124      67.530  52.641  64.114  1.00  0.00           H  
ATOM   1661  CD  GLN   124      68.712  54.515  63.478  1.00  0.00           C  
ATOM   1662  OE1 GLN   124      68.219  55.217  62.624  1.00  0.00           O  
ATOM   1663  NE2 GLN   124      70.012  54.555  63.761  1.00  0.00           N  
ATOM   1664 HE21 GLN   124      70.307  53.971  64.531  1.00  0.00           H  
ATOM   1665 HE22 GLN   124      70.668  55.128  63.250  1.00  0.00           H  
ATOM   1666  C   GLN   124      65.089  54.608  67.079  1.00  0.00           C  
ATOM   1667  O   GLN   124      64.021  54.763  66.427  1.00  0.00           O  
ATOM   1668  N   PRO   125      65.323  55.224  68.306  1.00  0.00           N  
ATOM   1669  CD  PRO   125      64.354  56.216  68.801  1.00  0.00           C  
ATOM   1670  HD2 PRO   125      63.420  55.743  69.103  1.00  0.00           H  
ATOM   1671  HD3 PRO   125      64.177  56.958  68.022  1.00  0.00           H  
ATOM   1672  CG  PRO   125      64.971  56.808  70.096  1.00  0.00           C  
ATOM   1673  HG2 PRO   125      64.180  56.943  70.833  1.00  0.00           H  
ATOM   1674  HG3 PRO   125      65.519  57.738  69.945  1.00  0.00           H  
ATOM   1675  CB  PRO   125      65.950  55.699  70.456  1.00  0.00           C  
ATOM   1676  HB2 PRO   125      65.392  55.014  71.095  1.00  0.00           H  
ATOM   1677  HB3 PRO   125      66.808  56.089  71.002  1.00  0.00           H  
ATOM   1678  CA  PRO   125      66.367  54.947  69.199  1.00  0.00           C  
ATOM   1679  HA  PRO   125      67.373  55.307  68.981  1.00  0.00           H  
ATOM   1680  C   PRO   125      66.456  53.463  69.426  1.00  0.00           C  
ATOM   1681  O   PRO   125      65.453  52.702  69.474  1.00  0.00           O  
ATOM   1682  N   GLN   126      67.710  52.990  69.503  1.00  0.00           N  
ATOM   1683  H   GLN   126      68.489  53.617  69.647  1.00  0.00           H  
ATOM   1684  CA  GLN   126      68.020  51.530  69.601  1.00  0.00           C  
ATOM   1685  HA  GLN   126      67.465  51.047  68.796  1.00  0.00           H  
ATOM   1686  CB  GLN   126      69.517  51.363  69.252  1.00  0.00           C  
ATOM   1687  HB2 GLN   126      69.543  51.665  68.206  1.00  0.00           H  
ATOM   1688  HB3 GLN   126      70.050  52.129  69.816  1.00  0.00           H  
ATOM   1689  CG  GLN   126      70.309  50.043  69.566  1.00  0.00           C  
ATOM   1690  HG2 GLN   126      71.311  50.216  69.176  1.00  0.00           H  
ATOM   1691  HG3 GLN   126      70.518  49.838  70.616  1.00  0.00           H  
ATOM   1692  CD  GLN   126      69.680  48.875  68.818  1.00  0.00           C  
ATOM   1693  OE1 GLN   126      68.807  49.022  67.975  1.00  0.00           O  
ATOM   1694  NE2 GLN   126      70.028  47.597  68.939  1.00  0.00           N  
ATOM   1695 HE21 GLN   126      70.773  47.416  69.596  1.00  0.00           H  
ATOM   1696 HE22 GLN   126      69.362  46.971  68.509  1.00  0.00           H  
ATOM   1697  C   GLN   126      67.554  50.889  70.848  1.00  0.00           C  
ATOM   1698  O   GLN   126      67.417  51.461  71.952  1.00  0.00           O  
ATOM   1699  N   SER   127      67.327  49.610  70.756  1.00  0.00           N  
ATOM   1700  H   SER   127      67.275  49.225  69.824  1.00  0.00           H  
ATOM   1701  CA  SER   127      67.034  48.683  71.883  1.00  0.00           C  
ATOM   1702  HA  SER   127      67.056  47.691  71.431  1.00  0.00           H  
ATOM   1703  CB  SER   127      68.148  48.740  72.927  1.00  0.00           C  
ATOM   1704  HB2 SER   127      68.257  49.741  73.345  1.00  0.00           H  
ATOM   1705  HB3 SER   127      67.992  48.053  73.759  1.00  0.00           H  
ATOM   1706  OG  SER   127      69.402  48.510  72.288  1.00  0.00           O  
ATOM   1707  HG  SER   127      69.628  47.604  72.512  1.00  0.00           H  
ATOM   1708  C   SER   127      65.693  48.728  72.533  1.00  0.00           C  
ATOM   1709  O   SER   127      65.440  47.946  73.418  1.00  0.00           O  
ATOM   1710  N   GLY   128      64.759  49.586  72.113  1.00  0.00           N  
ATOM   1711  H   GLY   128      65.109  50.299  71.489  1.00  0.00           H  
ATOM   1712  CA  GLY   128      63.348  49.620  72.558  1.00  0.00           C  
ATOM   1713  HA2 GLY   128      62.789  49.172  71.737  1.00  0.00           H  
ATOM   1714  HA3 GLY   128      63.200  49.063  73.484  1.00  0.00           H  
ATOM   1715  C   GLY   128      62.868  51.102  72.668  1.00  0.00           C  
ATOM   1716  O   GLY   128      63.349  52.000  71.996  1.00  0.00           O  
ATOM   1717  N   SER   129      61.964  51.506  73.575  1.00  0.00           N  
ATOM   1718  H   SER   129      61.769  52.497  73.559  1.00  0.00           H  
ATOM   1719  CA  SER   129      61.201  50.786  74.629  1.00  0.00           C  
ATOM   1720  HA  SER   129      60.561  51.534  75.097  1.00  0.00           H  
ATOM   1721  CB  SER   129      60.388  49.692  74.033  1.00  0.00           C  
ATOM   1722  HB2 SER   129      61.051  48.918  73.646  1.00  0.00           H  
ATOM   1723  HB3 SER   129      59.740  49.246  74.787  1.00  0.00           H  
ATOM   1724  OG  SER   129      59.427  50.051  73.021  1.00  0.00           O  
ATOM   1725  HG  SER   129      58.864  49.273  73.023  1.00  0.00           H  
ATOM   1726  C   SER   129      62.171  50.293  75.665  1.00  0.00           C  
ATOM   1727  O   SER   129      62.260  49.088  75.889  1.00  0.00           O  
ATOM   1728  N   TYR   130      63.096  51.227  76.058  1.00  0.00           N  
ATOM   1729  H   TYR   130      62.999  52.138  75.632  1.00  0.00           H  
ATOM   1730  CA  TYR   130      64.383  51.032  76.728  1.00  0.00           C  
ATOM   1731  HA  TYR   130      64.432  50.021  77.132  1.00  0.00           H  
ATOM   1732  CB  TYR   130      65.373  51.181  75.657  1.00  0.00           C  
ATOM   1733  HB2 TYR   130      65.203  50.520  74.808  1.00  0.00           H  
ATOM   1734  HB3 TYR   130      65.318  52.219  75.327  1.00  0.00           H  
ATOM   1735  CG  TYR   130      66.810  50.974  76.121  1.00  0.00           C  
ATOM   1736  CD1 TYR   130      67.712  52.054  75.975  1.00  0.00           C  
ATOM   1737  HD1 TYR   130      67.354  53.020  75.652  1.00  0.00           H  
ATOM   1738  CE1 TYR   130      69.086  51.853  76.239  1.00  0.00           C  
ATOM   1739  HE1 TYR   130      69.712  52.732  76.199  1.00  0.00           H  
ATOM   1740  CZ  TYR   130      69.547  50.579  76.419  1.00  0.00           C  
ATOM   1741  OH  TYR   130      70.881  50.340  76.648  1.00  0.00           O  
ATOM   1742  HH  TYR   130      71.022  49.554  76.114  1.00  0.00           H  
ATOM   1743  CE2 TYR   130      68.644  49.442  76.419  1.00  0.00           C  
ATOM   1744  HE2 TYR   130      69.080  48.462  76.546  1.00  0.00           H  
ATOM   1745  CD2 TYR   130      67.262  49.664  76.352  1.00  0.00           C  
ATOM   1746  HD2 TYR   130      66.543  48.859  76.390  1.00  0.00           H  
ATOM   1747  C   TYR   130      64.432  52.129  77.805  1.00  0.00           C  
ATOM   1748  O   TYR   130      64.870  53.216  77.466  1.00  0.00           O  
ATOM   1749  N   SER   131      64.004  51.939  79.045  1.00  0.00           N  
ATOM   1750  H   SER   131      64.058  52.803  79.565  1.00  0.00           H  
ATOM   1751  CA  SER   131      63.433  50.762  79.858  1.00  0.00           C  
ATOM   1752  HA  SER   131      63.068  51.129  80.817  1.00  0.00           H  
ATOM   1753  CB  SER   131      62.174  50.090  79.216  1.00  0.00           C  
ATOM   1754  HB2 SER   131      62.398  49.445  78.366  1.00  0.00           H  
ATOM   1755  HB3 SER   131      61.879  49.412  80.016  1.00  0.00           H  
ATOM   1756  OG  SER   131      61.109  51.014  78.957  1.00  0.00           O  
ATOM   1757  HG  SER   131      60.678  51.187  79.797  1.00  0.00           H  
ATOM   1758  C   SER   131      64.529  49.737  80.203  1.00  0.00           C  
ATOM   1759  O   SER   131      64.749  48.772  79.433  1.00  0.00           O  
ATOM   1760  N   GLN   132      65.309  49.925  81.255  1.00  0.00           N  
ATOM   1761  H   GLN   132      66.090  49.284  81.264  1.00  0.00           H  
ATOM   1762  CA  GLN   132      65.229  50.905  82.356  1.00  0.00           C  
ATOM   1763  HA  GLN   132      64.827  51.767  81.824  1.00  0.00           H  
ATOM   1764  CB  GLN   132      64.239  50.379  83.394  1.00  0.00           C  
ATOM   1765  HB2 GLN   132      63.397  50.005  82.812  1.00  0.00           H  
ATOM   1766  HB3 GLN   132      64.639  49.515  83.925  1.00  0.00           H  
ATOM   1767  CG  GLN   132      63.788  51.456  84.462  1.00  0.00           C  
ATOM   1768  HG2 GLN   132      63.508  50.888  85.349  1.00  0.00           H  
ATOM   1769  HG3 GLN   132      64.645  52.084  84.705  1.00  0.00           H  
ATOM   1770  CD  GLN   132      62.528  52.204  84.003  1.00  0.00           C  
ATOM   1771  OE1 GLN   132      62.567  52.956  83.084  1.00  0.00           O  
ATOM   1772  NE2 GLN   132      61.374  52.057  84.529  1.00  0.00           N  
ATOM   1773 HE21 GLN   132      61.177  51.344  85.216  1.00  0.00           H  
ATOM   1774 HE22 GLN   132      60.662  52.740  84.313  1.00  0.00           H  
ATOM   1775  C   GLN   132      66.646  51.264  83.020  1.00  0.00           C  
ATOM   1776  O   GLN   132      67.322  50.445  83.556  1.00  0.00           O  
ATOM   1777  N   GLN   133      66.943  52.513  82.911  1.00  0.00           N  
ATOM   1778  H   GLN   133      66.386  53.214  82.442  1.00  0.00           H  
ATOM   1779  CA  GLN   133      68.238  53.137  83.367  1.00  0.00           C  
ATOM   1780  HA  GLN   133      68.363  54.091  82.854  1.00  0.00           H  
ATOM   1781  CB  GLN   133      68.271  53.391  84.885  1.00  0.00           C  
ATOM   1782  HB2 GLN   133      68.221  52.421  85.379  1.00  0.00           H  
ATOM   1783  HB3 GLN   133      69.316  53.636  85.073  1.00  0.00           H  
ATOM   1784  CG  GLN   133      67.333  54.444  85.489  1.00  0.00           C  
ATOM   1785  HG2 GLN   133      67.243  55.318  84.844  1.00  0.00           H  
ATOM   1786  HG3 GLN   133      66.266  54.221  85.502  1.00  0.00           H  
ATOM   1787  CD  GLN   133      67.776  54.788  86.888  1.00  0.00           C  
ATOM   1788  OE1 GLN   133      68.544  54.095  87.581  1.00  0.00           O  
ATOM   1789  NE2 GLN   133      67.410  55.942  87.397  1.00  0.00           N  
ATOM   1790 HE21 GLN   133      66.816  56.644  86.979  1.00  0.00           H  
ATOM   1791 HE22 GLN   133      67.714  56.164  88.335  1.00  0.00           H  
ATOM   1792  C   GLN   133      69.503  52.376  82.904  1.00  0.00           C  
ATOM   1793  O   GLN   133      70.177  51.719  83.702  1.00  0.00           O  
ATOM   1794  N   PRO   134      69.868  52.500  81.609  1.00  0.00           N  
ATOM   1795  CD  PRO   134      71.014  51.720  81.190  1.00  0.00           C  
ATOM   1796  HD2 PRO   134      70.800  50.703  81.518  1.00  0.00           H  
ATOM   1797  HD3 PRO   134      71.823  52.145  81.785  1.00  0.00           H  
ATOM   1798  CG  PRO   134      71.141  51.836  79.655  1.00  0.00           C  
ATOM   1799  HG2 PRO   134      70.407  51.165  79.209  1.00  0.00           H  
ATOM   1800  HG3 PRO   134      72.138  51.682  79.242  1.00  0.00           H  
ATOM   1801  CB  PRO   134      70.511  53.171  79.418  1.00  0.00           C  
ATOM   1802  HB2 PRO   134      70.152  53.355  78.406  1.00  0.00           H  
ATOM   1803  HB3 PRO   134      71.180  53.982  79.704  1.00  0.00           H  
ATOM   1804  CA  PRO   134      69.360  53.275  80.461  1.00  0.00           C  
ATOM   1805  HA  PRO   134      69.354  54.315  80.787  1.00  0.00           H  
ATOM   1806  C   PRO   134      68.051  52.871  79.708  1.00  0.00           C  
ATOM   1807  O   PRO   134      67.770  51.684  79.701  1.00  0.00           O  
ATOM   1808  N   SER   135      67.294  53.825  79.088  1.00  0.00           N  
ATOM   1809  H   SER   135      66.492  53.421  78.625  1.00  0.00           H  
ATOM   1810  CA  SER   135      67.449  55.296  79.173  1.00  0.00           C  
ATOM   1811  HA  SER   135      68.481  55.493  78.882  1.00  0.00           H  
ATOM   1812  CB  SER   135      66.401  55.985  78.154  1.00  0.00           C  
ATOM   1813  HB2 SER   135      66.415  55.386  77.244  1.00  0.00           H  
ATOM   1814  HB3 SER   135      65.414  55.922  78.614  1.00  0.00           H  
ATOM   1815  OG  SER   135      66.745  57.259  77.760  1.00  0.00           O  
ATOM   1816  HG  SER   135      66.505  57.288  76.831  1.00  0.00           H  
ATOM   1817  C   SER   135      67.258  55.878  80.588  1.00  0.00           C  
ATOM   1818  O   SER   135      66.947  55.113  81.483  1.00  0.00           O  
ATOM   1819  N   TYR   136      67.444  57.176  80.850  1.00  0.00           N  
ATOM   1820  H   TYR   136      67.532  57.780  80.045  1.00  0.00           H  
ATOM   1821  CA  TYR   136      67.377  57.855  82.159  1.00  0.00           C  
ATOM   1822  HA  TYR   136      67.178  57.070  82.889  1.00  0.00           H  
ATOM   1823  CB  TYR   136      68.791  58.350  82.380  1.00  0.00           C  
ATOM   1824  HB2 TYR   136      69.068  59.098  81.636  1.00  0.00           H  
ATOM   1825  HB3 TYR   136      68.897  58.880  83.326  1.00  0.00           H  
ATOM   1826  CG  TYR   136      69.949  57.323  82.428  1.00  0.00           C  
ATOM   1827  CD1 TYR   136      70.100  56.370  83.442  1.00  0.00           C  
ATOM   1828  HD1 TYR   136      69.460  56.346  84.311  1.00  0.00           H  
ATOM   1829  CE1 TYR   136      71.087  55.396  83.480  1.00  0.00           C  
ATOM   1830  HE1 TYR   136      71.270  54.684  84.271  1.00  0.00           H  
ATOM   1831  CZ  TYR   136      71.937  55.271  82.377  1.00  0.00           C  
ATOM   1832  OH  TYR   136      72.847  54.256  82.316  1.00  0.00           O  
ATOM   1833  HH  TYR   136      73.391  54.282  81.525  1.00  0.00           H  
ATOM   1834  CE2 TYR   136      71.892  56.243  81.345  1.00  0.00           C  
ATOM   1835  HE2 TYR   136      72.684  56.210  80.612  1.00  0.00           H  
ATOM   1836  CD2 TYR   136      70.866  57.232  81.388  1.00  0.00           C  
ATOM   1837  HD2 TYR   136      70.861  57.829  80.488  1.00  0.00           H  
ATOM   1838  C   TYR   136      66.337  58.984  82.292  1.00  0.00           C  
ATOM   1839  O   TYR   136      66.763  60.133  82.578  1.00  0.00           O  
ATOM   1840  N   GLY   137      65.110  58.867  81.954  1.00  0.00           N  
ATOM   1841  H   GLY   137      64.615  59.747  81.911  1.00  0.00           H  
ATOM   1842  CA  GLY   137      64.390  57.506  81.832  1.00  0.00           C  
ATOM   1843  HA2 GLY   137      63.413  57.699  81.389  1.00  0.00           H  
ATOM   1844  HA3 GLY   137      64.828  56.808  81.119  1.00  0.00           H  
ATOM   1845  C   GLY   137      64.232  56.899  83.220  1.00  0.00           C  
ATOM   1846  O   GLY   137      65.169  56.843  84.029  1.00  0.00           O  
ATOM   1847  N   GLY   138      63.074  56.267  83.429  1.00  0.00           N  
ATOM   1848  H   GLY   138      62.294  56.487  82.826  1.00  0.00           H  
ATOM   1849  CA  GLY   138      62.795  55.637  84.672  1.00  0.00           C  
ATOM   1850  HA2 GLY   138      61.881  55.076  84.478  1.00  0.00           H  
ATOM   1851  HA3 GLY   138      63.623  54.957  84.876  1.00  0.00           H  
ATOM   1852  C   GLY   138      62.596  56.558  85.847  1.00  0.00           C  
ATOM   1853  O   GLY   138      63.007  57.730  85.743  1.00  0.00           O  
ATOM   1854  N   GLN   139      62.192  56.143  87.087  1.00  0.00           N  
ATOM   1855  H   GLN   139      62.030  56.831  87.808  1.00  0.00           H  
ATOM   1856  CA  GLN   139      61.831  54.727  87.449  1.00  0.00           C  
ATOM   1857  HA  GLN   139      61.246  54.312  86.628  1.00  0.00           H  
ATOM   1858  CB  GLN   139      63.141  53.926  87.624  1.00  0.00           C  
ATOM   1859  HB2 GLN   139      62.732  52.968  87.943  1.00  0.00           H  
ATOM   1860  HB3 GLN   139      63.606  53.703  86.664  1.00  0.00           H  
ATOM   1861  CG  GLN   139      64.109  54.502  88.633  1.00  0.00           C  
ATOM   1862  HG2 GLN   139      64.418  55.494  88.302  1.00  0.00           H  
ATOM   1863  HG3 GLN   139      63.462  54.729  89.480  1.00  0.00           H  
ATOM   1864  CD  GLN   139      65.251  53.608  88.980  1.00  0.00           C  
ATOM   1865  OE1 GLN   139      65.521  52.616  88.317  1.00  0.00           O  
ATOM   1866  NE2 GLN   139      65.835  53.799  90.166  1.00  0.00           N  
ATOM   1867 HE21 GLN   139      65.738  54.727  90.552  1.00  0.00           H  
ATOM   1868 HE22 GLN   139      66.548  53.138  90.438  1.00  0.00           H  
ATOM   1869  C   GLN   139      60.837  54.605  88.590  1.00  0.00           C  
ATOM   1870  O   GLN   139      60.859  53.573  89.213  1.00  0.00           O  
ATOM   1871  N   GLN   140      60.055  55.621  89.061  1.00  0.00           N  
ATOM   1872  H   GLN   140      60.465  56.477  88.715  1.00  0.00           H  
ATOM   1873  CA  GLN   140      59.005  55.679  90.125  1.00  0.00           C  
ATOM   1874  HA  GLN   140      58.763  56.741  90.080  1.00  0.00           H  
ATOM   1875  CB  GLN   140      57.825  54.892  89.668  1.00  0.00           C  
ATOM   1876  HB2 GLN   140      58.221  53.922  89.368  1.00  0.00           H  
ATOM   1877  HB3 GLN   140      57.157  54.747  90.518  1.00  0.00           H  
ATOM   1878  CG  GLN   140      57.126  55.683  88.465  1.00  0.00           C  
ATOM   1879  HG2 GLN   140      56.883  56.692  88.799  1.00  0.00           H  
ATOM   1880  HG3 GLN   140      57.882  55.832  87.694  1.00  0.00           H  
ATOM   1881  CD  GLN   140      55.864  55.026  87.937  1.00  0.00           C  
ATOM   1882  OE1 GLN   140      55.256  54.116  88.486  1.00  0.00           O  
ATOM   1883  NE2 GLN   140      55.324  55.450  86.840  1.00  0.00           N  
ATOM   1884 HE21 GLN   140      55.682  56.266  86.365  1.00  0.00           H  
ATOM   1885 HE22 GLN   140      54.489  54.958  86.555  1.00  0.00           H  
ATOM   1886  C   GLN   140      59.556  55.295  91.473  1.00  0.00           C  
ATOM   1887  O   GLN   140      58.909  54.758  92.385  1.00  0.00           O  
ATOM   1888  N   GLN   141      60.862  55.504  91.647  1.00  0.00           N  
ATOM   1889  H   GLN   141      61.333  55.874  90.834  1.00  0.00           H  
ATOM   1890  CA  GLN   141      61.649  55.365  92.878  1.00  0.00           C  
ATOM   1891  HA  GLN   141      60.950  55.601  93.681  1.00  0.00           H  
ATOM   1892  CB  GLN   141      62.085  53.873  92.965  1.00  0.00           C  
ATOM   1893  HB2 GLN   141      62.756  53.753  92.114  1.00  0.00           H  
ATOM   1894  HB3 GLN   141      62.735  53.796  93.836  1.00  0.00           H  
ATOM   1895  CG  GLN   141      61.106  52.622  92.879  1.00  0.00           C  
ATOM   1896  HG2 GLN   141      60.459  52.848  92.031  1.00  0.00           H  
ATOM   1897  HG3 GLN   141      61.716  51.734  92.709  1.00  0.00           H  
ATOM   1898  CD  GLN   141      60.354  52.397  94.127  1.00  0.00           C  
ATOM   1899  OE1 GLN   141      60.176  53.328  94.886  1.00  0.00           O  
ATOM   1900  NE2 GLN   141      60.025  51.147  94.412  1.00  0.00           N  
ATOM   1901 HE21 GLN   141      60.215  50.399  93.761  1.00  0.00           H  
ATOM   1902 HE22 GLN   141      59.727  50.957  95.358  1.00  0.00           H  
ATOM   1903  C   GLN   141      62.944  56.148  92.757  1.00  0.00           C  
ATOM   1904  O   GLN   141      63.680  56.018  91.753  1.00  0.00           O  
ATOM   1905  N   SER   142      63.395  56.925  93.725  1.00  0.00           N  
ATOM   1906  H   SER   142      64.196  57.523  93.583  1.00  0.00           H  
ATOM   1907  CA  SER   142      62.766  57.213  95.017  1.00  0.00           C  
ATOM   1908  HA  SER   142      63.563  57.669  95.605  1.00  0.00           H  
ATOM   1909  CB  SER   142      61.611  58.185  94.928  1.00  0.00           C  
ATOM   1910  HB2 SER   142      60.730  57.829  94.395  1.00  0.00           H  
ATOM   1911  HB3 SER   142      61.261  58.439  95.929  1.00  0.00           H  
ATOM   1912  OG  SER   142      62.109  59.330  94.253  1.00  0.00           O  
ATOM   1913  HG  SER   142      62.400  59.996  94.880  1.00  0.00           H  
ATOM   1914  C   SER   142      62.321  56.018  95.881  1.00  0.00           C  
ATOM   1915  O   SER   142      61.167  55.926  96.227  1.00  0.00           O  
ATOM   1916  N   TYR   143      63.213  55.115  96.254  1.00  0.00           N  
ATOM   1917  H   TYR   143      64.208  55.231  96.127  1.00  0.00           H  
ATOM   1918  CA  TYR   143      62.968  53.893  97.037  1.00  0.00           C  
ATOM   1919  HA  TYR   143      62.066  53.455  96.609  1.00  0.00           H  
ATOM   1920  CB  TYR   143      64.172  52.974  96.901  1.00  0.00           C  
ATOM   1921  HB2 TYR   143      65.100  53.530  97.037  1.00  0.00           H  
ATOM   1922  HB3 TYR   143      64.158  52.163  97.628  1.00  0.00           H  
ATOM   1923  CG  TYR   143      64.155  52.307  95.569  1.00  0.00           C  
ATOM   1924  CD1 TYR   143      63.461  51.134  95.212  1.00  0.00           C  
ATOM   1925  HD1 TYR   143      62.822  50.616  95.912  1.00  0.00           H  
ATOM   1926  CE1 TYR   143      63.872  50.470  93.993  1.00  0.00           C  
ATOM   1927  HE1 TYR   143      63.401  49.526  93.759  1.00  0.00           H  
ATOM   1928  CZ  TYR   143      64.785  51.063  93.065  1.00  0.00           C  
ATOM   1929  OH  TYR   143      65.258  50.411  91.984  1.00  0.00           O  
ATOM   1930  HH  TYR   143      65.490  49.536  92.300  1.00  0.00           H  
ATOM   1931  CE2 TYR   143      65.297  52.372  93.303  1.00  0.00           C  
ATOM   1932  HE2 TYR   143      65.829  52.961  92.569  1.00  0.00           H  
ATOM   1933  CD2 TYR   143      65.041  52.877  94.619  1.00  0.00           C  
ATOM   1934  HD2 TYR   143      65.474  53.834  94.868  1.00  0.00           H  
ATOM   1935  C   TYR   143      62.645  54.171  98.483  1.00  0.00           C  
ATOM   1936  O   TYR   143      63.370  54.897  99.108  1.00  0.00           O  
ATOM   1937  N   GLY   144      61.534  53.689  99.046  1.00  0.00           N  
ATOM   1938  H   GLY   144      60.889  53.213  98.432  1.00  0.00           H  
ATOM   1939  CA  GLY   144      61.053  54.183 100.362  1.00  0.00           C  
ATOM   1940  HA2 GLY   144      61.787  53.879 101.109  1.00  0.00           H  
ATOM   1941  HA3 GLY   144      60.743  55.227 100.317  1.00  0.00           H  
ATOM   1942  C   GLY   144      59.726  53.442 100.743  1.00  0.00           C  
ATOM   1943  O   GLY   144      59.598  52.232 100.486  1.00  0.00           O  
ATOM   1944  N   GLN   145      58.703  54.157 101.120  1.00  0.00           N  
ATOM   1945  H   GLN   145      58.885  55.141 101.255  1.00  0.00           H  
ATOM   1946  CA  GLN   145      57.407  53.659 101.609  1.00  0.00           C  
ATOM   1947  HA  GLN   145      56.976  53.133 100.757  1.00  0.00           H  
ATOM   1948  CB  GLN   145      57.511  52.710 102.778  1.00  0.00           C  
ATOM   1949  HB2 GLN   145      58.419  52.114 102.873  1.00  0.00           H  
ATOM   1950  HB3 GLN   145      57.572  53.266 103.714  1.00  0.00           H  
ATOM   1951  CG  GLN   145      56.234  51.865 103.027  1.00  0.00           C  
ATOM   1952  HG2 GLN   145      56.162  51.342 103.980  1.00  0.00           H  
ATOM   1953  HG3 GLN   145      55.409  52.566 103.153  1.00  0.00           H  
ATOM   1954  CD  GLN   145      55.955  50.901 101.879  1.00  0.00           C  
ATOM   1955  OE1 GLN   145      56.832  50.252 101.319  1.00  0.00           O  
ATOM   1956  NE2 GLN   145      54.721  50.741 101.622  1.00  0.00           N  
ATOM   1957 HE21 GLN   145      54.403  49.994 101.021  1.00  0.00           H  
ATOM   1958 HE22 GLN   145      54.094  51.267 102.214  1.00  0.00           H  
ATOM   1959  C   GLN   145      56.469  54.795 101.965  1.00  0.00           C  
ATOM   1960  O   GLN   145      56.851  55.762 102.709  1.00  0.00           O  
ATOM   1961  N   GLN   146      55.240  54.772 101.429  1.00  0.00           N  
ATOM   1962  H   GLN   146      54.997  54.062 100.752  1.00  0.00           H  
ATOM   1963  CA  GLN   146      54.260  55.861 101.612  1.00  0.00           C  
ATOM   1964  HA  GLN   146      54.796  56.810 101.640  1.00  0.00           H  
ATOM   1965  CB  GLN   146      53.283  55.911 100.460  1.00  0.00           C  
ATOM   1966  HB2 GLN   146      52.498  55.183 100.662  1.00  0.00           H  
ATOM   1967  HB3 GLN   146      52.892  56.927 100.395  1.00  0.00           H  
ATOM   1968  CG  GLN   146      53.761  55.780  99.001  1.00  0.00           C  
ATOM   1969  HG2 GLN   146      53.808  54.710  98.798  1.00  0.00           H  
ATOM   1970  HG3 GLN   146      53.004  56.226  98.356  1.00  0.00           H  
ATOM   1971  CD  GLN   146      55.169  56.275  98.775  1.00  0.00           C  
ATOM   1972  OE1 GLN   146      55.557  57.310  99.245  1.00  0.00           O  
ATOM   1973  NE2 GLN   146      55.982  55.509  98.104  1.00  0.00           N  
ATOM   1974 HE21 GLN   146      55.777  54.556  97.842  1.00  0.00           H  
ATOM   1975 HE22 GLN   146      56.921  55.881  98.138  1.00  0.00           H  
ATOM   1976  C   GLN   146      53.495  56.005 102.914  1.00  0.00           C  
ATOM   1977  O   GLN   146      53.248  55.006 103.613  1.00  0.00           O  
ATOM   1978  N   GLN   147      53.188  57.275 103.293  1.00  0.00           N  
ATOM   1979  H   GLN   147      53.498  58.023 102.690  1.00  0.00           H  
ATOM   1980  CA  GLN   147      52.519  57.708 104.574  1.00  0.00           C  
ATOM   1981  HA  GLN   147      51.836  56.921 104.893  1.00  0.00           H  
ATOM   1982  CB  GLN   147      53.583  58.053 105.590  1.00  0.00           C  
ATOM   1983  HB2 GLN   147      54.162  58.898 105.217  1.00  0.00           H  
ATOM   1984  HB3 GLN   147      53.066  58.468 106.455  1.00  0.00           H  
ATOM   1985  CG  GLN   147      54.397  56.812 106.065  1.00  0.00           C  
ATOM   1986  HG2 GLN   147      54.950  56.419 105.211  1.00  0.00           H  
ATOM   1987  HG3 GLN   147      55.210  57.091 106.735  1.00  0.00           H  
ATOM   1988  CD  GLN   147      53.543  55.754 106.750  1.00  0.00           C  
ATOM   1989  OE1 GLN   147      52.365  55.878 107.116  1.00  0.00           O  
ATOM   1990  NE2 GLN   147      54.114  54.545 106.921  1.00  0.00           N  
ATOM   1991 HE21 GLN   147      55.103  54.371 106.809  1.00  0.00           H  
ATOM   1992 HE22 GLN   147      53.579  53.797 107.339  1.00  0.00           H  
ATOM   1993  C   GLN   147      51.627  58.969 104.358  1.00  0.00           C  
ATOM   1994  O   GLN   147      51.707  59.762 103.396  1.00  0.00           O  
ATOM   1995  N   SER   148      50.673  59.180 105.238  1.00  0.00           N  
ATOM   1996  H   SER   148      50.668  58.679 106.115  1.00  0.00           H  
ATOM   1997  CA  SER   148      49.730  60.296 105.224  1.00  0.00           C  
ATOM   1998  HA  SER   148      49.109  60.084 104.354  1.00  0.00           H  
ATOM   1999  CB  SER   148      48.839  60.188 106.411  1.00  0.00           C  
ATOM   2000  HB2 SER   148      49.440  60.421 107.290  1.00  0.00           H  
ATOM   2001  HB3 SER   148      48.016  60.888 106.265  1.00  0.00           H  
ATOM   2002  OG  SER   148      48.130  58.965 106.538  1.00  0.00           O  
ATOM   2003  HG  SER   148      47.394  59.102 107.140  1.00  0.00           H  
ATOM   2004  C   SER   148      50.340  61.725 105.119  1.00  0.00           C  
ATOM   2005  O   SER   148      51.409  61.931 105.632  1.00  0.00           O  
ATOM   2006  N   TYR   149      49.675  62.730 104.563  1.00  0.00           N  
ATOM   2007  H   TYR   149      48.762  62.514 104.190  1.00  0.00           H  
ATOM   2008  CA  TYR   149      50.083  64.083 104.414  1.00  0.00           C  
ATOM   2009  HA  TYR   149      50.947  64.140 103.751  1.00  0.00           H  
ATOM   2010  CB  TYR   149      48.883  64.869 103.810  1.00  0.00           C  
ATOM   2011  HB2 TYR   149      48.559  64.488 102.842  1.00  0.00           H  
ATOM   2012  HB3 TYR   149      47.997  64.867 104.445  1.00  0.00           H  
ATOM   2013  CG  TYR   149      49.158  66.335 103.604  1.00  0.00           C  
ATOM   2014  CD1 TYR   149      48.619  67.360 104.470  1.00  0.00           C  
ATOM   2015  HD1 TYR   149      47.932  67.108 105.264  1.00  0.00           H  
ATOM   2016  CE1 TYR   149      48.967  68.680 104.221  1.00  0.00           C  
ATOM   2017  HE1 TYR   149      48.479  69.495 104.734  1.00  0.00           H  
ATOM   2018  CZ  TYR   149      49.889  69.048 103.199  1.00  0.00           C  
ATOM   2019  OH  TYR   149      50.182  70.366 102.981  1.00  0.00           O  
ATOM   2020  HH  TYR   149      50.759  70.520 102.230  1.00  0.00           H  
ATOM   2021  CE2 TYR   149      50.404  68.033 102.424  1.00  0.00           C  
ATOM   2022  HE2 TYR   149      51.159  68.282 101.693  1.00  0.00           H  
ATOM   2023  CD2 TYR   149      49.996  66.719 102.548  1.00  0.00           C  
ATOM   2024  HD2 TYR   149      50.454  65.953 101.940  1.00  0.00           H  
ATOM   2025  C   TYR   149      50.347  64.740 105.748  1.00  0.00           C  
ATOM   2026  O   TYR   149      49.515  64.863 106.638  1.00  0.00           O  
ATOM   2027  N   ASN   150      51.460  65.477 105.788  1.00  0.00           N  
ATOM   2028  H   ASN   150      52.009  65.481 104.941  1.00  0.00           H  
ATOM   2029  CA  ASN   150      51.993  66.239 106.991  1.00  0.00           C  
ATOM   2030  HA  ASN   150      51.311  66.278 107.841  1.00  0.00           H  
ATOM   2031  CB  ASN   150      53.286  65.564 107.454  1.00  0.00           C  
ATOM   2032  HB2 ASN   150      53.057  64.537 107.740  1.00  0.00           H  
ATOM   2033  HB3 ASN   150      54.036  65.473 106.668  1.00  0.00           H  
ATOM   2034  CG  ASN   150      53.813  66.112 108.787  1.00  0.00           C  
ATOM   2035  OD1 ASN   150      53.305  67.046 109.343  1.00  0.00           O  
ATOM   2036  ND2 ASN   150      54.918  65.574 109.277  1.00  0.00           N  
ATOM   2037 HD21 ASN   150      55.416  66.157 109.934  1.00  0.00           H  
ATOM   2038 HD22 ASN   150      55.198  64.732 108.796  1.00  0.00           H  
ATOM   2039  C   ASN   150      52.179  67.709 106.503  1.00  0.00           C  
ATOM   2040  O   ASN   150      53.084  67.901 105.744  1.00  0.00           O  
ATOM   2041  N   PRO   151      51.516  68.771 107.042  1.00  0.00           N  
ATOM   2042  CD  PRO   151      50.640  68.835 108.189  1.00  0.00           C  
ATOM   2043  HD2 PRO   151      50.853  68.041 108.904  1.00  0.00           H  
ATOM   2044  HD3 PRO   151      49.615  68.579 107.918  1.00  0.00           H  
ATOM   2045  CG  PRO   151      50.722  70.179 108.776  1.00  0.00           C  
ATOM   2046  HG2 PRO   151      51.608  70.203 109.410  1.00  0.00           H  
ATOM   2047  HG3 PRO   151      49.781  70.441 109.259  1.00  0.00           H  
ATOM   2048  CB  PRO   151      50.959  71.058 107.633  1.00  0.00           C  
ATOM   2049  HB2 PRO   151      51.566  71.917 107.918  1.00  0.00           H  
ATOM   2050  HB3 PRO   151      50.023  71.337 107.150  1.00  0.00           H  
ATOM   2051  CA  PRO   151      51.754  70.168 106.627  1.00  0.00           C  
ATOM   2052  HA  PRO   151      51.344  70.161 105.617  1.00  0.00           H  
ATOM   2053  C   PRO   151      53.241  70.645 106.595  1.00  0.00           C  
ATOM   2054  O   PRO   151      54.006  70.247 107.386  1.00  0.00           O  
ATOM   2055  N   PRO   152      53.636  71.490 105.665  1.00  0.00           N  
ATOM   2056  CD  PRO   152      52.835  71.953 104.551  1.00  0.00           C  
ATOM   2057  HD2 PRO   152      51.815  72.236 104.810  1.00  0.00           H  
ATOM   2058  HD3 PRO   152      52.819  71.106 103.865  1.00  0.00           H  
ATOM   2059  CG  PRO   152      53.609  73.057 103.809  1.00  0.00           C  
ATOM   2060  HG2 PRO   152      53.154  73.925 104.287  1.00  0.00           H  
ATOM   2061  HG3 PRO   152      53.420  73.238 102.751  1.00  0.00           H  
ATOM   2062  CB  PRO   152      55.048  72.789 104.279  1.00  0.00           C  
ATOM   2063  HB2 PRO   152      55.503  73.779 104.312  1.00  0.00           H  
ATOM   2064  HB3 PRO   152      55.504  72.062 103.606  1.00  0.00           H  
ATOM   2065  CA  PRO   152      54.972  72.021 105.596  1.00  0.00           C  
ATOM   2066  HA  PRO   152      55.639  71.162 105.661  1.00  0.00           H  
ATOM   2067  C   PRO   152      55.403  72.842 106.839  1.00  0.00           C  
ATOM   2068  O   PRO   152      54.614  73.631 107.377  1.00  0.00           O  
ATOM   2069  N   GLN   153      56.725  72.632 107.181  1.00  0.00           N  
ATOM   2070  H   GLN   153      57.231  72.038 106.539  1.00  0.00           H  
ATOM   2071  CA  GLN   153      57.479  73.391 108.169  1.00  0.00           C  
ATOM   2072  HA  GLN   153      57.094  73.266 109.181  1.00  0.00           H  
ATOM   2073  CB  GLN   153      58.823  72.590 108.324  1.00  0.00           C  
ATOM   2074  HB2 GLN   153      59.150  72.471 107.291  1.00  0.00           H  
ATOM   2075  HB3 GLN   153      59.521  73.138 108.957  1.00  0.00           H  
ATOM   2076  CG  GLN   153      58.620  71.249 109.011  1.00  0.00           C  
ATOM   2077  HG2 GLN   153      58.252  71.367 110.031  1.00  0.00           H  
ATOM   2078  HG3 GLN   153      57.848  70.697 108.475  1.00  0.00           H  
ATOM   2079  CD  GLN   153      59.847  70.443 109.172  1.00  0.00           C  
ATOM   2080  OE1 GLN   153      60.682  70.367 108.303  1.00  0.00           O  
ATOM   2081  NE2 GLN   153      59.973  69.678 110.305  1.00  0.00           N  
ATOM   2082 HE21 GLN   153      59.270  69.656 111.030  1.00  0.00           H  
ATOM   2083 HE22 GLN   153      60.851  69.180 110.355  1.00  0.00           H  
ATOM   2084  C   GLN   153      57.600  74.902 108.051  1.00  0.00           C  
ATOM   2085  O   GLN   153      57.743  75.432 106.927  1.00  0.00           O  
ATOM   2086  N   GLY   154      57.766  75.606 109.176  1.00  0.00           N  
ATOM   2087  H   GLY   154      57.591  75.099 110.032  1.00  0.00           H  
ATOM   2088  CA  GLY   154      57.788  77.090 109.248  1.00  0.00           C  
ATOM   2089  HA2 GLY   154      58.407  77.475 110.058  1.00  0.00           H  
ATOM   2090  HA3 GLY   154      58.251  77.460 108.332  1.00  0.00           H  
ATOM   2091  C   GLY   154      56.389  77.749 109.294  1.00  0.00           C  
ATOM   2092  O   GLY   154      55.379  77.014 109.389  1.00  0.00           O  
ATOM   2093  N   TYR   155      56.346  79.077 109.181  1.00  0.00           N  
ATOM   2094  H   TYR   155      57.258  79.500 109.088  1.00  0.00           H  
ATOM   2095  CA  TYR   155      55.111  79.824 108.965  1.00  0.00           C  
ATOM   2096  HA  TYR   155      54.310  79.515 109.636  1.00  0.00           H  
ATOM   2097  CB  TYR   155      55.416  81.273 109.202  1.00  0.00           C  
ATOM   2098  HB2 TYR   155      55.951  81.686 108.348  1.00  0.00           H  
ATOM   2099  HB3 TYR   155      54.531  81.895 109.335  1.00  0.00           H  
ATOM   2100  CG  TYR   155      56.203  81.573 110.431  1.00  0.00           C  
ATOM   2101  CD1 TYR   155      57.461  82.196 110.325  1.00  0.00           C  
ATOM   2102  HD1 TYR   155      57.765  82.556 109.353  1.00  0.00           H  
ATOM   2103  CE1 TYR   155      58.373  82.260 111.412  1.00  0.00           C  
ATOM   2104  HE1 TYR   155      59.328  82.745 111.281  1.00  0.00           H  
ATOM   2105  CZ  TYR   155      57.919  81.786 112.715  1.00  0.00           C  
ATOM   2106  OH  TYR   155      58.771  81.954 113.825  1.00  0.00           O  
ATOM   2107  HH  TYR   155      58.241  82.128 114.606  1.00  0.00           H  
ATOM   2108  CE2 TYR   155      56.612  81.188 112.817  1.00  0.00           C  
ATOM   2109  HE2 TYR   155      56.390  80.804 113.802  1.00  0.00           H  
ATOM   2110  CD2 TYR   155      55.794  81.106 111.678  1.00  0.00           C  
ATOM   2111  HD2 TYR   155      54.804  80.673 111.680  1.00  0.00           H  
ATOM   2112  C   TYR   155      54.537  79.564 107.483  1.00  0.00           C  
ATOM   2113  O   TYR   155      55.241  79.137 106.584  1.00  0.00           O  
ATOM   2114  N   GLY   156      53.250  79.780 107.250  1.00  0.00           N  
ATOM   2115  H   GLY   156      53.029  79.598 106.282  1.00  0.00           H  
ATOM   2116  CA  GLY   156      52.215  80.400 108.152  1.00  0.00           C  
ATOM   2117  HA2 GLY   156      51.801  79.592 108.755  1.00  0.00           H  
ATOM   2118  HA3 GLY   156      52.690  81.105 108.834  1.00  0.00           H  
ATOM   2119  C   GLY   156      51.049  81.105 107.470  1.00  0.00           C  
ATOM   2120  O   GLY   156      51.277  81.959 106.647  1.00  0.00           O  
ATOM   2121  N   GLN   157      49.823  80.929 108.009  1.00  0.00           N  
ATOM   2122  H   GLN   157      49.911  80.407 108.869  1.00  0.00           H  
ATOM   2123  CA  GLN   157      48.504  81.441 107.518  1.00  0.00           C  
ATOM   2124  HA  GLN   157      48.567  81.313 106.438  1.00  0.00           H  
ATOM   2125  CB  GLN   157      47.289  80.662 108.101  1.00  0.00           C  
ATOM   2126  HB2 GLN   157      47.444  80.692 109.180  1.00  0.00           H  
ATOM   2127  HB3 GLN   157      46.336  81.110 107.819  1.00  0.00           H  
ATOM   2128  CG  GLN   157      47.350  79.223 107.528  1.00  0.00           C  
ATOM   2129  HG2 GLN   157      46.987  79.084 106.509  1.00  0.00           H  
ATOM   2130  HG3 GLN   157      48.414  79.000 107.439  1.00  0.00           H  
ATOM   2131  CD  GLN   157      46.694  78.188 108.401  1.00  0.00           C  
ATOM   2132  OE1 GLN   157      45.611  78.337 108.819  1.00  0.00           O  
ATOM   2133  NE2 GLN   157      47.389  77.162 108.843  1.00  0.00           N  
ATOM   2134 HE21 GLN   157      48.387  77.163 108.693  1.00  0.00           H  
ATOM   2135 HE22 GLN   157      46.988  76.340 109.272  1.00  0.00           H  
ATOM   2136  C   GLN   157      48.459  82.894 108.011  1.00  0.00           C  
ATOM   2137  O   GLN   157      48.804  83.255 109.179  1.00  0.00           O  
ATOM   2138  N   GLN   158      48.046  83.913 107.215  1.00  0.00           N  
ATOM   2139  H   GLN   158      47.981  84.825 107.643  1.00  0.00           H  
ATOM   2140  CA  GLN   158      47.595  83.802 105.762  1.00  0.00           C  
ATOM   2141  HA  GLN   158      46.866  82.997 105.666  1.00  0.00           H  
ATOM   2142  CB  GLN   158      46.866  85.133 105.280  1.00  0.00           C  
ATOM   2143  HB2 GLN   158      47.564  85.970 105.299  1.00  0.00           H  
ATOM   2144  HB3 GLN   158      46.442  85.086 104.277  1.00  0.00           H  
ATOM   2145  CG  GLN   158      45.875  85.681 106.224  1.00  0.00           C  
ATOM   2146  HG2 GLN   158      46.424  85.963 107.122  1.00  0.00           H  
ATOM   2147  HG3 GLN   158      45.505  86.579 105.729  1.00  0.00           H  
ATOM   2148  CD  GLN   158      44.642  84.939 106.424  1.00  0.00           C  
ATOM   2149  OE1 GLN   158      44.312  83.994 105.675  1.00  0.00           O  
ATOM   2150  NE2 GLN   158      43.750  85.498 107.214  1.00  0.00           N  
ATOM   2151 HE21 GLN   158      44.009  86.306 107.762  1.00  0.00           H  
ATOM   2152 HE22 GLN   158      42.791  85.195 107.123  1.00  0.00           H  
ATOM   2153  C   GLN   158      48.781  83.576 104.774  1.00  0.00           C  
ATOM   2154  O   GLN   158      49.818  84.294 104.786  1.00  0.00           O  
ATOM   2155  N   ASN   159      48.646  82.745 103.738  1.00  0.00           N  
ATOM   2156  H   ASN   159      47.805  82.195 103.636  1.00  0.00           H  
ATOM   2157  CA  ASN   159      49.642  82.698 102.621  1.00  0.00           C  
ATOM   2158  HA  ASN   159      50.656  82.657 103.017  1.00  0.00           H  
ATOM   2159  CB  ASN   159      49.466  81.297 101.920  1.00  0.00           C  
ATOM   2160  HB2 ASN   159      48.387  81.303 101.765  1.00  0.00           H  
ATOM   2161  HB3 ASN   159      49.994  81.356 100.968  1.00  0.00           H  
ATOM   2162  CG  ASN   159      49.756  80.014 102.672  1.00  0.00           C  
ATOM   2163  OD1 ASN   159      49.596  79.775 103.913  1.00  0.00           O  
ATOM   2164  ND2 ASN   159      50.503  79.128 102.018  1.00  0.00           N  
ATOM   2165 HD21 ASN   159      50.567  79.186 101.011  1.00  0.00           H  
ATOM   2166 HD22 ASN   159      50.590  78.254 102.518  1.00  0.00           H  
ATOM   2167  C   ASN   159      49.474  83.938 101.715  1.00  0.00           C  
ATOM   2168  O   ASN   159      48.349  84.352 101.486  1.00  0.00           O  
ATOM   2169  N   GLN   160      50.531  84.553 101.250  1.00  0.00           N  
ATOM   2170  H   GLN   160      50.321  85.388 100.721  1.00  0.00           H  
ATOM   2171  CA  GLN   160      51.942  84.152 101.280  1.00  0.00           C  
ATOM   2172  HA  GLN   160      52.226  83.400 102.016  1.00  0.00           H  
ATOM   2173  CB  GLN   160      52.250  83.422  99.924  1.00  0.00           C  
ATOM   2174  HB2 GLN   160      51.727  82.467  99.962  1.00  0.00           H  
ATOM   2175  HB3 GLN   160      51.842  84.013  99.104  1.00  0.00           H  
ATOM   2176  CG  GLN   160      53.709  83.070  99.808  1.00  0.00           C  
ATOM   2177  HG2 GLN   160      53.927  82.429  98.954  1.00  0.00           H  
ATOM   2178  HG3 GLN   160      54.361  83.943  99.769  1.00  0.00           H  
ATOM   2179  CD  GLN   160      54.146  82.177 100.907  1.00  0.00           C  
ATOM   2180  OE1 GLN   160      54.915  82.540 101.792  1.00  0.00           O  
ATOM   2181  NE2 GLN   160      53.821  80.929 100.903  1.00  0.00           N  
ATOM   2182 HE21 GLN   160      53.564  80.543 100.006  1.00  0.00           H  
ATOM   2183 HE22 GLN   160      53.882  80.392 101.756  1.00  0.00           H  
ATOM   2184  C   GLN   160      52.955  85.309 101.655  1.00  0.00           C  
ATOM   2185  O   GLN   160      52.960  86.333 101.052  1.00  0.00           O  
ATOM   2186  N   TYR   161      53.651  85.218 102.770  1.00  0.00           N  
ATOM   2187  H   TYR   161      53.631  84.334 103.258  1.00  0.00           H  
ATOM   2188  CA  TYR   161      54.506  86.285 103.310  1.00  0.00           C  
ATOM   2189  HA  TYR   161      53.824  87.114 103.500  1.00  0.00           H  
ATOM   2190  CB  TYR   161      55.065  85.918 104.687  1.00  0.00           C  
ATOM   2191  HB2 TYR   161      55.748  85.080 104.552  1.00  0.00           H  
ATOM   2192  HB3 TYR   161      55.528  86.831 105.063  1.00  0.00           H  
ATOM   2193  CG  TYR   161      54.219  85.511 105.853  1.00  0.00           C  
ATOM   2194  CD1 TYR   161      54.773  84.891 107.022  1.00  0.00           C  
ATOM   2195  HD1 TYR   161      55.835  84.730 107.137  1.00  0.00           H  
ATOM   2196  CE1 TYR   161      53.903  84.509 108.033  1.00  0.00           C  
ATOM   2197  HE1 TYR   161      54.291  84.032 108.921  1.00  0.00           H  
ATOM   2198  CZ  TYR   161      52.540  84.707 107.943  1.00  0.00           C  
ATOM   2199  OH  TYR   161      51.748  84.194 108.950  1.00  0.00           O  
ATOM   2200  HH  TYR   161      52.208  83.540 109.481  1.00  0.00           H  
ATOM   2201  CE2 TYR   161      51.974  85.303 106.859  1.00  0.00           C  
ATOM   2202  HE2 TYR   161      50.896  85.377 106.856  1.00  0.00           H  
ATOM   2203  CD2 TYR   161      52.779  85.779 105.821  1.00  0.00           C  
ATOM   2204  HD2 TYR   161      52.352  86.259 104.953  1.00  0.00           H  
ATOM   2205  C   TYR   161      55.598  86.842 102.445  1.00  0.00           C  
ATOM   2206  O   TYR   161      56.056  87.929 102.679  1.00  0.00           O  
ATOM   2207  N   ASN   162      56.063  86.095 101.480  1.00  0.00           N  
ATOM   2208  H   ASN   162      55.642  85.183 101.375  1.00  0.00           H  
ATOM   2209  CA  ASN   162      57.311  86.259 100.701  1.00  0.00           C  
ATOM   2210  HA  ASN   162      58.206  86.152 101.314  1.00  0.00           H  
ATOM   2211  CB  ASN   162      57.330  85.238  99.608  1.00  0.00           C  
ATOM   2212  HB2 ASN   162      56.437  85.331  98.991  1.00  0.00           H  
ATOM   2213  HB3 ASN   162      58.200  85.463  98.992  1.00  0.00           H  
ATOM   2214  CG  ASN   162      57.366  83.794 100.037  1.00  0.00           C  
ATOM   2215  OD1 ASN   162      57.639  83.469 101.176  1.00  0.00           O  
ATOM   2216  ND2 ASN   162      57.129  82.908  99.145  1.00  0.00           N  
ATOM   2217 HD21 ASN   162      56.854  81.959  99.355  1.00  0.00           H  
ATOM   2218 HD22 ASN   162      56.861  83.324  98.265  1.00  0.00           H  
ATOM   2219  C   ASN   162      57.521  87.628 100.064  1.00  0.00           C  
ATOM   2220  O   ASN   162      56.511  88.287  99.704  1.00  0.00           O  
ATOM   2221  N   SER   163      58.755  88.100  99.962  1.00  0.00           N  
ATOM   2222  H   SER   163      59.463  87.705 100.564  1.00  0.00           H  
ATOM   2223  CA  SER   163      59.099  89.367  99.278  1.00  0.00           C  
ATOM   2224  HA  SER   163      58.466  90.095  99.784  1.00  0.00           H  
ATOM   2225  CB  SER   163      60.560  89.780  99.637  1.00  0.00           C  
ATOM   2226  HB2 SER   163      60.663  89.853 100.719  1.00  0.00           H  
ATOM   2227  HB3 SER   163      61.168  88.958  99.258  1.00  0.00           H  
ATOM   2228  OG  SER   163      60.981  91.002  98.993  1.00  0.00           O  
ATOM   2229  HG  SER   163      61.885  91.161  99.276  1.00  0.00           H  
ATOM   2230  C   SER   163      58.732  89.462  97.798  1.00  0.00           C  
ATOM   2231  O   SER   163      58.903  88.467  97.060  1.00  0.00           O  
ATOM   2232  N   SER   164      58.363  90.694  97.308  1.00  0.00           N  
ATOM   2233  H   SER   164      58.258  91.431  97.990  1.00  0.00           H  
ATOM   2234  CA  SER   164      58.140  91.160  95.935  1.00  0.00           C  
ATOM   2235  HA  SER   164      57.922  92.227  95.955  1.00  0.00           H  
ATOM   2236  CB  SER   164      56.853  90.508  95.411  1.00  0.00           C  
ATOM   2237  HB2 SER   164      56.891  89.419  95.429  1.00  0.00           H  
ATOM   2238  HB3 SER   164      56.046  90.695  96.120  1.00  0.00           H  
ATOM   2239  OG  SER   164      56.400  90.952  94.169  1.00  0.00           O  
ATOM   2240  HG  SER   164      56.205  91.881  94.315  1.00  0.00           H  
ATOM   2241  C   SER   164      59.360  91.048  95.043  1.00  0.00           C  
ATOM   2242  O   SER   164      60.444  90.792  95.580  1.00  0.00           O  
ATOM   2243  N   SER   165      59.272  91.332  93.752  1.00  0.00           N  
ATOM   2244  H   SER   165      58.363  91.558  93.375  1.00  0.00           H  
ATOM   2245  CA  SER   165      60.403  91.069  92.839  1.00  0.00           C  
ATOM   2246  HA  SER   165      60.656  90.009  92.865  1.00  0.00           H  
ATOM   2247  CB  SER   165      60.084  91.464  91.475  1.00  0.00           C  
ATOM   2248  HB2 SER   165      59.264  90.847  91.105  1.00  0.00           H  
ATOM   2249  HB3 SER   165      59.811  92.518  91.413  1.00  0.00           H  
ATOM   2250  OG  SER   165      61.168  91.311  90.592  1.00  0.00           O  
ATOM   2251  HG  SER   165      60.832  91.472  89.707  1.00  0.00           H  
ATOM   2252  C   SER   165      61.687  91.813  93.258  1.00  0.00           C  
ATOM   2253  O   SER   165      61.658  92.986  93.546  1.00  0.00           O  
ATOM   2254  N   GLY   166      62.783  91.062  93.471  1.00  0.00           N  
ATOM   2255  H   GLY   166      62.729  90.055  93.414  1.00  0.00           H  
ATOM   2256  CA  GLY   166      64.156  91.695  93.579  1.00  0.00           C  
ATOM   2257  HA2 GLY   166      64.052  92.514  94.291  1.00  0.00           H  
ATOM   2258  HA3 GLY   166      64.848  90.965  93.998  1.00  0.00           H  
ATOM   2259  C   GLY   166      64.816  92.262  92.327  1.00  0.00           C  
ATOM   2260  O   GLY   166      64.246  92.471  91.288  1.00  0.00           O  
ATOM   2261  N   GLY   167      66.157  92.492  92.261  1.00  0.00           N  
ATOM   2262  H   GLY   167      66.677  92.315  93.109  1.00  0.00           H  
ATOM   2263  CA  GLY   167      66.962  92.727  91.015  1.00  0.00           C  
ATOM   2264  HA2 GLY   167      67.951  92.270  90.989  1.00  0.00           H  
ATOM   2265  HA3 GLY   167      66.429  92.487  90.095  1.00  0.00           H  
ATOM   2266  C   GLY   167      67.306  94.206  90.811  1.00  0.00           C  
ATOM   2267  O   GLY   167      66.460  95.084  90.959  1.00  0.00           O  
ATOM   2268  N   GLY   168      68.554  94.545  90.437  1.00  0.00           N  
ATOM   2269  H   GLY   168      69.225  93.805  90.286  1.00  0.00           H  
ATOM   2270  CA  GLY   168      69.043  95.919  90.250  1.00  0.00           C  
ATOM   2271  HA2 GLY   168      69.922  95.879  89.607  1.00  0.00           H  
ATOM   2272  HA3 GLY   168      68.265  96.561  89.838  1.00  0.00           H  
ATOM   2273  C   GLY   168      69.371  96.498  91.656  1.00  0.00           C  
ATOM   2274  O   GLY   168      68.825  96.052  92.684  1.00  0.00           O  
ATOM   2275  N   GLY   169      70.302  97.462  91.826  1.00  0.00           N  
ATOM   2276  H   GLY   169      70.515  97.739  92.774  1.00  0.00           H  
ATOM   2277  CA  GLY   169      70.687  98.414  90.886  1.00  0.00           C  
ATOM   2278  HA2 GLY   169      70.018  98.404  90.026  1.00  0.00           H  
ATOM   2279  HA3 GLY   169      70.637  99.367  91.413  1.00  0.00           H  
ATOM   2280  C   GLY   169      72.140  98.131  90.372  1.00  0.00           C  
ATOM   2281  O   GLY   169      72.386  97.123  89.664  1.00  0.00           O  
ATOM   2282  N   GLY   170      73.112  99.117  90.620  1.00  0.00           N  
ATOM   2283  H   GLY   170      72.993 100.015  91.066  1.00  0.00           H  
ATOM   2284  CA  GLY   170      74.565  98.960  90.269  1.00  0.00           C  
ATOM   2285  HA2 GLY   170      74.755  98.052  89.697  1.00  0.00           H  
ATOM   2286  HA3 GLY   170      74.817  99.775  89.591  1.00  0.00           H  
ATOM   2287  C   GLY   170      75.370  99.078  91.641  1.00  0.00           C  
ATOM   2288  O   GLY   170      75.175  99.971  92.475  1.00  0.00           O  
ATOM   2289  N   GLY   171      76.450  98.291  91.823  1.00  0.00           N  
ATOM   2290  H   GLY   171      77.036  98.467  92.626  1.00  0.00           H  
ATOM   2291  CA  GLY   171      76.923  97.251  90.919  1.00  0.00           C  
ATOM   2292  HA2 GLY   171      76.972  97.653  89.907  1.00  0.00           H  
ATOM   2293  HA3 GLY   171      77.928  96.941  91.205  1.00  0.00           H  
ATOM   2294  C   GLY   171      76.034  95.954  91.037  1.00  0.00           C  
ATOM   2295  O   GLY   171      75.188  95.871  91.957  1.00  0.00           O  
ATOM   2296  N   GLY   172      76.172  95.073  90.045  1.00  0.00           N  
ATOM   2297  H   GLY   172      75.568  94.266  90.097  1.00  0.00           H  
ATOM   2298  CA  GLY   172      77.186  94.993  88.939  1.00  0.00           C  
ATOM   2299  HA2 GLY   172      78.173  95.029  89.400  1.00  0.00           H  
ATOM   2300  HA3 GLY   172      77.060  94.093  88.337  1.00  0.00           H  
ATOM   2301  C   GLY   172      77.044  96.191  87.963  1.00  0.00           C  
ATOM   2302  O   GLY   172      75.880  96.550  87.655  1.00  0.00           O  
ATOM   2303  N   GLY   173      78.104  96.843  87.519  1.00  0.00           N  
ATOM   2304  H   GLY   173      78.940  96.444  87.923  1.00  0.00           H  
ATOM   2305  CA  GLY   173      78.170  97.759  86.397  1.00  0.00           C  
ATOM   2306  HA2 GLY   173      77.542  98.596  86.700  1.00  0.00           H  
ATOM   2307  HA3 GLY   173      79.190  98.086  86.195  1.00  0.00           H  
ATOM   2308  C   GLY   173      77.705  97.073  85.085  1.00  0.00           C  
ATOM   2309  O   GLY   173      77.684  95.828  84.953  1.00  0.00           O  
ATOM   2310  N   GLY   174      77.183  97.881  84.185  1.00  0.00           N  
ATOM   2311  H   GLY   174      76.925  97.376  83.350  1.00  0.00           H  
ATOM   2312  CA  GLY   174      77.232  99.359  84.051  1.00  0.00           C  
ATOM   2313  HA2 GLY   174      76.305  99.756  84.465  1.00  0.00           H  
ATOM   2314  HA3 GLY   174      78.046  99.809  84.620  1.00  0.00           H  
ATOM   2315  C   GLY   174      77.460  99.839  82.574  1.00  0.00           C  
ATOM   2316  O   GLY   174      77.685  99.013  81.741  1.00  0.00           O  
ATOM   2317  N   GLY   175      77.522 101.147  82.306  1.00  0.00           N  
ATOM   2318  H   GLY   175      77.677 101.718  83.125  1.00  0.00           H  
ATOM   2319  CA  GLY   175      77.750 101.823  81.014  1.00  0.00           C  
ATOM   2320  HA2 GLY   175      78.321 102.722  81.244  1.00  0.00           H  
ATOM   2321  HA3 GLY   175      78.338 101.189  80.350  1.00  0.00           H  
ATOM   2322  C   GLY   175      76.452 102.192  80.187  1.00  0.00           C  
ATOM   2323  O   GLY   175      75.681 101.266  79.995  1.00  0.00           O  
ATOM   2324  N   ASN   176      76.272 103.436  79.700  1.00  0.00           N  
ATOM   2325  H   ASN   176      76.874 104.179  80.025  1.00  0.00           H  
ATOM   2326  CA  ASN   176      75.066 103.885  79.066  1.00  0.00           C  
ATOM   2327  HA  ASN   176      75.020 103.371  78.106  1.00  0.00           H  
ATOM   2328  CB  ASN   176      73.768 103.693  79.910  1.00  0.00           C  
ATOM   2329  HB2 ASN   176      73.043 104.354  79.435  1.00  0.00           H  
ATOM   2330  HB3 ASN   176      73.426 102.669  79.763  1.00  0.00           H  
ATOM   2331  CG  ASN   176      73.779 104.021  81.423  1.00  0.00           C  
ATOM   2332  OD1 ASN   176      74.749 103.942  82.129  1.00  0.00           O  
ATOM   2333  ND2 ASN   176      72.636 104.396  81.985  1.00  0.00           N  
ATOM   2334 HD21 ASN   176      72.579 104.460  82.991  1.00  0.00           H  
ATOM   2335 HD22 ASN   176      71.804 104.308  81.420  1.00  0.00           H  
ATOM   2336  C   ASN   176      75.337 105.355  78.807  1.00  0.00           C  
ATOM   2337  O   ASN   176      75.671 106.096  79.760  1.00  0.00           O  
ATOM   2338  N   TYR   177      75.283 105.706  77.551  1.00  0.00           N  
ATOM   2339  H   TYR   177      75.207 104.964  76.870  1.00  0.00           H  
ATOM   2340  CA  TYR   177      75.295 107.044  77.011  1.00  0.00           C  
ATOM   2341  HA  TYR   177      76.285 107.410  77.282  1.00  0.00           H  
ATOM   2342  CB  TYR   177      75.047 106.938  75.493  1.00  0.00           C  
ATOM   2343  HB2 TYR   177      74.019 106.586  75.408  1.00  0.00           H  
ATOM   2344  HB3 TYR   177      75.128 107.892  74.972  1.00  0.00           H  
ATOM   2345  CG  TYR   177      75.877 105.900  74.727  1.00  0.00           C  
ATOM   2346  CD1 TYR   177      77.204 106.171  74.356  1.00  0.00           C  
ATOM   2347  HD1 TYR   177      77.728 107.071  74.642  1.00  0.00           H  
ATOM   2348  CE1 TYR   177      77.953 105.224  73.549  1.00  0.00           C  
ATOM   2349  HE1 TYR   177      79.003 105.387  73.359  1.00  0.00           H  
ATOM   2350  CZ  TYR   177      77.288 104.099  73.038  1.00  0.00           C  
ATOM   2351  OH  TYR   177      77.968 103.353  72.172  1.00  0.00           O  
ATOM   2352  HH  TYR   177      78.881 103.623  72.047  1.00  0.00           H  
ATOM   2353  CE2 TYR   177      75.985 103.895  73.329  1.00  0.00           C  
ATOM   2354  HE2 TYR   177      75.528 102.992  72.950  1.00  0.00           H  
ATOM   2355  CD2 TYR   177      75.244 104.822  74.127  1.00  0.00           C  
ATOM   2356  HD2 TYR   177      74.211 104.576  74.323  1.00  0.00           H  
ATOM   2357  C   TYR   177      74.157 107.981  77.526  1.00  0.00           C  
ATOM   2358  O   TYR   177      73.002 107.541  77.590  1.00  0.00           O  
ATOM   2359  N   GLY   178      74.348 109.182  77.956  1.00  0.00           N  
ATOM   2360  H   GLY   178      73.503 109.692  78.172  1.00  0.00           H  
ATOM   2361  CA  GLY   178      75.572 109.948  77.826  1.00  0.00           C  
ATOM   2362  HA2 GLY   178      75.618 110.743  78.571  1.00  0.00           H  
ATOM   2363  HA3 GLY   178      76.436 109.297  77.959  1.00  0.00           H  
ATOM   2364  C   GLY   178      75.836 110.524  76.434  1.00  0.00           C  
ATOM   2365  O   GLY   178      75.061 110.230  75.513  1.00  0.00           O  
ATOM   2366  N   GLN   179      76.912 111.294  76.333  1.00  0.00           N  
ATOM   2367  H   GLN   179      77.593 111.265  77.079  1.00  0.00           H  
ATOM   2368  CA  GLN   179      77.293 112.184  75.233  1.00  0.00           C  
ATOM   2369  HA  GLN   179      76.862 111.769  74.322  1.00  0.00           H  
ATOM   2370  CB  GLN   179      76.667 113.586  75.405  1.00  0.00           C  
ATOM   2371  HB2 GLN   179      76.801 113.920  76.434  1.00  0.00           H  
ATOM   2372  HB3 GLN   179      77.189 114.264  74.730  1.00  0.00           H  
ATOM   2373  CG  GLN   179      75.144 113.685  75.261  1.00  0.00           C  
ATOM   2374  HG2 GLN   179      74.707 113.070  76.048  1.00  0.00           H  
ATOM   2375  HG3 GLN   179      74.760 114.688  75.446  1.00  0.00           H  
ATOM   2376  CD  GLN   179      74.555 113.221  73.929  1.00  0.00           C  
ATOM   2377  OE1 GLN   179      75.192 113.417  72.894  1.00  0.00           O  
ATOM   2378  NE2 GLN   179      73.363 112.694  73.867  1.00  0.00           N  
ATOM   2379 HE21 GLN   179      72.863 112.536  74.731  1.00  0.00           H  
ATOM   2380 HE22 GLN   179      72.893 112.598  72.978  1.00  0.00           H  
ATOM   2381  C   GLN   179      78.851 112.186  75.065  1.00  0.00           C  
ATOM   2382  O   GLN   179      79.497 111.972  76.112  1.00  0.00           O  
ATOM   2383  N   ASP   180      79.371 112.554  73.922  1.00  0.00           N  
ATOM   2384  H   ASP   180      80.377 112.497  73.851  1.00  0.00           H  
ATOM   2385  CA  ASP   180      78.853 112.937  72.612  1.00  0.00           C  
ATOM   2386  HA  ASP   180      77.956 113.540  72.756  1.00  0.00           H  
ATOM   2387  CB  ASP   180      79.883 113.713  71.771  1.00  0.00           C  
ATOM   2388  HB2 ASP   180      80.162 114.658  72.236  1.00  0.00           H  
ATOM   2389  HB3 ASP   180      80.797 113.146  71.598  1.00  0.00           H  
ATOM   2390  CG  ASP   180      79.401 114.053  70.436  1.00  0.00           C  
ATOM   2391  OD1 ASP   180      80.208 114.509  69.595  1.00  0.00           O  
ATOM   2392  OD2 ASP   180      78.130 114.007  70.210  1.00  0.00           O  
ATOM   2393  C   ASP   180      78.329 111.704  71.871  1.00  0.00           C  
ATOM   2394  O   ASP   180      79.117 110.801  71.570  1.00  0.00           O  
ATOM   2395  N   GLN   181      76.974 111.661  71.585  1.00  0.00           N  
ATOM   2396  H   GLN   181      76.417 112.420  71.952  1.00  0.00           H  
ATOM   2397  CA  GLN   181      76.150 110.586  71.047  1.00  0.00           C  
ATOM   2398  HA  GLN   181      76.795 109.923  70.470  1.00  0.00           H  
ATOM   2399  CB  GLN   181      75.638 109.785  72.250  1.00  0.00           C  
ATOM   2400  HB2 GLN   181      76.486 109.618  72.915  1.00  0.00           H  
ATOM   2401  HB3 GLN   181      74.890 110.399  72.751  1.00  0.00           H  
ATOM   2402  CG  GLN   181      74.812 108.513  71.884  1.00  0.00           C  
ATOM   2403  HG2 GLN   181      74.192 108.365  72.768  1.00  0.00           H  
ATOM   2404  HG3 GLN   181      74.032 108.607  71.128  1.00  0.00           H  
ATOM   2405  CD  GLN   181      75.743 107.350  71.437  1.00  0.00           C  
ATOM   2406  OE1 GLN   181      76.929 107.527  71.218  1.00  0.00           O  
ATOM   2407  NE2 GLN   181      75.242 106.138  71.157  1.00  0.00           N  
ATOM   2408 HE21 GLN   181      74.252 106.144  71.358  1.00  0.00           H  
ATOM   2409 HE22 GLN   181      75.847 105.390  70.851  1.00  0.00           H  
ATOM   2410  C   GLN   181      74.975 110.932  70.117  1.00  0.00           C  
ATOM   2411  O   GLN   181      74.628 110.151  69.190  1.00  0.00           O  
ATOM   2412  N   SER   182      74.468 112.180  70.209  1.00  0.00           N  
ATOM   2413  H   SER   182      74.743 112.742  71.002  1.00  0.00           H  
ATOM   2414  CA  SER   182      73.268 112.629  69.528  1.00  0.00           C  
ATOM   2415  HA  SER   182      73.423 112.445  68.465  1.00  0.00           H  
ATOM   2416  CB  SER   182      72.021 111.799  69.949  1.00  0.00           C  
ATOM   2417  HB2 SER   182      71.120 112.149  69.446  1.00  0.00           H  
ATOM   2418  HB3 SER   182      72.150 110.763  69.633  1.00  0.00           H  
ATOM   2419  OG  SER   182      71.919 111.954  71.327  1.00  0.00           O  
ATOM   2420  HG  SER   182      71.357 112.726  71.427  1.00  0.00           H  
ATOM   2421  C   SER   182      73.008 114.150  69.756  1.00  0.00           C  
ATOM   2422  O   SER   182      73.110 114.716  70.863  1.00  0.00           O  
ATOM   2423  N   SER   183      72.615 114.939  68.731  1.00  0.00           N  
ATOM   2424  H   SER   183      72.398 115.903  68.940  1.00  0.00           H  
ATOM   2425  CA  SER   183      72.731 114.650  67.298  1.00  0.00           C  
ATOM   2426  HA  SER   183      72.444 113.599  67.241  1.00  0.00           H  
ATOM   2427  CB  SER   183      71.721 115.506  66.473  1.00  0.00           C  
ATOM   2428  HB2 SER   183      70.733 115.215  66.831  1.00  0.00           H  
ATOM   2429  HB3 SER   183      71.999 116.552  66.605  1.00  0.00           H  
ATOM   2430  OG  SER   183      71.822 115.126  65.135  1.00  0.00           O  
ATOM   2431  HG  SER   183      71.015 115.482  64.755  1.00  0.00           H  
ATOM   2432  C   SER   183      74.237 114.756  66.883  1.00  0.00           C  
ATOM   2433  O   SER   183      75.129 115.049  67.663  1.00  0.00           O  
ATOM   2434  N   MET   184      74.505 114.441  65.613  1.00  0.00           N  
ATOM   2435  H   MET   184      73.741 114.442  64.953  1.00  0.00           H  
ATOM   2436  CA  MET   184      75.877 114.466  65.091  1.00  0.00           C  
ATOM   2437  HA  MET   184      76.469 113.919  65.825  1.00  0.00           H  
ATOM   2438  CB  MET   184      75.835 113.748  63.753  1.00  0.00           C  
ATOM   2439  HB2 MET   184      74.918 114.038  63.239  1.00  0.00           H  
ATOM   2440  HB3 MET   184      76.696 114.166  63.232  1.00  0.00           H  
ATOM   2441  CG  MET   184      75.855 112.280  63.984  1.00  0.00           C  
ATOM   2442  HG2 MET   184      76.613 112.001  64.716  1.00  0.00           H  
ATOM   2443  HG3 MET   184      74.875 112.178  64.450  1.00  0.00           H  
ATOM   2444  SD  MET   184      75.916 111.110  62.484  1.00  0.00           S  
ATOM   2445  CE  MET   184      76.541 109.631  63.451  1.00  0.00           C  
ATOM   2446  HE1 MET   184      76.138 109.492  64.455  1.00  0.00           H  
ATOM   2447  HE2 MET   184      76.305 108.773  62.823  1.00  0.00           H  
ATOM   2448  HE3 MET   184      77.631 109.602  63.467  1.00  0.00           H  
ATOM   2449  C   MET   184      76.355 115.929  64.941  1.00  0.00           C  
ATOM   2450  O   MET   184      75.559 116.909  64.962  1.00  0.00           O  
ATOM   2451  N   SER   185      77.675 116.076  64.920  1.00  0.00           N  
ATOM   2452  H   SER   185      78.255 115.249  64.915  1.00  0.00           H  
ATOM   2453  CA  SER   185      78.179 117.408  64.486  1.00  0.00           C  
ATOM   2454  HA  SER   185      77.537 117.789  63.692  1.00  0.00           H  
ATOM   2455  CB  SER   185      78.294 118.426  65.584  1.00  0.00           C  
ATOM   2456  HB2 SER   185      78.558 119.395  65.159  1.00  0.00           H  
ATOM   2457  HB3 SER   185      77.366 118.430  66.156  1.00  0.00           H  
ATOM   2458  OG  SER   185      79.269 118.071  66.558  1.00  0.00           O  
ATOM   2459  HG  SER   185      78.852 117.531  67.232  1.00  0.00           H  
ATOM   2460  C   SER   185      79.462 117.425  63.645  1.00  0.00           C  
ATOM   2461  O   SER   185      80.378 116.589  63.709  1.00  0.00           O  
ATOM   2462  N   SER   186      79.616 118.503  62.809  1.00  0.00           N  
ATOM   2463  H   SER   186      78.860 119.172  62.763  1.00  0.00           H  
ATOM   2464  CA  SER   186      80.916 118.787  62.173  1.00  0.00           C  
ATOM   2465  HA  SER   186      81.411 117.937  61.702  1.00  0.00           H  
ATOM   2466  CB  SER   186      80.612 119.713  60.925  1.00  0.00           C  
ATOM   2467  HB2 SER   186      80.106 120.653  61.145  1.00  0.00           H  
ATOM   2468  HB3 SER   186      81.499 119.921  60.327  1.00  0.00           H  
ATOM   2469  OG  SER   186      79.773 118.904  60.083  1.00  0.00           O  
ATOM   2470  HG  SER   186      80.331 118.164  59.832  1.00  0.00           H  
ATOM   2471  C   SER   186      81.878 119.393  63.193  1.00  0.00           C  
ATOM   2472  O   SER   186      81.450 119.924  64.174  1.00  0.00           O  
ATOM   2473  N   GLY   187      83.242 119.298  62.937  1.00  0.00           N  
ATOM   2474  H   GLY   187      83.828 119.413  63.751  1.00  0.00           H  
ATOM   2475  CA  GLY   187      83.812 118.911  61.603  1.00  0.00           C  
ATOM   2476  HA2 GLY   187      83.478 117.886  61.444  1.00  0.00           H  
ATOM   2477  HA3 GLY   187      83.524 119.643  60.849  1.00  0.00           H  
ATOM   2478  C   GLY   187      85.305 118.829  61.629  1.00  0.00           C  
ATOM   2479  O   GLY   187      85.917 119.198  62.653  1.00  0.00           O  
ATOM   2480  N   GLY   188      85.991 118.517  60.524  1.00  0.00           N  
ATOM   2481  H   GLY   188      85.398 118.411  59.714  1.00  0.00           H  
ATOM   2482  CA  GLY   188      87.470 118.598  60.372  1.00  0.00           C  
ATOM   2483  HA2 GLY   188      87.616 119.340  59.587  1.00  0.00           H  
ATOM   2484  HA3 GLY   188      87.993 118.955  61.259  1.00  0.00           H  
ATOM   2485  C   GLY   188      88.032 117.214  59.838  1.00  0.00           C  
ATOM   2486  O   GLY   188      87.833 116.178  60.480  1.00  0.00           O  
ATOM   2487  N   GLY   189      88.814 117.157  58.708  1.00  0.00           N  
ATOM   2488  H   GLY   189      89.272 116.281  58.503  1.00  0.00           H  
ATOM   2489  CA  GLY   189      89.117 118.241  57.772  1.00  0.00           C  
ATOM   2490  HA2 GLY   189      89.437 117.674  56.898  1.00  0.00           H  
ATOM   2491  HA3 GLY   189      88.290 118.892  57.487  1.00  0.00           H  
ATOM   2492  C   GLY   189      90.295 119.070  58.001  1.00  0.00           C  
ATOM   2493  O   GLY   189      90.610 119.404  59.160  1.00  0.00           O  
ATOM   2494  N   SER   190      90.948 119.478  56.925  1.00  0.00           N  
ATOM   2495  H   SER   190      90.683 119.140  56.011  1.00  0.00           H  
ATOM   2496  CA  SER   190      92.123 120.321  56.960  1.00  0.00           C  
ATOM   2497  HA  SER   190      92.904 119.729  57.437  1.00  0.00           H  
ATOM   2498  CB  SER   190      92.526 120.603  55.488  1.00  0.00           C  
ATOM   2499  HB2 SER   190      91.719 121.089  54.940  1.00  0.00           H  
ATOM   2500  HB3 SER   190      93.283 121.387  55.470  1.00  0.00           H  
ATOM   2501  OG  SER   190      93.026 119.510  54.815  1.00  0.00           O  
ATOM   2502  HG  SER   190      92.381 119.291  54.139  1.00  0.00           H  
ATOM   2503  C   SER   190      91.900 121.630  57.733  1.00  0.00           C  
ATOM   2504  O   SER   190      90.924 122.341  57.481  1.00  0.00           O  
ATOM   2505  N   GLY   191      92.803 122.089  58.561  1.00  0.00           N  
ATOM   2506  H   GLY   191      92.449 122.725  59.261  1.00  0.00           H  
ATOM   2507  CA  GLY   191      94.111 121.525  58.847  1.00  0.00           C  
ATOM   2508  HA2 GLY   191      94.483 121.868  59.812  1.00  0.00           H  
ATOM   2509  HA3 GLY   191      93.943 120.451  58.923  1.00  0.00           H  
ATOM   2510  C   GLY   191      95.097 121.721  57.720  1.00  0.00           C  
ATOM   2511  O   GLY   191      94.813 122.508  56.772  1.00  0.00           O  
ATOM   2512  N   GLY   192      96.302 121.094  57.776  1.00  0.00           N  
ATOM   2513  H   GLY   192      96.434 120.513  58.591  1.00  0.00           H  
ATOM   2514  CA  GLY   192      97.322 121.137  56.767  1.00  0.00           C  
ATOM   2515  HA2 GLY   192      97.596 122.164  56.526  1.00  0.00           H  
ATOM   2516  HA3 GLY   192      98.204 120.657  57.191  1.00  0.00           H  
ATOM   2517  C   GLY   192      96.861 120.448  55.531  1.00  0.00           C  
ATOM   2518  O   GLY   192      95.915 119.696  55.509  1.00  0.00           O  
ATOM   2519  N   GLY   193      97.559 120.741  54.400  1.00  0.00           N  
ATOM   2520  H   GLY   193      98.401 121.290  54.496  1.00  0.00           H  
ATOM   2521  CA  GLY   193      97.177 120.592  52.987  1.00  0.00           C  
ATOM   2522  HA2 GLY   193      97.941 120.975  52.311  1.00  0.00           H  
ATOM   2523  HA3 GLY   193      97.142 119.518  52.799  1.00  0.00           H  
ATOM   2524  C   GLY   193      95.955 121.297  52.460  1.00  0.00           C  
ATOM   2525  O   GLY   193      95.335 121.995  53.242  1.00  0.00           O  
ATOM   2526  N   TYR   194      95.657 121.215  51.176  1.00  0.00           N  
ATOM   2527  H   TYR   194      96.242 120.570  50.664  1.00  0.00           H  
ATOM   2528  CA  TYR   194      94.682 122.022  50.420  1.00  0.00           C  
ATOM   2529  HA  TYR   194      94.385 122.724  51.199  1.00  0.00           H  
ATOM   2530  CB  TYR   194      95.331 122.661  49.236  1.00  0.00           C  
ATOM   2531  HB2 TYR   194      95.383 121.952  48.410  1.00  0.00           H  
ATOM   2532  HB3 TYR   194      94.561 123.373  48.940  1.00  0.00           H  
ATOM   2533  CG  TYR   194      96.598 123.355  49.497  1.00  0.00           C  
ATOM   2534  CD1 TYR   194      96.860 124.131  50.642  1.00  0.00           C  
ATOM   2535  HD1 TYR   194      96.044 124.432  51.283  1.00  0.00           H  
ATOM   2536  CE1 TYR   194      98.095 124.815  50.778  1.00  0.00           C  
ATOM   2537  HE1 TYR   194      98.279 125.638  51.453  1.00  0.00           H  
ATOM   2538  CZ  TYR   194      99.033 124.645  49.781  1.00  0.00           C  
ATOM   2539  OH  TYR   194     100.213 125.360  49.753  1.00  0.00           O  
ATOM   2540  HH  TYR   194     100.134 126.201  50.209  1.00  0.00           H  
ATOM   2541  CE2 TYR   194      98.873 123.603  48.829  1.00  0.00           C  
ATOM   2542  HE2 TYR   194      99.732 123.298  48.250  1.00  0.00           H  
ATOM   2543  CD2 TYR   194      97.631 123.028  48.643  1.00  0.00           C  
ATOM   2544  HD2 TYR   194      97.561 122.237  47.911  1.00  0.00           H  
ATOM   2545  C   TYR   194      93.449 121.189  50.016  1.00  0.00           C  
ATOM   2546  O   TYR   194      93.628 120.025  49.619  1.00  0.00           O  
ATOM   2547  N   GLY   195      92.255 121.749  50.165  1.00  0.00           N  
ATOM   2548  H   GLY   195      91.469 121.117  50.115  1.00  0.00           H  
ATOM   2549  CA  GLY   195      91.948 123.108  50.639  1.00  0.00           C  
ATOM   2550  HA2 GLY   195      92.754 123.804  50.405  1.00  0.00           H  
ATOM   2551  HA3 GLY   195      90.984 123.450  50.264  1.00  0.00           H  
ATOM   2552  C   GLY   195      91.622 123.104  52.159  1.00  0.00           C  
ATOM   2553  O   GLY   195      91.047 122.131  52.725  1.00  0.00           O  
ATOM   2554  N   ASN   196      91.870 124.232  52.794  1.00  0.00           N  
ATOM   2555  H   ASN   196      92.131 125.063  52.282  1.00  0.00           H  
ATOM   2556  CA  ASN   196      91.544 124.380  54.270  1.00  0.00           C  
ATOM   2557  HA  ASN   196      91.920 123.441  54.677  1.00  0.00           H  
ATOM   2558  CB  ASN   196      92.366 125.514  54.875  1.00  0.00           C  
ATOM   2559  HB2 ASN   196      93.386 125.261  54.587  1.00  0.00           H  
ATOM   2560  HB3 ASN   196      92.197 126.497  54.436  1.00  0.00           H  
ATOM   2561  CG  ASN   196      92.222 125.541  56.429  1.00  0.00           C  
ATOM   2562  OD1 ASN   196      91.413 126.260  56.936  1.00  0.00           O  
ATOM   2563  ND2 ASN   196      93.016 124.812  57.162  1.00  0.00           N  
ATOM   2564 HD21 ASN   196      92.974 125.042  58.145  1.00  0.00           H  
ATOM   2565 HD22 ASN   196      93.763 124.227  56.816  1.00  0.00           H  
ATOM   2566  C   ASN   196      90.044 124.456  54.533  1.00  0.00           C  
ATOM   2567  O   ASN   196      89.237 125.074  53.880  1.00  0.00           O  
ATOM   2568  N   GLN   197      89.608 123.931  55.716  1.00  0.00           N  
ATOM   2569  H   GLN   197      90.373 123.712  56.338  1.00  0.00           H  
ATOM   2570  CA  GLN   197      88.216 123.718  56.196  1.00  0.00           C  
ATOM   2571  HA  GLN   197      87.529 124.376  55.664  1.00  0.00           H  
ATOM   2572  CB  GLN   197      87.972 122.213  56.133  1.00  0.00           C  
ATOM   2573  HB2 GLN   197      88.777 121.677  56.635  1.00  0.00           H  
ATOM   2574  HB3 GLN   197      87.033 122.059  56.665  1.00  0.00           H  
ATOM   2575  CG  GLN   197      87.857 121.608  54.768  1.00  0.00           C  
ATOM   2576  HG2 GLN   197      87.134 122.136  54.147  1.00  0.00           H  
ATOM   2577  HG3 GLN   197      88.775 121.764  54.201  1.00  0.00           H  
ATOM   2578  CD  GLN   197      87.487 120.154  54.925  1.00  0.00           C  
ATOM   2579  OE1 GLN   197      86.360 119.737  55.058  1.00  0.00           O  
ATOM   2580  NE2 GLN   197      88.351 119.229  54.564  1.00  0.00           N  
ATOM   2581 HE21 GLN   197      89.241 119.529  54.194  1.00  0.00           H  
ATOM   2582 HE22 GLN   197      88.133 118.242  54.562  1.00  0.00           H  
ATOM   2583  C   GLN   197      88.050 124.190  57.619  1.00  0.00           C  
ATOM   2584  O   GLN   197      87.021 123.971  58.269  1.00  0.00           O  
ATOM   2585  N   ASP   198      89.066 124.851  58.213  1.00  0.00           N  
ATOM   2586  H   ASP   198      89.941 124.919  57.713  1.00  0.00           H  
ATOM   2587  CA  ASP   198      88.934 125.619  59.461  1.00  0.00           C  
ATOM   2588  HA  ASP   198      88.335 125.015  60.143  1.00  0.00           H  
ATOM   2589  CB  ASP   198      90.296 125.943  60.039  1.00  0.00           C  
ATOM   2590  HB2 ASP   198      90.683 126.810  59.503  1.00  0.00           H  
ATOM   2591  HB3 ASP   198      90.095 126.321  61.041  1.00  0.00           H  
ATOM   2592  CG  ASP   198      91.346 124.844  60.156  1.00  0.00           C  
ATOM   2593  OD1 ASP   198      92.570 125.202  59.877  1.00  0.00           O  
ATOM   2594  OD2 ASP   198      91.116 123.695  60.537  1.00  0.00           O  
ATOM   2595  C   ASP   198      88.151 126.959  59.357  1.00  0.00           C  
ATOM   2596  O   ASP   198      88.240 127.601  58.286  1.00  0.00           O  
ATOM   2597  N   GLN   199      87.484 127.385  60.398  1.00  0.00           N  
ATOM   2598  H   GLN   199      87.587 126.934  61.296  1.00  0.00           H  
ATOM   2599  CA  GLN   199      86.825 128.717  60.477  1.00  0.00           C  
ATOM   2600  HA  GLN   199      85.945 128.706  59.834  1.00  0.00           H  
ATOM   2601  CB  GLN   199      86.316 128.822  61.923  1.00  0.00           C  
ATOM   2602  HB2 GLN   199      85.572 128.035  62.044  1.00  0.00           H  
ATOM   2603  HB3 GLN   199      87.203 128.662  62.537  1.00  0.00           H  
ATOM   2604  CG  GLN   199      85.458 130.045  62.293  1.00  0.00           C  
ATOM   2605  HG2 GLN   199      86.102 130.914  62.162  1.00  0.00           H  
ATOM   2606  HG3 GLN   199      84.578 130.189  61.666  1.00  0.00           H  
ATOM   2607  CD  GLN   199      84.904 130.118  63.684  1.00  0.00           C  
ATOM   2608  OE1 GLN   199      85.094 131.119  64.374  1.00  0.00           O  
ATOM   2609  NE2 GLN   199      84.195 129.102  64.126  1.00  0.00           N  
ATOM   2610 HE21 GLN   199      84.157 128.213  63.649  1.00  0.00           H  
ATOM   2611 HE22 GLN   199      83.641 129.290  64.950  1.00  0.00           H  
ATOM   2612  C   GLN   199      87.711 129.936  60.174  1.00  0.00           C  
ATOM   2613  O   GLN   199      88.776 130.152  60.804  1.00  0.00           O  
ATOM   2614  N   SER   200      87.289 130.837  59.231  1.00  0.00           N  
ATOM   2615  H   SER   200      87.802 131.696  59.095  1.00  0.00           H  
ATOM   2616  CA  SER   200      85.964 130.998  58.621  1.00  0.00           C  
ATOM   2617  HA  SER   200      85.239 130.570  59.314  1.00  0.00           H  
ATOM   2618  CB  SER   200      85.586 132.516  58.477  1.00  0.00           C  
ATOM   2619  HB2 SER   200      86.328 133.003  57.845  1.00  0.00           H  
ATOM   2620  HB3 SER   200      84.562 132.594  58.112  1.00  0.00           H  
ATOM   2621  OG  SER   200      85.603 133.145  59.758  1.00  0.00           O  
ATOM   2622  HG  SER   200      86.523 133.263  60.007  1.00  0.00           H  
ATOM   2623  C   SER   200      85.820 130.295  57.324  1.00  0.00           C  
ATOM   2624  O   SER   200      84.760 130.433  56.690  1.00  0.00           O  
ATOM   2625  N   GLY   201      86.785 129.460  56.901  1.00  0.00           N  
ATOM   2626  H   GLY   201      87.496 129.239  57.583  1.00  0.00           H  
ATOM   2627  CA  GLY   201      86.712 128.588  55.732  1.00  0.00           C  
ATOM   2628  HA2 GLY   201      86.156 129.014  54.897  1.00  0.00           H  
ATOM   2629  HA3 GLY   201      87.679 128.233  55.376  1.00  0.00           H  
ATOM   2630  C   GLY   201      85.862 127.297  56.039  1.00  0.00           C  
ATOM   2631  O   GLY   201      85.326 127.039  57.102  1.00  0.00           O  
ATOM   2632  N   GLY   202      85.830 126.391  55.028  1.00  0.00           N  
ATOM   2633  H   GLY   202      85.136 125.668  55.156  1.00  0.00           H  
ATOM   2634  CA  GLY   202      86.353 126.564  53.670  1.00  0.00           C  
ATOM   2635  HA2 GLY   202      87.339 127.028  53.647  1.00  0.00           H  
ATOM   2636  HA3 GLY   202      86.426 125.628  53.116  1.00  0.00           H  
ATOM   2637  C   GLY   202      85.504 127.556  52.833  1.00  0.00           C  
ATOM   2638  O   GLY   202      84.345 127.718  53.075  1.00  0.00           O  
ATOM   2639  N   GLY   203      86.066 128.048  51.748  1.00  0.00           N  
ATOM   2640  H   GLY   203      85.429 128.567  51.160  1.00  0.00           H  
ATOM   2641  CA  GLY   203      87.453 128.004  51.307  1.00  0.00           C  
ATOM   2642  HA2 GLY   203      87.913 127.021  51.408  1.00  0.00           H  
ATOM   2643  HA3 GLY   203      87.486 128.354  50.275  1.00  0.00           H  
ATOM   2644  C   GLY   203      88.252 129.043  52.199  1.00  0.00           C  
ATOM   2645  O   GLY   203      87.820 129.770  53.116  1.00  0.00           O  
ATOM   2646  N   GLY   204      89.492 129.068  51.846  1.00  0.00           N  
ATOM   2647  H   GLY   204      89.604 128.641  50.938  1.00  0.00           H  
ATOM   2648  CA  GLY   204      90.512 130.078  52.352  1.00  0.00           C  
ATOM   2649  HA2 GLY   204      91.138 130.321  51.494  1.00  0.00           H  
ATOM   2650  HA3 GLY   204      90.014 131.013  52.610  1.00  0.00           H  
ATOM   2651  C   GLY   204      91.280 129.609  53.617  1.00  0.00           C  
ATOM   2652  O   GLY   204      90.684 128.772  54.349  1.00  0.00           O  
ATOM   2653  N   SER   205      92.516 129.910  53.916  1.00  0.00           N  
ATOM   2654  H   SER   205      92.778 129.605  54.843  1.00  0.00           H  
ATOM   2655  CA  SER   205      93.579 130.583  53.027  1.00  0.00           C  
ATOM   2656  HA  SER   205      93.253 131.588  52.760  1.00  0.00           H  
ATOM   2657  CB  SER   205      94.877 130.628  53.902  1.00  0.00           C  
ATOM   2658  HB2 SER   205      94.608 131.136  54.828  1.00  0.00           H  
ATOM   2659  HB3 SER   205      95.171 129.591  54.063  1.00  0.00           H  
ATOM   2660  OG  SER   205      95.964 131.423  53.353  1.00  0.00           O  
ATOM   2661  HG  SER   205      95.659 132.272  53.026  1.00  0.00           H  
ATOM   2662  C   SER   205      93.834 129.743  51.752  1.00  0.00           C  
ATOM   2663  O   SER   205      93.150 128.718  51.498  1.00  0.00           O  
ATOM   2664  N   GLY   206      94.875 130.015  50.856  1.00  0.00           N  
ATOM   2665  H   GLY   206      95.426 130.805  51.157  1.00  0.00           H  
ATOM   2666  CA  GLY   206      95.228 129.220  49.757  1.00  0.00           C  
ATOM   2667  HA2 GLY   206      94.340 129.191  49.126  1.00  0.00           H  
ATOM   2668  HA3 GLY   206      95.995 129.699  49.149  1.00  0.00           H  
ATOM   2669  C   GLY   206      95.737 127.736  50.029  1.00  0.00           C  
ATOM   2670  O   GLY   206      95.770 127.275  51.185  1.00  0.00           O  
ATOM   2671  N   GLY   207      96.223 126.984  49.062  1.00  0.00           N  
ATOM   2672  H   GLY   207      96.596 126.103  49.385  1.00  0.00           H  
ATOM   2673  CA  GLY   207      96.535 127.404  47.711  1.00  0.00           C  
ATOM   2674  HA2 GLY   207      95.722 127.055  47.074  1.00  0.00           H  
ATOM   2675  HA3 GLY   207      96.547 128.494  47.698  1.00  0.00           H  
ATOM   2676  C   GLY   207      97.835 126.831  47.178  1.00  0.00           C  
ATOM   2677  O   GLY   207      98.813 127.326  47.631  1.00  0.00           O  
ATOM   2678  N   TYR   208      97.814 125.891  46.250  1.00  0.00           N  
ATOM   2679  H   TYR   208      96.879 125.592  46.013  1.00  0.00           H  
ATOM   2680  CA  TYR   208      99.057 125.462  45.442  1.00  0.00           C  
ATOM   2681  HA  TYR   208      99.757 125.127  46.207  1.00  0.00           H  
ATOM   2682  CB  TYR   208      98.547 124.304  44.574  1.00  0.00           C  
ATOM   2683  HB2 TYR   208      98.127 123.584  45.276  1.00  0.00           H  
ATOM   2684  HB3 TYR   208      97.698 124.728  44.038  1.00  0.00           H  
ATOM   2685  CG  TYR   208      99.541 123.630  43.667  1.00  0.00           C  
ATOM   2686  CD1 TYR   208     100.684 123.048  44.286  1.00  0.00           C  
ATOM   2687  HD1 TYR   208     100.896 123.227  45.329  1.00  0.00           H  
ATOM   2688  CE1 TYR   208     101.556 122.239  43.518  1.00  0.00           C  
ATOM   2689  HE1 TYR   208     102.486 121.896  43.947  1.00  0.00           H  
ATOM   2690  CZ  TYR   208     101.363 122.085  42.099  1.00  0.00           C  
ATOM   2691  OH  TYR   208     102.315 121.494  41.323  1.00  0.00           O  
ATOM   2692  HH  TYR   208     102.111 121.455  40.385  1.00  0.00           H  
ATOM   2693  CE2 TYR   208     100.145 122.563  41.539  1.00  0.00           C  
ATOM   2694  HE2 TYR   208      99.972 122.499  40.475  1.00  0.00           H  
ATOM   2695  CD2 TYR   208      99.289 123.363  42.292  1.00  0.00           C  
ATOM   2696  HD2 TYR   208      98.403 123.698  41.773  1.00  0.00           H  
ATOM   2697  C   TYR   208      99.542 126.680  44.664  1.00  0.00           C  
ATOM   2698  O   TYR   208      98.735 127.477  44.235  1.00  0.00           O  
ATOM   2699  N   GLY   209     100.861 126.600  44.320  1.00  0.00           N  
ATOM   2700  H   GLY   209     101.419 125.876  44.749  1.00  0.00           H  
ATOM   2701  CA  GLY   209     101.579 127.628  43.621  1.00  0.00           C  
ATOM   2702  HA2 GLY   209     101.368 128.581  44.106  1.00  0.00           H  
ATOM   2703  HA3 GLY   209     102.638 127.380  43.688  1.00  0.00           H  
ATOM   2704  C   GLY   209     101.310 127.733  42.112  1.00  0.00           C  
ATOM   2705  O   GLY   209     100.504 126.944  41.668  1.00  0.00           O  
ATOM   2706  N   GLN   210     101.792 128.677  41.291  1.00  0.00           N  
ATOM   2707  H   GLN   210     101.303 128.755  40.411  1.00  0.00           H  
ATOM   2708  CA  GLN   210     102.720 129.759  41.593  1.00  0.00           C  
ATOM   2709  HA  GLN   210     102.922 130.206  40.620  1.00  0.00           H  
ATOM   2710  CB  GLN   210     101.980 130.809  42.536  1.00  0.00           C  
ATOM   2711  HB2 GLN   210     102.064 130.469  43.568  1.00  0.00           H  
ATOM   2712  HB3 GLN   210     102.405 131.809  42.617  1.00  0.00           H  
ATOM   2713  CG  GLN   210     100.454 131.080  42.201  1.00  0.00           C  
ATOM   2714  HG2 GLN   210      99.968 130.122  42.014  1.00  0.00           H  
ATOM   2715  HG3 GLN   210     100.045 131.601  43.067  1.00  0.00           H  
ATOM   2716  CD  GLN   210     100.442 132.020  40.957  1.00  0.00           C  
ATOM   2717  OE1 GLN   210     101.011 131.760  39.919  1.00  0.00           O  
ATOM   2718  NE2 GLN   210      99.879 133.202  41.035  1.00  0.00           N  
ATOM   2719 HE21 GLN   210      99.954 133.859  40.271  1.00  0.00           H  
ATOM   2720 HE22 GLN   210      99.441 133.434  41.915  1.00  0.00           H  
ATOM   2721  C   GLN   210     104.125 129.201  42.105  1.00  0.00           C  
ATOM   2722  O   GLN   210     104.728 129.665  43.140  1.00  0.00           O  
ATOM   2723  N   GLN   211     104.629 128.157  41.470  1.00  0.00           N  
ATOM   2724  H   GLN   211     104.021 127.792  40.750  1.00  0.00           H  
ATOM   2725  CA  GLN   211     105.923 127.473  41.629  1.00  0.00           C  
ATOM   2726  HA  GLN   211     105.931 127.193  42.682  1.00  0.00           H  
ATOM   2727  CB  GLN   211     106.076 126.223  40.821  1.00  0.00           C  
ATOM   2728  HB2 GLN   211     105.911 126.484  39.776  1.00  0.00           H  
ATOM   2729  HB3 GLN   211     107.098 125.867  40.949  1.00  0.00           H  
ATOM   2730  CG  GLN   211     105.139 125.149  41.228  1.00  0.00           C  
ATOM   2731  HG2 GLN   211     105.357 124.249  40.654  1.00  0.00           H  
ATOM   2732  HG3 GLN   211     105.430 124.997  42.268  1.00  0.00           H  
ATOM   2733  CD  GLN   211     103.678 125.420  41.145  1.00  0.00           C  
ATOM   2734  OE1 GLN   211     103.076 125.852  40.132  1.00  0.00           O  
ATOM   2735  NE2 GLN   211     102.953 125.121  42.251  1.00  0.00           N  
ATOM   2736 HE21 GLN   211     103.347 124.885  43.151  1.00  0.00           H  
ATOM   2737 HE22 GLN   211     101.960 125.226  42.103  1.00  0.00           H  
ATOM   2738  C   GLN   211     107.116 128.431  41.423  1.00  0.00           C  
ATOM   2739  O   GLN   211     108.124 128.371  42.159  1.00  0.00           O  
ATOM   2740  N   ASP   212     107.048 129.322  40.458  1.00  0.00           N  
ATOM   2741  H   ASP   212     106.289 129.302  39.792  1.00  0.00           H  
ATOM   2742  CA  ASP   212     108.116 130.328  40.339  1.00  0.00           C  
ATOM   2743  HA  ASP   212     109.069 129.798  40.318  1.00  0.00           H  
ATOM   2744  CB  ASP   212     107.974 131.044  39.001  1.00  0.00           C  
ATOM   2745  HB2 ASP   212     106.935 131.348  38.871  1.00  0.00           H  
ATOM   2746  HB3 ASP   212     108.666 131.885  39.021  1.00  0.00           H  
ATOM   2747  CG  ASP   212     108.348 130.275  37.785  1.00  0.00           C  
ATOM   2748  OD1 ASP   212     107.866 130.748  36.738  1.00  0.00           O  
ATOM   2749  OD2 ASP   212     109.047 129.199  37.818  1.00  0.00           O  
ATOM   2750  C   ASP   212     108.127 131.346  41.499  1.00  0.00           C  
ATOM   2751  O   ASP   212     107.079 131.895  41.841  1.00  0.00           O  
ATOM   2752  N   ARG   213     109.276 131.493  42.199  1.00  0.00           N  
ATOM   2753  H   ARG   213     110.062 130.908  41.955  1.00  0.00           H  
ATOM   2754  CA  ARG   213     109.509 132.393  43.378  1.00  0.00           C  
ATOM   2755  HA  ARG   213     108.695 133.118  43.355  1.00  0.00           H  
ATOM   2756  CB  ARG   213     109.248 131.488  44.575  1.00  0.00           C  
ATOM   2757  HB2 ARG   213     108.271 131.025  44.439  1.00  0.00           H  
ATOM   2758  HB3 ARG   213     109.855 130.584  44.524  1.00  0.00           H  
ATOM   2759  CG  ARG   213     109.413 132.212  45.926  1.00  0.00           C  
ATOM   2760  HG2 ARG   213     110.373 132.724  45.872  1.00  0.00           H  
ATOM   2761  HG3 ARG   213     108.610 132.949  45.955  1.00  0.00           H  
ATOM   2762  CD  ARG   213     109.390 131.338  47.153  1.00  0.00           C  
ATOM   2763  HD2 ARG   213     110.404 130.948  47.246  1.00  0.00           H  
ATOM   2764  HD3 ARG   213     109.169 131.881  48.071  1.00  0.00           H  
ATOM   2765  NE  ARG   213     108.396 130.204  47.118  1.00  0.00           N  
ATOM   2766  HE  ARG   213     108.520 129.405  46.512  1.00  0.00           H  
ATOM   2767  CZ  ARG   213     107.244 130.165  47.790  1.00  0.00           C  
ATOM   2768  NH1 ARG   213     106.749 131.086  48.520  1.00  0.00           N  
ATOM   2769 HH11 ARG   213     105.872 130.920  48.993  1.00  0.00           H  
ATOM   2770 HH12 ARG   213     107.245 131.858  48.941  1.00  0.00           H  
ATOM   2771  NH2 ARG   213     106.478 129.121  47.633  1.00  0.00           N  
ATOM   2772 HH21 ARG   213     105.534 129.237  47.972  1.00  0.00           H  
ATOM   2773 HH22 ARG   213     106.788 128.490  46.908  1.00  0.00           H  
ATOM   2774  C   ARG   213     110.929 132.972  43.281  1.00  0.00           C  
ATOM   2775  O   ARG   213     111.867 132.285  43.647  1.00  0.00           O  
ATOM   2776  N   GLY   214     111.161 134.171  42.778  1.00  0.00           N  
ATOM   2777  H   GLY   214     112.152 134.319  42.652  1.00  0.00           H  
ATOM   2778  CA  GLY   214     110.295 135.295  42.426  1.00  0.00           C  
ATOM   2779  HA2 GLY   214     110.835 135.829  41.643  1.00  0.00           H  
ATOM   2780  HA3 GLY   214     109.366 134.869  42.046  1.00  0.00           H  
ATOM   2781  C   GLY   214     109.887 136.061  43.635  1.00  0.00           C  
ATOM   2782  O   GLY   214     108.950 135.787  44.384  1.00  0.00           O  
ATOM   2783  OXT GLY   214     110.538 137.120  43.766  1.00  0.00           O  
TER    2784      GLY   214 
END   
