# Supplementary material for: Visualization of oligomerization, clustering, and density transition of intrinsically disordered proteins
Source: Natl Sci Rev. 2026 Feb 14;13(7):nwag107. doi: 10.1093/nsr/nwag107 (PMC13114874; doi:10.1093/nsr/nwag107)
Supplement: nwag107_Supplemental_Files [file nwag107_supplemental_files.zip › SI-MD-Structures/MD-Sturctures/frame131.pdb]

CRYST1  135.103  149.267  136.867  90.00  90.00  90.00               1
ATOM      1  N   MET     1      26.026  66.813  84.342  1.00  0.00           N  
ATOM      2  H1  MET     1      25.544  66.417  85.136  1.00  0.00           H  
ATOM      3  H2  MET     1      25.351  67.220  83.710  1.00  0.00           H  
ATOM      4  H3  MET     1      26.445  66.152  83.704  1.00  0.00           H  
ATOM      5  CA  MET     1      27.063  67.748  84.805  1.00  0.00           C  
ATOM      6  HA  MET     1      26.561  68.666  85.111  1.00  0.00           H  
ATOM      7  CB  MET     1      27.955  67.254  85.925  1.00  0.00           C  
ATOM      8  HB2 MET     1      28.458  66.312  85.707  1.00  0.00           H  
ATOM      9  HB3 MET     1      28.746  67.988  86.085  1.00  0.00           H  
ATOM     10  CG  MET     1      27.237  67.188  87.226  1.00  0.00           C  
ATOM     11  HG2 MET     1      26.873  68.208  87.356  1.00  0.00           H  
ATOM     12  HG3 MET     1      26.393  66.513  87.086  1.00  0.00           H  
ATOM     13  SD  MET     1      28.039  66.634  88.727  1.00  0.00           S  
ATOM     14  CE  MET     1      28.465  64.938  88.306  1.00  0.00           C  
ATOM     15  HE1 MET     1      28.514  64.366  89.233  1.00  0.00           H  
ATOM     16  HE2 MET     1      27.660  64.507  87.711  1.00  0.00           H  
ATOM     17  HE3 MET     1      29.361  64.820  87.696  1.00  0.00           H  
ATOM     18  C   MET     1      27.953  68.044  83.637  1.00  0.00           C  
ATOM     19  O   MET     1      28.368  67.110  82.952  1.00  0.00           O  
ATOM     20  N   ALA     2      28.191  69.301  83.307  1.00  0.00           N  
ATOM     21  H   ALA     2      28.454  69.315  82.331  1.00  0.00           H  
ATOM     22  CA  ALA     2      27.708  70.562  83.781  1.00  0.00           C  
ATOM     23  HA  ALA     2      28.390  71.317  83.390  1.00  0.00           H  
ATOM     24  CB  ALA     2      26.331  70.789  83.175  1.00  0.00           C  
ATOM     25  HB1 ALA     2      26.330  71.116  82.135  1.00  0.00           H  
ATOM     26  HB2 ALA     2      25.583  70.030  83.403  1.00  0.00           H  
ATOM     27  HB3 ALA     2      25.921  71.645  83.713  1.00  0.00           H  
ATOM     28  C   ALA     2      27.867  70.741  85.307  1.00  0.00           C  
ATOM     29  O   ALA     2      26.820  70.654  85.987  1.00  0.00           O  
ATOM     30  N   SER     3      29.112  70.800  85.918  1.00  0.00           N  
ATOM     31  H   SER     3      29.047  70.989  86.908  1.00  0.00           H  
ATOM     32  CA  SER     3      30.439  70.827  85.315  1.00  0.00           C  
ATOM     33  HA  SER     3      30.357  70.717  84.233  1.00  0.00           H  
ATOM     34  CB  SER     3      31.135  72.160  85.544  1.00  0.00           C  
ATOM     35  HB2 SER     3      31.339  72.319  86.603  1.00  0.00           H  
ATOM     36  HB3 SER     3      32.076  72.052  85.006  1.00  0.00           H  
ATOM     37  OG  SER     3      30.422  73.279  84.986  1.00  0.00           O  
ATOM     38  HG  SER     3      31.096  73.917  84.739  1.00  0.00           H  
ATOM     39  C   SER     3      31.272  69.633  85.822  1.00  0.00           C  
ATOM     40  O   SER     3      30.946  69.073  86.881  1.00  0.00           O  
ATOM     41  N   ASN     4      32.316  69.294  85.050  1.00  0.00           N  
ATOM     42  H   ASN     4      32.617  69.889  84.292  1.00  0.00           H  
ATOM     43  CA  ASN     4      33.362  68.243  85.350  1.00  0.00           C  
ATOM     44  HA  ASN     4      34.081  68.767  85.980  1.00  0.00           H  
ATOM     45  CB  ASN     4      32.896  67.056  86.306  1.00  0.00           C  
ATOM     46  HB2 ASN     4      33.783  66.465  86.535  1.00  0.00           H  
ATOM     47  HB3 ASN     4      32.554  67.380  87.289  1.00  0.00           H  
ATOM     48  CG  ASN     4      31.773  66.092  85.800  1.00  0.00           C  
ATOM     49  OD1 ASN     4      30.985  66.297  84.812  1.00  0.00           O  
ATOM     50  ND2 ASN     4      31.667  64.991  86.474  1.00  0.00           N  
ATOM     51 HD21 ASN     4      30.828  64.447  86.335  1.00  0.00           H  
ATOM     52 HD22 ASN     4      32.243  64.784  87.278  1.00  0.00           H  
ATOM     53  C   ASN     4      34.039  67.720  84.015  1.00  0.00           C  
ATOM     54  O   ASN     4      33.641  66.693  83.491  1.00  0.00           O  
ATOM     55  N   ASP     5      34.980  68.348  83.381  1.00  0.00           N  
ATOM     56  H   ASP     5      35.183  67.936  82.482  1.00  0.00           H  
ATOM     57  CA  ASP     5      35.746  69.514  83.791  1.00  0.00           C  
ATOM     58  HA  ASP     5      36.339  69.217  84.656  1.00  0.00           H  
ATOM     59  CB  ASP     5      36.635  70.018  82.608  1.00  0.00           C  
ATOM     60  HB2 ASP     5      35.972  70.289  81.787  1.00  0.00           H  
ATOM     61  HB3 ASP     5      37.144  70.968  82.767  1.00  0.00           H  
ATOM     62  CG  ASP     5      37.626  69.005  82.139  1.00  0.00           C  
ATOM     63  OD1 ASP     5      37.297  67.862  81.767  1.00  0.00           O  
ATOM     64  OD2 ASP     5      38.815  69.336  82.269  1.00  0.00           O  
ATOM     65  C   ASP     5      34.955  70.742  84.268  1.00  0.00           C  
ATOM     66  O   ASP     5      34.015  71.181  83.647  1.00  0.00           O  
ATOM     67  N   TYR     6      35.448  71.419  85.254  1.00  0.00           N  
ATOM     68  H   TYR     6      36.223  71.009  85.755  1.00  0.00           H  
ATOM     69  CA  TYR     6      35.228  72.817  85.515  1.00  0.00           C  
ATOM     70  HA  TYR     6      34.174  73.058  85.372  1.00  0.00           H  
ATOM     71  CB  TYR     6      35.410  73.080  87.005  1.00  0.00           C  
ATOM     72  HB2 TYR     6      36.338  72.637  87.367  1.00  0.00           H  
ATOM     73  HB3 TYR     6      35.474  74.162  87.118  1.00  0.00           H  
ATOM     74  CG  TYR     6      34.313  72.527  87.890  1.00  0.00           C  
ATOM     75  CD1 TYR     6      34.402  71.230  88.405  1.00  0.00           C  
ATOM     76  HD1 TYR     6      35.238  70.653  88.039  1.00  0.00           H  
ATOM     77  CE1 TYR     6      33.440  70.713  89.251  1.00  0.00           C  
ATOM     78  HE1 TYR     6      33.575  69.718  89.651  1.00  0.00           H  
ATOM     79  CZ  TYR     6      32.412  71.619  89.744  1.00  0.00           C  
ATOM     80  OH  TYR     6      31.563  71.155  90.718  1.00  0.00           O  
ATOM     81  HH  TYR     6      31.379  70.237  90.509  1.00  0.00           H  
ATOM     82  CE2 TYR     6      32.365  72.955  89.296  1.00  0.00           C  
ATOM     83  HE2 TYR     6      31.530  73.590  89.555  1.00  0.00           H  
ATOM     84  CD2 TYR     6      33.313  73.391  88.376  1.00  0.00           C  
ATOM     85  HD2 TYR     6      33.367  74.447  88.160  1.00  0.00           H  
ATOM     86  C   TYR     6      35.985  73.749  84.626  1.00  0.00           C  
ATOM     87  O   TYR     6      37.115  73.478  84.221  1.00  0.00           O  
ATOM     88  N   THR     7      35.372  74.823  84.149  1.00  0.00           N  
ATOM     89  H   THR     7      34.469  75.104  84.503  1.00  0.00           H  
ATOM     90  CA  THR     7      36.052  75.958  83.469  1.00  0.00           C  
ATOM     91  HA  THR     7      36.424  75.555  82.527  1.00  0.00           H  
ATOM     92  CB  THR     7      35.123  77.133  83.077  1.00  0.00           C  
ATOM     93  HB  THR     7      34.159  76.655  82.908  1.00  0.00           H  
ATOM     94  CG2 THR     7      35.093  78.296  84.026  1.00  0.00           C  
ATOM     95 HG21 THR     7      34.161  78.862  84.011  1.00  0.00           H  
ATOM     96 HG22 THR     7      35.206  77.867  85.022  1.00  0.00           H  
ATOM     97 HG23 THR     7      35.968  78.937  83.917  1.00  0.00           H  
ATOM     98  OG1 THR     7      35.617  77.743  81.872  1.00  0.00           O  
ATOM     99  HG1 THR     7      34.764  78.113  81.633  1.00  0.00           H  
ATOM    100  C   THR     7      37.273  76.478  84.208  1.00  0.00           C  
ATOM    101  O   THR     7      37.479  76.201  85.423  1.00  0.00           O  
ATOM    102  N   GLN     8      38.046  77.344  83.540  1.00  0.00           N  
ATOM    103  H   GLN     8      37.760  77.764  82.667  1.00  0.00           H  
ATOM    104  CA  GLN     8      39.203  77.946  84.216  1.00  0.00           C  
ATOM    105  HA  GLN     8      39.770  77.134  84.671  1.00  0.00           H  
ATOM    106  CB  GLN     8      40.105  78.598  83.136  1.00  0.00           C  
ATOM    107  HB2 GLN     8      39.579  79.341  82.536  1.00  0.00           H  
ATOM    108  HB3 GLN     8      40.945  79.088  83.628  1.00  0.00           H  
ATOM    109  CG  GLN     8      40.763  77.507  82.249  1.00  0.00           C  
ATOM    110  HG2 GLN     8      41.806  77.810  82.155  1.00  0.00           H  
ATOM    111  HG3 GLN     8      40.885  76.558  82.771  1.00  0.00           H  
ATOM    112  CD  GLN     8      40.104  77.325  80.906  1.00  0.00           C  
ATOM    113  OE1 GLN     8      38.922  77.127  80.759  1.00  0.00           O  
ATOM    114  NE2 GLN     8      40.883  77.178  79.817  1.00  0.00           N  
ATOM    115 HE21 GLN     8      41.885  77.055  79.859  1.00  0.00           H  
ATOM    116 HE22 GLN     8      40.459  77.102  78.903  1.00  0.00           H  
ATOM    117  C   GLN     8      38.789  78.868  85.374  1.00  0.00           C  
ATOM    118  O   GLN     8      37.763  79.446  85.346  1.00  0.00           O  
ATOM    119  N   GLN     9      39.521  79.089  86.470  1.00  0.00           N  
ATOM    120  H   GLN     9      39.031  79.785  87.013  1.00  0.00           H  
ATOM    121  CA  GLN     9      40.561  78.365  87.242  1.00  0.00           C  
ATOM    122  HA  GLN     9      40.646  78.834  88.222  1.00  0.00           H  
ATOM    123  CB  GLN     9      40.030  76.930  87.482  1.00  0.00           C  
ATOM    124  HB2 GLN     9      39.092  76.983  88.035  1.00  0.00           H  
ATOM    125  HB3 GLN     9      40.056  76.326  86.574  1.00  0.00           H  
ATOM    126  CG  GLN     9      41.104  76.139  88.292  1.00  0.00           C  
ATOM    127  HG2 GLN     9      40.666  75.146  88.387  1.00  0.00           H  
ATOM    128  HG3 GLN     9      42.044  75.972  87.766  1.00  0.00           H  
ATOM    129  CD  GLN     9      41.392  76.759  89.735  1.00  0.00           C  
ATOM    130  OE1 GLN     9      40.841  77.709  90.235  1.00  0.00           O  
ATOM    131  NE2 GLN     9      42.365  76.243  90.419  1.00  0.00           N  
ATOM    132 HE21 GLN     9      43.074  75.600  90.096  1.00  0.00           H  
ATOM    133 HE22 GLN     9      42.431  76.656  91.339  1.00  0.00           H  
ATOM    134  C   GLN     9      41.949  78.338  86.606  1.00  0.00           C  
ATOM    135  O   GLN     9      42.144  77.536  85.640  1.00  0.00           O  
ATOM    136  N   ALA    10      42.962  79.079  87.087  1.00  0.00           N  
ATOM    137  H   ALA    10      43.844  78.911  86.623  1.00  0.00           H  
ATOM    138  CA  ALA    10      42.874  80.278  87.882  1.00  0.00           C  
ATOM    139  HA  ALA    10      41.825  80.308  88.175  1.00  0.00           H  
ATOM    140  CB  ALA    10      43.751  80.261  89.109  1.00  0.00           C  
ATOM    141  HB1 ALA    10      43.937  81.286  89.429  1.00  0.00           H  
ATOM    142  HB2 ALA    10      43.204  79.716  89.879  1.00  0.00           H  
ATOM    143  HB3 ALA    10      44.755  79.844  89.036  1.00  0.00           H  
ATOM    144  C   ALA    10      43.132  81.445  86.892  1.00  0.00           C  
ATOM    145  O   ALA    10      44.111  81.514  86.174  1.00  0.00           O  
ATOM    146  N   THR    11      42.167  82.390  86.806  1.00  0.00           N  
ATOM    147  H   THR    11      41.306  82.296  87.326  1.00  0.00           H  
ATOM    148  CA  THR    11      42.298  83.571  85.898  1.00  0.00           C  
ATOM    149  HA  THR    11      43.317  83.624  85.515  1.00  0.00           H  
ATOM    150  CB  THR    11      41.448  83.285  84.672  1.00  0.00           C  
ATOM    151  HB  THR    11      40.419  83.608  84.828  1.00  0.00           H  
ATOM    152  CG2 THR    11      42.102  84.179  83.587  1.00  0.00           C  
ATOM    153 HG21 THR    11      41.579  84.155  82.631  1.00  0.00           H  
ATOM    154 HG22 THR    11      42.306  85.217  83.849  1.00  0.00           H  
ATOM    155 HG23 THR    11      43.090  83.784  83.349  1.00  0.00           H  
ATOM    156  OG1 THR    11      41.564  81.990  84.122  1.00  0.00           O  
ATOM    157  HG1 THR    11      41.054  82.093  83.315  1.00  0.00           H  
ATOM    158  C   THR    11      41.798  84.875  86.645  1.00  0.00           C  
ATOM    159  O   THR    11      40.586  85.002  87.086  1.00  0.00           O  
ATOM    160  N   GLN    12      42.611  85.921  86.846  1.00  0.00           N  
ATOM    161  H   GLN    12      42.268  86.797  87.213  1.00  0.00           H  
ATOM    162  CA  GLN    12      44.091  85.871  86.650  1.00  0.00           C  
ATOM    163  HA  GLN    12      44.355  85.750  85.599  1.00  0.00           H  
ATOM    164  CB  GLN    12      44.601  87.294  87.056  1.00  0.00           C  
ATOM    165  HB2 GLN    12      44.267  87.572  88.056  1.00  0.00           H  
ATOM    166  HB3 GLN    12      45.688  87.314  87.135  1.00  0.00           H  
ATOM    167  CG  GLN    12      44.091  88.402  86.095  1.00  0.00           C  
ATOM    168  HG2 GLN    12      43.028  88.622  86.200  1.00  0.00           H  
ATOM    169  HG3 GLN    12      44.658  89.289  86.376  1.00  0.00           H  
ATOM    170  CD  GLN    12      44.436  88.096  84.634  1.00  0.00           C  
ATOM    171  OE1 GLN    12      45.615  88.168  84.186  1.00  0.00           O  
ATOM    172  NE2 GLN    12      43.423  87.649  83.823  1.00  0.00           N  
ATOM    173 HE21 GLN    12      43.647  87.232  82.931  1.00  0.00           H  
ATOM    174 HE22 GLN    12      42.551  87.472  84.300  1.00  0.00           H  
ATOM    175  C   GLN    12      44.768  84.852  87.525  1.00  0.00           C  
ATOM    176  O   GLN    12      44.196  84.420  88.533  1.00  0.00           O  
ATOM    177  N   SER    13      45.973  84.438  87.077  1.00  0.00           N  
ATOM    178  H   SER    13      46.419  84.841  86.265  1.00  0.00           H  
ATOM    179  CA  SER    13      46.842  83.464  87.766  1.00  0.00           C  
ATOM    180  HA  SER    13      46.412  82.486  87.554  1.00  0.00           H  
ATOM    181  CB  SER    13      48.241  83.467  87.239  1.00  0.00           C  
ATOM    182  HB2 SER    13      48.123  83.495  86.156  1.00  0.00           H  
ATOM    183  HB3 SER    13      48.760  84.354  87.601  1.00  0.00           H  
ATOM    184  OG  SER    13      49.015  82.326  87.461  1.00  0.00           O  
ATOM    185  HG  SER    13      49.637  82.559  88.154  1.00  0.00           H  
ATOM    186  C   SER    13      46.830  83.527  89.339  1.00  0.00           C  
ATOM    187  O   SER    13      46.834  84.600  89.922  1.00  0.00           O  
ATOM    188  N   TYR    14      47.026  82.398  90.055  1.00  0.00           N  
ATOM    189  H   TYR    14      47.005  81.469  89.660  1.00  0.00           H  
ATOM    190  CA  TYR    14      47.061  82.388  91.545  1.00  0.00           C  
ATOM    191  HA  TYR    14      47.435  83.365  91.854  1.00  0.00           H  
ATOM    192  CB  TYR    14      45.701  82.232  92.121  1.00  0.00           C  
ATOM    193  HB2 TYR    14      45.125  82.943  91.529  1.00  0.00           H  
ATOM    194  HB3 TYR    14      45.308  81.253  91.849  1.00  0.00           H  
ATOM    195  CG  TYR    14      45.519  82.449  93.626  1.00  0.00           C  
ATOM    196  CD1 TYR    14      45.204  83.766  94.053  1.00  0.00           C  
ATOM    197  HD1 TYR    14      45.106  84.529  93.294  1.00  0.00           H  
ATOM    198  CE1 TYR    14      44.930  84.028  95.345  1.00  0.00           C  
ATOM    199  HE1 TYR    14      44.643  85.004  95.709  1.00  0.00           H  
ATOM    200  CZ  TYR    14      44.964  82.983  96.298  1.00  0.00           C  
ATOM    201  OH  TYR    14      44.748  83.311  97.608  1.00  0.00           O  
ATOM    202  HH  TYR    14      44.822  84.252  97.783  1.00  0.00           H  
ATOM    203  CE2 TYR    14      45.155  81.642  95.930  1.00  0.00           C  
ATOM    204  HE2 TYR    14      45.155  80.923  96.736  1.00  0.00           H  
ATOM    205  CD2 TYR    14      45.487  81.380  94.602  1.00  0.00           C  
ATOM    206  HD2 TYR    14      45.672  80.345  94.357  1.00  0.00           H  
ATOM    207  C   TYR    14      47.947  81.306  92.210  1.00  0.00           C  
ATOM    208  O   TYR    14      48.024  80.172  91.652  1.00  0.00           O  
ATOM    209  N   GLY    15      48.766  81.525  93.269  1.00  0.00           N  
ATOM    210  H   GLY    15      49.363  80.785  93.610  1.00  0.00           H  
ATOM    211  CA  GLY    15      48.835  82.824  94.029  1.00  0.00           C  
ATOM    212  HA2 GLY    15      47.851  83.292  94.053  1.00  0.00           H  
ATOM    213  HA3 GLY    15      49.087  82.712  95.084  1.00  0.00           H  
ATOM    214  C   GLY    15      49.755  83.841  93.274  1.00  0.00           C  
ATOM    215  O   GLY    15      49.850  83.787  92.086  1.00  0.00           O  
ATOM    216  N   ALA    16      50.464  84.719  93.972  1.00  0.00           N  
ATOM    217  H   ALA    16      50.351  84.695  94.975  1.00  0.00           H  
ATOM    218  CA  ALA    16      51.501  85.559  93.310  1.00  0.00           C  
ATOM    219  HA  ALA    16      51.066  86.195  92.539  1.00  0.00           H  
ATOM    220  CB  ALA    16      52.170  86.479  94.343  1.00  0.00           C  
ATOM    221  HB1 ALA    16      52.990  87.042  93.897  1.00  0.00           H  
ATOM    222  HB2 ALA    16      51.381  87.126  94.728  1.00  0.00           H  
ATOM    223  HB3 ALA    16      52.539  85.973  95.235  1.00  0.00           H  
ATOM    224  C   ALA    16      52.662  84.703  92.679  1.00  0.00           C  
ATOM    225  O   ALA    16      53.158  83.796  93.390  1.00  0.00           O  
ATOM    226  N   TYR    17      53.015  85.014  91.409  1.00  0.00           N  
ATOM    227  H   TYR    17      52.521  85.749  90.924  1.00  0.00           H  
ATOM    228  CA  TYR    17      53.984  84.131  90.676  1.00  0.00           C  
ATOM    229  HA  TYR    17      53.563  83.125  90.672  1.00  0.00           H  
ATOM    230  CB  TYR    17      54.145  84.605  89.180  1.00  0.00           C  
ATOM    231  HB2 TYR    17      53.241  84.980  88.699  1.00  0.00           H  
ATOM    232  HB3 TYR    17      54.850  85.435  89.145  1.00  0.00           H  
ATOM    233  CG  TYR    17      54.681  83.534  88.273  1.00  0.00           C  
ATOM    234  CD1 TYR    17      56.084  83.301  88.101  1.00  0.00           C  
ATOM    235  HD1 TYR    17      56.796  84.001  88.514  1.00  0.00           H  
ATOM    236  CE1 TYR    17      56.491  82.307  87.193  1.00  0.00           C  
ATOM    237  HE1 TYR    17      57.513  82.107  86.907  1.00  0.00           H  
ATOM    238  CZ  TYR    17      55.593  81.268  86.835  1.00  0.00           C  
ATOM    239  OH  TYR    17      56.030  80.317  85.983  1.00  0.00           O  
ATOM    240  HH  TYR    17      55.354  79.677  85.749  1.00  0.00           H  
ATOM    241  CE2 TYR    17      54.215  81.459  87.092  1.00  0.00           C  
ATOM    242  HE2 TYR    17      53.547  80.785  86.575  1.00  0.00           H  
ATOM    243  CD2 TYR    17      53.732  82.589  87.762  1.00  0.00           C  
ATOM    244  HD2 TYR    17      52.692  82.843  87.905  1.00  0.00           H  
ATOM    245  C   TYR    17      55.406  83.979  91.345  1.00  0.00           C  
ATOM    246  O   TYR    17      55.863  84.995  91.894  1.00  0.00           O  
ATOM    247  N   PRO    18      56.058  82.834  91.475  1.00  0.00           N  
ATOM    248  CD  PRO    18      55.697  81.539  90.936  1.00  0.00           C  
ATOM    249  HD2 PRO    18      55.077  81.538  90.039  1.00  0.00           H  
ATOM    250  HD3 PRO    18      55.047  81.092  91.689  1.00  0.00           H  
ATOM    251  CG  PRO    18      56.926  80.723  90.808  1.00  0.00           C  
ATOM    252  HG2 PRO    18      57.399  80.905  89.843  1.00  0.00           H  
ATOM    253  HG3 PRO    18      56.770  79.656  90.968  1.00  0.00           H  
ATOM    254  CB  PRO    18      57.775  81.177  92.014  1.00  0.00           C  
ATOM    255  HB2 PRO    18      58.831  80.980  91.832  1.00  0.00           H  
ATOM    256  HB3 PRO    18      57.406  80.612  92.870  1.00  0.00           H  
ATOM    257  CA  PRO    18      57.366  82.681  92.107  1.00  0.00           C  
ATOM    258  HA  PRO    18      57.147  83.075  93.100  1.00  0.00           H  
ATOM    259  C   PRO    18      58.398  83.532  91.453  1.00  0.00           C  
ATOM    260  O   PRO    18      58.634  83.382  90.220  1.00  0.00           O  
ATOM    261  N   THR    19      59.087  84.293  92.204  1.00  0.00           N  
ATOM    262  H   THR    19      58.600  84.657  93.010  1.00  0.00           H  
ATOM    263  CA  THR    19      60.147  85.290  91.820  1.00  0.00           C  
ATOM    264  HA  THR    19      60.320  85.246  90.745  1.00  0.00           H  
ATOM    265  CB  THR    19      59.557  86.724  91.933  1.00  0.00           C  
ATOM    266  HB  THR    19      60.336  87.480  91.837  1.00  0.00           H  
ATOM    267  CG2 THR    19      58.543  86.995  90.774  1.00  0.00           C  
ATOM    268 HG21 THR    19      59.056  86.864  89.821  1.00  0.00           H  
ATOM    269 HG22 THR    19      57.768  86.268  91.018  1.00  0.00           H  
ATOM    270 HG23 THR    19      58.228  88.034  90.863  1.00  0.00           H  
ATOM    271  OG1 THR    19      58.913  86.883  93.178  1.00  0.00           O  
ATOM    272  HG1 THR    19      59.589  86.729  93.843  1.00  0.00           H  
ATOM    273  C   THR    19      61.461  85.102  92.561  1.00  0.00           C  
ATOM    274  O   THR    19      61.547  84.592  93.665  1.00  0.00           O  
ATOM    275  N   GLN    20      62.516  85.577  91.886  1.00  0.00           N  
ATOM    276  H   GLN    20      62.275  85.882  90.954  1.00  0.00           H  
ATOM    277  CA  GLN    20      63.904  85.515  92.408  1.00  0.00           C  
ATOM    278  HA  GLN    20      63.993  84.464  92.682  1.00  0.00           H  
ATOM    279  CB  GLN    20      64.807  85.906  91.273  1.00  0.00           C  
ATOM    280  HB2 GLN    20      65.850  85.718  91.528  1.00  0.00           H  
ATOM    281  HB3 GLN    20      64.492  85.571  90.285  1.00  0.00           H  
ATOM    282  CG  GLN    20      64.843  87.401  91.064  1.00  0.00           C  
ATOM    283  HG2 GLN    20      63.843  87.833  91.036  1.00  0.00           H  
ATOM    284  HG3 GLN    20      65.434  87.751  91.910  1.00  0.00           H  
ATOM    285  CD  GLN    20      65.593  87.731  89.775  1.00  0.00           C  
ATOM    286  OE1 GLN    20      64.970  88.013  88.718  1.00  0.00           O  
ATOM    287  NE2 GLN    20      66.900  87.777  89.670  1.00  0.00           N  
ATOM    288 HE21 GLN    20      67.434  87.507  90.484  1.00  0.00           H  
ATOM    289 HE22 GLN    20      67.268  88.157  88.809  1.00  0.00           H  
ATOM    290  C   GLN    20      64.184  86.392  93.678  1.00  0.00           C  
ATOM    291  O   GLN    20      63.519  87.418  93.846  1.00  0.00           O  
ATOM    292  N   PRO    21      65.074  85.855  94.558  1.00  0.00           N  
ATOM    293  CD  PRO    21      65.703  84.573  94.470  1.00  0.00           C  
ATOM    294  HD2 PRO    21      66.382  84.545  93.618  1.00  0.00           H  
ATOM    295  HD3 PRO    21      64.953  83.804  94.289  1.00  0.00           H  
ATOM    296  CG  PRO    21      66.373  84.306  95.831  1.00  0.00           C  
ATOM    297  HG2 PRO    21      67.460  84.368  95.776  1.00  0.00           H  
ATOM    298  HG3 PRO    21      66.127  83.313  96.207  1.00  0.00           H  
ATOM    299  CB  PRO    21      65.698  85.336  96.741  1.00  0.00           C  
ATOM    300  HB2 PRO    21      66.283  85.626  97.613  1.00  0.00           H  
ATOM    301  HB3 PRO    21      64.724  84.943  97.032  1.00  0.00           H  
ATOM    302  CA  PRO    21      65.429  86.529  95.784  1.00  0.00           C  
ATOM    303  HA  PRO    21      64.580  87.134  96.099  1.00  0.00           H  
ATOM    304  C   PRO    21      66.630  87.472  95.536  1.00  0.00           C  
ATOM    305  O   PRO    21      67.295  87.492  94.537  1.00  0.00           O  
ATOM    306  N   GLY    22      66.864  88.429  96.472  1.00  0.00           N  
ATOM    307  H   GLY    22      66.153  88.551  97.179  1.00  0.00           H  
ATOM    308  CA  GLY    22      68.052  89.312  96.574  1.00  0.00           C  
ATOM    309  HA2 GLY    22      68.459  89.368  95.564  1.00  0.00           H  
ATOM    310  HA3 GLY    22      67.710  90.287  96.924  1.00  0.00           H  
ATOM    311  C   GLY    22      69.197  88.739  97.361  1.00  0.00           C  
ATOM    312  O   GLY    22      69.091  87.592  97.842  1.00  0.00           O  
ATOM    313  N   GLN    23      70.207  89.535  97.572  1.00  0.00           N  
ATOM    314  H   GLN    23      70.194  90.438  97.120  1.00  0.00           H  
ATOM    315  CA  GLN    23      71.395  89.218  98.268  1.00  0.00           C  
ATOM    316  HA  GLN    23      71.170  88.735  99.218  1.00  0.00           H  
ATOM    317  CB  GLN    23      72.286  88.310  97.413  1.00  0.00           C  
ATOM    318  HB2 GLN    23      71.763  87.403  97.108  1.00  0.00           H  
ATOM    319  HB3 GLN    23      72.584  88.850  96.514  1.00  0.00           H  
ATOM    320  CG  GLN    23      73.654  87.893  98.010  1.00  0.00           C  
ATOM    321  HG2 GLN    23      74.035  87.091  97.378  1.00  0.00           H  
ATOM    322  HG3 GLN    23      74.325  88.741  97.874  1.00  0.00           H  
ATOM    323  CD  GLN    23      73.537  87.358  99.448  1.00  0.00           C  
ATOM    324  OE1 GLN    23      72.478  87.054  99.949  1.00  0.00           O  
ATOM    325  NE2 GLN    23      74.619  87.164 100.083  1.00  0.00           N  
ATOM    326 HE21 GLN    23      75.509  87.250  99.612  1.00  0.00           H  
ATOM    327 HE22 GLN    23      74.556  86.821 101.031  1.00  0.00           H  
ATOM    328  C   GLN    23      72.117  90.507  98.667  1.00  0.00           C  
ATOM    329  O   GLN    23      72.823  91.164  97.880  1.00  0.00           O  
ATOM    330  N   GLY    24      72.041  90.871  99.915  1.00  0.00           N  
ATOM    331  H   GLY    24      71.461  90.338 100.547  1.00  0.00           H  
ATOM    332  CA  GLY    24      72.642  92.116 100.439  1.00  0.00           C  
ATOM    333  HA2 GLY    24      72.048  92.960 100.088  1.00  0.00           H  
ATOM    334  HA3 GLY    24      72.402  92.058 101.500  1.00  0.00           H  
ATOM    335  C   GLY    24      74.169  92.231 100.242  1.00  0.00           C  
ATOM    336  O   GLY    24      74.860  91.235 100.441  1.00  0.00           O  
ATOM    337  N   TYR    25      74.721  93.332  99.959  1.00  0.00           N  
ATOM    338  H   TYR    25      74.149  94.163 100.015  1.00  0.00           H  
ATOM    339  CA  TYR    25      76.097  93.564  99.499  1.00  0.00           C  
ATOM    340  HA  TYR    25      76.819  93.100 100.171  1.00  0.00           H  
ATOM    341  CB  TYR    25      76.285  93.002  98.034  1.00  0.00           C  
ATOM    342  HB2 TYR    25      76.012  91.949  98.103  1.00  0.00           H  
ATOM    343  HB3 TYR    25      75.603  93.552  97.386  1.00  0.00           H  
ATOM    344  CG  TYR    25      77.712  93.104  97.530  1.00  0.00           C  
ATOM    345  CD1 TYR    25      78.677  92.297  98.166  1.00  0.00           C  
ATOM    346  HD1 TYR    25      78.382  91.616  98.951  1.00  0.00           H  
ATOM    347  CE1 TYR    25      79.928  92.129  97.624  1.00  0.00           C  
ATOM    348  HE1 TYR    25      80.607  91.365  97.974  1.00  0.00           H  
ATOM    349  CZ  TYR    25      80.316  92.786  96.446  1.00  0.00           C  
ATOM    350  OH  TYR    25      81.616  92.722  96.050  1.00  0.00           O  
ATOM    351  HH  TYR    25      81.812  93.211  95.248  1.00  0.00           H  
ATOM    352  CE2 TYR    25      79.362  93.620  95.785  1.00  0.00           C  
ATOM    353  HE2 TYR    25      79.709  94.082  94.873  1.00  0.00           H  
ATOM    354  CD2 TYR    25      78.060  93.753  96.353  1.00  0.00           C  
ATOM    355  HD2 TYR    25      77.267  94.319  95.889  1.00  0.00           H  
ATOM    356  C   TYR    25      76.432  95.066  99.445  1.00  0.00           C  
ATOM    357  O   TYR    25      75.623  95.894  99.124  1.00  0.00           O  
ATOM    358  N   SER    26      77.741  95.323  99.537  1.00  0.00           N  
ATOM    359  H   SER    26      78.323  94.503  99.633  1.00  0.00           H  
ATOM    360  CA  SER    26      78.304  96.613  99.538  1.00  0.00           C  
ATOM    361  HA  SER    26      77.897  97.124 100.410  1.00  0.00           H  
ATOM    362  CB  SER    26      79.782  96.453  99.662  1.00  0.00           C  
ATOM    363  HB2 SER    26      80.067  95.726  98.901  1.00  0.00           H  
ATOM    364  HB3 SER    26      80.258  97.419  99.490  1.00  0.00           H  
ATOM    365  OG  SER    26      80.071  95.954 100.926  1.00  0.00           O  
ATOM    366  HG  SER    26      79.957  96.661 101.565  1.00  0.00           H  
ATOM    367  C   SER    26      77.957  97.527  98.318  1.00  0.00           C  
ATOM    368  O   SER    26      78.246  97.071  97.202  1.00  0.00           O  
ATOM    369  N   GLN    27      77.386  98.734  98.323  1.00  0.00           N  
ATOM    370  H   GLN    27      77.232  99.091  99.256  1.00  0.00           H  
ATOM    371  CA  GLN    27      77.173  99.573  97.074  1.00  0.00           C  
ATOM    372  HA  GLN    27      76.400  99.128  96.448  1.00  0.00           H  
ATOM    373  CB  GLN    27      76.587 100.911  97.437  1.00  0.00           C  
ATOM    374  HB2 GLN    27      75.567 100.817  97.810  1.00  0.00           H  
ATOM    375  HB3 GLN    27      77.076 101.302  98.329  1.00  0.00           H  
ATOM    376  CG  GLN    27      76.526 102.165  96.554  1.00  0.00           C  
ATOM    377  HG2 GLN    27      76.278 103.087  97.081  1.00  0.00           H  
ATOM    378  HG3 GLN    27      77.466 102.418  96.063  1.00  0.00           H  
ATOM    379  CD  GLN    27      75.605 101.916  95.414  1.00  0.00           C  
ATOM    380  OE1 GLN    27      75.173 100.783  95.090  1.00  0.00           O  
ATOM    381  NE2 GLN    27      75.423 102.897  94.585  1.00  0.00           N  
ATOM    382 HE21 GLN    27      75.750 103.810  94.865  1.00  0.00           H  
ATOM    383 HE22 GLN    27      74.945 102.760  93.705  1.00  0.00           H  
ATOM    384  C   GLN    27      78.427  99.724  96.129  1.00  0.00           C  
ATOM    385  O   GLN    27      78.355  99.609  94.869  1.00  0.00           O  
ATOM    386  N   GLN    28      79.587  99.936  96.798  1.00  0.00           N  
ATOM    387  H   GLN    28      79.609  99.958  97.808  1.00  0.00           H  
ATOM    388  CA  GLN    28      80.856 100.227  96.059  1.00  0.00           C  
ATOM    389  HA  GLN    28      80.619 100.616  95.069  1.00  0.00           H  
ATOM    390  CB  GLN    28      81.748 101.288  96.708  1.00  0.00           C  
ATOM    391  HB2 GLN    28      81.841 101.031  97.763  1.00  0.00           H  
ATOM    392  HB3 GLN    28      82.710 101.189  96.206  1.00  0.00           H  
ATOM    393  CG  GLN    28      81.229 102.752  96.543  1.00  0.00           C  
ATOM    394  HG2 GLN    28      82.077 103.234  96.056  1.00  0.00           H  
ATOM    395  HG3 GLN    28      80.448 102.795  95.784  1.00  0.00           H  
ATOM    396  CD  GLN    28      80.904 103.491  97.819  1.00  0.00           C  
ATOM    397  OE1 GLN    28      80.702 103.023  98.907  1.00  0.00           O  
ATOM    398  NE2 GLN    28      80.592 104.768  97.670  1.00  0.00           N  
ATOM    399 HE21 GLN    28      80.351 105.228  98.537  1.00  0.00           H  
ATOM    400 HE22 GLN    28      80.789 105.264  96.813  1.00  0.00           H  
ATOM    401  C   GLN    28      81.676  98.924  95.841  1.00  0.00           C  
ATOM    402  O   GLN    28      82.713  98.995  95.247  1.00  0.00           O  
ATOM    403  N   SER    29      81.190  97.740  96.275  1.00  0.00           N  
ATOM    404  H   SER    29      80.390  97.803  96.889  1.00  0.00           H  
ATOM    405  CA  SER    29      81.940  96.466  96.197  1.00  0.00           C  
ATOM    406  HA  SER    29      81.378  95.639  96.631  1.00  0.00           H  
ATOM    407  CB  SER    29      82.153  96.240  94.656  1.00  0.00           C  
ATOM    408  HB2 SER    29      81.318  96.678  94.110  1.00  0.00           H  
ATOM    409  HB3 SER    29      83.036  96.817  94.379  1.00  0.00           H  
ATOM    410  OG  SER    29      82.302  94.865  94.252  1.00  0.00           O  
ATOM    411  HG  SER    29      82.126  94.867  93.308  1.00  0.00           H  
ATOM    412  C   SER    29      83.285  96.430  96.922  1.00  0.00           C  
ATOM    413  O   SER    29      83.440  97.024  97.971  1.00  0.00           O  
ATOM    414  N   SER    30      84.253  95.592  96.536  1.00  0.00           N  
ATOM    415  H   SER    30      83.992  94.923  95.826  1.00  0.00           H  
ATOM    416  CA  SER    30      85.636  95.531  97.026  1.00  0.00           C  
ATOM    417  HA  SER    30      85.655  95.404  98.108  1.00  0.00           H  
ATOM    418  CB  SER    30      86.328  94.286  96.385  1.00  0.00           C  
ATOM    419  HB2 SER    30      85.905  94.278  95.380  1.00  0.00           H  
ATOM    420  HB3 SER    30      87.416  94.345  96.422  1.00  0.00           H  
ATOM    421  OG  SER    30      85.952  93.167  97.191  1.00  0.00           O  
ATOM    422  HG  SER    30      86.134  92.392  96.654  1.00  0.00           H  
ATOM    423  C   SER    30      86.455  96.760  96.752  1.00  0.00           C  
ATOM    424  O   SER    30      86.188  97.449  95.756  1.00  0.00           O  
ATOM    425  N   GLN    31      87.460  97.112  97.609  1.00  0.00           N  
ATOM    426  H   GLN    31      87.987  97.913  97.291  1.00  0.00           H  
ATOM    427  CA  GLN    31      87.897  96.359  98.783  1.00  0.00           C  
ATOM    428  HA  GLN    31      87.960  95.282  98.633  1.00  0.00           H  
ATOM    429  CB  GLN    31      89.313  96.859  99.178  1.00  0.00           C  
ATOM    430  HB2 GLN    31      89.358  97.941  99.298  1.00  0.00           H  
ATOM    431  HB3 GLN    31      89.655  96.529 100.159  1.00  0.00           H  
ATOM    432  CG  GLN    31      90.408  96.447  98.222  1.00  0.00           C  
ATOM    433  HG2 GLN    31      90.364  96.856  97.213  1.00  0.00           H  
ATOM    434  HG3 GLN    31      91.373  96.857  98.521  1.00  0.00           H  
ATOM    435  CD  GLN    31      90.585  94.928  98.035  1.00  0.00           C  
ATOM    436  OE1 GLN    31      90.207  94.340  97.048  1.00  0.00           O  
ATOM    437  NE2 GLN    31      91.037  94.256  99.088  1.00  0.00           N  
ATOM    438 HE21 GLN    31      91.183  93.263  98.968  1.00  0.00           H  
ATOM    439 HE22 GLN    31      91.404  94.726  99.903  1.00  0.00           H  
ATOM    440  C   GLN    31      86.920  96.683 100.018  1.00  0.00           C  
ATOM    441  O   GLN    31      86.233  97.736  99.988  1.00  0.00           O  
ATOM    442  N   PRO    32      86.998  95.939 101.160  1.00  0.00           N  
ATOM    443  CD  PRO    32      87.734  94.683 101.197  1.00  0.00           C  
ATOM    444  HD2 PRO    32      88.786  94.926 101.349  1.00  0.00           H  
ATOM    445  HD3 PRO    32      87.529  94.079 100.313  1.00  0.00           H  
ATOM    446  CG  PRO    32      87.220  93.862 102.435  1.00  0.00           C  
ATOM    447  HG2 PRO    32      87.987  93.736 103.200  1.00  0.00           H  
ATOM    448  HG3 PRO    32      87.004  92.868 102.043  1.00  0.00           H  
ATOM    449  CB  PRO    32      86.012  94.659 102.960  1.00  0.00           C  
ATOM    450  HB2 PRO    32      85.956  94.744 104.045  1.00  0.00           H  
ATOM    451  HB3 PRO    32      85.167  94.169 102.478  1.00  0.00           H  
ATOM    452  CA  PRO    32      86.161  96.068 102.344  1.00  0.00           C  
ATOM    453  HA  PRO    32      85.168  96.456 102.119  1.00  0.00           H  
ATOM    454  C   PRO    32      86.807  97.014 103.353  1.00  0.00           C  
ATOM    455  O   PRO    32      88.028  97.013 103.456  1.00  0.00           O  
ATOM    456  N   TYR    33      85.893  97.761 104.036  1.00  0.00           N  
ATOM    457  H   TYR    33      84.912  97.660 103.818  1.00  0.00           H  
ATOM    458  CA  TYR    33      86.301  98.498 105.244  1.00  0.00           C  
ATOM    459  HA  TYR    33      87.364  98.740 105.230  1.00  0.00           H  
ATOM    460  CB  TYR    33      85.448  99.784 105.262  1.00  0.00           C  
ATOM    461  HB2 TYR    33      84.397  99.552 105.435  1.00  0.00           H  
ATOM    462  HB3 TYR    33      85.655 100.389 106.146  1.00  0.00           H  
ATOM    463  CG  TYR    33      85.484 100.701 104.063  1.00  0.00           C  
ATOM    464  CD1 TYR    33      86.662 100.801 103.271  1.00  0.00           C  
ATOM    465  HD1 TYR    33      87.515 100.149 103.397  1.00  0.00           H  
ATOM    466  CE1 TYR    33      86.770 101.819 102.254  1.00  0.00           C  
ATOM    467  HE1 TYR    33      87.644 101.895 101.624  1.00  0.00           H  
ATOM    468  CZ  TYR    33      85.626 102.692 102.005  1.00  0.00           C  
ATOM    469  OH  TYR    33      85.629 103.583 100.978  1.00  0.00           O  
ATOM    470  HH  TYR    33      84.760 103.973 100.862  1.00  0.00           H  
ATOM    471  CE2 TYR    33      84.450 102.519 102.752  1.00  0.00           C  
ATOM    472  HE2 TYR    33      83.689 103.270 102.600  1.00  0.00           H  
ATOM    473  CD2 TYR    33      84.343 101.533 103.779  1.00  0.00           C  
ATOM    474  HD2 TYR    33      83.417 101.503 104.336  1.00  0.00           H  
ATOM    475  C   TYR    33      86.095  97.592 106.426  1.00  0.00           C  
ATOM    476  O   TYR    33      87.023  97.304 107.171  1.00  0.00           O  
ATOM    477  N   GLY    34      84.946  96.913 106.451  1.00  0.00           N  
ATOM    478  H   GLY    34      84.172  97.089 105.826  1.00  0.00           H  
ATOM    479  CA  GLY    34      84.626  95.737 107.318  1.00  0.00           C  
ATOM    480  HA2 GLY    34      83.732  95.227 106.960  1.00  0.00           H  
ATOM    481  HA3 GLY    34      85.410  94.984 107.238  1.00  0.00           H  
ATOM    482  C   GLY    34      84.632  96.186 108.763  1.00  0.00           C  
ATOM    483  O   GLY    34      84.275  97.344 109.095  1.00  0.00           O  
ATOM    484  N   GLN    35      84.885  95.322 109.684  1.00  0.00           N  
ATOM    485  H   GLN    35      85.038  94.364 109.401  1.00  0.00           H  
ATOM    486  CA  GLN    35      84.619  95.470 111.131  1.00  0.00           C  
ATOM    487  HA  GLN    35      84.699  96.522 111.403  1.00  0.00           H  
ATOM    488  CB  GLN    35      83.193  95.127 111.453  1.00  0.00           C  
ATOM    489  HB2 GLN    35      82.896  94.172 111.018  1.00  0.00           H  
ATOM    490  HB3 GLN    35      83.185  95.119 112.542  1.00  0.00           H  
ATOM    491  CG  GLN    35      82.136  96.149 111.062  1.00  0.00           C  
ATOM    492  HG2 GLN    35      82.352  97.172 111.370  1.00  0.00           H  
ATOM    493  HG3 GLN    35      82.033  96.271 109.983  1.00  0.00           H  
ATOM    494  CD  GLN    35      80.807  95.683 111.551  1.00  0.00           C  
ATOM    495  OE1 GLN    35      80.321  96.125 112.659  1.00  0.00           O  
ATOM    496  NE2 GLN    35      80.241  94.656 110.987  1.00  0.00           N  
ATOM    497 HE21 GLN    35      80.653  94.354 110.116  1.00  0.00           H  
ATOM    498 HE22 GLN    35      79.457  94.211 111.443  1.00  0.00           H  
ATOM    499  C   GLN    35      85.611  94.596 111.938  1.00  0.00           C  
ATOM    500  O   GLN    35      85.591  93.403 111.681  1.00  0.00           O  
ATOM    501  N   GLN    36      86.409  95.102 112.847  1.00  0.00           N  
ATOM    502  H   GLN    36      87.012  94.449 113.325  1.00  0.00           H  
ATOM    503  CA  GLN    36      86.609  96.537 113.242  1.00  0.00           C  
ATOM    504  HA  GLN    36      85.578  96.813 113.460  1.00  0.00           H  
ATOM    505  CB  GLN    36      87.405  96.653 114.556  1.00  0.00           C  
ATOM    506  HB2 GLN    36      88.441  96.568 114.231  1.00  0.00           H  
ATOM    507  HB3 GLN    36      87.296  97.693 114.863  1.00  0.00           H  
ATOM    508  CG  GLN    36      87.044  95.630 115.695  1.00  0.00           C  
ATOM    509  HG2 GLN    36      87.289  94.608 115.408  1.00  0.00           H  
ATOM    510  HG3 GLN    36      87.746  95.794 116.512  1.00  0.00           H  
ATOM    511  CD  GLN    36      85.608  95.765 116.279  1.00  0.00           C  
ATOM    512  OE1 GLN    36      84.704  96.393 115.726  1.00  0.00           O  
ATOM    513  NE2 GLN    36      85.526  95.429 117.566  1.00  0.00           N  
ATOM    514 HE21 GLN    36      86.331  94.989 117.989  1.00  0.00           H  
ATOM    515 HE22 GLN    36      84.673  95.699 118.035  1.00  0.00           H  
ATOM    516  C   GLN    36      87.231  97.362 112.060  1.00  0.00           C  
ATOM    517  O   GLN    36      88.015  96.867 111.264  1.00  0.00           O  
ATOM    518  N   SER    37      86.750  98.643 111.895  1.00  0.00           N  
ATOM    519  H   SER    37      86.205  99.085 112.621  1.00  0.00           H  
ATOM    520  CA  SER    37      86.987  99.479 110.665  1.00  0.00           C  
ATOM    521  HA  SER    37      87.164  98.829 109.808  1.00  0.00           H  
ATOM    522  CB  SER    37      85.789 100.241 110.157  1.00  0.00           C  
ATOM    523  HB2 SER    37      84.907  99.670 109.868  1.00  0.00           H  
ATOM    524  HB3 SER    37      85.580 101.012 110.899  1.00  0.00           H  
ATOM    525  OG  SER    37      86.036 100.921 108.945  1.00  0.00           O  
ATOM    526  HG  SER    37      85.211 100.799 108.469  1.00  0.00           H  
ATOM    527  C   SER    37      88.246 100.414 110.889  1.00  0.00           C  
ATOM    528  O   SER    37      89.227 100.011 111.498  1.00  0.00           O  
ATOM    529  N   TYR    38      88.243 101.660 110.519  1.00  0.00           N  
ATOM    530  H   TYR    38      87.456 101.928 109.945  1.00  0.00           H  
ATOM    531  CA  TYR    38      89.429 102.540 110.413  1.00  0.00           C  
ATOM    532  HA  TYR    38      89.922 102.704 111.371  1.00  0.00           H  
ATOM    533  CB  TYR    38      90.544 101.960 109.503  1.00  0.00           C  
ATOM    534  HB2 TYR    38      91.429 102.520 109.805  1.00  0.00           H  
ATOM    535  HB3 TYR    38      90.796 100.928 109.748  1.00  0.00           H  
ATOM    536  CG  TYR    38      90.252 102.117 108.040  1.00  0.00           C  
ATOM    537  CD1 TYR    38      90.814 103.196 107.248  1.00  0.00           C  
ATOM    538  HD1 TYR    38      91.431 103.903 107.783  1.00  0.00           H  
ATOM    539  CE1 TYR    38      90.373 103.454 105.916  1.00  0.00           C  
ATOM    540  HE1 TYR    38      90.662 104.398 105.479  1.00  0.00           H  
ATOM    541  CZ  TYR    38      89.378 102.606 105.362  1.00  0.00           C  
ATOM    542  OH  TYR    38      88.829 102.982 104.192  1.00  0.00           O  
ATOM    543  HH  TYR    38      88.041 102.488 103.951  1.00  0.00           H  
ATOM    544  CE2 TYR    38      88.890 101.493 106.041  1.00  0.00           C  
ATOM    545  HE2 TYR    38      88.112 100.820 105.712  1.00  0.00           H  
ATOM    546  CD2 TYR    38      89.227 101.321 107.377  1.00  0.00           C  
ATOM    547  HD2 TYR    38      88.598 100.651 107.944  1.00  0.00           H  
ATOM    548  C   TYR    38      88.973 103.930 109.920  1.00  0.00           C  
ATOM    549  O   TYR    38      87.908 104.167 109.327  1.00  0.00           O  
ATOM    550  N   SER    39      89.861 104.876 110.168  1.00  0.00           N  
ATOM    551  H   SER    39      90.745 104.603 110.573  1.00  0.00           H  
ATOM    552  CA  SER    39      89.659 106.317 109.901  1.00  0.00           C  
ATOM    553  HA  SER    39      88.589 106.517 109.950  1.00  0.00           H  
ATOM    554  CB  SER    39      90.409 107.067 110.951  1.00  0.00           C  
ATOM    555  HB2 SER    39      90.063 106.763 111.939  1.00  0.00           H  
ATOM    556  HB3 SER    39      91.472 106.885 110.792  1.00  0.00           H  
ATOM    557  OG  SER    39      90.192 108.424 110.944  1.00  0.00           O  
ATOM    558  HG  SER    39      90.903 108.860 111.420  1.00  0.00           H  
ATOM    559  C   SER    39      89.976 106.812 108.457  1.00  0.00           C  
ATOM    560  O   SER    39      90.941 107.597 108.237  1.00  0.00           O  
ATOM    561  N   GLY    40      89.090 106.335 107.535  1.00  0.00           N  
ATOM    562  H   GLY    40      88.496 105.526 107.652  1.00  0.00           H  
ATOM    563  CA  GLY    40      88.960 107.004 106.195  1.00  0.00           C  
ATOM    564  HA2 GLY    40      89.849 107.544 105.868  1.00  0.00           H  
ATOM    565  HA3 GLY    40      88.734 106.130 105.584  1.00  0.00           H  
ATOM    566  C   GLY    40      87.803 108.040 106.210  1.00  0.00           C  
ATOM    567  O   GLY    40      87.457 108.664 107.222  1.00  0.00           O  
ATOM    568  N   TYR    41      87.092 108.266 105.088  1.00  0.00           N  
ATOM    569  H   TYR    41      86.433 109.032 105.115  1.00  0.00           H  
ATOM    570  CA  TYR    41      87.142 107.574 103.775  1.00  0.00           C  
ATOM    571  HA  TYR    41      88.008 106.914 103.800  1.00  0.00           H  
ATOM    572  CB  TYR    41      85.913 106.637 103.677  1.00  0.00           C  
ATOM    573  HB2 TYR    41      85.018 107.215 103.445  1.00  0.00           H  
ATOM    574  HB3 TYR    41      86.097 105.925 102.873  1.00  0.00           H  
ATOM    575  CG  TYR    41      85.608 105.867 104.951  1.00  0.00           C  
ATOM    576  CD1 TYR    41      86.179 104.676 105.223  1.00  0.00           C  
ATOM    577  HD1 TYR    41      86.864 104.230 104.517  1.00  0.00           H  
ATOM    578  CE1 TYR    41      85.776 103.955 106.357  1.00  0.00           C  
ATOM    579  HE1 TYR    41      86.039 102.914 106.467  1.00  0.00           H  
ATOM    580  CZ  TYR    41      84.753 104.469 107.224  1.00  0.00           C  
ATOM    581  OH  TYR    41      84.389 103.664 108.192  1.00  0.00           O  
ATOM    582  HH  TYR    41      84.767 104.042 108.989  1.00  0.00           H  
ATOM    583  CE2 TYR    41      84.347 105.785 107.051  1.00  0.00           C  
ATOM    584  HE2 TYR    41      83.789 106.307 107.814  1.00  0.00           H  
ATOM    585  CD2 TYR    41      84.753 106.472 105.889  1.00  0.00           C  
ATOM    586  HD2 TYR    41      84.460 107.502 105.750  1.00  0.00           H  
ATOM    587  C   TYR    41      87.325 108.557 102.617  1.00  0.00           C  
ATOM    588  O   TYR    41      86.661 109.610 102.633  1.00  0.00           O  
ATOM    589  N   SER    42      88.239 108.355 101.648  1.00  0.00           N  
ATOM    590  H   SER    42      88.931 107.627 101.754  1.00  0.00           H  
ATOM    591  CA  SER    42      88.408 109.270 100.528  1.00  0.00           C  
ATOM    592  HA  SER    42      87.448 109.507 100.070  1.00  0.00           H  
ATOM    593  CB  SER    42      88.975 110.636 100.904  1.00  0.00           C  
ATOM    594  HB2 SER    42      88.192 111.117 101.490  1.00  0.00           H  
ATOM    595  HB3 SER    42      89.887 110.442 101.468  1.00  0.00           H  
ATOM    596  OG  SER    42      89.292 111.463  99.797  1.00  0.00           O  
ATOM    597  HG  SER    42      90.077 111.080  99.397  1.00  0.00           H  
ATOM    598  C   SER    42      89.105 108.453  99.480  1.00  0.00           C  
ATOM    599  O   SER    42      90.224 107.921  99.698  1.00  0.00           O  
ATOM    600  N   GLN    43      88.458 108.201  98.331  1.00  0.00           N  
ATOM    601  H   GLN    43      87.535 108.598  98.230  1.00  0.00           H  
ATOM    602  CA  GLN    43      88.989 107.297  97.250  1.00  0.00           C  
ATOM    603  HA  GLN    43      89.680 106.605  97.731  1.00  0.00           H  
ATOM    604  CB  GLN    43      87.789 106.483  96.647  1.00  0.00           C  
ATOM    605  HB2 GLN    43      87.322 105.778  97.334  1.00  0.00           H  
ATOM    606  HB3 GLN    43      87.036 107.230  96.396  1.00  0.00           H  
ATOM    607  CG  GLN    43      88.223 105.529  95.415  1.00  0.00           C  
ATOM    608  HG2 GLN    43      87.427 105.273  94.716  1.00  0.00           H  
ATOM    609  HG3 GLN    43      88.897 106.081  94.759  1.00  0.00           H  
ATOM    610  CD  GLN    43      88.864 104.173  95.839  1.00  0.00           C  
ATOM    611  OE1 GLN    43      90.050 104.092  96.126  1.00  0.00           O  
ATOM    612  NE2 GLN    43      88.148 103.056  95.859  1.00  0.00           N  
ATOM    613 HE21 GLN    43      87.163 103.012  95.642  1.00  0.00           H  
ATOM    614 HE22 GLN    43      88.671 102.218  96.069  1.00  0.00           H  
ATOM    615  C   GLN    43      89.746 108.113  96.233  1.00  0.00           C  
ATOM    616  O   GLN    43      89.209 109.063  95.573  1.00  0.00           O  
ATOM    617  N   SER    44      91.041 107.790  96.049  1.00  0.00           N  
ATOM    618  H   SER    44      91.364 107.034  96.636  1.00  0.00           H  
ATOM    619  CA  SER    44      91.922 108.403  95.022  1.00  0.00           C  
ATOM    620  HA  SER    44      91.940 109.443  95.348  1.00  0.00           H  
ATOM    621  CB  SER    44      93.275 107.675  95.123  1.00  0.00           C  
ATOM    622  HB2 SER    44      93.551 107.685  96.178  1.00  0.00           H  
ATOM    623  HB3 SER    44      93.195 106.624  94.842  1.00  0.00           H  
ATOM    624  OG  SER    44      94.257 108.368  94.368  1.00  0.00           O  
ATOM    625  HG  SER    44      94.991 107.780  94.175  1.00  0.00           H  
ATOM    626  C   SER    44      91.399 108.414  93.563  1.00  0.00           C  
ATOM    627  O   SER    44      90.556 107.535  93.254  1.00  0.00           O  
ATOM    628  N   THR    45      91.847 109.327  92.697  1.00  0.00           N  
ATOM    629  H   THR    45      92.545 109.955  93.070  1.00  0.00           H  
ATOM    630  CA  THR    45      90.982 109.670  91.487  1.00  0.00           C  
ATOM    631  HA  THR    45      89.948 109.424  91.731  1.00  0.00           H  
ATOM    632  CB  THR    45      91.010 111.159  91.170  1.00  0.00           C  
ATOM    633  HB  THR    45      90.269 111.265  90.377  1.00  0.00           H  
ATOM    634  CG2 THR    45      90.619 112.021  92.369  1.00  0.00           C  
ATOM    635 HG21 THR    45      89.735 111.655  92.891  1.00  0.00           H  
ATOM    636 HG22 THR    45      91.362 112.254  93.132  1.00  0.00           H  
ATOM    637 HG23 THR    45      90.231 112.966  91.987  1.00  0.00           H  
ATOM    638  OG1 THR    45      92.332 111.434  90.585  1.00  0.00           O  
ATOM    639  HG1 THR    45      92.960 111.342  91.304  1.00  0.00           H  
ATOM    640  C   THR    45      91.235 108.835  90.245  1.00  0.00           C  
ATOM    641  O   THR    45      90.471 108.863  89.308  1.00  0.00           O  
ATOM    642  N   ASP    46      92.309 108.041  90.338  1.00  0.00           N  
ATOM    643  H   ASP    46      92.974 108.420  90.998  1.00  0.00           H  
ATOM    644  CA  ASP    46      92.606 106.741  89.740  1.00  0.00           C  
ATOM    645  HA  ASP    46      91.697 106.148  89.634  1.00  0.00           H  
ATOM    646  CB  ASP    46      93.101 106.932  88.236  1.00  0.00           C  
ATOM    647  HB2 ASP    46      92.334 107.239  87.525  1.00  0.00           H  
ATOM    648  HB3 ASP    46      93.866 107.706  88.290  1.00  0.00           H  
ATOM    649  CG  ASP    46      93.668 105.612  87.582  1.00  0.00           C  
ATOM    650  OD1 ASP    46      93.486 104.551  88.122  1.00  0.00           O  
ATOM    651  OD2 ASP    46      94.217 105.598  86.473  1.00  0.00           O  
ATOM    652  C   ASP    46      93.599 106.019  90.668  1.00  0.00           C  
ATOM    653  O   ASP    46      94.658 106.629  91.014  1.00  0.00           O  
ATOM    654  N   THR    47      93.236 104.852  91.067  1.00  0.00           N  
ATOM    655  H   THR    47      92.521 104.336  90.574  1.00  0.00           H  
ATOM    656  CA  THR    47      93.974 104.127  92.053  1.00  0.00           C  
ATOM    657  HA  THR    47      94.320 104.935  92.698  1.00  0.00           H  
ATOM    658  CB  THR    47      92.971 103.226  92.787  1.00  0.00           C  
ATOM    659  HB  THR    47      93.498 102.630  93.531  1.00  0.00           H  
ATOM    660  CG2 THR    47      91.771 103.860  93.467  1.00  0.00           C  
ATOM    661 HG21 THR    47      91.233 103.074  93.996  1.00  0.00           H  
ATOM    662 HG22 THR    47      92.006 104.656  94.174  1.00  0.00           H  
ATOM    663 HG23 THR    47      91.107 104.306  92.725  1.00  0.00           H  
ATOM    664  OG1 THR    47      92.341 102.322  91.887  1.00  0.00           O  
ATOM    665  HG1 THR    47      91.736 101.764  92.382  1.00  0.00           H  
ATOM    666  C   THR    47      95.104 103.263  91.442  1.00  0.00           C  
ATOM    667  O   THR    47      95.799 102.449  92.101  1.00  0.00           O  
ATOM    668  N   SER    48      95.408 103.393  90.096  1.00  0.00           N  
ATOM    669  H   SER    48      94.855 103.993  89.501  1.00  0.00           H  
ATOM    670  CA  SER    48      96.621 102.794  89.418  1.00  0.00           C  
ATOM    671  HA  SER    48      96.772 101.749  89.686  1.00  0.00           H  
ATOM    672  CB  SER    48      96.335 102.836  87.917  1.00  0.00           C  
ATOM    673  HB2 SER    48      97.078 102.362  87.275  1.00  0.00           H  
ATOM    674  HB3 SER    48      95.332 102.432  87.782  1.00  0.00           H  
ATOM    675  OG  SER    48      96.294 104.170  87.401  1.00  0.00           O  
ATOM    676  HG  SER    48      95.374 104.392  87.562  1.00  0.00           H  
ATOM    677  C   SER    48      97.942 103.488  89.735  1.00  0.00           C  
ATOM    678  O   SER    48      97.979 104.613  90.295  1.00  0.00           O  
ATOM    679  N   GLY    49      99.045 102.779  89.455  1.00  0.00           N  
ATOM    680  H   GLY    49      98.818 101.894  89.022  1.00  0.00           H  
ATOM    681  CA  GLY    49     100.477 103.073  89.769  1.00  0.00           C  
ATOM    682  HA2 GLY    49     101.032 102.438  89.079  1.00  0.00           H  
ATOM    683  HA3 GLY    49     100.736 104.106  89.536  1.00  0.00           H  
ATOM    684  C   GLY    49     100.815 102.741  91.248  1.00  0.00           C  
ATOM    685  O   GLY    49     100.159 102.030  91.920  1.00  0.00           O  
ATOM    686  N   TYR    50     101.953 103.230  91.727  1.00  0.00           N  
ATOM    687  H   TYR    50     102.190 103.150  92.706  1.00  0.00           H  
ATOM    688  CA  TYR    50     103.034 103.768  90.986  1.00  0.00           C  
ATOM    689  HA  TYR    50     102.672 104.598  90.379  1.00  0.00           H  
ATOM    690  CB  TYR    50     104.116 104.315  91.901  1.00  0.00           C  
ATOM    691  HB2 TYR    50     103.681 105.026  92.603  1.00  0.00           H  
ATOM    692  HB3 TYR    50     104.377 103.413  92.453  1.00  0.00           H  
ATOM    693  CG  TYR    50     105.293 105.006  91.230  1.00  0.00           C  
ATOM    694  CD1 TYR    50     106.509 104.305  91.012  1.00  0.00           C  
ATOM    695  HD1 TYR    50     106.601 103.260  91.267  1.00  0.00           H  
ATOM    696  CE1 TYR    50     107.632 104.930  90.411  1.00  0.00           C  
ATOM    697  HE1 TYR    50     108.541 104.399  90.170  1.00  0.00           H  
ATOM    698  CZ  TYR    50     107.468 106.193  89.893  1.00  0.00           C  
ATOM    699  OH  TYR    50     108.538 106.768  89.261  1.00  0.00           O  
ATOM    700  HH  TYR    50     108.556 107.728  89.270  1.00  0.00           H  
ATOM    701  CE2 TYR    50     106.291 106.971  90.191  1.00  0.00           C  
ATOM    702  HE2 TYR    50     106.152 108.029  90.023  1.00  0.00           H  
ATOM    703  CD2 TYR    50     105.246 106.361  90.838  1.00  0.00           C  
ATOM    704  HD2 TYR    50     104.323 106.913  90.937  1.00  0.00           H  
ATOM    705  C   TYR    50     103.683 102.661  89.987  1.00  0.00           C  
ATOM    706  O   TYR    50     103.834 101.512  90.479  1.00  0.00           O  
ATOM    707  N   GLY    51     104.129 103.007  88.798  1.00  0.00           N  
ATOM    708  H   GLY    51     104.770 102.292  88.485  1.00  0.00           H  
ATOM    709  CA  GLY    51     104.277 104.357  88.191  1.00  0.00           C  
ATOM    710  HA2 GLY    51     103.455 104.643  87.535  1.00  0.00           H  
ATOM    711  HA3 GLY    51     104.212 105.096  88.989  1.00  0.00           H  
ATOM    712  C   GLY    51     105.447 104.418  87.135  1.00  0.00           C  
ATOM    713  O   GLY    51     106.475 103.687  87.226  1.00  0.00           O  
ATOM    714  N   GLN    52     105.310 105.343  86.194  1.00  0.00           N  
ATOM    715  H   GLN    52     104.444 105.858  86.262  1.00  0.00           H  
ATOM    716  CA  GLN    52     106.303 105.857  85.312  1.00  0.00           C  
ATOM    717  HA  GLN    52     105.780 106.224  84.429  1.00  0.00           H  
ATOM    718  CB  GLN    52     107.151 106.942  85.940  1.00  0.00           C  
ATOM    719  HB2 GLN    52     107.095 106.920  87.028  1.00  0.00           H  
ATOM    720  HB3 GLN    52     108.196 106.936  85.630  1.00  0.00           H  
ATOM    721  CG  GLN    52     106.634 108.344  85.561  1.00  0.00           C  
ATOM    722  HG2 GLN    52     105.555 108.371  85.715  1.00  0.00           H  
ATOM    723  HG3 GLN    52     107.014 109.101  86.246  1.00  0.00           H  
ATOM    724  CD  GLN    52     106.956 108.725  84.095  1.00  0.00           C  
ATOM    725  OE1 GLN    52     107.546 107.938  83.376  1.00  0.00           O  
ATOM    726  NE2 GLN    52     106.587 109.900  83.634  1.00  0.00           N  
ATOM    727 HE21 GLN    52     106.132 110.625  84.171  1.00  0.00           H  
ATOM    728 HE22 GLN    52     106.941 110.273  82.764  1.00  0.00           H  
ATOM    729  C   GLN    52     107.191 104.733  84.684  1.00  0.00           C  
ATOM    730  O   GLN    52     108.414 104.811  84.748  1.00  0.00           O  
ATOM    731  N   SER    53     106.656 103.713  84.020  1.00  0.00           N  
ATOM    732  H   SER    53     107.305 103.046  83.628  1.00  0.00           H  
ATOM    733  CA  SER    53     105.343 103.668  83.365  1.00  0.00           C  
ATOM    734  HA  SER    53     104.815 104.596  83.583  1.00  0.00           H  
ATOM    735  CB  SER    53     105.203 103.621  81.888  1.00  0.00           C  
ATOM    736  HB2 SER    53     105.801 104.416  81.442  1.00  0.00           H  
ATOM    737  HB3 SER    53     105.527 102.633  81.559  1.00  0.00           H  
ATOM    738  OG  SER    53     103.801 103.875  81.645  1.00  0.00           O  
ATOM    739  HG  SER    53     103.774 104.403  80.844  1.00  0.00           H  
ATOM    740  C   SER    53     104.586 102.451  83.993  1.00  0.00           C  
ATOM    741  O   SER    53     105.144 101.401  84.198  1.00  0.00           O  
ATOM    742  N   SER    54     103.259 102.586  84.322  1.00  0.00           N  
ATOM    743  H   SER    54     102.807 103.489  84.349  1.00  0.00           H  
ATOM    744  CA  SER    54     102.311 101.427  84.432  1.00  0.00           C  
ATOM    745  HA  SER    54     102.983 100.598  84.656  1.00  0.00           H  
ATOM    746  CB  SER    54     101.437 101.480  85.607  1.00  0.00           C  
ATOM    747  HB2 SER    54     102.054 101.583  86.500  1.00  0.00           H  
ATOM    748  HB3 SER    54     100.693 102.276  85.559  1.00  0.00           H  
ATOM    749  OG  SER    54     100.761 100.241  85.615  1.00  0.00           O  
ATOM    750  HG  SER    54     101.028  99.782  86.415  1.00  0.00           H  
ATOM    751  C   SER    54     101.504 101.164  83.138  1.00  0.00           C  
ATOM    752  O   SER    54     101.131 100.045  82.939  1.00  0.00           O  
ATOM    753  N   TYR    55     101.421 102.185  82.266  1.00  0.00           N  
ATOM    754  H   TYR    55     101.903 103.058  82.430  1.00  0.00           H  
ATOM    755  CA  TYR    55     100.828 101.966  80.889  1.00  0.00           C  
ATOM    756  HA  TYR    55      99.827 101.540  80.953  1.00  0.00           H  
ATOM    757  CB  TYR    55     100.674 103.274  80.160  1.00  0.00           C  
ATOM    758  HB2 TYR    55     101.675 103.615  79.894  1.00  0.00           H  
ATOM    759  HB3 TYR    55     100.220 103.096  79.185  1.00  0.00           H  
ATOM    760  CG  TYR    55      99.980 104.347  80.952  1.00  0.00           C  
ATOM    761  CD1 TYR    55     100.589 105.571  81.186  1.00  0.00           C  
ATOM    762  HD1 TYR    55     101.571 105.769  80.782  1.00  0.00           H  
ATOM    763  CE1 TYR    55      99.871 106.641  81.848  1.00  0.00           C  
ATOM    764  HE1 TYR    55     100.347 107.605  81.950  1.00  0.00           H  
ATOM    765  CZ  TYR    55      98.502 106.421  82.178  1.00  0.00           C  
ATOM    766  OH  TYR    55      97.808 107.376  82.962  1.00  0.00           O  
ATOM    767  HH  TYR    55      96.855 107.276  83.026  1.00  0.00           H  
ATOM    768  CE2 TYR    55      97.867 105.188  81.945  1.00  0.00           C  
ATOM    769  HE2 TYR    55      96.849 105.060  82.282  1.00  0.00           H  
ATOM    770  CD2 TYR    55      98.595 104.239  81.214  1.00  0.00           C  
ATOM    771  HD2 TYR    55      98.153 103.277  81.000  1.00  0.00           H  
ATOM    772  C   TYR    55     101.660 100.964  80.084  1.00  0.00           C  
ATOM    773  O   TYR    55     102.896 100.944  80.242  1.00  0.00           O  
ATOM    774  N   SER    56     101.087 100.119  79.185  1.00  0.00           N  
ATOM    775  H   SER    56     101.801  99.538  78.769  1.00  0.00           H  
ATOM    776  CA  SER    56      99.718  99.714  78.874  1.00  0.00           C  
ATOM    777  HA  SER    56      99.892  99.204  77.927  1.00  0.00           H  
ATOM    778  CB  SER    56      99.116  98.694  79.832  1.00  0.00           C  
ATOM    779  HB2 SER    56      99.291  99.023  80.856  1.00  0.00           H  
ATOM    780  HB3 SER    56      98.130  98.338  79.533  1.00  0.00           H  
ATOM    781  OG  SER    56      99.922  97.461  79.747  1.00  0.00           O  
ATOM    782  HG  SER    56     100.490  97.542  80.517  1.00  0.00           H  
ATOM    783  C   SER    56      98.796 100.847  78.568  1.00  0.00           C  
ATOM    784  O   SER    56      97.900 101.124  79.351  1.00  0.00           O  
ATOM    785  N   SER    57      99.002 101.637  77.478  1.00  0.00           N  
ATOM    786  H   SER    57      98.425 102.465  77.483  1.00  0.00           H  
ATOM    787  CA  SER    57      99.888 101.334  76.329  1.00  0.00           C  
ATOM    788  HA  SER    57     100.663 100.663  76.701  1.00  0.00           H  
ATOM    789  CB  SER    57      99.112 100.516  75.260  1.00  0.00           C  
ATOM    790  HB2 SER    57      99.823 100.043  74.584  1.00  0.00           H  
ATOM    791  HB3 SER    57      98.764  99.647  75.819  1.00  0.00           H  
ATOM    792  OG  SER    57      98.072 101.318  74.763  1.00  0.00           O  
ATOM    793  HG  SER    57      97.718 100.844  74.007  1.00  0.00           H  
ATOM    794  C   SER    57     100.613 102.499  75.553  1.00  0.00           C  
ATOM    795  O   SER    57     100.329 103.647  75.840  1.00  0.00           O  
ATOM    796  N   TYR    58     101.487 102.239  74.579  1.00  0.00           N  
ATOM    797  H   TYR    58     101.779 101.288  74.404  1.00  0.00           H  
ATOM    798  CA  TYR    58     102.190 103.178  73.666  1.00  0.00           C  
ATOM    799  HA  TYR    58     101.850 104.192  73.877  1.00  0.00           H  
ATOM    800  CB  TYR    58     103.716 103.181  73.977  1.00  0.00           C  
ATOM    801  HB2 TYR    58     104.059 102.161  73.803  1.00  0.00           H  
ATOM    802  HB3 TYR    58     104.248 103.810  73.264  1.00  0.00           H  
ATOM    803  CG  TYR    58     104.004 103.717  75.400  1.00  0.00           C  
ATOM    804  CD1 TYR    58     103.898 105.087  75.619  1.00  0.00           C  
ATOM    805  HD1 TYR    58     103.873 105.714  74.739  1.00  0.00           H  
ATOM    806  CE1 TYR    58     103.857 105.616  76.951  1.00  0.00           C  
ATOM    807  HE1 TYR    58     103.727 106.668  77.159  1.00  0.00           H  
ATOM    808  CZ  TYR    58     103.837 104.756  78.058  1.00  0.00           C  
ATOM    809  OH  TYR    58     103.782 105.291  79.350  1.00  0.00           O  
ATOM    810  HH  TYR    58     103.371 106.158  79.307  1.00  0.00           H  
ATOM    811  CE2 TYR    58     104.137 103.401  77.789  1.00  0.00           C  
ATOM    812  HE2 TYR    58     104.278 102.677  78.579  1.00  0.00           H  
ATOM    813  CD2 TYR    58     104.278 102.895  76.491  1.00  0.00           C  
ATOM    814  HD2 TYR    58     104.401 101.835  76.324  1.00  0.00           H  
ATOM    815  C   TYR    58     101.782 102.884  72.238  1.00  0.00           C  
ATOM    816  O   TYR    58     102.417 102.254  71.410  1.00  0.00           O  
ATOM    817  N   GLY    59     100.578 103.330  71.859  1.00  0.00           N  
ATOM    818  H   GLY    59     100.311 103.227  70.891  1.00  0.00           H  
ATOM    819  CA  GLY    59      99.571 104.108  72.586  1.00  0.00           C  
ATOM    820  HA2 GLY    59      98.592 104.026  72.114  1.00  0.00           H  
ATOM    821  HA3 GLY    59      99.463 103.694  73.588  1.00  0.00           H  
ATOM    822  C   GLY    59     100.085 105.541  72.763  1.00  0.00           C  
ATOM    823  O   GLY    59     101.056 105.935  72.116  1.00  0.00           O  
ATOM    824  N   GLN    60      99.436 106.355  73.584  1.00  0.00           N  
ATOM    825  H   GLN    60      99.732 107.319  73.525  1.00  0.00           H  
ATOM    826  CA  GLN    60      98.211 106.065  74.341  1.00  0.00           C  
ATOM    827  HA  GLN    60      98.241 105.140  74.917  1.00  0.00           H  
ATOM    828  CB  GLN    60      97.898 107.107  75.414  1.00  0.00           C  
ATOM    829  HB2 GLN    60      97.668 108.097  75.019  1.00  0.00           H  
ATOM    830  HB3 GLN    60      96.998 106.791  75.941  1.00  0.00           H  
ATOM    831  CG  GLN    60      99.113 107.234  76.384  1.00  0.00           C  
ATOM    832  HG2 GLN    60      98.640 107.591  77.299  1.00  0.00           H  
ATOM    833  HG3 GLN    60      99.537 106.275  76.681  1.00  0.00           H  
ATOM    834  CD  GLN    60     100.324 108.073  75.906  1.00  0.00           C  
ATOM    835  OE1 GLN    60     100.302 108.681  74.803  1.00  0.00           O  
ATOM    836  NE2 GLN    60     101.343 108.216  76.679  1.00  0.00           N  
ATOM    837 HE21 GLN    60     101.392 108.022  77.669  1.00  0.00           H  
ATOM    838 HE22 GLN    60     102.138 108.483  76.116  1.00  0.00           H  
ATOM    839  C   GLN    60      97.089 105.977  73.286  1.00  0.00           C  
ATOM    840  O   GLN    60      97.145 106.670  72.264  1.00  0.00           O  
ATOM    841  N   SER    61      96.071 105.151  73.522  1.00  0.00           N  
ATOM    842  H   SER    61      96.175 104.578  74.348  1.00  0.00           H  
ATOM    843  CA  SER    61      94.772 105.063  72.771  1.00  0.00           C  
ATOM    844  HA  SER    61      95.013 104.613  71.807  1.00  0.00           H  
ATOM    845  CB  SER    61      93.797 104.166  73.523  1.00  0.00           C  
ATOM    846  HB2 SER    61      94.128 103.134  73.641  1.00  0.00           H  
ATOM    847  HB3 SER    61      93.716 104.590  74.524  1.00  0.00           H  
ATOM    848  OG  SER    61      92.445 104.223  73.010  1.00  0.00           O  
ATOM    849  HG  SER    61      92.003 103.595  73.586  1.00  0.00           H  
ATOM    850  C   SER    61      94.190 106.454  72.477  1.00  0.00           C  
ATOM    851  O   SER    61      94.139 107.228  73.394  1.00  0.00           O  
ATOM    852  N   GLN    62      93.690 106.809  71.265  1.00  0.00           N  
ATOM    853  H   GLN    62      93.807 106.033  70.630  1.00  0.00           H  
ATOM    854  CA  GLN    62      93.345 108.144  70.879  1.00  0.00           C  
ATOM    855  HA  GLN    62      94.131 108.765  71.308  1.00  0.00           H  
ATOM    856  CB  GLN    62      93.204 108.112  69.373  1.00  0.00           C  
ATOM    857  HB2 GLN    62      92.386 107.439  69.120  1.00  0.00           H  
ATOM    858  HB3 GLN    62      92.838 109.070  69.003  1.00  0.00           H  
ATOM    859  CG  GLN    62      94.511 107.992  68.505  1.00  0.00           C  
ATOM    860  HG2 GLN    62      95.105 107.137  68.827  1.00  0.00           H  
ATOM    861  HG3 GLN    62      94.179 107.757  67.494  1.00  0.00           H  
ATOM    862  CD  GLN    62      95.445 109.218  68.463  1.00  0.00           C  
ATOM    863  OE1 GLN    62      95.247 110.282  69.066  1.00  0.00           O  
ATOM    864  NE2 GLN    62      96.490 109.144  67.688  1.00  0.00           N  
ATOM    865 HE21 GLN    62      97.198 109.860  67.766  1.00  0.00           H  
ATOM    866 HE22 GLN    62      96.876 108.255  67.401  1.00  0.00           H  
ATOM    867  C   GLN    62      92.046 108.586  71.567  1.00  0.00           C  
ATOM    868  O   GLN    62      91.856 109.814  71.656  1.00  0.00           O  
ATOM    869  N   ASN    63      91.203 107.674  72.130  1.00  0.00           N  
ATOM    870  H   ASN    63      91.457 106.697  72.092  1.00  0.00           H  
ATOM    871  CA  ASN    63      90.052 107.999  73.041  1.00  0.00           C  
ATOM    872  HA  ASN    63      89.729 109.014  72.811  1.00  0.00           H  
ATOM    873  CB  ASN    63      88.820 107.146  72.551  1.00  0.00           C  
ATOM    874  HB2 ASN    63      88.804 107.097  71.462  1.00  0.00           H  
ATOM    875  HB3 ASN    63      88.954 106.165  73.006  1.00  0.00           H  
ATOM    876  CG  ASN    63      87.505 107.835  72.984  1.00  0.00           C  
ATOM    877  OD1 ASN    63      87.170 109.022  72.692  1.00  0.00           O  
ATOM    878  ND2 ASN    63      86.653 107.042  73.598  1.00  0.00           N  
ATOM    879 HD21 ASN    63      85.710 107.361  73.768  1.00  0.00           H  
ATOM    880 HD22 ASN    63      86.937 106.120  73.895  1.00  0.00           H  
ATOM    881  C   ASN    63      90.368 107.773  74.586  1.00  0.00           C  
ATOM    882  O   ASN    63      89.562 107.949  75.505  1.00  0.00           O  
ATOM    883  N   THR    64      91.547 107.179  74.866  1.00  0.00           N  
ATOM    884  H   THR    64      92.289 107.150  74.181  1.00  0.00           H  
ATOM    885  CA  THR    64      91.852 106.776  76.246  1.00  0.00           C  
ATOM    886  HA  THR    64      91.372 107.374  77.020  1.00  0.00           H  
ATOM    887  CB  THR    64      91.657 105.251  76.391  1.00  0.00           C  
ATOM    888  HB  THR    64      92.156 104.712  75.587  1.00  0.00           H  
ATOM    889  CG2 THR    64      92.075 104.760  77.743  1.00  0.00           C  
ATOM    890 HG21 THR    64      91.830 103.698  77.752  1.00  0.00           H  
ATOM    891 HG22 THR    64      93.142 104.816  77.958  1.00  0.00           H  
ATOM    892 HG23 THR    64      91.453 105.299  78.457  1.00  0.00           H  
ATOM    893  OG1 THR    64      90.325 104.979  76.236  1.00  0.00           O  
ATOM    894  HG1 THR    64      90.071 105.355  75.390  1.00  0.00           H  
ATOM    895  C   THR    64      93.247 107.318  76.472  1.00  0.00           C  
ATOM    896  O   THR    64      94.241 106.587  76.370  1.00  0.00           O  
ATOM    897  N   GLY    65      93.477 108.542  76.937  1.00  0.00           N  
ATOM    898  H   GLY    65      94.468 108.708  77.035  1.00  0.00           H  
ATOM    899  CA  GLY    65      92.593 109.713  76.895  1.00  0.00           C  
ATOM    900  HA2 GLY    65      91.567 109.388  77.072  1.00  0.00           H  
ATOM    901  HA3 GLY    65      92.909 110.469  77.613  1.00  0.00           H  
ATOM    902  C   GLY    65      92.407 110.363  75.478  1.00  0.00           C  
ATOM    903  O   GLY    65      93.041 109.970  74.503  1.00  0.00           O  
ATOM    904  N   TYR    66      91.471 111.327  75.384  1.00  0.00           N  
ATOM    905  H   TYR    66      90.997 111.690  76.199  1.00  0.00           H  
ATOM    906  CA  TYR    66      91.126 112.106  74.202  1.00  0.00           C  
ATOM    907  HA  TYR    66      90.822 111.444  73.391  1.00  0.00           H  
ATOM    908  CB  TYR    66      89.879 112.876  74.427  1.00  0.00           C  
ATOM    909  HB2 TYR    66      89.096 112.312  74.935  1.00  0.00           H  
ATOM    910  HB3 TYR    66      90.128 113.763  75.010  1.00  0.00           H  
ATOM    911  CG  TYR    66      89.271 113.428  73.166  1.00  0.00           C  
ATOM    912  CD1 TYR    66      88.232 112.762  72.477  1.00  0.00           C  
ATOM    913  HD1 TYR    66      87.862 111.849  72.922  1.00  0.00           H  
ATOM    914  CE1 TYR    66      87.647 113.346  71.280  1.00  0.00           C  
ATOM    915  HE1 TYR    66      86.882 112.826  70.722  1.00  0.00           H  
ATOM    916  CZ  TYR    66      88.038 114.655  70.918  1.00  0.00           C  
ATOM    917  OH  TYR    66      87.654 115.209  69.764  1.00  0.00           O  
ATOM    918  HH  TYR    66      87.028 114.646  69.302  1.00  0.00           H  
ATOM    919  CE2 TYR    66      89.091 115.312  71.569  1.00  0.00           C  
ATOM    920  HE2 TYR    66      89.469 116.216  71.114  1.00  0.00           H  
ATOM    921  CD2 TYR    66      89.662 114.730  72.704  1.00  0.00           C  
ATOM    922  HD2 TYR    66      90.439 115.286  73.208  1.00  0.00           H  
ATOM    923  C   TYR    66      92.294 112.978  73.662  1.00  0.00           C  
ATOM    924  O   TYR    66      92.616 114.083  74.009  1.00  0.00           O  
ATOM    925  N   GLY    67      92.882 112.359  72.620  1.00  0.00           N  
ATOM    926  H   GLY    67      92.660 111.386  72.463  1.00  0.00           H  
ATOM    927  CA  GLY    67      93.772 112.919  71.592  1.00  0.00           C  
ATOM    928  HA2 GLY    67      94.286 113.835  71.885  1.00  0.00           H  
ATOM    929  HA3 GLY    67      94.536 112.166  71.403  1.00  0.00           H  
ATOM    930  C   GLY    67      93.101 113.250  70.267  1.00  0.00           C  
ATOM    931  O   GLY    67      92.083 113.924  70.220  1.00  0.00           O  
ATOM    932  N   THR    68      93.821 112.867  69.214  1.00  0.00           N  
ATOM    933  H   THR    68      94.628 112.279  69.364  1.00  0.00           H  
ATOM    934  CA  THR    68      93.399 112.991  67.805  1.00  0.00           C  
ATOM    935  HA  THR    68      92.956 113.971  67.627  1.00  0.00           H  
ATOM    936  CB  THR    68      94.617 112.839  66.915  1.00  0.00           C  
ATOM    937  HB  THR    68      94.957 111.805  66.974  1.00  0.00           H  
ATOM    938  CG2 THR    68      94.333 113.255  65.466  1.00  0.00           C  
ATOM    939 HG21 THR    68      94.324 114.338  65.342  1.00  0.00           H  
ATOM    940 HG22 THR    68      95.198 112.947  64.879  1.00  0.00           H  
ATOM    941 HG23 THR    68      93.394 112.773  65.195  1.00  0.00           H  
ATOM    942  OG1 THR    68      95.714 113.566  67.413  1.00  0.00           O  
ATOM    943  HG1 THR    68      96.009 113.049  68.166  1.00  0.00           H  
ATOM    944  C   THR    68      92.353 111.909  67.512  1.00  0.00           C  
ATOM    945  O   THR    68      92.577 110.842  67.009  1.00  0.00           O  
ATOM    946  N   GLN    69      91.131 112.299  67.869  1.00  0.00           N  
ATOM    947  H   GLN    69      91.080 113.147  68.415  1.00  0.00           H  
ATOM    948  CA  GLN    69      89.940 111.410  67.999  1.00  0.00           C  
ATOM    949  HA  GLN    69      90.116 110.378  67.695  1.00  0.00           H  
ATOM    950  CB  GLN    69      89.653 111.292  69.488  1.00  0.00           C  
ATOM    951  HB2 GLN    69      90.505 110.826  69.982  1.00  0.00           H  
ATOM    952  HB3 GLN    69      89.585 112.325  69.827  1.00  0.00           H  
ATOM    953  CG  GLN    69      88.449 110.550  69.993  1.00  0.00           C  
ATOM    954  HG2 GLN    69      88.545 110.584  71.078  1.00  0.00           H  
ATOM    955  HG3 GLN    69      87.541 111.102  69.750  1.00  0.00           H  
ATOM    956  CD  GLN    69      88.362 109.095  69.543  1.00  0.00           C  
ATOM    957  OE1 GLN    69      89.278 108.560  68.919  1.00  0.00           O  
ATOM    958  NE2 GLN    69      87.298 108.364  69.712  1.00  0.00           N  
ATOM    959 HE21 GLN    69      86.539 108.664  70.307  1.00  0.00           H  
ATOM    960 HE22 GLN    69      87.283 107.479  69.226  1.00  0.00           H  
ATOM    961  C   GLN    69      88.765 111.893  67.117  1.00  0.00           C  
ATOM    962  O   GLN    69      87.810 111.149  67.006  1.00  0.00           O  
ATOM    963  N   SER    70      88.765 113.086  66.492  1.00  0.00           N  
ATOM    964  H   SER    70      89.614 113.624  66.597  1.00  0.00           H  
ATOM    965  CA  SER    70      87.525 113.647  65.911  1.00  0.00           C  
ATOM    966  HA  SER    70      86.689 113.454  66.583  1.00  0.00           H  
ATOM    967  CB  SER    70      87.689 115.177  65.712  1.00  0.00           C  
ATOM    968  HB2 SER    70      88.116 115.660  66.591  1.00  0.00           H  
ATOM    969  HB3 SER    70      88.321 115.365  64.844  1.00  0.00           H  
ATOM    970  OG  SER    70      86.389 115.607  65.407  1.00  0.00           O  
ATOM    971  HG  SER    70      86.471 116.390  64.857  1.00  0.00           H  
ATOM    972  C   SER    70      87.269 112.947  64.517  1.00  0.00           C  
ATOM    973  O   SER    70      88.149 112.395  63.868  1.00  0.00           O  
ATOM    974  N   THR    71      86.053 112.941  63.965  1.00  0.00           N  
ATOM    975  H   THR    71      85.218 113.246  64.445  1.00  0.00           H  
ATOM    976  CA  THR    71      85.751 112.604  62.562  1.00  0.00           C  
ATOM    977  HA  THR    71      86.604 112.834  61.923  1.00  0.00           H  
ATOM    978  CB  THR    71      85.424 111.065  62.535  1.00  0.00           C  
ATOM    979  HB  THR    71      86.211 110.441  62.958  1.00  0.00           H  
ATOM    980  CG2 THR    71      84.159 110.678  63.201  1.00  0.00           C  
ATOM    981 HG21 THR    71      84.146 111.042  64.228  1.00  0.00           H  
ATOM    982 HG22 THR    71      83.368 111.099  62.580  1.00  0.00           H  
ATOM    983 HG23 THR    71      83.909 109.618  63.236  1.00  0.00           H  
ATOM    984  OG1 THR    71      85.229 110.588  61.211  1.00  0.00           O  
ATOM    985  HG1 THR    71      85.274 109.635  61.314  1.00  0.00           H  
ATOM    986  C   THR    71      84.509 113.513  62.175  1.00  0.00           C  
ATOM    987  O   THR    71      83.708 113.890  62.993  1.00  0.00           O  
ATOM    988  N   PRO    72      84.341 113.909  60.923  1.00  0.00           N  
ATOM    989  CD  PRO    72      85.272 113.827  59.819  1.00  0.00           C  
ATOM    990  HD2 PRO    72      85.524 112.767  59.766  1.00  0.00           H  
ATOM    991  HD3 PRO    72      86.136 114.464  60.006  1.00  0.00           H  
ATOM    992  CG  PRO    72      84.448 114.198  58.632  1.00  0.00           C  
ATOM    993  HG2 PRO    72      84.075 113.285  58.168  1.00  0.00           H  
ATOM    994  HG3 PRO    72      85.019 114.704  57.853  1.00  0.00           H  
ATOM    995  CB  PRO    72      83.306 115.051  59.131  1.00  0.00           C  
ATOM    996  HB2 PRO    72      82.395 114.978  58.537  1.00  0.00           H  
ATOM    997  HB3 PRO    72      83.706 116.055  59.274  1.00  0.00           H  
ATOM    998  CA  PRO    72      83.099 114.564  60.518  1.00  0.00           C  
ATOM    999  HA  PRO    72      82.867 115.400  61.177  1.00  0.00           H  
ATOM   1000  C   PRO    72      81.837 113.621  60.558  1.00  0.00           C  
ATOM   1001  O   PRO    72      81.944 112.387  60.483  1.00  0.00           O  
ATOM   1002  N   GLN    73      80.678 114.203  60.731  1.00  0.00           N  
ATOM   1003  H   GLN    73      80.596 115.208  60.676  1.00  0.00           H  
ATOM   1004  CA  GLN    73      79.477 113.482  60.948  1.00  0.00           C  
ATOM   1005  HA  GLN    73      79.598 112.750  61.747  1.00  0.00           H  
ATOM   1006  CB  GLN    73      78.572 114.538  61.538  1.00  0.00           C  
ATOM   1007  HB2 GLN    73      78.999 114.868  62.485  1.00  0.00           H  
ATOM   1008  HB3 GLN    73      78.386 115.463  60.994  1.00  0.00           H  
ATOM   1009  CG  GLN    73      77.183 114.015  61.781  1.00  0.00           C  
ATOM   1010  HG2 GLN    73      76.685 114.035  60.812  1.00  0.00           H  
ATOM   1011  HG3 GLN    73      77.291 112.982  62.112  1.00  0.00           H  
ATOM   1012  CD  GLN    73      76.380 114.842  62.796  1.00  0.00           C  
ATOM   1013  OE1 GLN    73      76.916 115.472  63.721  1.00  0.00           O  
ATOM   1014  NE2 GLN    73      75.096 114.888  62.573  1.00  0.00           N  
ATOM   1015 HE21 GLN    73      74.593 114.367  61.869  1.00  0.00           H  
ATOM   1016 HE22 GLN    73      74.525 115.553  63.075  1.00  0.00           H  
ATOM   1017  C   GLN    73      78.859 112.847  59.687  1.00  0.00           C  
ATOM   1018  O   GLN    73      78.464 113.527  58.708  1.00  0.00           O  
ATOM   1019  N   GLY    74      78.927 111.501  59.648  1.00  0.00           N  
ATOM   1020  H   GLY    74      79.491 111.060  60.361  1.00  0.00           H  
ATOM   1021  CA  GLY    74      78.156 110.651  58.649  1.00  0.00           C  
ATOM   1022  HA2 GLY    74      78.040 111.113  57.669  1.00  0.00           H  
ATOM   1023  HA3 GLY    74      78.593 109.668  58.478  1.00  0.00           H  
ATOM   1024  C   GLY    74      76.671 110.537  59.122  1.00  0.00           C  
ATOM   1025  O   GLY    74      76.005 111.514  59.485  1.00  0.00           O  
ATOM   1026  N   TYR    75      76.253 109.309  58.945  1.00  0.00           N  
ATOM   1027  H   TYR    75      76.768 108.688  58.337  1.00  0.00           H  
ATOM   1028  CA  TYR    75      74.885 108.964  59.348  1.00  0.00           C  
ATOM   1029  HA  TYR    75      74.343 109.831  59.725  1.00  0.00           H  
ATOM   1030  CB  TYR    75      74.068 108.373  58.096  1.00  0.00           C  
ATOM   1031  HB2 TYR    75      74.405 107.409  57.716  1.00  0.00           H  
ATOM   1032  HB3 TYR    75      73.020 108.201  58.340  1.00  0.00           H  
ATOM   1033  CG  TYR    75      74.117 109.340  56.919  1.00  0.00           C  
ATOM   1034  CD1 TYR    75      73.114 110.316  56.707  1.00  0.00           C  
ATOM   1035  HD1 TYR    75      72.371 110.599  57.438  1.00  0.00           H  
ATOM   1036  CE1 TYR    75      73.215 111.138  55.579  1.00  0.00           C  
ATOM   1037  HE1 TYR    75      72.422 111.848  55.398  1.00  0.00           H  
ATOM   1038  CZ  TYR    75      74.288 110.965  54.639  1.00  0.00           C  
ATOM   1039  OH  TYR    75      74.363 111.658  53.538  1.00  0.00           O  
ATOM   1040  HH  TYR    75      74.758 111.147  52.828  1.00  0.00           H  
ATOM   1041  CE2 TYR    75      75.225 109.925  54.848  1.00  0.00           C  
ATOM   1042  HE2 TYR    75      76.040 109.745  54.162  1.00  0.00           H  
ATOM   1043  CD2 TYR    75      75.077 109.166  55.965  1.00  0.00           C  
ATOM   1044  HD2 TYR    75      75.863 108.447  56.139  1.00  0.00           H  
ATOM   1045  C   TYR    75      74.839 107.848  60.428  1.00  0.00           C  
ATOM   1046  O   TYR    75      73.773 107.209  60.667  1.00  0.00           O  
ATOM   1047  N   GLY    76      75.892 107.667  61.179  1.00  0.00           N  
ATOM   1048  H   GLY    76      76.695 108.202  60.878  1.00  0.00           H  
ATOM   1049  CA  GLY    76      76.032 106.831  62.340  1.00  0.00           C  
ATOM   1050  HA2 GLY    76      76.876 107.065  62.989  1.00  0.00           H  
ATOM   1051  HA3 GLY    76      75.114 106.941  62.917  1.00  0.00           H  
ATOM   1052  C   GLY    76      76.259 105.337  61.932  1.00  0.00           C  
ATOM   1053  O   GLY    76      76.254 105.064  60.732  1.00  0.00           O  
ATOM   1054  N   SER    77      76.629 104.479  62.863  1.00  0.00           N  
ATOM   1055  H   SER    77      76.531 104.814  63.811  1.00  0.00           H  
ATOM   1056  CA  SER    77      77.000 103.126  62.655  1.00  0.00           C  
ATOM   1057  HA  SER    77      76.396 102.866  61.786  1.00  0.00           H  
ATOM   1058  CB  SER    77      78.440 103.134  62.104  1.00  0.00           C  
ATOM   1059  HB2 SER    77      78.459 103.625  61.132  1.00  0.00           H  
ATOM   1060  HB3 SER    77      79.126 103.568  62.832  1.00  0.00           H  
ATOM   1061  OG  SER    77      78.970 101.798  61.841  1.00  0.00           O  
ATOM   1062  HG  SER    77      79.069 101.333  62.675  1.00  0.00           H  
ATOM   1063  C   SER    77      76.664 102.200  63.922  1.00  0.00           C  
ATOM   1064  O   SER    77      76.798 102.592  65.060  1.00  0.00           O  
ATOM   1065  N   THR    78      76.046 101.029  63.718  1.00  0.00           N  
ATOM   1066  H   THR    78      75.959 100.528  64.591  1.00  0.00           H  
ATOM   1067  CA  THR    78      75.807 100.367  62.364  1.00  0.00           C  
ATOM   1068  HA  THR    78      76.613 100.619  61.674  1.00  0.00           H  
ATOM   1069  CB  THR    78      75.882  98.838  62.618  1.00  0.00           C  
ATOM   1070  HB  THR    78      74.917  98.503  62.999  1.00  0.00           H  
ATOM   1071  CG2 THR    78      76.115  98.134  61.296  1.00  0.00           C  
ATOM   1072 HG21 THR    78      75.264  97.523  60.994  1.00  0.00           H  
ATOM   1073 HG22 THR    78      76.595  98.640  60.459  1.00  0.00           H  
ATOM   1074 HG23 THR    78      76.697  97.260  61.588  1.00  0.00           H  
ATOM   1075  OG1 THR    78      76.857  98.474  63.562  1.00  0.00           O  
ATOM   1076  HG1 THR    78      76.378  98.365  64.387  1.00  0.00           H  
ATOM   1077  C   THR    78      74.567 100.767  61.658  1.00  0.00           C  
ATOM   1078  O   THR    78      73.630 101.247  62.325  1.00  0.00           O  
ATOM   1079  N   GLY    79      74.363 100.349  60.373  1.00  0.00           N  
ATOM   1080  H   GLY    79      75.065  99.811  59.885  1.00  0.00           H  
ATOM   1081  CA  GLY    79      73.148 100.450  59.589  1.00  0.00           C  
ATOM   1082  HA2 GLY    79      72.592 101.321  59.934  1.00  0.00           H  
ATOM   1083  HA3 GLY    79      73.391 100.529  58.529  1.00  0.00           H  
ATOM   1084  C   GLY    79      72.179  99.301  59.771  1.00  0.00           C  
ATOM   1085  O   GLY    79      72.111  98.575  60.747  1.00  0.00           O  
ATOM   1086  N   GLY    80      71.308  99.079  58.790  1.00  0.00           N  
ATOM   1087  H   GLY    80      70.528  98.473  59.003  1.00  0.00           H  
ATOM   1088  CA  GLY    80      70.781 100.135  57.875  1.00  0.00           C  
ATOM   1089  HA2 GLY    80      71.628 100.737  57.547  1.00  0.00           H  
ATOM   1090  HA3 GLY    80      70.157  99.768  57.060  1.00  0.00           H  
ATOM   1091  C   GLY    80      69.830 101.067  58.676  1.00  0.00           C  
ATOM   1092  O   GLY    80      69.976 101.337  59.871  1.00  0.00           O  
ATOM   1093  N   TYR    81      68.987 101.737  57.861  1.00  0.00           N  
ATOM   1094  H   TYR    81      68.859 101.444  56.903  1.00  0.00           H  
ATOM   1095  CA  TYR    81      68.091 102.792  58.370  1.00  0.00           C  
ATOM   1096  HA  TYR    81      67.904 102.498  59.403  1.00  0.00           H  
ATOM   1097  CB  TYR    81      68.831 104.181  58.312  1.00  0.00           C  
ATOM   1098  HB2 TYR    81      68.594 104.692  57.379  1.00  0.00           H  
ATOM   1099  HB3 TYR    81      68.315 104.851  58.999  1.00  0.00           H  
ATOM   1100  CG  TYR    81      70.357 104.152  58.471  1.00  0.00           C  
ATOM   1101  CD1 TYR    81      71.007 104.223  59.693  1.00  0.00           C  
ATOM   1102  HD1 TYR    81      70.413 104.379  60.581  1.00  0.00           H  
ATOM   1103  CE1 TYR    81      72.424 104.229  59.703  1.00  0.00           C  
ATOM   1104  HE1 TYR    81      72.969 104.193  60.634  1.00  0.00           H  
ATOM   1105  CZ  TYR    81      73.179 104.035  58.504  1.00  0.00           C  
ATOM   1106  OH  TYR    81      74.572 103.925  58.530  1.00  0.00           O  
ATOM   1107  HH  TYR    81      75.024 104.223  59.323  1.00  0.00           H  
ATOM   1108  CE2 TYR    81      72.522 103.952  57.246  1.00  0.00           C  
ATOM   1109  HE2 TYR    81      73.106 103.886  56.340  1.00  0.00           H  
ATOM   1110  CD2 TYR    81      71.109 103.984  57.243  1.00  0.00           C  
ATOM   1111  HD2 TYR    81      70.582 103.827  56.313  1.00  0.00           H  
ATOM   1112  C   TYR    81      66.801 102.977  57.584  1.00  0.00           C  
ATOM   1113  O   TYR    81      66.813 102.787  56.351  1.00  0.00           O  
ATOM   1114  N   GLY    82      65.649 103.223  58.267  1.00  0.00           N  
ATOM   1115  H   GLY    82      64.847 103.365  57.669  1.00  0.00           H  
ATOM   1116  CA  GLY    82      65.493 103.455  59.695  1.00  0.00           C  
ATOM   1117  HA2 GLY    82      64.898 102.663  60.149  1.00  0.00           H  
ATOM   1118  HA3 GLY    82      66.396 103.634  60.279  1.00  0.00           H  
ATOM   1119  C   GLY    82      64.820 104.776  59.917  1.00  0.00           C  
ATOM   1120  O   GLY    82      64.436 105.539  58.982  1.00  0.00           O  
ATOM   1121  N   SER    83      64.695 105.166  61.204  1.00  0.00           N  
ATOM   1122  H   SER    83      65.293 104.607  61.794  1.00  0.00           H  
ATOM   1123  CA  SER    83      64.141 106.420  61.830  1.00  0.00           C  
ATOM   1124  HA  SER    83      63.708 106.120  62.785  1.00  0.00           H  
ATOM   1125  CB  SER    83      65.263 107.386  62.292  1.00  0.00           C  
ATOM   1126  HB2 SER    83      65.951 107.456  61.449  1.00  0.00           H  
ATOM   1127  HB3 SER    83      64.729 108.264  62.654  1.00  0.00           H  
ATOM   1128  OG  SER    83      65.962 106.746  63.387  1.00  0.00           O  
ATOM   1129  HG  SER    83      66.310 107.438  63.954  1.00  0.00           H  
ATOM   1130  C   SER    83      62.962 107.088  60.995  1.00  0.00           C  
ATOM   1131  O   SER    83      63.165 108.064  60.313  1.00  0.00           O  
ATOM   1132  N   SER    84      61.765 106.501  61.011  1.00  0.00           N  
ATOM   1133  H   SER    84      61.167 107.094  60.454  1.00  0.00           H  
ATOM   1134  CA  SER    84      61.134 105.374  61.722  1.00  0.00           C  
ATOM   1135  HA  SER    84      61.981 104.876  62.194  1.00  0.00           H  
ATOM   1136  CB  SER    84      60.171 105.900  62.755  1.00  0.00           C  
ATOM   1137  HB2 SER    84      60.588 106.574  63.504  1.00  0.00           H  
ATOM   1138  HB3 SER    84      59.392 106.441  62.216  1.00  0.00           H  
ATOM   1139  OG  SER    84      59.709 104.835  63.550  1.00  0.00           O  
ATOM   1140  HG  SER    84      58.918 105.141  63.999  1.00  0.00           H  
ATOM   1141  C   SER    84      60.461 104.472  60.686  1.00  0.00           C  
ATOM   1142  O   SER    84      59.646 104.892  59.881  1.00  0.00           O  
ATOM   1143  N   GLN    85      61.023 103.221  60.584  1.00  0.00           N  
ATOM   1144  H   GLN    85      61.897 103.008  61.043  1.00  0.00           H  
ATOM   1145  CA  GLN    85      60.611 102.211  59.498  1.00  0.00           C  
ATOM   1146  HA  GLN    85      60.519 102.782  58.574  1.00  0.00           H  
ATOM   1147  CB  GLN    85      61.797 101.249  59.336  1.00  0.00           C  
ATOM   1148  HB2 GLN    85      62.705 101.804  59.100  1.00  0.00           H  
ATOM   1149  HB3 GLN    85      62.013 100.913  60.350  1.00  0.00           H  
ATOM   1150  CG  GLN    85      61.614  99.983  58.454  1.00  0.00           C  
ATOM   1151  HG2 GLN    85      62.623  99.575  58.407  1.00  0.00           H  
ATOM   1152  HG3 GLN    85      61.114  99.143  58.935  1.00  0.00           H  
ATOM   1153  CD  GLN    85      61.017 100.209  57.102  1.00  0.00           C  
ATOM   1154  OE1 GLN    85      60.262  99.426  56.590  1.00  0.00           O  
ATOM   1155  NE2 GLN    85      61.286 101.282  56.411  1.00  0.00           N  
ATOM   1156 HE21 GLN    85      60.679 101.419  55.615  1.00  0.00           H  
ATOM   1157 HE22 GLN    85      61.821 102.094  56.684  1.00  0.00           H  
ATOM   1158  C   GLN    85      59.295 101.539  59.804  1.00  0.00           C  
ATOM   1159  O   GLN    85      58.559 101.191  58.841  1.00  0.00           O  
ATOM   1160  N   SER    86      58.944 101.358  61.085  1.00  0.00           N  
ATOM   1161  H   SER    86      59.507 101.776  61.813  1.00  0.00           H  
ATOM   1162  CA  SER    86      57.640 100.890  61.503  1.00  0.00           C  
ATOM   1163  HA  SER    86      57.727 100.530  62.528  1.00  0.00           H  
ATOM   1164  CB  SER    86      56.628 102.048  61.348  1.00  0.00           C  
ATOM   1165  HB2 SER    86      56.581 102.342  60.300  1.00  0.00           H  
ATOM   1166  HB3 SER    86      55.599 101.772  61.577  1.00  0.00           H  
ATOM   1167  OG  SER    86      57.122 103.131  62.166  1.00  0.00           O  
ATOM   1168  HG  SER    86      56.568 103.879  61.933  1.00  0.00           H  
ATOM   1169  C   SER    86      57.179  99.614  60.709  1.00  0.00           C  
ATOM   1170  O   SER    86      56.283  99.585  59.968  1.00  0.00           O  
ATOM   1171  N   SER    87      57.902  98.511  60.934  1.00  0.00           N  
ATOM   1172  H   SER    87      58.656  98.622  61.596  1.00  0.00           H  
ATOM   1173  CA  SER    87      57.621  97.094  60.456  1.00  0.00           C  
ATOM   1174  HA  SER    87      57.703  97.202  59.374  1.00  0.00           H  
ATOM   1175  CB  SER    87      58.767  96.216  60.950  1.00  0.00           C  
ATOM   1176  HB2 SER    87      59.075  96.347  61.987  1.00  0.00           H  
ATOM   1177  HB3 SER    87      58.558  95.147  60.911  1.00  0.00           H  
ATOM   1178  OG  SER    87      59.782  96.279  59.999  1.00  0.00           O  
ATOM   1179  HG  SER    87      59.330  96.195  59.157  1.00  0.00           H  
ATOM   1180  C   SER    87      56.273  96.713  60.970  1.00  0.00           C  
ATOM   1181  O   SER    87      55.881  96.965  62.164  1.00  0.00           O  
ATOM   1182  N   GLN    88      55.578  96.034  59.997  1.00  0.00           N  
ATOM   1183  H   GLN    88      56.045  95.605  59.211  1.00  0.00           H  
ATOM   1184  CA  GLN    88      54.163  95.597  60.111  1.00  0.00           C  
ATOM   1185  HA  GLN    88      53.983  95.282  61.139  1.00  0.00           H  
ATOM   1186  CB  GLN    88      53.149  96.693  59.806  1.00  0.00           C  
ATOM   1187  HB2 GLN    88      53.368  97.148  58.840  1.00  0.00           H  
ATOM   1188  HB3 GLN    88      52.134  96.297  59.777  1.00  0.00           H  
ATOM   1189  CG  GLN    88      53.139  97.756  60.959  1.00  0.00           C  
ATOM   1190  HG2 GLN    88      52.784  97.236  61.849  1.00  0.00           H  
ATOM   1191  HG3 GLN    88      54.132  98.105  61.243  1.00  0.00           H  
ATOM   1192  CD  GLN    88      52.084  98.806  60.678  1.00  0.00           C  
ATOM   1193  OE1 GLN    88      51.267  98.676  59.789  1.00  0.00           O  
ATOM   1194  NE2 GLN    88      51.949  99.797  61.537  1.00  0.00           N  
ATOM   1195 HE21 GLN    88      52.700  99.991  62.183  1.00  0.00           H  
ATOM   1196 HE22 GLN    88      51.205 100.454  61.348  1.00  0.00           H  
ATOM   1197  C   GLN    88      53.921  94.373  59.208  1.00  0.00           C  
ATOM   1198  O   GLN    88      54.329  94.420  58.039  1.00  0.00           O  
ATOM   1199  N   SER    89      53.346  93.323  59.719  1.00  0.00           N  
ATOM   1200  H   SER    89      52.949  93.365  60.646  1.00  0.00           H  
ATOM   1201  CA  SER    89      53.146  92.010  59.071  1.00  0.00           C  
ATOM   1202  HA  SER    89      54.098  91.749  58.609  1.00  0.00           H  
ATOM   1203  CB  SER    89      52.907  90.952  60.188  1.00  0.00           C  
ATOM   1204  HB2 SER    89      52.955  89.972  59.713  1.00  0.00           H  
ATOM   1205  HB3 SER    89      53.622  91.064  61.003  1.00  0.00           H  
ATOM   1206  OG  SER    89      51.545  91.151  60.773  1.00  0.00           O  
ATOM   1207  HG  SER    89      51.564  90.501  61.479  1.00  0.00           H  
ATOM   1208  C   SER    89      52.141  92.030  57.935  1.00  0.00           C  
ATOM   1209  O   SER    89      51.515  93.091  57.725  1.00  0.00           O  
ATOM   1210  N   SER    90      52.004  90.936  57.181  1.00  0.00           N  
ATOM   1211  H   SER    90      52.492  90.093  57.449  1.00  0.00           H  
ATOM   1212  CA  SER    90      51.276  90.901  55.921  1.00  0.00           C  
ATOM   1213  HA  SER    90      51.832  91.546  55.241  1.00  0.00           H  
ATOM   1214  CB  SER    90      51.301  89.523  55.347  1.00  0.00           C  
ATOM   1215  HB2 SER    90      52.367  89.327  55.229  1.00  0.00           H  
ATOM   1216  HB3 SER    90      50.813  88.844  56.047  1.00  0.00           H  
ATOM   1217  OG  SER    90      50.767  89.481  53.994  1.00  0.00           O  
ATOM   1218  HG  SER    90      51.333  90.139  53.584  1.00  0.00           H  
ATOM   1219  C   SER    90      49.874  91.462  55.943  1.00  0.00           C  
ATOM   1220  O   SER    90      49.051  90.972  56.712  1.00  0.00           O  
ATOM   1221  N   TYR    91      49.508  92.364  55.057  1.00  0.00           N  
ATOM   1222  H   TYR    91      50.233  92.561  54.382  1.00  0.00           H  
ATOM   1223  CA  TYR    91      48.089  92.817  54.826  1.00  0.00           C  
ATOM   1224  HA  TYR    91      47.483  92.403  55.631  1.00  0.00           H  
ATOM   1225  CB  TYR    91      48.176  94.353  55.060  1.00  0.00           C  
ATOM   1226  HB2 TYR    91      48.510  94.543  56.080  1.00  0.00           H  
ATOM   1227  HB3 TYR    91      49.005  94.731  54.460  1.00  0.00           H  
ATOM   1228  CG  TYR    91      46.890  95.152  54.793  1.00  0.00           C  
ATOM   1229  CD1 TYR    91      46.487  95.580  53.483  1.00  0.00           C  
ATOM   1230  HD1 TYR    91      47.058  95.171  52.662  1.00  0.00           H  
ATOM   1231  CE1 TYR    91      45.279  96.270  53.315  1.00  0.00           C  
ATOM   1232  HE1 TYR    91      44.931  96.526  52.325  1.00  0.00           H  
ATOM   1233  CZ  TYR    91      44.510  96.641  54.440  1.00  0.00           C  
ATOM   1234  OH  TYR    91      43.483  97.490  54.263  1.00  0.00           O  
ATOM   1235  HH  TYR    91      42.947  97.482  55.059  1.00  0.00           H  
ATOM   1236  CE2 TYR    91      44.955  96.352  55.736  1.00  0.00           C  
ATOM   1237  HE2 TYR    91      44.314  96.683  56.540  1.00  0.00           H  
ATOM   1238  CD2 TYR    91      46.053  95.489  55.922  1.00  0.00           C  
ATOM   1239  HD2 TYR    91      46.200  95.034  56.890  1.00  0.00           H  
ATOM   1240  C   TYR    91      47.704  92.412  53.387  1.00  0.00           C  
ATOM   1241  O   TYR    91      48.509  92.548  52.496  1.00  0.00           O  
ATOM   1242  N   GLY    92      46.377  92.014  53.197  1.00  0.00           N  
ATOM   1243  H   GLY    92      46.060  91.750  52.275  1.00  0.00           H  
ATOM   1244  CA  GLY    92      45.467  91.632  54.182  1.00  0.00           C  
ATOM   1245  HA2 GLY    92      45.300  92.377  54.961  1.00  0.00           H  
ATOM   1246  HA3 GLY    92      44.530  91.573  53.628  1.00  0.00           H  
ATOM   1247  C   GLY    92      45.829  90.262  54.788  1.00  0.00           C  
ATOM   1248  O   GLY    92      46.922  89.747  54.702  1.00  0.00           O  
ATOM   1249  N   GLN    93      44.814  89.646  55.403  1.00  0.00           N  
ATOM   1250  H   GLN    93      43.934  90.141  55.439  1.00  0.00           H  
ATOM   1251  CA  GLN    93      44.894  88.343  56.012  1.00  0.00           C  
ATOM   1252  HA  GLN    93      45.612  88.451  56.826  1.00  0.00           H  
ATOM   1253  CB  GLN    93      43.543  88.100  56.737  1.00  0.00           C  
ATOM   1254  HB2 GLN    93      42.665  88.133  56.091  1.00  0.00           H  
ATOM   1255  HB3 GLN    93      43.584  87.128  57.227  1.00  0.00           H  
ATOM   1256  CG  GLN    93      43.318  89.142  57.857  1.00  0.00           C  
ATOM   1257  HG2 GLN    93      44.271  89.346  58.344  1.00  0.00           H  
ATOM   1258  HG3 GLN    93      42.853  90.017  57.404  1.00  0.00           H  
ATOM   1259  CD  GLN    93      42.341  88.575  58.906  1.00  0.00           C  
ATOM   1260  OE1 GLN    93      42.684  88.346  60.022  1.00  0.00           O  
ATOM   1261  NE2 GLN    93      41.198  88.133  58.465  1.00  0.00           N  
ATOM   1262 HE21 GLN    93      40.622  87.744  59.198  1.00  0.00           H  
ATOM   1263 HE22 GLN    93      41.086  87.806  57.516  1.00  0.00           H  
ATOM   1264  C   GLN    93      45.266  87.103  55.148  1.00  0.00           C  
ATOM   1265  O   GLN    93      44.997  87.015  53.989  1.00  0.00           O  
ATOM   1266  N   GLN    94      45.980  86.118  55.665  1.00  0.00           N  
ATOM   1267  H   GLN    94      46.244  86.316  56.620  1.00  0.00           H  
ATOM   1268  CA  GLN    94      46.385  84.871  55.128  1.00  0.00           C  
ATOM   1269  HA  GLN    94      45.667  84.580  54.361  1.00  0.00           H  
ATOM   1270  CB  GLN    94      47.846  84.974  54.514  1.00  0.00           C  
ATOM   1271  HB2 GLN    94      48.519  85.344  55.287  1.00  0.00           H  
ATOM   1272  HB3 GLN    94      48.079  83.972  54.155  1.00  0.00           H  
ATOM   1273  CG  GLN    94      47.988  85.959  53.320  1.00  0.00           C  
ATOM   1274  HG2 GLN    94      47.704  86.922  53.743  1.00  0.00           H  
ATOM   1275  HG3 GLN    94      49.003  86.097  52.946  1.00  0.00           H  
ATOM   1276  CD  GLN    94      47.121  85.699  52.125  1.00  0.00           C  
ATOM   1277  OE1 GLN    94      46.302  84.790  51.981  1.00  0.00           O  
ATOM   1278  NE2 GLN    94      47.380  86.377  51.052  1.00  0.00           N  
ATOM   1279 HE21 GLN    94      48.216  86.943  51.085  1.00  0.00           H  
ATOM   1280 HE22 GLN    94      47.155  85.947  50.166  1.00  0.00           H  
ATOM   1281  C   GLN    94      46.326  83.841  56.282  1.00  0.00           C  
ATOM   1282  O   GLN    94      47.192  83.831  57.219  1.00  0.00           O  
ATOM   1283  N   SER    95      45.313  82.988  56.295  1.00  0.00           N  
ATOM   1284  H   SER    95      44.582  83.097  55.607  1.00  0.00           H  
ATOM   1285  CA  SER    95      45.096  81.767  57.047  1.00  0.00           C  
ATOM   1286  HA  SER    95      45.170  81.987  58.112  1.00  0.00           H  
ATOM   1287  CB  SER    95      43.715  81.208  56.746  1.00  0.00           C  
ATOM   1288  HB2 SER    95      43.677  80.933  55.692  1.00  0.00           H  
ATOM   1289  HB3 SER    95      43.543  80.302  57.327  1.00  0.00           H  
ATOM   1290  OG  SER    95      42.781  82.282  56.908  1.00  0.00           O  
ATOM   1291  HG  SER    95      42.049  81.887  56.428  1.00  0.00           H  
ATOM   1292  C   SER    95      46.084  80.629  56.810  1.00  0.00           C  
ATOM   1293  O   SER    95      46.717  80.493  55.686  1.00  0.00           O  
ATOM   1294  N   SER    96      46.362  79.876  57.864  1.00  0.00           N  
ATOM   1295  H   SER    96      45.784  80.046  58.674  1.00  0.00           H  
ATOM   1296  CA  SER    96      47.373  78.757  57.746  1.00  0.00           C  
ATOM   1297  HA  SER    96      48.263  79.238  57.340  1.00  0.00           H  
ATOM   1298  CB  SER    96      47.558  78.106  59.121  1.00  0.00           C  
ATOM   1299  HB2 SER    96      46.665  77.581  59.462  1.00  0.00           H  
ATOM   1300  HB3 SER    96      48.341  77.347  59.107  1.00  0.00           H  
ATOM   1301  OG  SER    96      47.983  79.061  60.102  1.00  0.00           O  
ATOM   1302  HG  SER    96      47.775  79.970  59.874  1.00  0.00           H  
ATOM   1303  C   SER    96      47.049  77.684  56.705  1.00  0.00           C  
ATOM   1304  O   SER    96      45.911  77.190  56.741  1.00  0.00           O  
ATOM   1305  N   TYR    97      47.942  77.097  55.891  1.00  0.00           N  
ATOM   1306  H   TYR    97      47.609  76.399  55.242  1.00  0.00           H  
ATOM   1307  CA  TYR    97      49.321  77.364  55.599  1.00  0.00           C  
ATOM   1308  HA  TYR    97      49.669  76.583  54.923  1.00  0.00           H  
ATOM   1309  CB  TYR    97      49.441  78.583  54.689  1.00  0.00           C  
ATOM   1310  HB2 TYR    97      48.691  78.567  53.898  1.00  0.00           H  
ATOM   1311  HB3 TYR    97      48.943  79.407  55.200  1.00  0.00           H  
ATOM   1312  CG  TYR    97      50.702  79.076  54.149  1.00  0.00           C  
ATOM   1313  CD1 TYR    97      51.049  80.413  54.311  1.00  0.00           C  
ATOM   1314  HD1 TYR    97      50.278  81.040  54.733  1.00  0.00           H  
ATOM   1315  CE1 TYR    97      52.265  80.915  53.849  1.00  0.00           C  
ATOM   1316  HE1 TYR    97      52.423  81.984  53.829  1.00  0.00           H  
ATOM   1317  CZ  TYR    97      53.231  79.942  53.372  1.00  0.00           C  
ATOM   1318  OH  TYR    97      54.428  80.361  52.990  1.00  0.00           O  
ATOM   1319  HH  TYR    97      54.343  81.313  52.908  1.00  0.00           H  
ATOM   1320  CE2 TYR    97      52.905  78.601  53.157  1.00  0.00           C  
ATOM   1321  HE2 TYR    97      53.667  77.923  52.802  1.00  0.00           H  
ATOM   1322  CD2 TYR    97      51.639  78.150  53.575  1.00  0.00           C  
ATOM   1323  HD2 TYR    97      51.344  77.115  53.480  1.00  0.00           H  
ATOM   1324  C   TYR    97      50.280  77.276  56.822  1.00  0.00           C  
ATOM   1325  O   TYR    97      50.937  78.256  57.170  1.00  0.00           O  
ATOM   1326  N   PRO    98      50.269  76.161  57.581  1.00  0.00           N  
ATOM   1327  CD  PRO    98      51.217  75.965  58.682  1.00  0.00           C  
ATOM   1328  HD2 PRO    98      50.844  76.416  59.602  1.00  0.00           H  
ATOM   1329  HD3 PRO    98      52.169  76.394  58.369  1.00  0.00           H  
ATOM   1330  CG  PRO    98      51.352  74.437  58.840  1.00  0.00           C  
ATOM   1331  HG2 PRO    98      50.800  73.990  59.667  1.00  0.00           H  
ATOM   1332  HG3 PRO    98      52.379  74.101  58.982  1.00  0.00           H  
ATOM   1333  CB  PRO    98      50.824  73.919  57.456  1.00  0.00           C  
ATOM   1334  HB2 PRO    98      50.455  72.896  57.381  1.00  0.00           H  
ATOM   1335  HB3 PRO    98      51.690  73.969  56.796  1.00  0.00           H  
ATOM   1336  CA  PRO    98      49.781  74.866  57.088  1.00  0.00           C  
ATOM   1337  HA  PRO    98      49.636  74.871  56.008  1.00  0.00           H  
ATOM   1338  C   PRO    98      48.407  74.427  57.616  1.00  0.00           C  
ATOM   1339  O   PRO    98      48.004  74.846  58.699  1.00  0.00           O  
ATOM   1340  N   GLY    99      47.709  73.501  56.953  1.00  0.00           N  
ATOM   1341  H   GLY    99      48.084  73.203  56.063  1.00  0.00           H  
ATOM   1342  CA  GLY    99      46.600  72.643  57.414  1.00  0.00           C  
ATOM   1343  HA2 GLY    99      45.798  73.229  57.863  1.00  0.00           H  
ATOM   1344  HA3 GLY    99      46.126  72.128  56.578  1.00  0.00           H  
ATOM   1345  C   GLY    99      47.204  71.648  58.401  1.00  0.00           C  
ATOM   1346  O   GLY    99      48.401  71.328  58.363  1.00  0.00           O  
ATOM   1347  N   TYR   100      46.323  71.177  59.306  1.00  0.00           N  
ATOM   1348  H   TYR   100      45.391  71.546  59.184  1.00  0.00           H  
ATOM   1349  CA  TYR   100      46.799  70.527  60.552  1.00  0.00           C  
ATOM   1350  HA  TYR   100      47.714  70.019  60.248  1.00  0.00           H  
ATOM   1351  CB  TYR   100      47.066  71.468  61.698  1.00  0.00           C  
ATOM   1352  HB2 TYR   100      47.545  70.846  62.454  1.00  0.00           H  
ATOM   1353  HB3 TYR   100      47.911  72.044  61.321  1.00  0.00           H  
ATOM   1354  CG  TYR   100      45.909  72.287  62.180  1.00  0.00           C  
ATOM   1355  CD1 TYR   100      45.593  73.454  61.466  1.00  0.00           C  
ATOM   1356  HD1 TYR   100      46.104  73.688  60.544  1.00  0.00           H  
ATOM   1357  CE1 TYR   100      44.750  74.430  62.045  1.00  0.00           C  
ATOM   1358  HE1 TYR   100      44.613  75.342  61.484  1.00  0.00           H  
ATOM   1359  CZ  TYR   100      44.065  74.110  63.241  1.00  0.00           C  
ATOM   1360  OH  TYR   100      43.284  75.078  63.758  1.00  0.00           O  
ATOM   1361  HH  TYR   100      43.115  74.972  64.697  1.00  0.00           H  
ATOM   1362  CE2 TYR   100      44.244  72.910  63.845  1.00  0.00           C  
ATOM   1363  HE2 TYR   100      43.643  72.757  64.729  1.00  0.00           H  
ATOM   1364  CD2 TYR   100      45.229  71.984  63.365  1.00  0.00           C  
ATOM   1365  HD2 TYR   100      45.390  71.093  63.953  1.00  0.00           H  
ATOM   1366  C   TYR   100      46.157  69.254  61.005  1.00  0.00           C  
ATOM   1367  O   TYR   100      46.637  68.459  61.848  1.00  0.00           O  
ATOM   1368  N   GLY   101      44.945  69.031  60.379  1.00  0.00           N  
ATOM   1369  H   GLY   101      44.644  69.695  59.679  1.00  0.00           H  
ATOM   1370  CA  GLY   101      43.986  67.970  60.824  1.00  0.00           C  
ATOM   1371  HA2 GLY   101      44.066  67.625  61.855  1.00  0.00           H  
ATOM   1372  HA3 GLY   101      42.952  68.234  60.603  1.00  0.00           H  
ATOM   1373  C   GLY   101      44.252  66.598  60.182  1.00  0.00           C  
ATOM   1374  O   GLY   101      43.866  65.579  60.734  1.00  0.00           O  
ATOM   1375  N   GLN   102      45.011  66.622  59.089  1.00  0.00           N  
ATOM   1376  H   GLN   102      45.293  67.539  58.772  1.00  0.00           H  
ATOM   1377  CA  GLN   102      45.284  65.475  58.254  1.00  0.00           C  
ATOM   1378  HA  GLN   102      44.293  65.150  57.940  1.00  0.00           H  
ATOM   1379  CB  GLN   102      46.066  65.931  56.982  1.00  0.00           C  
ATOM   1380  HB2 GLN   102      46.236  65.013  56.419  1.00  0.00           H  
ATOM   1381  HB3 GLN   102      45.398  66.633  56.484  1.00  0.00           H  
ATOM   1382  CG  GLN   102      47.441  66.575  57.230  1.00  0.00           C  
ATOM   1383  HG2 GLN   102      47.920  66.195  58.132  1.00  0.00           H  
ATOM   1384  HG3 GLN   102      48.018  66.353  56.332  1.00  0.00           H  
ATOM   1385  CD  GLN   102      47.341  68.108  57.335  1.00  0.00           C  
ATOM   1386  OE1 GLN   102      46.282  68.732  57.504  1.00  0.00           O  
ATOM   1387  NE2 GLN   102      48.543  68.730  57.422  1.00  0.00           N  
ATOM   1388 HE21 GLN   102      49.455  68.298  57.392  1.00  0.00           H  
ATOM   1389 HE22 GLN   102      48.606  69.656  57.819  1.00  0.00           H  
ATOM   1390  C   GLN   102      46.022  64.254  58.881  1.00  0.00           C  
ATOM   1391  O   GLN   102      46.520  64.406  60.020  1.00  0.00           O  
ATOM   1392  N   GLN   103      46.002  63.060  58.259  1.00  0.00           N  
ATOM   1393  H   GLN   103      45.409  63.026  57.442  1.00  0.00           H  
ATOM   1394  CA  GLN   103      46.951  61.992  58.391  1.00  0.00           C  
ATOM   1395  HA  GLN   103      46.989  61.895  59.476  1.00  0.00           H  
ATOM   1396  CB  GLN   103      46.292  60.699  57.776  1.00  0.00           C  
ATOM   1397  HB2 GLN   103      45.749  60.206  58.583  1.00  0.00           H  
ATOM   1398  HB3 GLN   103      45.632  60.986  56.957  1.00  0.00           H  
ATOM   1399  CG  GLN   103      47.338  59.695  57.373  1.00  0.00           C  
ATOM   1400  HG2 GLN   103      46.911  58.853  56.828  1.00  0.00           H  
ATOM   1401  HG3 GLN   103      48.001  60.168  56.649  1.00  0.00           H  
ATOM   1402  CD  GLN   103      48.028  59.102  58.510  1.00  0.00           C  
ATOM   1403  OE1 GLN   103      47.424  58.833  59.519  1.00  0.00           O  
ATOM   1404  NE2 GLN   103      49.322  58.676  58.339  1.00  0.00           N  
ATOM   1405 HE21 GLN   103      49.859  58.453  59.165  1.00  0.00           H  
ATOM   1406 HE22 GLN   103      49.853  59.009  57.547  1.00  0.00           H  
ATOM   1407  C   GLN   103      48.353  62.514  57.893  1.00  0.00           C  
ATOM   1408  O   GLN   103      48.516  63.056  56.796  1.00  0.00           O  
ATOM   1409  N   PRO   104      49.399  62.429  58.726  1.00  0.00           N  
ATOM   1410  CD  PRO   104      49.354  62.121  60.136  1.00  0.00           C  
ATOM   1411  HD2 PRO   104      49.048  61.076  60.178  1.00  0.00           H  
ATOM   1412  HD3 PRO   104      48.716  62.870  60.605  1.00  0.00           H  
ATOM   1413  CG  PRO   104      50.797  62.183  60.674  1.00  0.00           C  
ATOM   1414  HG2 PRO   104      51.196  61.174  60.773  1.00  0.00           H  
ATOM   1415  HG3 PRO   104      50.870  62.628  61.667  1.00  0.00           H  
ATOM   1416  CB  PRO   104      51.549  63.124  59.626  1.00  0.00           C  
ATOM   1417  HB2 PRO   104      52.519  62.648  59.482  1.00  0.00           H  
ATOM   1418  HB3 PRO   104      51.429  64.172  59.901  1.00  0.00           H  
ATOM   1419  CA  PRO   104      50.734  62.997  58.343  1.00  0.00           C  
ATOM   1420  HA  PRO   104      50.660  63.974  57.864  1.00  0.00           H  
ATOM   1421  C   PRO   104      51.442  62.088  57.395  1.00  0.00           C  
ATOM   1422  O   PRO   104      51.165  60.886  57.439  1.00  0.00           O  
ATOM   1423  N   ALA   105      52.171  62.574  56.397  1.00  0.00           N  
ATOM   1424  H   ALA   105      52.204  63.582  56.345  1.00  0.00           H  
ATOM   1425  CA  ALA   105      52.772  61.797  55.299  1.00  0.00           C  
ATOM   1426  HA  ALA   105      52.084  60.995  55.032  1.00  0.00           H  
ATOM   1427  CB  ALA   105      52.982  62.681  54.004  1.00  0.00           C  
ATOM   1428  HB1 ALA   105      53.537  62.131  53.244  1.00  0.00           H  
ATOM   1429  HB2 ALA   105      52.020  62.963  53.575  1.00  0.00           H  
ATOM   1430  HB3 ALA   105      53.446  63.602  54.357  1.00  0.00           H  
ATOM   1431  C   ALA   105      54.076  61.138  55.848  1.00  0.00           C  
ATOM   1432  O   ALA   105      54.843  61.721  56.591  1.00  0.00           O  
ATOM   1433  N   PRO   106      54.290  59.862  55.413  1.00  0.00           N  
ATOM   1434  CD  PRO   106      53.666  59.114  54.312  1.00  0.00           C  
ATOM   1435  HD2 PRO   106      53.218  59.732  53.534  1.00  0.00           H  
ATOM   1436  HD3 PRO   106      52.922  58.549  54.874  1.00  0.00           H  
ATOM   1437  CG  PRO   106      54.790  58.234  53.704  1.00  0.00           C  
ATOM   1438  HG2 PRO   106      55.393  58.867  53.053  1.00  0.00           H  
ATOM   1439  HG3 PRO   106      54.327  57.366  53.235  1.00  0.00           H  
ATOM   1440  CB  PRO   106      55.573  57.901  54.972  1.00  0.00           C  
ATOM   1441  HB2 PRO   106      56.587  57.553  54.772  1.00  0.00           H  
ATOM   1442  HB3 PRO   106      55.069  57.103  55.518  1.00  0.00           H  
ATOM   1443  CA  PRO   106      55.492  59.068  55.850  1.00  0.00           C  
ATOM   1444  HA  PRO   106      55.325  58.705  56.864  1.00  0.00           H  
ATOM   1445  C   PRO   106      56.865  59.795  55.721  1.00  0.00           C  
ATOM   1446  O   PRO   106      57.134  60.461  54.724  1.00  0.00           O  
ATOM   1447  N   SER   107      57.763  59.583  56.701  1.00  0.00           N  
ATOM   1448  H   SER   107      57.449  59.013  57.474  1.00  0.00           H  
ATOM   1449  CA  SER   107      59.162  59.763  56.491  1.00  0.00           C  
ATOM   1450  HA  SER   107      59.271  60.793  56.152  1.00  0.00           H  
ATOM   1451  CB  SER   107      59.753  59.506  57.883  1.00  0.00           C  
ATOM   1452  HB2 SER   107      59.449  60.253  58.616  1.00  0.00           H  
ATOM   1453  HB3 SER   107      59.586  58.481  58.214  1.00  0.00           H  
ATOM   1454  OG  SER   107      61.116  59.617  57.765  1.00  0.00           O  
ATOM   1455  HG  SER   107      61.563  59.499  58.606  1.00  0.00           H  
ATOM   1456  C   SER   107      59.831  58.925  55.432  1.00  0.00           C  
ATOM   1457  O   SER   107      59.523  57.692  55.278  1.00  0.00           O  
ATOM   1458  N   SER   108      60.767  59.425  54.699  1.00  0.00           N  
ATOM   1459  H   SER   108      60.981  60.383  54.937  1.00  0.00           H  
ATOM   1460  CA  SER   108      61.649  58.688  53.792  1.00  0.00           C  
ATOM   1461  HA  SER   108      61.414  57.627  53.713  1.00  0.00           H  
ATOM   1462  CB  SER   108      61.474  59.110  52.395  1.00  0.00           C  
ATOM   1463  HB2 SER   108      61.546  60.196  52.336  1.00  0.00           H  
ATOM   1464  HB3 SER   108      62.299  58.743  51.785  1.00  0.00           H  
ATOM   1465  OG  SER   108      60.219  58.621  51.928  1.00  0.00           O  
ATOM   1466  HG  SER   108      59.568  59.292  52.142  1.00  0.00           H  
ATOM   1467  C   SER   108      63.171  58.812  54.107  1.00  0.00           C  
ATOM   1468  O   SER   108      64.018  58.301  53.357  1.00  0.00           O  
ATOM   1469  N   THR   109      63.511  59.444  55.205  1.00  0.00           N  
ATOM   1470  H   THR   109      62.784  59.912  55.727  1.00  0.00           H  
ATOM   1471  CA  THR   109      64.820  59.309  55.850  1.00  0.00           C  
ATOM   1472  HA  THR   109      65.349  58.483  55.375  1.00  0.00           H  
ATOM   1473  CB  THR   109      65.659  60.533  55.462  1.00  0.00           C  
ATOM   1474  HB  THR   109      65.094  61.435  55.698  1.00  0.00           H  
ATOM   1475  CG2 THR   109      67.050  60.430  56.081  1.00  0.00           C  
ATOM   1476 HG21 THR   109      67.637  61.328  55.887  1.00  0.00           H  
ATOM   1477 HG22 THR   109      66.979  60.460  57.168  1.00  0.00           H  
ATOM   1478 HG23 THR   109      67.626  59.656  55.575  1.00  0.00           H  
ATOM   1479  OG1 THR   109      66.070  60.543  54.121  1.00  0.00           O  
ATOM   1480  HG1 THR   109      65.383  61.004  53.633  1.00  0.00           H  
ATOM   1481  C   THR   109      64.689  59.102  57.416  1.00  0.00           C  
ATOM   1482  O   THR   109      63.850  59.707  58.089  1.00  0.00           O  
ATOM   1483  N   SER   110      65.334  58.036  57.922  1.00  0.00           N  
ATOM   1484  H   SER   110      65.941  57.483  57.334  1.00  0.00           H  
ATOM   1485  CA  SER   110      65.070  57.483  59.246  1.00  0.00           C  
ATOM   1486  HA  SER   110      63.985  57.510  59.344  1.00  0.00           H  
ATOM   1487  CB  SER   110      65.674  56.056  59.304  1.00  0.00           C  
ATOM   1488  HB2 SER   110      65.194  55.354  58.623  1.00  0.00           H  
ATOM   1489  HB3 SER   110      66.757  56.056  59.179  1.00  0.00           H  
ATOM   1490  OG  SER   110      65.254  55.565  60.638  1.00  0.00           O  
ATOM   1491  HG  SER   110      65.944  55.082  61.100  1.00  0.00           H  
ATOM   1492  C   SER   110      65.555  58.396  60.370  1.00  0.00           C  
ATOM   1493  O   SER   110      66.326  59.341  60.030  1.00  0.00           O  
ATOM   1494  N   GLY   111      65.251  58.109  61.627  1.00  0.00           N  
ATOM   1495  H   GLY   111      64.680  57.316  61.883  1.00  0.00           H  
ATOM   1496  CA  GLY   111      66.005  58.730  62.783  1.00  0.00           C  
ATOM   1497  HA2 GLY   111      67.047  58.766  62.468  1.00  0.00           H  
ATOM   1498  HA3 GLY   111      65.640  59.744  62.950  1.00  0.00           H  
ATOM   1499  C   GLY   111      65.882  57.855  64.034  1.00  0.00           C  
ATOM   1500  O   GLY   111      65.030  57.003  64.073  1.00  0.00           O  
ATOM   1501  N   SER   112      66.686  57.981  65.102  1.00  0.00           N  
ATOM   1502  H   SER   112      66.387  57.427  65.892  1.00  0.00           H  
ATOM   1503  CA  SER   112      67.840  58.796  65.271  1.00  0.00           C  
ATOM   1504  HA  SER   112      68.097  58.847  66.329  1.00  0.00           H  
ATOM   1505  CB  SER   112      69.004  58.156  64.556  1.00  0.00           C  
ATOM   1506  HB2 SER   112      68.807  58.088  63.486  1.00  0.00           H  
ATOM   1507  HB3 SER   112      69.869  58.727  64.890  1.00  0.00           H  
ATOM   1508  OG  SER   112      69.298  56.882  65.048  1.00  0.00           O  
ATOM   1509  HG  SER   112      69.754  56.954  65.890  1.00  0.00           H  
ATOM   1510  C   SER   112      67.564  60.311  64.914  1.00  0.00           C  
ATOM   1511  O   SER   112      68.236  60.874  64.052  1.00  0.00           O  
ATOM   1512  N   TYR   113      66.666  60.927  65.638  1.00  0.00           N  
ATOM   1513  H   TYR   113      66.733  61.934  65.584  1.00  0.00           H  
ATOM   1514  CA  TYR   113      66.012  60.449  66.885  1.00  0.00           C  
ATOM   1515  HA  TYR   113      66.288  59.494  67.334  1.00  0.00           H  
ATOM   1516  CB  TYR   113      66.589  61.404  67.957  1.00  0.00           C  
ATOM   1517  HB2 TYR   113      66.338  62.436  67.712  1.00  0.00           H  
ATOM   1518  HB3 TYR   113      65.993  61.331  68.867  1.00  0.00           H  
ATOM   1519  CG  TYR   113      68.061  61.259  68.325  1.00  0.00           C  
ATOM   1520  CD1 TYR   113      68.498  59.996  68.695  1.00  0.00           C  
ATOM   1521  HD1 TYR   113      67.821  59.168  68.849  1.00  0.00           H  
ATOM   1522  CE1 TYR   113      69.823  59.713  68.896  1.00  0.00           C  
ATOM   1523  HE1 TYR   113      70.073  58.699  69.168  1.00  0.00           H  
ATOM   1524  CZ  TYR   113      70.761  60.739  68.705  1.00  0.00           C  
ATOM   1525  OH  TYR   113      72.124  60.518  68.805  1.00  0.00           O  
ATOM   1526  HH  TYR   113      72.416  61.247  69.357  1.00  0.00           H  
ATOM   1527  CE2 TYR   113      70.314  62.052  68.479  1.00  0.00           C  
ATOM   1528  HE2 TYR   113      70.987  62.889  68.371  1.00  0.00           H  
ATOM   1529  CD2 TYR   113      68.923  62.349  68.328  1.00  0.00           C  
ATOM   1530  HD2 TYR   113      68.578  63.368  68.234  1.00  0.00           H  
ATOM   1531  C   TYR   113      64.437  60.684  66.725  1.00  0.00           C  
ATOM   1532  O   TYR   113      63.927  61.809  66.842  1.00  0.00           O  
ATOM   1533  N   GLY   114      63.758  59.545  66.474  1.00  0.00           N  
ATOM   1534  H   GLY   114      64.244  58.677  66.302  1.00  0.00           H  
ATOM   1535  CA  GLY   114      62.267  59.567  66.317  1.00  0.00           C  
ATOM   1536  HA2 GLY   114      61.943  58.572  66.625  1.00  0.00           H  
ATOM   1537  HA3 GLY   114      61.765  60.175  67.070  1.00  0.00           H  
ATOM   1538  C   GLY   114      61.709  59.762  64.879  1.00  0.00           C  
ATOM   1539  O   GLY   114      62.432  59.655  63.865  1.00  0.00           O  
ATOM   1540  N   SER   115      60.450  60.258  64.639  1.00  0.00           N  
ATOM   1541  H   SER   115      60.305  60.760  63.775  1.00  0.00           H  
ATOM   1542  CA  SER   115      59.395  60.146  65.579  1.00  0.00           C  
ATOM   1543  HA  SER   115      59.715  60.345  66.602  1.00  0.00           H  
ATOM   1544  CB  SER   115      58.287  61.215  65.281  1.00  0.00           C  
ATOM   1545  HB2 SER   115      57.478  60.959  65.966  1.00  0.00           H  
ATOM   1546  HB3 SER   115      58.739  62.192  65.451  1.00  0.00           H  
ATOM   1547  OG  SER   115      57.699  61.095  63.934  1.00  0.00           O  
ATOM   1548  HG  SER   115      56.975  61.725  63.950  1.00  0.00           H  
ATOM   1549  C   SER   115      58.695  58.811  65.573  1.00  0.00           C  
ATOM   1550  O   SER   115      58.272  58.291  66.589  1.00  0.00           O  
ATOM   1551  N   SER   116      58.637  58.146  64.416  1.00  0.00           N  
ATOM   1552  H   SER   116      58.984  58.530  63.549  1.00  0.00           H  
ATOM   1553  CA  SER   116      58.463  56.636  64.397  1.00  0.00           C  
ATOM   1554  HA  SER   116      57.460  56.379  64.737  1.00  0.00           H  
ATOM   1555  CB  SER   116      58.596  56.112  62.955  1.00  0.00           C  
ATOM   1556  HB2 SER   116      59.640  56.151  62.643  1.00  0.00           H  
ATOM   1557  HB3 SER   116      58.288  55.073  62.837  1.00  0.00           H  
ATOM   1558  OG  SER   116      57.740  56.983  62.127  1.00  0.00           O  
ATOM   1559  HG  SER   116      57.580  56.508  61.308  1.00  0.00           H  
ATOM   1560  C   SER   116      59.366  55.811  65.298  1.00  0.00           C  
ATOM   1561  O   SER   116      60.496  56.208  65.687  1.00  0.00           O  
ATOM   1562  N   SER   117      58.863  54.608  65.677  1.00  0.00           N  
ATOM   1563  H   SER   117      57.980  54.282  65.310  1.00  0.00           H  
ATOM   1564  CA  SER   117      59.545  53.498  66.345  1.00  0.00           C  
ATOM   1565  HA  SER   117      60.414  53.281  65.724  1.00  0.00           H  
ATOM   1566  CB  SER   117      60.094  53.902  67.746  1.00  0.00           C  
ATOM   1567  HB2 SER   117      60.522  53.068  68.303  1.00  0.00           H  
ATOM   1568  HB3 SER   117      60.867  54.668  67.688  1.00  0.00           H  
ATOM   1569  OG  SER   117      58.975  54.314  68.492  1.00  0.00           O  
ATOM   1570  HG  SER   117      58.764  55.226  68.283  1.00  0.00           H  
ATOM   1571  C   SER   117      58.747  52.209  66.395  1.00  0.00           C  
ATOM   1572  O   SER   117      57.534  52.295  66.286  1.00  0.00           O  
ATOM   1573  N   GLN   118      59.410  51.082  66.548  1.00  0.00           N  
ATOM   1574  H   GLN   118      60.392  51.127  66.778  1.00  0.00           H  
ATOM   1575  CA  GLN   118      58.900  49.689  66.664  1.00  0.00           C  
ATOM   1576  HA  GLN   118      59.729  49.123  67.089  1.00  0.00           H  
ATOM   1577  CB  GLN   118      57.648  49.536  67.566  1.00  0.00           C  
ATOM   1578  HB2 GLN   118      56.764  49.807  66.989  1.00  0.00           H  
ATOM   1579  HB3 GLN   118      57.635  48.455  67.705  1.00  0.00           H  
ATOM   1580  CG  GLN   118      57.635  50.319  68.926  1.00  0.00           C  
ATOM   1581  HG2 GLN   118      58.439  50.017  69.597  1.00  0.00           H  
ATOM   1582  HG3 GLN   118      57.713  51.393  68.758  1.00  0.00           H  
ATOM   1583  CD  GLN   118      56.312  50.108  69.760  1.00  0.00           C  
ATOM   1584  OE1 GLN   118      55.450  49.300  69.553  1.00  0.00           O  
ATOM   1585  NE2 GLN   118      56.132  50.977  70.726  1.00  0.00           N  
ATOM   1586 HE21 GLN   118      56.660  51.838  70.730  1.00  0.00           H  
ATOM   1587 HE22 GLN   118      55.307  50.861  71.296  1.00  0.00           H  
ATOM   1588  C   GLN   118      58.695  49.096  65.245  1.00  0.00           C  
ATOM   1589  O   GLN   118      58.332  49.782  64.283  1.00  0.00           O  
ATOM   1590  N   SER   119      58.786  47.802  65.041  1.00  0.00           N  
ATOM   1591  H   SER   119      58.647  47.526  64.080  1.00  0.00           H  
ATOM   1592  CA  SER   119      58.827  46.671  65.952  1.00  0.00           C  
ATOM   1593  HA  SER   119      58.919  46.989  66.990  1.00  0.00           H  
ATOM   1594  CB  SER   119      57.432  46.036  65.858  1.00  0.00           C  
ATOM   1595  HB2 SER   119      56.695  46.823  66.015  1.00  0.00           H  
ATOM   1596  HB3 SER   119      57.284  45.389  64.993  1.00  0.00           H  
ATOM   1597  OG  SER   119      57.217  45.146  66.915  1.00  0.00           O  
ATOM   1598  HG  SER   119      56.622  45.572  67.538  1.00  0.00           H  
ATOM   1599  C   SER   119      60.001  45.650  65.641  1.00  0.00           C  
ATOM   1600  O   SER   119      60.942  45.914  64.952  1.00  0.00           O  
ATOM   1601  N   SER   120      59.758  44.442  66.022  1.00  0.00           N  
ATOM   1602  H   SER   120      58.879  44.235  66.475  1.00  0.00           H  
ATOM   1603  CA  SER   120      60.635  43.243  65.733  1.00  0.00           C  
ATOM   1604  HA  SER   120      61.615  43.463  66.158  1.00  0.00           H  
ATOM   1605  CB  SER   120      59.911  41.955  66.194  1.00  0.00           C  
ATOM   1606  HB2 SER   120      59.024  41.702  65.612  1.00  0.00           H  
ATOM   1607  HB3 SER   120      60.549  41.082  66.060  1.00  0.00           H  
ATOM   1608  OG  SER   120      59.591  42.087  67.589  1.00  0.00           O  
ATOM   1609  HG  SER   120      58.637  42.019  67.673  1.00  0.00           H  
ATOM   1610  C   SER   120      60.741  42.889  64.224  1.00  0.00           C  
ATOM   1611  O   SER   120      59.776  42.770  63.543  1.00  0.00           O  
ATOM   1612  N   SER   121      61.932  42.671  63.663  1.00  0.00           N  
ATOM   1613  H   SER   121      61.941  42.212  62.763  1.00  0.00           H  
ATOM   1614  CA  SER   121      63.290  42.937  64.211  1.00  0.00           C  
ATOM   1615  HA  SER   121      63.362  42.403  65.158  1.00  0.00           H  
ATOM   1616  CB  SER   121      64.320  42.326  63.274  1.00  0.00           C  
ATOM   1617  HB2 SER   121      64.409  42.853  62.324  1.00  0.00           H  
ATOM   1618  HB3 SER   121      65.322  42.392  63.699  1.00  0.00           H  
ATOM   1619  OG  SER   121      63.906  40.996  62.968  1.00  0.00           O  
ATOM   1620  HG  SER   121      64.289  40.396  63.612  1.00  0.00           H  
ATOM   1621  C   SER   121      63.527  44.475  64.413  1.00  0.00           C  
ATOM   1622  O   SER   121      63.458  45.187  63.420  1.00  0.00           O  
ATOM   1623  N   TYR   122      63.949  44.930  65.604  1.00  0.00           N  
ATOM   1624  H   TYR   122      64.062  44.264  66.354  1.00  0.00           H  
ATOM   1625  CA  TYR   122      64.409  46.323  65.886  1.00  0.00           C  
ATOM   1626  HA  TYR   122      63.710  46.976  65.365  1.00  0.00           H  
ATOM   1627  CB  TYR   122      64.451  46.603  67.407  1.00  0.00           C  
ATOM   1628  HB2 TYR   122      64.944  45.766  67.901  1.00  0.00           H  
ATOM   1629  HB3 TYR   122      65.022  47.521  67.547  1.00  0.00           H  
ATOM   1630  CG  TYR   122      63.068  46.689  67.997  1.00  0.00           C  
ATOM   1631  CD1 TYR   122      62.281  45.597  68.217  1.00  0.00           C  
ATOM   1632  HD1 TYR   122      62.553  44.624  67.834  1.00  0.00           H  
ATOM   1633  CE1 TYR   122      61.013  45.725  68.793  1.00  0.00           C  
ATOM   1634  HE1 TYR   122      60.494  44.796  68.975  1.00  0.00           H  
ATOM   1635  CZ  TYR   122      60.493  46.925  69.180  1.00  0.00           C  
ATOM   1636  OH  TYR   122      59.203  46.984  69.704  1.00  0.00           O  
ATOM   1637  HH  TYR   122      59.117  47.737  70.293  1.00  0.00           H  
ATOM   1638  CE2 TYR   122      61.325  48.039  68.958  1.00  0.00           C  
ATOM   1639  HE2 TYR   122      60.931  48.991  69.281  1.00  0.00           H  
ATOM   1640  CD2 TYR   122      62.604  47.931  68.456  1.00  0.00           C  
ATOM   1641  HD2 TYR   122      63.287  48.767  68.400  1.00  0.00           H  
ATOM   1642  C   TYR   122      65.828  46.685  65.265  1.00  0.00           C  
ATOM   1643  O   TYR   122      66.600  45.800  64.938  1.00  0.00           O  
ATOM   1644  N   GLY   123      66.112  47.975  65.011  1.00  0.00           N  
ATOM   1645  H   GLY   123      66.952  48.226  64.511  1.00  0.00           H  
ATOM   1646  CA  GLY   123      65.314  49.177  65.295  1.00  0.00           C  
ATOM   1647  HA2 GLY   123      64.743  49.318  64.378  1.00  0.00           H  
ATOM   1648  HA3 GLY   123      64.730  49.176  66.215  1.00  0.00           H  
ATOM   1649  C   GLY   123      66.178  50.466  65.348  1.00  0.00           C  
ATOM   1650  O   GLY   123      67.399  50.426  65.451  1.00  0.00           O  
ATOM   1651  N   GLN   124      65.494  51.584  65.407  1.00  0.00           N  
ATOM   1652  H   GLN   124      64.525  51.560  65.120  1.00  0.00           H  
ATOM   1653  CA  GLN   124      66.001  52.864  65.804  1.00  0.00           C  
ATOM   1654  HA  GLN   124      66.933  52.810  66.366  1.00  0.00           H  
ATOM   1655  CB  GLN   124      66.202  53.669  64.530  1.00  0.00           C  
ATOM   1656  HB2 GLN   124      65.353  53.609  63.849  1.00  0.00           H  
ATOM   1657  HB3 GLN   124      66.291  54.717  64.815  1.00  0.00           H  
ATOM   1658  CG  GLN   124      67.519  53.444  63.795  1.00  0.00           C  
ATOM   1659  HG2 GLN   124      68.317  53.555  64.529  1.00  0.00           H  
ATOM   1660  HG3 GLN   124      67.614  52.432  63.402  1.00  0.00           H  
ATOM   1661  CD  GLN   124      67.767  54.308  62.593  1.00  0.00           C  
ATOM   1662  OE1 GLN   124      67.329  53.941  61.515  1.00  0.00           O  
ATOM   1663  NE2 GLN   124      68.568  55.335  62.730  1.00  0.00           N  
ATOM   1664 HE21 GLN   124      68.874  55.634  63.645  1.00  0.00           H  
ATOM   1665 HE22 GLN   124      68.833  55.851  61.903  1.00  0.00           H  
ATOM   1666  C   GLN   124      64.947  53.455  66.777  1.00  0.00           C  
ATOM   1667  O   GLN   124      63.914  53.824  66.242  1.00  0.00           O  
ATOM   1668  N   PRO   125      65.169  53.548  68.166  1.00  0.00           N  
ATOM   1669  CD  PRO   125      64.237  54.104  69.127  1.00  0.00           C  
ATOM   1670  HD2 PRO   125      63.247  53.667  68.997  1.00  0.00           H  
ATOM   1671  HD3 PRO   125      64.161  55.183  68.997  1.00  0.00           H  
ATOM   1672  CG  PRO   125      64.748  53.746  70.470  1.00  0.00           C  
ATOM   1673  HG2 PRO   125      64.392  52.803  70.886  1.00  0.00           H  
ATOM   1674  HG3 PRO   125      64.551  54.566  71.161  1.00  0.00           H  
ATOM   1675  CB  PRO   125      66.212  53.749  70.285  1.00  0.00           C  
ATOM   1676  HB2 PRO   125      66.736  53.143  71.023  1.00  0.00           H  
ATOM   1677  HB3 PRO   125      66.643  54.750  70.282  1.00  0.00           H  
ATOM   1678  CA  PRO   125      66.414  53.130  68.875  1.00  0.00           C  
ATOM   1679  HA  PRO   125      67.274  53.594  68.392  1.00  0.00           H  
ATOM   1680  C   PRO   125      66.451  51.603  68.863  1.00  0.00           C  
ATOM   1681  O   PRO   125      65.419  50.896  68.588  1.00  0.00           O  
ATOM   1682  N   GLN   126      67.590  51.047  69.146  1.00  0.00           N  
ATOM   1683  H   GLN   126      68.313  51.690  69.437  1.00  0.00           H  
ATOM   1684  CA  GLN   126      67.990  49.650  69.014  1.00  0.00           C  
ATOM   1685  HA  GLN   126      67.573  49.275  68.079  1.00  0.00           H  
ATOM   1686  CB  GLN   126      69.471  49.594  68.820  1.00  0.00           C  
ATOM   1687  HB2 GLN   126      69.673  50.230  67.958  1.00  0.00           H  
ATOM   1688  HB3 GLN   126      69.907  50.041  69.714  1.00  0.00           H  
ATOM   1689  CG  GLN   126      70.069  48.183  68.604  1.00  0.00           C  
ATOM   1690  HG2 GLN   126      71.123  48.296  68.348  1.00  0.00           H  
ATOM   1691  HG3 GLN   126      69.912  47.626  69.527  1.00  0.00           H  
ATOM   1692  CD  GLN   126      69.352  47.524  67.437  1.00  0.00           C  
ATOM   1693  OE1 GLN   126      68.430  46.745  67.603  1.00  0.00           O  
ATOM   1694  NE2 GLN   126      69.765  47.784  66.194  1.00  0.00           N  
ATOM   1695 HE21 GLN   126      70.486  48.485  66.092  1.00  0.00           H  
ATOM   1696 HE22 GLN   126      69.489  47.224  65.400  1.00  0.00           H  
ATOM   1697  C   GLN   126      67.416  48.829  70.145  1.00  0.00           C  
ATOM   1698  O   GLN   126      67.148  49.355  71.207  1.00  0.00           O  
ATOM   1699  N   SER   127      67.114  47.468  69.928  1.00  0.00           N  
ATOM   1700  H   SER   127      67.344  46.988  69.070  1.00  0.00           H  
ATOM   1701  CA  SER   127      66.718  46.533  70.994  1.00  0.00           C  
ATOM   1702  HA  SER   127      66.701  45.544  70.536  1.00  0.00           H  
ATOM   1703  CB  SER   127      67.694  46.616  72.231  1.00  0.00           C  
ATOM   1704  HB2 SER   127      67.548  47.554  72.766  1.00  0.00           H  
ATOM   1705  HB3 SER   127      67.400  45.779  72.865  1.00  0.00           H  
ATOM   1706  OG  SER   127      69.092  46.504  71.842  1.00  0.00           O  
ATOM   1707  HG  SER   127      69.236  45.555  71.823  1.00  0.00           H  
ATOM   1708  C   SER   127      65.238  46.697  71.503  1.00  0.00           C  
ATOM   1709  O   SER   127      64.809  45.697  72.175  1.00  0.00           O  
ATOM   1710  N   GLY   128      64.527  47.800  71.236  1.00  0.00           N  
ATOM   1711  H   GLY   128      64.964  48.562  70.736  1.00  0.00           H  
ATOM   1712  CA  GLY   128      63.172  48.060  71.833  1.00  0.00           C  
ATOM   1713  HA2 GLY   128      62.482  47.428  71.273  1.00  0.00           H  
ATOM   1714  HA3 GLY   128      63.009  47.564  72.790  1.00  0.00           H  
ATOM   1715  C   GLY   128      62.621  49.535  71.801  1.00  0.00           C  
ATOM   1716  O   GLY   128      63.110  50.373  71.096  1.00  0.00           O  
ATOM   1717  N   SER   129      61.793  49.956  72.731  1.00  0.00           N  
ATOM   1718  H   SER   129      61.581  50.939  72.636  1.00  0.00           H  
ATOM   1719  CA  SER   129      61.102  49.135  73.790  1.00  0.00           C  
ATOM   1720  HA  SER   129      60.510  49.781  74.439  1.00  0.00           H  
ATOM   1721  CB  SER   129      60.082  48.163  73.118  1.00  0.00           C  
ATOM   1722  HB2 SER   129      60.487  47.291  72.603  1.00  0.00           H  
ATOM   1723  HB3 SER   129      59.400  47.947  73.941  1.00  0.00           H  
ATOM   1724  OG  SER   129      59.392  48.740  72.046  1.00  0.00           O  
ATOM   1725  HG  SER   129      58.747  49.292  72.495  1.00  0.00           H  
ATOM   1726  C   SER   129      62.021  48.505  74.722  1.00  0.00           C  
ATOM   1727  O   SER   129      61.825  47.353  75.024  1.00  0.00           O  
ATOM   1728  N   TYR   130      63.089  49.181  75.208  1.00  0.00           N  
ATOM   1729  H   TYR   130      63.128  50.155  74.941  1.00  0.00           H  
ATOM   1730  CA  TYR   130      64.290  48.647  75.855  1.00  0.00           C  
ATOM   1731  HA  TYR   130      64.047  47.771  76.457  1.00  0.00           H  
ATOM   1732  CB  TYR   130      65.305  48.243  74.739  1.00  0.00           C  
ATOM   1733  HB2 TYR   130      64.814  47.552  74.053  1.00  0.00           H  
ATOM   1734  HB3 TYR   130      65.471  49.206  74.255  1.00  0.00           H  
ATOM   1735  CG  TYR   130      66.613  47.709  75.118  1.00  0.00           C  
ATOM   1736  CD1 TYR   130      67.684  48.567  75.168  1.00  0.00           C  
ATOM   1737  HD1 TYR   130      67.648  49.571  74.772  1.00  0.00           H  
ATOM   1738  CE1 TYR   130      68.951  48.107  75.589  1.00  0.00           C  
ATOM   1739  HE1 TYR   130      69.840  48.720  75.596  1.00  0.00           H  
ATOM   1740  CZ  TYR   130      69.128  46.734  75.821  1.00  0.00           C  
ATOM   1741  OH  TYR   130      70.368  46.255  76.118  1.00  0.00           O  
ATOM   1742  HH  TYR   130      70.456  45.316  75.935  1.00  0.00           H  
ATOM   1743  CE2 TYR   130      68.028  45.838  75.839  1.00  0.00           C  
ATOM   1744  HE2 TYR   130      68.276  44.807  76.041  1.00  0.00           H  
ATOM   1745  CD2 TYR   130      66.764  46.338  75.550  1.00  0.00           C  
ATOM   1746  HD2 TYR   130      65.865  45.748  75.652  1.00  0.00           H  
ATOM   1747  C   TYR   130      64.733  49.890  76.706  1.00  0.00           C  
ATOM   1748  O   TYR   130      65.475  50.730  76.209  1.00  0.00           O  
ATOM   1749  N   SER   131      64.328  50.010  77.978  1.00  0.00           N  
ATOM   1750  H   SER   131      64.763  50.788  78.454  1.00  0.00           H  
ATOM   1751  CA  SER   131      63.526  49.172  78.907  1.00  0.00           C  
ATOM   1752  HA  SER   131      63.463  49.832  79.773  1.00  0.00           H  
ATOM   1753  CB  SER   131      62.048  48.881  78.454  1.00  0.00           C  
ATOM   1754  HB2 SER   131      62.032  48.219  77.589  1.00  0.00           H  
ATOM   1755  HB3 SER   131      61.482  48.374  79.236  1.00  0.00           H  
ATOM   1756  OG  SER   131      61.356  50.006  77.995  1.00  0.00           O  
ATOM   1757  HG  SER   131      60.493  49.706  77.700  1.00  0.00           H  
ATOM   1758  C   SER   131      64.289  47.891  79.389  1.00  0.00           C  
ATOM   1759  O   SER   131      64.153  46.901  78.714  1.00  0.00           O  
ATOM   1760  N   GLN   132      65.008  48.003  80.490  1.00  0.00           N  
ATOM   1761  H   GLN   132      65.369  47.156  80.905  1.00  0.00           H  
ATOM   1762  CA  GLN   132      65.247  49.147  81.408  1.00  0.00           C  
ATOM   1763  HA  GLN   132      65.137  50.048  80.803  1.00  0.00           H  
ATOM   1764  CB  GLN   132      64.247  49.083  82.563  1.00  0.00           C  
ATOM   1765  HB2 GLN   132      63.231  48.862  82.236  1.00  0.00           H  
ATOM   1766  HB3 GLN   132      64.466  48.270  83.255  1.00  0.00           H  
ATOM   1767  CG  GLN   132      64.211  50.347  83.482  1.00  0.00           C  
ATOM   1768  HG2 GLN   132      65.155  50.394  84.025  1.00  0.00           H  
ATOM   1769  HG3 GLN   132      64.081  51.314  82.997  1.00  0.00           H  
ATOM   1770  CD  GLN   132      63.044  50.291  84.452  1.00  0.00           C  
ATOM   1771  OE1 GLN   132      62.129  51.133  84.433  1.00  0.00           O  
ATOM   1772  NE2 GLN   132      63.101  49.346  85.343  1.00  0.00           N  
ATOM   1773 HE21 GLN   132      63.802  48.634  85.196  1.00  0.00           H  
ATOM   1774 HE22 GLN   132      62.375  49.232  86.035  1.00  0.00           H  
ATOM   1775  C   GLN   132      66.640  49.268  81.968  1.00  0.00           C  
ATOM   1776  O   GLN   132      67.124  48.364  82.586  1.00  0.00           O  
ATOM   1777  N   GLN   133      67.196  50.464  81.691  1.00  0.00           N  
ATOM   1778  H   GLN   133      66.642  51.078  81.111  1.00  0.00           H  
ATOM   1779  CA  GLN   133      68.480  50.949  82.236  1.00  0.00           C  
ATOM   1780  HA  GLN   133      68.723  51.897  81.756  1.00  0.00           H  
ATOM   1781  CB  GLN   133      68.266  51.232  83.727  1.00  0.00           C  
ATOM   1782  HB2 GLN   133      67.969  50.315  84.235  1.00  0.00           H  
ATOM   1783  HB3 GLN   133      69.268  51.465  84.088  1.00  0.00           H  
ATOM   1784  CG  GLN   133      67.398  52.511  83.960  1.00  0.00           C  
ATOM   1785  HG2 GLN   133      67.493  53.188  83.111  1.00  0.00           H  
ATOM   1786  HG3 GLN   133      66.357  52.266  84.174  1.00  0.00           H  
ATOM   1787  CD  GLN   133      67.925  53.348  85.169  1.00  0.00           C  
ATOM   1788  OE1 GLN   133      68.474  52.877  86.148  1.00  0.00           O  
ATOM   1789  NE2 GLN   133      67.643  54.612  85.281  1.00  0.00           N  
ATOM   1790 HE21 GLN   133      67.283  55.150  84.505  1.00  0.00           H  
ATOM   1791 HE22 GLN   133      68.062  55.093  86.064  1.00  0.00           H  
ATOM   1792  C   GLN   133      69.708  49.976  81.941  1.00  0.00           C  
ATOM   1793  O   GLN   133      70.095  49.214  82.784  1.00  0.00           O  
ATOM   1794  N   PRO   134      70.231  49.918  80.669  1.00  0.00           N  
ATOM   1795  CD  PRO   134      71.098  48.846  80.188  1.00  0.00           C  
ATOM   1796  HD2 PRO   134      70.505  47.932  80.198  1.00  0.00           H  
ATOM   1797  HD3 PRO   134      72.028  48.832  80.757  1.00  0.00           H  
ATOM   1798  CG  PRO   134      71.486  49.246  78.746  1.00  0.00           C  
ATOM   1799  HG2 PRO   134      71.075  48.538  78.027  1.00  0.00           H  
ATOM   1800  HG3 PRO   134      72.575  49.232  78.784  1.00  0.00           H  
ATOM   1801  CB  PRO   134      71.101  50.629  78.513  1.00  0.00           C  
ATOM   1802  HB2 PRO   134      70.891  50.846  77.465  1.00  0.00           H  
ATOM   1803  HB3 PRO   134      71.883  51.278  78.909  1.00  0.00           H  
ATOM   1804  CA  PRO   134      69.925  50.789  79.487  1.00  0.00           C  
ATOM   1805  HA  PRO   134      69.803  51.850  79.706  1.00  0.00           H  
ATOM   1806  C   PRO   134      68.559  50.402  78.890  1.00  0.00           C  
ATOM   1807  O   PRO   134      68.032  49.280  79.054  1.00  0.00           O  
ATOM   1808  N   SER   135      67.838  51.304  78.210  1.00  0.00           N  
ATOM   1809  H   SER   135      66.988  51.009  77.750  1.00  0.00           H  
ATOM   1810  CA  SER   135      68.100  52.712  78.027  1.00  0.00           C  
ATOM   1811  HA  SER   135      69.099  52.972  77.675  1.00  0.00           H  
ATOM   1812  CB  SER   135      67.228  53.204  76.870  1.00  0.00           C  
ATOM   1813  HB2 SER   135      67.500  52.605  76.002  1.00  0.00           H  
ATOM   1814  HB3 SER   135      66.175  53.002  77.069  1.00  0.00           H  
ATOM   1815  OG  SER   135      67.417  54.616  76.677  1.00  0.00           O  
ATOM   1816  HG  SER   135      66.863  54.936  75.961  1.00  0.00           H  
ATOM   1817  C   SER   135      67.820  53.583  79.312  1.00  0.00           C  
ATOM   1818  O   SER   135      67.097  53.140  80.191  1.00  0.00           O  
ATOM   1819  N   TYR   136      68.472  54.746  79.372  1.00  0.00           N  
ATOM   1820  H   TYR   136      68.979  54.999  78.536  1.00  0.00           H  
ATOM   1821  CA  TYR   136      68.519  55.627  80.486  1.00  0.00           C  
ATOM   1822  HA  TYR   136      68.107  55.103  81.348  1.00  0.00           H  
ATOM   1823  CB  TYR   136      69.909  55.900  80.931  1.00  0.00           C  
ATOM   1824  HB2 TYR   136      70.445  56.201  80.031  1.00  0.00           H  
ATOM   1825  HB3 TYR   136      69.860  56.752  81.610  1.00  0.00           H  
ATOM   1826  CG  TYR   136      70.617  54.850  81.642  1.00  0.00           C  
ATOM   1827  CD1 TYR   136      70.451  54.752  83.039  1.00  0.00           C  
ATOM   1828  HD1 TYR   136      69.776  55.423  83.549  1.00  0.00           H  
ATOM   1829  CE1 TYR   136      71.225  53.755  83.703  1.00  0.00           C  
ATOM   1830  HE1 TYR   136      71.205  53.661  84.778  1.00  0.00           H  
ATOM   1831  CZ  TYR   136      72.020  52.822  82.924  1.00  0.00           C  
ATOM   1832  OH  TYR   136      72.770  51.919  83.564  1.00  0.00           O  
ATOM   1833  HH  TYR   136      73.093  51.225  82.985  1.00  0.00           H  
ATOM   1834  CE2 TYR   136      72.154  52.955  81.496  1.00  0.00           C  
ATOM   1835  HE2 TYR   136      72.828  52.324  80.936  1.00  0.00           H  
ATOM   1836  CD2 TYR   136      71.399  53.969  80.898  1.00  0.00           C  
ATOM   1837  HD2 TYR   136      71.439  54.049  79.822  1.00  0.00           H  
ATOM   1838  C   TYR   136      67.797  56.914  80.155  1.00  0.00           C  
ATOM   1839  O   TYR   136      68.484  57.901  79.849  1.00  0.00           O  
ATOM   1840  N   GLY   137      66.425  57.011  80.309  1.00  0.00           N  
ATOM   1841  H   GLY   137      65.906  57.816  79.987  1.00  0.00           H  
ATOM   1842  CA  GLY   137      65.465  55.994  80.714  1.00  0.00           C  
ATOM   1843  HA2 GLY   137      64.501  56.447  80.482  1.00  0.00           H  
ATOM   1844  HA3 GLY   137      65.562  55.107  80.089  1.00  0.00           H  
ATOM   1845  C   GLY   137      65.503  55.589  82.228  1.00  0.00           C  
ATOM   1846  O   GLY   137      66.439  55.818  82.992  1.00  0.00           O  
ATOM   1847  N   GLY   138      64.429  54.842  82.429  1.00  0.00           N  
ATOM   1848  H   GLY   138      63.788  54.972  81.660  1.00  0.00           H  
ATOM   1849  CA  GLY   138      63.923  54.393  83.668  1.00  0.00           C  
ATOM   1850  HA2 GLY   138      62.948  53.942  83.482  1.00  0.00           H  
ATOM   1851  HA3 GLY   138      64.447  53.479  83.948  1.00  0.00           H  
ATOM   1852  C   GLY   138      63.669  55.408  84.790  1.00  0.00           C  
ATOM   1853  O   GLY   138      63.578  56.635  84.503  1.00  0.00           O  
ATOM   1854  N   GLN   139      63.358  54.956  86.038  1.00  0.00           N  
ATOM   1855  H   GLN   139      63.153  55.697  86.694  1.00  0.00           H  
ATOM   1856  CA  GLN   139      63.253  53.532  86.499  1.00  0.00           C  
ATOM   1857  HA  GLN   139      63.165  52.794  85.702  1.00  0.00           H  
ATOM   1858  CB  GLN   139      64.628  53.175  87.177  1.00  0.00           C  
ATOM   1859  HB2 GLN   139      64.586  52.148  87.541  1.00  0.00           H  
ATOM   1860  HB3 GLN   139      65.417  53.406  86.462  1.00  0.00           H  
ATOM   1861  CG  GLN   139      64.966  54.035  88.388  1.00  0.00           C  
ATOM   1862  HG2 GLN   139      64.952  55.110  88.210  1.00  0.00           H  
ATOM   1863  HG3 GLN   139      64.178  53.929  89.133  1.00  0.00           H  
ATOM   1864  CD  GLN   139      66.333  53.539  88.908  1.00  0.00           C  
ATOM   1865  OE1 GLN   139      66.734  52.377  89.024  1.00  0.00           O  
ATOM   1866  NE2 GLN   139      67.187  54.489  89.054  1.00  0.00           N  
ATOM   1867 HE21 GLN   139      66.929  55.428  88.785  1.00  0.00           H  
ATOM   1868 HE22 GLN   139      68.068  54.182  89.440  1.00  0.00           H  
ATOM   1869  C   GLN   139      62.153  53.121  87.509  1.00  0.00           C  
ATOM   1870  O   GLN   139      62.246  52.025  88.039  1.00  0.00           O  
ATOM   1871  N   GLN   140      61.187  53.997  87.807  1.00  0.00           N  
ATOM   1872  H   GLN   140      61.222  54.965  87.521  1.00  0.00           H  
ATOM   1873  CA  GLN   140      60.084  53.599  88.719  1.00  0.00           C  
ATOM   1874  HA  GLN   140      59.492  54.512  88.665  1.00  0.00           H  
ATOM   1875  CB  GLN   140      59.228  52.412  88.296  1.00  0.00           C  
ATOM   1876  HB2 GLN   140      59.737  51.507  88.627  1.00  0.00           H  
ATOM   1877  HB3 GLN   140      58.280  52.497  88.826  1.00  0.00           H  
ATOM   1878  CG  GLN   140      58.936  52.257  86.741  1.00  0.00           C  
ATOM   1879  HG2 GLN   140      58.545  53.174  86.301  1.00  0.00           H  
ATOM   1880  HG3 GLN   140      59.830  51.984  86.179  1.00  0.00           H  
ATOM   1881  CD  GLN   140      57.922  51.103  86.558  1.00  0.00           C  
ATOM   1882  OE1 GLN   140      57.165  50.711  87.431  1.00  0.00           O  
ATOM   1883  NE2 GLN   140      57.967  50.444  85.404  1.00  0.00           N  
ATOM   1884 HE21 GLN   140      58.673  50.682  84.722  1.00  0.00           H  
ATOM   1885 HE22 GLN   140      57.223  49.789  85.209  1.00  0.00           H  
ATOM   1886  C   GLN   140      60.516  53.418  90.206  1.00  0.00           C  
ATOM   1887  O   GLN   140      59.946  52.601  90.962  1.00  0.00           O  
ATOM   1888  N   GLN   141      61.643  54.078  90.557  1.00  0.00           N  
ATOM   1889  H   GLN   141      62.118  54.545  89.798  1.00  0.00           H  
ATOM   1890  CA  GLN   141      62.227  53.964  91.903  1.00  0.00           C  
ATOM   1891  HA  GLN   141      61.381  53.637  92.508  1.00  0.00           H  
ATOM   1892  CB  GLN   141      63.430  53.034  91.891  1.00  0.00           C  
ATOM   1893  HB2 GLN   141      64.202  53.469  91.256  1.00  0.00           H  
ATOM   1894  HB3 GLN   141      63.711  52.908  92.936  1.00  0.00           H  
ATOM   1895  CG  GLN   141      63.181  51.630  91.292  1.00  0.00           C  
ATOM   1896  HG2 GLN   141      62.763  51.795  90.299  1.00  0.00           H  
ATOM   1897  HG3 GLN   141      64.098  51.052  91.184  1.00  0.00           H  
ATOM   1898  CD  GLN   141      62.317  50.760  92.216  1.00  0.00           C  
ATOM   1899  OE1 GLN   141      62.415  50.900  93.437  1.00  0.00           O  
ATOM   1900  NE2 GLN   141      61.402  49.881  91.702  1.00  0.00           N  
ATOM   1901 HE21 GLN   141      61.170  49.887  90.719  1.00  0.00           H  
ATOM   1902 HE22 GLN   141      60.938  49.211  92.298  1.00  0.00           H  
ATOM   1903  C   GLN   141      62.788  55.319  92.313  1.00  0.00           C  
ATOM   1904  O   GLN   141      63.614  55.873  91.636  1.00  0.00           O  
ATOM   1905  N   SER   142      62.337  55.935  93.404  1.00  0.00           N  
ATOM   1906  H   SER   142      62.763  56.836  93.562  1.00  0.00           H  
ATOM   1907  CA  SER   142      61.159  55.633  94.245  1.00  0.00           C  
ATOM   1908  HA  SER   142      61.078  56.453  94.958  1.00  0.00           H  
ATOM   1909  CB  SER   142      59.794  55.811  93.517  1.00  0.00           C  
ATOM   1910  HB2 SER   142      59.538  54.837  93.101  1.00  0.00           H  
ATOM   1911  HB3 SER   142      59.089  56.113  94.291  1.00  0.00           H  
ATOM   1912  OG  SER   142      59.833  56.724  92.451  1.00  0.00           O  
ATOM   1913  HG  SER   142      59.672  57.573  92.868  1.00  0.00           H  
ATOM   1914  C   SER   142      61.247  54.281  94.967  1.00  0.00           C  
ATOM   1915  O   SER   142      60.219  53.706  95.163  1.00  0.00           O  
ATOM   1916  N   TYR   143      62.397  53.884  95.525  1.00  0.00           N  
ATOM   1917  H   TYR   143      63.245  54.419  95.397  1.00  0.00           H  
ATOM   1918  CA  TYR   143      62.615  52.722  96.439  1.00  0.00           C  
ATOM   1919  HA  TYR   143      62.416  51.789  95.912  1.00  0.00           H  
ATOM   1920  CB  TYR   143      64.072  52.630  96.818  1.00  0.00           C  
ATOM   1921  HB2 TYR   143      64.358  53.381  97.554  1.00  0.00           H  
ATOM   1922  HB3 TYR   143      64.213  51.614  97.188  1.00  0.00           H  
ATOM   1923  CG  TYR   143      64.946  52.813  95.606  1.00  0.00           C  
ATOM   1924  CD1 TYR   143      65.213  51.657  94.811  1.00  0.00           C  
ATOM   1925  HD1 TYR   143      64.782  50.728  95.154  1.00  0.00           H  
ATOM   1926  CE1 TYR   143      66.076  51.760  93.679  1.00  0.00           C  
ATOM   1927  HE1 TYR   143      66.205  50.840  93.128  1.00  0.00           H  
ATOM   1928  CZ  TYR   143      66.672  53.015  93.367  1.00  0.00           C  
ATOM   1929  OH  TYR   143      67.415  53.144  92.268  1.00  0.00           O  
ATOM   1930  HH  TYR   143      67.685  52.283  91.941  1.00  0.00           H  
ATOM   1931  CE2 TYR   143      66.423  54.105  94.190  1.00  0.00           C  
ATOM   1932  HE2 TYR   143      66.851  55.046  93.880  1.00  0.00           H  
ATOM   1933  CD2 TYR   143      65.600  54.013  95.362  1.00  0.00           C  
ATOM   1934  HD2 TYR   143      65.504  54.918  95.944  1.00  0.00           H  
ATOM   1935  C   TYR   143      61.745  52.889  97.707  1.00  0.00           C  
ATOM   1936  O   TYR   143      61.628  53.959  98.335  1.00  0.00           O  
ATOM   1937  N   GLY   144      61.157  51.791  98.197  1.00  0.00           N  
ATOM   1938  H   GLY   144      61.138  50.991  97.580  1.00  0.00           H  
ATOM   1939  CA  GLY   144      60.231  51.783  99.336  1.00  0.00           C  
ATOM   1940  HA2 GLY   144      60.249  50.801  99.808  1.00  0.00           H  
ATOM   1941  HA3 GLY   144      60.583  52.425 100.144  1.00  0.00           H  
ATOM   1942  C   GLY   144      58.812  52.209  98.954  1.00  0.00           C  
ATOM   1943  O   GLY   144      58.184  51.618  98.092  1.00  0.00           O  
ATOM   1944  N   GLN   145      58.308  53.278  99.533  1.00  0.00           N  
ATOM   1945  H   GLN   145      58.922  53.870 100.074  1.00  0.00           H  
ATOM   1946  CA  GLN   145      56.910  53.677  99.392  1.00  0.00           C  
ATOM   1947  HA  GLN   145      56.592  53.490  98.366  1.00  0.00           H  
ATOM   1948  CB  GLN   145      56.022  53.003 100.446  1.00  0.00           C  
ATOM   1949  HB2 GLN   145      56.243  51.940 100.541  1.00  0.00           H  
ATOM   1950  HB3 GLN   145      56.369  53.443 101.381  1.00  0.00           H  
ATOM   1951  CG  GLN   145      54.514  53.294 100.441  1.00  0.00           C  
ATOM   1952  HG2 GLN   145      54.122  52.811 101.336  1.00  0.00           H  
ATOM   1953  HG3 GLN   145      54.374  54.374 100.506  1.00  0.00           H  
ATOM   1954  CD  GLN   145      53.729  52.710  99.317  1.00  0.00           C  
ATOM   1955  OE1 GLN   145      54.297  52.043  98.437  1.00  0.00           O  
ATOM   1956  NE2 GLN   145      52.458  52.900  99.293  1.00  0.00           N  
ATOM   1957 HE21 GLN   145      51.902  52.456  98.575  1.00  0.00           H  
ATOM   1958 HE22 GLN   145      52.002  53.381 100.055  1.00  0.00           H  
ATOM   1959  C   GLN   145      56.792  55.239  99.563  1.00  0.00           C  
ATOM   1960  O   GLN   145      57.460  55.804 100.470  1.00  0.00           O  
ATOM   1961  N   GLN   146      55.970  55.828  98.741  1.00  0.00           N  
ATOM   1962  H   GLN   146      55.572  55.345  97.948  1.00  0.00           H  
ATOM   1963  CA  GLN   146      55.708  57.235  98.778  1.00  0.00           C  
ATOM   1964  HA  GLN   146      56.678  57.714  98.645  1.00  0.00           H  
ATOM   1965  CB  GLN   146      54.810  57.635  97.540  1.00  0.00           C  
ATOM   1966  HB2 GLN   146      53.885  57.062  97.609  1.00  0.00           H  
ATOM   1967  HB3 GLN   146      54.526  58.683  97.635  1.00  0.00           H  
ATOM   1968  CG  GLN   146      55.516  57.322  96.238  1.00  0.00           C  
ATOM   1969  HG2 GLN   146      56.055  56.385  96.373  1.00  0.00           H  
ATOM   1970  HG3 GLN   146      54.754  57.139  95.480  1.00  0.00           H  
ATOM   1971  CD  GLN   146      56.430  58.465  95.702  1.00  0.00           C  
ATOM   1972  OE1 GLN   146      56.803  59.412  96.418  1.00  0.00           O  
ATOM   1973  NE2 GLN   146      57.075  58.253  94.557  1.00  0.00           N  
ATOM   1974 HE21 GLN   146      56.926  57.374  94.084  1.00  0.00           H  
ATOM   1975 HE22 GLN   146      57.867  58.820  94.290  1.00  0.00           H  
ATOM   1976  C   GLN   146      55.073  57.739 100.111  1.00  0.00           C  
ATOM   1977  O   GLN   146      54.261  57.031 100.668  1.00  0.00           O  
ATOM   1978  N   GLN   147      55.545  58.861 100.592  1.00  0.00           N  
ATOM   1979  H   GLN   147      56.264  59.313 100.045  1.00  0.00           H  
ATOM   1980  CA  GLN   147      55.195  59.582 101.753  1.00  0.00           C  
ATOM   1981  HA  GLN   147      55.051  58.850 102.547  1.00  0.00           H  
ATOM   1982  CB  GLN   147      56.281  60.646 102.138  1.00  0.00           C  
ATOM   1983  HB2 GLN   147      56.710  61.029 101.213  1.00  0.00           H  
ATOM   1984  HB3 GLN   147      55.743  61.393 102.723  1.00  0.00           H  
ATOM   1985  CG  GLN   147      57.413  60.053 102.982  1.00  0.00           C  
ATOM   1986  HG2 GLN   147      58.112  60.883 103.085  1.00  0.00           H  
ATOM   1987  HG3 GLN   147      56.915  59.863 103.933  1.00  0.00           H  
ATOM   1988  CD  GLN   147      58.206  58.895 102.372  1.00  0.00           C  
ATOM   1989  OE1 GLN   147      58.188  57.770 102.912  1.00  0.00           O  
ATOM   1990  NE2 GLN   147      58.729  59.130 101.193  1.00  0.00           N  
ATOM   1991 HE21 GLN   147      58.546  59.992 100.700  1.00  0.00           H  
ATOM   1992 HE22 GLN   147      59.182  58.386 100.682  1.00  0.00           H  
ATOM   1993  C   GLN   147      53.842  60.304 101.483  1.00  0.00           C  
ATOM   1994  O   GLN   147      53.690  61.154 100.600  1.00  0.00           O  
ATOM   1995  N   SER   148      52.787  60.023 102.211  1.00  0.00           N  
ATOM   1996  H   SER   148      52.829  59.246 102.855  1.00  0.00           H  
ATOM   1997  CA  SER   148      51.472  60.556 101.998  1.00  0.00           C  
ATOM   1998  HA  SER   148      51.115  60.281 101.006  1.00  0.00           H  
ATOM   1999  CB  SER   148      50.475  60.078 103.091  1.00  0.00           C  
ATOM   2000  HB2 SER   148      50.692  60.428 104.100  1.00  0.00           H  
ATOM   2001  HB3 SER   148      49.481  60.457 102.854  1.00  0.00           H  
ATOM   2002  OG  SER   148      50.435  58.671 103.110  1.00  0.00           O  
ATOM   2003  HG  SER   148      49.958  58.372 102.332  1.00  0.00           H  
ATOM   2004  C   SER   148      51.479  62.061 102.074  1.00  0.00           C  
ATOM   2005  O   SER   148      52.374  62.763 102.590  1.00  0.00           O  
ATOM   2006  N   TYR   149      50.465  62.755 101.506  1.00  0.00           N  
ATOM   2007  H   TYR   149      49.768  62.277 100.953  1.00  0.00           H  
ATOM   2008  CA  TYR   149      50.347  64.222 101.468  1.00  0.00           C  
ATOM   2009  HA  TYR   149      51.110  64.581 100.778  1.00  0.00           H  
ATOM   2010  CB  TYR   149      49.030  64.724 100.815  1.00  0.00           C  
ATOM   2011  HB2 TYR   149      49.018  64.195  99.862  1.00  0.00           H  
ATOM   2012  HB3 TYR   149      48.106  64.445 101.323  1.00  0.00           H  
ATOM   2013  CG  TYR   149      48.931  66.251 100.529  1.00  0.00           C  
ATOM   2014  CD1 TYR   149      48.272  67.113 101.421  1.00  0.00           C  
ATOM   2015  HD1 TYR   149      47.825  66.734 102.329  1.00  0.00           H  
ATOM   2016  CE1 TYR   149      48.280  68.534 101.218  1.00  0.00           C  
ATOM   2017  HE1 TYR   149      47.727  69.135 101.925  1.00  0.00           H  
ATOM   2018  CZ  TYR   149      48.937  69.045 100.156  1.00  0.00           C  
ATOM   2019  OH  TYR   149      49.017  70.407 100.010  1.00  0.00           O  
ATOM   2020  HH  TYR   149      49.476  70.524  99.175  1.00  0.00           H  
ATOM   2021  CE2 TYR   149      49.651  68.143  99.325  1.00  0.00           C  
ATOM   2022  HE2 TYR   149      50.294  68.421  98.503  1.00  0.00           H  
ATOM   2023  CD2 TYR   149      49.629  66.775  99.502  1.00  0.00           C  
ATOM   2024  HD2 TYR   149      50.146  66.166  98.775  1.00  0.00           H  
ATOM   2025  C   TYR   149      50.604  64.927 102.802  1.00  0.00           C  
ATOM   2026  O   TYR   149      50.252  64.494 103.959  1.00  0.00           O  
ATOM   2027  N   ASN   150      51.345  66.073 102.721  1.00  0.00           N  
ATOM   2028  H   ASN   150      51.724  66.380 101.837  1.00  0.00           H  
ATOM   2029  CA  ASN   150      51.857  66.970 103.774  1.00  0.00           C  
ATOM   2030  HA  ASN   150      51.196  67.037 104.638  1.00  0.00           H  
ATOM   2031  CB  ASN   150      53.127  66.320 104.320  1.00  0.00           C  
ATOM   2032  HB2 ASN   150      53.075  65.260 104.566  1.00  0.00           H  
ATOM   2033  HB3 ASN   150      53.732  66.431 103.420  1.00  0.00           H  
ATOM   2034  CG  ASN   150      53.874  67.112 105.408  1.00  0.00           C  
ATOM   2035  OD1 ASN   150      53.462  68.228 105.668  1.00  0.00           O  
ATOM   2036  ND2 ASN   150      54.842  66.555 106.102  1.00  0.00           N  
ATOM   2037 HD21 ASN   150      55.262  67.040 106.882  1.00  0.00           H  
ATOM   2038 HD22 ASN   150      55.039  65.565 106.071  1.00  0.00           H  
ATOM   2039  C   ASN   150      51.914  68.364 103.085  1.00  0.00           C  
ATOM   2040  O   ASN   150      52.605  68.553 102.051  1.00  0.00           O  
ATOM   2041  N   PRO   151      51.043  69.343 103.602  1.00  0.00           N  
ATOM   2042  CD  PRO   151      50.035  69.151 104.655  1.00  0.00           C  
ATOM   2043  HD2 PRO   151      50.346  68.789 105.635  1.00  0.00           H  
ATOM   2044  HD3 PRO   151      49.284  68.405 104.396  1.00  0.00           H  
ATOM   2045  CG  PRO   151      49.338  70.452 104.693  1.00  0.00           C  
ATOM   2046  HG2 PRO   151      48.999  70.694 105.700  1.00  0.00           H  
ATOM   2047  HG3 PRO   151      48.408  70.514 104.128  1.00  0.00           H  
ATOM   2048  CB  PRO   151      50.308  71.495 104.205  1.00  0.00           C  
ATOM   2049  HB2 PRO   151      50.979  71.754 105.024  1.00  0.00           H  
ATOM   2050  HB3 PRO   151      49.744  72.304 103.742  1.00  0.00           H  
ATOM   2051  CA  PRO   151      51.036  70.662 103.121  1.00  0.00           C  
ATOM   2052  HA  PRO   151      50.390  70.608 102.245  1.00  0.00           H  
ATOM   2053  C   PRO   151      52.404  71.405 102.910  1.00  0.00           C  
ATOM   2054  O   PRO   151      53.308  71.208 103.736  1.00  0.00           O  
ATOM   2055  N   PRO   152      52.511  72.180 101.792  1.00  0.00           N  
ATOM   2056  CD  PRO   152      51.524  72.665 100.901  1.00  0.00           C  
ATOM   2057  HD2 PRO   152      50.873  73.361 101.430  1.00  0.00           H  
ATOM   2058  HD3 PRO   152      50.852  71.936 100.447  1.00  0.00           H  
ATOM   2059  CG  PRO   152      52.207  73.357  99.721  1.00  0.00           C  
ATOM   2060  HG2 PRO   152      51.611  74.161  99.290  1.00  0.00           H  
ATOM   2061  HG3 PRO   152      52.443  72.633  98.942  1.00  0.00           H  
ATOM   2062  CB  PRO   152      53.454  74.016 100.479  1.00  0.00           C  
ATOM   2063  HB2 PRO   152      53.068  74.893 100.999  1.00  0.00           H  
ATOM   2064  HB3 PRO   152      54.186  74.291  99.720  1.00  0.00           H  
ATOM   2065  CA  PRO   152      53.787  72.798 101.426  1.00  0.00           C  
ATOM   2066  HA  PRO   152      54.259  71.995 100.859  1.00  0.00           H  
ATOM   2067  C   PRO   152      54.627  73.320 102.560  1.00  0.00           C  
ATOM   2068  O   PRO   152      54.123  73.963 103.534  1.00  0.00           O  
ATOM   2069  N   GLN   153      55.920  73.101 102.557  1.00  0.00           N  
ATOM   2070  H   GLN   153      56.426  72.624 101.824  1.00  0.00           H  
ATOM   2071  CA  GLN   153      56.805  73.325 103.712  1.00  0.00           C  
ATOM   2072  HA  GLN   153      56.256  72.842 104.520  1.00  0.00           H  
ATOM   2073  CB  GLN   153      58.142  72.583 103.408  1.00  0.00           C  
ATOM   2074  HB2 GLN   153      57.891  71.600 103.010  1.00  0.00           H  
ATOM   2075  HB3 GLN   153      58.630  73.134 102.605  1.00  0.00           H  
ATOM   2076  CG  GLN   153      58.967  72.532 104.701  1.00  0.00           C  
ATOM   2077  HG2 GLN   153      59.113  73.551 105.061  1.00  0.00           H  
ATOM   2078  HG3 GLN   153      58.477  71.936 105.471  1.00  0.00           H  
ATOM   2079  CD  GLN   153      60.343  71.888 104.490  1.00  0.00           C  
ATOM   2080  OE1 GLN   153      60.801  71.704 103.380  1.00  0.00           O  
ATOM   2081  NE2 GLN   153      60.909  71.507 105.574  1.00  0.00           N  
ATOM   2082 HE21 GLN   153      60.474  71.548 106.484  1.00  0.00           H  
ATOM   2083 HE22 GLN   153      61.772  71.007 105.418  1.00  0.00           H  
ATOM   2084  C   GLN   153      57.032  74.773 104.055  1.00  0.00           C  
ATOM   2085  O   GLN   153      57.346  75.606 103.212  1.00  0.00           O  
ATOM   2086  N   GLY   154      56.981  75.088 105.405  1.00  0.00           N  
ATOM   2087  H   GLY   154      56.845  74.336 106.065  1.00  0.00           H  
ATOM   2088  CA  GLY   154      57.215  76.405 105.862  1.00  0.00           C  
ATOM   2089  HA2 GLY   154      57.514  76.411 106.910  1.00  0.00           H  
ATOM   2090  HA3 GLY   154      58.008  76.911 105.310  1.00  0.00           H  
ATOM   2091  C   GLY   154      55.972  77.281 105.818  1.00  0.00           C  
ATOM   2092  O   GLY   154      55.229  77.316 104.850  1.00  0.00           O  
ATOM   2093  N   TYR   155      55.730  77.980 106.872  1.00  0.00           N  
ATOM   2094  H   TYR   155      56.292  77.834 107.698  1.00  0.00           H  
ATOM   2095  CA  TYR   155      54.621  78.969 106.893  1.00  0.00           C  
ATOM   2096  HA  TYR   155      53.718  78.407 106.654  1.00  0.00           H  
ATOM   2097  CB  TYR   155      54.440  79.666 108.267  1.00  0.00           C  
ATOM   2098  HB2 TYR   155      55.306  80.290 108.489  1.00  0.00           H  
ATOM   2099  HB3 TYR   155      53.612  80.374 108.298  1.00  0.00           H  
ATOM   2100  CG  TYR   155      54.257  78.761 109.510  1.00  0.00           C  
ATOM   2101  CD1 TYR   155      55.310  78.581 110.405  1.00  0.00           C  
ATOM   2102  HD1 TYR   155      56.219  79.153 110.298  1.00  0.00           H  
ATOM   2103  CE1 TYR   155      55.114  77.839 111.561  1.00  0.00           C  
ATOM   2104  HE1 TYR   155      55.840  77.981 112.348  1.00  0.00           H  
ATOM   2105  CZ  TYR   155      53.918  77.124 111.717  1.00  0.00           C  
ATOM   2106  OH  TYR   155      53.771  76.145 112.667  1.00  0.00           O  
ATOM   2107  HH  TYR   155      54.596  76.038 113.145  1.00  0.00           H  
ATOM   2108  CE2 TYR   155      52.893  77.259 110.772  1.00  0.00           C  
ATOM   2109  HE2 TYR   155      51.947  76.774 110.964  1.00  0.00           H  
ATOM   2110  CD2 TYR   155      53.081  78.151 109.672  1.00  0.00           C  
ATOM   2111  HD2 TYR   155      52.258  78.352 109.003  1.00  0.00           H  
ATOM   2112  C   TYR   155      54.805  80.039 105.805  1.00  0.00           C  
ATOM   2113  O   TYR   155      55.954  80.502 105.534  1.00  0.00           O  
ATOM   2114  N   GLY   156      53.722  80.604 105.222  1.00  0.00           N  
ATOM   2115  H   GLY   156      53.991  81.086 104.376  1.00  0.00           H  
ATOM   2116  CA  GLY   156      52.368  80.072 105.216  1.00  0.00           C  
ATOM   2117  HA2 GLY   156      52.143  79.370 104.414  1.00  0.00           H  
ATOM   2118  HA3 GLY   156      52.133  79.779 106.240  1.00  0.00           H  
ATOM   2119  C   GLY   156      51.354  81.174 104.865  1.00  0.00           C  
ATOM   2120  O   GLY   156      51.685  82.043 104.078  1.00  0.00           O  
ATOM   2121  N   GLN   157      50.148  81.107 105.375  1.00  0.00           N  
ATOM   2122  H   GLN   157      49.900  80.288 105.912  1.00  0.00           H  
ATOM   2123  CA  GLN   157      49.072  82.083 105.149  1.00  0.00           C  
ATOM   2124  HA  GLN   157      49.323  82.496 104.172  1.00  0.00           H  
ATOM   2125  CB  GLN   157      47.731  81.479 105.086  1.00  0.00           C  
ATOM   2126  HB2 GLN   157      47.665  80.816 105.949  1.00  0.00           H  
ATOM   2127  HB3 GLN   157      46.993  82.272 105.208  1.00  0.00           H  
ATOM   2128  CG  GLN   157      47.402  80.739 103.752  1.00  0.00           C  
ATOM   2129  HG2 GLN   157      47.443  81.496 102.969  1.00  0.00           H  
ATOM   2130  HG3 GLN   157      48.124  79.965 103.492  1.00  0.00           H  
ATOM   2131  CD  GLN   157      46.017  80.131 103.671  1.00  0.00           C  
ATOM   2132  OE1 GLN   157      45.477  79.671 102.701  1.00  0.00           O  
ATOM   2133  NE2 GLN   157      45.239  79.993 104.747  1.00  0.00           N  
ATOM   2134 HE21 GLN   157      45.487  80.159 105.712  1.00  0.00           H  
ATOM   2135 HE22 GLN   157      44.248  79.815 104.667  1.00  0.00           H  
ATOM   2136  C   GLN   157      49.181  83.368 106.087  1.00  0.00           C  
ATOM   2137  O   GLN   157      49.765  83.247 107.163  1.00  0.00           O  
ATOM   2138  N   GLN   158      48.549  84.478 105.804  1.00  0.00           N  
ATOM   2139  H   GLN   158      48.720  85.242 106.441  1.00  0.00           H  
ATOM   2140  CA  GLN   158      48.138  84.818 104.417  1.00  0.00           C  
ATOM   2141  HA  GLN   158      47.750  83.996 103.816  1.00  0.00           H  
ATOM   2142  CB  GLN   158      47.203  85.997 104.538  1.00  0.00           C  
ATOM   2143  HB2 GLN   158      47.795  86.870 104.811  1.00  0.00           H  
ATOM   2144  HB3 GLN   158      46.850  86.290 103.550  1.00  0.00           H  
ATOM   2145  CG  GLN   158      46.019  85.984 105.475  1.00  0.00           C  
ATOM   2146  HG2 GLN   158      46.373  86.049 106.503  1.00  0.00           H  
ATOM   2147  HG3 GLN   158      45.280  86.766 105.299  1.00  0.00           H  
ATOM   2148  CD  GLN   158      45.242  84.775 105.159  1.00  0.00           C  
ATOM   2149  OE1 GLN   158      44.548  84.700 104.131  1.00  0.00           O  
ATOM   2150  NE2 GLN   158      45.261  83.781 105.992  1.00  0.00           N  
ATOM   2151 HE21 GLN   158      45.557  83.840 106.956  1.00  0.00           H  
ATOM   2152 HE22 GLN   158      44.735  83.003 105.623  1.00  0.00           H  
ATOM   2153  C   GLN   158      49.351  85.316 103.607  1.00  0.00           C  
ATOM   2154  O   GLN   158      50.263  85.963 104.204  1.00  0.00           O  
ATOM   2155  N   ASN   159      49.397  84.918 102.366  1.00  0.00           N  
ATOM   2156  H   ASN   159      48.467  84.695 102.041  1.00  0.00           H  
ATOM   2157  CA  ASN   159      50.487  85.000 101.350  1.00  0.00           C  
ATOM   2158  HA  ASN   159      51.393  84.697 101.875  1.00  0.00           H  
ATOM   2159  CB  ASN   159      50.244  84.091 100.079  1.00  0.00           C  
ATOM   2160  HB2 ASN   159      49.640  84.641  99.358  1.00  0.00           H  
ATOM   2161  HB3 ASN   159      51.233  83.872  99.676  1.00  0.00           H  
ATOM   2162  CG  ASN   159      49.531  82.833 100.490  1.00  0.00           C  
ATOM   2163  OD1 ASN   159      50.063  81.764 100.581  1.00  0.00           O  
ATOM   2164  ND2 ASN   159      48.266  82.941 100.813  1.00  0.00           N  
ATOM   2165 HD21 ASN   159      47.757  83.776 100.559  1.00  0.00           H  
ATOM   2166 HD22 ASN   159      47.835  82.046 100.996  1.00  0.00           H  
ATOM   2167  C   ASN   159      50.786  86.464 100.897  1.00  0.00           C  
ATOM   2168  O   ASN   159      49.855  87.243 100.749  1.00  0.00           O  
ATOM   2169  N   GLN   160      52.031  86.951 100.661  1.00  0.00           N  
ATOM   2170  H   GLN   160      52.146  87.954 100.621  1.00  0.00           H  
ATOM   2171  CA  GLN   160      53.166  86.171 100.345  1.00  0.00           C  
ATOM   2172  HA  GLN   160      53.025  85.121 100.602  1.00  0.00           H  
ATOM   2173  CB  GLN   160      53.417  86.291  98.831  1.00  0.00           C  
ATOM   2174  HB2 GLN   160      52.651  85.627  98.431  1.00  0.00           H  
ATOM   2175  HB3 GLN   160      53.428  87.343  98.545  1.00  0.00           H  
ATOM   2176  CG  GLN   160      54.747  85.632  98.428  1.00  0.00           C  
ATOM   2177  HG2 GLN   160      54.838  85.567  97.344  1.00  0.00           H  
ATOM   2178  HG3 GLN   160      55.589  86.217  98.802  1.00  0.00           H  
ATOM   2179  CD  GLN   160      54.972  84.274  99.007  1.00  0.00           C  
ATOM   2180  OE1 GLN   160      55.619  84.169 100.065  1.00  0.00           O  
ATOM   2181  NE2 GLN   160      54.417  83.273  98.350  1.00  0.00           N  
ATOM   2182 HE21 GLN   160      53.996  83.304  97.433  1.00  0.00           H  
ATOM   2183 HE22 GLN   160      54.678  82.375  98.733  1.00  0.00           H  
ATOM   2184  C   GLN   160      54.309  86.720 101.246  1.00  0.00           C  
ATOM   2185  O   GLN   160      54.805  87.853 101.152  1.00  0.00           O  
ATOM   2186  N   TYR   161      54.745  85.955 102.253  1.00  0.00           N  
ATOM   2187  H   TYR   161      54.305  85.068 102.453  1.00  0.00           H  
ATOM   2188  CA  TYR   161      55.719  86.318 103.252  1.00  0.00           C  
ATOM   2189  HA  TYR   161      55.347  87.208 103.759  1.00  0.00           H  
ATOM   2190  CB  TYR   161      56.060  85.186 104.231  1.00  0.00           C  
ATOM   2191  HB2 TYR   161      56.471  84.421 103.572  1.00  0.00           H  
ATOM   2192  HB3 TYR   161      56.903  85.389 104.892  1.00  0.00           H  
ATOM   2193  CG  TYR   161      55.007  84.625 105.134  1.00  0.00           C  
ATOM   2194  CD1 TYR   161      55.467  83.727 106.069  1.00  0.00           C  
ATOM   2195  HD1 TYR   161      56.479  83.351 106.046  1.00  0.00           H  
ATOM   2196  CE1 TYR   161      54.558  83.152 106.920  1.00  0.00           C  
ATOM   2197  HE1 TYR   161      54.897  82.362 107.575  1.00  0.00           H  
ATOM   2198  CZ  TYR   161      53.235  83.531 106.996  1.00  0.00           C  
ATOM   2199  OH  TYR   161      52.379  82.875 107.890  1.00  0.00           O  
ATOM   2200  HH  TYR   161      51.487  83.082 107.603  1.00  0.00           H  
ATOM   2201  CE2 TYR   161      52.763  84.436 106.053  1.00  0.00           C  
ATOM   2202  HE2 TYR   161      51.716  84.702 106.023  1.00  0.00           H  
ATOM   2203  CD2 TYR   161      53.683  84.904 105.088  1.00  0.00           C  
ATOM   2204  HD2 TYR   161      53.357  85.639 104.368  1.00  0.00           H  
ATOM   2205  C   TYR   161      57.040  86.815 102.527  1.00  0.00           C  
ATOM   2206  O   TYR   161      57.795  87.525 103.191  1.00  0.00           O  
ATOM   2207  N   ASN   162      57.420  86.167 101.400  1.00  0.00           N  
ATOM   2208  H   ASN   162      56.711  85.469 101.226  1.00  0.00           H  
ATOM   2209  CA  ASN   162      58.696  86.342 100.600  1.00  0.00           C  
ATOM   2210  HA  ASN   162      59.498  86.189 101.322  1.00  0.00           H  
ATOM   2211  CB  ASN   162      58.948  85.308  99.458  1.00  0.00           C  
ATOM   2212  HB2 ASN   162      57.986  85.322  98.947  1.00  0.00           H  
ATOM   2213  HB3 ASN   162      59.667  85.691  98.734  1.00  0.00           H  
ATOM   2214  CG  ASN   162      59.333  83.885  99.851  1.00  0.00           C  
ATOM   2215  OD1 ASN   162      60.246  83.710 100.726  1.00  0.00           O  
ATOM   2216  ND2 ASN   162      58.735  82.934  99.278  1.00  0.00           N  
ATOM   2217 HD21 ASN   162      59.032  82.015  99.573  1.00  0.00           H  
ATOM   2218 HD22 ASN   162      58.008  83.079  98.591  1.00  0.00           H  
ATOM   2219  C   ASN   162      58.915  87.753  99.961  1.00  0.00           C  
ATOM   2220  O   ASN   162      57.983  88.532  99.752  1.00  0.00           O  
ATOM   2221  N   SER   163      60.208  88.066  99.771  1.00  0.00           N  
ATOM   2222  H   SER   163      60.941  87.418 100.024  1.00  0.00           H  
ATOM   2223  CA  SER   163      60.704  89.339  99.259  1.00  0.00           C  
ATOM   2224  HA  SER   163      60.207  90.087  99.877  1.00  0.00           H  
ATOM   2225  CB  SER   163      62.231  89.470  99.277  1.00  0.00           C  
ATOM   2226  HB2 SER   163      62.593  89.130 100.248  1.00  0.00           H  
ATOM   2227  HB3 SER   163      62.684  88.874  98.486  1.00  0.00           H  
ATOM   2228  OG  SER   163      62.458  90.786  99.160  1.00  0.00           O  
ATOM   2229  HG  SER   163      62.280  91.212 100.001  1.00  0.00           H  
ATOM   2230  C   SER   163      60.269  89.583  97.817  1.00  0.00           C  
ATOM   2231  O   SER   163      59.968  88.662  97.078  1.00  0.00           O  
ATOM   2232  N   SER   164      60.161  90.842  97.437  1.00  0.00           N  
ATOM   2233  H   SER   164      60.523  91.531  98.081  1.00  0.00           H  
ATOM   2234  CA  SER   164      60.006  91.291  96.065  1.00  0.00           C  
ATOM   2235  HA  SER   164      60.260  92.351  96.032  1.00  0.00           H  
ATOM   2236  CB  SER   164      58.547  91.293  95.578  1.00  0.00           C  
ATOM   2237  HB2 SER   164      58.357  90.250  95.324  1.00  0.00           H  
ATOM   2238  HB3 SER   164      57.847  91.671  96.323  1.00  0.00           H  
ATOM   2239  OG  SER   164      58.303  92.034  94.419  1.00  0.00           O  
ATOM   2240  HG  SER   164      58.271  92.960  94.667  1.00  0.00           H  
ATOM   2241  C   SER   164      61.064  90.642  95.147  1.00  0.00           C  
ATOM   2242  O   SER   164      62.126  90.084  95.595  1.00  0.00           O  
ATOM   2243  N   SER   165      60.890  90.734  93.842  1.00  0.00           N  
ATOM   2244  H   SER   165      60.105  91.285  93.526  1.00  0.00           H  
ATOM   2245  CA  SER   165      61.861  90.269  92.825  1.00  0.00           C  
ATOM   2246  HA  SER   165      62.080  89.231  93.076  1.00  0.00           H  
ATOM   2247  CB  SER   165      61.196  90.301  91.449  1.00  0.00           C  
ATOM   2248  HB2 SER   165      60.258  89.756  91.557  1.00  0.00           H  
ATOM   2249  HB3 SER   165      61.050  91.358  91.229  1.00  0.00           H  
ATOM   2250  OG  SER   165      61.938  89.565  90.478  1.00  0.00           O  
ATOM   2251  HG  SER   165      62.726  90.073  90.275  1.00  0.00           H  
ATOM   2252  C   SER   165      63.174  90.995  92.708  1.00  0.00           C  
ATOM   2253  O   SER   165      63.242  92.007  92.014  1.00  0.00           O  
ATOM   2254  N   GLY   166      64.166  90.423  93.401  1.00  0.00           N  
ATOM   2255  H   GLY   166      63.947  89.560  93.879  1.00  0.00           H  
ATOM   2256  CA  GLY   166      65.441  91.078  93.698  1.00  0.00           C  
ATOM   2257  HA2 GLY   166      65.180  92.121  93.877  1.00  0.00           H  
ATOM   2258  HA3 GLY   166      65.967  90.557  94.498  1.00  0.00           H  
ATOM   2259  C   GLY   166      66.414  90.963  92.507  1.00  0.00           C  
ATOM   2260  O   GLY   166      66.140  91.072  91.284  1.00  0.00           O  
ATOM   2261  N   GLY   167      67.645  90.786  92.858  1.00  0.00           N  
ATOM   2262  H   GLY   167      67.889  90.792  93.838  1.00  0.00           H  
ATOM   2263  CA  GLY   167      68.889  90.945  91.957  1.00  0.00           C  
ATOM   2264  HA2 GLY   167      69.732  90.310  92.232  1.00  0.00           H  
ATOM   2265  HA3 GLY   167      68.549  90.730  90.944  1.00  0.00           H  
ATOM   2266  C   GLY   167      69.671  92.314  91.893  1.00  0.00           C  
ATOM   2267  O   GLY   167      70.736  92.358  91.327  1.00  0.00           O  
ATOM   2268  N   GLY   168      69.080  93.425  92.517  1.00  0.00           N  
ATOM   2269  H   GLY   168      68.132  93.221  92.800  1.00  0.00           H  
ATOM   2270  CA  GLY   168      69.706  94.728  92.411  1.00  0.00           C  
ATOM   2271  HA2 GLY   168      70.749  94.517  92.648  1.00  0.00           H  
ATOM   2272  HA3 GLY   168      69.576  95.170  91.423  1.00  0.00           H  
ATOM   2273  C   GLY   168      69.196  95.689  93.460  1.00  0.00           C  
ATOM   2274  O   GLY   168      68.284  95.369  94.299  1.00  0.00           O  
ATOM   2275  N   GLY   169      69.769  96.862  93.454  1.00  0.00           N  
ATOM   2276  H   GLY   169      69.396  97.537  94.106  1.00  0.00           H  
ATOM   2277  CA  GLY   169      70.932  97.427  92.721  1.00  0.00           C  
ATOM   2278  HA2 GLY   169      70.756  97.218  91.666  1.00  0.00           H  
ATOM   2279  HA3 GLY   169      71.150  98.480  92.895  1.00  0.00           H  
ATOM   2280  C   GLY   169      72.257  96.697  93.222  1.00  0.00           C  
ATOM   2281  O   GLY   169      72.293  95.643  93.890  1.00  0.00           O  
ATOM   2282  N   GLY   170      73.318  97.393  92.812  1.00  0.00           N  
ATOM   2283  H   GLY   170      73.230  98.348  92.496  1.00  0.00           H  
ATOM   2284  CA  GLY   170      74.760  97.005  92.885  1.00  0.00           C  
ATOM   2285  HA2 GLY   170      74.850  95.989  92.500  1.00  0.00           H  
ATOM   2286  HA3 GLY   170      75.288  97.584  92.127  1.00  0.00           H  
ATOM   2287  C   GLY   170      75.431  97.177  94.239  1.00  0.00           C  
ATOM   2288  O   GLY   170      74.848  97.446  95.264  1.00  0.00           O  
ATOM   2289  N   GLY   171      76.724  96.921  94.279  1.00  0.00           N  
ATOM   2290  H   GLY   171      77.083  96.792  95.214  1.00  0.00           H  
ATOM   2291  CA  GLY   171      77.625  96.565  93.173  1.00  0.00           C  
ATOM   2292  HA2 GLY   171      77.551  97.260  92.337  1.00  0.00           H  
ATOM   2293  HA3 GLY   171      78.629  96.637  93.590  1.00  0.00           H  
ATOM   2294  C   GLY   171      77.563  95.109  92.676  1.00  0.00           C  
ATOM   2295  O   GLY   171      77.237  94.175  93.402  1.00  0.00           O  
ATOM   2296  N   GLY   172      78.099  94.741  91.487  1.00  0.00           N  
ATOM   2297  H   GLY   172      77.880  93.786  91.242  1.00  0.00           H  
ATOM   2298  CA  GLY   172      78.547  95.575  90.366  1.00  0.00           C  
ATOM   2299  HA2 GLY   172      78.460  96.648  90.538  1.00  0.00           H  
ATOM   2300  HA3 GLY   172      79.610  95.349  90.292  1.00  0.00           H  
ATOM   2301  C   GLY   172      77.965  95.418  88.989  1.00  0.00           C  
ATOM   2302  O   GLY   172      76.879  94.941  88.824  1.00  0.00           O  
ATOM   2303  N   GLY   173      78.703  95.997  88.020  1.00  0.00           N  
ATOM   2304  H   GLY   173      79.519  96.493  88.347  1.00  0.00           H  
ATOM   2305  CA  GLY   173      78.386  96.240  86.608  1.00  0.00           C  
ATOM   2306  HA2 GLY   173      77.576  96.965  86.520  1.00  0.00           H  
ATOM   2307  HA3 GLY   173      79.286  96.702  86.203  1.00  0.00           H  
ATOM   2308  C   GLY   173      78.180  94.984  85.747  1.00  0.00           C  
ATOM   2309  O   GLY   173      78.576  93.879  85.989  1.00  0.00           O  
ATOM   2310  N   GLY   174      77.576  95.161  84.586  1.00  0.00           N  
ATOM   2311  H   GLY   174      77.499  94.328  84.020  1.00  0.00           H  
ATOM   2312  CA  GLY   174      76.821  96.253  84.021  1.00  0.00           C  
ATOM   2313  HA2 GLY   174      76.375  95.938  83.078  1.00  0.00           H  
ATOM   2314  HA3 GLY   174      76.075  96.517  84.771  1.00  0.00           H  
ATOM   2315  C   GLY   174      77.506  97.553  83.599  1.00  0.00           C  
ATOM   2316  O   GLY   174      78.690  97.718  83.877  1.00  0.00           O  
ATOM   2317  N   GLY   175      76.758  98.433  83.020  1.00  0.00           N  
ATOM   2318  H   GLY   175      75.777  98.194  83.003  1.00  0.00           H  
ATOM   2319  CA  GLY   175      77.057  99.731  82.414  1.00  0.00           C  
ATOM   2320  HA2 GLY   175      76.660 100.492  83.087  1.00  0.00           H  
ATOM   2321  HA3 GLY   175      78.137  99.848  82.328  1.00  0.00           H  
ATOM   2322  C   GLY   175      76.533 100.005  81.004  1.00  0.00           C  
ATOM   2323  O   GLY   175      75.972  99.049  80.449  1.00  0.00           O  
ATOM   2324  N   ASN   176      76.624 101.271  80.588  1.00  0.00           N  
ATOM   2325  H   ASN   176      77.150 101.903  81.174  1.00  0.00           H  
ATOM   2326  CA  ASN   176      75.823 101.842  79.441  1.00  0.00           C  
ATOM   2327  HA  ASN   176      75.969 101.297  78.508  1.00  0.00           H  
ATOM   2328  CB  ASN   176      74.315 101.968  79.710  1.00  0.00           C  
ATOM   2329  HB2 ASN   176      73.794 102.366  78.839  1.00  0.00           H  
ATOM   2330  HB3 ASN   176      73.838 100.989  79.766  1.00  0.00           H  
ATOM   2331  CG  ASN   176      73.987 102.740  80.964  1.00  0.00           C  
ATOM   2332  OD1 ASN   176      73.917 102.171  82.027  1.00  0.00           O  
ATOM   2333  ND2 ASN   176      73.672 104.010  80.947  1.00  0.00           N  
ATOM   2334 HD21 ASN   176      73.282 104.414  81.787  1.00  0.00           H  
ATOM   2335 HD22 ASN   176      73.691 104.516  80.073  1.00  0.00           H  
ATOM   2336  C   ASN   176      76.470 103.214  79.171  1.00  0.00           C  
ATOM   2337  O   ASN   176      77.325 103.792  79.866  1.00  0.00           O  
ATOM   2338  N   TYR   177      75.980 103.835  78.073  1.00  0.00           N  
ATOM   2339  H   TYR   177      75.206 103.422  77.572  1.00  0.00           H  
ATOM   2340  CA  TYR   177      76.143 105.287  77.713  1.00  0.00           C  
ATOM   2341  HA  TYR   177      77.228 105.393  77.674  1.00  0.00           H  
ATOM   2342  CB  TYR   177      75.548 105.486  76.276  1.00  0.00           C  
ATOM   2343  HB2 TYR   177      74.458 105.505  76.295  1.00  0.00           H  
ATOM   2344  HB3 TYR   177      75.944 106.394  75.822  1.00  0.00           H  
ATOM   2345  CG  TYR   177      75.871 104.373  75.340  1.00  0.00           C  
ATOM   2346  CD1 TYR   177      77.163 103.836  75.257  1.00  0.00           C  
ATOM   2347  HD1 TYR   177      77.881 104.092  76.022  1.00  0.00           H  
ATOM   2348  CE1 TYR   177      77.420 102.844  74.340  1.00  0.00           C  
ATOM   2349  HE1 TYR   177      78.380 102.349  74.358  1.00  0.00           H  
ATOM   2350  CZ  TYR   177      76.512 102.403  73.408  1.00  0.00           C  
ATOM   2351  OH  TYR   177      76.900 101.432  72.496  1.00  0.00           O  
ATOM   2352  HH  TYR   177      77.787 101.083  72.618  1.00  0.00           H  
ATOM   2353  CE2 TYR   177      75.242 102.996  73.412  1.00  0.00           C  
ATOM   2354  HE2 TYR   177      74.477 102.861  72.660  1.00  0.00           H  
ATOM   2355  CD2 TYR   177      74.915 103.906  74.427  1.00  0.00           C  
ATOM   2356  HD2 TYR   177      73.950 104.391  74.414  1.00  0.00           H  
ATOM   2357  C   TYR   177      75.488 106.266  78.716  1.00  0.00           C  
ATOM   2358  O   TYR   177      74.326 106.049  79.034  1.00  0.00           O  
ATOM   2359  N   GLY   178      76.176 107.325  79.136  1.00  0.00           N  
ATOM   2360  H   GLY   178      75.608 107.974  79.660  1.00  0.00           H  
ATOM   2361  CA  GLY   178      77.607 107.618  78.858  1.00  0.00           C  
ATOM   2362  HA2 GLY   178      77.989 108.238  79.669  1.00  0.00           H  
ATOM   2363  HA3 GLY   178      78.257 106.751  78.739  1.00  0.00           H  
ATOM   2364  C   GLY   178      77.860 108.469  77.530  1.00  0.00           C  
ATOM   2365  O   GLY   178      77.041 108.424  76.626  1.00  0.00           O  
ATOM   2366  N   GLN   179      78.939 109.201  77.343  1.00  0.00           N  
ATOM   2367  H   GLN   179      79.702 109.094  77.996  1.00  0.00           H  
ATOM   2368  CA  GLN   179      79.176 110.250  76.324  1.00  0.00           C  
ATOM   2369  HA  GLN   179      78.630 110.010  75.412  1.00  0.00           H  
ATOM   2370  CB  GLN   179      78.657 111.600  76.868  1.00  0.00           C  
ATOM   2371  HB2 GLN   179      79.151 111.859  77.805  1.00  0.00           H  
ATOM   2372  HB3 GLN   179      79.017 112.324  76.137  1.00  0.00           H  
ATOM   2373  CG  GLN   179      77.146 111.868  76.906  1.00  0.00           C  
ATOM   2374  HG2 GLN   179      76.710 111.179  77.631  1.00  0.00           H  
ATOM   2375  HG3 GLN   179      77.021 112.846  77.370  1.00  0.00           H  
ATOM   2376  CD  GLN   179      76.370 111.890  75.534  1.00  0.00           C  
ATOM   2377  OE1 GLN   179      76.941 111.804  74.408  1.00  0.00           O  
ATOM   2378  NE2 GLN   179      75.127 112.060  75.567  1.00  0.00           N  
ATOM   2379 HE21 GLN   179      74.618 112.263  76.416  1.00  0.00           H  
ATOM   2380 HE22 GLN   179      74.690 112.208  74.668  1.00  0.00           H  
ATOM   2381  C   GLN   179      80.675 110.258  75.969  1.00  0.00           C  
ATOM   2382  O   GLN   179      81.541 109.961  76.824  1.00  0.00           O  
ATOM   2383  N   ASP   180      81.094 110.480  74.740  1.00  0.00           N  
ATOM   2384  H   ASP   180      82.068 110.372  74.494  1.00  0.00           H  
ATOM   2385  CA  ASP   180      80.231 110.978  73.633  1.00  0.00           C  
ATOM   2386  HA  ASP   180      79.346 111.536  73.938  1.00  0.00           H  
ATOM   2387  CB  ASP   180      81.095 111.849  72.749  1.00  0.00           C  
ATOM   2388  HB2 ASP   180      81.670 112.623  73.256  1.00  0.00           H  
ATOM   2389  HB3 ASP   180      81.813 111.135  72.345  1.00  0.00           H  
ATOM   2390  CG  ASP   180      80.357 112.495  71.692  1.00  0.00           C  
ATOM   2391  OD1 ASP   180      80.887 112.381  70.561  1.00  0.00           O  
ATOM   2392  OD2 ASP   180      79.246 113.044  71.919  1.00  0.00           O  
ATOM   2393  C   ASP   180      79.642 109.832  72.771  1.00  0.00           C  
ATOM   2394  O   ASP   180      80.361 108.872  72.478  1.00  0.00           O  
ATOM   2395  N   GLN   181      78.326 109.880  72.401  1.00  0.00           N  
ATOM   2396  H   GLN   181      77.812 110.636  72.829  1.00  0.00           H  
ATOM   2397  CA  GLN   181      77.566 108.759  71.798  1.00  0.00           C  
ATOM   2398  HA  GLN   181      78.200 108.196  71.113  1.00  0.00           H  
ATOM   2399  CB  GLN   181      77.044 107.775  72.869  1.00  0.00           C  
ATOM   2400  HB2 GLN   181      77.887 107.340  73.406  1.00  0.00           H  
ATOM   2401  HB3 GLN   181      76.478 108.309  73.632  1.00  0.00           H  
ATOM   2402  CG  GLN   181      76.241 106.593  72.274  1.00  0.00           C  
ATOM   2403  HG2 GLN   181      75.790 106.065  73.114  1.00  0.00           H  
ATOM   2404  HG3 GLN   181      75.422 106.949  71.648  1.00  0.00           H  
ATOM   2405  CD  GLN   181      77.078 105.603  71.495  1.00  0.00           C  
ATOM   2406  OE1 GLN   181      78.270 105.301  71.691  1.00  0.00           O  
ATOM   2407  NE2 GLN   181      76.379 104.763  70.790  1.00  0.00           N  
ATOM   2408 HE21 GLN   181      75.399 104.960  70.648  1.00  0.00           H  
ATOM   2409 HE22 GLN   181      76.830 103.978  70.343  1.00  0.00           H  
ATOM   2410  C   GLN   181      76.326 109.212  71.001  1.00  0.00           C  
ATOM   2411  O   GLN   181      76.145 108.740  69.868  1.00  0.00           O  
ATOM   2412  N   SER   182      75.409 110.108  71.526  1.00  0.00           N  
ATOM   2413  H   SER   182      75.606 110.510  72.431  1.00  0.00           H  
ATOM   2414  CA  SER   182      74.147 110.569  70.851  1.00  0.00           C  
ATOM   2415  HA  SER   182      74.414 110.855  69.834  1.00  0.00           H  
ATOM   2416  CB  SER   182      73.181 109.385  70.773  1.00  0.00           C  
ATOM   2417  HB2 SER   182      72.407 109.549  70.022  1.00  0.00           H  
ATOM   2418  HB3 SER   182      73.706 108.478  70.474  1.00  0.00           H  
ATOM   2419  OG  SER   182      72.577 109.051  72.015  1.00  0.00           O  
ATOM   2420  HG  SER   182      72.047 109.811  72.265  1.00  0.00           H  
ATOM   2421  C   SER   182      73.569 111.882  71.479  1.00  0.00           C  
ATOM   2422  O   SER   182      73.733 112.088  72.650  1.00  0.00           O  
ATOM   2423  N   SER   183      72.865 112.712  70.646  1.00  0.00           N  
ATOM   2424  H   SER   183      72.380 113.472  71.101  1.00  0.00           H  
ATOM   2425  CA  SER   183      72.961 112.849  69.176  1.00  0.00           C  
ATOM   2426  HA  SER   183      72.681 111.879  68.763  1.00  0.00           H  
ATOM   2427  CB  SER   183      71.869 113.881  68.744  1.00  0.00           C  
ATOM   2428  HB2 SER   183      71.165 113.960  69.572  1.00  0.00           H  
ATOM   2429  HB3 SER   183      72.209 114.876  68.457  1.00  0.00           H  
ATOM   2430  OG  SER   183      71.306 113.350  67.641  1.00  0.00           O  
ATOM   2431  HG  SER   183      70.915 112.508  67.886  1.00  0.00           H  
ATOM   2432  C   SER   183      74.325 113.270  68.637  1.00  0.00           C  
ATOM   2433  O   SER   183      75.149 113.788  69.327  1.00  0.00           O  
ATOM   2434  N   MET   184      74.618 113.054  67.364  1.00  0.00           N  
ATOM   2435  H   MET   184      73.841 112.748  66.797  1.00  0.00           H  
ATOM   2436  CA  MET   184      75.868 113.332  66.691  1.00  0.00           C  
ATOM   2437  HA  MET   184      76.668 112.820  67.227  1.00  0.00           H  
ATOM   2438  CB  MET   184      75.706 112.663  65.272  1.00  0.00           C  
ATOM   2439  HB2 MET   184      74.967 113.169  64.650  1.00  0.00           H  
ATOM   2440  HB3 MET   184      76.669 112.699  64.762  1.00  0.00           H  
ATOM   2441  CG  MET   184      75.355 111.091  65.284  1.00  0.00           C  
ATOM   2442  HG2 MET   184      75.871 110.702  66.161  1.00  0.00           H  
ATOM   2443  HG3 MET   184      74.281 110.911  65.327  1.00  0.00           H  
ATOM   2444  SD  MET   184      76.056 110.206  63.931  1.00  0.00           S  
ATOM   2445  CE  MET   184      74.566 110.442  62.881  1.00  0.00           C  
ATOM   2446  HE1 MET   184      74.152 111.433  63.065  1.00  0.00           H  
ATOM   2447  HE2 MET   184      74.824 110.349  61.826  1.00  0.00           H  
ATOM   2448  HE3 MET   184      73.801 109.676  63.006  1.00  0.00           H  
ATOM   2449  C   MET   184      76.300 114.753  66.740  1.00  0.00           C  
ATOM   2450  O   MET   184      75.502 115.694  66.934  1.00  0.00           O  
ATOM   2451  N   SER   185      77.615 114.924  66.677  1.00  0.00           N  
ATOM   2452  H   SER   185      78.205 114.113  66.563  1.00  0.00           H  
ATOM   2453  CA  SER   185      78.299 116.168  66.662  1.00  0.00           C  
ATOM   2454  HA  SER   185      77.719 116.968  66.201  1.00  0.00           H  
ATOM   2455  CB  SER   185      78.652 116.444  68.114  1.00  0.00           C  
ATOM   2456  HB2 SER   185      79.335 117.294  68.124  1.00  0.00           H  
ATOM   2457  HB3 SER   185      77.753 116.833  68.593  1.00  0.00           H  
ATOM   2458  OG  SER   185      79.019 115.273  68.870  1.00  0.00           O  
ATOM   2459  HG  SER   185      79.254 115.500  69.772  1.00  0.00           H  
ATOM   2460  C   SER   185      79.606 116.211  65.766  1.00  0.00           C  
ATOM   2461  O   SER   185      80.370 115.264  65.697  1.00  0.00           O  
ATOM   2462  N   SER   186      79.846 117.347  65.131  1.00  0.00           N  
ATOM   2463  H   SER   186      79.235 118.139  65.267  1.00  0.00           H  
ATOM   2464  CA  SER   186      81.060 117.591  64.296  1.00  0.00           C  
ATOM   2465  HA  SER   186      81.102 116.829  63.517  1.00  0.00           H  
ATOM   2466  CB  SER   186      80.867 118.978  63.619  1.00  0.00           C  
ATOM   2467  HB2 SER   186      80.512 119.671  64.382  1.00  0.00           H  
ATOM   2468  HB3 SER   186      81.757 119.355  63.116  1.00  0.00           H  
ATOM   2469  OG  SER   186      79.840 118.962  62.656  1.00  0.00           O  
ATOM   2470  HG  SER   186      78.966 118.855  63.039  1.00  0.00           H  
ATOM   2471  C   SER   186      82.391 117.626  65.066  1.00  0.00           C  
ATOM   2472  O   SER   186      82.349 117.670  66.297  1.00  0.00           O  
ATOM   2473  N   GLY   187      83.617 117.604  64.482  1.00  0.00           N  
ATOM   2474  H   GLY   187      84.345 117.658  65.180  1.00  0.00           H  
ATOM   2475  CA  GLY   187      83.928 117.338  63.074  1.00  0.00           C  
ATOM   2476  HA2 GLY   187      83.529 116.363  62.794  1.00  0.00           H  
ATOM   2477  HA3 GLY   187      83.434 118.108  62.482  1.00  0.00           H  
ATOM   2478  C   GLY   187      85.440 117.502  62.704  1.00  0.00           C  
ATOM   2479  O   GLY   187      86.319 117.704  63.548  1.00  0.00           O  
ATOM   2480  N   GLY   188      85.705 117.413  61.405  1.00  0.00           N  
ATOM   2481  H   GLY   188      84.922 117.146  60.825  1.00  0.00           H  
ATOM   2482  CA  GLY   188      87.061 117.740  60.879  1.00  0.00           C  
ATOM   2483  HA2 GLY   188      86.879 118.188  59.902  1.00  0.00           H  
ATOM   2484  HA3 GLY   188      87.657 118.412  61.496  1.00  0.00           H  
ATOM   2485  C   GLY   188      87.874 116.410  60.715  1.00  0.00           C  
ATOM   2486  O   GLY   188      87.971 115.573  61.542  1.00  0.00           O  
ATOM   2487  N   GLY   189      88.480 116.195  59.575  1.00  0.00           N  
ATOM   2488  H   GLY   189      88.944 115.302  59.486  1.00  0.00           H  
ATOM   2489  CA  GLY   189      88.687 117.080  58.411  1.00  0.00           C  
ATOM   2490  HA2 GLY   189      89.070 116.375  57.674  1.00  0.00           H  
ATOM   2491  HA3 GLY   189      87.722 117.526  58.171  1.00  0.00           H  
ATOM   2492  C   GLY   189      89.857 118.090  58.538  1.00  0.00           C  
ATOM   2493  O   GLY   189      90.386 118.359  59.622  1.00  0.00           O  
ATOM   2494  N   SER   190      90.499 118.523  57.440  1.00  0.00           N  
ATOM   2495  H   SER   190      89.972 118.526  56.578  1.00  0.00           H  
ATOM   2496  CA  SER   190      91.630 119.477  57.569  1.00  0.00           C  
ATOM   2497  HA  SER   190      92.440 118.942  58.065  1.00  0.00           H  
ATOM   2498  CB  SER   190      92.210 119.726  56.162  1.00  0.00           C  
ATOM   2499  HB2 SER   190      91.562 120.087  55.363  1.00  0.00           H  
ATOM   2500  HB3 SER   190      93.057 120.387  56.342  1.00  0.00           H  
ATOM   2501  OG  SER   190      92.693 118.515  55.664  1.00  0.00           O  
ATOM   2502  HG  SER   190      93.653 118.507  55.679  1.00  0.00           H  
ATOM   2503  C   SER   190      91.231 120.832  58.168  1.00  0.00           C  
ATOM   2504  O   SER   190      90.143 121.364  57.839  1.00  0.00           O  
ATOM   2505  N   GLY   191      91.997 121.484  59.023  1.00  0.00           N  
ATOM   2506  H   GLY   191      91.616 122.354  59.365  1.00  0.00           H  
ATOM   2507  CA  GLY   191      93.340 121.218  59.544  1.00  0.00           C  
ATOM   2508  HA2 GLY   191      93.695 121.954  60.266  1.00  0.00           H  
ATOM   2509  HA3 GLY   191      93.208 120.195  59.897  1.00  0.00           H  
ATOM   2510  C   GLY   191      94.422 121.268  58.408  1.00  0.00           C  
ATOM   2511  O   GLY   191      94.361 122.093  57.488  1.00  0.00           O  
ATOM   2512  N   GLY   192      95.394 120.412  58.527  1.00  0.00           N  
ATOM   2513  H   GLY   192      95.175 119.827  59.321  1.00  0.00           H  
ATOM   2514  CA  GLY   192      96.520 120.313  57.558  1.00  0.00           C  
ATOM   2515  HA2 GLY   192      96.796 121.297  57.178  1.00  0.00           H  
ATOM   2516  HA3 GLY   192      97.410 119.946  58.069  1.00  0.00           H  
ATOM   2517  C   GLY   192      96.257 119.497  56.319  1.00  0.00           C  
ATOM   2518  O   GLY   192      95.319 118.750  56.146  1.00  0.00           O  
ATOM   2519  N   GLY   193      97.179 119.715  55.391  1.00  0.00           N  
ATOM   2520  H   GLY   193      98.029 120.181  55.675  1.00  0.00           H  
ATOM   2521  CA  GLY   193      96.984 119.536  53.916  1.00  0.00           C  
ATOM   2522  HA2 GLY   193      97.892 119.917  53.447  1.00  0.00           H  
ATOM   2523  HA3 GLY   193      96.826 118.488  53.662  1.00  0.00           H  
ATOM   2524  C   GLY   193      95.703 120.319  53.372  1.00  0.00           C  
ATOM   2525  O   GLY   193      95.147 121.262  54.000  1.00  0.00           O  
ATOM   2526  N   TYR   194      95.294 120.009  52.102  1.00  0.00           N  
ATOM   2527  H   TYR   194      95.561 119.160  51.624  1.00  0.00           H  
ATOM   2528  CA  TYR   194      94.228 120.754  51.414  1.00  0.00           C  
ATOM   2529  HA  TYR   194      93.691 121.424  52.085  1.00  0.00           H  
ATOM   2530  CB  TYR   194      94.820 121.620  50.278  1.00  0.00           C  
ATOM   2531  HB2 TYR   194      95.188 121.038  49.433  1.00  0.00           H  
ATOM   2532  HB3 TYR   194      93.992 122.244  49.940  1.00  0.00           H  
ATOM   2533  CG  TYR   194      95.781 122.675  50.701  1.00  0.00           C  
ATOM   2534  CD1 TYR   194      95.359 123.567  51.749  1.00  0.00           C  
ATOM   2535  HD1 TYR   194      94.332 123.616  52.077  1.00  0.00           H  
ATOM   2536  CE1 TYR   194      96.226 124.626  52.102  1.00  0.00           C  
ATOM   2537  HE1 TYR   194      95.800 125.411  52.710  1.00  0.00           H  
ATOM   2538  CZ  TYR   194      97.547 124.669  51.625  1.00  0.00           C  
ATOM   2539  OH  TYR   194      98.460 125.625  52.002  1.00  0.00           O  
ATOM   2540  HH  TYR   194      99.355 125.501  51.676  1.00  0.00           H  
ATOM   2541  CE2 TYR   194      97.943 123.640  50.743  1.00  0.00           C  
ATOM   2542  HE2 TYR   194      98.926 123.761  50.312  1.00  0.00           H  
ATOM   2543  CD2 TYR   194      97.111 122.588  50.372  1.00  0.00           C  
ATOM   2544  HD2 TYR   194      97.346 121.877  49.593  1.00  0.00           H  
ATOM   2545  C   TYR   194      93.110 119.847  50.841  1.00  0.00           C  
ATOM   2546  O   TYR   194      93.326 118.640  50.657  1.00  0.00           O  
ATOM   2547  N   GLY   195      91.873 120.239  50.554  1.00  0.00           N  
ATOM   2548  H   GLY   195      91.261 119.528  50.180  1.00  0.00           H  
ATOM   2549  CA  GLY   195      91.242 121.549  50.887  1.00  0.00           C  
ATOM   2550  HA2 GLY   195      91.957 122.323  50.605  1.00  0.00           H  
ATOM   2551  HA3 GLY   195      90.294 121.633  50.356  1.00  0.00           H  
ATOM   2552  C   GLY   195      91.073 121.774  52.360  1.00  0.00           C  
ATOM   2553  O   GLY   195      90.564 120.887  53.065  1.00  0.00           O  
ATOM   2554  N   ASN   196      91.314 122.973  52.805  1.00  0.00           N  
ATOM   2555  H   ASN   196      91.670 123.670  52.165  1.00  0.00           H  
ATOM   2556  CA  ASN   196      91.031 123.359  54.222  1.00  0.00           C  
ATOM   2557  HA  ASN   196      91.486 122.579  54.832  1.00  0.00           H  
ATOM   2558  CB  ASN   196      91.707 124.666  54.569  1.00  0.00           C  
ATOM   2559  HB2 ASN   196      92.755 124.685  54.269  1.00  0.00           H  
ATOM   2560  HB3 ASN   196      91.193 125.574  54.253  1.00  0.00           H  
ATOM   2561  CG  ASN   196      91.670 124.909  56.068  1.00  0.00           C  
ATOM   2562  OD1 ASN   196      90.795 125.513  56.624  1.00  0.00           O  
ATOM   2563  ND2 ASN   196      92.657 124.499  56.832  1.00  0.00           N  
ATOM   2564 HD21 ASN   196      92.545 124.533  57.835  1.00  0.00           H  
ATOM   2565 HD22 ASN   196      93.449 124.009  56.442  1.00  0.00           H  
ATOM   2566  C   ASN   196      89.482 123.458  54.613  1.00  0.00           C  
ATOM   2567  O   ASN   196      88.700 123.910  53.759  1.00  0.00           O  
ATOM   2568  N   GLN   197      89.095 123.086  55.858  1.00  0.00           N  
ATOM   2569  H   GLN   197      89.771 122.716  56.510  1.00  0.00           H  
ATOM   2570  CA  GLN   197      87.702 123.253  56.349  1.00  0.00           C  
ATOM   2571  HA  GLN   197      87.269 123.914  55.598  1.00  0.00           H  
ATOM   2572  CB  GLN   197      86.887 121.909  56.245  1.00  0.00           C  
ATOM   2573  HB2 GLN   197      87.356 121.233  56.960  1.00  0.00           H  
ATOM   2574  HB3 GLN   197      85.843 122.129  56.471  1.00  0.00           H  
ATOM   2575  CG  GLN   197      86.937 121.102  54.967  1.00  0.00           C  
ATOM   2576  HG2 GLN   197      86.907 121.811  54.139  1.00  0.00           H  
ATOM   2577  HG3 GLN   197      87.930 120.658  54.902  1.00  0.00           H  
ATOM   2578  CD  GLN   197      85.742 120.127  54.891  1.00  0.00           C  
ATOM   2579  OE1 GLN   197      84.885 119.974  55.746  1.00  0.00           O  
ATOM   2580  NE2 GLN   197      85.732 119.278  53.836  1.00  0.00           N  
ATOM   2581 HE21 GLN   197      86.443 119.434  53.136  1.00  0.00           H  
ATOM   2582 HE22 GLN   197      84.845 118.833  53.645  1.00  0.00           H  
ATOM   2583  C   GLN   197      87.542 123.863  57.732  1.00  0.00           C  
ATOM   2584  O   GLN   197      86.504 123.809  58.370  1.00  0.00           O  
ATOM   2585  N   ASP   198      88.602 124.511  58.308  1.00  0.00           N  
ATOM   2586  H   ASP   198      89.372 124.828  57.736  1.00  0.00           H  
ATOM   2587  CA  ASP   198      88.473 125.137  59.694  1.00  0.00           C  
ATOM   2588  HA  ASP   198      88.149 124.263  60.258  1.00  0.00           H  
ATOM   2589  CB  ASP   198      89.823 125.586  60.213  1.00  0.00           C  
ATOM   2590  HB2 ASP   198      90.163 126.401  59.573  1.00  0.00           H  
ATOM   2591  HB3 ASP   198      89.624 126.004  61.200  1.00  0.00           H  
ATOM   2592  CG  ASP   198      90.815 124.441  60.199  1.00  0.00           C  
ATOM   2593  OD1 ASP   198      91.951 124.564  59.658  1.00  0.00           O  
ATOM   2594  OD2 ASP   198      90.560 123.412  60.780  1.00  0.00           O  
ATOM   2595  C   ASP   198      87.467 126.274  59.736  1.00  0.00           C  
ATOM   2596  O   ASP   198      87.334 127.036  58.786  1.00  0.00           O  
ATOM   2597  N   GLN   199      86.883 126.443  60.926  1.00  0.00           N  
ATOM   2598  H   GLN   199      87.078 125.852  61.722  1.00  0.00           H  
ATOM   2599  CA  GLN   199      85.755 127.410  61.109  1.00  0.00           C  
ATOM   2600  HA  GLN   199      84.921 127.059  60.501  1.00  0.00           H  
ATOM   2601  CB  GLN   199      85.314 127.299  62.587  1.00  0.00           C  
ATOM   2602  HB2 GLN   199      85.043 126.259  62.771  1.00  0.00           H  
ATOM   2603  HB3 GLN   199      86.208 127.524  63.168  1.00  0.00           H  
ATOM   2604  CG  GLN   199      84.239 128.291  63.050  1.00  0.00           C  
ATOM   2605  HG2 GLN   199      84.606 129.280  62.776  1.00  0.00           H  
ATOM   2606  HG3 GLN   199      83.285 128.010  62.603  1.00  0.00           H  
ATOM   2607  CD  GLN   199      84.075 128.357  64.587  1.00  0.00           C  
ATOM   2608  OE1 GLN   199      84.696 127.622  65.339  1.00  0.00           O  
ATOM   2609  NE2 GLN   199      83.203 129.215  65.052  1.00  0.00           N  
ATOM   2610 HE21 GLN   199      82.656 129.768  64.407  1.00  0.00           H  
ATOM   2611 HE22 GLN   199      82.869 129.161  66.003  1.00  0.00           H  
ATOM   2612  C   GLN   199      86.248 128.843  60.648  1.00  0.00           C  
ATOM   2613  O   GLN   199      87.344 129.301  60.971  1.00  0.00           O  
ATOM   2614  N   SER   200      85.565 129.605  59.801  1.00  0.00           N  
ATOM   2615  H   SER   200      86.097 130.426  59.551  1.00  0.00           H  
ATOM   2616  CA  SER   200      84.270 129.327  59.138  1.00  0.00           C  
ATOM   2617  HA  SER   200      83.856 128.380  59.483  1.00  0.00           H  
ATOM   2618  CB  SER   200      83.327 130.495  59.568  1.00  0.00           C  
ATOM   2619  HB2 SER   200      83.606 131.389  59.011  1.00  0.00           H  
ATOM   2620  HB3 SER   200      82.257 130.394  59.384  1.00  0.00           H  
ATOM   2621  OG  SER   200      83.367 130.854  60.905  1.00  0.00           O  
ATOM   2622  HG  SER   200      83.658 131.761  61.026  1.00  0.00           H  
ATOM   2623  C   SER   200      84.279 129.167  57.648  1.00  0.00           C  
ATOM   2624  O   SER   200      83.274 129.587  57.000  1.00  0.00           O  
ATOM   2625  N   GLY   201      85.330 128.493  57.120  1.00  0.00           N  
ATOM   2626  H   GLY   201      86.032 128.098  57.729  1.00  0.00           H  
ATOM   2627  CA  GLY   201      85.303 127.789  55.815  1.00  0.00           C  
ATOM   2628  HA2 GLY   201      84.486 128.239  55.252  1.00  0.00           H  
ATOM   2629  HA3 GLY   201      86.215 128.048  55.277  1.00  0.00           H  
ATOM   2630  C   GLY   201      84.898 126.310  55.906  1.00  0.00           C  
ATOM   2631  O   GLY   201      84.254 125.893  56.872  1.00  0.00           O  
ATOM   2632  N   GLY   202      85.011 125.464  54.909  1.00  0.00           N  
ATOM   2633  H   GLY   202      84.391 124.671  54.825  1.00  0.00           H  
ATOM   2634  CA  GLY   202      85.638 125.769  53.602  1.00  0.00           C  
ATOM   2635  HA2 GLY   202      86.675 126.089  53.706  1.00  0.00           H  
ATOM   2636  HA3 GLY   202      85.503 124.848  53.036  1.00  0.00           H  
ATOM   2637  C   GLY   202      84.780 126.746  52.764  1.00  0.00           C  
ATOM   2638  O   GLY   202      83.659 127.108  53.173  1.00  0.00           O  
ATOM   2639  N   GLY   203      85.164 127.158  51.538  1.00  0.00           N  
ATOM   2640  H   GLY   203      84.387 127.509  50.997  1.00  0.00           H  
ATOM   2641  CA  GLY   203      86.468 126.895  50.905  1.00  0.00           C  
ATOM   2642  HA2 GLY   203      86.829 125.904  51.181  1.00  0.00           H  
ATOM   2643  HA3 GLY   203      86.405 127.194  49.859  1.00  0.00           H  
ATOM   2644  C   GLY   203      87.576 127.829  51.541  1.00  0.00           C  
ATOM   2645  O   GLY   203      87.311 128.838  52.191  1.00  0.00           O  
ATOM   2646  N   GLY   204      88.867 127.379  51.422  1.00  0.00           N  
ATOM   2647  H   GLY   204      89.050 126.661  50.735  1.00  0.00           H  
ATOM   2648  CA  GLY   204      90.013 128.166  51.879  1.00  0.00           C  
ATOM   2649  HA2 GLY   204      90.937 127.760  51.466  1.00  0.00           H  
ATOM   2650  HA3 GLY   204      89.941 129.194  51.525  1.00  0.00           H  
ATOM   2651  C   GLY   204      90.203 128.294  53.422  1.00  0.00           C  
ATOM   2652  O   GLY   204      89.348 127.839  54.160  1.00  0.00           O  
ATOM   2653  N   SER   205      91.345 128.790  53.878  1.00  0.00           N  
ATOM   2654  H   SER   205      91.413 128.734  54.884  1.00  0.00           H  
ATOM   2655  CA  SER   205      92.459 129.175  53.084  1.00  0.00           C  
ATOM   2656  HA  SER   205      91.985 129.824  52.348  1.00  0.00           H  
ATOM   2657  CB  SER   205      93.451 129.955  53.895  1.00  0.00           C  
ATOM   2658  HB2 SER   205      92.913 130.410  54.727  1.00  0.00           H  
ATOM   2659  HB3 SER   205      94.175 129.347  54.437  1.00  0.00           H  
ATOM   2660  OG  SER   205      94.075 130.992  53.075  1.00  0.00           O  
ATOM   2661  HG  SER   205      93.524 131.779  53.085  1.00  0.00           H  
ATOM   2662  C   SER   205      93.233 128.094  52.324  1.00  0.00           C  
ATOM   2663  O   SER   205      93.036 126.918  52.563  1.00  0.00           O  
ATOM   2664  N   GLY   206      94.289 128.470  51.650  1.00  0.00           N  
ATOM   2665  H   GLY   206      94.657 129.380  51.885  1.00  0.00           H  
ATOM   2666  CA  GLY   206      95.039 127.685  50.631  1.00  0.00           C  
ATOM   2667  HA2 GLY   206      94.884 126.622  50.813  1.00  0.00           H  
ATOM   2668  HA3 GLY   206      94.595 127.952  49.672  1.00  0.00           H  
ATOM   2669  C   GLY   206      96.572 127.965  50.547  1.00  0.00           C  
ATOM   2670  O   GLY   206      97.126 128.580  51.399  1.00  0.00           O  
ATOM   2671  N   GLY   207      97.321 127.378  49.638  1.00  0.00           N  
ATOM   2672  H   GLY   207      98.312 127.555  49.716  1.00  0.00           H  
ATOM   2673  CA  GLY   207      96.892 126.382  48.647  1.00  0.00           C  
ATOM   2674  HA2 GLY   207      96.462 125.454  49.024  1.00  0.00           H  
ATOM   2675  HA3 GLY   207      96.195 126.829  47.939  1.00  0.00           H  
ATOM   2676  C   GLY   207      98.015 126.041  47.682  1.00  0.00           C  
ATOM   2677  O   GLY   207      98.838 126.909  47.434  1.00  0.00           O  
ATOM   2678  N   TYR   208      98.166 124.691  47.395  1.00  0.00           N  
ATOM   2679  H   TYR   208      97.400 124.071  47.614  1.00  0.00           H  
ATOM   2680  CA  TYR   208      99.224 124.024  46.631  1.00  0.00           C  
ATOM   2681  HA  TYR   208     100.107 123.747  47.207  1.00  0.00           H  
ATOM   2682  CB  TYR   208      98.539 122.669  46.207  1.00  0.00           C  
ATOM   2683  HB2 TYR   208      98.319 122.181  47.156  1.00  0.00           H  
ATOM   2684  HB3 TYR   208      97.622 122.902  45.666  1.00  0.00           H  
ATOM   2685  CG  TYR   208      99.303 121.667  45.358  1.00  0.00           C  
ATOM   2686  CD1 TYR   208     100.322 120.921  45.953  1.00  0.00           C  
ATOM   2687  HD1 TYR   208     100.575 121.082  46.991  1.00  0.00           H  
ATOM   2688  CE1 TYR   208     101.123 120.153  45.090  1.00  0.00           C  
ATOM   2689  HE1 TYR   208     101.937 119.644  45.585  1.00  0.00           H  
ATOM   2690  CZ  TYR   208     100.772 119.891  43.748  1.00  0.00           C  
ATOM   2691  OH  TYR   208     101.364 118.937  42.995  1.00  0.00           O  
ATOM   2692  HH  TYR   208     100.847 118.855  42.191  1.00  0.00           H  
ATOM   2693  CE2 TYR   208      99.809 120.694  43.137  1.00  0.00           C  
ATOM   2694  HE2 TYR   208      99.473 120.624  42.113  1.00  0.00           H  
ATOM   2695  CD2 TYR   208      99.033 121.560  43.950  1.00  0.00           C  
ATOM   2696  HD2 TYR   208      98.215 122.095  43.490  1.00  0.00           H  
ATOM   2697  C   TYR   208      99.571 124.887  45.406  1.00  0.00           C  
ATOM   2698  O   TYR   208      98.670 125.463  44.740  1.00  0.00           O  
ATOM   2699  N   GLY   209     100.884 125.075  45.204  1.00  0.00           N  
ATOM   2700  H   GLY   209     101.444 124.663  45.937  1.00  0.00           H  
ATOM   2701  CA  GLY   209     101.493 125.995  44.215  1.00  0.00           C  
ATOM   2702  HA2 GLY   209     101.070 126.995  44.307  1.00  0.00           H  
ATOM   2703  HA3 GLY   209     102.557 126.073  44.437  1.00  0.00           H  
ATOM   2704  C   GLY   209     101.296 125.517  42.711  1.00  0.00           C  
ATOM   2705  O   GLY   209     100.475 124.682  42.370  1.00  0.00           O  
ATOM   2706  N   GLN   210     102.108 126.030  41.786  1.00  0.00           N  
ATOM   2707  H   GLN   210     101.879 125.811  40.827  1.00  0.00           H  
ATOM   2708  CA  GLN   210     103.152 127.043  41.894  1.00  0.00           C  
ATOM   2709  HA  GLN   210     103.699 127.191  40.963  1.00  0.00           H  
ATOM   2710  CB  GLN   210     102.523 128.475  42.044  1.00  0.00           C  
ATOM   2711  HB2 GLN   210     102.208 128.664  43.070  1.00  0.00           H  
ATOM   2712  HB3 GLN   210     103.275 129.242  41.856  1.00  0.00           H  
ATOM   2713  CG  GLN   210     101.374 128.822  41.153  1.00  0.00           C  
ATOM   2714  HG2 GLN   210     100.559 128.127  41.353  1.00  0.00           H  
ATOM   2715  HG3 GLN   210     100.992 129.789  41.482  1.00  0.00           H  
ATOM   2716  CD  GLN   210     101.570 128.789  39.630  1.00  0.00           C  
ATOM   2717  OE1 GLN   210     100.698 128.354  38.874  1.00  0.00           O  
ATOM   2718  NE2 GLN   210     102.744 129.054  39.108  1.00  0.00           N  
ATOM   2719 HE21 GLN   210     102.931 129.055  38.115  1.00  0.00           H  
ATOM   2720 HE22 GLN   210     103.528 129.328  39.683  1.00  0.00           H  
ATOM   2721  C   GLN   210     104.299 126.790  42.944  1.00  0.00           C  
ATOM   2722  O   GLN   210     104.603 127.668  43.736  1.00  0.00           O  
ATOM   2723  N   GLN   211     104.819 125.568  42.862  1.00  0.00           N  
ATOM   2724  H   GLN   211     104.522 124.939  42.130  1.00  0.00           H  
ATOM   2725  CA  GLN   211     105.952 125.282  43.754  1.00  0.00           C  
ATOM   2726  HA  GLN   211     105.678 125.621  44.753  1.00  0.00           H  
ATOM   2727  CB  GLN   211     106.300 123.796  43.728  1.00  0.00           C  
ATOM   2728  HB2 GLN   211     106.349 123.466  42.690  1.00  0.00           H  
ATOM   2729  HB3 GLN   211     107.292 123.684  44.165  1.00  0.00           H  
ATOM   2730  CG  GLN   211     105.341 122.828  44.387  1.00  0.00           C  
ATOM   2731  HG2 GLN   211     105.783 121.833  44.430  1.00  0.00           H  
ATOM   2732  HG3 GLN   211     105.161 123.130  45.418  1.00  0.00           H  
ATOM   2733  CD  GLN   211     104.041 122.710  43.582  1.00  0.00           C  
ATOM   2734  OE1 GLN   211     104.056 122.523  42.396  1.00  0.00           O  
ATOM   2735  NE2 GLN   211     102.901 122.836  44.337  1.00  0.00           N  
ATOM   2736 HE21 GLN   211     103.006 122.882  45.341  1.00  0.00           H  
ATOM   2737 HE22 GLN   211     102.004 122.990  43.898  1.00  0.00           H  
ATOM   2738  C   GLN   211     107.162 126.121  43.270  1.00  0.00           C  
ATOM   2739  O   GLN   211     108.032 126.508  44.095  1.00  0.00           O  
ATOM   2740  N   ASP   212     107.271 126.418  41.952  1.00  0.00           N  
ATOM   2741  H   ASP   212     106.601 126.027  41.306  1.00  0.00           H  
ATOM   2742  CA  ASP   212     108.219 127.387  41.398  1.00  0.00           C  
ATOM   2743  HA  ASP   212     109.150 127.345  41.963  1.00  0.00           H  
ATOM   2744  CB  ASP   212     108.635 126.835  40.022  1.00  0.00           C  
ATOM   2745  HB2 ASP   212     107.706 126.548  39.529  1.00  0.00           H  
ATOM   2746  HB3 ASP   212     109.013 127.614  39.360  1.00  0.00           H  
ATOM   2747  CG  ASP   212     109.628 125.659  40.129  1.00  0.00           C  
ATOM   2748  OD1 ASP   212     110.738 125.812  40.609  1.00  0.00           O  
ATOM   2749  OD2 ASP   212     109.399 124.685  39.388  1.00  0.00           O  
ATOM   2750  C   ASP   212     107.879 128.856  41.382  1.00  0.00           C  
ATOM   2751  O   ASP   212     106.670 129.190  41.402  1.00  0.00           O  
ATOM   2752  N   ARG   213     108.916 129.735  41.291  1.00  0.00           N  
ATOM   2753  H   ARG   213     109.812 129.291  41.434  1.00  0.00           H  
ATOM   2754  CA  ARG   213     108.847 131.212  41.290  1.00  0.00           C  
ATOM   2755  HA  ARG   213     107.964 131.437  40.693  1.00  0.00           H  
ATOM   2756  CB  ARG   213     108.508 131.662  42.752  1.00  0.00           C  
ATOM   2757  HB2 ARG   213     107.489 131.292  42.861  1.00  0.00           H  
ATOM   2758  HB3 ARG   213     109.127 131.246  43.547  1.00  0.00           H  
ATOM   2759  CG  ARG   213     108.320 133.135  42.903  1.00  0.00           C  
ATOM   2760  HG2 ARG   213     109.292 133.622  42.817  1.00  0.00           H  
ATOM   2761  HG3 ARG   213     107.717 133.473  42.061  1.00  0.00           H  
ATOM   2762  CD  ARG   213     107.809 133.718  44.245  1.00  0.00           C  
ATOM   2763  HD2 ARG   213     108.390 133.336  45.084  1.00  0.00           H  
ATOM   2764  HD3 ARG   213     108.005 134.788  44.304  1.00  0.00           H  
ATOM   2765  NE  ARG   213     106.432 133.344  44.660  1.00  0.00           N  
ATOM   2766  HE  ARG   213     105.859 132.815  44.018  1.00  0.00           H  
ATOM   2767  CZ  ARG   213     105.798 133.814  45.704  1.00  0.00           C  
ATOM   2768  NH1 ARG   213     106.399 134.415  46.641  1.00  0.00           N  
ATOM   2769 HH11 ARG   213     105.909 134.797  47.437  1.00  0.00           H  
ATOM   2770 HH12 ARG   213     107.397 134.564  46.599  1.00  0.00           H  
ATOM   2771  NH2 ARG   213     104.553 133.558  45.793  1.00  0.00           N  
ATOM   2772 HH21 ARG   213     104.033 133.823  46.618  1.00  0.00           H  
ATOM   2773 HH22 ARG   213     103.990 133.182  45.043  1.00  0.00           H  
ATOM   2774  C   ARG   213     110.141 131.909  40.749  1.00  0.00           C  
ATOM   2775  O   ARG   213     111.234 131.766  41.337  1.00  0.00           O  
ATOM   2776  N   GLY   214     110.062 132.723  39.743  1.00  0.00           N  
ATOM   2777  H   GLY   214     110.955 133.054  39.405  1.00  0.00           H  
ATOM   2778  CA  GLY   214     108.761 133.221  39.148  1.00  0.00           C  
ATOM   2779  HA2 GLY   214     108.192 132.338  38.856  1.00  0.00           H  
ATOM   2780  HA3 GLY   214     108.317 133.832  39.934  1.00  0.00           H  
ATOM   2781  C   GLY   214     108.998 134.225  38.059  1.00  0.00           C  
ATOM   2782  O   GLY   214     109.320 133.833  36.914  1.00  0.00           O  
ATOM   2783  OXT GLY   214     108.869 135.438  38.374  1.00  0.00           O  
TER    2784      GLY   214 
END   
