# Supplementary material for: Visualization of oligomerization, clustering, and density transition of intrinsically disordered proteins
Source: Natl Sci Rev. 2026 Feb 14;13(7):nwag107. doi: 10.1093/nsr/nwag107 (PMC13114874; doi:10.1093/nsr/nwag107)
Supplement: nwag107_Supplemental_Files [file nwag107_supplemental_files.zip › SI-MD-Structures/MD-Sturctures/frame132.pdb]

CRYST1  135.050  149.209  136.813  90.00  90.00  90.00               1
ATOM      1  N   MET     1      23.376  70.754  88.870  1.00  0.00           N  
ATOM      2  H1  MET     1      22.875  69.884  88.982  1.00  0.00           H  
ATOM      3  H2  MET     1      23.479  71.282  89.725  1.00  0.00           H  
ATOM      4  H3  MET     1      22.834  71.312  88.225  1.00  0.00           H  
ATOM      5  CA  MET     1      24.726  70.459  88.249  1.00  0.00           C  
ATOM      6  HA  MET     1      25.101  71.431  87.927  1.00  0.00           H  
ATOM      7  CB  MET     1      25.828  69.715  89.089  1.00  0.00           C  
ATOM      8  HB2 MET     1      25.612  68.684  89.370  1.00  0.00           H  
ATOM      9  HB3 MET     1      26.817  69.703  88.631  1.00  0.00           H  
ATOM     10  CG  MET     1      25.937  70.502  90.326  1.00  0.00           C  
ATOM     11  HG2 MET     1      26.417  71.471  90.194  1.00  0.00           H  
ATOM     12  HG3 MET     1      24.913  70.623  90.679  1.00  0.00           H  
ATOM     13  SD  MET     1      26.908  69.658  91.672  1.00  0.00           S  
ATOM     14  CE  MET     1      28.521  69.475  90.798  1.00  0.00           C  
ATOM     15  HE1 MET     1      29.325  69.331  91.520  1.00  0.00           H  
ATOM     16  HE2 MET     1      28.576  68.658  90.079  1.00  0.00           H  
ATOM     17  HE3 MET     1      28.617  70.382  90.202  1.00  0.00           H  
ATOM     18  C   MET     1      24.516  69.643  87.013  1.00  0.00           C  
ATOM     19  O   MET     1      23.573  68.825  86.970  1.00  0.00           O  
ATOM     20  N   ALA     2      25.248  69.861  85.931  1.00  0.00           N  
ATOM     21  H   ALA     2      24.856  69.325  85.170  1.00  0.00           H  
ATOM     22  CA  ALA     2      26.110  71.022  85.550  1.00  0.00           C  
ATOM     23  HA  ALA     2      26.512  70.862  84.549  1.00  0.00           H  
ATOM     24  CB  ALA     2      25.172  72.195  85.460  1.00  0.00           C  
ATOM     25  HB1 ALA     2      25.653  73.029  84.947  1.00  0.00           H  
ATOM     26  HB2 ALA     2      24.350  71.798  84.865  1.00  0.00           H  
ATOM     27  HB3 ALA     2      24.830  72.590  86.416  1.00  0.00           H  
ATOM     28  C   ALA     2      27.415  71.237  86.408  1.00  0.00           C  
ATOM     29  O   ALA     2      27.342  71.872  87.458  1.00  0.00           O  
ATOM     30  N   SER     3      28.615  70.914  85.935  1.00  0.00           N  
ATOM     31  H   SER     3      29.400  71.143  86.528  1.00  0.00           H  
ATOM     32  CA  SER     3      28.949  70.251  84.724  1.00  0.00           C  
ATOM     33  HA  SER     3      28.195  69.520  84.430  1.00  0.00           H  
ATOM     34  CB  SER     3      29.163  71.276  83.578  1.00  0.00           C  
ATOM     35  HB2 SER     3      29.937  71.990  83.861  1.00  0.00           H  
ATOM     36  HB3 SER     3      29.436  70.815  82.629  1.00  0.00           H  
ATOM     37  OG  SER     3      28.068  72.103  83.308  1.00  0.00           O  
ATOM     38  HG  SER     3      27.408  71.601  82.824  1.00  0.00           H  
ATOM     39  C   SER     3      30.207  69.416  85.004  1.00  0.00           C  
ATOM     40  O   SER     3      30.698  69.514  86.126  1.00  0.00           O  
ATOM     41  N   ASN     4      30.701  68.672  84.057  1.00  0.00           N  
ATOM     42  H   ASN     4      30.260  68.790  83.156  1.00  0.00           H  
ATOM     43  CA  ASN     4      31.863  67.784  84.228  1.00  0.00           C  
ATOM     44  HA  ASN     4      32.653  68.416  84.633  1.00  0.00           H  
ATOM     45  CB  ASN     4      31.579  66.541  85.038  1.00  0.00           C  
ATOM     46  HB2 ASN     4      32.525  66.005  84.960  1.00  0.00           H  
ATOM     47  HB3 ASN     4      31.387  66.836  86.069  1.00  0.00           H  
ATOM     48  CG  ASN     4      30.507  65.611  84.543  1.00  0.00           C  
ATOM     49  OD1 ASN     4      30.730  64.721  83.756  1.00  0.00           O  
ATOM     50  ND2 ASN     4      29.271  65.728  84.973  1.00  0.00           N  
ATOM     51 HD21 ASN     4      28.600  65.121  84.525  1.00  0.00           H  
ATOM     52 HD22 ASN     4      28.911  66.392  85.644  1.00  0.00           H  
ATOM     53  C   ASN     4      32.349  67.528  82.825  1.00  0.00           C  
ATOM     54  O   ASN     4      31.668  67.030  81.960  1.00  0.00           O  
ATOM     55  N   ASP     5      33.557  67.938  82.450  1.00  0.00           N  
ATOM     56  H   ASP     5      33.720  67.588  81.517  1.00  0.00           H  
ATOM     57  CA  ASP     5      34.691  68.480  83.297  1.00  0.00           C  
ATOM     58  HA  ASP     5      34.517  68.231  84.343  1.00  0.00           H  
ATOM     59  CB  ASP     5      35.926  67.768  82.719  1.00  0.00           C  
ATOM     60  HB2 ASP     5      36.059  68.029  81.669  1.00  0.00           H  
ATOM     61  HB3 ASP     5      36.839  68.059  83.239  1.00  0.00           H  
ATOM     62  CG  ASP     5      35.744  66.259  82.830  1.00  0.00           C  
ATOM     63  OD1 ASP     5      35.639  65.819  83.967  1.00  0.00           O  
ATOM     64  OD2 ASP     5      35.644  65.560  81.814  1.00  0.00           O  
ATOM     65  C   ASP     5      34.907  69.998  82.944  1.00  0.00           C  
ATOM     66  O   ASP     5      34.886  70.486  81.800  1.00  0.00           O  
ATOM     67  N   TYR     6      34.955  70.822  84.017  1.00  0.00           N  
ATOM     68  H   TYR     6      34.864  70.452  84.952  1.00  0.00           H  
ATOM     69  CA  TYR     6      35.110  72.298  83.952  1.00  0.00           C  
ATOM     70  HA  TYR     6      34.285  72.748  83.399  1.00  0.00           H  
ATOM     71  CB  TYR     6      35.112  72.834  85.391  1.00  0.00           C  
ATOM     72  HB2 TYR     6      35.832  72.263  85.977  1.00  0.00           H  
ATOM     73  HB3 TYR     6      35.448  73.870  85.370  1.00  0.00           H  
ATOM     74  CG  TYR     6      33.760  72.645  86.142  1.00  0.00           C  
ATOM     75  CD1 TYR     6      33.843  72.476  87.571  1.00  0.00           C  
ATOM     76  HD1 TYR     6      34.800  72.311  88.044  1.00  0.00           H  
ATOM     77  CE1 TYR     6      32.644  72.311  88.305  1.00  0.00           C  
ATOM     78  HE1 TYR     6      32.734  72.220  89.377  1.00  0.00           H  
ATOM     79  CZ  TYR     6      31.378  72.547  87.645  1.00  0.00           C  
ATOM     80  OH  TYR     6      30.227  72.386  88.364  1.00  0.00           O  
ATOM     81  HH  TYR     6      30.358  72.171  89.291  1.00  0.00           H  
ATOM     82  CE2 TYR     6      31.344  72.810  86.265  1.00  0.00           C  
ATOM     83  HE2 TYR     6      30.374  72.892  85.797  1.00  0.00           H  
ATOM     84  CD2 TYR     6      32.549  72.856  85.493  1.00  0.00           C  
ATOM     85  HD2 TYR     6      32.400  73.097  84.451  1.00  0.00           H  
ATOM     86  C   TYR     6      36.514  72.784  83.355  1.00  0.00           C  
ATOM     87  O   TYR     6      37.565  72.390  83.866  1.00  0.00           O  
ATOM     88  N   THR     7      36.511  73.611  82.297  1.00  0.00           N  
ATOM     89  H   THR     7      35.668  73.809  81.777  1.00  0.00           H  
ATOM     90  CA  THR     7      37.747  74.029  81.551  1.00  0.00           C  
ATOM     91  HA  THR     7      38.322  73.139  81.296  1.00  0.00           H  
ATOM     92  CB  THR     7      37.319  74.716  80.222  1.00  0.00           C  
ATOM     93  HB  THR     7      36.555  74.119  79.724  1.00  0.00           H  
ATOM     94  CG2 THR     7      36.677  76.086  80.447  1.00  0.00           C  
ATOM     95 HG21 THR     7      35.840  76.205  81.135  1.00  0.00           H  
ATOM     96 HG22 THR     7      37.339  76.817  80.911  1.00  0.00           H  
ATOM     97 HG23 THR     7      36.421  76.515  79.478  1.00  0.00           H  
ATOM     98  OG1 THR     7      38.474  74.830  79.336  1.00  0.00           O  
ATOM     99  HG1 THR     7      38.828  73.938  79.306  1.00  0.00           H  
ATOM    100  C   THR     7      38.715  74.924  82.384  1.00  0.00           C  
ATOM    101  O   THR     7      38.265  75.386  83.445  1.00  0.00           O  
ATOM    102  N   GLN     8      39.929  75.148  81.900  1.00  0.00           N  
ATOM    103  H   GLN     8      40.204  74.787  80.997  1.00  0.00           H  
ATOM    104  CA  GLN     8      40.955  75.926  82.658  1.00  0.00           C  
ATOM    105  HA  GLN     8      41.175  75.602  83.675  1.00  0.00           H  
ATOM    106  CB  GLN     8      42.275  75.984  81.813  1.00  0.00           C  
ATOM    107  HB2 GLN     8      42.121  76.154  80.747  1.00  0.00           H  
ATOM    108  HB3 GLN     8      42.965  76.683  82.285  1.00  0.00           H  
ATOM    109  CG  GLN     8      43.033  74.653  81.890  1.00  0.00           C  
ATOM    110  HG2 GLN     8      44.033  74.689  81.457  1.00  0.00           H  
ATOM    111  HG3 GLN     8      43.097  74.275  82.910  1.00  0.00           H  
ATOM    112  CD  GLN     8      42.481  73.591  80.978  1.00  0.00           C  
ATOM    113  OE1 GLN     8      41.723  73.892  80.084  1.00  0.00           O  
ATOM    114  NE2 GLN     8      42.882  72.338  80.980  1.00  0.00           N  
ATOM    115 HE21 GLN     8      43.590  72.018  81.625  1.00  0.00           H  
ATOM    116 HE22 GLN     8      42.644  71.910  80.097  1.00  0.00           H  
ATOM    117  C   GLN     8      40.550  77.414  82.795  1.00  0.00           C  
ATOM    118  O   GLN     8      39.864  77.917  81.946  1.00  0.00           O  
ATOM    119  N   GLN     9      40.880  78.163  83.826  1.00  0.00           N  
ATOM    120  H   GLN     9      40.493  79.087  83.694  1.00  0.00           H  
ATOM    121  CA  GLN     9      41.676  77.857  85.052  1.00  0.00           C  
ATOM    122  HA  GLN     9      41.745  78.801  85.593  1.00  0.00           H  
ATOM    123  CB  GLN     9      40.721  77.061  85.993  1.00  0.00           C  
ATOM    124  HB2 GLN     9      39.766  77.580  86.080  1.00  0.00           H  
ATOM    125  HB3 GLN     9      40.442  76.191  85.399  1.00  0.00           H  
ATOM    126  CG  GLN     9      41.176  76.752  87.444  1.00  0.00           C  
ATOM    127  HG2 GLN     9      40.643  75.831  87.681  1.00  0.00           H  
ATOM    128  HG3 GLN     9      42.222  76.447  87.404  1.00  0.00           H  
ATOM    129  CD  GLN     9      40.976  77.963  88.364  1.00  0.00           C  
ATOM    130  OE1 GLN     9      41.462  79.058  88.121  1.00  0.00           O  
ATOM    131  NE2 GLN     9      40.370  77.720  89.489  1.00  0.00           N  
ATOM    132 HE21 GLN     9      40.002  76.784  89.584  1.00  0.00           H  
ATOM    133 HE22 GLN     9      40.379  78.472  90.163  1.00  0.00           H  
ATOM    134  C   GLN     9      43.094  77.190  84.879  1.00  0.00           C  
ATOM    135  O   GLN     9      43.183  75.995  84.784  1.00  0.00           O  
ATOM    136  N   ALA    10      44.201  77.949  84.953  1.00  0.00           N  
ATOM    137  H   ALA    10      45.080  77.465  85.061  1.00  0.00           H  
ATOM    138  CA  ALA    10      44.234  79.433  85.017  1.00  0.00           C  
ATOM    139  HA  ALA    10      43.259  79.911  84.917  1.00  0.00           H  
ATOM    140  CB  ALA    10      44.573  79.738  86.465  1.00  0.00           C  
ATOM    141  HB1 ALA    10      43.956  79.282  87.239  1.00  0.00           H  
ATOM    142  HB2 ALA    10      45.638  79.616  86.663  1.00  0.00           H  
ATOM    143  HB3 ALA    10      44.330  80.791  86.610  1.00  0.00           H  
ATOM    144  C   ALA    10      45.204  80.152  84.025  1.00  0.00           C  
ATOM    145  O   ALA    10      46.159  79.632  83.425  1.00  0.00           O  
ATOM    146  N   THR    11      44.986  81.435  83.865  1.00  0.00           N  
ATOM    147  H   THR    11      44.212  81.854  84.360  1.00  0.00           H  
ATOM    148  CA  THR    11      45.757  82.339  82.961  1.00  0.00           C  
ATOM    149  HA  THR    11      46.726  81.865  82.806  1.00  0.00           H  
ATOM    150  CB  THR    11      45.082  82.497  81.638  1.00  0.00           C  
ATOM    151  HB  THR    11      44.056  82.859  81.706  1.00  0.00           H  
ATOM    152  CG2 THR    11      45.657  83.370  80.614  1.00  0.00           C  
ATOM    153 HG21 THR    11      45.945  84.356  80.979  1.00  0.00           H  
ATOM    154 HG22 THR    11      46.544  82.904  80.185  1.00  0.00           H  
ATOM    155 HG23 THR    11      44.921  83.610  79.847  1.00  0.00           H  
ATOM    156  OG1 THR    11      44.856  81.262  80.974  1.00  0.00           O  
ATOM    157  HG1 THR    11      43.994  80.882  81.154  1.00  0.00           H  
ATOM    158  C   THR    11      46.095  83.676  83.652  1.00  0.00           C  
ATOM    159  O   THR    11      45.216  84.498  83.838  1.00  0.00           O  
ATOM    160  N   GLN    12      47.363  83.862  84.069  1.00  0.00           N  
ATOM    161  H   GLN    12      47.511  84.743  84.541  1.00  0.00           H  
ATOM    162  CA  GLN    12      48.495  82.876  84.317  1.00  0.00           C  
ATOM    163  HA  GLN    12      48.702  82.393  83.363  1.00  0.00           H  
ATOM    164  CB  GLN    12      49.715  83.715  84.739  1.00  0.00           C  
ATOM    165  HB2 GLN    12      49.498  84.286  85.642  1.00  0.00           H  
ATOM    166  HB3 GLN    12      50.523  82.987  84.814  1.00  0.00           H  
ATOM    167  CG  GLN    12      50.207  84.763  83.712  1.00  0.00           C  
ATOM    168  HG2 GLN    12      49.422  85.515  83.627  1.00  0.00           H  
ATOM    169  HG3 GLN    12      51.103  85.305  84.014  1.00  0.00           H  
ATOM    170  CD  GLN    12      50.287  84.241  82.249  1.00  0.00           C  
ATOM    171  OE1 GLN    12      51.147  83.566  81.820  1.00  0.00           O  
ATOM    172  NE2 GLN    12      49.276  84.653  81.516  1.00  0.00           N  
ATOM    173 HE21 GLN    12      49.224  84.288  80.575  1.00  0.00           H  
ATOM    174 HE22 GLN    12      48.589  85.263  81.937  1.00  0.00           H  
ATOM    175  C   GLN    12      48.169  81.922  85.443  1.00  0.00           C  
ATOM    176  O   GLN    12      47.136  81.960  86.190  1.00  0.00           O  
ATOM    177  N   SER    13      48.938  80.862  85.510  1.00  0.00           N  
ATOM    178  H   SER    13      49.688  80.833  84.834  1.00  0.00           H  
ATOM    179  CA  SER    13      48.740  79.652  86.327  1.00  0.00           C  
ATOM    180  HA  SER    13      47.705  79.364  86.149  1.00  0.00           H  
ATOM    181  CB  SER    13      49.639  78.546  85.824  1.00  0.00           C  
ATOM    182  HB2 SER    13      50.684  78.745  86.060  1.00  0.00           H  
ATOM    183  HB3 SER    13      49.270  77.566  86.126  1.00  0.00           H  
ATOM    184  OG  SER    13      49.577  78.477  84.414  1.00  0.00           O  
ATOM    185  HG  SER    13      50.311  78.045  83.972  1.00  0.00           H  
ATOM    186  C   SER    13      48.834  79.936  87.830  1.00  0.00           C  
ATOM    187  O   SER    13      49.377  81.005  88.185  1.00  0.00           O  
ATOM    188  N   TYR    14      48.287  79.102  88.799  1.00  0.00           N  
ATOM    189  H   TYR    14      47.790  78.273  88.506  1.00  0.00           H  
ATOM    190  CA  TYR    14      47.986  79.583  90.115  1.00  0.00           C  
ATOM    191  HA  TYR    14      48.671  80.318  90.537  1.00  0.00           H  
ATOM    192  CB  TYR    14      46.680  80.323  90.109  1.00  0.00           C  
ATOM    193  HB2 TYR    14      46.798  81.062  89.317  1.00  0.00           H  
ATOM    194  HB3 TYR    14      45.860  79.667  89.817  1.00  0.00           H  
ATOM    195  CG  TYR    14      46.334  80.997  91.437  1.00  0.00           C  
ATOM    196  CD1 TYR    14      46.648  82.357  91.655  1.00  0.00           C  
ATOM    197  HD1 TYR    14      47.069  83.004  90.899  1.00  0.00           H  
ATOM    198  CE1 TYR    14      46.487  82.889  92.936  1.00  0.00           C  
ATOM    199  HE1 TYR    14      46.901  83.876  93.083  1.00  0.00           H  
ATOM    200  CZ  TYR    14      45.791  82.230  93.943  1.00  0.00           C  
ATOM    201  OH  TYR    14      45.457  82.868  95.109  1.00  0.00           O  
ATOM    202  HH  TYR    14      45.105  83.736  94.901  1.00  0.00           H  
ATOM    203  CE2 TYR    14      45.274  80.922  93.652  1.00  0.00           C  
ATOM    204  HE2 TYR    14      44.613  80.432  94.352  1.00  0.00           H  
ATOM    205  CD2 TYR    14      45.642  80.275  92.441  1.00  0.00           C  
ATOM    206  HD2 TYR    14      45.305  79.282  92.185  1.00  0.00           H  
ATOM    207  C   TYR    14      47.999  78.322  91.049  1.00  0.00           C  
ATOM    208  O   TYR    14      47.375  77.334  90.726  1.00  0.00           O  
ATOM    209  N   GLY    15      48.675  78.244  92.185  1.00  0.00           N  
ATOM    210  H   GLY    15      48.734  77.314  92.576  1.00  0.00           H  
ATOM    211  CA  GLY    15      49.614  79.176  92.769  1.00  0.00           C  
ATOM    212  HA2 GLY    15      49.002  80.043  93.018  1.00  0.00           H  
ATOM    213  HA3 GLY    15      50.083  78.655  93.604  1.00  0.00           H  
ATOM    214  C   GLY    15      50.713  79.566  91.788  1.00  0.00           C  
ATOM    215  O   GLY    15      51.057  78.858  90.868  1.00  0.00           O  
ATOM    216  N   ALA    16      51.295  80.774  92.053  1.00  0.00           N  
ATOM    217  H   ALA    16      50.912  81.310  92.819  1.00  0.00           H  
ATOM    218  CA  ALA    16      52.315  81.392  91.319  1.00  0.00           C  
ATOM    219  HA  ALA    16      52.000  81.441  90.277  1.00  0.00           H  
ATOM    220  CB  ALA    16      52.348  82.880  91.661  1.00  0.00           C  
ATOM    221  HB1 ALA    16      52.624  83.073  92.698  1.00  0.00           H  
ATOM    222  HB2 ALA    16      53.058  83.340  90.974  1.00  0.00           H  
ATOM    223  HB3 ALA    16      51.399  83.376  91.455  1.00  0.00           H  
ATOM    224  C   ALA    16      53.844  80.782  91.386  1.00  0.00           C  
ATOM    225  O   ALA    16      54.361  80.374  92.429  1.00  0.00           O  
ATOM    226  N   TYR    17      54.502  80.904  90.230  1.00  0.00           N  
ATOM    227  H   TYR    17      53.966  81.263  89.452  1.00  0.00           H  
ATOM    228  CA  TYR    17      55.917  80.752  90.019  1.00  0.00           C  
ATOM    229  HA  TYR    17      56.237  79.713  89.941  1.00  0.00           H  
ATOM    230  CB  TYR    17      56.273  81.172  88.531  1.00  0.00           C  
ATOM    231  HB2 TYR    17      55.762  80.449  87.895  1.00  0.00           H  
ATOM    232  HB3 TYR    17      55.911  82.168  88.278  1.00  0.00           H  
ATOM    233  CG  TYR    17      57.715  81.135  88.234  1.00  0.00           C  
ATOM    234  CD1 TYR    17      58.384  82.308  88.023  1.00  0.00           C  
ATOM    235  HD1 TYR    17      57.813  83.218  87.908  1.00  0.00           H  
ATOM    236  CE1 TYR    17      59.788  82.355  87.749  1.00  0.00           C  
ATOM    237  HE1 TYR    17      60.240  83.306  87.511  1.00  0.00           H  
ATOM    238  CZ  TYR    17      60.555  81.187  87.691  1.00  0.00           C  
ATOM    239  OH  TYR    17      61.845  81.282  87.374  1.00  0.00           O  
ATOM    240  HH  TYR    17      62.360  80.473  87.340  1.00  0.00           H  
ATOM    241  CE2 TYR    17      59.864  79.983  87.909  1.00  0.00           C  
ATOM    242  HE2 TYR    17      60.489  79.138  87.661  1.00  0.00           H  
ATOM    243  CD2 TYR    17      58.493  79.950  88.208  1.00  0.00           C  
ATOM    244  HD2 TYR    17      58.035  78.973  88.243  1.00  0.00           H  
ATOM    245  C   TYR    17      56.815  81.591  91.010  1.00  0.00           C  
ATOM    246  O   TYR    17      56.766  82.879  91.116  1.00  0.00           O  
ATOM    247  N   PRO    18      57.656  80.827  91.737  1.00  0.00           N  
ATOM    248  CD  PRO    18      57.804  79.374  91.853  1.00  0.00           C  
ATOM    249  HD2 PRO    18      57.800  78.927  90.859  1.00  0.00           H  
ATOM    250  HD3 PRO    18      56.900  78.978  92.317  1.00  0.00           H  
ATOM    251  CG  PRO    18      58.946  79.112  92.829  1.00  0.00           C  
ATOM    252  HG2 PRO    18      59.854  79.191  92.232  1.00  0.00           H  
ATOM    253  HG3 PRO    18      58.864  78.157  93.347  1.00  0.00           H  
ATOM    254  CB  PRO    18      58.793  80.346  93.772  1.00  0.00           C  
ATOM    255  HB2 PRO    18      59.717  80.584  94.298  1.00  0.00           H  
ATOM    256  HB3 PRO    18      57.888  80.291  94.378  1.00  0.00           H  
ATOM    257  CA  PRO    18      58.495  81.437  92.757  1.00  0.00           C  
ATOM    258  HA  PRO    18      57.967  82.220  93.300  1.00  0.00           H  
ATOM    259  C   PRO    18      59.738  82.041  92.082  1.00  0.00           C  
ATOM    260  O   PRO    18      60.742  81.367  91.752  1.00  0.00           O  
ATOM    261  N   THR    19      59.613  83.310  91.712  1.00  0.00           N  
ATOM    262  H   THR    19      58.683  83.705  91.696  1.00  0.00           H  
ATOM    263  CA  THR    19      60.741  84.037  90.995  1.00  0.00           C  
ATOM    264  HA  THR    19      60.970  83.474  90.091  1.00  0.00           H  
ATOM    265  CB  THR    19      60.230  85.496  90.690  1.00  0.00           C  
ATOM    266  HB  THR    19      61.022  86.061  90.198  1.00  0.00           H  
ATOM    267  CG2 THR    19      59.078  85.541  89.697  1.00  0.00           C  
ATOM    268 HG21 THR    19      58.745  86.557  89.485  1.00  0.00           H  
ATOM    269 HG22 THR    19      59.450  85.083  88.781  1.00  0.00           H  
ATOM    270 HG23 THR    19      58.349  84.804  90.036  1.00  0.00           H  
ATOM    271  OG1 THR    19      59.906  86.226  91.807  1.00  0.00           O  
ATOM    272  HG1 THR    19      59.240  85.818  92.365  1.00  0.00           H  
ATOM    273  C   THR    19      62.067  84.142  91.770  1.00  0.00           C  
ATOM    274  O   THR    19      62.120  83.815  92.922  1.00  0.00           O  
ATOM    275  N   GLN    20      63.151  84.541  91.130  1.00  0.00           N  
ATOM    276  H   GLN    20      63.087  84.812  90.159  1.00  0.00           H  
ATOM    277  CA  GLN    20      64.526  84.533  91.787  1.00  0.00           C  
ATOM    278  HA  GLN    20      64.871  83.506  91.910  1.00  0.00           H  
ATOM    279  CB  GLN    20      65.479  85.165  90.715  1.00  0.00           C  
ATOM    280  HB2 GLN    20      66.436  85.271  91.226  1.00  0.00           H  
ATOM    281  HB3 GLN    20      65.441  84.503  89.850  1.00  0.00           H  
ATOM    282  CG  GLN    20      65.083  86.599  90.369  1.00  0.00           C  
ATOM    283  HG2 GLN    20      64.023  86.707  90.135  1.00  0.00           H  
ATOM    284  HG3 GLN    20      65.262  87.279  91.202  1.00  0.00           H  
ATOM    285  CD  GLN    20      65.907  87.151  89.215  1.00  0.00           C  
ATOM    286  OE1 GLN    20      66.541  86.520  88.348  1.00  0.00           O  
ATOM    287  NE2 GLN    20      66.091  88.495  89.202  1.00  0.00           N  
ATOM    288 HE21 GLN    20      65.735  89.078  89.946  1.00  0.00           H  
ATOM    289 HE22 GLN    20      66.584  88.928  88.434  1.00  0.00           H  
ATOM    290  C   GLN    20      64.699  85.147  93.152  1.00  0.00           C  
ATOM    291  O   GLN    20      64.175  86.208  93.407  1.00  0.00           O  
ATOM    292  N   PRO    21      65.427  84.433  94.080  1.00  0.00           N  
ATOM    293  CD  PRO    21      66.177  83.182  93.934  1.00  0.00           C  
ATOM    294  HD2 PRO    21      67.006  83.235  93.228  1.00  0.00           H  
ATOM    295  HD3 PRO    21      65.462  82.370  93.797  1.00  0.00           H  
ATOM    296  CG  PRO    21      66.825  82.962  95.232  1.00  0.00           C  
ATOM    297  HG2 PRO    21      67.795  83.459  95.236  1.00  0.00           H  
ATOM    298  HG3 PRO    21      66.933  81.882  95.334  1.00  0.00           H  
ATOM    299  CB  PRO    21      65.872  83.587  96.286  1.00  0.00           C  
ATOM    300  HB2 PRO    21      66.439  83.904  97.161  1.00  0.00           H  
ATOM    301  HB3 PRO    21      65.178  82.808  96.602  1.00  0.00           H  
ATOM    302  CA  PRO    21      65.304  84.741  95.493  1.00  0.00           C  
ATOM    303  HA  PRO    21      64.243  84.867  95.707  1.00  0.00           H  
ATOM    304  C   PRO    21      66.063  86.004  95.843  1.00  0.00           C  
ATOM    305  O   PRO    21      67.173  86.300  95.352  1.00  0.00           O  
ATOM    306  N   GLY    22      65.513  86.853  96.716  1.00  0.00           N  
ATOM    307  H   GLY    22      64.627  86.682  97.169  1.00  0.00           H  
ATOM    308  CA  GLY    22      66.202  88.095  97.165  1.00  0.00           C  
ATOM    309  HA2 GLY    22      66.634  88.443  96.226  1.00  0.00           H  
ATOM    310  HA3 GLY    22      65.534  88.792  97.671  1.00  0.00           H  
ATOM    311  C   GLY    22      67.438  87.795  98.032  1.00  0.00           C  
ATOM    312  O   GLY    22      67.289  86.903  98.908  1.00  0.00           O  
ATOM    313  N   GLN    23      68.587  88.464  97.914  1.00  0.00           N  
ATOM    314  H   GLN    23      68.561  89.307  97.358  1.00  0.00           H  
ATOM    315  CA  GLN    23      69.806  88.323  98.730  1.00  0.00           C  
ATOM    316  HA  GLN    23      69.466  88.071  99.734  1.00  0.00           H  
ATOM    317  CB  GLN    23      70.649  87.183  98.137  1.00  0.00           C  
ATOM    318  HB2 GLN    23      70.054  86.270  98.168  1.00  0.00           H  
ATOM    319  HB3 GLN    23      70.814  87.370  97.076  1.00  0.00           H  
ATOM    320  CG  GLN    23      71.973  86.757  98.749  1.00  0.00           C  
ATOM    321  HG2 GLN    23      72.458  85.893  98.296  1.00  0.00           H  
ATOM    322  HG3 GLN    23      72.727  87.536  98.638  1.00  0.00           H  
ATOM    323  CD  GLN    23      71.899  86.398 100.279  1.00  0.00           C  
ATOM    324  OE1 GLN    23      70.996  86.638 101.081  1.00  0.00           O  
ATOM    325  NE2 GLN    23      72.890  85.622 100.672  1.00  0.00           N  
ATOM    326 HE21 GLN    23      73.502  85.111 100.051  1.00  0.00           H  
ATOM    327 HE22 GLN    23      73.017  85.358 101.638  1.00  0.00           H  
ATOM    328  C   GLN    23      70.502  89.732  98.646  1.00  0.00           C  
ATOM    329  O   GLN    23      70.409  90.379  97.617  1.00  0.00           O  
ATOM    330  N   GLY    24      71.108  90.090  99.787  1.00  0.00           N  
ATOM    331  H   GLY    24      71.019  89.456 100.569  1.00  0.00           H  
ATOM    332  CA  GLY    24      71.965  91.239  99.976  1.00  0.00           C  
ATOM    333  HA2 GLY    24      71.659  91.936  99.195  1.00  0.00           H  
ATOM    334  HA3 GLY    24      71.849  91.655 100.977  1.00  0.00           H  
ATOM    335  C   GLY    24      73.400  90.890  99.600  1.00  0.00           C  
ATOM    336  O   GLY    24      73.803  89.761  99.825  1.00  0.00           O  
ATOM    337  N   TYR    25      74.209  91.921  99.186  1.00  0.00           N  
ATOM    338  H   TYR    25      73.829  92.852  99.086  1.00  0.00           H  
ATOM    339  CA  TYR    25      75.636  91.772  98.867  1.00  0.00           C  
ATOM    340  HA  TYR    25      76.001  91.295  99.777  1.00  0.00           H  
ATOM    341  CB  TYR    25      75.785  90.850  97.646  1.00  0.00           C  
ATOM    342  HB2 TYR    25      75.305  89.882  97.787  1.00  0.00           H  
ATOM    343  HB3 TYR    25      75.152  91.255  96.856  1.00  0.00           H  
ATOM    344  CG  TYR    25      77.175  90.544  97.065  1.00  0.00           C  
ATOM    345  CD1 TYR    25      77.991  89.469  97.573  1.00  0.00           C  
ATOM    346  HD1 TYR    25      77.787  88.919  98.480  1.00  0.00           H  
ATOM    347  CE1 TYR    25      79.307  89.314  97.047  1.00  0.00           C  
ATOM    348  HE1 TYR    25      79.966  88.533  97.394  1.00  0.00           H  
ATOM    349  CZ  TYR    25      79.809  90.034  95.977  1.00  0.00           C  
ATOM    350  OH  TYR    25      81.095  90.049  95.565  1.00  0.00           O  
ATOM    351  HH  TYR    25      81.200  90.931  95.203  1.00  0.00           H  
ATOM    352  CE2 TYR    25      78.933  90.985  95.418  1.00  0.00           C  
ATOM    353  HE2 TYR    25      79.301  91.695  94.693  1.00  0.00           H  
ATOM    354  CD2 TYR    25      77.640  91.214  95.887  1.00  0.00           C  
ATOM    355  HD2 TYR    25      77.042  91.993  95.439  1.00  0.00           H  
ATOM    356  C   TYR    25      76.263  93.161  98.686  1.00  0.00           C  
ATOM    357  O   TYR    25      75.577  94.117  98.588  1.00  0.00           O  
ATOM    358  N   SER    26      77.618  93.241  98.512  1.00  0.00           N  
ATOM    359  H   SER    26      78.183  92.406  98.449  1.00  0.00           H  
ATOM    360  CA  SER    26      78.353  94.425  98.116  1.00  0.00           C  
ATOM    361  HA  SER    26      77.847  95.263  98.596  1.00  0.00           H  
ATOM    362  CB  SER    26      79.775  94.513  98.655  1.00  0.00           C  
ATOM    363  HB2 SER    26      80.464  93.830  98.157  1.00  0.00           H  
ATOM    364  HB3 SER    26      80.101  95.545  98.527  1.00  0.00           H  
ATOM    365  OG  SER    26      79.850  94.201 100.031  1.00  0.00           O  
ATOM    366  HG  SER    26      80.023  93.262 100.129  1.00  0.00           H  
ATOM    367  C   SER    26      78.263  94.738  96.667  1.00  0.00           C  
ATOM    368  O   SER    26      79.062  94.226  95.862  1.00  0.00           O  
ATOM    369  N   GLN    27      77.393  95.681  96.184  1.00  0.00           N  
ATOM    370  H   GLN    27      76.655  95.966  96.812  1.00  0.00           H  
ATOM    371  CA  GLN    27      77.437  96.364  94.836  1.00  0.00           C  
ATOM    372  HA  GLN    27      77.152  95.671  94.044  1.00  0.00           H  
ATOM    373  CB  GLN    27      76.326  97.444  94.867  1.00  0.00           C  
ATOM    374  HB2 GLN    27      75.392  96.884  94.820  1.00  0.00           H  
ATOM    375  HB3 GLN    27      76.301  97.843  95.881  1.00  0.00           H  
ATOM    376  CG  GLN    27      76.321  98.584  93.922  1.00  0.00           C  
ATOM    377  HG2 GLN    27      75.516  99.259  94.211  1.00  0.00           H  
ATOM    378  HG3 GLN    27      77.247  99.132  94.096  1.00  0.00           H  
ATOM    379  CD  GLN    27      76.165  98.194  92.425  1.00  0.00           C  
ATOM    380  OE1 GLN    27      76.473  97.110  91.965  1.00  0.00           O  
ATOM    381  NE2 GLN    27      75.540  98.951  91.618  1.00  0.00           N  
ATOM    382 HE21 GLN    27      75.207  99.878  91.841  1.00  0.00           H  
ATOM    383 HE22 GLN    27      75.585  98.621  90.664  1.00  0.00           H  
ATOM    384  C   GLN    27      78.860  96.943  94.595  1.00  0.00           C  
ATOM    385  O   GLN    27      79.414  96.832  93.480  1.00  0.00           O  
ATOM    386  N   GLN    28      79.483  97.576  95.605  1.00  0.00           N  
ATOM    387  H   GLN    28      78.963  97.843  96.429  1.00  0.00           H  
ATOM    388  CA  GLN    28      80.865  98.079  95.417  1.00  0.00           C  
ATOM    389  HA  GLN    28      80.838  98.555  94.437  1.00  0.00           H  
ATOM    390  CB  GLN    28      81.307  99.136  96.424  1.00  0.00           C  
ATOM    391  HB2 GLN    28      80.718  98.935  97.319  1.00  0.00           H  
ATOM    392  HB3 GLN    28      82.379  98.947  96.481  1.00  0.00           H  
ATOM    393  CG  GLN    28      80.958 100.627  96.023  1.00  0.00           C  
ATOM    394  HG2 GLN    28      81.342 101.238  96.840  1.00  0.00           H  
ATOM    395  HG3 GLN    28      81.413 100.857  95.059  1.00  0.00           H  
ATOM    396  CD  GLN    28      79.479 100.965  95.786  1.00  0.00           C  
ATOM    397  OE1 GLN    28      78.533 100.310  96.084  1.00  0.00           O  
ATOM    398  NE2 GLN    28      79.146 102.059  95.151  1.00  0.00           N  
ATOM    399 HE21 GLN    28      78.194 102.365  95.004  1.00  0.00           H  
ATOM    400 HE22 GLN    28      79.902 102.700  94.955  1.00  0.00           H  
ATOM    401  C   GLN    28      81.843  96.915  95.318  1.00  0.00           C  
ATOM    402  O   GLN    28      82.954  97.123  94.856  1.00  0.00           O  
ATOM    403  N   SER    29      81.471  95.737  95.886  1.00  0.00           N  
ATOM    404  H   SER    29      80.475  95.689  96.045  1.00  0.00           H  
ATOM    405  CA  SER    29      82.261  94.487  95.816  1.00  0.00           C  
ATOM    406  HA  SER    29      81.858  93.739  96.498  1.00  0.00           H  
ATOM    407  CB  SER    29      82.136  93.932  94.386  1.00  0.00           C  
ATOM    408  HB2 SER    29      81.068  94.017  94.186  1.00  0.00           H  
ATOM    409  HB3 SER    29      82.634  94.591  93.674  1.00  0.00           H  
ATOM    410  OG  SER    29      82.568  92.601  94.263  1.00  0.00           O  
ATOM    411  HG  SER    29      83.319  92.582  93.666  1.00  0.00           H  
ATOM    412  C   SER    29      83.690  94.663  96.281  1.00  0.00           C  
ATOM    413  O   SER    29      83.823  95.243  97.360  1.00  0.00           O  
ATOM    414  N   SER    30      84.714  94.064  95.689  1.00  0.00           N  
ATOM    415  H   SER    30      84.442  93.586  94.842  1.00  0.00           H  
ATOM    416  CA  SER    30      86.102  94.150  96.188  1.00  0.00           C  
ATOM    417  HA  SER    30      85.982  94.008  97.262  1.00  0.00           H  
ATOM    418  CB  SER    30      87.058  93.093  95.607  1.00  0.00           C  
ATOM    419  HB2 SER    30      86.902  92.845  94.558  1.00  0.00           H  
ATOM    420  HB3 SER    30      88.073  93.483  95.536  1.00  0.00           H  
ATOM    421  OG  SER    30      86.884  91.939  96.387  1.00  0.00           O  
ATOM    422  HG  SER    30      87.420  91.227  96.030  1.00  0.00           H  
ATOM    423  C   SER    30      86.773  95.483  95.964  1.00  0.00           C  
ATOM    424  O   SER    30      86.494  96.195  95.023  1.00  0.00           O  
ATOM    425  N   GLN    31      87.669  95.925  96.812  1.00  0.00           N  
ATOM    426  H   GLN    31      88.026  96.858  96.665  1.00  0.00           H  
ATOM    427  CA  GLN    31      88.080  95.353  98.106  1.00  0.00           C  
ATOM    428  HA  GLN    31      87.950  94.272  98.049  1.00  0.00           H  
ATOM    429  CB  GLN    31      89.643  95.559  98.346  1.00  0.00           C  
ATOM    430  HB2 GLN    31      89.804  96.637  98.366  1.00  0.00           H  
ATOM    431  HB3 GLN    31      90.018  95.060  99.239  1.00  0.00           H  
ATOM    432  CG  GLN    31      90.434  94.973  97.187  1.00  0.00           C  
ATOM    433  HG2 GLN    31      90.147  95.418  96.235  1.00  0.00           H  
ATOM    434  HG3 GLN    31      91.469  95.253  97.387  1.00  0.00           H  
ATOM    435  CD  GLN    31      90.422  93.451  97.196  1.00  0.00           C  
ATOM    436  OE1 GLN    31      89.953  92.788  98.071  1.00  0.00           O  
ATOM    437  NE2 GLN    31      90.935  92.890  96.138  1.00  0.00           N  
ATOM    438 HE21 GLN    31      90.865  91.883  96.122  1.00  0.00           H  
ATOM    439 HE22 GLN    31      90.922  93.450  95.297  1.00  0.00           H  
ATOM    440  C   GLN    31      87.272  95.937  99.315  1.00  0.00           C  
ATOM    441  O   GLN    31      86.912  97.138  99.338  1.00  0.00           O  
ATOM    442  N   PRO    32      87.083  95.134 100.335  1.00  0.00           N  
ATOM    443  CD  PRO    32      86.944  93.741 100.306  1.00  0.00           C  
ATOM    444  HD2 PRO    32      87.934  93.359 100.055  1.00  0.00           H  
ATOM    445  HD3 PRO    32      86.258  93.397  99.532  1.00  0.00           H  
ATOM    446  CG  PRO    32      86.697  93.250 101.719  1.00  0.00           C  
ATOM    447  HG2 PRO    32      87.665  93.036 102.172  1.00  0.00           H  
ATOM    448  HG3 PRO    32      86.067  92.361 101.692  1.00  0.00           H  
ATOM    449  CB  PRO    32      85.940  94.398 102.237  1.00  0.00           C  
ATOM    450  HB2 PRO    32      86.017  94.274 103.317  1.00  0.00           H  
ATOM    451  HB3 PRO    32      84.912  94.472 101.883  1.00  0.00           H  
ATOM    452  CA  PRO    32      86.666  95.579 101.631  1.00  0.00           C  
ATOM    453  HA  PRO    32      86.044  96.472 101.560  1.00  0.00           H  
ATOM    454  C   PRO    32      87.905  96.030 102.454  1.00  0.00           C  
ATOM    455  O   PRO    32      89.069  95.800 102.082  1.00  0.00           O  
ATOM    456  N   TYR    33      87.747  96.859 103.480  1.00  0.00           N  
ATOM    457  H   TYR    33      86.817  97.167 103.726  1.00  0.00           H  
ATOM    458  CA  TYR    33      88.875  97.381 104.325  1.00  0.00           C  
ATOM    459  HA  TYR    33      89.805  97.108 103.828  1.00  0.00           H  
ATOM    460  CB  TYR    33      88.758  98.880 104.326  1.00  0.00           C  
ATOM    461  HB2 TYR    33      87.882  99.243 104.863  1.00  0.00           H  
ATOM    462  HB3 TYR    33      89.622  99.232 104.890  1.00  0.00           H  
ATOM    463  CG  TYR    33      88.770  99.657 103.029  1.00  0.00           C  
ATOM    464  CD1 TYR    33      90.030  99.909 102.430  1.00  0.00           C  
ATOM    465  HD1 TYR    33      90.953  99.690 102.946  1.00  0.00           H  
ATOM    466  CE1 TYR    33      89.972 100.723 101.279  1.00  0.00           C  
ATOM    467  HE1 TYR    33      90.895 101.194 100.973  1.00  0.00           H  
ATOM    468  CZ  TYR    33      88.750 101.019 100.603  1.00  0.00           C  
ATOM    469  OH  TYR    33      88.822 101.864  99.548  1.00  0.00           O  
ATOM    470  HH  TYR    33      88.012 101.872  99.032  1.00  0.00           H  
ATOM    471  CE2 TYR    33      87.547 100.640 101.202  1.00  0.00           C  
ATOM    472  HE2 TYR    33      86.567 100.826 100.787  1.00  0.00           H  
ATOM    473  CD2 TYR    33      87.596 100.009 102.383  1.00  0.00           C  
ATOM    474  HD2 TYR    33      86.676  99.733 102.875  1.00  0.00           H  
ATOM    475  C   TYR    33      88.803  96.921 105.772  1.00  0.00           C  
ATOM    476  O   TYR    33      89.890  96.618 106.260  1.00  0.00           O  
ATOM    477  N   GLY    34      87.586  96.872 106.344  1.00  0.00           N  
ATOM    478  H   GLY    34      86.872  97.292 105.766  1.00  0.00           H  
ATOM    479  CA  GLY    34      87.225  96.086 107.521  1.00  0.00           C  
ATOM    480  HA2 GLY    34      87.319  95.023 107.299  1.00  0.00           H  
ATOM    481  HA3 GLY    34      87.961  96.329 108.287  1.00  0.00           H  
ATOM    482  C   GLY    34      85.827  96.349 108.030  1.00  0.00           C  
ATOM    483  O   GLY    34      84.983  96.888 107.348  1.00  0.00           O  
ATOM    484  N   GLN    35      85.517  95.760 109.182  1.00  0.00           N  
ATOM    485  H   GLN    35      86.229  95.359 109.776  1.00  0.00           H  
ATOM    486  CA  GLN    35      84.132  95.778 109.764  1.00  0.00           C  
ATOM    487  HA  GLN    35      83.523  96.624 109.448  1.00  0.00           H  
ATOM    488  CB  GLN    35      83.315  94.526 109.244  1.00  0.00           C  
ATOM    489  HB2 GLN    35      83.863  93.598 109.409  1.00  0.00           H  
ATOM    490  HB3 GLN    35      82.417  94.496 109.861  1.00  0.00           H  
ATOM    491  CG  GLN    35      82.905  94.665 107.788  1.00  0.00           C  
ATOM    492  HG2 GLN    35      82.021  94.050 107.621  1.00  0.00           H  
ATOM    493  HG3 GLN    35      82.603  95.679 107.525  1.00  0.00           H  
ATOM    494  CD  GLN    35      83.903  94.258 106.738  1.00  0.00           C  
ATOM    495  OE1 GLN    35      84.923  93.581 106.971  1.00  0.00           O  
ATOM    496  NE2 GLN    35      83.740  94.677 105.477  1.00  0.00           N  
ATOM    497 HE21 GLN    35      83.031  95.326 105.168  1.00  0.00           H  
ATOM    498 HE22 GLN    35      84.365  94.260 104.803  1.00  0.00           H  
ATOM    499  C   GLN    35      84.217  95.818 111.341  1.00  0.00           C  
ATOM    500  O   GLN    35      84.445  94.784 112.001  1.00  0.00           O  
ATOM    501  N   GLN    36      84.050  96.957 111.949  1.00  0.00           N  
ATOM    502  H   GLN    36      83.997  96.819 112.948  1.00  0.00           H  
ATOM    503  CA  GLN    36      83.984  98.294 111.380  1.00  0.00           C  
ATOM    504  HA  GLN    36      83.426  98.281 110.444  1.00  0.00           H  
ATOM    505  CB  GLN    36      83.359  99.225 112.413  1.00  0.00           C  
ATOM    506  HB2 GLN    36      84.168  99.309 113.139  1.00  0.00           H  
ATOM    507  HB3 GLN    36      83.294 100.258 112.073  1.00  0.00           H  
ATOM    508  CG  GLN    36      82.089  99.001 113.197  1.00  0.00           C  
ATOM    509  HG2 GLN    36      82.122  98.081 113.779  1.00  0.00           H  
ATOM    510  HG3 GLN    36      82.087  99.861 113.867  1.00  0.00           H  
ATOM    511  CD  GLN    36      80.786  99.116 112.429  1.00  0.00           C  
ATOM    512  OE1 GLN    36      80.774  99.303 111.190  1.00  0.00           O  
ATOM    513  NE2 GLN    36      79.641  99.174 113.098  1.00  0.00           N  
ATOM    514 HE21 GLN    36      79.707  99.316 114.096  1.00  0.00           H  
ATOM    515 HE22 GLN    36      78.746  99.155 112.630  1.00  0.00           H  
ATOM    516  C   GLN    36      85.372  98.794 110.885  1.00  0.00           C  
ATOM    517  O   GLN    36      86.312  98.057 110.748  1.00  0.00           O  
ATOM    518  N   SER    37      85.526 100.048 110.454  1.00  0.00           N  
ATOM    519  H   SER    37      84.799 100.745 110.533  1.00  0.00           H  
ATOM    520  CA  SER    37      86.622 100.559 109.680  1.00  0.00           C  
ATOM    521  HA  SER    37      87.459  99.895 109.892  1.00  0.00           H  
ATOM    522  CB  SER    37      86.316 100.333 108.162  1.00  0.00           C  
ATOM    523  HB2 SER    37      86.028  99.282 108.121  1.00  0.00           H  
ATOM    524  HB3 SER    37      85.460 100.858 107.738  1.00  0.00           H  
ATOM    525  OG  SER    37      87.568 100.587 107.460  1.00  0.00           O  
ATOM    526  HG  SER    37      87.469 101.401 106.961  1.00  0.00           H  
ATOM    527  C   SER    37      87.050 101.996 110.074  1.00  0.00           C  
ATOM    528  O   SER    37      86.426 102.696 110.866  1.00  0.00           O  
ATOM    529  N   TYR    38      88.228 102.470 109.599  1.00  0.00           N  
ATOM    530  H   TYR    38      88.755 101.955 108.908  1.00  0.00           H  
ATOM    531  CA  TYR    38      88.663 103.911 109.833  1.00  0.00           C  
ATOM    532  HA  TYR    38      88.320 104.176 110.833  1.00  0.00           H  
ATOM    533  CB  TYR    38      90.173 104.045 109.766  1.00  0.00           C  
ATOM    534  HB2 TYR    38      90.422 105.003 110.223  1.00  0.00           H  
ATOM    535  HB3 TYR    38      90.603 103.198 110.301  1.00  0.00           H  
ATOM    536  CG  TYR    38      90.681 104.031 108.337  1.00  0.00           C  
ATOM    537  CD1 TYR    38      91.230 105.180 107.810  1.00  0.00           C  
ATOM    538  HD1 TYR    38      91.272 106.091 108.387  1.00  0.00           H  
ATOM    539  CE1 TYR    38      91.930 105.082 106.563  1.00  0.00           C  
ATOM    540  HE1 TYR    38      92.229 105.955 106.002  1.00  0.00           H  
ATOM    541  CZ  TYR    38      92.067 103.831 105.913  1.00  0.00           C  
ATOM    542  OH  TYR    38      92.548 103.743 104.674  1.00  0.00           O  
ATOM    543  HH  TYR    38      92.865 102.855 104.494  1.00  0.00           H  
ATOM    544  CE2 TYR    38      91.546 102.713 106.475  1.00  0.00           C  
ATOM    545  HE2 TYR    38      91.727 101.709 106.121  1.00  0.00           H  
ATOM    546  CD2 TYR    38      90.870 102.795 107.725  1.00  0.00           C  
ATOM    547  HD2 TYR    38      90.486 101.895 108.182  1.00  0.00           H  
ATOM    548  C   TYR    38      88.098 104.919 108.884  1.00  0.00           C  
ATOM    549  O   TYR    38      87.194 104.490 108.135  1.00  0.00           O  
ATOM    550  N   SER    39      88.339 106.209 108.973  1.00  0.00           N  
ATOM    551  H   SER    39      89.031 106.530 109.635  1.00  0.00           H  
ATOM    552  CA  SER    39      87.758 107.255 108.096  1.00  0.00           C  
ATOM    553  HA  SER    39      86.766 106.944 107.769  1.00  0.00           H  
ATOM    554  CB  SER    39      87.556 108.500 108.996  1.00  0.00           C  
ATOM    555  HB2 SER    39      86.991 108.227 109.887  1.00  0.00           H  
ATOM    556  HB3 SER    39      88.547 108.847 109.290  1.00  0.00           H  
ATOM    557  OG  SER    39      86.867 109.563 108.338  1.00  0.00           O  
ATOM    558  HG  SER    39      87.487 110.059 107.798  1.00  0.00           H  
ATOM    559  C   SER    39      88.701 107.462 106.902  1.00  0.00           C  
ATOM    560  O   SER    39      89.476 108.423 106.905  1.00  0.00           O  
ATOM    561  N   GLY    40      88.658 106.570 105.903  1.00  0.00           N  
ATOM    562  H   GLY    40      88.057 105.764 106.001  1.00  0.00           H  
ATOM    563  CA  GLY    40      89.387 106.656 104.677  1.00  0.00           C  
ATOM    564  HA2 GLY    40      90.393 107.063 104.783  1.00  0.00           H  
ATOM    565  HA3 GLY    40      89.594 105.624 104.394  1.00  0.00           H  
ATOM    566  C   GLY    40      88.811 107.477 103.465  1.00  0.00           C  
ATOM    567  O   GLY    40      88.004 108.420 103.581  1.00  0.00           O  
ATOM    568  N   TYR    41      89.174 107.089 102.261  1.00  0.00           N  
ATOM    569  H   TYR    41      88.705 107.616 101.538  1.00  0.00           H  
ATOM    570  CA  TYR    41      90.200 106.124 101.842  1.00  0.00           C  
ATOM    571  HA  TYR    41      90.785 106.003 102.754  1.00  0.00           H  
ATOM    572  CB  TYR    41      89.573 104.752 101.440  1.00  0.00           C  
ATOM    573  HB2 TYR    41      88.907 104.939 100.598  1.00  0.00           H  
ATOM    574  HB3 TYR    41      90.417 104.132 101.136  1.00  0.00           H  
ATOM    575  CG  TYR    41      88.827 104.002 102.581  1.00  0.00           C  
ATOM    576  CD1 TYR    41      89.391 103.281 103.611  1.00  0.00           C  
ATOM    577  HD1 TYR    41      90.425 102.984 103.524  1.00  0.00           H  
ATOM    578  CE1 TYR    41      88.628 102.772 104.638  1.00  0.00           C  
ATOM    579  HE1 TYR    41      89.116 102.099 105.327  1.00  0.00           H  
ATOM    580  CZ  TYR    41      87.206 102.844 104.563  1.00  0.00           C  
ATOM    581  OH  TYR    41      86.482 102.201 105.486  1.00  0.00           O  
ATOM    582  HH  TYR    41      85.530 102.286 105.393  1.00  0.00           H  
ATOM    583  CE2 TYR    41      86.548 103.510 103.537  1.00  0.00           C  
ATOM    584  HE2 TYR    41      85.481 103.558 103.382  1.00  0.00           H  
ATOM    585  CD2 TYR    41      87.416 104.108 102.541  1.00  0.00           C  
ATOM    586  HD2 TYR    41      86.980 104.702 101.751  1.00  0.00           H  
ATOM    587  C   TYR    41      91.032 106.595 100.597  1.00  0.00           C  
ATOM    588  O   TYR    41      90.484 107.023  99.570  1.00  0.00           O  
ATOM    589  N   SER    42      92.345 106.465 100.656  1.00  0.00           N  
ATOM    590  H   SER    42      92.628 106.046 101.530  1.00  0.00           H  
ATOM    591  CA  SER    42      93.326 107.004  99.686  1.00  0.00           C  
ATOM    592  HA  SER    42      93.139 108.061  99.498  1.00  0.00           H  
ATOM    593  CB  SER    42      94.749 106.943 100.314  1.00  0.00           C  
ATOM    594  HB2 SER    42      94.667 107.317 101.335  1.00  0.00           H  
ATOM    595  HB3 SER    42      95.121 105.919 100.316  1.00  0.00           H  
ATOM    596  OG  SER    42      95.656 107.732  99.573  1.00  0.00           O  
ATOM    597  HG  SER    42      95.979 108.466 100.100  1.00  0.00           H  
ATOM    598  C   SER    42      93.156 106.385  98.269  1.00  0.00           C  
ATOM    599  O   SER    42      93.234 105.148  98.173  1.00  0.00           O  
ATOM    600  N   GLN    43      93.063 107.166  97.180  1.00  0.00           N  
ATOM    601  H   GLN    43      92.701 108.109  97.157  1.00  0.00           H  
ATOM    602  CA  GLN    43      93.080 106.491  95.849  1.00  0.00           C  
ATOM    603  HA  GLN    43      93.886 105.761  95.919  1.00  0.00           H  
ATOM    604  CB  GLN    43      91.696 105.823  95.706  1.00  0.00           C  
ATOM    605  HB2 GLN    43      91.559 105.070  96.482  1.00  0.00           H  
ATOM    606  HB3 GLN    43      90.875 106.538  95.755  1.00  0.00           H  
ATOM    607  CG  GLN    43      91.508 105.122  94.370  1.00  0.00           C  
ATOM    608  HG2 GLN    43      90.450 104.885  94.266  1.00  0.00           H  
ATOM    609  HG3 GLN    43      91.794 105.778  93.548  1.00  0.00           H  
ATOM    610  CD  GLN    43      92.342 103.826  94.190  1.00  0.00           C  
ATOM    611  OE1 GLN    43      93.372 103.526  94.804  1.00  0.00           O  
ATOM    612  NE2 GLN    43      92.003 103.102  93.133  1.00  0.00           N  
ATOM    613 HE21 GLN    43      91.190 103.389  92.607  1.00  0.00           H  
ATOM    614 HE22 GLN    43      92.479 102.234  92.936  1.00  0.00           H  
ATOM    615  C   GLN    43      93.434 107.403  94.786  1.00  0.00           C  
ATOM    616  O   GLN    43      92.653 108.308  94.443  1.00  0.00           O  
ATOM    617  N   SER    44      94.588 107.219  94.098  1.00  0.00           N  
ATOM    618  H   SER    44      95.093 106.376  94.330  1.00  0.00           H  
ATOM    619  CA  SER    44      95.021 107.998  92.978  1.00  0.00           C  
ATOM    620  HA  SER    44      94.983 109.052  93.254  1.00  0.00           H  
ATOM    621  CB  SER    44      96.468 107.883  92.564  1.00  0.00           C  
ATOM    622  HB2 SER    44      97.099 107.587  93.402  1.00  0.00           H  
ATOM    623  HB3 SER    44      96.623 107.164  91.760  1.00  0.00           H  
ATOM    624  OG  SER    44      96.928 109.045  91.850  1.00  0.00           O  
ATOM    625  HG  SER    44      96.975 109.765  92.482  1.00  0.00           H  
ATOM    626  C   SER    44      94.091 107.971  91.792  1.00  0.00           C  
ATOM    627  O   SER    44      93.399 106.994  91.445  1.00  0.00           O  
ATOM    628  N   THR    45      94.125 109.049  91.019  1.00  0.00           N  
ATOM    629  H   THR    45      94.731 109.851  91.123  1.00  0.00           H  
ATOM    630  CA  THR    45      93.331 109.200  89.780  1.00  0.00           C  
ATOM    631  HA  THR    45      92.284 108.936  89.925  1.00  0.00           H  
ATOM    632  CB  THR    45      93.238 110.752  89.522  1.00  0.00           C  
ATOM    633  HB  THR    45      92.689 110.674  88.583  1.00  0.00           H  
ATOM    634  CG2 THR    45      92.258 111.401  90.410  1.00  0.00           C  
ATOM    635 HG21 THR    45      92.637 111.384  91.432  1.00  0.00           H  
ATOM    636 HG22 THR    45      92.151 112.477  90.272  1.00  0.00           H  
ATOM    637 HG23 THR    45      91.296 110.897  90.317  1.00  0.00           H  
ATOM    638  OG1 THR    45      94.518 111.320  89.608  1.00  0.00           O  
ATOM    639  HG1 THR    45      94.401 112.263  89.476  1.00  0.00           H  
ATOM    640  C   THR    45      93.908 108.442  88.565  1.00  0.00           C  
ATOM    641  O   THR    45      94.014 108.866  87.434  1.00  0.00           O  
ATOM    642  N   ASP    46      94.452 107.210  88.830  1.00  0.00           N  
ATOM    643  H   ASP    46      94.327 106.936  89.794  1.00  0.00           H  
ATOM    644  CA  ASP    46      95.131 106.212  88.025  1.00  0.00           C  
ATOM    645  HA  ASP    46      94.504 105.838  87.215  1.00  0.00           H  
ATOM    646  CB  ASP    46      96.311 106.994  87.384  1.00  0.00           C  
ATOM    647  HB2 ASP    46      95.950 107.710  86.646  1.00  0.00           H  
ATOM    648  HB3 ASP    46      96.910 107.484  88.151  1.00  0.00           H  
ATOM    649  CG  ASP    46      97.262 106.072  86.624  1.00  0.00           C  
ATOM    650  OD1 ASP    46      98.433 106.416  86.449  1.00  0.00           O  
ATOM    651  OD2 ASP    46      96.883 104.924  86.279  1.00  0.00           O  
ATOM    652  C   ASP    46      95.593 105.061  88.971  1.00  0.00           C  
ATOM    653  O   ASP    46      95.966 105.238  90.148  1.00  0.00           O  
ATOM    654  N   THR    47      95.514 103.886  88.459  1.00  0.00           N  
ATOM    655  H   THR    47      95.489 103.861  87.449  1.00  0.00           H  
ATOM    656  CA  THR    47      95.860 102.598  89.164  1.00  0.00           C  
ATOM    657  HA  THR    47      96.364 102.793  90.110  1.00  0.00           H  
ATOM    658  CB  THR    47      94.607 101.732  89.343  1.00  0.00           C  
ATOM    659  HB  THR    47      94.769 100.722  89.721  1.00  0.00           H  
ATOM    660  CG2 THR    47      93.592 102.527  90.160  1.00  0.00           C  
ATOM    661 HG21 THR    47      93.340 103.471  89.676  1.00  0.00           H  
ATOM    662 HG22 THR    47      92.712 101.898  90.290  1.00  0.00           H  
ATOM    663 HG23 THR    47      93.937 102.721  91.176  1.00  0.00           H  
ATOM    664  OG1 THR    47      93.986 101.500  88.129  1.00  0.00           O  
ATOM    665  HG1 THR    47      94.398 100.689  87.822  1.00  0.00           H  
ATOM    666  C   THR    47      96.917 101.747  88.464  1.00  0.00           C  
ATOM    667  O   THR    47      97.323 100.682  88.936  1.00  0.00           O  
ATOM    668  N   SER    48      97.590 102.244  87.430  1.00  0.00           N  
ATOM    669  H   SER    48      97.249 103.169  87.210  1.00  0.00           H  
ATOM    670  CA  SER    48      98.777 101.730  86.784  1.00  0.00           C  
ATOM    671  HA  SER    48      98.609 100.688  86.510  1.00  0.00           H  
ATOM    672  CB  SER    48      98.836 102.467  85.446  1.00  0.00           C  
ATOM    673  HB2 SER    48      99.614 101.952  84.882  1.00  0.00           H  
ATOM    674  HB3 SER    48      97.891 102.460  84.901  1.00  0.00           H  
ATOM    675  OG  SER    48      99.257 103.795  85.486  1.00  0.00           O  
ATOM    676  HG  SER    48      98.643 104.370  85.947  1.00  0.00           H  
ATOM    677  C   SER    48     100.029 101.827  87.673  1.00  0.00           C  
ATOM    678  O   SER    48     100.122 102.709  88.550  1.00  0.00           O  
ATOM    679  N   GLY    49     101.029 100.981  87.339  1.00  0.00           N  
ATOM    680  H   GLY    49     100.944 100.445  86.487  1.00  0.00           H  
ATOM    681  CA  GLY    49     102.317 100.998  88.027  1.00  0.00           C  
ATOM    682  HA2 GLY    49     103.001 100.158  87.908  1.00  0.00           H  
ATOM    683  HA3 GLY    49     102.769 101.876  87.566  1.00  0.00           H  
ATOM    684  C   GLY    49     102.357 101.250  89.583  1.00  0.00           C  
ATOM    685  O   GLY    49     101.534 100.656  90.298  1.00  0.00           O  
ATOM    686  N   TYR    50     103.184 102.137  90.156  1.00  0.00           N  
ATOM    687  H   TYR    50     103.038 102.177  91.155  1.00  0.00           H  
ATOM    688  CA  TYR    50     104.094 103.115  89.525  1.00  0.00           C  
ATOM    689  HA  TYR    50     103.506 103.701  88.818  1.00  0.00           H  
ATOM    690  CB  TYR    50     104.634 103.988  90.669  1.00  0.00           C  
ATOM    691  HB2 TYR    50     103.734 104.388  91.135  1.00  0.00           H  
ATOM    692  HB3 TYR    50     105.179 103.295  91.310  1.00  0.00           H  
ATOM    693  CG  TYR    50     105.563 105.079  90.285  1.00  0.00           C  
ATOM    694  CD1 TYR    50     106.961 104.947  90.201  1.00  0.00           C  
ATOM    695  HD1 TYR    50     107.480 104.028  90.432  1.00  0.00           H  
ATOM    696  CE1 TYR    50     107.687 106.115  89.858  1.00  0.00           C  
ATOM    697  HE1 TYR    50     108.763 106.017  89.889  1.00  0.00           H  
ATOM    698  CZ  TYR    50     107.007 107.350  89.486  1.00  0.00           C  
ATOM    699  OH  TYR    50     107.762 108.413  89.098  1.00  0.00           O  
ATOM    700  HH  TYR    50     108.531 108.162  88.581  1.00  0.00           H  
ATOM    701  CE2 TYR    50     105.613 107.475  89.671  1.00  0.00           C  
ATOM    702  HE2 TYR    50     105.027 108.345  89.411  1.00  0.00           H  
ATOM    703  CD2 TYR    50     104.933 106.351  90.043  1.00  0.00           C  
ATOM    704  HD2 TYR    50     103.865 106.424  90.191  1.00  0.00           H  
ATOM    705  C   TYR    50     105.261 102.472  88.782  1.00  0.00           C  
ATOM    706  O   TYR    50     105.692 101.464  89.279  1.00  0.00           O  
ATOM    707  N   GLY    51     105.683 103.040  87.646  1.00  0.00           N  
ATOM    708  H   GLY    51     106.549 102.764  87.205  1.00  0.00           H  
ATOM    709  CA  GLY    51     105.177 104.234  87.003  1.00  0.00           C  
ATOM    710  HA2 GLY    51     104.112 104.134  86.796  1.00  0.00           H  
ATOM    711  HA3 GLY    51     105.302 105.034  87.732  1.00  0.00           H  
ATOM    712  C   GLY    51     105.878 104.642  85.706  1.00  0.00           C  
ATOM    713  O   GLY    51     106.924 104.156  85.288  1.00  0.00           O  
ATOM    714  N   GLN    52     105.382 105.694  85.074  1.00  0.00           N  
ATOM    715  H   GLN    52     104.516 106.086  85.416  1.00  0.00           H  
ATOM    716  CA  GLN    52     105.990 106.508  83.958  1.00  0.00           C  
ATOM    717  HA  GLN    52     105.217 107.007  83.373  1.00  0.00           H  
ATOM    718  CB  GLN    52     106.960 107.601  84.491  1.00  0.00           C  
ATOM    719  HB2 GLN    52     107.770 107.132  85.051  1.00  0.00           H  
ATOM    720  HB3 GLN    52     107.313 108.155  83.622  1.00  0.00           H  
ATOM    721  CG  GLN    52     106.275 108.720  85.313  1.00  0.00           C  
ATOM    722  HG2 GLN    52     105.732 108.228  86.120  1.00  0.00           H  
ATOM    723  HG3 GLN    52     106.987 109.461  85.676  1.00  0.00           H  
ATOM    724  CD  GLN    52     105.297 109.500  84.360  1.00  0.00           C  
ATOM    725  OE1 GLN    52     105.379 109.768  83.183  1.00  0.00           O  
ATOM    726  NE2 GLN    52     104.335 110.147  84.952  1.00  0.00           N  
ATOM    727 HE21 GLN    52     104.210 110.087  85.953  1.00  0.00           H  
ATOM    728 HE22 GLN    52     103.642 110.566  84.348  1.00  0.00           H  
ATOM    729  C   GLN    52     106.512 105.628  82.816  1.00  0.00           C  
ATOM    730  O   GLN    52     107.685 105.428  82.731  1.00  0.00           O  
ATOM    731  N   SER    53     105.738 105.048  81.880  1.00  0.00           N  
ATOM    732  H   SER    53     106.267 104.475  81.239  1.00  0.00           H  
ATOM    733  CA  SER    53     104.294 104.918  81.969  1.00  0.00           C  
ATOM    734  HA  SER    53     103.891 105.228  82.933  1.00  0.00           H  
ATOM    735  CB  SER    53     103.741 105.687  80.767  1.00  0.00           C  
ATOM    736  HB2 SER    53     104.269 105.355  79.874  1.00  0.00           H  
ATOM    737  HB3 SER    53     102.665 105.515  80.721  1.00  0.00           H  
ATOM    738  OG  SER    53     103.919 107.052  80.925  1.00  0.00           O  
ATOM    739  HG  SER    53     103.516 107.362  81.739  1.00  0.00           H  
ATOM    740  C   SER    53     104.103 103.433  81.781  1.00  0.00           C  
ATOM    741  O   SER    53     104.677 102.797  80.911  1.00  0.00           O  
ATOM    742  N   SER    54     103.599 102.758  82.825  1.00  0.00           N  
ATOM    743  H   SER    54     103.139 103.282  83.556  1.00  0.00           H  
ATOM    744  CA  SER    54     103.613 101.307  83.029  1.00  0.00           C  
ATOM    745  HA  SER    54     104.597 100.994  82.678  1.00  0.00           H  
ATOM    746  CB  SER    54     103.272 101.019  84.468  1.00  0.00           C  
ATOM    747  HB2 SER    54     102.370 101.578  84.713  1.00  0.00           H  
ATOM    748  HB3 SER    54     103.082  99.972  84.705  1.00  0.00           H  
ATOM    749  OG  SER    54     104.353 101.457  85.297  1.00  0.00           O  
ATOM    750  HG  SER    54     105.198 101.133  84.977  1.00  0.00           H  
ATOM    751  C   SER    54     102.688 100.528  82.056  1.00  0.00           C  
ATOM    752  O   SER    54     101.957  99.626  82.492  1.00  0.00           O  
ATOM    753  N   TYR    55     102.739 100.894  80.759  1.00  0.00           N  
ATOM    754  H   TYR    55     103.581 101.349  80.438  1.00  0.00           H  
ATOM    755  CA  TYR    55     101.854 100.356  79.736  1.00  0.00           C  
ATOM    756  HA  TYR    55     100.834 100.484  80.099  1.00  0.00           H  
ATOM    757  CB  TYR    55     102.107 101.205  78.467  1.00  0.00           C  
ATOM    758  HB2 TYR    55     103.150 101.083  78.174  1.00  0.00           H  
ATOM    759  HB3 TYR    55     101.681 100.593  77.671  1.00  0.00           H  
ATOM    760  CG  TYR    55     101.730 102.637  78.375  1.00  0.00           C  
ATOM    761  CD1 TYR    55     102.674 103.629  78.119  1.00  0.00           C  
ATOM    762  HD1 TYR    55     103.685 103.270  77.992  1.00  0.00           H  
ATOM    763  CE1 TYR    55     102.376 104.997  78.147  1.00  0.00           C  
ATOM    764  HE1 TYR    55     103.160 105.707  77.931  1.00  0.00           H  
ATOM    765  CZ  TYR    55     101.096 105.449  78.444  1.00  0.00           C  
ATOM    766  OH  TYR    55     100.705 106.732  78.297  1.00  0.00           O  
ATOM    767  HH  TYR    55      99.785 106.804  78.563  1.00  0.00           H  
ATOM    768  CE2 TYR    55     100.135 104.445  78.668  1.00  0.00           C  
ATOM    769  HE2 TYR    55      99.174 104.781  79.027  1.00  0.00           H  
ATOM    770  CD2 TYR    55     100.436 103.079  78.686  1.00  0.00           C  
ATOM    771  HD2 TYR    55      99.659 102.409  79.024  1.00  0.00           H  
ATOM    772  C   TYR    55     102.212  98.891  79.517  1.00  0.00           C  
ATOM    773  O   TYR    55     103.427  98.616  79.522  1.00  0.00           O  
ATOM    774  N   SER    56     101.305  97.888  79.243  1.00  0.00           N  
ATOM    775  H   SER    56     101.668  96.989  78.959  1.00  0.00           H  
ATOM    776  CA  SER    56      99.869  97.932  79.314  1.00  0.00           C  
ATOM    777  HA  SER    56      99.556  97.034  78.781  1.00  0.00           H  
ATOM    778  CB  SER    56      99.454  97.750  80.769  1.00  0.00           C  
ATOM    779  HB2 SER    56      99.904  98.518  81.397  1.00  0.00           H  
ATOM    780  HB3 SER    56      98.379  97.863  80.912  1.00  0.00           H  
ATOM    781  OG  SER    56      99.828  96.558  81.268  1.00  0.00           O  
ATOM    782  HG  SER    56     100.773  96.523  81.430  1.00  0.00           H  
ATOM    783  C   SER    56      99.234  99.140  78.546  1.00  0.00           C  
ATOM    784  O   SER    56      98.603  99.989  79.198  1.00  0.00           O  
ATOM    785  N   SER    57      99.353  99.403  77.232  1.00  0.00           N  
ATOM    786  H   SER    57      98.824 100.175  76.850  1.00  0.00           H  
ATOM    787  CA  SER    57      99.978  98.485  76.283  1.00  0.00           C  
ATOM    788  HA  SER    57     100.799  97.953  76.763  1.00  0.00           H  
ATOM    789  CB  SER    57      98.950  97.524  75.767  1.00  0.00           C  
ATOM    790  HB2 SER    57      99.433  96.690  75.258  1.00  0.00           H  
ATOM    791  HB3 SER    57      98.374  97.177  76.625  1.00  0.00           H  
ATOM    792  OG  SER    57      98.018  98.213  74.906  1.00  0.00           O  
ATOM    793  HG  SER    57      97.325  97.548  74.907  1.00  0.00           H  
ATOM    794  C   SER    57     100.664  99.376  75.234  1.00  0.00           C  
ATOM    795  O   SER    57     100.572 100.578  75.179  1.00  0.00           O  
ATOM    796  N   TYR    58     101.394  98.700  74.377  1.00  0.00           N  
ATOM    797  H   TYR    58     101.673  97.771  74.661  1.00  0.00           H  
ATOM    798  CA  TYR    58     102.218  99.218  73.244  1.00  0.00           C  
ATOM    799  HA  TYR    58     102.113 100.282  73.031  1.00  0.00           H  
ATOM    800  CB  TYR    58     103.780  98.940  73.452  1.00  0.00           C  
ATOM    801  HB2 TYR    58     103.891  97.873  73.641  1.00  0.00           H  
ATOM    802  HB3 TYR    58     104.243  99.157  72.489  1.00  0.00           H  
ATOM    803  CG  TYR    58     104.380  99.807  74.639  1.00  0.00           C  
ATOM    804  CD1 TYR    58     104.982 100.970  74.236  1.00  0.00           C  
ATOM    805  HD1 TYR    58     105.092 101.273  73.205  1.00  0.00           H  
ATOM    806  CE1 TYR    58     105.619 101.822  75.119  1.00  0.00           C  
ATOM    807  HE1 TYR    58     105.941 102.817  74.851  1.00  0.00           H  
ATOM    808  CZ  TYR    58     105.670 101.434  76.454  1.00  0.00           C  
ATOM    809  OH  TYR    58     106.347 102.283  77.295  1.00  0.00           O  
ATOM    810  HH  TYR    58     105.971 103.166  77.333  1.00  0.00           H  
ATOM    811  CE2 TYR    58     105.198 100.165  76.923  1.00  0.00           C  
ATOM    812  HE2 TYR    58     105.411  99.884  77.944  1.00  0.00           H  
ATOM    813  CD2 TYR    58     104.480  99.383  75.977  1.00  0.00           C  
ATOM    814  HD2 TYR    58     104.104  98.423  76.298  1.00  0.00           H  
ATOM    815  C   TYR    58     101.749  98.464  71.991  1.00  0.00           C  
ATOM    816  O   TYR    58     102.078  97.282  71.869  1.00  0.00           O  
ATOM    817  N   GLY    59     100.896  99.036  71.134  1.00  0.00           N  
ATOM    818  H   GLY    59     100.530  98.419  70.423  1.00  0.00           H  
ATOM    819  CA  GLY    59     100.312 100.396  71.060  1.00  0.00           C  
ATOM    820  HA2 GLY    59      99.615 100.372  70.223  1.00  0.00           H  
ATOM    821  HA3 GLY    59      99.793 100.455  72.017  1.00  0.00           H  
ATOM    822  C   GLY    59     101.206 101.590  70.965  1.00  0.00           C  
ATOM    823  O   GLY    59     102.293 101.402  70.368  1.00  0.00           O  
ATOM    824  N   GLN    60     100.899 102.754  71.569  1.00  0.00           N  
ATOM    825  H   GLN    60     101.548 103.524  71.484  1.00  0.00           H  
ATOM    826  CA  GLN    60      99.688 103.122  72.335  1.00  0.00           C  
ATOM    827  HA  GLN    60      99.600 102.218  72.938  1.00  0.00           H  
ATOM    828  CB  GLN    60      99.861 104.401  73.183  1.00  0.00           C  
ATOM    829  HB2 GLN    60     100.482 105.123  72.653  1.00  0.00           H  
ATOM    830  HB3 GLN    60      98.871 104.854  73.239  1.00  0.00           H  
ATOM    831  CG  GLN    60     100.593 104.155  74.519  1.00  0.00           C  
ATOM    832  HG2 GLN    60     100.645 105.025  75.174  1.00  0.00           H  
ATOM    833  HG3 GLN    60     100.015 103.416  75.074  1.00  0.00           H  
ATOM    834  CD  GLN    60     102.106 103.802  74.453  1.00  0.00           C  
ATOM    835  OE1 GLN    60     103.008 104.613  74.113  1.00  0.00           O  
ATOM    836  NE2 GLN    60     102.432 102.569  74.797  1.00  0.00           N  
ATOM    837 HE21 GLN    60     101.812 101.772  74.797  1.00  0.00           H  
ATOM    838 HE22 GLN    60     103.394 102.279  74.899  1.00  0.00           H  
ATOM    839  C   GLN    60      98.395 103.276  71.530  1.00  0.00           C  
ATOM    840  O   GLN    60      98.380 103.469  70.275  1.00  0.00           O  
ATOM    841  N   SER    61      97.232 102.908  72.086  1.00  0.00           N  
ATOM    842  H   SER    61      97.141 102.844  73.090  1.00  0.00           H  
ATOM    843  CA  SER    61      95.926 102.743  71.319  1.00  0.00           C  
ATOM    844  HA  SER    61      95.960 101.985  70.536  1.00  0.00           H  
ATOM    845  CB  SER    61      94.802 102.344  72.266  1.00  0.00           C  
ATOM    846  HB2 SER    61      94.978 101.341  72.654  1.00  0.00           H  
ATOM    847  HB3 SER    61      94.775 103.076  73.073  1.00  0.00           H  
ATOM    848  OG  SER    61      93.612 102.334  71.591  1.00  0.00           O  
ATOM    849  HG  SER    61      93.101 101.698  72.095  1.00  0.00           H  
ATOM    850  C   SER    61      95.508 104.148  70.754  1.00  0.00           C  
ATOM    851  O   SER    61      95.519 105.262  71.328  1.00  0.00           O  
ATOM    852  N   GLN    62      94.998 104.115  69.551  1.00  0.00           N  
ATOM    853  H   GLN    62      95.219 103.254  69.072  1.00  0.00           H  
ATOM    854  CA  GLN    62      94.243 105.190  68.918  1.00  0.00           C  
ATOM    855  HA  GLN    62      94.903 106.051  68.817  1.00  0.00           H  
ATOM    856  CB  GLN    62      93.896 104.760  67.454  1.00  0.00           C  
ATOM    857  HB2 GLN    62      93.616 103.707  67.417  1.00  0.00           H  
ATOM    858  HB3 GLN    62      92.988 105.285  67.160  1.00  0.00           H  
ATOM    859  CG  GLN    62      95.047 105.017  66.489  1.00  0.00           C  
ATOM    860  HG2 GLN    62      95.904 104.467  66.877  1.00  0.00           H  
ATOM    861  HG3 GLN    62      94.675 104.544  65.580  1.00  0.00           H  
ATOM    862  CD  GLN    62      95.259 106.531  66.126  1.00  0.00           C  
ATOM    863  OE1 GLN    62      96.376 107.009  66.011  1.00  0.00           O  
ATOM    864  NE2 GLN    62      94.276 107.248  65.689  1.00  0.00           N  
ATOM    865 HE21 GLN    62      94.478 108.220  65.505  1.00  0.00           H  
ATOM    866 HE22 GLN    62      93.349 106.847  65.674  1.00  0.00           H  
ATOM    867  C   GLN    62      93.057 105.566  69.767  1.00  0.00           C  
ATOM    868  O   GLN    62      92.648 106.717  69.824  1.00  0.00           O  
ATOM    869  N   ASN    63      92.438 104.637  70.543  1.00  0.00           N  
ATOM    870  H   ASN    63      92.939 103.770  70.681  1.00  0.00           H  
ATOM    871  CA  ASN    63      91.130 104.727  71.190  1.00  0.00           C  
ATOM    872  HA  ASN    63      90.577 105.556  70.748  1.00  0.00           H  
ATOM    873  CB  ASN    63      90.235 103.566  70.801  1.00  0.00           C  
ATOM    874  HB2 ASN    63      90.833 102.658  70.880  1.00  0.00           H  
ATOM    875  HB3 ASN    63      89.393 103.448  71.483  1.00  0.00           H  
ATOM    876  CG  ASN    63      89.763 103.693  69.358  1.00  0.00           C  
ATOM    877  OD1 ASN    63      90.566 103.545  68.442  1.00  0.00           O  
ATOM    878  ND2 ASN    63      88.537 103.860  69.009  1.00  0.00           N  
ATOM    879 HD21 ASN    63      88.322 104.165  68.070  1.00  0.00           H  
ATOM    880 HD22 ASN    63      87.821 103.829  69.720  1.00  0.00           H  
ATOM    881  C   ASN    63      91.080 104.851  72.733  1.00  0.00           C  
ATOM    882  O   ASN    63      90.051 105.245  73.290  1.00  0.00           O  
ATOM    883  N   THR    64      92.174 104.512  73.511  1.00  0.00           N  
ATOM    884  H   THR    64      92.917 104.104  72.962  1.00  0.00           H  
ATOM    885  CA  THR    64      92.053 104.312  74.948  1.00  0.00           C  
ATOM    886  HA  THR    64      91.250 104.968  75.286  1.00  0.00           H  
ATOM    887  CB  THR    64      92.068 102.817  75.405  1.00  0.00           C  
ATOM    888  HB  THR    64      92.845 102.237  74.907  1.00  0.00           H  
ATOM    889  CG2 THR    64      92.268 102.683  76.975  1.00  0.00           C  
ATOM    890 HG21 THR    64      91.925 103.575  77.498  1.00  0.00           H  
ATOM    891 HG22 THR    64      91.744 101.816  77.377  1.00  0.00           H  
ATOM    892 HG23 THR    64      93.336 102.627  77.188  1.00  0.00           H  
ATOM    893  OG1 THR    64      90.823 102.281  75.136  1.00  0.00           O  
ATOM    894  HG1 THR    64      90.855 101.801  74.306  1.00  0.00           H  
ATOM    895  C   THR    64      93.357 104.971  75.484  1.00  0.00           C  
ATOM    896  O   THR    64      94.410 104.292  75.263  1.00  0.00           O  
ATOM    897  N   GLY    65      93.412 106.205  76.047  1.00  0.00           N  
ATOM    898  H   GLY    65      94.318 106.520  76.363  1.00  0.00           H  
ATOM    899  CA  GLY    65      92.385 107.284  75.874  1.00  0.00           C  
ATOM    900  HA2 GLY    65      91.407 107.021  76.276  1.00  0.00           H  
ATOM    901  HA3 GLY    65      92.927 108.088  76.372  1.00  0.00           H  
ATOM    902  C   GLY    65      92.319 107.782  74.364  1.00  0.00           C  
ATOM    903  O   GLY    65      93.170 107.562  73.510  1.00  0.00           O  
ATOM    904  N   TYR    66      91.166 108.338  73.984  1.00  0.00           N  
ATOM    905  H   TYR    66      90.369 108.518  74.578  1.00  0.00           H  
ATOM    906  CA  TYR    66      90.871 108.544  72.536  1.00  0.00           C  
ATOM    907  HA  TYR    66      91.029 107.646  71.939  1.00  0.00           H  
ATOM    908  CB  TYR    66      89.397 108.994  72.446  1.00  0.00           C  
ATOM    909  HB2 TYR    66      88.724 108.375  73.040  1.00  0.00           H  
ATOM    910  HB3 TYR    66      89.232 109.973  72.896  1.00  0.00           H  
ATOM    911  CG  TYR    66      88.778 108.799  71.009  1.00  0.00           C  
ATOM    912  CD1 TYR    66      88.365 107.516  70.623  1.00  0.00           C  
ATOM    913  HD1 TYR    66      88.467 106.677  71.295  1.00  0.00           H  
ATOM    914  CE1 TYR    66      87.884 107.385  69.324  1.00  0.00           C  
ATOM    915  HE1 TYR    66      87.650 106.381  69.005  1.00  0.00           H  
ATOM    916  CZ  TYR    66      87.618 108.583  68.506  1.00  0.00           C  
ATOM    917  OH  TYR    66      86.990 108.333  67.310  1.00  0.00           O  
ATOM    918  HH  TYR    66      86.315 108.992  67.133  1.00  0.00           H  
ATOM    919  CE2 TYR    66      88.015 109.842  68.997  1.00  0.00           C  
ATOM    920  HE2 TYR    66      87.841 110.724  68.398  1.00  0.00           H  
ATOM    921  CD2 TYR    66      88.539 109.985  70.281  1.00  0.00           C  
ATOM    922  HD2 TYR    66      88.700 110.983  70.661  1.00  0.00           H  
ATOM    923  C   TYR    66      91.845 109.657  71.975  1.00  0.00           C  
ATOM    924  O   TYR    66      91.720 110.798  72.376  1.00  0.00           O  
ATOM    925  N   GLY    67      92.728 109.348  70.983  1.00  0.00           N  
ATOM    926  H   GLY    67      92.584 108.489  70.471  1.00  0.00           H  
ATOM    927  CA  GLY    67      93.837 110.142  70.398  1.00  0.00           C  
ATOM    928  HA2 GLY    67      94.247 110.887  71.079  1.00  0.00           H  
ATOM    929  HA3 GLY    67      94.631 109.437  70.153  1.00  0.00           H  
ATOM    930  C   GLY    67      93.386 110.906  69.157  1.00  0.00           C  
ATOM    931  O   GLY    67      92.375 111.657  69.184  1.00  0.00           O  
ATOM    932  N   THR    68      94.030 110.810  68.026  1.00  0.00           N  
ATOM    933  H   THR    68      94.896 110.298  68.115  1.00  0.00           H  
ATOM    934  CA  THR    68      93.807 111.399  66.684  1.00  0.00           C  
ATOM    935  HA  THR    68      93.196 112.293  66.810  1.00  0.00           H  
ATOM    936  CB  THR    68      95.070 111.773  66.049  1.00  0.00           C  
ATOM    937  HB  THR    68      95.558 110.815  65.869  1.00  0.00           H  
ATOM    938  CG2 THR    68      94.899 112.684  64.843  1.00  0.00           C  
ATOM    939 HG21 THR    68      94.278 113.564  65.010  1.00  0.00           H  
ATOM    940 HG22 THR    68      95.871 113.104  64.582  1.00  0.00           H  
ATOM    941 HG23 THR    68      94.545 112.110  63.987  1.00  0.00           H  
ATOM    942  OG1 THR    68      95.891 112.553  66.907  1.00  0.00           O  
ATOM    943  HG1 THR    68      96.788 112.682  66.590  1.00  0.00           H  
ATOM    944  C   THR    68      92.955 110.508  65.744  1.00  0.00           C  
ATOM    945  O   THR    68      93.479 109.976  64.744  1.00  0.00           O  
ATOM    946  N   GLN    69      91.692 110.291  66.112  1.00  0.00           N  
ATOM    947  H   GLN    69      91.388 110.730  66.969  1.00  0.00           H  
ATOM    948  CA  GLN    69      90.955 109.125  65.743  1.00  0.00           C  
ATOM    949  HA  GLN    69      91.531 108.509  65.052  1.00  0.00           H  
ATOM    950  CB  GLN    69      90.790 108.285  67.007  1.00  0.00           C  
ATOM    951  HB2 GLN    69      91.783 108.027  67.377  1.00  0.00           H  
ATOM    952  HB3 GLN    69      90.223 108.757  67.809  1.00  0.00           H  
ATOM    953  CG  GLN    69      90.076 106.898  66.889  1.00  0.00           C  
ATOM    954  HG2 GLN    69      90.088 106.524  67.912  1.00  0.00           H  
ATOM    955  HG3 GLN    69      89.038 107.107  66.633  1.00  0.00           H  
ATOM    956  CD  GLN    69      90.660 105.996  65.888  1.00  0.00           C  
ATOM    957  OE1 GLN    69      91.775 106.193  65.335  1.00  0.00           O  
ATOM    958  NE2 GLN    69      90.028 104.898  65.630  1.00  0.00           N  
ATOM    959 HE21 GLN    69      89.145 104.708  66.083  1.00  0.00           H  
ATOM    960 HE22 GLN    69      90.314 104.308  64.862  1.00  0.00           H  
ATOM    961  C   GLN    69      89.565 109.580  65.201  1.00  0.00           C  
ATOM    962  O   GLN    69      88.856 108.658  64.756  1.00  0.00           O  
ATOM    963  N   SER    70      89.205 110.845  65.073  1.00  0.00           N  
ATOM    964  H   SER    70      89.769 111.522  65.567  1.00  0.00           H  
ATOM    965  CA  SER    70      88.044 111.392  64.294  1.00  0.00           C  
ATOM    966  HA  SER    70      87.130 111.096  64.809  1.00  0.00           H  
ATOM    967  CB  SER    70      88.303 112.885  64.368  1.00  0.00           C  
ATOM    968  HB2 SER    70      88.579 113.144  65.390  1.00  0.00           H  
ATOM    969  HB3 SER    70      89.167 113.133  63.753  1.00  0.00           H  
ATOM    970  OG  SER    70      87.271 113.644  63.776  1.00  0.00           O  
ATOM    971  HG  SER    70      87.345 114.556  64.068  1.00  0.00           H  
ATOM    972  C   SER    70      87.940 110.928  62.855  1.00  0.00           C  
ATOM    973  O   SER    70      88.936 110.601  62.232  1.00  0.00           O  
ATOM    974  N   THR    71      86.753 110.936  62.319  1.00  0.00           N  
ATOM    975  H   THR    71      86.029 111.252  62.948  1.00  0.00           H  
ATOM    976  CA  THR    71      86.297 110.750  60.942  1.00  0.00           C  
ATOM    977  HA  THR    71      87.014 111.356  60.389  1.00  0.00           H  
ATOM    978  CB  THR    71      86.318 109.244  60.574  1.00  0.00           C  
ATOM    979  HB  THR    71      87.175 108.835  61.110  1.00  0.00           H  
ATOM    980  CG2 THR    71      85.203 108.327  60.960  1.00  0.00           C  
ATOM    981 HG21 THR    71      84.227 108.700  60.650  1.00  0.00           H  
ATOM    982 HG22 THR    71      85.230 107.359  60.458  1.00  0.00           H  
ATOM    983 HG23 THR    71      85.049 108.230  62.034  1.00  0.00           H  
ATOM    984  OG1 THR    71      86.451 109.110  59.171  1.00  0.00           O  
ATOM    985  HG1 THR    71      87.385 109.224  58.983  1.00  0.00           H  
ATOM    986  C   THR    71      84.841 111.304  60.674  1.00  0.00           C  
ATOM    987  O   THR    71      84.119 111.342  61.633  1.00  0.00           O  
ATOM    988  N   PRO    72      84.442 111.756  59.461  1.00  0.00           N  
ATOM    989  CD  PRO    72      85.273 111.952  58.305  1.00  0.00           C  
ATOM    990  HD2 PRO    72      85.380 111.131  57.597  1.00  0.00           H  
ATOM    991  HD3 PRO    72      86.299 112.249  58.522  1.00  0.00           H  
ATOM    992  CG  PRO    72      84.534 113.072  57.581  1.00  0.00           C  
ATOM    993  HG2 PRO    72      84.918 113.093  56.561  1.00  0.00           H  
ATOM    994  HG3 PRO    72      84.759 114.022  58.066  1.00  0.00           H  
ATOM    995  CB  PRO    72      83.065 112.763  57.756  1.00  0.00           C  
ATOM    996  HB2 PRO    72      82.642 112.054  57.044  1.00  0.00           H  
ATOM    997  HB3 PRO    72      82.587 113.739  57.675  1.00  0.00           H  
ATOM    998  CA  PRO    72      83.016 112.288  59.229  1.00  0.00           C  
ATOM    999  HA  PRO    72      82.913 113.227  59.772  1.00  0.00           H  
ATOM   1000  C   PRO    72      81.827 111.335  59.461  1.00  0.00           C  
ATOM   1001  O   PRO    72      81.864 110.118  59.190  1.00  0.00           O  
ATOM   1002  N   GLN    73      80.673 111.937  59.819  1.00  0.00           N  
ATOM   1003  H   GLN    73      80.685 112.933  59.988  1.00  0.00           H  
ATOM   1004  CA  GLN    73      79.437 111.230  60.255  1.00  0.00           C  
ATOM   1005  HA  GLN    73      79.800 110.490  60.968  1.00  0.00           H  
ATOM   1006  CB  GLN    73      78.550 112.231  61.001  1.00  0.00           C  
ATOM   1007  HB2 GLN    73      78.997 112.769  61.837  1.00  0.00           H  
ATOM   1008  HB3 GLN    73      78.374 113.059  60.315  1.00  0.00           H  
ATOM   1009  CG  GLN    73      77.137 111.812  61.413  1.00  0.00           C  
ATOM   1010  HG2 GLN    73      76.532 111.669  60.518  1.00  0.00           H  
ATOM   1011  HG3 GLN    73      77.249 110.909  62.013  1.00  0.00           H  
ATOM   1012  CD  GLN    73      76.487 112.930  62.217  1.00  0.00           C  
ATOM   1013  OE1 GLN    73      76.779 114.111  62.116  1.00  0.00           O  
ATOM   1014  NE2 GLN    73      75.622 112.455  63.016  1.00  0.00           N  
ATOM   1015 HE21 GLN    73      75.378 111.489  62.850  1.00  0.00           H  
ATOM   1016 HE22 GLN    73      75.010 113.100  63.494  1.00  0.00           H  
ATOM   1017  C   GLN    73      78.654 110.426  59.189  1.00  0.00           C  
ATOM   1018  O   GLN    73      78.270 111.012  58.188  1.00  0.00           O  
ATOM   1019  N   GLY    74      78.272 109.134  59.395  1.00  0.00           N  
ATOM   1020  H   GLY    74      78.762 108.592  60.092  1.00  0.00           H  
ATOM   1021  CA  GLY    74      77.351 108.275  58.604  1.00  0.00           C  
ATOM   1022  HA2 GLY    74      77.224 108.762  57.637  1.00  0.00           H  
ATOM   1023  HA3 GLY    74      77.836 107.300  58.562  1.00  0.00           H  
ATOM   1024  C   GLY    74      75.944 108.051  59.188  1.00  0.00           C  
ATOM   1025  O   GLY    74      75.458 108.785  60.075  1.00  0.00           O  
ATOM   1026  N   TYR    75      75.389 106.965  58.798  1.00  0.00           N  
ATOM   1027  H   TYR    75      75.964 106.299  58.302  1.00  0.00           H  
ATOM   1028  CA  TYR    75      73.969 106.708  59.137  1.00  0.00           C  
ATOM   1029  HA  TYR    75      73.480 107.651  58.891  1.00  0.00           H  
ATOM   1030  CB  TYR    75      73.246 105.728  58.184  1.00  0.00           C  
ATOM   1031  HB2 TYR    75      73.552 104.683  58.231  1.00  0.00           H  
ATOM   1032  HB3 TYR    75      72.170 105.754  58.353  1.00  0.00           H  
ATOM   1033  CG  TYR    75      73.337 106.087  56.707  1.00  0.00           C  
ATOM   1034  CD1 TYR    75      72.412 106.986  56.211  1.00  0.00           C  
ATOM   1035  HD1 TYR    75      71.739 107.494  56.886  1.00  0.00           H  
ATOM   1036  CE1 TYR    75      72.365 107.285  54.857  1.00  0.00           C  
ATOM   1037  HE1 TYR    75      71.956 108.223  54.512  1.00  0.00           H  
ATOM   1038  CZ  TYR    75      73.252 106.550  54.014  1.00  0.00           C  
ATOM   1039  OH  TYR    75      73.185 106.819  52.632  1.00  0.00           O  
ATOM   1040  HH  TYR    75      74.076 106.728  52.285  1.00  0.00           H  
ATOM   1041  CE2 TYR    75      74.109 105.549  54.484  1.00  0.00           C  
ATOM   1042  HE2 TYR    75      74.709 105.039  53.745  1.00  0.00           H  
ATOM   1043  CD2 TYR    75      74.206 105.323  55.838  1.00  0.00           C  
ATOM   1044  HD2 TYR    75      74.915 104.608  56.230  1.00  0.00           H  
ATOM   1045  C   TYR    75      73.734 106.401  60.627  1.00  0.00           C  
ATOM   1046  O   TYR    75      72.597 106.531  61.020  1.00  0.00           O  
ATOM   1047  N   GLY    76      74.789 106.133  61.434  1.00  0.00           N  
ATOM   1048  H   GLY    76      75.753 106.116  61.134  1.00  0.00           H  
ATOM   1049  CA  GLY    76      74.620 105.750  62.864  1.00  0.00           C  
ATOM   1050  HA2 GLY    76      75.514 105.943  63.456  1.00  0.00           H  
ATOM   1051  HA3 GLY    76      73.846 106.355  63.336  1.00  0.00           H  
ATOM   1052  C   GLY    76      74.158 104.264  63.002  1.00  0.00           C  
ATOM   1053  O   GLY    76      72.983 103.926  62.809  1.00  0.00           O  
ATOM   1054  N   SER    77      75.078 103.379  63.348  1.00  0.00           N  
ATOM   1055  H   SER    77      75.998 103.733  63.566  1.00  0.00           H  
ATOM   1056  CA  SER    77      74.725 102.011  63.845  1.00  0.00           C  
ATOM   1057  HA  SER    77      74.249 101.505  63.005  1.00  0.00           H  
ATOM   1058  CB  SER    77      76.043 101.356  64.165  1.00  0.00           C  
ATOM   1059  HB2 SER    77      76.689 101.346  63.287  1.00  0.00           H  
ATOM   1060  HB3 SER    77      76.479 101.949  64.968  1.00  0.00           H  
ATOM   1061  OG  SER    77      76.039 100.015  64.583  1.00  0.00           O  
ATOM   1062  HG  SER    77      75.783 100.055  65.508  1.00  0.00           H  
ATOM   1063  C   SER    77      73.850 102.006  65.111  1.00  0.00           C  
ATOM   1064  O   SER    77      74.064 102.905  65.933  1.00  0.00           O  
ATOM   1065  N   THR    78      72.969 101.081  65.398  1.00  0.00           N  
ATOM   1066  H   THR    78      72.448 101.266  66.243  1.00  0.00           H  
ATOM   1067  CA  THR    78      72.581  99.912  64.538  1.00  0.00           C  
ATOM   1068  HA  THR    78      73.383  99.575  63.881  1.00  0.00           H  
ATOM   1069  CB  THR    78      72.119  98.732  65.403  1.00  0.00           C  
ATOM   1070  HB  THR    78      71.184  98.807  65.959  1.00  0.00           H  
ATOM   1071  CG2 THR    78      72.033  97.536  64.591  1.00  0.00           C  
ATOM   1072 HG21 THR    78      73.031  97.270  64.243  1.00  0.00           H  
ATOM   1073 HG22 THR    78      71.585  96.692  65.117  1.00  0.00           H  
ATOM   1074 HG23 THR    78      71.391  97.592  63.712  1.00  0.00           H  
ATOM   1075  OG1 THR    78      73.111  98.425  66.331  1.00  0.00           O  
ATOM   1076  HG1 THR    78      73.105  99.241  66.837  1.00  0.00           H  
ATOM   1077  C   THR    78      71.422 100.442  63.668  1.00  0.00           C  
ATOM   1078  O   THR    78      70.442 100.944  64.157  1.00  0.00           O  
ATOM   1079  N   GLY    79      71.448 100.125  62.405  1.00  0.00           N  
ATOM   1080  H   GLY    79      72.293  99.702  62.050  1.00  0.00           H  
ATOM   1081  CA  GLY    79      70.357 100.376  61.509  1.00  0.00           C  
ATOM   1082  HA2 GLY    79      69.996 101.393  61.662  1.00  0.00           H  
ATOM   1083  HA3 GLY    79      70.809 100.287  60.521  1.00  0.00           H  
ATOM   1084  C   GLY    79      69.263  99.330  61.784  1.00  0.00           C  
ATOM   1085  O   GLY    79      69.167  98.603  62.812  1.00  0.00           O  
ATOM   1086  N   GLY    80      68.374  99.052  60.834  1.00  0.00           N  
ATOM   1087  H   GLY    80      67.781  98.271  61.075  1.00  0.00           H  
ATOM   1088  CA  GLY    80      68.326  99.626  59.486  1.00  0.00           C  
ATOM   1089  HA2 GLY    80      69.323  99.883  59.128  1.00  0.00           H  
ATOM   1090  HA3 GLY    80      67.870  98.957  58.757  1.00  0.00           H  
ATOM   1091  C   GLY    80      67.597 101.019  59.508  1.00  0.00           C  
ATOM   1092  O   GLY    80      67.280 101.484  60.597  1.00  0.00           O  
ATOM   1093  N   TYR    81      67.281 101.582  58.319  1.00  0.00           N  
ATOM   1094  H   TYR    81      67.574 101.119  57.470  1.00  0.00           H  
ATOM   1095  CA  TYR    81      66.695 102.831  58.159  1.00  0.00           C  
ATOM   1096  HA  TYR    81      66.388 103.223  59.129  1.00  0.00           H  
ATOM   1097  CB  TYR    81      67.769 103.916  57.715  1.00  0.00           C  
ATOM   1098  HB2 TYR    81      67.863 103.874  56.630  1.00  0.00           H  
ATOM   1099  HB3 TYR    81      67.300 104.886  57.882  1.00  0.00           H  
ATOM   1100  CG  TYR    81      69.084 103.697  58.428  1.00  0.00           C  
ATOM   1101  CD1 TYR    81      69.355 104.316  59.680  1.00  0.00           C  
ATOM   1102  HD1 TYR    81      68.609 104.913  60.182  1.00  0.00           H  
ATOM   1103  CE1 TYR    81      70.524 104.014  60.395  1.00  0.00           C  
ATOM   1104  HE1 TYR    81      70.619 104.556  61.325  1.00  0.00           H  
ATOM   1105  CZ  TYR    81      71.495 103.246  59.792  1.00  0.00           C  
ATOM   1106  OH  TYR    81      72.671 103.133  60.397  1.00  0.00           O  
ATOM   1107  HH  TYR    81      72.656 103.471  61.295  1.00  0.00           H  
ATOM   1108  CE2 TYR    81      71.309 102.684  58.483  1.00  0.00           C  
ATOM   1109  HE2 TYR    81      72.111 102.150  57.997  1.00  0.00           H  
ATOM   1110  CD2 TYR    81      70.078 102.921  57.798  1.00  0.00           C  
ATOM   1111  HD2 TYR    81      69.864 102.447  56.851  1.00  0.00           H  
ATOM   1112  C   TYR    81      65.441 102.798  57.377  1.00  0.00           C  
ATOM   1113  O   TYR    81      65.438 102.092  56.346  1.00  0.00           O  
ATOM   1114  N   GLY    82      64.301 103.441  57.701  1.00  0.00           N  
ATOM   1115  H   GLY    82      63.431 103.252  57.225  1.00  0.00           H  
ATOM   1116  CA  GLY    82      64.112 104.394  58.741  1.00  0.00           C  
ATOM   1117  HA2 GLY    82      63.918 103.775  59.617  1.00  0.00           H  
ATOM   1118  HA3 GLY    82      64.968 105.060  58.854  1.00  0.00           H  
ATOM   1119  C   GLY    82      62.976 105.366  58.416  1.00  0.00           C  
ATOM   1120  O   GLY    82      62.597 105.525  57.196  1.00  0.00           O  
ATOM   1121  N   SER    83      62.569 106.065  59.440  1.00  0.00           N  
ATOM   1122  H   SER    83      62.942 105.882  60.360  1.00  0.00           H  
ATOM   1123  CA  SER    83      61.782 107.385  59.371  1.00  0.00           C  
ATOM   1124  HA  SER    83      61.475 107.604  60.394  1.00  0.00           H  
ATOM   1125  CB  SER    83      62.601 108.653  58.950  1.00  0.00           C  
ATOM   1126  HB2 SER    83      63.113 108.485  58.003  1.00  0.00           H  
ATOM   1127  HB3 SER    83      61.912 109.440  58.642  1.00  0.00           H  
ATOM   1128  OG  SER    83      63.442 109.158  59.969  1.00  0.00           O  
ATOM   1129  HG  SER    83      63.826 110.003  59.723  1.00  0.00           H  
ATOM   1130  C   SER    83      60.487 107.208  58.571  1.00  0.00           C  
ATOM   1131  O   SER    83      60.448 107.784  57.439  1.00  0.00           O  
ATOM   1132  N   SER    84      59.515 106.424  58.923  1.00  0.00           N  
ATOM   1133  H   SER    84      58.708 106.348  58.321  1.00  0.00           H  
ATOM   1134  CA  SER    84      59.353 105.691  60.158  1.00  0.00           C  
ATOM   1135  HA  SER    84      60.294 105.558  60.692  1.00  0.00           H  
ATOM   1136  CB  SER    84      58.416 106.459  61.085  1.00  0.00           C  
ATOM   1137  HB2 SER    84      58.674 107.504  61.257  1.00  0.00           H  
ATOM   1138  HB3 SER    84      57.453 106.476  60.574  1.00  0.00           H  
ATOM   1139  OG  SER    84      58.352 105.916  62.383  1.00  0.00           O  
ATOM   1140  HG  SER    84      57.825 106.477  62.956  1.00  0.00           H  
ATOM   1141  C   SER    84      58.833 104.320  59.782  1.00  0.00           C  
ATOM   1142  O   SER    84      57.804 104.211  59.132  1.00  0.00           O  
ATOM   1143  N   GLN    85      59.469 103.221  60.196  1.00  0.00           N  
ATOM   1144  H   GLN    85      60.327 103.330  60.717  1.00  0.00           H  
ATOM   1145  CA  GLN    85      59.155 101.746  60.162  1.00  0.00           C  
ATOM   1146  HA  GLN    85      59.319 101.324  59.171  1.00  0.00           H  
ATOM   1147  CB  GLN    85      60.348 101.110  60.880  1.00  0.00           C  
ATOM   1148  HB2 GLN    85      61.245 101.461  60.369  1.00  0.00           H  
ATOM   1149  HB3 GLN    85      60.425 101.606  61.847  1.00  0.00           H  
ATOM   1150  CG  GLN    85      60.368  99.611  60.985  1.00  0.00           C  
ATOM   1151  HG2 GLN    85      61.320  99.531  61.510  1.00  0.00           H  
ATOM   1152  HG3 GLN    85      59.492  99.176  61.466  1.00  0.00           H  
ATOM   1153  CD  GLN    85      60.412  98.907  59.676  1.00  0.00           C  
ATOM   1154  OE1 GLN    85      59.506  98.864  58.868  1.00  0.00           O  
ATOM   1155  NE2 GLN    85      61.475  98.312  59.250  1.00  0.00           N  
ATOM   1156 HE21 GLN    85      61.361  97.754  58.417  1.00  0.00           H  
ATOM   1157 HE22 GLN    85      62.346  98.386  59.758  1.00  0.00           H  
ATOM   1158  C   GLN    85      57.725 101.404  60.642  1.00  0.00           C  
ATOM   1159  O   GLN    85      56.911 100.868  59.914  1.00  0.00           O  
ATOM   1160  N   SER    86      57.385 102.004  61.775  1.00  0.00           N  
ATOM   1161  H   SER    86      58.095 102.507  62.288  1.00  0.00           H  
ATOM   1162  CA  SER    86      56.032 102.017  62.370  1.00  0.00           C  
ATOM   1163  HA  SER    86      56.199 102.355  63.393  1.00  0.00           H  
ATOM   1164  CB  SER    86      55.200 102.931  61.502  1.00  0.00           C  
ATOM   1165  HB2 SER    86      55.220 102.552  60.481  1.00  0.00           H  
ATOM   1166  HB3 SER    86      54.165 102.937  61.846  1.00  0.00           H  
ATOM   1167  OG  SER    86      55.669 104.229  61.527  1.00  0.00           O  
ATOM   1168  HG  SER    86      56.573 104.181  61.208  1.00  0.00           H  
ATOM   1169  C   SER    86      55.318 100.667  62.668  1.00  0.00           C  
ATOM   1170  O   SER    86      54.115 100.535  62.717  1.00  0.00           O  
ATOM   1171  N   SER    87      56.065  99.571  62.684  1.00  0.00           N  
ATOM   1172  H   SER    87      57.054  99.774  62.669  1.00  0.00           H  
ATOM   1173  CA  SER    87      55.589  98.185  62.693  1.00  0.00           C  
ATOM   1174  HA  SER    87      55.362  98.049  61.635  1.00  0.00           H  
ATOM   1175  CB  SER    87      56.803  97.340  63.039  1.00  0.00           C  
ATOM   1176  HB2 SER    87      57.222  97.692  63.981  1.00  0.00           H  
ATOM   1177  HB3 SER    87      56.554  96.280  62.988  1.00  0.00           H  
ATOM   1178  OG  SER    87      57.760  97.467  61.966  1.00  0.00           O  
ATOM   1179  HG  SER    87      58.530  96.945  62.202  1.00  0.00           H  
ATOM   1180  C   SER    87      54.428  97.880  63.638  1.00  0.00           C  
ATOM   1181  O   SER    87      54.394  98.384  64.754  1.00  0.00           O  
ATOM   1182  N   GLN    88      53.464  97.040  63.096  1.00  0.00           N  
ATOM   1183  H   GLN    88      53.543  96.949  62.093  1.00  0.00           H  
ATOM   1184  CA  GLN    88      52.283  96.541  63.795  1.00  0.00           C  
ATOM   1185  HA  GLN    88      52.472  96.726  64.852  1.00  0.00           H  
ATOM   1186  CB  GLN    88      51.088  97.375  63.456  1.00  0.00           C  
ATOM   1187  HB2 GLN    88      50.983  97.150  62.395  1.00  0.00           H  
ATOM   1188  HB3 GLN    88      50.159  97.086  63.948  1.00  0.00           H  
ATOM   1189  CG  GLN    88      51.289  98.858  63.697  1.00  0.00           C  
ATOM   1190  HG2 GLN    88      51.467  99.144  64.734  1.00  0.00           H  
ATOM   1191  HG3 GLN    88      52.083  99.273  63.077  1.00  0.00           H  
ATOM   1192  CD  GLN    88      50.070  99.674  63.358  1.00  0.00           C  
ATOM   1193  OE1 GLN    88      49.265  99.265  62.590  1.00  0.00           O  
ATOM   1194  NE2 GLN    88      49.852 100.857  63.961  1.00  0.00           N  
ATOM   1195 HE21 GLN    88      50.376 101.218  64.746  1.00  0.00           H  
ATOM   1196 HE22 GLN    88      49.048 101.406  63.693  1.00  0.00           H  
ATOM   1197  C   GLN    88      52.116  95.045  63.485  1.00  0.00           C  
ATOM   1198  O   GLN    88      52.366  94.580  62.399  1.00  0.00           O  
ATOM   1199  N   SER    89      51.635  94.282  64.518  1.00  0.00           N  
ATOM   1200  H   SER    89      51.681  94.661  65.453  1.00  0.00           H  
ATOM   1201  CA  SER    89      51.245  92.839  64.353  1.00  0.00           C  
ATOM   1202  HA  SER    89      52.154  92.240  64.403  1.00  0.00           H  
ATOM   1203  CB  SER    89      50.522  92.426  65.674  1.00  0.00           C  
ATOM   1204  HB2 SER    89      51.219  92.697  66.468  1.00  0.00           H  
ATOM   1205  HB3 SER    89      49.615  93.031  65.674  1.00  0.00           H  
ATOM   1206  OG  SER    89      50.273  91.049  65.760  1.00  0.00           O  
ATOM   1207  HG  SER    89      49.884  90.979  66.635  1.00  0.00           H  
ATOM   1208  C   SER    89      50.442  92.509  63.047  1.00  0.00           C  
ATOM   1209  O   SER    89      49.529  93.273  62.660  1.00  0.00           O  
ATOM   1210  N   SER    90      50.850  91.354  62.445  1.00  0.00           N  
ATOM   1211  H   SER    90      51.341  90.726  63.066  1.00  0.00           H  
ATOM   1212  CA  SER    90      50.376  90.955  61.149  1.00  0.00           C  
ATOM   1213  HA  SER    90      50.765  91.638  60.393  1.00  0.00           H  
ATOM   1214  CB  SER    90      50.999  89.582  60.709  1.00  0.00           C  
ATOM   1215  HB2 SER    90      52.074  89.636  60.881  1.00  0.00           H  
ATOM   1216  HB3 SER    90      50.524  88.713  61.166  1.00  0.00           H  
ATOM   1217  OG  SER    90      50.752  89.513  59.326  1.00  0.00           O  
ATOM   1218  HG  SER    90      51.206  88.747  58.968  1.00  0.00           H  
ATOM   1219  C   SER    90      48.873  90.821  61.054  1.00  0.00           C  
ATOM   1220  O   SER    90      48.313  90.359  62.004  1.00  0.00           O  
ATOM   1221  N   TYR    91      48.215  91.090  59.910  1.00  0.00           N  
ATOM   1222  H   TYR    91      48.827  91.403  59.170  1.00  0.00           H  
ATOM   1223  CA  TYR    91      46.830  90.910  59.617  1.00  0.00           C  
ATOM   1224  HA  TYR    91      46.520  90.212  60.394  1.00  0.00           H  
ATOM   1225  CB  TYR    91      46.242  92.240  59.893  1.00  0.00           C  
ATOM   1226  HB2 TYR    91      46.507  92.553  60.903  1.00  0.00           H  
ATOM   1227  HB3 TYR    91      46.521  93.017  59.181  1.00  0.00           H  
ATOM   1228  CG  TYR    91      44.763  91.956  59.867  1.00  0.00           C  
ATOM   1229  CD1 TYR    91      44.010  92.205  58.701  1.00  0.00           C  
ATOM   1230  HD1 TYR    91      44.442  92.680  57.833  1.00  0.00           H  
ATOM   1231  CE1 TYR    91      42.654  91.764  58.670  1.00  0.00           C  
ATOM   1232  HE1 TYR    91      42.055  91.896  57.782  1.00  0.00           H  
ATOM   1233  CZ  TYR    91      42.060  91.123  59.773  1.00  0.00           C  
ATOM   1234  OH  TYR    91      40.880  90.445  59.719  1.00  0.00           O  
ATOM   1235  HH  TYR    91      40.369  90.682  58.941  1.00  0.00           H  
ATOM   1236  CE2 TYR    91      42.823  90.907  60.967  1.00  0.00           C  
ATOM   1237  HE2 TYR    91      42.370  90.410  61.811  1.00  0.00           H  
ATOM   1238  CD2 TYR    91      44.210  91.335  61.034  1.00  0.00           C  
ATOM   1239  HD2 TYR    91      44.746  91.075  61.934  1.00  0.00           H  
ATOM   1240  C   TYR    91      46.555  90.412  58.185  1.00  0.00           C  
ATOM   1241  O   TYR    91      47.198  90.819  57.217  1.00  0.00           O  
ATOM   1242  N   GLY    92      45.669  89.430  57.938  1.00  0.00           N  
ATOM   1243  H   GLY    92      45.408  89.375  56.964  1.00  0.00           H  
ATOM   1244  CA  GLY    92      45.191  88.457  58.896  1.00  0.00           C  
ATOM   1245  HA2 GLY    92      44.910  88.918  59.843  1.00  0.00           H  
ATOM   1246  HA3 GLY    92      44.238  88.144  58.470  1.00  0.00           H  
ATOM   1247  C   GLY    92      46.016  87.140  59.092  1.00  0.00           C  
ATOM   1248  O   GLY    92      47.250  87.131  58.858  1.00  0.00           O  
ATOM   1249  N   GLN    93      45.372  86.077  59.545  1.00  0.00           N  
ATOM   1250  H   GLN    93      44.373  86.159  59.423  1.00  0.00           H  
ATOM   1251  CA  GLN    93      45.995  84.686  59.690  1.00  0.00           C  
ATOM   1252  HA  GLN    93      46.895  84.849  60.284  1.00  0.00           H  
ATOM   1253  CB  GLN    93      45.195  83.655  60.403  1.00  0.00           C  
ATOM   1254  HB2 GLN    93      44.792  82.993  59.638  1.00  0.00           H  
ATOM   1255  HB3 GLN    93      45.821  83.003  61.012  1.00  0.00           H  
ATOM   1256  CG  GLN    93      44.069  84.059  61.391  1.00  0.00           C  
ATOM   1257  HG2 GLN    93      44.387  84.946  61.939  1.00  0.00           H  
ATOM   1258  HG3 GLN    93      43.233  84.294  60.732  1.00  0.00           H  
ATOM   1259  CD  GLN    93      43.697  83.031  62.422  1.00  0.00           C  
ATOM   1260  OE1 GLN    93      43.779  83.298  63.628  1.00  0.00           O  
ATOM   1261  NE2 GLN    93      43.294  81.863  61.986  1.00  0.00           N  
ATOM   1262 HE21 GLN    93      42.899  81.161  62.596  1.00  0.00           H  
ATOM   1263 HE22 GLN    93      43.120  81.755  60.997  1.00  0.00           H  
ATOM   1264  C   GLN    93      46.521  84.188  58.345  1.00  0.00           C  
ATOM   1265  O   GLN    93      45.871  84.356  57.356  1.00  0.00           O  
ATOM   1266  N   GLN    94      47.675  83.608  58.396  1.00  0.00           N  
ATOM   1267  H   GLN    94      48.110  83.558  59.306  1.00  0.00           H  
ATOM   1268  CA  GLN    94      48.306  82.777  57.363  1.00  0.00           C  
ATOM   1269  HA  GLN    94      47.578  82.699  56.555  1.00  0.00           H  
ATOM   1270  CB  GLN    94      49.657  83.552  56.959  1.00  0.00           C  
ATOM   1271  HB2 GLN    94      50.340  83.749  57.785  1.00  0.00           H  
ATOM   1272  HB3 GLN    94      50.058  82.982  56.120  1.00  0.00           H  
ATOM   1273  CG  GLN    94      49.302  84.879  56.298  1.00  0.00           C  
ATOM   1274  HG2 GLN    94      48.415  84.885  55.664  1.00  0.00           H  
ATOM   1275  HG3 GLN    94      49.173  85.560  57.139  1.00  0.00           H  
ATOM   1276  CD  GLN    94      50.489  85.291  55.419  1.00  0.00           C  
ATOM   1277  OE1 GLN    94      51.174  86.231  55.694  1.00  0.00           O  
ATOM   1278  NE2 GLN    94      50.767  84.626  54.329  1.00  0.00           N  
ATOM   1279 HE21 GLN    94      50.133  83.909  54.004  1.00  0.00           H  
ATOM   1280 HE22 GLN    94      51.506  85.038  53.778  1.00  0.00           H  
ATOM   1281  C   GLN    94      48.511  81.306  57.798  1.00  0.00           C  
ATOM   1282  O   GLN    94      49.595  80.754  57.779  1.00  0.00           O  
ATOM   1283  N   SER    95      47.481  80.643  58.280  1.00  0.00           N  
ATOM   1284  H   SER    95      46.525  80.967  58.275  1.00  0.00           H  
ATOM   1285  CA  SER    95      47.519  79.237  58.777  1.00  0.00           C  
ATOM   1286  HA  SER    95      48.035  79.251  59.737  1.00  0.00           H  
ATOM   1287  CB  SER    95      46.028  78.907  59.161  1.00  0.00           C  
ATOM   1288  HB2 SER    95      45.360  78.889  58.300  1.00  0.00           H  
ATOM   1289  HB3 SER    95      45.905  77.958  59.683  1.00  0.00           H  
ATOM   1290  OG  SER    95      45.639  79.865  60.137  1.00  0.00           O  
ATOM   1291  HG  SER    95      44.691  79.772  60.261  1.00  0.00           H  
ATOM   1292  C   SER    95      48.078  78.298  57.740  1.00  0.00           C  
ATOM   1293  O   SER    95      47.885  78.518  56.500  1.00  0.00           O  
ATOM   1294  N   SER    96      48.910  77.342  58.198  1.00  0.00           N  
ATOM   1295  H   SER    96      48.784  77.197  59.190  1.00  0.00           H  
ATOM   1296  CA  SER    96      49.899  76.590  57.424  1.00  0.00           C  
ATOM   1297  HA  SER    96      50.605  77.382  57.177  1.00  0.00           H  
ATOM   1298  CB  SER    96      50.503  75.621  58.444  1.00  0.00           C  
ATOM   1299  HB2 SER    96      49.765  74.889  58.773  1.00  0.00           H  
ATOM   1300  HB3 SER    96      51.157  75.002  57.829  1.00  0.00           H  
ATOM   1301  OG  SER    96      51.119  76.254  59.564  1.00  0.00           O  
ATOM   1302  HG  SER    96      51.281  75.526  60.168  1.00  0.00           H  
ATOM   1303  C   SER    96      49.365  75.887  56.193  1.00  0.00           C  
ATOM   1304  O   SER    96      48.314  75.244  56.340  1.00  0.00           O  
ATOM   1305  N   TYR    97      50.006  75.908  55.001  1.00  0.00           N  
ATOM   1306  H   TYR    97      49.474  75.579  54.208  1.00  0.00           H  
ATOM   1307  CA  TYR    97      51.312  76.602  54.652  1.00  0.00           C  
ATOM   1308  HA  TYR    97      51.639  76.102  53.741  1.00  0.00           H  
ATOM   1309  CB  TYR    97      51.033  78.103  54.427  1.00  0.00           C  
ATOM   1310  HB2 TYR    97      50.579  78.186  53.439  1.00  0.00           H  
ATOM   1311  HB3 TYR    97      50.367  78.500  55.193  1.00  0.00           H  
ATOM   1312  CG  TYR    97      52.338  78.967  54.328  1.00  0.00           C  
ATOM   1313  CD1 TYR    97      52.221  80.318  54.642  1.00  0.00           C  
ATOM   1314  HD1 TYR    97      51.342  80.738  55.110  1.00  0.00           H  
ATOM   1315  CE1 TYR    97      53.336  81.156  54.333  1.00  0.00           C  
ATOM   1316  HE1 TYR    97      53.224  82.152  54.736  1.00  0.00           H  
ATOM   1317  CZ  TYR    97      54.520  80.746  53.721  1.00  0.00           C  
ATOM   1318  OH  TYR    97      55.582  81.609  53.447  1.00  0.00           O  
ATOM   1319  HH  TYR    97      55.356  82.530  53.597  1.00  0.00           H  
ATOM   1320  CE2 TYR    97      54.634  79.390  53.456  1.00  0.00           C  
ATOM   1321  HE2 TYR    97      55.566  79.076  53.010  1.00  0.00           H  
ATOM   1322  CD2 TYR    97      53.567  78.516  53.730  1.00  0.00           C  
ATOM   1323  HD2 TYR    97      53.667  77.466  53.499  1.00  0.00           H  
ATOM   1324  C   TYR    97      52.457  76.264  55.649  1.00  0.00           C  
ATOM   1325  O   TYR    97      52.870  77.121  56.415  1.00  0.00           O  
ATOM   1326  N   PRO    98      52.865  75.025  55.706  1.00  0.00           N  
ATOM   1327  CD  PRO    98      53.902  74.659  56.671  1.00  0.00           C  
ATOM   1328  HD2 PRO    98      53.593  74.757  57.712  1.00  0.00           H  
ATOM   1329  HD3 PRO    98      54.802  75.224  56.427  1.00  0.00           H  
ATOM   1330  CG  PRO    98      54.346  73.189  56.253  1.00  0.00           C  
ATOM   1331  HG2 PRO    98      53.844  72.405  56.820  1.00  0.00           H  
ATOM   1332  HG3 PRO    98      55.394  72.887  56.250  1.00  0.00           H  
ATOM   1333  CB  PRO    98      53.862  73.100  54.791  1.00  0.00           C  
ATOM   1334  HB2 PRO    98      53.706  72.061  54.504  1.00  0.00           H  
ATOM   1335  HB3 PRO    98      54.570  73.586  54.120  1.00  0.00           H  
ATOM   1336  CA  PRO    98      52.594  73.895  54.787  1.00  0.00           C  
ATOM   1337  HA  PRO    98      52.401  74.313  53.799  1.00  0.00           H  
ATOM   1338  C   PRO    98      51.324  73.055  55.237  1.00  0.00           C  
ATOM   1339  O   PRO    98      51.127  72.879  56.418  1.00  0.00           O  
ATOM   1340  N   GLY    99      50.482  72.646  54.279  1.00  0.00           N  
ATOM   1341  H   GLY    99      50.697  72.829  53.310  1.00  0.00           H  
ATOM   1342  CA  GLY    99      49.232  71.933  54.398  1.00  0.00           C  
ATOM   1343  HA2 GLY    99      48.473  72.609  54.792  1.00  0.00           H  
ATOM   1344  HA3 GLY    99      48.877  71.600  53.423  1.00  0.00           H  
ATOM   1345  C   GLY    99      49.182  70.783  55.397  1.00  0.00           C  
ATOM   1346  O   GLY    99      49.967  69.838  55.370  1.00  0.00           O  
ATOM   1347  N   TYR   100      48.227  70.898  56.310  1.00  0.00           N  
ATOM   1348  H   TYR   100      47.682  71.747  56.347  1.00  0.00           H  
ATOM   1349  CA  TYR   100      48.115  69.968  57.448  1.00  0.00           C  
ATOM   1350  HA  TYR   100      48.992  69.324  57.384  1.00  0.00           H  
ATOM   1351  CB  TYR   100      48.227  70.865  58.757  1.00  0.00           C  
ATOM   1352  HB2 TYR   100      48.345  70.250  59.649  1.00  0.00           H  
ATOM   1353  HB3 TYR   100      49.182  71.375  58.631  1.00  0.00           H  
ATOM   1354  CG  TYR   100      47.110  71.923  59.038  1.00  0.00           C  
ATOM   1355  CD1 TYR   100      47.339  73.225  58.539  1.00  0.00           C  
ATOM   1356  HD1 TYR   100      48.282  73.410  58.045  1.00  0.00           H  
ATOM   1357  CE1 TYR   100      46.359  74.290  58.724  1.00  0.00           C  
ATOM   1358  HE1 TYR   100      46.461  75.343  58.504  1.00  0.00           H  
ATOM   1359  CZ  TYR   100      45.113  73.929  59.328  1.00  0.00           C  
ATOM   1360  OH  TYR   100      44.159  74.900  59.594  1.00  0.00           O  
ATOM   1361  HH  TYR   100      43.323  74.527  59.885  1.00  0.00           H  
ATOM   1362  CE2 TYR   100      44.842  72.615  59.687  1.00  0.00           C  
ATOM   1363  HE2 TYR   100      43.859  72.293  59.998  1.00  0.00           H  
ATOM   1364  CD2 TYR   100      45.802  71.588  59.429  1.00  0.00           C  
ATOM   1365  HD2 TYR   100      45.608  70.589  59.790  1.00  0.00           H  
ATOM   1366  C   TYR   100      46.918  69.038  57.520  1.00  0.00           C  
ATOM   1367  O   TYR   100      46.947  68.242  58.461  1.00  0.00           O  
ATOM   1368  N   GLY   101      45.851  69.151  56.723  1.00  0.00           N  
ATOM   1369  H   GLY   101      45.965  69.813  55.970  1.00  0.00           H  
ATOM   1370  CA  GLY   101      44.605  68.294  56.820  1.00  0.00           C  
ATOM   1371  HA2 GLY   101      44.350  68.277  57.879  1.00  0.00           H  
ATOM   1372  HA3 GLY   101      43.846  68.677  56.137  1.00  0.00           H  
ATOM   1373  C   GLY   101      44.822  66.823  56.432  1.00  0.00           C  
ATOM   1374  O   GLY   101      44.469  65.969  57.218  1.00  0.00           O  
ATOM   1375  N   GLN   102      45.453  66.551  55.236  1.00  0.00           N  
ATOM   1376  H   GLN   102      45.771  67.330  54.677  1.00  0.00           H  
ATOM   1377  CA  GLN   102      45.787  65.244  54.697  1.00  0.00           C  
ATOM   1378  HA  GLN   102      44.878  64.646  54.760  1.00  0.00           H  
ATOM   1379  CB  GLN   102      46.148  65.402  53.207  1.00  0.00           C  
ATOM   1380  HB2 GLN   102      46.006  64.425  52.744  1.00  0.00           H  
ATOM   1381  HB3 GLN   102      45.447  66.071  52.707  1.00  0.00           H  
ATOM   1382  CG  GLN   102      47.586  65.965  52.895  1.00  0.00           C  
ATOM   1383  HG2 GLN   102      48.306  65.277  53.338  1.00  0.00           H  
ATOM   1384  HG3 GLN   102      47.687  65.887  51.812  1.00  0.00           H  
ATOM   1385  CD  GLN   102      47.964  67.318  53.458  1.00  0.00           C  
ATOM   1386  OE1 GLN   102      47.114  68.179  53.603  1.00  0.00           O  
ATOM   1387  NE2 GLN   102      49.219  67.557  53.824  1.00  0.00           N  
ATOM   1388 HE21 GLN   102      50.035  67.037  53.535  1.00  0.00           H  
ATOM   1389 HE22 GLN   102      49.360  68.447  54.281  1.00  0.00           H  
ATOM   1390  C   GLN   102      46.828  64.369  55.483  1.00  0.00           C  
ATOM   1391  O   GLN   102      47.550  64.794  56.402  1.00  0.00           O  
ATOM   1392  N   GLN   103      46.764  63.020  55.236  1.00  0.00           N  
ATOM   1393  H   GLN   103      46.141  62.765  54.483  1.00  0.00           H  
ATOM   1394  CA  GLN   103      47.688  62.010  55.768  1.00  0.00           C  
ATOM   1395  HA  GLN   103      47.604  61.826  56.839  1.00  0.00           H  
ATOM   1396  CB  GLN   103      47.435  60.740  54.997  1.00  0.00           C  
ATOM   1397  HB2 GLN   103      46.701  60.186  55.583  1.00  0.00           H  
ATOM   1398  HB3 GLN   103      47.023  60.915  54.003  1.00  0.00           H  
ATOM   1399  CG  GLN   103      48.576  59.762  54.748  1.00  0.00           C  
ATOM   1400  HG2 GLN   103      48.126  59.019  54.089  1.00  0.00           H  
ATOM   1401  HG3 GLN   103      49.398  60.278  54.252  1.00  0.00           H  
ATOM   1402  CD  GLN   103      49.105  58.976  55.937  1.00  0.00           C  
ATOM   1403  OE1 GLN   103      48.663  59.149  57.045  1.00  0.00           O  
ATOM   1404  NE2 GLN   103      50.011  58.065  55.709  1.00  0.00           N  
ATOM   1405 HE21 GLN   103      50.362  57.620  56.545  1.00  0.00           H  
ATOM   1406 HE22 GLN   103      50.298  57.842  54.767  1.00  0.00           H  
ATOM   1407  C   GLN   103      49.107  62.566  55.552  1.00  0.00           C  
ATOM   1408  O   GLN   103      49.382  62.963  54.416  1.00  0.00           O  
ATOM   1409  N   PRO   104      49.955  62.674  56.534  1.00  0.00           N  
ATOM   1410  CD  PRO   104      49.577  62.655  57.960  1.00  0.00           C  
ATOM   1411  HD2 PRO   104      49.260  61.674  58.314  1.00  0.00           H  
ATOM   1412  HD3 PRO   104      48.771  63.381  58.066  1.00  0.00           H  
ATOM   1413  CG  PRO   104      50.819  63.175  58.753  1.00  0.00           C  
ATOM   1414  HG2 PRO   104      51.385  62.367  59.216  1.00  0.00           H  
ATOM   1415  HG3 PRO   104      50.592  63.798  59.619  1.00  0.00           H  
ATOM   1416  CB  PRO   104      51.687  63.843  57.664  1.00  0.00           C  
ATOM   1417  HB2 PRO   104      52.742  63.930  57.923  1.00  0.00           H  
ATOM   1418  HB3 PRO   104      51.408  64.895  57.599  1.00  0.00           H  
ATOM   1419  CA  PRO   104      51.298  63.204  56.326  1.00  0.00           C  
ATOM   1420  HA  PRO   104      51.359  64.015  55.601  1.00  0.00           H  
ATOM   1421  C   PRO   104      52.181  62.006  55.913  1.00  0.00           C  
ATOM   1422  O   PRO   104      51.927  60.842  56.333  1.00  0.00           O  
ATOM   1423  N   ALA   105      53.117  62.196  54.993  1.00  0.00           N  
ATOM   1424  H   ALA   105      53.119  63.111  54.566  1.00  0.00           H  
ATOM   1425  CA  ALA   105      54.036  61.200  54.434  1.00  0.00           C  
ATOM   1426  HA  ALA   105      53.432  60.392  54.022  1.00  0.00           H  
ATOM   1427  CB  ALA   105      54.857  61.843  53.325  1.00  0.00           C  
ATOM   1428  HB1 ALA   105      54.228  61.981  52.446  1.00  0.00           H  
ATOM   1429  HB2 ALA   105      55.403  62.753  53.573  1.00  0.00           H  
ATOM   1430  HB3 ALA   105      55.595  61.063  53.139  1.00  0.00           H  
ATOM   1431  C   ALA   105      54.966  60.689  55.508  1.00  0.00           C  
ATOM   1432  O   ALA   105      55.626  61.534  56.178  1.00  0.00           O  
ATOM   1433  N   PRO   106      55.073  59.359  55.715  1.00  0.00           N  
ATOM   1434  CD  PRO   106      54.414  58.304  55.001  1.00  0.00           C  
ATOM   1435  HD2 PRO   106      54.744  58.224  53.965  1.00  0.00           H  
ATOM   1436  HD3 PRO   106      53.347  58.514  55.074  1.00  0.00           H  
ATOM   1437  CG  PRO   106      54.781  57.046  55.816  1.00  0.00           C  
ATOM   1438  HG2 PRO   106      54.944  56.179  55.176  1.00  0.00           H  
ATOM   1439  HG3 PRO   106      54.055  56.821  56.598  1.00  0.00           H  
ATOM   1440  CB  PRO   106      56.062  57.295  56.554  1.00  0.00           C  
ATOM   1441  HB2 PRO   106      56.941  56.948  56.009  1.00  0.00           H  
ATOM   1442  HB3 PRO   106      56.076  57.060  57.618  1.00  0.00           H  
ATOM   1443  CA  PRO   106      56.163  58.796  56.564  1.00  0.00           C  
ATOM   1444  HA  PRO   106      55.925  59.208  57.545  1.00  0.00           H  
ATOM   1445  C   PRO   106      57.577  59.328  56.245  1.00  0.00           C  
ATOM   1446  O   PRO   106      57.856  59.823  55.143  1.00  0.00           O  
ATOM   1447  N   SER   107      58.349  59.343  57.344  1.00  0.00           N  
ATOM   1448  H   SER   107      57.858  59.098  58.192  1.00  0.00           H  
ATOM   1449  CA  SER   107      59.747  59.817  57.543  1.00  0.00           C  
ATOM   1450  HA  SER   107      59.793  60.899  57.413  1.00  0.00           H  
ATOM   1451  CB  SER   107      60.187  59.513  59.011  1.00  0.00           C  
ATOM   1452  HB2 SER   107      59.503  59.908  59.762  1.00  0.00           H  
ATOM   1453  HB3 SER   107      60.238  58.428  59.101  1.00  0.00           H  
ATOM   1454  OG  SER   107      61.547  60.093  59.305  1.00  0.00           O  
ATOM   1455  HG  SER   107      61.920  59.779  60.132  1.00  0.00           H  
ATOM   1456  C   SER   107      60.827  59.212  56.628  1.00  0.00           C  
ATOM   1457  O   SER   107      60.839  58.012  56.351  1.00  0.00           O  
ATOM   1458  N   SER   108      61.813  60.024  56.276  1.00  0.00           N  
ATOM   1459  H   SER   108      61.719  60.998  56.526  1.00  0.00           H  
ATOM   1460  CA  SER   108      62.997  59.610  55.406  1.00  0.00           C  
ATOM   1461  HA  SER   108      62.906  58.525  55.351  1.00  0.00           H  
ATOM   1462  CB  SER   108      62.909  60.188  54.031  1.00  0.00           C  
ATOM   1463  HB2 SER   108      62.893  61.272  54.145  1.00  0.00           H  
ATOM   1464  HB3 SER   108      63.711  59.866  53.366  1.00  0.00           H  
ATOM   1465  OG  SER   108      61.714  59.690  53.517  1.00  0.00           O  
ATOM   1466  HG  SER   108      61.698  58.749  53.704  1.00  0.00           H  
ATOM   1467  C   SER   108      64.342  59.889  56.126  1.00  0.00           C  
ATOM   1468  O   SER   108      65.403  59.522  55.547  1.00  0.00           O  
ATOM   1469  N   THR   109      64.362  60.410  57.401  1.00  0.00           N  
ATOM   1470  H   THR   109      63.448  60.624  57.772  1.00  0.00           H  
ATOM   1471  CA  THR   109      65.459  60.753  58.309  1.00  0.00           C  
ATOM   1472  HA  THR   109      66.384  60.662  57.740  1.00  0.00           H  
ATOM   1473  CB  THR   109      65.455  62.236  58.655  1.00  0.00           C  
ATOM   1474  HB  THR   109      64.571  62.461  59.253  1.00  0.00           H  
ATOM   1475  CG2 THR   109      66.743  62.719  59.267  1.00  0.00           C  
ATOM   1476 HG21 THR   109      66.761  63.808  59.317  1.00  0.00           H  
ATOM   1477 HG22 THR   109      66.867  62.328  60.277  1.00  0.00           H  
ATOM   1478 HG23 THR   109      67.623  62.372  58.725  1.00  0.00           H  
ATOM   1479  OG1 THR   109      65.296  62.977  57.491  1.00  0.00           O  
ATOM   1480  HG1 THR   109      64.418  62.794  57.149  1.00  0.00           H  
ATOM   1481  C   THR   109      65.537  59.848  59.601  1.00  0.00           C  
ATOM   1482  O   THR   109      64.745  60.016  60.518  1.00  0.00           O  
ATOM   1483  N   SER   110      66.476  58.879  59.673  1.00  0.00           N  
ATOM   1484  H   SER   110      67.146  58.917  58.918  1.00  0.00           H  
ATOM   1485  CA  SER   110      66.714  57.923  60.776  1.00  0.00           C  
ATOM   1486  HA  SER   110      65.730  57.678  61.174  1.00  0.00           H  
ATOM   1487  CB  SER   110      67.235  56.596  60.175  1.00  0.00           C  
ATOM   1488  HB2 SER   110      66.538  56.287  59.396  1.00  0.00           H  
ATOM   1489  HB3 SER   110      68.190  56.814  59.696  1.00  0.00           H  
ATOM   1490  OG  SER   110      67.328  55.571  61.122  1.00  0.00           O  
ATOM   1491  HG  SER   110      66.426  55.405  61.405  1.00  0.00           H  
ATOM   1492  C   SER   110      67.565  58.542  61.839  1.00  0.00           C  
ATOM   1493  O   SER   110      68.147  59.585  61.702  1.00  0.00           O  
ATOM   1494  N   GLY   111      67.755  57.752  62.961  1.00  0.00           N  
ATOM   1495  H   GLY   111      67.233  56.889  63.016  1.00  0.00           H  
ATOM   1496  CA  GLY   111      68.592  58.063  64.045  1.00  0.00           C  
ATOM   1497  HA2 GLY   111      69.561  58.505  63.816  1.00  0.00           H  
ATOM   1498  HA3 GLY   111      68.063  58.873  64.547  1.00  0.00           H  
ATOM   1499  C   GLY   111      68.828  56.891  64.999  1.00  0.00           C  
ATOM   1500  O   GLY   111      68.225  55.777  64.816  1.00  0.00           O  
ATOM   1501  N   SER   112      69.639  57.057  66.046  1.00  0.00           N  
ATOM   1502  H   SER   112      69.959  56.190  66.453  1.00  0.00           H  
ATOM   1503  CA  SER   112      70.353  58.247  66.552  1.00  0.00           C  
ATOM   1504  HA  SER   112      70.917  57.827  67.385  1.00  0.00           H  
ATOM   1505  CB  SER   112      71.434  58.661  65.560  1.00  0.00           C  
ATOM   1506  HB2 SER   112      71.099  59.134  64.637  1.00  0.00           H  
ATOM   1507  HB3 SER   112      72.104  59.401  65.997  1.00  0.00           H  
ATOM   1508  OG  SER   112      72.093  57.514  65.013  1.00  0.00           O  
ATOM   1509  HG  SER   112      72.674  57.203  65.711  1.00  0.00           H  
ATOM   1510  C   SER   112      69.463  59.443  67.058  1.00  0.00           C  
ATOM   1511  O   SER   112      69.744  60.519  66.553  1.00  0.00           O  
ATOM   1512  N   TYR   113      68.586  59.349  67.997  1.00  0.00           N  
ATOM   1513  H   TYR   113      68.328  60.236  68.405  1.00  0.00           H  
ATOM   1514  CA  TYR   113      68.012  58.243  68.736  1.00  0.00           C  
ATOM   1515  HA  TYR   113      68.202  57.320  68.188  1.00  0.00           H  
ATOM   1516  CB  TYR   113      68.577  58.112  70.197  1.00  0.00           C  
ATOM   1517  HB2 TYR   113      68.158  58.905  70.817  1.00  0.00           H  
ATOM   1518  HB3 TYR   113      68.122  57.239  70.665  1.00  0.00           H  
ATOM   1519  CG  TYR   113      70.085  58.021  70.129  1.00  0.00           C  
ATOM   1520  CD1 TYR   113      70.532  56.709  69.883  1.00  0.00           C  
ATOM   1521  HD1 TYR   113      69.783  55.946  69.731  1.00  0.00           H  
ATOM   1522  CE1 TYR   113      71.905  56.464  69.847  1.00  0.00           C  
ATOM   1523  HE1 TYR   113      72.311  55.478  69.672  1.00  0.00           H  
ATOM   1524  CZ  TYR   113      72.826  57.540  70.021  1.00  0.00           C  
ATOM   1525  OH  TYR   113      74.214  57.357  69.882  1.00  0.00           O  
ATOM   1526  HH  TYR   113      74.673  58.189  69.748  1.00  0.00           H  
ATOM   1527  CE2 TYR   113      72.333  58.845  70.161  1.00  0.00           C  
ATOM   1528  HE2 TYR   113      73.047  59.654  70.104  1.00  0.00           H  
ATOM   1529  CD2 TYR   113      70.967  59.050  70.233  1.00  0.00           C  
ATOM   1530  HD2 TYR   113      70.543  60.013  70.478  1.00  0.00           H  
ATOM   1531  C   TYR   113      66.504  58.416  68.876  1.00  0.00           C  
ATOM   1532  O   TYR   113      65.965  59.508  68.793  1.00  0.00           O  
ATOM   1533  N   GLY   114      65.772  57.303  68.892  1.00  0.00           N  
ATOM   1534  H   GLY   114      66.172  56.378  68.965  1.00  0.00           H  
ATOM   1535  CA  GLY   114      64.287  57.285  68.951  1.00  0.00           C  
ATOM   1536  HA2 GLY   114      64.033  56.225  68.928  1.00  0.00           H  
ATOM   1537  HA3 GLY   114      64.079  57.595  69.976  1.00  0.00           H  
ATOM   1538  C   GLY   114      63.556  58.174  67.970  1.00  0.00           C  
ATOM   1539  O   GLY   114      64.050  58.526  66.922  1.00  0.00           O  
ATOM   1540  N   SER   115      62.333  58.623  68.188  1.00  0.00           N  
ATOM   1541  H   SER   115      61.886  59.123  67.433  1.00  0.00           H  
ATOM   1542  CA  SER   115      61.519  58.308  69.404  1.00  0.00           C  
ATOM   1543  HA  SER   115      62.243  58.231  70.215  1.00  0.00           H  
ATOM   1544  CB  SER   115      60.621  59.492  69.814  1.00  0.00           C  
ATOM   1545  HB2 SER   115      60.122  59.175  70.730  1.00  0.00           H  
ATOM   1546  HB3 SER   115      61.243  60.362  70.022  1.00  0.00           H  
ATOM   1547  OG  SER   115      59.777  59.780  68.668  1.00  0.00           O  
ATOM   1548  HG  SER   115      59.106  60.420  68.915  1.00  0.00           H  
ATOM   1549  C   SER   115      60.712  57.067  69.386  1.00  0.00           C  
ATOM   1550  O   SER   115      60.241  56.589  70.439  1.00  0.00           O  
ATOM   1551  N   SER   116      60.430  56.590  68.146  1.00  0.00           N  
ATOM   1552  H   SER   116      60.645  57.108  67.306  1.00  0.00           H  
ATOM   1553  CA  SER   116      59.795  55.296  67.893  1.00  0.00           C  
ATOM   1554  HA  SER   116      58.770  55.470  68.219  1.00  0.00           H  
ATOM   1555  CB  SER   116      59.718  55.097  66.401  1.00  0.00           C  
ATOM   1556  HB2 SER   116      60.701  55.203  65.940  1.00  0.00           H  
ATOM   1557  HB3 SER   116      59.364  54.110  66.103  1.00  0.00           H  
ATOM   1558  OG  SER   116      58.928  56.148  65.819  1.00  0.00           O  
ATOM   1559  HG  SER   116      58.543  55.833  64.997  1.00  0.00           H  
ATOM   1560  C   SER   116      60.447  54.067  68.561  1.00  0.00           C  
ATOM   1561  O   SER   116      61.643  54.144  68.962  1.00  0.00           O  
ATOM   1562  N   SER   117      59.788  52.968  68.611  1.00  0.00           N  
ATOM   1563  H   SER   117      58.851  52.944  68.236  1.00  0.00           H  
ATOM   1564  CA  SER   117      60.387  51.682  69.068  1.00  0.00           C  
ATOM   1565  HA  SER   117      61.371  51.653  68.601  1.00  0.00           H  
ATOM   1566  CB  SER   117      60.320  51.528  70.603  1.00  0.00           C  
ATOM   1567  HB2 SER   117      60.669  50.528  70.858  1.00  0.00           H  
ATOM   1568  HB3 SER   117      60.946  52.209  71.179  1.00  0.00           H  
ATOM   1569  OG  SER   117      59.000  51.845  71.067  1.00  0.00           O  
ATOM   1570  HG  SER   117      58.350  51.175  70.842  1.00  0.00           H  
ATOM   1571  C   SER   117      59.525  50.533  68.470  1.00  0.00           C  
ATOM   1572  O   SER   117      58.349  50.660  68.170  1.00  0.00           O  
ATOM   1573  N   GLN   118      60.177  49.418  68.162  1.00  0.00           N  
ATOM   1574  H   GLN   118      61.155  49.439  68.414  1.00  0.00           H  
ATOM   1575  CA  GLN   118      59.565  48.177  67.631  1.00  0.00           C  
ATOM   1576  HA  GLN   118      60.366  47.455  67.792  1.00  0.00           H  
ATOM   1577  CB  GLN   118      58.460  47.699  68.610  1.00  0.00           C  
ATOM   1578  HB2 GLN   118      57.643  48.416  68.689  1.00  0.00           H  
ATOM   1579  HB3 GLN   118      58.035  46.787  68.190  1.00  0.00           H  
ATOM   1580  CG  GLN   118      59.078  47.473  69.975  1.00  0.00           C  
ATOM   1581  HG2 GLN   118      60.115  47.168  69.834  1.00  0.00           H  
ATOM   1582  HG3 GLN   118      59.164  48.328  70.645  1.00  0.00           H  
ATOM   1583  CD  GLN   118      58.398  46.331  70.763  1.00  0.00           C  
ATOM   1584  OE1 GLN   118      57.475  45.703  70.287  1.00  0.00           O  
ATOM   1585  NE2 GLN   118      58.773  46.067  71.999  1.00  0.00           N  
ATOM   1586 HE21 GLN   118      59.655  46.455  72.299  1.00  0.00           H  
ATOM   1587 HE22 GLN   118      58.338  45.345  72.556  1.00  0.00           H  
ATOM   1588  C   GLN   118      59.177  48.153  66.153  1.00  0.00           C  
ATOM   1589  O   GLN   118      58.931  49.195  65.540  1.00  0.00           O  
ATOM   1590  N   SER   119      59.356  47.028  65.482  1.00  0.00           N  
ATOM   1591  H   SER   119      59.123  47.142  64.506  1.00  0.00           H  
ATOM   1592  CA  SER   119      59.417  45.605  65.904  1.00  0.00           C  
ATOM   1593  HA  SER   119      59.932  45.464  66.854  1.00  0.00           H  
ATOM   1594  CB  SER   119      58.021  44.976  65.977  1.00  0.00           C  
ATOM   1595  HB2 SER   119      57.391  45.632  66.578  1.00  0.00           H  
ATOM   1596  HB3 SER   119      57.709  44.870  64.938  1.00  0.00           H  
ATOM   1597  OG  SER   119      58.253  43.738  66.697  1.00  0.00           O  
ATOM   1598  HG  SER   119      57.345  43.468  66.856  1.00  0.00           H  
ATOM   1599  C   SER   119      60.329  44.890  64.828  1.00  0.00           C  
ATOM   1600  O   SER   119      61.081  45.491  64.132  1.00  0.00           O  
ATOM   1601  N   SER   120      60.254  43.518  64.838  1.00  0.00           N  
ATOM   1602  H   SER   120      59.547  43.073  65.405  1.00  0.00           H  
ATOM   1603  CA  SER   120      60.819  42.569  63.919  1.00  0.00           C  
ATOM   1604  HA  SER   120      61.892  42.555  64.109  1.00  0.00           H  
ATOM   1605  CB  SER   120      60.306  41.150  64.257  1.00  0.00           C  
ATOM   1606  HB2 SER   120      59.223  41.210  64.146  1.00  0.00           H  
ATOM   1607  HB3 SER   120      60.807  40.446  63.593  1.00  0.00           H  
ATOM   1608  OG  SER   120      60.627  40.862  65.593  1.00  0.00           O  
ATOM   1609  HG  SER   120      61.583  40.942  65.638  1.00  0.00           H  
ATOM   1610  C   SER   120      60.585  42.947  62.475  1.00  0.00           C  
ATOM   1611  O   SER   120      59.433  43.287  62.112  1.00  0.00           O  
ATOM   1612  N   SER   121      61.640  43.121  61.618  1.00  0.00           N  
ATOM   1613  H   SER   121      61.379  43.487  60.713  1.00  0.00           H  
ATOM   1614  CA  SER   121      63.017  42.677  61.849  1.00  0.00           C  
ATOM   1615  HA  SER   121      63.067  41.780  62.466  1.00  0.00           H  
ATOM   1616  CB  SER   121      63.720  42.426  60.556  1.00  0.00           C  
ATOM   1617  HB2 SER   121      64.031  43.353  60.075  1.00  0.00           H  
ATOM   1618  HB3 SER   121      64.677  41.948  60.765  1.00  0.00           H  
ATOM   1619  OG  SER   121      62.900  41.716  59.564  1.00  0.00           O  
ATOM   1620  HG  SER   121      63.200  42.051  58.716  1.00  0.00           H  
ATOM   1621  C   SER   121      63.707  43.859  62.656  1.00  0.00           C  
ATOM   1622  O   SER   121      63.482  45.082  62.354  1.00  0.00           O  
ATOM   1623  N   TYR   122      64.424  43.586  63.748  1.00  0.00           N  
ATOM   1624  H   TYR   122      64.419  42.658  64.147  1.00  0.00           H  
ATOM   1625  CA  TYR   122      65.042  44.567  64.581  1.00  0.00           C  
ATOM   1626  HA  TYR   122      64.305  45.357  64.725  1.00  0.00           H  
ATOM   1627  CB  TYR   122      65.401  44.098  65.994  1.00  0.00           C  
ATOM   1628  HB2 TYR   122      65.721  43.056  65.984  1.00  0.00           H  
ATOM   1629  HB3 TYR   122      66.193  44.765  66.335  1.00  0.00           H  
ATOM   1630  CG  TYR   122      64.259  44.304  67.059  1.00  0.00           C  
ATOM   1631  CD1 TYR   122      63.438  43.257  67.438  1.00  0.00           C  
ATOM   1632  HD1 TYR   122      63.689  42.214  67.314  1.00  0.00           H  
ATOM   1633  CE1 TYR   122      62.436  43.494  68.414  1.00  0.00           C  
ATOM   1634  HE1 TYR   122      61.911  42.671  68.878  1.00  0.00           H  
ATOM   1635  CZ  TYR   122      62.206  44.773  68.923  1.00  0.00           C  
ATOM   1636  OH  TYR   122      61.303  45.005  69.864  1.00  0.00           O  
ATOM   1637  HH  TYR   122      61.357  44.337  70.551  1.00  0.00           H  
ATOM   1638  CE2 TYR   122      62.931  45.911  68.399  1.00  0.00           C  
ATOM   1639  HE2 TYR   122      62.779  46.906  68.791  1.00  0.00           H  
ATOM   1640  CD2 TYR   122      63.967  45.663  67.478  1.00  0.00           C  
ATOM   1641  HD2 TYR   122      64.571  46.511  67.191  1.00  0.00           H  
ATOM   1642  C   TYR   122      66.240  45.222  63.881  1.00  0.00           C  
ATOM   1643  O   TYR   122      67.173  44.478  63.445  1.00  0.00           O  
ATOM   1644  N   GLY   123      66.381  46.570  63.726  1.00  0.00           N  
ATOM   1645  H   GLY   123      67.198  46.906  63.237  1.00  0.00           H  
ATOM   1646  CA  GLY   123      65.478  47.571  64.176  1.00  0.00           C  
ATOM   1647  HA2 GLY   123      64.843  47.767  63.312  1.00  0.00           H  
ATOM   1648  HA3 GLY   123      64.894  47.204  65.020  1.00  0.00           H  
ATOM   1649  C   GLY   123      66.153  48.906  64.681  1.00  0.00           C  
ATOM   1650  O   GLY   123      67.340  48.980  64.811  1.00  0.00           O  
ATOM   1651  N   GLN   124      65.407  50.000  64.864  1.00  0.00           N  
ATOM   1652  H   GLN   124      64.405  49.917  64.765  1.00  0.00           H  
ATOM   1653  CA  GLN   124      66.027  51.328  65.197  1.00  0.00           C  
ATOM   1654  HA  GLN   124      67.035  51.159  65.575  1.00  0.00           H  
ATOM   1655  CB  GLN   124      66.160  52.265  63.980  1.00  0.00           C  
ATOM   1656  HB2 GLN   124      65.171  52.497  63.586  1.00  0.00           H  
ATOM   1657  HB3 GLN   124      66.510  53.218  64.379  1.00  0.00           H  
ATOM   1658  CG  GLN   124      67.196  51.868  62.849  1.00  0.00           C  
ATOM   1659  HG2 GLN   124      67.395  52.814  62.346  1.00  0.00           H  
ATOM   1660  HG3 GLN   124      68.162  51.531  63.224  1.00  0.00           H  
ATOM   1661  CD  GLN   124      66.596  50.909  61.806  1.00  0.00           C  
ATOM   1662  OE1 GLN   124      65.492  50.263  61.947  1.00  0.00           O  
ATOM   1663  NE2 GLN   124      67.275  50.781  60.732  1.00  0.00           N  
ATOM   1664 HE21 GLN   124      68.055  51.402  60.572  1.00  0.00           H  
ATOM   1665 HE22 GLN   124      66.878  50.242  59.976  1.00  0.00           H  
ATOM   1666  C   GLN   124      65.231  52.033  66.304  1.00  0.00           C  
ATOM   1667  O   GLN   124      64.472  52.965  66.042  1.00  0.00           O  
ATOM   1668  N   PRO   125      65.561  51.760  67.605  1.00  0.00           N  
ATOM   1669  CD  PRO   125      64.922  52.515  68.711  1.00  0.00           C  
ATOM   1670  HD2 PRO   125      63.838  52.425  68.771  1.00  0.00           H  
ATOM   1671  HD3 PRO   125      65.225  53.562  68.688  1.00  0.00           H  
ATOM   1672  CG  PRO   125      65.482  51.811  69.944  1.00  0.00           C  
ATOM   1673  HG2 PRO   125      64.943  50.949  70.337  1.00  0.00           H  
ATOM   1674  HG3 PRO   125      65.534  52.538  70.754  1.00  0.00           H  
ATOM   1675  CB  PRO   125      66.828  51.268  69.571  1.00  0.00           C  
ATOM   1676  HB2 PRO   125      67.114  50.382  70.138  1.00  0.00           H  
ATOM   1677  HB3 PRO   125      67.604  52.016  69.735  1.00  0.00           H  
ATOM   1678  CA  PRO   125      66.675  50.979  68.095  1.00  0.00           C  
ATOM   1679  HA  PRO   125      67.528  51.434  67.592  1.00  0.00           H  
ATOM   1680  C   PRO   125      66.582  49.474  67.822  1.00  0.00           C  
ATOM   1681  O   PRO   125      65.520  48.917  67.619  1.00  0.00           O  
ATOM   1682  N   GLN   126      67.763  48.855  67.908  1.00  0.00           N  
ATOM   1683  H   GLN   126      68.527  49.507  68.013  1.00  0.00           H  
ATOM   1684  CA  GLN   126      68.156  47.422  67.682  1.00  0.00           C  
ATOM   1685  HA  GLN   126      67.616  46.963  66.854  1.00  0.00           H  
ATOM   1686  CB  GLN   126      69.655  47.323  67.407  1.00  0.00           C  
ATOM   1687  HB2 GLN   126      69.971  47.710  66.438  1.00  0.00           H  
ATOM   1688  HB3 GLN   126      70.247  47.862  68.148  1.00  0.00           H  
ATOM   1689  CG  GLN   126      70.217  45.917  67.335  1.00  0.00           C  
ATOM   1690  HG2 GLN   126      71.293  45.829  67.489  1.00  0.00           H  
ATOM   1691  HG3 GLN   126      69.939  45.394  68.249  1.00  0.00           H  
ATOM   1692  CD  GLN   126      69.714  45.017  66.188  1.00  0.00           C  
ATOM   1693  OE1 GLN   126      69.181  45.408  65.126  1.00  0.00           O  
ATOM   1694  NE2 GLN   126      70.031  43.723  66.269  1.00  0.00           N  
ATOM   1695 HE21 GLN   126      70.438  43.377  67.126  1.00  0.00           H  
ATOM   1696 HE22 GLN   126      69.734  43.056  65.571  1.00  0.00           H  
ATOM   1697  C   GLN   126      67.725  46.674  68.980  1.00  0.00           C  
ATOM   1698  O   GLN   126      68.092  47.135  70.051  1.00  0.00           O  
ATOM   1699  N   SER   127      67.002  45.545  68.878  1.00  0.00           N  
ATOM   1700  H   SER   127      66.759  45.234  67.948  1.00  0.00           H  
ATOM   1701  CA  SER   127      66.732  44.585  69.974  1.00  0.00           C  
ATOM   1702  HA  SER   127      66.166  43.764  69.533  1.00  0.00           H  
ATOM   1703  CB  SER   127      68.037  43.876  70.363  1.00  0.00           C  
ATOM   1704  HB2 SER   127      68.641  44.641  70.852  1.00  0.00           H  
ATOM   1705  HB3 SER   127      67.710  43.182  71.137  1.00  0.00           H  
ATOM   1706  OG  SER   127      68.735  43.187  69.266  1.00  0.00           O  
ATOM   1707  HG  SER   127      68.122  42.517  68.957  1.00  0.00           H  
ATOM   1708  C   SER   127      65.802  44.977  71.206  1.00  0.00           C  
ATOM   1709  O   SER   127      65.280  44.044  71.800  1.00  0.00           O  
ATOM   1710  N   GLY   128      65.708  46.251  71.593  1.00  0.00           N  
ATOM   1711  H   GLY   128      66.300  46.936  71.144  1.00  0.00           H  
ATOM   1712  CA  GLY   128      64.769  46.730  72.675  1.00  0.00           C  
ATOM   1713  HA2 GLY   128      63.885  46.095  72.621  1.00  0.00           H  
ATOM   1714  HA3 GLY   128      65.282  46.565  73.622  1.00  0.00           H  
ATOM   1715  C   GLY   128      64.436  48.311  72.584  1.00  0.00           C  
ATOM   1716  O   GLY   128      65.156  49.025  71.900  1.00  0.00           O  
ATOM   1717  N   SER   129      63.450  48.883  73.242  1.00  0.00           N  
ATOM   1718  H   SER   129      63.056  49.735  72.871  1.00  0.00           H  
ATOM   1719  CA  SER   129      62.850  48.419  74.527  1.00  0.00           C  
ATOM   1720  HA  SER   129      62.337  49.294  74.926  1.00  0.00           H  
ATOM   1721  CB  SER   129      61.689  47.418  74.279  1.00  0.00           C  
ATOM   1722  HB2 SER   129      61.966  46.385  74.065  1.00  0.00           H  
ATOM   1723  HB3 SER   129      61.087  47.488  75.185  1.00  0.00           H  
ATOM   1724  OG  SER   129      60.883  47.867  73.180  1.00  0.00           O  
ATOM   1725  HG  SER   129      60.488  48.700  73.450  1.00  0.00           H  
ATOM   1726  C   SER   129      63.805  47.836  75.671  1.00  0.00           C  
ATOM   1727  O   SER   129      63.682  46.654  76.025  1.00  0.00           O  
ATOM   1728  N   TYR   130      64.667  48.749  76.103  1.00  0.00           N  
ATOM   1729  H   TYR   130      64.679  49.596  75.553  1.00  0.00           H  
ATOM   1730  CA  TYR   130      65.587  48.482  77.271  1.00  0.00           C  
ATOM   1731  HA  TYR   130      65.187  47.572  77.718  1.00  0.00           H  
ATOM   1732  CB  TYR   130      67.063  48.276  76.826  1.00  0.00           C  
ATOM   1733  HB2 TYR   130      67.344  49.223  76.366  1.00  0.00           H  
ATOM   1734  HB3 TYR   130      67.643  48.048  77.721  1.00  0.00           H  
ATOM   1735  CG  TYR   130      67.225  47.044  75.950  1.00  0.00           C  
ATOM   1736  CD1 TYR   130      68.039  47.104  74.802  1.00  0.00           C  
ATOM   1737  HD1 TYR   130      68.575  47.997  74.516  1.00  0.00           H  
ATOM   1738  CE1 TYR   130      68.318  45.947  74.005  1.00  0.00           C  
ATOM   1739  HE1 TYR   130      68.986  46.002  73.158  1.00  0.00           H  
ATOM   1740  CZ  TYR   130      67.588  44.777  74.276  1.00  0.00           C  
ATOM   1741  OH  TYR   130      67.768  43.745  73.412  1.00  0.00           O  
ATOM   1742  HH  TYR   130      67.198  43.000  73.616  1.00  0.00           H  
ATOM   1743  CE2 TYR   130      66.838  44.669  75.474  1.00  0.00           C  
ATOM   1744  HE2 TYR   130      66.417  43.710  75.736  1.00  0.00           H  
ATOM   1745  CD2 TYR   130      66.770  45.810  76.310  1.00  0.00           C  
ATOM   1746  HD2 TYR   130      66.204  45.723  77.226  1.00  0.00           H  
ATOM   1747  C   TYR   130      65.510  49.769  78.186  1.00  0.00           C  
ATOM   1748  O   TYR   130      65.795  50.880  77.707  1.00  0.00           O  
ATOM   1749  N   SER   131      65.126  49.677  79.439  1.00  0.00           N  
ATOM   1750  H   SER   131      65.098  50.571  79.908  1.00  0.00           H  
ATOM   1751  CA  SER   131      64.842  48.462  80.181  1.00  0.00           C  
ATOM   1752  HA  SER   131      64.699  48.751  81.223  1.00  0.00           H  
ATOM   1753  CB  SER   131      63.494  47.865  79.757  1.00  0.00           C  
ATOM   1754  HB2 SER   131      63.589  47.364  78.794  1.00  0.00           H  
ATOM   1755  HB3 SER   131      63.177  47.169  80.533  1.00  0.00           H  
ATOM   1756  OG  SER   131      62.540  48.899  79.737  1.00  0.00           O  
ATOM   1757  HG  SER   131      62.584  49.377  80.568  1.00  0.00           H  
ATOM   1758  C   SER   131      65.982  47.498  80.134  1.00  0.00           C  
ATOM   1759  O   SER   131      65.884  46.386  79.595  1.00  0.00           O  
ATOM   1760  N   GLN   132      67.041  47.784  80.878  1.00  0.00           N  
ATOM   1761  H   GLN   132      67.819  47.141  80.829  1.00  0.00           H  
ATOM   1762  CA  GLN   132      67.218  48.903  81.860  1.00  0.00           C  
ATOM   1763  HA  GLN   132      66.613  49.769  81.591  1.00  0.00           H  
ATOM   1764  CB  GLN   132      66.701  48.401  83.154  1.00  0.00           C  
ATOM   1765  HB2 GLN   132      65.674  48.034  83.166  1.00  0.00           H  
ATOM   1766  HB3 GLN   132      67.480  47.670  83.370  1.00  0.00           H  
ATOM   1767  CG  GLN   132      66.739  49.405  84.301  1.00  0.00           C  
ATOM   1768  HG2 GLN   132      66.547  48.846  85.217  1.00  0.00           H  
ATOM   1769  HG3 GLN   132      67.647  49.936  84.586  1.00  0.00           H  
ATOM   1770  CD  GLN   132      65.627  50.439  84.146  1.00  0.00           C  
ATOM   1771  OE1 GLN   132      64.877  50.455  83.170  1.00  0.00           O  
ATOM   1772  NE2 GLN   132      65.449  51.311  85.099  1.00  0.00           N  
ATOM   1773 HE21 GLN   132      65.957  51.230  85.968  1.00  0.00           H  
ATOM   1774 HE22 GLN   132      64.703  51.988  85.027  1.00  0.00           H  
ATOM   1775  C   GLN   132      68.653  49.453  81.881  1.00  0.00           C  
ATOM   1776  O   GLN   132      69.592  48.657  81.992  1.00  0.00           O  
ATOM   1777  N   GLN   133      68.842  50.805  81.813  1.00  0.00           N  
ATOM   1778  H   GLN   133      67.982  51.286  81.593  1.00  0.00           H  
ATOM   1779  CA  GLN   133      70.067  51.541  82.123  1.00  0.00           C  
ATOM   1780  HA  GLN   133      70.048  52.547  81.703  1.00  0.00           H  
ATOM   1781  CB  GLN   133      70.095  51.749  83.680  1.00  0.00           C  
ATOM   1782  HB2 GLN   133      69.706  50.812  84.079  1.00  0.00           H  
ATOM   1783  HB3 GLN   133      71.149  51.916  83.899  1.00  0.00           H  
ATOM   1784  CG  GLN   133      69.162  52.885  84.146  1.00  0.00           C  
ATOM   1785  HG2 GLN   133      69.750  53.766  83.891  1.00  0.00           H  
ATOM   1786  HG3 GLN   133      68.296  52.917  83.485  1.00  0.00           H  
ATOM   1787  CD  GLN   133      68.839  52.731  85.705  1.00  0.00           C  
ATOM   1788  OE1 GLN   133      69.067  51.731  86.368  1.00  0.00           O  
ATOM   1789  NE2 GLN   133      68.277  53.755  86.313  1.00  0.00           N  
ATOM   1790 HE21 GLN   133      68.057  54.614  85.830  1.00  0.00           H  
ATOM   1791 HE22 GLN   133      68.140  53.606  87.302  1.00  0.00           H  
ATOM   1792  C   GLN   133      71.355  50.956  81.454  1.00  0.00           C  
ATOM   1793  O   GLN   133      72.258  50.480  82.100  1.00  0.00           O  
ATOM   1794  N   PRO   134      71.617  51.120  80.131  1.00  0.00           N  
ATOM   1795  CD  PRO   134      72.813  50.698  79.543  1.00  0.00           C  
ATOM   1796  HD2 PRO   134      72.897  49.614  79.608  1.00  0.00           H  
ATOM   1797  HD3 PRO   134      73.598  51.223  80.088  1.00  0.00           H  
ATOM   1798  CG  PRO   134      72.937  51.155  78.041  1.00  0.00           C  
ATOM   1799  HG2 PRO   134      72.831  50.275  77.407  1.00  0.00           H  
ATOM   1800  HG3 PRO   134      73.919  51.536  77.760  1.00  0.00           H  
ATOM   1801  CB  PRO   134      71.651  52.053  77.919  1.00  0.00           C  
ATOM   1802  HB2 PRO   134      71.030  51.893  77.038  1.00  0.00           H  
ATOM   1803  HB3 PRO   134      72.145  53.023  77.969  1.00  0.00           H  
ATOM   1804  CA  PRO   134      70.825  51.911  79.242  1.00  0.00           C  
ATOM   1805  HA  PRO   134      70.586  52.846  79.750  1.00  0.00           H  
ATOM   1806  C   PRO   134      69.439  51.270  78.773  1.00  0.00           C  
ATOM   1807  O   PRO   134      69.335  50.005  78.839  1.00  0.00           O  
ATOM   1808  N   SER   135      68.516  52.023  78.226  1.00  0.00           N  
ATOM   1809  H   SER   135      67.597  51.615  78.128  1.00  0.00           H  
ATOM   1810  CA  SER   135      68.507  53.458  78.039  1.00  0.00           C  
ATOM   1811  HA  SER   135      69.207  53.818  77.285  1.00  0.00           H  
ATOM   1812  CB  SER   135      67.079  53.799  77.466  1.00  0.00           C  
ATOM   1813  HB2 SER   135      66.856  53.148  76.621  1.00  0.00           H  
ATOM   1814  HB3 SER   135      66.337  53.691  78.257  1.00  0.00           H  
ATOM   1815  OG  SER   135      67.062  55.146  76.895  1.00  0.00           O  
ATOM   1816  HG  SER   135      67.014  55.004  75.947  1.00  0.00           H  
ATOM   1817  C   SER   135      68.603  54.378  79.270  1.00  0.00           C  
ATOM   1818  O   SER   135      68.262  53.895  80.371  1.00  0.00           O  
ATOM   1819  N   TYR   136      69.155  55.646  79.154  1.00  0.00           N  
ATOM   1820  H   TYR   136      69.533  55.805  78.231  1.00  0.00           H  
ATOM   1821  CA  TYR   136      69.313  56.637  80.129  1.00  0.00           C  
ATOM   1822  HA  TYR   136      69.066  56.199  81.096  1.00  0.00           H  
ATOM   1823  CB  TYR   136      70.826  57.072  80.259  1.00  0.00           C  
ATOM   1824  HB2 TYR   136      71.127  57.653  79.387  1.00  0.00           H  
ATOM   1825  HB3 TYR   136      70.895  57.705  81.143  1.00  0.00           H  
ATOM   1826  CG  TYR   136      71.809  55.965  80.532  1.00  0.00           C  
ATOM   1827  CD1 TYR   136      71.746  55.220  81.771  1.00  0.00           C  
ATOM   1828  HD1 TYR   136      71.038  55.527  82.527  1.00  0.00           H  
ATOM   1829  CE1 TYR   136      72.741  54.282  82.139  1.00  0.00           C  
ATOM   1830  HE1 TYR   136      72.764  53.810  83.110  1.00  0.00           H  
ATOM   1831  CZ  TYR   136      73.688  53.944  81.176  1.00  0.00           C  
ATOM   1832  OH  TYR   136      74.670  53.088  81.567  1.00  0.00           O  
ATOM   1833  HH  TYR   136      75.213  52.778  80.839  1.00  0.00           H  
ATOM   1834  CE2 TYR   136      73.684  54.525  79.881  1.00  0.00           C  
ATOM   1835  HE2 TYR   136      74.406  54.279  79.116  1.00  0.00           H  
ATOM   1836  CD2 TYR   136      72.798  55.560  79.594  1.00  0.00           C  
ATOM   1837  HD2 TYR   136      72.789  55.884  78.564  1.00  0.00           H  
ATOM   1838  C   TYR   136      68.436  57.907  79.805  1.00  0.00           C  
ATOM   1839  O   TYR   136      69.042  59.018  79.681  1.00  0.00           O  
ATOM   1840  N   GLY   137      67.083  57.855  79.790  1.00  0.00           N  
ATOM   1841  H   GLY   137      66.588  58.668  79.453  1.00  0.00           H  
ATOM   1842  CA  GLY   137      66.255  56.714  80.002  1.00  0.00           C  
ATOM   1843  HA2 GLY   137      65.263  57.067  79.723  1.00  0.00           H  
ATOM   1844  HA3 GLY   137      66.518  55.880  79.351  1.00  0.00           H  
ATOM   1845  C   GLY   137      66.150  56.392  81.479  1.00  0.00           C  
ATOM   1846  O   GLY   137      67.024  56.801  82.296  1.00  0.00           O  
ATOM   1847  N   GLY   138      65.080  55.747  81.996  1.00  0.00           N  
ATOM   1848  H   GLY   138      64.359  55.409  81.376  1.00  0.00           H  
ATOM   1849  CA  GLY   138      64.942  55.476  83.482  1.00  0.00           C  
ATOM   1850  HA2 GLY   138      64.186  54.740  83.756  1.00  0.00           H  
ATOM   1851  HA3 GLY   138      65.872  54.990  83.776  1.00  0.00           H  
ATOM   1852  C   GLY   138      64.806  56.664  84.437  1.00  0.00           C  
ATOM   1853  O   GLY   138      64.702  57.797  84.064  1.00  0.00           O  
ATOM   1854  N   GLN   139      64.758  56.465  85.799  1.00  0.00           N  
ATOM   1855  H   GLN   139      64.863  57.257  86.418  1.00  0.00           H  
ATOM   1856  CA  GLN   139      64.486  55.200  86.504  1.00  0.00           C  
ATOM   1857  HA  GLN   139      64.863  54.449  85.809  1.00  0.00           H  
ATOM   1858  CB  GLN   139      65.358  55.050  87.839  1.00  0.00           C  
ATOM   1859  HB2 GLN   139      65.562  54.009  88.091  1.00  0.00           H  
ATOM   1860  HB3 GLN   139      66.372  55.413  87.668  1.00  0.00           H  
ATOM   1861  CG  GLN   139      64.674  55.682  89.084  1.00  0.00           C  
ATOM   1862  HG2 GLN   139      64.334  56.699  88.889  1.00  0.00           H  
ATOM   1863  HG3 GLN   139      63.819  55.107  89.439  1.00  0.00           H  
ATOM   1864  CD  GLN   139      65.635  55.910  90.203  1.00  0.00           C  
ATOM   1865  OE1 GLN   139      66.790  55.670  89.891  1.00  0.00           O  
ATOM   1866  NE2 GLN   139      65.446  56.551  91.364  1.00  0.00           N  
ATOM   1867 HE21 GLN   139      64.511  56.529  91.744  1.00  0.00           H  
ATOM   1868 HE22 GLN   139      66.318  56.674  91.859  1.00  0.00           H  
ATOM   1869  C   GLN   139      62.985  54.899  86.795  1.00  0.00           C  
ATOM   1870  O   GLN   139      62.633  53.742  87.024  1.00  0.00           O  
ATOM   1871  N   GLN   140      62.068  55.867  86.909  1.00  0.00           N  
ATOM   1872  H   GLN   140      62.343  56.796  86.623  1.00  0.00           H  
ATOM   1873  CA  GLN   140      60.618  55.633  87.046  1.00  0.00           C  
ATOM   1874  HA  GLN   140      60.205  56.630  87.196  1.00  0.00           H  
ATOM   1875  CB  GLN   140      60.202  54.818  85.860  1.00  0.00           C  
ATOM   1876  HB2 GLN   140      60.705  55.070  84.926  1.00  0.00           H  
ATOM   1877  HB3 GLN   140      60.263  53.752  86.080  1.00  0.00           H  
ATOM   1878  CG  GLN   140      58.729  54.984  85.543  1.00  0.00           C  
ATOM   1879  HG2 GLN   140      58.017  54.994  86.368  1.00  0.00           H  
ATOM   1880  HG3 GLN   140      58.522  55.970  85.129  1.00  0.00           H  
ATOM   1881  CD  GLN   140      58.104  54.045  84.412  1.00  0.00           C  
ATOM   1882  OE1 GLN   140      57.735  52.951  84.613  1.00  0.00           O  
ATOM   1883  NE2 GLN   140      58.021  54.505  83.158  1.00  0.00           N  
ATOM   1884 HE21 GLN   140      58.306  55.443  82.913  1.00  0.00           H  
ATOM   1885 HE22 GLN   140      57.448  53.904  82.582  1.00  0.00           H  
ATOM   1886  C   GLN   140      60.280  54.943  88.436  1.00  0.00           C  
ATOM   1887  O   GLN   140      59.339  54.131  88.608  1.00  0.00           O  
ATOM   1888  N   GLN   141      60.908  55.327  89.499  1.00  0.00           N  
ATOM   1889  H   GLN   141      61.671  55.986  89.445  1.00  0.00           H  
ATOM   1890  CA  GLN   141      60.700  54.876  90.858  1.00  0.00           C  
ATOM   1891  HA  GLN   141      59.679  54.532  91.024  1.00  0.00           H  
ATOM   1892  CB  GLN   141      61.688  53.757  91.227  1.00  0.00           C  
ATOM   1893  HB2 GLN   141      62.652  54.257  91.324  1.00  0.00           H  
ATOM   1894  HB3 GLN   141      61.436  53.286  92.177  1.00  0.00           H  
ATOM   1895  CG  GLN   141      61.925  52.701  90.169  1.00  0.00           C  
ATOM   1896  HG2 GLN   141      61.975  52.965  89.112  1.00  0.00           H  
ATOM   1897  HG3 GLN   141      62.904  52.277  90.393  1.00  0.00           H  
ATOM   1898  CD  GLN   141      61.019  51.513  90.324  1.00  0.00           C  
ATOM   1899  OE1 GLN   141      60.265  51.394  91.303  1.00  0.00           O  
ATOM   1900  NE2 GLN   141      60.946  50.608  89.364  1.00  0.00           N  
ATOM   1901 HE21 GLN   141      61.535  50.740  88.554  1.00  0.00           H  
ATOM   1902 HE22 GLN   141      60.357  49.792  89.455  1.00  0.00           H  
ATOM   1903  C   GLN   141      61.080  56.023  91.821  1.00  0.00           C  
ATOM   1904  O   GLN   141      62.121  56.615  91.785  1.00  0.00           O  
ATOM   1905  N   SER   142      60.254  56.422  92.779  1.00  0.00           N  
ATOM   1906  H   SER   142      60.655  57.276  93.141  1.00  0.00           H  
ATOM   1907  CA  SER   142      58.980  55.929  93.333  1.00  0.00           C  
ATOM   1908  HA  SER   142      58.829  56.480  94.261  1.00  0.00           H  
ATOM   1909  CB  SER   142      57.848  56.322  92.376  1.00  0.00           C  
ATOM   1910  HB2 SER   142      58.066  55.928  91.383  1.00  0.00           H  
ATOM   1911  HB3 SER   142      56.901  55.929  92.746  1.00  0.00           H  
ATOM   1912  OG  SER   142      57.776  57.760  92.340  1.00  0.00           O  
ATOM   1913  HG  SER   142      58.498  57.975  91.745  1.00  0.00           H  
ATOM   1914  C   SER   142      58.913  54.428  93.623  1.00  0.00           C  
ATOM   1915  O   SER   142      58.088  53.703  93.127  1.00  0.00           O  
ATOM   1916  N   TYR   143      59.970  53.880  94.219  1.00  0.00           N  
ATOM   1917  H   TYR   143      60.475  54.533  94.800  1.00  0.00           H  
ATOM   1918  CA  TYR   143      60.001  52.512  94.745  1.00  0.00           C  
ATOM   1919  HA  TYR   143      59.852  51.849  93.892  1.00  0.00           H  
ATOM   1920  CB  TYR   143      61.332  52.208  95.465  1.00  0.00           C  
ATOM   1921  HB2 TYR   143      61.385  52.566  96.493  1.00  0.00           H  
ATOM   1922  HB3 TYR   143      61.238  51.123  95.506  1.00  0.00           H  
ATOM   1923  CG  TYR   143      62.548  52.415  94.673  1.00  0.00           C  
ATOM   1924  CD1 TYR   143      63.108  51.372  93.856  1.00  0.00           C  
ATOM   1925  HD1 TYR   143      62.617  50.415  93.764  1.00  0.00           H  
ATOM   1926  CE1 TYR   143      64.294  51.578  93.154  1.00  0.00           C  
ATOM   1927  HE1 TYR   143      64.724  50.795  92.548  1.00  0.00           H  
ATOM   1928  CZ  TYR   143      65.003  52.779  93.280  1.00  0.00           C  
ATOM   1929  OH  TYR   143      66.080  52.910  92.485  1.00  0.00           O  
ATOM   1930  HH  TYR   143      66.211  52.044  92.093  1.00  0.00           H  
ATOM   1931  CE2 TYR   143      64.436  53.770  94.081  1.00  0.00           C  
ATOM   1932  HE2 TYR   143      64.949  54.710  94.221  1.00  0.00           H  
ATOM   1933  CD2 TYR   143      63.307  53.567  94.899  1.00  0.00           C  
ATOM   1934  HD2 TYR   143      62.922  54.350  95.536  1.00  0.00           H  
ATOM   1935  C   TYR   143      58.836  52.238  95.729  1.00  0.00           C  
ATOM   1936  O   TYR   143      58.359  53.179  96.505  1.00  0.00           O  
ATOM   1937  N   GLY   144      58.464  50.976  95.850  1.00  0.00           N  
ATOM   1938  H   GLY   144      58.943  50.282  95.293  1.00  0.00           H  
ATOM   1939  CA  GLY   144      57.468  50.303  96.729  1.00  0.00           C  
ATOM   1940  HA2 GLY   144      57.310  49.309  96.310  1.00  0.00           H  
ATOM   1941  HA3 GLY   144      57.946  50.317  97.708  1.00  0.00           H  
ATOM   1942  C   GLY   144      56.078  50.977  96.845  1.00  0.00           C  
ATOM   1943  O   GLY   144      55.719  51.889  96.115  1.00  0.00           O  
ATOM   1944  N   GLN   145      55.230  50.497  97.796  1.00  0.00           N  
ATOM   1945  H   GLN   145      55.563  49.737  98.373  1.00  0.00           H  
ATOM   1946  CA  GLN   145      53.909  51.134  98.095  1.00  0.00           C  
ATOM   1947  HA  GLN   145      53.224  50.894  97.281  1.00  0.00           H  
ATOM   1948  CB  GLN   145      53.478  50.555  99.493  1.00  0.00           C  
ATOM   1949  HB2 GLN   145      53.449  49.474  99.358  1.00  0.00           H  
ATOM   1950  HB3 GLN   145      54.214  50.633 100.294  1.00  0.00           H  
ATOM   1951  CG  GLN   145      52.066  50.965  99.970  1.00  0.00           C  
ATOM   1952  HG2 GLN   145      51.801  50.234 100.734  1.00  0.00           H  
ATOM   1953  HG3 GLN   145      52.101  52.002 100.304  1.00  0.00           H  
ATOM   1954  CD  GLN   145      50.925  50.837  98.930  1.00  0.00           C  
ATOM   1955  OE1 GLN   145      50.912  49.877  98.161  1.00  0.00           O  
ATOM   1956  NE2 GLN   145      49.999  51.771  98.859  1.00  0.00           N  
ATOM   1957 HE21 GLN   145      49.235  51.828  98.201  1.00  0.00           H  
ATOM   1958 HE22 GLN   145      49.967  52.386  99.660  1.00  0.00           H  
ATOM   1959  C   GLN   145      53.916  52.590  98.161  1.00  0.00           C  
ATOM   1960  O   GLN   145      54.759  53.222  98.804  1.00  0.00           O  
ATOM   1961  N   GLN   146      52.859  53.181  97.666  1.00  0.00           N  
ATOM   1962  H   GLN   146      52.254  52.562  97.145  1.00  0.00           H  
ATOM   1963  CA  GLN   146      52.541  54.603  97.725  1.00  0.00           C  
ATOM   1964  HA  GLN   146      53.328  55.120  97.176  1.00  0.00           H  
ATOM   1965  CB  GLN   146      51.233  54.889  96.988  1.00  0.00           C  
ATOM   1966  HB2 GLN   146      50.439  54.287  97.429  1.00  0.00           H  
ATOM   1967  HB3 GLN   146      50.950  55.939  97.061  1.00  0.00           H  
ATOM   1968  CG  GLN   146      51.275  54.486  95.433  1.00  0.00           C  
ATOM   1969  HG2 GLN   146      51.643  53.470  95.287  1.00  0.00           H  
ATOM   1970  HG3 GLN   146      50.228  54.452  95.133  1.00  0.00           H  
ATOM   1971  CD  GLN   146      52.008  55.465  94.540  1.00  0.00           C  
ATOM   1972  OE1 GLN   146      52.342  56.620  94.952  1.00  0.00           O  
ATOM   1973  NE2 GLN   146      52.438  55.028  93.360  1.00  0.00           N  
ATOM   1974 HE21 GLN   146      52.281  54.084  93.039  1.00  0.00           H  
ATOM   1975 HE22 GLN   146      52.930  55.641  92.725  1.00  0.00           H  
ATOM   1976  C   GLN   146      52.591  55.275  99.114  1.00  0.00           C  
ATOM   1977  O   GLN   146      51.938  54.842 100.050  1.00  0.00           O  
ATOM   1978  N   GLN   147      53.258  56.437  99.119  1.00  0.00           N  
ATOM   1979  H   GLN   147      53.715  56.772  98.282  1.00  0.00           H  
ATOM   1980  CA  GLN   147      53.461  57.217 100.316  1.00  0.00           C  
ATOM   1981  HA  GLN   147      53.791  56.582 101.138  1.00  0.00           H  
ATOM   1982  CB  GLN   147      54.574  58.239 100.213  1.00  0.00           C  
ATOM   1983  HB2 GLN   147      54.234  59.015  99.528  1.00  0.00           H  
ATOM   1984  HB3 GLN   147      54.755  58.752 101.157  1.00  0.00           H  
ATOM   1985  CG  GLN   147      55.967  57.813  99.703  1.00  0.00           C  
ATOM   1986  HG2 GLN   147      55.780  57.363  98.728  1.00  0.00           H  
ATOM   1987  HG3 GLN   147      56.556  58.728  99.639  1.00  0.00           H  
ATOM   1988  CD  GLN   147      56.624  56.711 100.563  1.00  0.00           C  
ATOM   1989  OE1 GLN   147      56.464  56.818 101.761  1.00  0.00           O  
ATOM   1990  NE2 GLN   147      57.235  55.595 100.035  1.00  0.00           N  
ATOM   1991 HE21 GLN   147      57.190  55.422  99.041  1.00  0.00           H  
ATOM   1992 HE22 GLN   147      57.561  54.871 100.659  1.00  0.00           H  
ATOM   1993  C   GLN   147      52.103  57.841 100.752  1.00  0.00           C  
ATOM   1994  O   GLN   147      51.205  58.114  99.935  1.00  0.00           O  
ATOM   1995  N   SER   148      51.888  58.071 102.010  1.00  0.00           N  
ATOM   1996  H   SER   148      52.568  57.762 102.689  1.00  0.00           H  
ATOM   1997  CA  SER   148      50.807  58.827 102.604  1.00  0.00           C  
ATOM   1998  HA  SER   148      49.881  58.629 102.063  1.00  0.00           H  
ATOM   1999  CB  SER   148      50.586  58.323 104.028  1.00  0.00           C  
ATOM   2000  HB2 SER   148      50.214  57.299 104.053  1.00  0.00           H  
ATOM   2001  HB3 SER   148      51.561  58.457 104.496  1.00  0.00           H  
ATOM   2002  OG  SER   148      49.637  59.118 104.678  1.00  0.00           O  
ATOM   2003  HG  SER   148      49.722  58.842 105.594  1.00  0.00           H  
ATOM   2004  C   SER   148      51.087  60.334 102.675  1.00  0.00           C  
ATOM   2005  O   SER   148      52.109  60.788 103.132  1.00  0.00           O  
ATOM   2006  N   TYR   149      50.172  61.125 102.172  1.00  0.00           N  
ATOM   2007  H   TYR   149      49.288  60.817 101.795  1.00  0.00           H  
ATOM   2008  CA  TYR   149      50.438  62.605 102.273  1.00  0.00           C  
ATOM   2009  HA  TYR   149      51.354  62.736 101.696  1.00  0.00           H  
ATOM   2010  CB  TYR   149      49.309  63.401 101.600  1.00  0.00           C  
ATOM   2011  HB2 TYR   149      49.114  63.022 100.597  1.00  0.00           H  
ATOM   2012  HB3 TYR   149      48.475  63.251 102.285  1.00  0.00           H  
ATOM   2013  CG  TYR   149      49.620  64.809 101.698  1.00  0.00           C  
ATOM   2014  CD1 TYR   149      48.706  65.722 102.270  1.00  0.00           C  
ATOM   2015  HD1 TYR   149      47.891  65.324 102.856  1.00  0.00           H  
ATOM   2016  CE1 TYR   149      49.069  67.093 102.266  1.00  0.00           C  
ATOM   2017  HE1 TYR   149      48.423  67.773 102.801  1.00  0.00           H  
ATOM   2018  CZ  TYR   149      50.188  67.575 101.529  1.00  0.00           C  
ATOM   2019  OH  TYR   149      50.607  68.850 101.605  1.00  0.00           O  
ATOM   2020  HH  TYR   149      49.950  69.377 102.066  1.00  0.00           H  
ATOM   2021  CE2 TYR   149      50.984  66.642 100.806  1.00  0.00           C  
ATOM   2022  HE2 TYR   149      51.729  66.880 100.061  1.00  0.00           H  
ATOM   2023  CD2 TYR   149      50.682  65.291 100.974  1.00  0.00           C  
ATOM   2024  HD2 TYR   149      51.394  64.669 100.453  1.00  0.00           H  
ATOM   2025  C   TYR   149      50.670  63.082 103.724  1.00  0.00           C  
ATOM   2026  O   TYR   149      50.086  62.569 104.667  1.00  0.00           O  
ATOM   2027  N   ASN   150      51.555  64.046 103.819  1.00  0.00           N  
ATOM   2028  H   ASN   150      52.093  64.283 102.998  1.00  0.00           H  
ATOM   2029  CA  ASN   150      51.735  64.923 105.036  1.00  0.00           C  
ATOM   2030  HA  ASN   150      50.824  64.971 105.633  1.00  0.00           H  
ATOM   2031  CB  ASN   150      52.891  64.325 105.926  1.00  0.00           C  
ATOM   2032  HB2 ASN   150      52.783  63.246 106.033  1.00  0.00           H  
ATOM   2033  HB3 ASN   150      53.833  64.475 105.399  1.00  0.00           H  
ATOM   2034  CG  ASN   150      53.072  64.805 107.386  1.00  0.00           C  
ATOM   2035  OD1 ASN   150      52.106  64.882 108.178  1.00  0.00           O  
ATOM   2036  ND2 ASN   150      54.271  65.197 107.851  1.00  0.00           N  
ATOM   2037 HD21 ASN   150      54.292  65.393 108.842  1.00  0.00           H  
ATOM   2038 HD22 ASN   150      55.129  65.175 107.319  1.00  0.00           H  
ATOM   2039  C   ASN   150      52.054  66.324 104.568  1.00  0.00           C  
ATOM   2040  O   ASN   150      52.897  66.609 103.696  1.00  0.00           O  
ATOM   2041  N   PRO   151      51.435  67.382 105.107  1.00  0.00           N  
ATOM   2042  CD  PRO   151      50.234  67.316 105.975  1.00  0.00           C  
ATOM   2043  HD2 PRO   151      50.408  66.935 106.981  1.00  0.00           H  
ATOM   2044  HD3 PRO   151      49.576  66.666 105.398  1.00  0.00           H  
ATOM   2045  CG  PRO   151      49.653  68.716 106.038  1.00  0.00           C  
ATOM   2046  HG2 PRO   151      48.987  68.889 106.883  1.00  0.00           H  
ATOM   2047  HG3 PRO   151      49.238  69.002 105.072  1.00  0.00           H  
ATOM   2048  CB  PRO   151      50.968  69.463 105.997  1.00  0.00           C  
ATOM   2049  HB2 PRO   151      51.340  69.409 107.020  1.00  0.00           H  
ATOM   2050  HB3 PRO   151      50.817  70.490 105.666  1.00  0.00           H  
ATOM   2051  CA  PRO   151      51.906  68.724 105.023  1.00  0.00           C  
ATOM   2052  HA  PRO   151      51.663  69.182 104.064  1.00  0.00           H  
ATOM   2053  C   PRO   151      53.414  69.028 105.471  1.00  0.00           C  
ATOM   2054  O   PRO   151      53.867  68.536 106.540  1.00  0.00           O  
ATOM   2055  N   PRO   152      54.133  69.810 104.683  1.00  0.00           N  
ATOM   2056  CD  PRO   152      53.708  70.344 103.384  1.00  0.00           C  
ATOM   2057  HD2 PRO   152      52.738  70.836 103.440  1.00  0.00           H  
ATOM   2058  HD3 PRO   152      53.760  69.637 102.556  1.00  0.00           H  
ATOM   2059  CG  PRO   152      54.747  71.468 103.050  1.00  0.00           C  
ATOM   2060  HG2 PRO   152      54.435  72.433 103.451  1.00  0.00           H  
ATOM   2061  HG3 PRO   152      54.978  71.454 101.985  1.00  0.00           H  
ATOM   2062  CB  PRO   152      55.972  70.872 103.786  1.00  0.00           C  
ATOM   2063  HB2 PRO   152      56.745  71.608 104.007  1.00  0.00           H  
ATOM   2064  HB3 PRO   152      56.432  70.066 103.214  1.00  0.00           H  
ATOM   2065  CA  PRO   152      55.364  70.407 105.094  1.00  0.00           C  
ATOM   2066  HA  PRO   152      56.033  69.650 105.502  1.00  0.00           H  
ATOM   2067  C   PRO   152      55.145  71.505 106.184  1.00  0.00           C  
ATOM   2068  O   PRO   152      54.005  71.937 106.516  1.00  0.00           O  
ATOM   2069  N   GLN   153      56.186  71.935 106.887  1.00  0.00           N  
ATOM   2070  H   GLN   153      57.090  71.508 106.740  1.00  0.00           H  
ATOM   2071  CA  GLN   153      56.149  72.900 107.949  1.00  0.00           C  
ATOM   2072  HA  GLN   153      55.212  72.891 108.505  1.00  0.00           H  
ATOM   2073  CB  GLN   153      57.219  72.692 109.042  1.00  0.00           C  
ATOM   2074  HB2 GLN   153      58.235  72.658 108.649  1.00  0.00           H  
ATOM   2075  HB3 GLN   153      57.109  73.595 109.643  1.00  0.00           H  
ATOM   2076  CG  GLN   153      56.685  71.449 109.746  1.00  0.00           C  
ATOM   2077  HG2 GLN   153      55.836  71.650 110.398  1.00  0.00           H  
ATOM   2078  HG3 GLN   153      56.239  70.724 109.065  1.00  0.00           H  
ATOM   2079  CD  GLN   153      57.693  70.635 110.437  1.00  0.00           C  
ATOM   2080  OE1 GLN   153      58.256  69.682 109.951  1.00  0.00           O  
ATOM   2081  NE2 GLN   153      57.926  71.033 111.675  1.00  0.00           N  
ATOM   2082 HE21 GLN   153      57.433  71.838 112.034  1.00  0.00           H  
ATOM   2083 HE22 GLN   153      58.722  70.584 112.105  1.00  0.00           H  
ATOM   2084  C   GLN   153      56.387  74.310 107.335  1.00  0.00           C  
ATOM   2085  O   GLN   153      57.307  74.407 106.503  1.00  0.00           O  
ATOM   2086  N   GLY   154      55.533  75.313 107.614  1.00  0.00           N  
ATOM   2087  H   GLY   154      54.653  75.206 108.098  1.00  0.00           H  
ATOM   2088  CA  GLY   154      55.744  76.664 107.099  1.00  0.00           C  
ATOM   2089  HA2 GLY   154      56.336  77.122 107.892  1.00  0.00           H  
ATOM   2090  HA3 GLY   154      56.254  76.518 106.147  1.00  0.00           H  
ATOM   2091  C   GLY   154      54.499  77.458 106.764  1.00  0.00           C  
ATOM   2092  O   GLY   154      53.345  77.028 107.179  1.00  0.00           O  
ATOM   2093  N   TYR   155      54.545  78.624 106.138  1.00  0.00           N  
ATOM   2094  H   TYR   155      55.445  79.031 105.927  1.00  0.00           H  
ATOM   2095  CA  TYR   155      53.383  79.517 105.881  1.00  0.00           C  
ATOM   2096  HA  TYR   155      52.670  79.240 106.657  1.00  0.00           H  
ATOM   2097  CB  TYR   155      53.833  80.928 106.126  1.00  0.00           C  
ATOM   2098  HB2 TYR   155      54.588  81.118 105.362  1.00  0.00           H  
ATOM   2099  HB3 TYR   155      53.077  81.574 105.679  1.00  0.00           H  
ATOM   2100  CG  TYR   155      54.406  81.374 107.465  1.00  0.00           C  
ATOM   2101  CD1 TYR   155      55.739  81.500 107.569  1.00  0.00           C  
ATOM   2102  HD1 TYR   155      56.354  81.276 106.710  1.00  0.00           H  
ATOM   2103  CE1 TYR   155      56.387  81.948 108.725  1.00  0.00           C  
ATOM   2104  HE1 TYR   155      57.463  82.041 108.725  1.00  0.00           H  
ATOM   2105  CZ  TYR   155      55.577  82.242 109.846  1.00  0.00           C  
ATOM   2106  OH  TYR   155      56.032  82.569 111.023  1.00  0.00           O  
ATOM   2107  HH  TYR   155      55.451  83.133 111.539  1.00  0.00           H  
ATOM   2108  CE2 TYR   155      54.164  82.050 109.740  1.00  0.00           C  
ATOM   2109  HE2 TYR   155      53.564  82.365 110.580  1.00  0.00           H  
ATOM   2110  CD2 TYR   155      53.555  81.635 108.572  1.00  0.00           C  
ATOM   2111  HD2 TYR   155      52.483  81.665 108.440  1.00  0.00           H  
ATOM   2112  C   TYR   155      52.668  79.330 104.535  1.00  0.00           C  
ATOM   2113  O   TYR   155      53.360  78.936 103.523  1.00  0.00           O  
ATOM   2114  N   GLY   156      51.450  79.706 104.316  1.00  0.00           N  
ATOM   2115  H   GLY   156      51.163  79.824 103.354  1.00  0.00           H  
ATOM   2116  CA  GLY   156      50.490  80.365 105.212  1.00  0.00           C  
ATOM   2117  HA2 GLY   156      49.632  79.716 105.386  1.00  0.00           H  
ATOM   2118  HA3 GLY   156      50.937  80.687 106.153  1.00  0.00           H  
ATOM   2119  C   GLY   156      49.976  81.713 104.731  1.00  0.00           C  
ATOM   2120  O   GLY   156      50.767  82.557 104.167  1.00  0.00           O  
ATOM   2121  N   GLN   157      48.656  81.934 104.855  1.00  0.00           N  
ATOM   2122  H   GLN   157      48.041  81.147 105.007  1.00  0.00           H  
ATOM   2123  CA  GLN   157      48.200  83.383 104.931  1.00  0.00           C  
ATOM   2124  HA  GLN   157      48.516  83.883 104.016  1.00  0.00           H  
ATOM   2125  CB  GLN   157      46.664  83.327 105.154  1.00  0.00           C  
ATOM   2126  HB2 GLN   157      46.328  82.753 106.018  1.00  0.00           H  
ATOM   2127  HB3 GLN   157      46.391  84.355 105.391  1.00  0.00           H  
ATOM   2128  CG  GLN   157      45.792  82.999 103.945  1.00  0.00           C  
ATOM   2129  HG2 GLN   157      45.808  81.912 103.873  1.00  0.00           H  
ATOM   2130  HG3 GLN   157      44.784  83.384 104.101  1.00  0.00           H  
ATOM   2131  CD  GLN   157      46.268  83.608 102.607  1.00  0.00           C  
ATOM   2132  OE1 GLN   157      46.733  84.765 102.531  1.00  0.00           O  
ATOM   2133  NE2 GLN   157      46.228  82.855 101.564  1.00  0.00           N  
ATOM   2134 HE21 GLN   157      46.095  81.854 101.579  1.00  0.00           H  
ATOM   2135 HE22 GLN   157      46.673  83.253 100.749  1.00  0.00           H  
ATOM   2136  C   GLN   157      48.736  84.173 106.138  1.00  0.00           C  
ATOM   2137  O   GLN   157      49.187  83.501 107.083  1.00  0.00           O  
ATOM   2138  N   GLN   158      48.727  85.512 106.188  1.00  0.00           N  
ATOM   2139  H   GLN   158      49.145  85.952 106.995  1.00  0.00           H  
ATOM   2140  CA  GLN   158      48.285  86.444 105.084  1.00  0.00           C  
ATOM   2141  HA  GLN   158      47.324  86.060 104.740  1.00  0.00           H  
ATOM   2142  CB  GLN   158      47.934  87.835 105.682  1.00  0.00           C  
ATOM   2143  HB2 GLN   158      48.838  88.191 106.175  1.00  0.00           H  
ATOM   2144  HB3 GLN   158      47.856  88.484 104.809  1.00  0.00           H  
ATOM   2145  CG  GLN   158      46.626  87.907 106.581  1.00  0.00           C  
ATOM   2146  HG2 GLN   158      46.651  87.020 107.213  1.00  0.00           H  
ATOM   2147  HG3 GLN   158      46.553  88.796 107.208  1.00  0.00           H  
ATOM   2148  CD  GLN   158      45.375  87.959 105.753  1.00  0.00           C  
ATOM   2149  OE1 GLN   158      44.684  86.997 105.461  1.00  0.00           O  
ATOM   2150  NE2 GLN   158      45.099  89.105 105.205  1.00  0.00           N  
ATOM   2151 HE21 GLN   158      45.685  89.888 105.454  1.00  0.00           H  
ATOM   2152 HE22 GLN   158      44.254  89.261 104.673  1.00  0.00           H  
ATOM   2153  C   GLN   158      49.372  86.446 103.983  1.00  0.00           C  
ATOM   2154  O   GLN   158      50.513  86.793 104.389  1.00  0.00           O  
ATOM   2155  N   ASN   159      49.102  86.172 102.720  1.00  0.00           N  
ATOM   2156  H   ASN   159      48.201  85.800 102.458  1.00  0.00           H  
ATOM   2157  CA  ASN   159      50.176  86.259 101.714  1.00  0.00           C  
ATOM   2158  HA  ASN   159      50.986  85.537 101.812  1.00  0.00           H  
ATOM   2159  CB  ASN   159      49.564  85.936 100.300  1.00  0.00           C  
ATOM   2160  HB2 ASN   159      48.658  86.522 100.141  1.00  0.00           H  
ATOM   2161  HB3 ASN   159      50.289  86.172  99.521  1.00  0.00           H  
ATOM   2162  CG  ASN   159      49.156  84.497 100.015  1.00  0.00           C  
ATOM   2163  OD1 ASN   159      49.391  83.571 100.765  1.00  0.00           O  
ATOM   2164  ND2 ASN   159      48.533  84.248  98.899  1.00  0.00           N  
ATOM   2165 HD21 ASN   159      48.183  84.987  98.306  1.00  0.00           H  
ATOM   2166 HD22 ASN   159      48.304  83.284  98.703  1.00  0.00           H  
ATOM   2167  C   ASN   159      50.738  87.683 101.520  1.00  0.00           C  
ATOM   2168  O   ASN   159      49.957  88.635 101.349  1.00  0.00           O  
ATOM   2169  N   GLN   160      52.058  87.896 101.354  1.00  0.00           N  
ATOM   2170  H   GLN   160      52.278  88.876 101.240  1.00  0.00           H  
ATOM   2171  CA  GLN   160      53.154  86.984 101.320  1.00  0.00           C  
ATOM   2172  HA  GLN   160      52.837  86.056 101.796  1.00  0.00           H  
ATOM   2173  CB  GLN   160      53.504  86.684  99.879  1.00  0.00           C  
ATOM   2174  HB2 GLN   160      52.667  86.077  99.535  1.00  0.00           H  
ATOM   2175  HB3 GLN   160      53.580  87.741  99.625  1.00  0.00           H  
ATOM   2176  CG  GLN   160      54.870  86.072  99.415  1.00  0.00           C  
ATOM   2177  HG2 GLN   160      55.282  86.427  98.471  1.00  0.00           H  
ATOM   2178  HG3 GLN   160      55.601  86.454 100.128  1.00  0.00           H  
ATOM   2179  CD  GLN   160      54.882  84.534  99.435  1.00  0.00           C  
ATOM   2180  OE1 GLN   160      53.990  83.828  99.937  1.00  0.00           O  
ATOM   2181  NE2 GLN   160      55.925  83.953  98.923  1.00  0.00           N  
ATOM   2182 HE21 GLN   160      56.746  84.445  98.600  1.00  0.00           H  
ATOM   2183 HE22 GLN   160      56.082  82.987  99.174  1.00  0.00           H  
ATOM   2184  C   GLN   160      54.288  87.532 102.263  1.00  0.00           C  
ATOM   2185  O   GLN   160      55.079  88.459 101.967  1.00  0.00           O  
ATOM   2186  N   TYR   161      54.366  87.014 103.443  1.00  0.00           N  
ATOM   2187  H   TYR   161      53.529  86.511 103.701  1.00  0.00           H  
ATOM   2188  CA  TYR   161      55.303  87.443 104.526  1.00  0.00           C  
ATOM   2189  HA  TYR   161      55.250  88.519 104.692  1.00  0.00           H  
ATOM   2190  CB  TYR   161      55.050  86.840 105.940  1.00  0.00           C  
ATOM   2191  HB2 TYR   161      55.126  85.755 105.863  1.00  0.00           H  
ATOM   2192  HB3 TYR   161      55.766  87.308 106.615  1.00  0.00           H  
ATOM   2193  CG  TYR   161      53.675  87.138 106.518  1.00  0.00           C  
ATOM   2194  CD1 TYR   161      53.206  88.487 106.575  1.00  0.00           C  
ATOM   2195  HD1 TYR   161      53.772  89.307 106.156  1.00  0.00           H  
ATOM   2196  CE1 TYR   161      51.849  88.724 107.043  1.00  0.00           C  
ATOM   2197  HE1 TYR   161      51.465  89.730 107.125  1.00  0.00           H  
ATOM   2198  CZ  TYR   161      51.156  87.651 107.647  1.00  0.00           C  
ATOM   2199  OH  TYR   161      49.930  87.822 108.215  1.00  0.00           O  
ATOM   2200  HH  TYR   161      49.552  88.698 108.322  1.00  0.00           H  
ATOM   2201  CE2 TYR   161      51.640  86.311 107.643  1.00  0.00           C  
ATOM   2202  HE2 TYR   161      51.150  85.435 108.042  1.00  0.00           H  
ATOM   2203  CD2 TYR   161      52.874  86.095 106.998  1.00  0.00           C  
ATOM   2204  HD2 TYR   161      53.289  85.099 106.947  1.00  0.00           H  
ATOM   2205  C   TYR   161      56.801  87.269 104.145  1.00  0.00           C  
ATOM   2206  O   TYR   161      57.651  88.015 104.605  1.00  0.00           O  
ATOM   2207  N   ASN   162      57.119  86.415 103.207  1.00  0.00           N  
ATOM   2208  H   ASN   162      56.331  85.973 102.755  1.00  0.00           H  
ATOM   2209  CA  ASN   162      58.459  86.055 102.645  1.00  0.00           C  
ATOM   2210  HA  ASN   162      59.126  85.870 103.486  1.00  0.00           H  
ATOM   2211  CB  ASN   162      58.275  84.697 101.913  1.00  0.00           C  
ATOM   2212  HB2 ASN   162      57.753  84.051 102.619  1.00  0.00           H  
ATOM   2213  HB3 ASN   162      57.530  84.794 101.123  1.00  0.00           H  
ATOM   2214  CG  ASN   162      59.534  84.045 101.525  1.00  0.00           C  
ATOM   2215  OD1 ASN   162      60.559  84.020 102.180  1.00  0.00           O  
ATOM   2216  ND2 ASN   162      59.555  83.521 100.381  1.00  0.00           N  
ATOM   2217 HD21 ASN   162      60.456  83.206 100.049  1.00  0.00           H  
ATOM   2218 HD22 ASN   162      58.845  83.750  99.700  1.00  0.00           H  
ATOM   2219  C   ASN   162      59.238  87.130 101.849  1.00  0.00           C  
ATOM   2220  O   ASN   162      58.652  87.973 101.144  1.00  0.00           O  
ATOM   2221  N   SER   163      60.522  87.125 101.925  1.00  0.00           N  
ATOM   2222  H   SER   163      60.804  86.537 102.697  1.00  0.00           H  
ATOM   2223  CA  SER   163      61.501  87.877 101.104  1.00  0.00           C  
ATOM   2224  HA  SER   163      61.629  88.880 101.511  1.00  0.00           H  
ATOM   2225  CB  SER   163      62.879  87.092 101.216  1.00  0.00           C  
ATOM   2226  HB2 SER   163      63.161  86.979 102.263  1.00  0.00           H  
ATOM   2227  HB3 SER   163      62.765  86.154 100.673  1.00  0.00           H  
ATOM   2228  OG  SER   163      63.933  87.907 100.610  1.00  0.00           O  
ATOM   2229  HG  SER   163      64.100  88.569 101.286  1.00  0.00           H  
ATOM   2230  C   SER   163      61.148  88.039  99.695  1.00  0.00           C  
ATOM   2231  O   SER   163      60.781  87.016  99.039  1.00  0.00           O  
ATOM   2232  N   SER   164      61.209  89.239  99.162  1.00  0.00           N  
ATOM   2233  H   SER   164      61.385  89.982  99.823  1.00  0.00           H  
ATOM   2234  CA  SER   164      60.976  89.752  97.794  1.00  0.00           C  
ATOM   2235  HA  SER   164      60.977  90.838  97.888  1.00  0.00           H  
ATOM   2236  CB  SER   164      59.492  89.421  97.499  1.00  0.00           C  
ATOM   2237  HB2 SER   164      59.361  88.341  97.439  1.00  0.00           H  
ATOM   2238  HB3 SER   164      58.957  89.720  98.400  1.00  0.00           H  
ATOM   2239  OG  SER   164      58.918  90.126  96.397  1.00  0.00           O  
ATOM   2240  HG  SER   164      58.723  91.025  96.672  1.00  0.00           H  
ATOM   2241  C   SER   164      62.026  89.202  96.763  1.00  0.00           C  
ATOM   2242  O   SER   164      63.096  88.807  97.155  1.00  0.00           O  
ATOM   2243  N   SER   165      61.683  89.255  95.478  1.00  0.00           N  
ATOM   2244  H   SER   165      60.775  89.657  95.295  1.00  0.00           H  
ATOM   2245  CA  SER   165      62.580  88.877  94.448  1.00  0.00           C  
ATOM   2246  HA  SER   165      62.867  87.848  94.665  1.00  0.00           H  
ATOM   2247  CB  SER   165      61.971  88.759  93.079  1.00  0.00           C  
ATOM   2248  HB2 SER   165      61.149  88.065  93.254  1.00  0.00           H  
ATOM   2249  HB3 SER   165      61.646  89.721  92.685  1.00  0.00           H  
ATOM   2250  OG  SER   165      62.925  88.199  92.164  1.00  0.00           O  
ATOM   2251  HG  SER   165      63.009  87.337  92.577  1.00  0.00           H  
ATOM   2252  C   SER   165      63.837  89.754  94.361  1.00  0.00           C  
ATOM   2253  O   SER   165      63.846  90.942  94.656  1.00  0.00           O  
ATOM   2254  N   GLY   166      64.949  89.038  94.169  1.00  0.00           N  
ATOM   2255  H   GLY   166      64.737  88.089  93.896  1.00  0.00           H  
ATOM   2256  CA  GLY   166      66.192  89.734  93.927  1.00  0.00           C  
ATOM   2257  HA2 GLY   166      66.321  90.621  94.547  1.00  0.00           H  
ATOM   2258  HA3 GLY   166      67.037  89.099  94.192  1.00  0.00           H  
ATOM   2259  C   GLY   166      66.315  90.159  92.428  1.00  0.00           C  
ATOM   2260  O   GLY   166      65.307  90.339  91.777  1.00  0.00           O  
ATOM   2261  N   GLY   167      67.576  90.287  91.970  1.00  0.00           N  
ATOM   2262  H   GLY   167      68.254  90.081  92.690  1.00  0.00           H  
ATOM   2263  CA  GLY   167      68.033  90.786  90.657  1.00  0.00           C  
ATOM   2264  HA2 GLY   167      68.777  90.079  90.290  1.00  0.00           H  
ATOM   2265  HA3 GLY   167      67.209  90.814  89.944  1.00  0.00           H  
ATOM   2266  C   GLY   167      68.443  92.180  90.838  1.00  0.00           C  
ATOM   2267  O   GLY   167      67.625  93.088  91.153  1.00  0.00           O  
ATOM   2268  N   GLY   168      69.733  92.399  90.590  1.00  0.00           N  
ATOM   2269  H   GLY   168      70.291  91.667  90.174  1.00  0.00           H  
ATOM   2270  CA  GLY   168      70.465  93.709  90.803  1.00  0.00           C  
ATOM   2271  HA2 GLY   168      71.394  93.522  90.266  1.00  0.00           H  
ATOM   2272  HA3 GLY   168      69.974  94.550  90.313  1.00  0.00           H  
ATOM   2273  C   GLY   168      70.776  94.122  92.278  1.00  0.00           C  
ATOM   2274  O   GLY   168      70.067  93.760  93.258  1.00  0.00           O  
ATOM   2275  N   GLY   169      71.823  94.863  92.579  1.00  0.00           N  
ATOM   2276  H   GLY   169      71.856  95.162  93.543  1.00  0.00           H  
ATOM   2277  CA  GLY   169      72.991  95.215  91.803  1.00  0.00           C  
ATOM   2278  HA2 GLY   169      72.569  95.346  90.807  1.00  0.00           H  
ATOM   2279  HA3 GLY   169      73.420  96.106  92.263  1.00  0.00           H  
ATOM   2280  C   GLY   169      74.054  94.124  91.493  1.00  0.00           C  
ATOM   2281  O   GLY   169      73.764  92.909  91.613  1.00  0.00           O  
ATOM   2282  N   GLY   170      75.266  94.553  91.103  1.00  0.00           N  
ATOM   2283  H   GLY   170      75.451  95.546  91.096  1.00  0.00           H  
ATOM   2284  CA  GLY   170      76.494  93.639  91.117  1.00  0.00           C  
ATOM   2285  HA2 GLY   170      76.215  92.697  90.644  1.00  0.00           H  
ATOM   2286  HA3 GLY   170      77.140  94.093  90.366  1.00  0.00           H  
ATOM   2287  C   GLY   170      77.148  93.528  92.489  1.00  0.00           C  
ATOM   2288  O   GLY   170      76.448  93.542  93.491  1.00  0.00           O  
ATOM   2289  N   GLY   171      78.477  93.630  92.688  1.00  0.00           N  
ATOM   2290  H   GLY   171      78.638  93.734  93.679  1.00  0.00           H  
ATOM   2291  CA  GLY   171      79.539  93.625  91.692  1.00  0.00           C  
ATOM   2292  HA2 GLY   171      79.186  93.932  90.707  1.00  0.00           H  
ATOM   2293  HA3 GLY   171      80.191  94.479  91.880  1.00  0.00           H  
ATOM   2294  C   GLY   171      80.339  92.294  91.482  1.00  0.00           C  
ATOM   2295  O   GLY   171      79.994  91.287  92.153  1.00  0.00           O  
ATOM   2296  N   GLY   172      81.401  92.271  90.633  1.00  0.00           N  
ATOM   2297  H   GLY   172      81.839  91.366  90.529  1.00  0.00           H  
ATOM   2298  CA  GLY   172      81.814  93.355  89.750  1.00  0.00           C  
ATOM   2299  HA2 GLY   172      81.727  94.331  90.228  1.00  0.00           H  
ATOM   2300  HA3 GLY   172      82.853  93.133  89.507  1.00  0.00           H  
ATOM   2301  C   GLY   172      81.087  93.577  88.402  1.00  0.00           C  
ATOM   2302  O   GLY   172      80.024  92.975  88.180  1.00  0.00           O  
ATOM   2303  N   GLY   173      81.602  94.402  87.485  1.00  0.00           N  
ATOM   2304  H   GLY   173      82.456  94.904  87.685  1.00  0.00           H  
ATOM   2305  CA  GLY   173      80.991  94.539  86.180  1.00  0.00           C  
ATOM   2306  HA2 GLY   173      79.947  94.851  86.204  1.00  0.00           H  
ATOM   2307  HA3 GLY   173      81.535  95.348  85.692  1.00  0.00           H  
ATOM   2308  C   GLY   173      81.127  93.278  85.222  1.00  0.00           C  
ATOM   2309  O   GLY   173      81.959  92.382  85.397  1.00  0.00           O  
ATOM   2310  N   GLY   174      80.274  93.199  84.240  1.00  0.00           N  
ATOM   2311  H   GLY   174      80.396  92.360  83.691  1.00  0.00           H  
ATOM   2312  CA  GLY   174      79.275  94.139  83.740  1.00  0.00           C  
ATOM   2313  HA2 GLY   174      78.737  93.579  82.976  1.00  0.00           H  
ATOM   2314  HA3 GLY   174      78.758  94.516  84.623  1.00  0.00           H  
ATOM   2315  C   GLY   174      79.735  95.353  83.005  1.00  0.00           C  
ATOM   2316  O   GLY   174      80.916  95.755  83.151  1.00  0.00           O  
ATOM   2317  N   GLY   175      78.900  96.021  82.280  1.00  0.00           N  
ATOM   2318  H   GLY   175      77.920  95.806  82.402  1.00  0.00           H  
ATOM   2319  CA  GLY   175      79.371  97.164  81.562  1.00  0.00           C  
ATOM   2320  HA2 GLY   175      79.758  97.920  82.245  1.00  0.00           H  
ATOM   2321  HA3 GLY   175      80.116  96.813  80.847  1.00  0.00           H  
ATOM   2322  C   GLY   175      78.298  97.674  80.592  1.00  0.00           C  
ATOM   2323  O   GLY   175      77.552  96.918  79.946  1.00  0.00           O  
ATOM   2324  N   ASN   176      78.218  98.999  80.453  1.00  0.00           N  
ATOM   2325  H   ASN   176      78.791  99.551  81.075  1.00  0.00           H  
ATOM   2326  CA  ASN   176      77.182  99.686  79.715  1.00  0.00           C  
ATOM   2327  HA  ASN   176      77.067  99.167  78.763  1.00  0.00           H  
ATOM   2328  CB  ASN   176      75.835  99.740  80.440  1.00  0.00           C  
ATOM   2329  HB2 ASN   176      75.115 100.336  79.879  1.00  0.00           H  
ATOM   2330  HB3 ASN   176      75.465  98.715  80.442  1.00  0.00           H  
ATOM   2331  CG  ASN   176      76.053 100.151  81.927  1.00  0.00           C  
ATOM   2332  OD1 ASN   176      76.451 101.209  82.298  1.00  0.00           O  
ATOM   2333  ND2 ASN   176      75.746  99.207  82.802  1.00  0.00           N  
ATOM   2334 HD21 ASN   176      75.982  99.467  83.749  1.00  0.00           H  
ATOM   2335 HD22 ASN   176      75.553  98.259  82.512  1.00  0.00           H  
ATOM   2336  C   ASN   176      77.564 101.162  79.371  1.00  0.00           C  
ATOM   2337  O   ASN   176      78.668 101.577  79.802  1.00  0.00           O  
ATOM   2338  N   TYR   177      76.811 101.900  78.561  1.00  0.00           N  
ATOM   2339  H   TYR   177      76.095 101.428  78.028  1.00  0.00           H  
ATOM   2340  CA  TYR   177      76.961 103.294  78.285  1.00  0.00           C  
ATOM   2341  HA  TYR   177      77.830 103.361  77.631  1.00  0.00           H  
ATOM   2342  CB  TYR   177      75.747 103.730  77.344  1.00  0.00           C  
ATOM   2343  HB2 TYR   177      74.812 103.780  77.903  1.00  0.00           H  
ATOM   2344  HB3 TYR   177      76.055 104.746  77.097  1.00  0.00           H  
ATOM   2345  CG  TYR   177      75.401 102.988  76.036  1.00  0.00           C  
ATOM   2346  CD1 TYR   177      76.459 102.375  75.270  1.00  0.00           C  
ATOM   2347  HD1 TYR   177      77.489 102.485  75.574  1.00  0.00           H  
ATOM   2348  CE1 TYR   177      76.113 101.558  74.202  1.00  0.00           C  
ATOM   2349  HE1 TYR   177      76.879 100.988  73.699  1.00  0.00           H  
ATOM   2350  CZ  TYR   177      74.731 101.340  73.882  1.00  0.00           C  
ATOM   2351  OH  TYR   177      74.417 100.407  72.980  1.00  0.00           O  
ATOM   2352  HH  TYR   177      73.595 100.649  72.547  1.00  0.00           H  
ATOM   2353  CE2 TYR   177      73.714 102.046  74.481  1.00  0.00           C  
ATOM   2354  HE2 TYR   177      72.705 101.728  74.266  1.00  0.00           H  
ATOM   2355  CD2 TYR   177      74.043 102.903  75.564  1.00  0.00           C  
ATOM   2356  HD2 TYR   177      73.272 103.403  76.131  1.00  0.00           H  
ATOM   2357  C   TYR   177      77.039 104.251  79.504  1.00  0.00           C  
ATOM   2358  O   TYR   177      76.058 104.400  80.171  1.00  0.00           O  
ATOM   2359  N   GLY   178      78.120 105.079  79.661  1.00  0.00           N  
ATOM   2360  H   GLY   178      78.034 105.570  80.540  1.00  0.00           H  
ATOM   2361  CA  GLY   178      79.437 105.152  78.990  1.00  0.00           C  
ATOM   2362  HA2 GLY   178      80.215 105.591  79.614  1.00  0.00           H  
ATOM   2363  HA3 GLY   178      79.724 104.117  78.799  1.00  0.00           H  
ATOM   2364  C   GLY   178      79.380 105.918  77.659  1.00  0.00           C  
ATOM   2365  O   GLY   178      78.307 106.182  77.101  1.00  0.00           O  
ATOM   2366  N   GLN   179      80.581 106.121  77.141  1.00  0.00           N  
ATOM   2367  H   GLN   179      81.390 105.680  77.556  1.00  0.00           H  
ATOM   2368  CA  GLN   179      80.927 107.127  76.130  1.00  0.00           C  
ATOM   2369  HA  GLN   179      80.053 107.326  75.510  1.00  0.00           H  
ATOM   2370  CB  GLN   179      81.246 108.407  76.894  1.00  0.00           C  
ATOM   2371  HB2 GLN   179      81.667 108.224  77.883  1.00  0.00           H  
ATOM   2372  HB3 GLN   179      82.062 108.958  76.427  1.00  0.00           H  
ATOM   2373  CG  GLN   179      80.072 109.351  77.251  1.00  0.00           C  
ATOM   2374  HG2 GLN   179      79.193 108.763  77.516  1.00  0.00           H  
ATOM   2375  HG3 GLN   179      80.322 110.004  78.087  1.00  0.00           H  
ATOM   2376  CD  GLN   179      79.768 110.257  76.055  1.00  0.00           C  
ATOM   2377  OE1 GLN   179      78.891 109.988  75.183  1.00  0.00           O  
ATOM   2378  NE2 GLN   179      80.521 111.333  75.845  1.00  0.00           N  
ATOM   2379 HE21 GLN   179      81.023 111.778  76.601  1.00  0.00           H  
ATOM   2380 HE22 GLN   179      80.383 111.837  74.981  1.00  0.00           H  
ATOM   2381  C   GLN   179      82.099 106.647  75.240  1.00  0.00           C  
ATOM   2382  O   GLN   179      82.963 105.929  75.697  1.00  0.00           O  
ATOM   2383  N   ASP   180      82.305 107.129  73.994  1.00  0.00           N  
ATOM   2384  H   ASP   180      82.994 106.600  73.477  1.00  0.00           H  
ATOM   2385  CA  ASP   180      81.473 108.113  73.269  1.00  0.00           C  
ATOM   2386  HA  ASP   180      81.160 109.056  73.718  1.00  0.00           H  
ATOM   2387  CB  ASP   180      82.415 108.503  72.082  1.00  0.00           C  
ATOM   2388  HB2 ASP   180      83.334 108.910  72.505  1.00  0.00           H  
ATOM   2389  HB3 ASP   180      82.630 107.644  71.446  1.00  0.00           H  
ATOM   2390  CG  ASP   180      81.871 109.676  71.291  1.00  0.00           C  
ATOM   2391  OD1 ASP   180      82.657 110.139  70.461  1.00  0.00           O  
ATOM   2392  OD2 ASP   180      80.720 110.192  71.517  1.00  0.00           O  
ATOM   2393  C   ASP   180      80.163 107.513  72.688  1.00  0.00           C  
ATOM   2394  O   ASP   180      80.192 106.599  71.824  1.00  0.00           O  
ATOM   2395  N   GLN   181      79.040 108.069  73.150  1.00  0.00           N  
ATOM   2396  H   GLN   181      78.915 108.683  73.942  1.00  0.00           H  
ATOM   2397  CA  GLN   181      77.738 107.447  72.755  1.00  0.00           C  
ATOM   2398  HA  GLN   181      77.876 106.697  71.977  1.00  0.00           H  
ATOM   2399  CB  GLN   181      77.307 106.543  73.911  1.00  0.00           C  
ATOM   2400  HB2 GLN   181      78.102 105.806  74.023  1.00  0.00           H  
ATOM   2401  HB3 GLN   181      77.308 106.957  74.919  1.00  0.00           H  
ATOM   2402  CG  GLN   181      75.946 105.824  73.820  1.00  0.00           C  
ATOM   2403  HG2 GLN   181      75.763 105.227  74.714  1.00  0.00           H  
ATOM   2404  HG3 GLN   181      75.251 106.657  73.925  1.00  0.00           H  
ATOM   2405  CD  GLN   181      75.615 104.915  72.631  1.00  0.00           C  
ATOM   2406  OE1 GLN   181      76.463 104.403  71.879  1.00  0.00           O  
ATOM   2407  NE2 GLN   181      74.340 104.682  72.318  1.00  0.00           N  
ATOM   2408 HE21 GLN   181      73.546 105.045  72.827  1.00  0.00           H  
ATOM   2409 HE22 GLN   181      74.221 104.147  71.470  1.00  0.00           H  
ATOM   2410  C   GLN   181      76.653 108.461  72.264  1.00  0.00           C  
ATOM   2411  O   GLN   181      75.705 108.030  71.601  1.00  0.00           O  
ATOM   2412  N   SER   182      76.886 109.750  72.554  1.00  0.00           N  
ATOM   2413  H   SER   182      77.645 109.848  73.213  1.00  0.00           H  
ATOM   2414  CA  SER   182      76.109 110.797  71.993  1.00  0.00           C  
ATOM   2415  HA  SER   182      76.091 110.706  70.907  1.00  0.00           H  
ATOM   2416  CB  SER   182      74.635 110.715  72.483  1.00  0.00           C  
ATOM   2417  HB2 SER   182      73.948 111.329  71.901  1.00  0.00           H  
ATOM   2418  HB3 SER   182      74.286 109.684  72.430  1.00  0.00           H  
ATOM   2419  OG  SER   182      74.451 111.117  73.827  1.00  0.00           O  
ATOM   2420  HG  SER   182      75.015 110.504  74.304  1.00  0.00           H  
ATOM   2421  C   SER   182      76.651 112.107  72.378  1.00  0.00           C  
ATOM   2422  O   SER   182      77.448 112.283  73.299  1.00  0.00           O  
ATOM   2423  N   SER   183      76.289 113.169  71.660  1.00  0.00           N  
ATOM   2424  H   SER   183      76.617 114.075  71.963  1.00  0.00           H  
ATOM   2425  CA  SER   183      75.713 113.254  70.292  1.00  0.00           C  
ATOM   2426  HA  SER   183      74.741 112.764  70.227  1.00  0.00           H  
ATOM   2427  CB  SER   183      75.412 114.756  69.994  1.00  0.00           C  
ATOM   2428  HB2 SER   183      74.668 115.015  70.748  1.00  0.00           H  
ATOM   2429  HB3 SER   183      76.334 115.325  70.117  1.00  0.00           H  
ATOM   2430  OG  SER   183      74.921 114.953  68.645  1.00  0.00           O  
ATOM   2431  HG  SER   183      75.375 115.726  68.304  1.00  0.00           H  
ATOM   2432  C   SER   183      76.694 112.578  69.315  1.00  0.00           C  
ATOM   2433  O   SER   183      77.925 112.405  69.584  1.00  0.00           O  
ATOM   2434  N   MET   184      76.153 112.092  68.240  1.00  0.00           N  
ATOM   2435  H   MET   184      75.153 111.955  68.225  1.00  0.00           H  
ATOM   2436  CA  MET   184      77.002 111.845  66.997  1.00  0.00           C  
ATOM   2437  HA  MET   184      77.950 111.400  67.299  1.00  0.00           H  
ATOM   2438  CB  MET   184      76.293 110.975  66.037  1.00  0.00           C  
ATOM   2439  HB2 MET   184      75.284 111.378  65.949  1.00  0.00           H  
ATOM   2440  HB3 MET   184      76.752 111.068  65.053  1.00  0.00           H  
ATOM   2441  CG  MET   184      76.131 109.524  66.591  1.00  0.00           C  
ATOM   2442  HG2 MET   184      77.164 109.189  66.681  1.00  0.00           H  
ATOM   2443  HG3 MET   184      75.664 109.513  67.576  1.00  0.00           H  
ATOM   2444  SD  MET   184      75.422 108.344  65.432  1.00  0.00           S  
ATOM   2445  CE  MET   184      73.723 108.875  65.450  1.00  0.00           C  
ATOM   2446  HE1 MET   184      73.833 109.960  65.469  1.00  0.00           H  
ATOM   2447  HE2 MET   184      73.191 108.399  64.627  1.00  0.00           H  
ATOM   2448  HE3 MET   184      73.181 108.590  66.351  1.00  0.00           H  
ATOM   2449  C   MET   184      77.240 113.129  66.265  1.00  0.00           C  
ATOM   2450  O   MET   184      76.325 113.848  66.028  1.00  0.00           O  
ATOM   2451  N   SER   185      78.496 113.353  65.839  1.00  0.00           N  
ATOM   2452  H   SER   185      79.213 112.731  66.183  1.00  0.00           H  
ATOM   2453  CA  SER   185      78.783 114.483  64.940  1.00  0.00           C  
ATOM   2454  HA  SER   185      77.954 114.691  64.264  1.00  0.00           H  
ATOM   2455  CB  SER   185      78.939 115.866  65.607  1.00  0.00           C  
ATOM   2456  HB2 SER   185      78.972 116.605  64.806  1.00  0.00           H  
ATOM   2457  HB3 SER   185      78.100 116.161  66.237  1.00  0.00           H  
ATOM   2458  OG  SER   185      80.082 115.791  66.439  1.00  0.00           O  
ATOM   2459  HG  SER   185      80.000 115.228  67.213  1.00  0.00           H  
ATOM   2460  C   SER   185      80.017 114.273  64.063  1.00  0.00           C  
ATOM   2461  O   SER   185      80.810 113.332  64.295  1.00  0.00           O  
ATOM   2462  N   SER   186      80.230 114.938  62.955  1.00  0.00           N  
ATOM   2463  H   SER   186      79.593 115.690  62.735  1.00  0.00           H  
ATOM   2464  CA  SER   186      81.656 114.980  62.310  1.00  0.00           C  
ATOM   2465  HA  SER   186      82.048 113.993  62.061  1.00  0.00           H  
ATOM   2466  CB  SER   186      81.426 115.619  60.895  1.00  0.00           C  
ATOM   2467  HB2 SER   186      80.965 116.583  61.110  1.00  0.00           H  
ATOM   2468  HB3 SER   186      82.408 115.877  60.500  1.00  0.00           H  
ATOM   2469  OG  SER   186      80.704 114.897  59.944  1.00  0.00           O  
ATOM   2470  HG  SER   186      79.795 115.163  60.099  1.00  0.00           H  
ATOM   2471  C   SER   186      82.631 115.810  63.179  1.00  0.00           C  
ATOM   2472  O   SER   186      82.159 116.609  63.972  1.00  0.00           O  
ATOM   2473  N   GLY   187      83.925 115.564  63.193  1.00  0.00           N  
ATOM   2474  H   GLY   187      84.469 116.180  63.780  1.00  0.00           H  
ATOM   2475  CA  GLY   187      84.645 114.683  62.224  1.00  0.00           C  
ATOM   2476  HA2 GLY   187      85.167 113.991  62.885  1.00  0.00           H  
ATOM   2477  HA3 GLY   187      83.960 114.254  61.493  1.00  0.00           H  
ATOM   2478  C   GLY   187      85.648 115.362  61.319  1.00  0.00           C  
ATOM   2479  O   GLY   187      85.418 116.435  60.835  1.00  0.00           O  
ATOM   2480  N   GLY   188      86.729 114.688  60.915  1.00  0.00           N  
ATOM   2481  H   GLY   188      86.928 113.816  61.384  1.00  0.00           H  
ATOM   2482  CA  GLY   188      87.763 115.185  60.045  1.00  0.00           C  
ATOM   2483  HA2 GLY   188      87.419 115.454  59.047  1.00  0.00           H  
ATOM   2484  HA3 GLY   188      88.126 116.129  60.451  1.00  0.00           H  
ATOM   2485  C   GLY   188      88.911 114.197  59.839  1.00  0.00           C  
ATOM   2486  O   GLY   188      88.824 113.042  60.266  1.00  0.00           O  
ATOM   2487  N   GLY   189      89.889 114.461  59.004  1.00  0.00           N  
ATOM   2488  H   GLY   189      90.624 113.769  59.033  1.00  0.00           H  
ATOM   2489  CA  GLY   189      90.240 115.710  58.317  1.00  0.00           C  
ATOM   2490  HA2 GLY   189      90.653 115.571  57.318  1.00  0.00           H  
ATOM   2491  HA3 GLY   189      89.337 116.318  58.256  1.00  0.00           H  
ATOM   2492  C   GLY   189      91.255 116.508  59.042  1.00  0.00           C  
ATOM   2493  O   GLY   189      91.138 116.772  60.285  1.00  0.00           O  
ATOM   2494  N   SER   190      92.274 116.989  58.341  1.00  0.00           N  
ATOM   2495  H   SER   190      92.120 117.103  57.349  1.00  0.00           H  
ATOM   2496  CA  SER   190      93.465 117.593  59.000  1.00  0.00           C  
ATOM   2497  HA  SER   190      93.852 116.828  59.674  1.00  0.00           H  
ATOM   2498  CB  SER   190      94.547 117.890  57.986  1.00  0.00           C  
ATOM   2499  HB2 SER   190      94.286 118.778  57.411  1.00  0.00           H  
ATOM   2500  HB3 SER   190      95.497 118.151  58.452  1.00  0.00           H  
ATOM   2501  OG  SER   190      94.744 116.760  57.221  1.00  0.00           O  
ATOM   2502  HG  SER   190      95.601 116.369  57.409  1.00  0.00           H  
ATOM   2503  C   SER   190      93.131 118.888  59.796  1.00  0.00           C  
ATOM   2504  O   SER   190      92.152 119.569  59.445  1.00  0.00           O  
ATOM   2505  N   GLY   191      93.733 119.205  60.916  1.00  0.00           N  
ATOM   2506  H   GLY   191      93.380 119.989  61.445  1.00  0.00           H  
ATOM   2507  CA  GLY   191      94.714 118.383  61.599  1.00  0.00           C  
ATOM   2508  HA2 GLY   191      94.845 118.769  62.609  1.00  0.00           H  
ATOM   2509  HA3 GLY   191      94.309 117.371  61.617  1.00  0.00           H  
ATOM   2510  C   GLY   191      96.121 118.323  60.901  1.00  0.00           C  
ATOM   2511  O   GLY   191      96.732 119.347  60.692  1.00  0.00           O  
ATOM   2512  N   GLY   192      96.629 117.092  60.813  1.00  0.00           N  
ATOM   2513  H   GLY   192      96.164 116.248  61.116  1.00  0.00           H  
ATOM   2514  CA  GLY   192      97.992 116.873  60.358  1.00  0.00           C  
ATOM   2515  HA2 GLY   192      98.764 117.570  60.685  1.00  0.00           H  
ATOM   2516  HA3 GLY   192      98.392 115.924  60.715  1.00  0.00           H  
ATOM   2517  C   GLY   192      98.093 116.794  58.784  1.00  0.00           C  
ATOM   2518  O   GLY   192      97.346 116.039  58.167  1.00  0.00           O  
ATOM   2519  N   GLY   193      98.951 117.685  58.250  1.00  0.00           N  
ATOM   2520  H   GLY   193      99.551 118.302  58.779  1.00  0.00           H  
ATOM   2521  CA  GLY   193      99.004 118.023  56.791  1.00  0.00           C  
ATOM   2522  HA2 GLY   193      99.838 118.695  56.587  1.00  0.00           H  
ATOM   2523  HA3 GLY   193      99.153 117.057  56.308  1.00  0.00           H  
ATOM   2524  C   GLY   193      97.712 118.736  56.345  1.00  0.00           C  
ATOM   2525  O   GLY   193      97.172 119.607  57.044  1.00  0.00           O  
ATOM   2526  N   TYR   194      97.324 118.598  55.110  1.00  0.00           N  
ATOM   2527  H   TYR   194      97.839 118.059  54.430  1.00  0.00           H  
ATOM   2528  CA  TYR   194      96.334 119.379  54.454  1.00  0.00           C  
ATOM   2529  HA  TYR   194      95.801 120.024  55.152  1.00  0.00           H  
ATOM   2530  CB  TYR   194      97.045 120.267  53.434  1.00  0.00           C  
ATOM   2531  HB2 TYR   194      97.558 119.647  52.699  1.00  0.00           H  
ATOM   2532  HB3 TYR   194      96.297 120.901  52.956  1.00  0.00           H  
ATOM   2533  CG  TYR   194      98.115 121.237  54.099  1.00  0.00           C  
ATOM   2534  CD1 TYR   194      97.642 122.191  54.998  1.00  0.00           C  
ATOM   2535  HD1 TYR   194      96.596 122.433  55.114  1.00  0.00           H  
ATOM   2536  CE1 TYR   194      98.536 122.787  55.892  1.00  0.00           C  
ATOM   2537  HE1 TYR   194      98.202 123.389  56.724  1.00  0.00           H  
ATOM   2538  CZ  TYR   194      99.913 122.382  55.801  1.00  0.00           C  
ATOM   2539  OH  TYR   194     100.704 122.942  56.760  1.00  0.00           O  
ATOM   2540  HH  TYR   194     101.589 122.694  56.485  1.00  0.00           H  
ATOM   2541  CE2 TYR   194     100.340 121.444  54.849  1.00  0.00           C  
ATOM   2542  HE2 TYR   194     101.391 121.198  54.839  1.00  0.00           H  
ATOM   2543  CD2 TYR   194      99.477 120.902  53.879  1.00  0.00           C  
ATOM   2544  HD2 TYR   194      99.761 120.158  53.150  1.00  0.00           H  
ATOM   2545  C   TYR   194      95.372 118.446  53.721  1.00  0.00           C  
ATOM   2546  O   TYR   194      95.541 117.224  53.670  1.00  0.00           O  
ATOM   2547  N   GLY   195      94.330 118.984  53.084  1.00  0.00           N  
ATOM   2548  H   GLY   195      93.630 118.358  52.714  1.00  0.00           H  
ATOM   2549  CA  GLY   195      93.639 120.245  53.290  1.00  0.00           C  
ATOM   2550  HA2 GLY   195      94.430 120.989  53.201  1.00  0.00           H  
ATOM   2551  HA3 GLY   195      92.871 120.422  52.538  1.00  0.00           H  
ATOM   2552  C   GLY   195      93.015 120.334  54.685  1.00  0.00           C  
ATOM   2553  O   GLY   195      92.641 119.364  55.312  1.00  0.00           O  
ATOM   2554  N   ASN   196      92.980 121.577  55.197  1.00  0.00           N  
ATOM   2555  H   ASN   196      93.291 122.364  54.646  1.00  0.00           H  
ATOM   2556  CA  ASN   196      92.490 121.821  56.543  1.00  0.00           C  
ATOM   2557  HA  ASN   196      93.032 121.240  57.290  1.00  0.00           H  
ATOM   2558  CB  ASN   196      92.820 123.285  56.874  1.00  0.00           C  
ATOM   2559  HB2 ASN   196      93.852 123.504  56.600  1.00  0.00           H  
ATOM   2560  HB3 ASN   196      92.154 123.960  56.336  1.00  0.00           H  
ATOM   2561  CG  ASN   196      92.488 123.538  58.315  1.00  0.00           C  
ATOM   2562  OD1 ASN   196      91.489 124.070  58.721  1.00  0.00           O  
ATOM   2563  ND2 ASN   196      93.283 123.016  59.214  1.00  0.00           N  
ATOM   2564 HD21 ASN   196      92.918 123.040  60.156  1.00  0.00           H  
ATOM   2565 HD22 ASN   196      94.000 122.410  58.841  1.00  0.00           H  
ATOM   2566  C   ASN   196      90.903 121.592  56.596  1.00  0.00           C  
ATOM   2567  O   ASN   196      90.123 122.119  55.777  1.00  0.00           O  
ATOM   2568  N   GLN   197      90.357 120.985  57.636  1.00  0.00           N  
ATOM   2569  H   GLN   197      91.063 120.695  58.298  1.00  0.00           H  
ATOM   2570  CA  GLN   197      88.969 120.740  57.980  1.00  0.00           C  
ATOM   2571  HA  GLN   197      88.433 121.360  57.261  1.00  0.00           H  
ATOM   2572  CB  GLN   197      88.586 119.294  57.713  1.00  0.00           C  
ATOM   2573  HB2 GLN   197      89.208 118.680  58.363  1.00  0.00           H  
ATOM   2574  HB3 GLN   197      87.590 119.066  58.093  1.00  0.00           H  
ATOM   2575  CG  GLN   197      88.727 118.920  56.211  1.00  0.00           C  
ATOM   2576  HG2 GLN   197      88.125 119.612  55.623  1.00  0.00           H  
ATOM   2577  HG3 GLN   197      89.788 119.031  55.989  1.00  0.00           H  
ATOM   2578  CD  GLN   197      88.297 117.537  55.944  1.00  0.00           C  
ATOM   2579  OE1 GLN   197      87.601 116.901  56.693  1.00  0.00           O  
ATOM   2580  NE2 GLN   197      88.774 116.990  54.877  1.00  0.00           N  
ATOM   2581 HE21 GLN   197      89.506 117.508  54.411  1.00  0.00           H  
ATOM   2582 HE22 GLN   197      88.411 116.076  54.649  1.00  0.00           H  
ATOM   2583  C   GLN   197      88.507 121.240  59.399  1.00  0.00           C  
ATOM   2584  O   GLN   197      87.374 120.901  59.917  1.00  0.00           O  
ATOM   2585  N   ASP   198      89.394 121.974  60.152  1.00  0.00           N  
ATOM   2586  H   ASP   198      90.248 122.209  59.665  1.00  0.00           H  
ATOM   2587  CA  ASP   198      89.131 122.287  61.577  1.00  0.00           C  
ATOM   2588  HA  ASP   198      88.872 121.400  62.155  1.00  0.00           H  
ATOM   2589  CB  ASP   198      90.255 122.960  62.264  1.00  0.00           C  
ATOM   2590  HB2 ASP   198      90.349 123.982  61.897  1.00  0.00           H  
ATOM   2591  HB3 ASP   198      90.014 123.026  63.325  1.00  0.00           H  
ATOM   2592  CG  ASP   198      91.717 122.321  62.188  1.00  0.00           C  
ATOM   2593  OD1 ASP   198      92.746 122.990  62.067  1.00  0.00           O  
ATOM   2594  OD2 ASP   198      91.826 121.075  62.078  1.00  0.00           O  
ATOM   2595  C   ASP   198      87.904 123.205  61.712  1.00  0.00           C  
ATOM   2596  O   ASP   198      87.840 124.192  61.032  1.00  0.00           O  
ATOM   2597  N   GLN   199      87.020 122.910  62.634  1.00  0.00           N  
ATOM   2598  H   GLN   199      86.889 121.910  62.688  1.00  0.00           H  
ATOM   2599  CA  GLN   199      85.852 123.827  62.917  1.00  0.00           C  
ATOM   2600  HA  GLN   199      85.229 123.997  62.039  1.00  0.00           H  
ATOM   2601  CB  GLN   199      84.959 123.244  63.981  1.00  0.00           C  
ATOM   2602  HB2 GLN   199      84.322 122.524  63.467  1.00  0.00           H  
ATOM   2603  HB3 GLN   199      85.518 122.688  64.734  1.00  0.00           H  
ATOM   2604  CG  GLN   199      83.925 124.129  64.790  1.00  0.00           C  
ATOM   2605  HG2 GLN   199      84.500 124.984  65.146  1.00  0.00           H  
ATOM   2606  HG3 GLN   199      83.134 124.473  64.122  1.00  0.00           H  
ATOM   2607  CD  GLN   199      83.298 123.350  65.916  1.00  0.00           C  
ATOM   2608  OE1 GLN   199      83.323 122.131  66.121  1.00  0.00           O  
ATOM   2609  NE2 GLN   199      82.646 124.034  66.859  1.00  0.00           N  
ATOM   2610 HE21 GLN   199      82.709 125.041  66.837  1.00  0.00           H  
ATOM   2611 HE22 GLN   199      82.226 123.555  67.643  1.00  0.00           H  
ATOM   2612  C   GLN   199      86.457 125.209  63.355  1.00  0.00           C  
ATOM   2613  O   GLN   199      87.289 125.279  64.224  1.00  0.00           O  
ATOM   2614  N   SER   200      85.969 126.328  62.775  1.00  0.00           N  
ATOM   2615  H   SER   200      86.379 127.207  63.056  1.00  0.00           H  
ATOM   2616  CA  SER   200      84.751 126.564  61.921  1.00  0.00           C  
ATOM   2617  HA  SER   200      83.969 125.846  62.169  1.00  0.00           H  
ATOM   2618  CB  SER   200      84.111 127.888  62.327  1.00  0.00           C  
ATOM   2619  HB2 SER   200      84.889 128.641  62.197  1.00  0.00           H  
ATOM   2620  HB3 SER   200      83.152 128.018  61.828  1.00  0.00           H  
ATOM   2621  OG  SER   200      83.779 127.877  63.749  1.00  0.00           O  
ATOM   2622  HG  SER   200      82.849 128.093  63.850  1.00  0.00           H  
ATOM   2623  C   SER   200      84.877 126.589  60.423  1.00  0.00           C  
ATOM   2624  O   SER   200      84.149 127.378  59.804  1.00  0.00           O  
ATOM   2625  N   GLY   201      85.896 125.944  59.836  1.00  0.00           N  
ATOM   2626  H   GLY   201      86.572 125.528  60.460  1.00  0.00           H  
ATOM   2627  CA  GLY   201      86.296 126.047  58.401  1.00  0.00           C  
ATOM   2628  HA2 GLY   201      86.200 127.060  58.011  1.00  0.00           H  
ATOM   2629  HA3 GLY   201      87.357 125.823  58.297  1.00  0.00           H  
ATOM   2630  C   GLY   201      85.309 125.162  57.475  1.00  0.00           C  
ATOM   2631  O   GLY   201      84.446 124.391  57.942  1.00  0.00           O  
ATOM   2632  N   GLY   202      85.350 125.276  56.148  1.00  0.00           N  
ATOM   2633  H   GLY   202      84.574 124.780  55.733  1.00  0.00           H  
ATOM   2634  CA  GLY   202      86.112 126.300  55.368  1.00  0.00           C  
ATOM   2635  HA2 GLY   202      87.124 126.439  55.749  1.00  0.00           H  
ATOM   2636  HA3 GLY   202      86.148 126.004  54.319  1.00  0.00           H  
ATOM   2637  C   GLY   202      85.413 127.628  55.430  1.00  0.00           C  
ATOM   2638  O   GLY   202      84.294 127.777  55.916  1.00  0.00           O  
ATOM   2639  N   GLY   203      85.969 128.632  54.756  1.00  0.00           N  
ATOM   2640  H   GLY   203      85.643 129.538  55.062  1.00  0.00           H  
ATOM   2641  CA  GLY   203      87.367 128.604  54.207  1.00  0.00           C  
ATOM   2642  HA2 GLY   203      87.520 127.757  53.539  1.00  0.00           H  
ATOM   2643  HA3 GLY   203      87.429 129.554  53.678  1.00  0.00           H  
ATOM   2644  C   GLY   203      88.427 128.574  55.299  1.00  0.00           C  
ATOM   2645  O   GLY   203      88.219 128.754  56.485  1.00  0.00           O  
ATOM   2646  N   GLY   204      89.644 128.261  54.869  1.00  0.00           N  
ATOM   2647  H   GLY   204      89.708 128.070  53.879  1.00  0.00           H  
ATOM   2648  CA  GLY   204      90.892 128.180  55.622  1.00  0.00           C  
ATOM   2649  HA2 GLY   204      91.673 127.898  54.916  1.00  0.00           H  
ATOM   2650  HA3 GLY   204      90.986 129.145  56.120  1.00  0.00           H  
ATOM   2651  C   GLY   204      90.828 127.104  56.710  1.00  0.00           C  
ATOM   2652  O   GLY   204      89.941 126.274  56.626  1.00  0.00           O  
ATOM   2653  N   SER   205      91.808 126.893  57.585  1.00  0.00           N  
ATOM   2654  H   SER   205      91.661 126.156  58.260  1.00  0.00           H  
ATOM   2655  CA  SER   205      93.126 127.619  57.709  1.00  0.00           C  
ATOM   2656  HA  SER   205      93.229 128.408  56.965  1.00  0.00           H  
ATOM   2657  CB  SER   205      93.343 128.256  59.056  1.00  0.00           C  
ATOM   2658  HB2 SER   205      92.369 128.540  59.455  1.00  0.00           H  
ATOM   2659  HB3 SER   205      93.729 127.501  59.740  1.00  0.00           H  
ATOM   2660  OG  SER   205      94.193 129.436  58.972  1.00  0.00           O  
ATOM   2661  HG  SER   205      94.397 129.665  59.882  1.00  0.00           H  
ATOM   2662  C   SER   205      94.302 126.706  57.235  1.00  0.00           C  
ATOM   2663  O   SER   205      94.838 125.887  58.010  1.00  0.00           O  
ATOM   2664  N   GLY   206      94.777 126.836  55.994  1.00  0.00           N  
ATOM   2665  H   GLY   206      94.379 127.493  55.339  1.00  0.00           H  
ATOM   2666  CA  GLY   206      95.646 125.886  55.320  1.00  0.00           C  
ATOM   2667  HA2 GLY   206      95.377 124.893  55.680  1.00  0.00           H  
ATOM   2668  HA3 GLY   206      95.362 126.071  54.284  1.00  0.00           H  
ATOM   2669  C   GLY   206      97.178 126.077  55.418  1.00  0.00           C  
ATOM   2670  O   GLY   206      97.729 126.449  56.459  1.00  0.00           O  
ATOM   2671  N   GLY   207      97.965 125.854  54.339  1.00  0.00           N  
ATOM   2672  H   GLY   207      98.960 125.884  54.508  1.00  0.00           H  
ATOM   2673  CA  GLY   207      97.600 125.314  53.051  1.00  0.00           C  
ATOM   2674  HA2 GLY   207      96.737 124.684  53.266  1.00  0.00           H  
ATOM   2675  HA3 GLY   207      97.193 126.166  52.506  1.00  0.00           H  
ATOM   2676  C   GLY   207      98.730 124.610  52.284  1.00  0.00           C  
ATOM   2677  O   GLY   207      99.838 124.404  52.763  1.00  0.00           O  
ATOM   2678  N   TYR   208      98.383 124.264  51.023  1.00  0.00           N  
ATOM   2679  H   TYR   208      97.471 124.518  50.671  1.00  0.00           H  
ATOM   2680  CA  TYR   208      99.281 123.481  50.138  1.00  0.00           C  
ATOM   2681  HA  TYR   208     100.287 123.492  50.560  1.00  0.00           H  
ATOM   2682  CB  TYR   208      98.850 122.042  50.218  1.00  0.00           C  
ATOM   2683  HB2 TYR   208      98.979 121.785  51.269  1.00  0.00           H  
ATOM   2684  HB3 TYR   208      97.773 122.019  50.053  1.00  0.00           H  
ATOM   2685  CG  TYR   208      99.548 120.987  49.328  1.00  0.00           C  
ATOM   2686  CD1 TYR   208     100.702 120.356  49.859  1.00  0.00           C  
ATOM   2687  HD1 TYR   208     101.133 120.630  50.811  1.00  0.00           H  
ATOM   2688  CE1 TYR   208     101.502 119.559  49.019  1.00  0.00           C  
ATOM   2689  HE1 TYR   208     102.386 119.085  49.420  1.00  0.00           H  
ATOM   2690  CZ  TYR   208     101.156 119.389  47.632  1.00  0.00           C  
ATOM   2691  OH  TYR   208     102.113 118.754  46.793  1.00  0.00           O  
ATOM   2692  HH  TYR   208     101.787 118.992  45.921  1.00  0.00           H  
ATOM   2693  CE2 TYR   208      99.887 119.931  47.125  1.00  0.00           C  
ATOM   2694  HE2 TYR   208      99.540 119.653  46.141  1.00  0.00           H  
ATOM   2695  CD2 TYR   208      99.046 120.691  48.010  1.00  0.00           C  
ATOM   2696  HD2 TYR   208      98.096 121.066  47.659  1.00  0.00           H  
ATOM   2697  C   TYR   208      99.224 124.018  48.677  1.00  0.00           C  
ATOM   2698  O   TYR   208      98.073 124.419  48.315  1.00  0.00           O  
ATOM   2699  N   GLY   209     100.341 124.213  47.993  1.00  0.00           N  
ATOM   2700  H   GLY   209     101.250 123.989  48.372  1.00  0.00           H  
ATOM   2701  CA  GLY   209     100.246 125.009  46.770  1.00  0.00           C  
ATOM   2702  HA2 GLY   209      99.461 125.763  46.837  1.00  0.00           H  
ATOM   2703  HA3 GLY   209     101.224 125.470  46.633  1.00  0.00           H  
ATOM   2704  C   GLY   209      99.849 124.152  45.578  1.00  0.00           C  
ATOM   2705  O   GLY   209      99.432 123.022  45.736  1.00  0.00           O  
ATOM   2706  N   GLN   210     100.084 124.567  44.307  1.00  0.00           N  
ATOM   2707  H   GLN   210      99.938 123.795  43.672  1.00  0.00           H  
ATOM   2708  CA  GLN   210     100.706 125.823  43.777  1.00  0.00           C  
ATOM   2709  HA  GLN   210     100.884 125.615  42.722  1.00  0.00           H  
ATOM   2710  CB  GLN   210      99.663 126.951  43.835  1.00  0.00           C  
ATOM   2711  HB2 GLN   210      99.359 127.227  44.845  1.00  0.00           H  
ATOM   2712  HB3 GLN   210     100.140 127.895  43.571  1.00  0.00           H  
ATOM   2713  CG  GLN   210      98.431 126.790  42.962  1.00  0.00           C  
ATOM   2714  HG2 GLN   210      97.846 125.894  43.167  1.00  0.00           H  
ATOM   2715  HG3 GLN   210      97.738 127.579  43.251  1.00  0.00           H  
ATOM   2716  CD  GLN   210      98.730 126.723  41.489  1.00  0.00           C  
ATOM   2717  OE1 GLN   210      99.686 127.186  40.918  1.00  0.00           O  
ATOM   2718  NE2 GLN   210      97.924 126.012  40.675  1.00  0.00           N  
ATOM   2719 HE21 GLN   210      98.186 126.076  39.702  1.00  0.00           H  
ATOM   2720 HE22 GLN   210      97.229 125.435  41.127  1.00  0.00           H  
ATOM   2721  C   GLN   210     102.129 126.147  44.255  1.00  0.00           C  
ATOM   2722  O   GLN   210     102.433 127.285  44.621  1.00  0.00           O  
ATOM   2723  N   GLN   211     102.957 125.177  44.308  1.00  0.00           N  
ATOM   2724  H   GLN   211     102.584 124.260  44.108  1.00  0.00           H  
ATOM   2725  CA  GLN   211     104.362 125.212  44.754  1.00  0.00           C  
ATOM   2726  HA  GLN   211     104.429 125.673  45.739  1.00  0.00           H  
ATOM   2727  CB  GLN   211     104.963 123.860  44.944  1.00  0.00           C  
ATOM   2728  HB2 GLN   211     104.900 123.153  44.117  1.00  0.00           H  
ATOM   2729  HB3 GLN   211     106.012 124.088  45.134  1.00  0.00           H  
ATOM   2730  CG  GLN   211     104.503 123.075  46.185  1.00  0.00           C  
ATOM   2731  HG2 GLN   211     105.181 122.311  46.567  1.00  0.00           H  
ATOM   2732  HG3 GLN   211     104.612 123.696  47.075  1.00  0.00           H  
ATOM   2733  CD  GLN   211     103.057 122.505  46.140  1.00  0.00           C  
ATOM   2734  OE1 GLN   211     102.377 122.542  45.132  1.00  0.00           O  
ATOM   2735  NE2 GLN   211     102.484 122.123  47.248  1.00  0.00           N  
ATOM   2736 HE21 GLN   211     102.944 122.091  48.147  1.00  0.00           H  
ATOM   2737 HE22 GLN   211     101.552 121.746  47.156  1.00  0.00           H  
ATOM   2738  C   GLN   211     105.244 126.152  43.911  1.00  0.00           C  
ATOM   2739  O   GLN   211     106.193 126.717  44.484  1.00  0.00           O  
ATOM   2740  N   ASP   212     104.950 126.217  42.620  1.00  0.00           N  
ATOM   2741  H   ASP   212     104.169 125.657  42.311  1.00  0.00           H  
ATOM   2742  CA  ASP   212     105.660 127.065  41.726  1.00  0.00           C  
ATOM   2743  HA  ASP   212     106.383 127.699  42.239  1.00  0.00           H  
ATOM   2744  CB  ASP   212     106.399 126.163  40.830  1.00  0.00           C  
ATOM   2745  HB2 ASP   212     105.697 125.462  40.380  1.00  0.00           H  
ATOM   2746  HB3 ASP   212     106.996 126.737  40.121  1.00  0.00           H  
ATOM   2747  CG  ASP   212     107.376 125.225  41.595  1.00  0.00           C  
ATOM   2748  OD1 ASP   212     107.438 123.997  41.325  1.00  0.00           O  
ATOM   2749  OD2 ASP   212     108.152 125.659  42.494  1.00  0.00           O  
ATOM   2750  C   ASP   212     104.709 128.010  41.073  1.00  0.00           C  
ATOM   2751  O   ASP   212     103.856 127.630  40.301  1.00  0.00           O  
ATOM   2752  N   ARG   213     104.806 129.354  41.463  1.00  0.00           N  
ATOM   2753  H   ARG   213     105.423 129.568  42.234  1.00  0.00           H  
ATOM   2754  CA  ARG   213     103.925 130.364  40.849  1.00  0.00           C  
ATOM   2755  HA  ARG   213     102.920 129.950  40.770  1.00  0.00           H  
ATOM   2756  CB  ARG   213     103.941 131.591  41.808  1.00  0.00           C  
ATOM   2757  HB2 ARG   213     103.495 131.169  42.708  1.00  0.00           H  
ATOM   2758  HB3 ARG   213     104.967 131.933  41.944  1.00  0.00           H  
ATOM   2759  CG  ARG   213     103.082 132.669  41.208  1.00  0.00           C  
ATOM   2760  HG2 ARG   213     103.529 133.201  40.368  1.00  0.00           H  
ATOM   2761  HG3 ARG   213     102.073 132.394  40.899  1.00  0.00           H  
ATOM   2762  CD  ARG   213     102.919 133.773  42.295  1.00  0.00           C  
ATOM   2763  HD2 ARG   213     103.953 133.917  42.607  1.00  0.00           H  
ATOM   2764  HD3 ARG   213     102.621 134.743  41.897  1.00  0.00           H  
ATOM   2765  NE  ARG   213     102.019 133.505  43.445  1.00  0.00           N  
ATOM   2766  HE  ARG   213     101.519 132.629  43.386  1.00  0.00           H  
ATOM   2767  CZ  ARG   213     101.823 134.250  44.588  1.00  0.00           C  
ATOM   2768  NH1 ARG   213     102.600 135.260  44.820  1.00  0.00           N  
ATOM   2769 HH11 ARG   213     102.424 135.932  45.553  1.00  0.00           H  
ATOM   2770 HH12 ARG   213     103.410 135.491  44.263  1.00  0.00           H  
ATOM   2771  NH2 ARG   213     100.861 134.058  45.433  1.00  0.00           N  
ATOM   2772 HH21 ARG   213     100.698 134.671  46.220  1.00  0.00           H  
ATOM   2773 HH22 ARG   213     100.328 133.229  45.215  1.00  0.00           H  
ATOM   2774  C   ARG   213     104.453 130.750  39.380  1.00  0.00           C  
ATOM   2775  O   ARG   213     105.585 131.168  39.322  1.00  0.00           O  
ATOM   2776  N   GLY   214     103.675 130.753  38.277  1.00  0.00           N  
ATOM   2777  H   GLY   214     104.113 131.208  37.488  1.00  0.00           H  
ATOM   2778  CA  GLY   214     102.249 130.308  38.340  1.00  0.00           C  
ATOM   2779  HA2 GLY   214     102.291 129.221  38.277  1.00  0.00           H  
ATOM   2780  HA3 GLY   214     101.654 130.597  39.207  1.00  0.00           H  
ATOM   2781  C   GLY   214     101.429 130.690  37.115  1.00  0.00           C  
ATOM   2782  O   GLY   214     101.403 129.965  36.071  1.00  0.00           O  
ATOM   2783  OXT GLY   214     100.718 131.693  37.207  1.00  0.00           O  
TER    2784      GLY   214 
END   
