# Supplementary material for: Visualization of oligomerization, clustering, and density transition of intrinsically disordered proteins
Source: Natl Sci Rev. 2026 Feb 14;13(7):nwag107. doi: 10.1093/nsr/nwag107 (PMC13114874; doi:10.1093/nsr/nwag107)
Supplement: nwag107_Supplemental_Files [file nwag107_supplemental_files.zip › SI-MD-Structures/MD-Sturctures/frame133.pdb]

CRYST1  135.050  149.208  136.813  90.00  90.00  90.00               1
ATOM      1  N   MET     1      22.280  72.219  88.784  1.00  0.00           N  
ATOM      2  H1  MET     1      21.880  73.113  89.030  1.00  0.00           H  
ATOM      3  H2  MET     1      21.712  71.718  88.116  1.00  0.00           H  
ATOM      4  H3  MET     1      22.356  71.676  89.633  1.00  0.00           H  
ATOM      5  CA  MET     1      23.652  72.186  88.140  1.00  0.00           C  
ATOM      6  HA  MET     1      24.311  72.641  88.879  1.00  0.00           H  
ATOM      7  CB  MET     1      24.181  70.756  87.655  1.00  0.00           C  
ATOM      8  HB2 MET     1      23.606  70.399  86.800  1.00  0.00           H  
ATOM      9  HB3 MET     1      25.210  70.823  87.304  1.00  0.00           H  
ATOM     10  CG  MET     1      24.133  69.673  88.831  1.00  0.00           C  
ATOM     11  HG2 MET     1      24.529  70.004  89.791  1.00  0.00           H  
ATOM     12  HG3 MET     1      23.132  69.523  89.235  1.00  0.00           H  
ATOM     13  SD  MET     1      24.615  68.016  88.410  1.00  0.00           S  
ATOM     14  CE  MET     1      24.005  67.181  89.866  1.00  0.00           C  
ATOM     15  HE1 MET     1      22.918  67.157  89.783  1.00  0.00           H  
ATOM     16  HE2 MET     1      24.361  66.152  89.911  1.00  0.00           H  
ATOM     17  HE3 MET     1      24.102  67.706  90.816  1.00  0.00           H  
ATOM     18  C   MET     1      23.558  73.255  86.976  1.00  0.00           C  
ATOM     19  O   MET     1      22.614  73.102  86.214  1.00  0.00           O  
ATOM     20  N   ALA     2      24.511  74.199  86.840  1.00  0.00           N  
ATOM     21  H   ALA     2      24.360  74.882  86.113  1.00  0.00           H  
ATOM     22  CA  ALA     2      25.652  74.446  87.669  1.00  0.00           C  
ATOM     23  HA  ALA     2      26.239  75.167  87.099  1.00  0.00           H  
ATOM     24  CB  ALA     2      25.235  75.279  88.910  1.00  0.00           C  
ATOM     25  HB1 ALA     2      26.144  75.413  89.497  1.00  0.00           H  
ATOM     26  HB2 ALA     2      24.781  76.209  88.568  1.00  0.00           H  
ATOM     27  HB3 ALA     2      24.501  74.720  89.490  1.00  0.00           H  
ATOM     28  C   ALA     2      26.572  73.230  87.875  1.00  0.00           C  
ATOM     29  O   ALA     2      26.486  72.783  89.047  1.00  0.00           O  
ATOM     30  N   SER     3      27.155  72.632  86.819  1.00  0.00           N  
ATOM     31  H   SER     3      27.707  71.887  87.220  1.00  0.00           H  
ATOM     32  CA  SER     3      27.258  72.931  85.356  1.00  0.00           C  
ATOM     33  HA  SER     3      26.298  73.404  85.151  1.00  0.00           H  
ATOM     34  CB  SER     3      28.314  73.955  84.926  1.00  0.00           C  
ATOM     35  HB2 SER     3      29.319  73.550  85.039  1.00  0.00           H  
ATOM     36  HB3 SER     3      28.163  74.203  83.876  1.00  0.00           H  
ATOM     37  OG  SER     3      28.196  75.210  85.665  1.00  0.00           O  
ATOM     38  HG  SER     3      28.785  75.164  86.421  1.00  0.00           H  
ATOM     39  C   SER     3      27.307  71.646  84.492  1.00  0.00           C  
ATOM     40  O   SER     3      27.527  70.571  84.978  1.00  0.00           O  
ATOM     41  N   ASN     4      27.291  71.889  83.203  1.00  0.00           N  
ATOM     42  H   ASN     4      27.035  72.822  82.912  1.00  0.00           H  
ATOM     43  CA  ASN     4      26.933  70.894  82.161  1.00  0.00           C  
ATOM     44  HA  ASN     4      27.299  69.903  82.430  1.00  0.00           H  
ATOM     45  CB  ASN     4      25.418  70.755  82.048  1.00  0.00           C  
ATOM     46  HB2 ASN     4      25.177  70.091  81.217  1.00  0.00           H  
ATOM     47  HB3 ASN     4      25.160  70.157  82.922  1.00  0.00           H  
ATOM     48  CG  ASN     4      24.565  72.008  81.982  1.00  0.00           C  
ATOM     49  OD1 ASN     4      24.982  73.172  81.713  1.00  0.00           O  
ATOM     50  ND2 ASN     4      23.354  71.844  82.430  1.00  0.00           N  
ATOM     51 HD21 ASN     4      22.796  72.682  82.509  1.00  0.00           H  
ATOM     52 HD22 ASN     4      22.954  70.920  82.509  1.00  0.00           H  
ATOM     53  C   ASN     4      27.574  71.199  80.785  1.00  0.00           C  
ATOM     54  O   ASN     4      26.877  71.761  79.907  1.00  0.00           O  
ATOM     55  N   ASP     5      28.784  70.861  80.508  1.00  0.00           N  
ATOM     56  H   ASP     5      28.994  71.392  79.674  1.00  0.00           H  
ATOM     57  CA  ASP     5      29.865  70.340  81.347  1.00  0.00           C  
ATOM     58  HA  ASP     5      29.377  69.564  81.937  1.00  0.00           H  
ATOM     59  CB  ASP     5      30.918  69.605  80.477  1.00  0.00           C  
ATOM     60  HB2 ASP     5      30.455  69.135  79.610  1.00  0.00           H  
ATOM     61  HB3 ASP     5      31.568  70.371  80.055  1.00  0.00           H  
ATOM     62  CG  ASP     5      31.811  68.597  81.203  1.00  0.00           C  
ATOM     63  OD1 ASP     5      31.560  68.321  82.427  1.00  0.00           O  
ATOM     64  OD2 ASP     5      32.782  68.142  80.491  1.00  0.00           O  
ATOM     65  C   ASP     5      30.566  71.445  82.306  1.00  0.00           C  
ATOM     66  O   ASP     5      30.470  72.655  82.062  1.00  0.00           O  
ATOM     67  N   TYR     6      31.184  70.973  83.317  1.00  0.00           N  
ATOM     68  H   TYR     6      31.063  69.986  83.493  1.00  0.00           H  
ATOM     69  CA  TYR     6      32.066  71.753  84.211  1.00  0.00           C  
ATOM     70  HA  TYR     6      31.543  72.623  84.608  1.00  0.00           H  
ATOM     71  CB  TYR     6      32.441  71.001  85.528  1.00  0.00           C  
ATOM     72  HB2 TYR     6      33.033  70.145  85.202  1.00  0.00           H  
ATOM     73  HB3 TYR     6      33.164  71.638  86.038  1.00  0.00           H  
ATOM     74  CG  TYR     6      31.235  70.577  86.356  1.00  0.00           C  
ATOM     75  CD1 TYR     6      30.749  69.271  86.262  1.00  0.00           C  
ATOM     76  HD1 TYR     6      31.136  68.574  85.533  1.00  0.00           H  
ATOM     77  CE1 TYR     6      29.712  68.776  87.172  1.00  0.00           C  
ATOM     78  HE1 TYR     6      29.569  67.708  87.104  1.00  0.00           H  
ATOM     79  CZ  TYR     6      29.104  69.685  87.961  1.00  0.00           C  
ATOM     80  OH  TYR     6      28.015  69.360  88.758  1.00  0.00           O  
ATOM     81  HH  TYR     6      27.900  68.413  88.865  1.00  0.00           H  
ATOM     82  CE2 TYR     6      29.598  71.021  88.066  1.00  0.00           C  
ATOM     83  HE2 TYR     6      29.149  71.703  88.772  1.00  0.00           H  
ATOM     84  CD2 TYR     6      30.707  71.448  87.296  1.00  0.00           C  
ATOM     85  HD2 TYR     6      31.061  72.450  87.489  1.00  0.00           H  
ATOM     86  C   TYR     6      33.338  72.244  83.402  1.00  0.00           C  
ATOM     87  O   TYR     6      33.974  71.430  82.790  1.00  0.00           O  
ATOM     88  N   THR     7      33.752  73.462  83.522  1.00  0.00           N  
ATOM     89  H   THR     7      33.240  74.016  84.195  1.00  0.00           H  
ATOM     90  CA  THR     7      34.827  74.123  82.762  1.00  0.00           C  
ATOM     91  HA  THR     7      35.467  73.349  82.337  1.00  0.00           H  
ATOM     92  CB  THR     7      34.166  74.765  81.493  1.00  0.00           C  
ATOM     93  HB  THR     7      33.445  74.080  81.047  1.00  0.00           H  
ATOM     94  CG2 THR     7      33.425  76.074  81.747  1.00  0.00           C  
ATOM     95 HG21 THR     7      32.646  76.194  80.994  1.00  0.00           H  
ATOM     96 HG22 THR     7      33.080  76.007  82.779  1.00  0.00           H  
ATOM     97 HG23 THR     7      34.027  76.983  81.742  1.00  0.00           H  
ATOM     98  OG1 THR     7      35.202  75.174  80.690  1.00  0.00           O  
ATOM     99  HG1 THR     7      35.713  74.413  80.405  1.00  0.00           H  
ATOM    100  C   THR     7      35.656  75.146  83.537  1.00  0.00           C  
ATOM    101  O   THR     7      35.202  75.604  84.606  1.00  0.00           O  
ATOM    102  N   GLN     8      36.817  75.512  82.994  1.00  0.00           N  
ATOM    103  H   GLN     8      37.073  75.113  82.103  1.00  0.00           H  
ATOM    104  CA  GLN     8      37.706  76.543  83.656  1.00  0.00           C  
ATOM    105  HA  GLN     8      37.779  76.147  84.670  1.00  0.00           H  
ATOM    106  CB  GLN     8      39.047  76.594  82.885  1.00  0.00           C  
ATOM    107  HB2 GLN     8      38.919  76.682  81.806  1.00  0.00           H  
ATOM    108  HB3 GLN     8      39.633  77.446  83.231  1.00  0.00           H  
ATOM    109  CG  GLN     8      39.893  75.362  83.236  1.00  0.00           C  
ATOM    110  HG2 GLN     8      40.959  75.589  83.217  1.00  0.00           H  
ATOM    111  HG3 GLN     8      39.831  75.086  84.288  1.00  0.00           H  
ATOM    112  CD  GLN     8      39.604  74.184  82.319  1.00  0.00           C  
ATOM    113  OE1 GLN     8      39.198  74.363  81.217  1.00  0.00           O  
ATOM    114  NE2 GLN     8      39.839  72.961  82.733  1.00  0.00           N  
ATOM    115 HE21 GLN     8      40.170  72.770  83.668  1.00  0.00           H  
ATOM    116 HE22 GLN     8      39.727  72.258  82.016  1.00  0.00           H  
ATOM    117  C   GLN     8      37.081  77.961  83.705  1.00  0.00           C  
ATOM    118  O   GLN     8      36.521  78.373  82.680  1.00  0.00           O  
ATOM    119  N   GLN     9      37.360  78.741  84.676  1.00  0.00           N  
ATOM    120  H   GLN     9      37.116  79.713  84.553  1.00  0.00           H  
ATOM    121  CA  GLN     9      38.003  78.514  86.042  1.00  0.00           C  
ATOM    122  HA  GLN     9      38.093  79.523  86.443  1.00  0.00           H  
ATOM    123  CB  GLN     9      37.083  77.640  86.958  1.00  0.00           C  
ATOM    124  HB2 GLN     9      36.040  77.956  86.936  1.00  0.00           H  
ATOM    125  HB3 GLN     9      37.304  76.598  86.726  1.00  0.00           H  
ATOM    126  CG  GLN     9      37.595  77.788  88.394  1.00  0.00           C  
ATOM    127  HG2 GLN     9      37.021  77.061  88.969  1.00  0.00           H  
ATOM    128  HG3 GLN     9      38.647  77.504  88.431  1.00  0.00           H  
ATOM    129  CD  GLN     9      37.309  79.133  89.049  1.00  0.00           C  
ATOM    130  OE1 GLN     9      38.016  80.088  88.945  1.00  0.00           O  
ATOM    131  NE2 GLN     9      36.223  79.289  89.696  1.00  0.00           N  
ATOM    132 HE21 GLN     9      35.600  78.495  89.662  1.00  0.00           H  
ATOM    133 HE22 GLN     9      36.116  79.995  90.410  1.00  0.00           H  
ATOM    134  C   GLN     9      39.496  78.014  85.933  1.00  0.00           C  
ATOM    135  O   GLN     9      39.738  76.849  86.178  1.00  0.00           O  
ATOM    136  N   ALA    10      40.489  78.797  85.509  1.00  0.00           N  
ATOM    137  H   ALA    10      41.369  78.302  85.494  1.00  0.00           H  
ATOM    138  CA  ALA    10      40.573  80.218  85.291  1.00  0.00           C  
ATOM    139  HA  ALA    10      39.703  80.576  84.740  1.00  0.00           H  
ATOM    140  CB  ALA    10      40.660  80.966  86.647  1.00  0.00           C  
ATOM    141  HB1 ALA    10      41.498  80.592  87.234  1.00  0.00           H  
ATOM    142  HB2 ALA    10      40.783  82.027  86.428  1.00  0.00           H  
ATOM    143  HB3 ALA    10      39.716  80.957  87.192  1.00  0.00           H  
ATOM    144  C   ALA    10      41.810  80.481  84.391  1.00  0.00           C  
ATOM    145  O   ALA    10      42.616  79.595  84.211  1.00  0.00           O  
ATOM    146  N   THR    11      41.961  81.637  83.722  1.00  0.00           N  
ATOM    147  H   THR    11      41.239  82.295  83.978  1.00  0.00           H  
ATOM    148  CA  THR    11      43.140  82.171  83.092  1.00  0.00           C  
ATOM    149  HA  THR    11      43.938  81.466  83.320  1.00  0.00           H  
ATOM    150  CB  THR    11      43.024  82.189  81.557  1.00  0.00           C  
ATOM    151  HB  THR    11      42.138  82.744  81.247  1.00  0.00           H  
ATOM    152  CG2 THR    11      44.311  82.741  80.923  1.00  0.00           C  
ATOM    153 HG21 THR    11      45.108  82.004  81.030  1.00  0.00           H  
ATOM    154 HG22 THR    11      44.161  82.917  79.857  1.00  0.00           H  
ATOM    155 HG23 THR    11      44.658  83.648  81.417  1.00  0.00           H  
ATOM    156  OG1 THR    11      43.024  80.856  81.034  1.00  0.00           O  
ATOM    157  HG1 THR    11      42.186  80.431  81.227  1.00  0.00           H  
ATOM    158  C   THR    11      43.313  83.643  83.607  1.00  0.00           C  
ATOM    159  O   THR    11      42.355  84.414  83.470  1.00  0.00           O  
ATOM    160  N   GLN    12      44.351  84.030  84.305  1.00  0.00           N  
ATOM    161  H   GLN    12      44.296  85.007  84.556  1.00  0.00           H  
ATOM    162  CA  GLN    12      45.443  83.180  84.803  1.00  0.00           C  
ATOM    163  HA  GLN    12      45.998  82.716  83.988  1.00  0.00           H  
ATOM    164  CB  GLN    12      46.439  84.027  85.575  1.00  0.00           C  
ATOM    165  HB2 GLN    12      45.947  84.570  86.382  1.00  0.00           H  
ATOM    166  HB3 GLN    12      47.161  83.333  86.006  1.00  0.00           H  
ATOM    167  CG  GLN    12      47.194  85.091  84.800  1.00  0.00           C  
ATOM    168  HG2 GLN    12      46.439  85.744  84.363  1.00  0.00           H  
ATOM    169  HG3 GLN    12      47.745  85.691  85.524  1.00  0.00           H  
ATOM    170  CD  GLN    12      47.941  84.386  83.661  1.00  0.00           C  
ATOM    171  OE1 GLN    12      48.849  83.652  83.895  1.00  0.00           O  
ATOM    172  NE2 GLN    12      47.602  84.596  82.430  1.00  0.00           N  
ATOM    173 HE21 GLN    12      47.929  84.037  81.655  1.00  0.00           H  
ATOM    174 HE22 GLN    12      46.726  85.094  82.372  1.00  0.00           H  
ATOM    175  C   GLN    12      44.969  81.916  85.679  1.00  0.00           C  
ATOM    176  O   GLN    12      43.957  82.018  86.365  1.00  0.00           O  
ATOM    177  N   SER    13      45.594  80.740  85.496  1.00  0.00           N  
ATOM    178  H   SER    13      46.382  80.587  84.883  1.00  0.00           H  
ATOM    179  CA  SER    13      45.312  79.562  86.355  1.00  0.00           C  
ATOM    180  HA  SER    13      44.251  79.389  86.172  1.00  0.00           H  
ATOM    181  CB  SER    13      46.081  78.325  85.881  1.00  0.00           C  
ATOM    182  HB2 SER    13      47.120  78.656  85.889  1.00  0.00           H  
ATOM    183  HB3 SER    13      45.920  77.450  86.512  1.00  0.00           H  
ATOM    184  OG  SER    13      45.555  77.953  84.578  1.00  0.00           O  
ATOM    185  HG  SER    13      45.857  78.598  83.934  1.00  0.00           H  
ATOM    186  C   SER    13      45.608  79.921  87.816  1.00  0.00           C  
ATOM    187  O   SER    13      46.309  80.906  88.052  1.00  0.00           O  
ATOM    188  N   TYR    14      45.147  79.057  88.700  1.00  0.00           N  
ATOM    189  H   TYR    14      44.646  78.266  88.320  1.00  0.00           H  
ATOM    190  CA  TYR    14      45.499  79.158  90.109  1.00  0.00           C  
ATOM    191  HA  TYR    14      46.399  79.729  90.338  1.00  0.00           H  
ATOM    192  CB  TYR    14      44.390  79.927  90.807  1.00  0.00           C  
ATOM    193  HB2 TYR    14      44.086  80.694  90.096  1.00  0.00           H  
ATOM    194  HB3 TYR    14      43.602  79.211  91.044  1.00  0.00           H  
ATOM    195  CG  TYR    14      44.907  80.609  92.095  1.00  0.00           C  
ATOM    196  CD1 TYR    14      45.886  81.540  91.934  1.00  0.00           C  
ATOM    197  HD1 TYR    14      46.234  81.826  90.952  1.00  0.00           H  
ATOM    198  CE1 TYR    14      46.393  82.258  93.016  1.00  0.00           C  
ATOM    199  HE1 TYR    14      46.925  83.185  92.865  1.00  0.00           H  
ATOM    200  CZ  TYR    14      45.997  82.033  94.349  1.00  0.00           C  
ATOM    201  OH  TYR    14      46.544  82.629  95.436  1.00  0.00           O  
ATOM    202  HH  TYR    14      47.257  83.255  95.290  1.00  0.00           H  
ATOM    203  CE2 TYR    14      44.985  81.013  94.516  1.00  0.00           C  
ATOM    204  HE2 TYR    14      44.672  80.818  95.531  1.00  0.00           H  
ATOM    205  CD2 TYR    14      44.396  80.327  93.406  1.00  0.00           C  
ATOM    206  HD2 TYR    14      43.726  79.493  93.552  1.00  0.00           H  
ATOM    207  C   TYR    14      45.578  77.726  90.737  1.00  0.00           C  
ATOM    208  O   TYR    14      44.827  76.835  90.265  1.00  0.00           O  
ATOM    209  N   GLY    15      46.472  77.412  91.653  1.00  0.00           N  
ATOM    210  H   GLY    15      46.426  76.496  92.077  1.00  0.00           H  
ATOM    211  CA  GLY    15      47.410  78.354  92.316  1.00  0.00           C  
ATOM    212  HA2 GLY    15      46.868  79.127  92.861  1.00  0.00           H  
ATOM    213  HA3 GLY    15      47.926  77.890  93.157  1.00  0.00           H  
ATOM    214  C   GLY    15      48.513  79.065  91.445  1.00  0.00           C  
ATOM    215  O   GLY    15      48.706  78.652  90.338  1.00  0.00           O  
ATOM    216  N   ALA    16      49.338  79.959  92.003  1.00  0.00           N  
ATOM    217  H   ALA    16      49.141  80.216  92.960  1.00  0.00           H  
ATOM    218  CA  ALA    16      50.308  80.725  91.289  1.00  0.00           C  
ATOM    219  HA  ALA    16      49.770  81.200  90.469  1.00  0.00           H  
ATOM    220  CB  ALA    16      50.857  81.794  92.201  1.00  0.00           C  
ATOM    221  HB1 ALA    16      50.096  82.456  92.616  1.00  0.00           H  
ATOM    222  HB2 ALA    16      51.390  81.321  93.026  1.00  0.00           H  
ATOM    223  HB3 ALA    16      51.564  82.378  91.613  1.00  0.00           H  
ATOM    224  C   ALA    16      51.415  79.812  90.662  1.00  0.00           C  
ATOM    225  O   ALA    16      51.951  78.922  91.320  1.00  0.00           O  
ATOM    226  N   TYR    17      51.745  80.091  89.415  1.00  0.00           N  
ATOM    227  H   TYR    17      51.373  80.936  89.007  1.00  0.00           H  
ATOM    228  CA  TYR    17      52.924  79.452  88.745  1.00  0.00           C  
ATOM    229  HA  TYR    17      52.975  78.374  88.903  1.00  0.00           H  
ATOM    230  CB  TYR    17      52.687  79.687  87.208  1.00  0.00           C  
ATOM    231  HB2 TYR    17      51.622  79.720  86.975  1.00  0.00           H  
ATOM    232  HB3 TYR    17      53.060  80.696  87.030  1.00  0.00           H  
ATOM    233  CG  TYR    17      53.440  78.811  86.272  1.00  0.00           C  
ATOM    234  CD1 TYR    17      54.867  78.851  86.186  1.00  0.00           C  
ATOM    235  HD1 TYR    17      55.477  79.561  86.725  1.00  0.00           H  
ATOM    236  CE1 TYR    17      55.569  77.937  85.462  1.00  0.00           C  
ATOM    237  HE1 TYR    17      56.642  78.017  85.548  1.00  0.00           H  
ATOM    238  CZ  TYR    17      54.936  77.080  84.599  1.00  0.00           C  
ATOM    239  OH  TYR    17      55.600  76.203  83.833  1.00  0.00           O  
ATOM    240  HH  TYR    17      55.266  75.304  83.864  1.00  0.00           H  
ATOM    241  CE2 TYR    17      53.524  76.961  84.689  1.00  0.00           C  
ATOM    242  HE2 TYR    17      52.993  76.265  84.057  1.00  0.00           H  
ATOM    243  CD2 TYR    17      52.812  77.849  85.555  1.00  0.00           C  
ATOM    244  HD2 TYR    17      51.746  77.708  85.653  1.00  0.00           H  
ATOM    245  C   TYR    17      54.165  80.159  89.350  1.00  0.00           C  
ATOM    246  O   TYR    17      54.250  81.409  89.406  1.00  0.00           O  
ATOM    247  N   PRO    18      55.213  79.393  89.793  1.00  0.00           N  
ATOM    248  CD  PRO    18      55.360  77.959  89.783  1.00  0.00           C  
ATOM    249  HD2 PRO    18      55.562  77.592  88.776  1.00  0.00           H  
ATOM    250  HD3 PRO    18      54.417  77.496  90.075  1.00  0.00           H  
ATOM    251  CG  PRO    18      56.558  77.595  90.665  1.00  0.00           C  
ATOM    252  HG2 PRO    18      57.388  77.320  90.014  1.00  0.00           H  
ATOM    253  HG3 PRO    18      56.233  76.760  91.287  1.00  0.00           H  
ATOM    254  CB  PRO    18      56.732  78.837  91.495  1.00  0.00           C  
ATOM    255  HB2 PRO    18      57.786  78.919  91.760  1.00  0.00           H  
ATOM    256  HB3 PRO    18      56.074  78.791  92.363  1.00  0.00           H  
ATOM    257  CA  PRO    18      56.258  79.995  90.591  1.00  0.00           C  
ATOM    258  HA  PRO    18      55.800  80.668  91.316  1.00  0.00           H  
ATOM    259  C   PRO    18      57.448  80.705  89.821  1.00  0.00           C  
ATOM    260  O   PRO    18      57.659  80.450  88.592  1.00  0.00           O  
ATOM    261  N   THR    19      58.199  81.620  90.490  1.00  0.00           N  
ATOM    262  H   THR    19      58.023  81.712  91.480  1.00  0.00           H  
ATOM    263  CA  THR    19      59.490  82.213  90.074  1.00  0.00           C  
ATOM    264  HA  THR    19      59.887  81.622  89.249  1.00  0.00           H  
ATOM    265  CB  THR    19      59.351  83.651  89.601  1.00  0.00           C  
ATOM    266  HB  THR    19      60.253  83.966  89.075  1.00  0.00           H  
ATOM    267  CG2 THR    19      58.132  84.062  88.687  1.00  0.00           C  
ATOM    268 HG21 THR    19      58.308  85.093  88.381  1.00  0.00           H  
ATOM    269 HG22 THR    19      58.140  83.358  87.855  1.00  0.00           H  
ATOM    270 HG23 THR    19      57.209  83.834  89.219  1.00  0.00           H  
ATOM    271  OG1 THR    19      59.195  84.373  90.787  1.00  0.00           O  
ATOM    272  HG1 THR    19      58.351  83.994  91.046  1.00  0.00           H  
ATOM    273  C   THR    19      60.439  82.127  91.280  1.00  0.00           C  
ATOM    274  O   THR    19      59.994  82.171  92.404  1.00  0.00           O  
ATOM    275  N   GLN    20      61.724  82.176  91.042  1.00  0.00           N  
ATOM    276  H   GLN    20      61.994  82.212  90.069  1.00  0.00           H  
ATOM    277  CA  GLN    20      62.817  82.069  92.005  1.00  0.00           C  
ATOM    278  HA  GLN    20      62.572  81.197  92.611  1.00  0.00           H  
ATOM    279  CB  GLN    20      64.146  81.900  91.337  1.00  0.00           C  
ATOM    280  HB2 GLN    20      64.899  81.711  92.102  1.00  0.00           H  
ATOM    281  HB3 GLN    20      64.030  81.000  90.733  1.00  0.00           H  
ATOM    282  CG  GLN    20      64.533  83.177  90.549  1.00  0.00           C  
ATOM    283  HG2 GLN    20      63.689  83.458  89.920  1.00  0.00           H  
ATOM    284  HG3 GLN    20      64.904  83.981  91.185  1.00  0.00           H  
ATOM    285  CD  GLN    20      65.698  82.934  89.723  1.00  0.00           C  
ATOM    286  OE1 GLN    20      66.222  83.811  89.043  1.00  0.00           O  
ATOM    287  NE2 GLN    20      66.152  81.736  89.487  1.00  0.00           N  
ATOM    288 HE21 GLN    20      65.548  80.979  89.777  1.00  0.00           H  
ATOM    289 HE22 GLN    20      66.872  81.723  88.780  1.00  0.00           H  
ATOM    290  C   GLN    20      62.914  83.186  93.002  1.00  0.00           C  
ATOM    291  O   GLN    20      62.700  84.353  92.594  1.00  0.00           O  
ATOM    292  N   PRO    21      63.251  83.067  94.292  1.00  0.00           N  
ATOM    293  CD  PRO    21      63.483  81.825  95.033  1.00  0.00           C  
ATOM    294  HD2 PRO    21      64.081  81.085  94.501  1.00  0.00           H  
ATOM    295  HD3 PRO    21      62.531  81.317  95.181  1.00  0.00           H  
ATOM    296  CG  PRO    21      64.274  82.216  96.272  1.00  0.00           C  
ATOM    297  HG2 PRO    21      65.356  82.269  96.153  1.00  0.00           H  
ATOM    298  HG3 PRO    21      64.099  81.421  96.997  1.00  0.00           H  
ATOM    299  CB  PRO    21      63.628  83.549  96.595  1.00  0.00           C  
ATOM    300  HB2 PRO    21      64.281  84.110  97.263  1.00  0.00           H  
ATOM    301  HB3 PRO    21      62.611  83.342  96.929  1.00  0.00           H  
ATOM    302  CA  PRO    21      63.388  84.194  95.229  1.00  0.00           C  
ATOM    303  HA  PRO    21      62.519  84.852  95.257  1.00  0.00           H  
ATOM    304  C   PRO    21      64.581  85.058  95.026  1.00  0.00           C  
ATOM    305  O   PRO    21      65.541  84.678  94.342  1.00  0.00           O  
ATOM    306  N   GLY    22      64.699  86.208  95.698  1.00  0.00           N  
ATOM    307  H   GLY    22      63.871  86.475  96.210  1.00  0.00           H  
ATOM    308  CA  GLY    22      65.835  87.146  95.671  1.00  0.00           C  
ATOM    309  HA2 GLY    22      65.915  87.454  94.628  1.00  0.00           H  
ATOM    310  HA3 GLY    22      65.475  88.035  96.190  1.00  0.00           H  
ATOM    311  C   GLY    22      67.104  86.527  96.292  1.00  0.00           C  
ATOM    312  O   GLY    22      67.004  85.661  97.176  1.00  0.00           O  
ATOM    313  N   GLN    23      68.239  87.154  95.985  1.00  0.00           N  
ATOM    314  H   GLN    23      68.221  87.941  95.352  1.00  0.00           H  
ATOM    315  CA  GLN    23      69.547  86.802  96.628  1.00  0.00           C  
ATOM    316  HA  GLN    23      69.380  86.668  97.697  1.00  0.00           H  
ATOM    317  CB  GLN    23      70.117  85.461  96.104  1.00  0.00           C  
ATOM    318  HB2 GLN    23      69.404  84.740  96.505  1.00  0.00           H  
ATOM    319  HB3 GLN    23      69.965  85.524  95.027  1.00  0.00           H  
ATOM    320  CG  GLN    23      71.482  85.021  96.522  1.00  0.00           C  
ATOM    321  HG2 GLN    23      71.804  84.068  96.101  1.00  0.00           H  
ATOM    322  HG3 GLN    23      72.101  85.839  96.155  1.00  0.00           H  
ATOM    323  CD  GLN    23      71.721  84.880  98.004  1.00  0.00           C  
ATOM    324  OE1 GLN    23      71.069  84.098  98.642  1.00  0.00           O  
ATOM    325  NE2 GLN    23      72.779  85.448  98.455  1.00  0.00           N  
ATOM    326 HE21 GLN    23      73.380  85.879  97.767  1.00  0.00           H  
ATOM    327 HE22 GLN    23      73.084  85.146  99.369  1.00  0.00           H  
ATOM    328  C   GLN    23      70.539  88.055  96.504  1.00  0.00           C  
ATOM    329  O   GLN    23      70.986  88.374  95.371  1.00  0.00           O  
ATOM    330  N   GLY    24      71.009  88.600  97.630  1.00  0.00           N  
ATOM    331  H   GLY    24      70.810  88.241  98.553  1.00  0.00           H  
ATOM    332  CA  GLY    24      72.028  89.666  97.636  1.00  0.00           C  
ATOM    333  HA2 GLY    24      71.595  90.512  97.103  1.00  0.00           H  
ATOM    334  HA3 GLY    24      72.218  90.003  98.655  1.00  0.00           H  
ATOM    335  C   GLY    24      73.418  89.280  97.113  1.00  0.00           C  
ATOM    336  O   GLY    24      73.844  88.140  97.121  1.00  0.00           O  
ATOM    337  N   TYR    25      74.056  90.336  96.558  1.00  0.00           N  
ATOM    338  H   TYR    25      73.478  91.141  96.364  1.00  0.00           H  
ATOM    339  CA  TYR    25      75.460  90.383  96.038  1.00  0.00           C  
ATOM    340  HA  TYR    25      76.049  89.863  96.794  1.00  0.00           H  
ATOM    341  CB  TYR    25      75.514  89.643  94.667  1.00  0.00           C  
ATOM    342  HB2 TYR    25      75.010  88.693  94.843  1.00  0.00           H  
ATOM    343  HB3 TYR    25      75.057  90.265  93.897  1.00  0.00           H  
ATOM    344  CG  TYR    25      76.874  89.304  94.261  1.00  0.00           C  
ATOM    345  CD1 TYR    25      77.532  88.174  94.723  1.00  0.00           C  
ATOM    346  HD1 TYR    25      76.987  87.434  95.291  1.00  0.00           H  
ATOM    347  CE1 TYR    25      78.884  88.021  94.447  1.00  0.00           C  
ATOM    348  HE1 TYR    25      79.381  87.126  94.790  1.00  0.00           H  
ATOM    349  CZ  TYR    25      79.656  88.932  93.626  1.00  0.00           C  
ATOM    350  OH  TYR    25      80.982  88.736  93.428  1.00  0.00           O  
ATOM    351  HH  TYR    25      81.269  89.519  92.954  1.00  0.00           H  
ATOM    352  CE2 TYR    25      78.960  90.103  93.268  1.00  0.00           C  
ATOM    353  HE2 TYR    25      79.486  90.989  92.944  1.00  0.00           H  
ATOM    354  CD2 TYR    25      77.610  90.280  93.642  1.00  0.00           C  
ATOM    355  HD2 TYR    25      77.083  91.173  93.339  1.00  0.00           H  
ATOM    356  C   TYR    25      75.834  91.884  95.867  1.00  0.00           C  
ATOM    357  O   TYR    25      74.934  92.713  95.788  1.00  0.00           O  
ATOM    358  N   SER    26      77.116  92.187  95.859  1.00  0.00           N  
ATOM    359  H   SER    26      77.803  91.455  95.750  1.00  0.00           H  
ATOM    360  CA  SER    26      77.674  93.557  95.773  1.00  0.00           C  
ATOM    361  HA  SER    26      77.047  94.204  96.387  1.00  0.00           H  
ATOM    362  CB  SER    26      79.128  93.668  96.287  1.00  0.00           C  
ATOM    363  HB2 SER    26      79.832  93.139  95.645  1.00  0.00           H  
ATOM    364  HB3 SER    26      79.384  94.708  96.494  1.00  0.00           H  
ATOM    365  OG  SER    26      79.129  92.960  97.577  1.00  0.00           O  
ATOM    366  HG  SER    26      79.184  92.054  97.266  1.00  0.00           H  
ATOM    367  C   SER    26      77.622  94.114  94.348  1.00  0.00           C  
ATOM    368  O   SER    26      78.005  93.491  93.388  1.00  0.00           O  
ATOM    369  N   GLN    27      77.261  95.371  94.119  1.00  0.00           N  
ATOM    370  H   GLN    27      77.047  95.974  94.901  1.00  0.00           H  
ATOM    371  CA  GLN    27      77.028  96.045  92.822  1.00  0.00           C  
ATOM    372  HA  GLN    27      76.157  95.504  92.451  1.00  0.00           H  
ATOM    373  CB  GLN    27      76.537  97.472  92.987  1.00  0.00           C  
ATOM    374  HB2 GLN    27      75.613  97.471  93.565  1.00  0.00           H  
ATOM    375  HB3 GLN    27      77.226  98.167  93.468  1.00  0.00           H  
ATOM    376  CG  GLN    27      76.300  98.204  91.663  1.00  0.00           C  
ATOM    377  HG2 GLN    27      75.931  99.155  92.047  1.00  0.00           H  
ATOM    378  HG3 GLN    27      77.224  98.392  91.115  1.00  0.00           H  
ATOM    379  CD  GLN    27      75.190  97.591  90.777  1.00  0.00           C  
ATOM    380  OE1 GLN    27      75.441  96.917  89.794  1.00  0.00           O  
ATOM    381  NE2 GLN    27      73.987  97.889  91.178  1.00  0.00           N  
ATOM    382 HE21 GLN    27      73.828  98.530  91.942  1.00  0.00           H  
ATOM    383 HE22 GLN    27      73.233  97.409  90.707  1.00  0.00           H  
ATOM    384  C   GLN    27      78.149  95.989  91.764  1.00  0.00           C  
ATOM    385  O   GLN    27      77.940  95.907  90.567  1.00  0.00           O  
ATOM    386  N   GLN    28      79.348  96.212  92.225  1.00  0.00           N  
ATOM    387  H   GLN    28      79.458  96.235  93.229  1.00  0.00           H  
ATOM    388  CA  GLN    28      80.630  96.274  91.411  1.00  0.00           C  
ATOM    389  HA  GLN    28      80.291  96.308  90.375  1.00  0.00           H  
ATOM    390  CB  GLN    28      81.402  97.583  91.656  1.00  0.00           C  
ATOM    391  HB2 GLN    28      81.750  97.466  92.682  1.00  0.00           H  
ATOM    392  HB3 GLN    28      82.216  97.489  90.937  1.00  0.00           H  
ATOM    393  CG  GLN    28      80.489  98.785  91.346  1.00  0.00           C  
ATOM    394  HG2 GLN    28      81.121  99.522  90.850  1.00  0.00           H  
ATOM    395  HG3 GLN    28      79.833  98.563  90.504  1.00  0.00           H  
ATOM    396  CD  GLN    28      79.846  99.486  92.531  1.00  0.00           C  
ATOM    397  OE1 GLN    28      79.839  99.019  93.689  1.00  0.00           O  
ATOM    398  NE2 GLN    28      79.089 100.511  92.314  1.00  0.00           N  
ATOM    399 HE21 GLN    28      78.856 101.000  93.166  1.00  0.00           H  
ATOM    400 HE22 GLN    28      79.218 101.016  91.448  1.00  0.00           H  
ATOM    401  C   GLN    28      81.530  95.000  91.591  1.00  0.00           C  
ATOM    402  O   GLN    28      82.576  94.843  91.018  1.00  0.00           O  
ATOM    403  N   SER    29      81.166  94.164  92.555  1.00  0.00           N  
ATOM    404  H   SER    29      80.453  94.388  93.234  1.00  0.00           H  
ATOM    405  CA  SER    29      81.981  92.954  92.762  1.00  0.00           C  
ATOM    406  HA  SER    29      81.649  92.456  93.673  1.00  0.00           H  
ATOM    407  CB  SER    29      81.711  91.958  91.621  1.00  0.00           C  
ATOM    408  HB2 SER    29      80.650  91.859  91.393  1.00  0.00           H  
ATOM    409  HB3 SER    29      82.115  92.402  90.711  1.00  0.00           H  
ATOM    410  OG  SER    29      82.080  90.642  91.917  1.00  0.00           O  
ATOM    411  HG  SER    29      81.986  90.113  91.121  1.00  0.00           H  
ATOM    412  C   SER    29      83.456  93.181  93.019  1.00  0.00           C  
ATOM    413  O   SER    29      83.829  94.110  93.720  1.00  0.00           O  
ATOM    414  N   SER    30      84.405  92.392  92.524  1.00  0.00           N  
ATOM    415  H   SER    30      84.111  91.689  91.860  1.00  0.00           H  
ATOM    416  CA  SER    30      85.782  92.376  92.904  1.00  0.00           C  
ATOM    417  HA  SER    30      85.798  92.242  93.985  1.00  0.00           H  
ATOM    418  CB  SER    30      86.515  91.181  92.311  1.00  0.00           C  
ATOM    419  HB2 SER    30      86.570  91.401  91.245  1.00  0.00           H  
ATOM    420  HB3 SER    30      87.537  91.092  92.678  1.00  0.00           H  
ATOM    421  OG  SER    30      85.894  90.044  92.666  1.00  0.00           O  
ATOM    422  HG  SER    30      85.582  89.540  91.910  1.00  0.00           H  
ATOM    423  C   SER    30      86.632  93.647  92.508  1.00  0.00           C  
ATOM    424  O   SER    30      86.497  94.191  91.378  1.00  0.00           O  
ATOM    425  N   GLN    31      87.333  94.327  93.402  1.00  0.00           N  
ATOM    426  H   GLN    31      87.658  95.274  93.274  1.00  0.00           H  
ATOM    427  CA  GLN    31      87.763  93.718  94.618  1.00  0.00           C  
ATOM    428  HA  GLN    31      87.621  92.639  94.674  1.00  0.00           H  
ATOM    429  CB  GLN    31      89.239  94.030  94.861  1.00  0.00           C  
ATOM    430  HB2 GLN    31      89.361  95.103  95.007  1.00  0.00           H  
ATOM    431  HB3 GLN    31      89.443  93.419  95.740  1.00  0.00           H  
ATOM    432  CG  GLN    31      90.176  93.619  93.730  1.00  0.00           C  
ATOM    433  HG2 GLN    31      89.898  94.156  92.823  1.00  0.00           H  
ATOM    434  HG3 GLN    31      91.134  94.050  94.018  1.00  0.00           H  
ATOM    435  CD  GLN    31      90.276  92.125  93.437  1.00  0.00           C  
ATOM    436  OE1 GLN    31      90.203  91.304  94.274  1.00  0.00           O  
ATOM    437  NE2 GLN    31      90.194  91.791  92.185  1.00  0.00           N  
ATOM    438 HE21 GLN    31      90.098  90.820  91.925  1.00  0.00           H  
ATOM    439 HE22 GLN    31      89.950  92.444  91.453  1.00  0.00           H  
ATOM    440  C   GLN    31      87.023  94.468  95.737  1.00  0.00           C  
ATOM    441  O   GLN    31      86.907  95.680  95.808  1.00  0.00           O  
ATOM    442  N   PRO    32      86.538  93.729  96.795  1.00  0.00           N  
ATOM    443  CD  PRO    32      86.499  92.258  96.874  1.00  0.00           C  
ATOM    444  HD2 PRO    32      87.480  91.827  96.674  1.00  0.00           H  
ATOM    445  HD3 PRO    32      85.818  91.884  96.109  1.00  0.00           H  
ATOM    446  CG  PRO    32      86.159  91.927  98.311  1.00  0.00           C  
ATOM    447  HG2 PRO    32      87.048  91.892  98.941  1.00  0.00           H  
ATOM    448  HG3 PRO    32      85.432  91.123  98.423  1.00  0.00           H  
ATOM    449  CB  PRO    32      85.399  93.186  98.683  1.00  0.00           C  
ATOM    450  HB2 PRO    32      85.342  93.371  99.755  1.00  0.00           H  
ATOM    451  HB3 PRO    32      84.343  93.178  98.410  1.00  0.00           H  
ATOM    452  CA  PRO    32      85.978  94.387  97.954  1.00  0.00           C  
ATOM    453  HA  PRO    32      85.174  95.006  97.557  1.00  0.00           H  
ATOM    454  C   PRO    32      87.035  95.062  98.779  1.00  0.00           C  
ATOM    455  O   PRO    32      88.200  94.681  98.659  1.00  0.00           O  
ATOM    456  N   TYR    33      86.642  96.005  99.609  1.00  0.00           N  
ATOM    457  H   TYR    33      85.700  96.345  99.481  1.00  0.00           H  
ATOM    458  CA  TYR    33      87.497  96.770 100.477  1.00  0.00           C  
ATOM    459  HA  TYR    33      88.471  96.927 100.014  1.00  0.00           H  
ATOM    460  CB  TYR    33      86.938  98.167 100.626  1.00  0.00           C  
ATOM    461  HB2 TYR    33      86.001  98.216 101.181  1.00  0.00           H  
ATOM    462  HB3 TYR    33      87.635  98.700 101.272  1.00  0.00           H  
ATOM    463  CG  TYR    33      86.833  99.008  99.338  1.00  0.00           C  
ATOM    464  CD1 TYR    33      87.959  99.504  98.748  1.00  0.00           C  
ATOM    465  HD1 TYR    33      88.886  99.282  99.255  1.00  0.00           H  
ATOM    466  CE1 TYR    33      87.887 100.397  97.652  1.00  0.00           C  
ATOM    467  HE1 TYR    33      88.779 100.889  97.294  1.00  0.00           H  
ATOM    468  CZ  TYR    33      86.621 100.782  97.146  1.00  0.00           C  
ATOM    469  OH  TYR    33      86.582 101.782  96.150  1.00  0.00           O  
ATOM    470  HH  TYR    33      85.746 102.183  95.903  1.00  0.00           H  
ATOM    471  CE2 TYR    33      85.490 100.290  97.790  1.00  0.00           C  
ATOM    472  HE2 TYR    33      84.525 100.600  97.417  1.00  0.00           H  
ATOM    473  CD2 TYR    33      85.573  99.446  98.878  1.00  0.00           C  
ATOM    474  HD2 TYR    33      84.688  99.121  99.405  1.00  0.00           H  
ATOM    475  C   TYR    33      87.687  96.098 101.872  1.00  0.00           C  
ATOM    476  O   TYR    33      88.834  95.916 102.321  1.00  0.00           O  
ATOM    477  N   GLY    34      86.610  95.623 102.503  1.00  0.00           N  
ATOM    478  H   GLY    34      85.680  95.669 102.110  1.00  0.00           H  
ATOM    479  CA  GLY    34      86.807  94.803 103.687  1.00  0.00           C  
ATOM    480  HA2 GLY    34      86.924  93.757 103.404  1.00  0.00           H  
ATOM    481  HA3 GLY    34      87.737  95.029 104.210  1.00  0.00           H  
ATOM    482  C   GLY    34      85.632  95.007 104.674  1.00  0.00           C  
ATOM    483  O   GLY    34      84.712  95.909 104.476  1.00  0.00           O  
ATOM    484  N   GLN    35      85.706  94.255 105.801  1.00  0.00           N  
ATOM    485  H   GLN    35      86.539  93.693 105.901  1.00  0.00           H  
ATOM    486  CA  GLN    35      84.726  94.309 106.936  1.00  0.00           C  
ATOM    487  HA  GLN    35      83.928  95.035 106.780  1.00  0.00           H  
ATOM    488  CB  GLN    35      83.995  92.969 107.028  1.00  0.00           C  
ATOM    489  HB2 GLN    35      84.715  92.175 107.225  1.00  0.00           H  
ATOM    490  HB3 GLN    35      83.242  93.139 107.798  1.00  0.00           H  
ATOM    491  CG  GLN    35      83.145  92.753 105.741  1.00  0.00           C  
ATOM    492  HG2 GLN    35      82.310  92.094 105.979  1.00  0.00           H  
ATOM    493  HG3 GLN    35      82.754  93.714 105.405  1.00  0.00           H  
ATOM    494  CD  GLN    35      83.923  92.041 104.632  1.00  0.00           C  
ATOM    495  OE1 GLN    35      84.897  91.410 104.871  1.00  0.00           O  
ATOM    496  NE2 GLN    35      83.384  91.929 103.412  1.00  0.00           N  
ATOM    497 HE21 GLN    35      82.475  92.350 103.288  1.00  0.00           H  
ATOM    498 HE22 GLN    35      83.814  91.328 102.723  1.00  0.00           H  
ATOM    499  C   GLN    35      85.489  94.625 108.223  1.00  0.00           C  
ATOM    500  O   GLN    35      86.304  93.847 108.644  1.00  0.00           O  
ATOM    501  N   GLN    36      85.183  95.749 108.942  1.00  0.00           N  
ATOM    502  H   GLN    36      85.724  95.931 109.775  1.00  0.00           H  
ATOM    503  CA  GLN    36      84.459  96.944 108.563  1.00  0.00           C  
ATOM    504  HA  GLN    36      83.664  96.679 107.866  1.00  0.00           H  
ATOM    505  CB  GLN    36      83.951  97.611 109.893  1.00  0.00           C  
ATOM    506  HB2 GLN    36      84.807  97.997 110.447  1.00  0.00           H  
ATOM    507  HB3 GLN    36      83.376  98.485 109.590  1.00  0.00           H  
ATOM    508  CG  GLN    36      83.106  96.604 110.650  1.00  0.00           C  
ATOM    509  HG2 GLN    36      82.418  96.089 109.979  1.00  0.00           H  
ATOM    510  HG3 GLN    36      83.747  95.853 111.112  1.00  0.00           H  
ATOM    511  CD  GLN    36      82.335  97.336 111.679  1.00  0.00           C  
ATOM    512  OE1 GLN    36      82.420  98.565 111.893  1.00  0.00           O  
ATOM    513  NE2 GLN    36      81.521  96.678 112.519  1.00  0.00           N  
ATOM    514 HE21 GLN    36      81.429  95.680 112.393  1.00  0.00           H  
ATOM    515 HE22 GLN    36      81.085  97.186 113.276  1.00  0.00           H  
ATOM    516  C   GLN    36      85.450  97.818 107.739  1.00  0.00           C  
ATOM    517  O   GLN    36      86.422  98.180 108.273  1.00  0.00           O  
ATOM    518  N   SER    37      85.196  98.191 106.453  1.00  0.00           N  
ATOM    519  H   SER    37      84.356  97.830 106.023  1.00  0.00           H  
ATOM    520  CA  SER    37      85.977  99.196 105.722  1.00  0.00           C  
ATOM    521  HA  SER    37      87.023  98.953 105.909  1.00  0.00           H  
ATOM    522  CB  SER    37      85.654  99.038 104.195  1.00  0.00           C  
ATOM    523  HB2 SER    37      85.756  97.992 103.905  1.00  0.00           H  
ATOM    524  HB3 SER    37      84.613  99.214 103.925  1.00  0.00           H  
ATOM    525  OG  SER    37      86.631  99.835 103.503  1.00  0.00           O  
ATOM    526  HG  SER    37      87.465  99.363 103.559  1.00  0.00           H  
ATOM    527  C   SER    37      85.684 100.602 106.142  1.00  0.00           C  
ATOM    528  O   SER    37      84.645 100.769 106.767  1.00  0.00           O  
ATOM    529  N   TYR    38      86.548 101.559 105.784  1.00  0.00           N  
ATOM    530  H   TYR    38      87.299 101.229 105.196  1.00  0.00           H  
ATOM    531  CA  TYR    38      86.532 103.020 105.950  1.00  0.00           C  
ATOM    532  HA  TYR    38      86.269 103.232 106.987  1.00  0.00           H  
ATOM    533  CB  TYR    38      87.980 103.517 105.911  1.00  0.00           C  
ATOM    534  HB2 TYR    38      88.055 104.482 106.411  1.00  0.00           H  
ATOM    535  HB3 TYR    38      88.591 102.842 106.510  1.00  0.00           H  
ATOM    536  CG  TYR    38      88.595 103.624 104.510  1.00  0.00           C  
ATOM    537  CD1 TYR    38      88.741 104.866 103.768  1.00  0.00           C  
ATOM    538  HD1 TYR    38      88.287 105.760 104.170  1.00  0.00           H  
ATOM    539  CE1 TYR    38      89.399 104.849 102.498  1.00  0.00           C  
ATOM    540  HE1 TYR    38      89.607 105.815 102.063  1.00  0.00           H  
ATOM    541  CZ  TYR    38      90.000 103.667 102.049  1.00  0.00           C  
ATOM    542  OH  TYR    38      90.787 103.719 100.974  1.00  0.00           O  
ATOM    543  HH  TYR    38      90.697 104.591 100.583  1.00  0.00           H  
ATOM    544  CE2 TYR    38      89.776 102.471 102.732  1.00  0.00           C  
ATOM    545  HE2 TYR    38      90.149 101.553 102.303  1.00  0.00           H  
ATOM    546  CD2 TYR    38      89.118 102.442 103.966  1.00  0.00           C  
ATOM    547  HD2 TYR    38      88.964 101.471 104.413  1.00  0.00           H  
ATOM    548  C   TYR    38      85.499 103.691 105.089  1.00  0.00           C  
ATOM    549  O   TYR    38      84.996 103.245 104.097  1.00  0.00           O  
ATOM    550  N   SER    39      85.049 104.844 105.543  1.00  0.00           N  
ATOM    551  H   SER    39      85.416 105.044 106.463  1.00  0.00           H  
ATOM    552  CA  SER    39      84.048 105.753 104.928  1.00  0.00           C  
ATOM    553  HA  SER    39      83.194 105.182 104.566  1.00  0.00           H  
ATOM    554  CB  SER    39      83.594 106.704 106.005  1.00  0.00           C  
ATOM    555  HB2 SER    39      83.490 106.064 106.881  1.00  0.00           H  
ATOM    556  HB3 SER    39      84.229 107.545 106.285  1.00  0.00           H  
ATOM    557  OG  SER    39      82.322 107.270 105.578  1.00  0.00           O  
ATOM    558  HG  SER    39      82.100 108.003 106.156  1.00  0.00           H  
ATOM    559  C   SER    39      84.713 106.535 103.744  1.00  0.00           C  
ATOM    560  O   SER    39      84.743 107.759 103.689  1.00  0.00           O  
ATOM    561  N   GLY    40      85.408 105.792 102.813  1.00  0.00           N  
ATOM    562  H   GLY    40      85.441 104.784 102.854  1.00  0.00           H  
ATOM    563  CA  GLY    40      86.276 106.284 101.730  1.00  0.00           C  
ATOM    564  HA2 GLY    40      86.983 107.056 102.034  1.00  0.00           H  
ATOM    565  HA3 GLY    40      86.843 105.433 101.354  1.00  0.00           H  
ATOM    566  C   GLY    40      85.491 106.832 100.556  1.00  0.00           C  
ATOM    567  O   GLY    40      84.403 107.361 100.730  1.00  0.00           O  
ATOM    568  N   TYR    41      85.949 106.803  99.279  1.00  0.00           N  
ATOM    569  H   TYR    41      85.346 107.342  98.674  1.00  0.00           H  
ATOM    570  CA  TYR    41      87.189 106.329  98.723  1.00  0.00           C  
ATOM    571  HA  TYR    41      87.990 106.472  99.449  1.00  0.00           H  
ATOM    572  CB  TYR    41      86.999 104.902  98.203  1.00  0.00           C  
ATOM    573  HB2 TYR    41      86.345 104.897  97.331  1.00  0.00           H  
ATOM    574  HB3 TYR    41      87.939 104.496  97.830  1.00  0.00           H  
ATOM    575  CG  TYR    41      86.395 103.891  99.185  1.00  0.00           C  
ATOM    576  CD1 TYR    41      87.332 102.999  99.856  1.00  0.00           C  
ATOM    577  HD1 TYR    41      88.371 102.902  99.579  1.00  0.00           H  
ATOM    578  CE1 TYR    41      86.787 102.097 100.766  1.00  0.00           C  
ATOM    579  HE1 TYR    41      87.455 101.509 101.378  1.00  0.00           H  
ATOM    580  CZ  TYR    41      85.421 102.042 101.020  1.00  0.00           C  
ATOM    581  OH  TYR    41      84.879 101.168 101.896  1.00  0.00           O  
ATOM    582  HH  TYR    41      85.546 100.897 102.531  1.00  0.00           H  
ATOM    583  CE2 TYR    41      84.515 102.980 100.395  1.00  0.00           C  
ATOM    584  HE2 TYR    41      83.456 102.885 100.584  1.00  0.00           H  
ATOM    585  CD2 TYR    41      85.006 103.841  99.415  1.00  0.00           C  
ATOM    586  HD2 TYR    41      84.356 104.512  98.874  1.00  0.00           H  
ATOM    587  C   TYR    41      87.684 107.209  97.602  1.00  0.00           C  
ATOM    588  O   TYR    41      86.914 107.867  96.922  1.00  0.00           O  
ATOM    589  N   SER    42      89.039 107.124  97.313  1.00  0.00           N  
ATOM    590  H   SER    42      89.552 106.565  97.980  1.00  0.00           H  
ATOM    591  CA  SER    42      89.711 107.759  96.148  1.00  0.00           C  
ATOM    592  HA  SER    42      89.307 108.759  95.993  1.00  0.00           H  
ATOM    593  CB  SER    42      91.146 108.044  96.549  1.00  0.00           C  
ATOM    594  HB2 SER    42      91.167 108.395  97.581  1.00  0.00           H  
ATOM    595  HB3 SER    42      91.681 107.106  96.404  1.00  0.00           H  
ATOM    596  OG  SER    42      91.768 108.997  95.728  1.00  0.00           O  
ATOM    597  HG  SER    42      91.508 109.907  95.892  1.00  0.00           H  
ATOM    598  C   SER    42      89.683 106.939  94.819  1.00  0.00           C  
ATOM    599  O   SER    42      89.275 105.806  94.733  1.00  0.00           O  
ATOM    600  N   GLN    43      89.990 107.557  93.679  1.00  0.00           N  
ATOM    601  H   GLN    43      90.425 108.458  93.818  1.00  0.00           H  
ATOM    602  CA  GLN    43      90.142 106.846  92.413  1.00  0.00           C  
ATOM    603  HA  GLN    43      90.312 105.781  92.569  1.00  0.00           H  
ATOM    604  CB  GLN    43      88.811 106.800  91.642  1.00  0.00           C  
ATOM    605  HB2 GLN    43      89.051 106.339  90.683  1.00  0.00           H  
ATOM    606  HB3 GLN    43      88.178 106.070  92.146  1.00  0.00           H  
ATOM    607  CG  GLN    43      87.981 108.122  91.473  1.00  0.00           C  
ATOM    608  HG2 GLN    43      87.889 108.511  92.487  1.00  0.00           H  
ATOM    609  HG3 GLN    43      88.478 108.857  90.841  1.00  0.00           H  
ATOM    610  CD  GLN    43      86.547 107.914  90.972  1.00  0.00           C  
ATOM    611  OE1 GLN    43      85.659 108.691  91.237  1.00  0.00           O  
ATOM    612  NE2 GLN    43      86.246 106.849  90.238  1.00  0.00           N  
ATOM    613 HE21 GLN    43      86.956 106.182  89.971  1.00  0.00           H  
ATOM    614 HE22 GLN    43      85.279 106.681  90.000  1.00  0.00           H  
ATOM    615  C   GLN    43      91.185 107.437  91.490  1.00  0.00           C  
ATOM    616  O   GLN    43      91.168 108.557  91.097  1.00  0.00           O  
ATOM    617  N   SER    44      92.144 106.575  91.133  1.00  0.00           N  
ATOM    618  H   SER    44      92.111 105.631  91.489  1.00  0.00           H  
ATOM    619  CA  SER    44      93.263 106.959  90.327  1.00  0.00           C  
ATOM    620  HA  SER    44      93.634 107.947  90.599  1.00  0.00           H  
ATOM    621  CB  SER    44      94.492 105.892  90.410  1.00  0.00           C  
ATOM    622  HB2 SER    44      95.216 106.094  89.620  1.00  0.00           H  
ATOM    623  HB3 SER    44      95.007 106.071  91.353  1.00  0.00           H  
ATOM    624  OG  SER    44      94.106 104.512  90.284  1.00  0.00           O  
ATOM    625  HG  SER    44      94.854 103.923  90.164  1.00  0.00           H  
ATOM    626  C   SER    44      92.854 107.024  88.838  1.00  0.00           C  
ATOM    627  O   SER    44      91.789 106.511  88.479  1.00  0.00           O  
ATOM    628  N   THR    45      93.716 107.591  87.969  1.00  0.00           N  
ATOM    629  H   THR    45      94.519 107.980  88.442  1.00  0.00           H  
ATOM    630  CA  THR    45      93.496 107.844  86.534  1.00  0.00           C  
ATOM    631  HA  THR    45      92.460 107.681  86.239  1.00  0.00           H  
ATOM    632  CB  THR    45      93.941 109.278  86.241  1.00  0.00           C  
ATOM    633  HB  THR    45      93.901 109.493  85.173  1.00  0.00           H  
ATOM    634  CG2 THR    45      93.198 110.382  87.006  1.00  0.00           C  
ATOM    635 HG21 THR    45      93.382 111.403  86.673  1.00  0.00           H  
ATOM    636 HG22 THR    45      92.119 110.237  87.060  1.00  0.00           H  
ATOM    637 HG23 THR    45      93.336 110.450  88.085  1.00  0.00           H  
ATOM    638  OG1 THR    45      95.335 109.571  86.566  1.00  0.00           O  
ATOM    639  HG1 THR    45      95.482 110.486  86.316  1.00  0.00           H  
ATOM    640  C   THR    45      94.224 106.939  85.544  1.00  0.00           C  
ATOM    641  O   THR    45      93.946 106.942  84.333  1.00  0.00           O  
ATOM    642  N   ASP    46      94.925 106.014  86.120  1.00  0.00           N  
ATOM    643  H   ASP    46      94.956 106.216  87.109  1.00  0.00           H  
ATOM    644  CA  ASP    46      95.792 105.021  85.472  1.00  0.00           C  
ATOM    645  HA  ASP    46      95.333 104.668  84.548  1.00  0.00           H  
ATOM    646  CB  ASP    46      97.167 105.701  85.114  1.00  0.00           C  
ATOM    647  HB2 ASP    46      97.074 106.564  84.455  1.00  0.00           H  
ATOM    648  HB3 ASP    46      97.636 105.942  86.068  1.00  0.00           H  
ATOM    649  CG  ASP    46      98.067 104.659  84.376  1.00  0.00           C  
ATOM    650  OD1 ASP    46      99.309 104.792  84.348  1.00  0.00           O  
ATOM    651  OD2 ASP    46      97.528 103.722  83.803  1.00  0.00           O  
ATOM    652  C   ASP    46      95.904 103.798  86.401  1.00  0.00           C  
ATOM    653  O   ASP    46      96.586 103.806  87.447  1.00  0.00           O  
ATOM    654  N   THR    47      95.246 102.705  85.958  1.00  0.00           N  
ATOM    655  H   THR    47      94.678 102.786  85.127  1.00  0.00           H  
ATOM    656  CA  THR    47      95.235 101.409  86.624  1.00  0.00           C  
ATOM    657  HA  THR    47      95.780 101.404  87.568  1.00  0.00           H  
ATOM    658  CB  THR    47      93.787 101.035  87.018  1.00  0.00           C  
ATOM    659  HB  THR    47      93.706 100.057  87.494  1.00  0.00           H  
ATOM    660  CG2 THR    47      93.251 102.068  88.006  1.00  0.00           C  
ATOM    661 HG21 THR    47      92.233 101.816  88.302  1.00  0.00           H  
ATOM    662 HG22 THR    47      93.939 102.183  88.844  1.00  0.00           H  
ATOM    663 HG23 THR    47      93.173 102.955  87.377  1.00  0.00           H  
ATOM    664  OG1 THR    47      92.903 101.132  85.895  1.00  0.00           O  
ATOM    665  HG1 THR    47      93.080 100.323  85.409  1.00  0.00           H  
ATOM    666  C   THR    47      95.849 100.274  85.837  1.00  0.00           C  
ATOM    667  O   THR    47      95.531  99.088  86.028  1.00  0.00           O  
ATOM    668  N   SER    48      96.723 100.639  84.896  1.00  0.00           N  
ATOM    669  H   SER    48      97.086 101.574  85.015  1.00  0.00           H  
ATOM    670  CA  SER    48      97.479  99.694  84.093  1.00  0.00           C  
ATOM    671  HA  SER    48      96.723  98.964  83.803  1.00  0.00           H  
ATOM    672  CB  SER    48      98.138 100.393  82.859  1.00  0.00           C  
ATOM    673  HB2 SER    48      98.775  99.664  82.359  1.00  0.00           H  
ATOM    674  HB3 SER    48      97.416 100.904  82.221  1.00  0.00           H  
ATOM    675  OG  SER    48      98.988 101.506  83.155  1.00  0.00           O  
ATOM    676  HG  SER    48      98.430 102.238  83.428  1.00  0.00           H  
ATOM    677  C   SER    48      98.560  98.927  84.947  1.00  0.00           C  
ATOM    678  O   SER    48      98.784  99.174  86.138  1.00  0.00           O  
ATOM    679  N   GLY    49      99.044  97.815  84.316  1.00  0.00           N  
ATOM    680  H   GLY    49      98.768  97.703  83.351  1.00  0.00           H  
ATOM    681  CA  GLY    49     100.104  96.942  84.911  1.00  0.00           C  
ATOM    682  HA2 GLY    49     100.399  96.106  84.278  1.00  0.00           H  
ATOM    683  HA3 GLY    49     100.949  97.587  85.151  1.00  0.00           H  
ATOM    684  C   GLY    49      99.731  96.403  86.335  1.00  0.00           C  
ATOM    685  O   GLY    49      98.624  95.852  86.535  1.00  0.00           O  
ATOM    686  N   TYR    50     100.538  96.712  87.390  1.00  0.00           N  
ATOM    687  H   TYR    50     100.200  96.242  88.218  1.00  0.00           H  
ATOM    688  CA  TYR    50     101.620  97.723  87.531  1.00  0.00           C  
ATOM    689  HA  TYR    50     101.314  98.542  86.881  1.00  0.00           H  
ATOM    690  CB  TYR    50     101.653  98.294  88.961  1.00  0.00           C  
ATOM    691  HB2 TYR    50     100.605  98.557  89.107  1.00  0.00           H  
ATOM    692  HB3 TYR    50     102.040  97.578  89.687  1.00  0.00           H  
ATOM    693  CG  TYR    50     102.501  99.515  89.120  1.00  0.00           C  
ATOM    694  CD1 TYR    50     103.735  99.432  89.737  1.00  0.00           C  
ATOM    695  HD1 TYR    50     104.131  98.500  90.112  1.00  0.00           H  
ATOM    696  CE1 TYR    50     104.475 100.630  89.984  1.00  0.00           C  
ATOM    697  HE1 TYR    50     105.406 100.702  90.526  1.00  0.00           H  
ATOM    698  CZ  TYR    50     104.030 101.870  89.451  1.00  0.00           C  
ATOM    699  OH  TYR    50     104.833 102.970  89.650  1.00  0.00           O  
ATOM    700  HH  TYR    50     105.770 102.762  89.646  1.00  0.00           H  
ATOM    701  CE2 TYR    50     102.732 101.985  88.840  1.00  0.00           C  
ATOM    702  HE2 TYR    50     102.280 102.935  88.594  1.00  0.00           H  
ATOM    703  CD2 TYR    50     101.992 100.769  88.663  1.00  0.00           C  
ATOM    704  HD2 TYR    50     101.062 100.725  88.115  1.00  0.00           H  
ATOM    705  C   TYR    50     102.968  97.105  87.116  1.00  0.00           C  
ATOM    706  O   TYR    50     103.270  95.999  87.452  1.00  0.00           O  
ATOM    707  N   GLY    51     103.804  97.815  86.362  1.00  0.00           N  
ATOM    708  H   GLY    51     104.776  97.547  86.422  1.00  0.00           H  
ATOM    709  CA  GLY    51     103.462  99.166  85.841  1.00  0.00           C  
ATOM    710  HA2 GLY    51     102.678  99.134  85.084  1.00  0.00           H  
ATOM    711  HA3 GLY    51     103.087  99.775  86.663  1.00  0.00           H  
ATOM    712  C   GLY    51     104.596  99.878  85.146  1.00  0.00           C  
ATOM    713  O   GLY    51     105.758  99.624  85.501  1.00  0.00           O  
ATOM    714  N   GLN    52     104.208 100.946  84.483  1.00  0.00           N  
ATOM    715  H   GLN    52     103.229 100.997  84.239  1.00  0.00           H  
ATOM    716  CA  GLN    52     105.158 101.944  84.019  1.00  0.00           C  
ATOM    717  HA  GLN    52     104.777 102.549  83.197  1.00  0.00           H  
ATOM    718  CB  GLN    52     105.456 102.941  85.095  1.00  0.00           C  
ATOM    719  HB2 GLN    52     105.878 102.320  85.885  1.00  0.00           H  
ATOM    720  HB3 GLN    52     106.296 103.570  84.802  1.00  0.00           H  
ATOM    721  CG  GLN    52     104.394 103.853  85.723  1.00  0.00           C  
ATOM    722  HG2 GLN    52     103.464 103.377  86.036  1.00  0.00           H  
ATOM    723  HG3 GLN    52     104.779 104.287  86.645  1.00  0.00           H  
ATOM    724  CD  GLN    52     103.977 104.972  84.801  1.00  0.00           C  
ATOM    725  OE1 GLN    52     103.336 104.732  83.737  1.00  0.00           O  
ATOM    726  NE2 GLN    52     104.275 106.216  85.136  1.00  0.00           N  
ATOM    727 HE21 GLN    52     104.203 106.352  86.134  1.00  0.00           H  
ATOM    728 HE22 GLN    52     104.030 106.951  84.487  1.00  0.00           H  
ATOM    729  C   GLN    52     106.386 101.359  83.401  1.00  0.00           C  
ATOM    730  O   GLN    52     107.478 101.494  83.931  1.00  0.00           O  
ATOM    731  N   SER    53     106.282 100.546  82.366  1.00  0.00           N  
ATOM    732  H   SER    53     107.134 100.022  82.228  1.00  0.00           H  
ATOM    733  CA  SER    53     104.970 100.192  81.645  1.00  0.00           C  
ATOM    734  HA  SER    53     104.115 100.635  82.156  1.00  0.00           H  
ATOM    735  CB  SER    53     104.961 100.773  80.183  1.00  0.00           C  
ATOM    736  HB2 SER    53     105.778 100.330  79.614  1.00  0.00           H  
ATOM    737  HB3 SER    53     103.937 100.765  79.809  1.00  0.00           H  
ATOM    738  OG  SER    53     105.213 102.207  80.294  1.00  0.00           O  
ATOM    739  HG  SER    53     104.371 102.669  80.316  1.00  0.00           H  
ATOM    740  C   SER    53     104.681  98.668  81.565  1.00  0.00           C  
ATOM    741  O   SER    53     105.566  97.836  81.752  1.00  0.00           O  
ATOM    742  N   SER    54     103.518  98.388  81.101  1.00  0.00           N  
ATOM    743  H   SER    54     102.949  99.207  80.942  1.00  0.00           H  
ATOM    744  CA  SER    54     103.011  97.001  80.929  1.00  0.00           C  
ATOM    745  HA  SER    54     103.884  96.391  80.698  1.00  0.00           H  
ATOM    746  CB  SER    54     102.274  96.563  82.182  1.00  0.00           C  
ATOM    747  HB2 SER    54     101.363  97.114  82.416  1.00  0.00           H  
ATOM    748  HB3 SER    54     102.003  95.514  82.059  1.00  0.00           H  
ATOM    749  OG  SER    54     103.107  96.585  83.307  1.00  0.00           O  
ATOM    750  HG  SER    54     103.890  96.058  83.132  1.00  0.00           H  
ATOM    751  C   SER    54     102.093  96.714  79.704  1.00  0.00           C  
ATOM    752  O   SER    54     100.980  96.262  79.832  1.00  0.00           O  
ATOM    753  N   TYR    55     102.587  97.137  78.559  1.00  0.00           N  
ATOM    754  H   TYR    55     103.516  97.531  78.597  1.00  0.00           H  
ATOM    755  CA  TYR    55     101.741  97.120  77.412  1.00  0.00           C  
ATOM    756  HA  TYR    55     100.721  97.428  77.641  1.00  0.00           H  
ATOM    757  CB  TYR    55     102.351  98.134  76.371  1.00  0.00           C  
ATOM    758  HB2 TYR    55     103.283  97.794  75.921  1.00  0.00           H  
ATOM    759  HB3 TYR    55     101.674  98.228  75.522  1.00  0.00           H  
ATOM    760  CG  TYR    55     102.607  99.577  76.855  1.00  0.00           C  
ATOM    761  CD1 TYR    55     103.937 100.028  76.853  1.00  0.00           C  
ATOM    762  HD1 TYR    55     104.769  99.406  76.555  1.00  0.00           H  
ATOM    763  CE1 TYR    55     104.193 101.372  77.106  1.00  0.00           C  
ATOM    764  HE1 TYR    55     105.228 101.623  76.925  1.00  0.00           H  
ATOM    765  CZ  TYR    55     103.147 102.240  77.494  1.00  0.00           C  
ATOM    766  OH  TYR    55     103.411 103.553  77.688  1.00  0.00           O  
ATOM    767  HH  TYR    55     102.578 104.018  77.793  1.00  0.00           H  
ATOM    768  CE2 TYR    55     101.861 101.778  77.484  1.00  0.00           C  
ATOM    769  HE2 TYR    55     101.038 102.393  77.818  1.00  0.00           H  
ATOM    770  CD2 TYR    55     101.598 100.465  77.163  1.00  0.00           C  
ATOM    771  HD2 TYR    55     100.576 100.117  77.160  1.00  0.00           H  
ATOM    772  C   TYR    55     101.616  95.651  76.936  1.00  0.00           C  
ATOM    773  O   TYR    55     102.665  94.996  76.786  1.00  0.00           O  
ATOM    774  N   SER    56     100.499  95.136  76.415  1.00  0.00           N  
ATOM    775  H   SER    56     100.679  94.272  75.923  1.00  0.00           H  
ATOM    776  CA  SER    56      99.126  95.696  76.225  1.00  0.00           C  
ATOM    777  HA  SER    56      98.637  95.110  75.447  1.00  0.00           H  
ATOM    778  CB  SER    56      98.282  95.530  77.533  1.00  0.00           C  
ATOM    779  HB2 SER    56      98.759  96.003  78.391  1.00  0.00           H  
ATOM    780  HB3 SER    56      97.263  95.878  77.364  1.00  0.00           H  
ATOM    781  OG  SER    56      98.022  94.212  78.008  1.00  0.00           O  
ATOM    782  HG  SER    56      97.328  94.229  78.671  1.00  0.00           H  
ATOM    783  C   SER    56      98.973  97.097  75.743  1.00  0.00           C  
ATOM    784  O   SER    56      98.746  97.937  76.593  1.00  0.00           O  
ATOM    785  N   SER    57      99.163  97.387  74.458  1.00  0.00           N  
ATOM    786  H   SER    57      99.004  98.342  74.169  1.00  0.00           H  
ATOM    787  CA  SER    57      99.429  96.601  73.258  1.00  0.00           C  
ATOM    788  HA  SER    57      99.816  95.627  73.558  1.00  0.00           H  
ATOM    789  CB  SER    57      98.136  96.282  72.475  1.00  0.00           C  
ATOM    790  HB2 SER    57      98.358  95.831  71.508  1.00  0.00           H  
ATOM    791  HB3 SER    57      97.486  95.598  73.021  1.00  0.00           H  
ATOM    792  OG  SER    57      97.435  97.440  72.093  1.00  0.00           O  
ATOM    793  HG  SER    57      97.303  97.380  71.144  1.00  0.00           H  
ATOM    794  C   SER    57     100.460  97.374  72.406  1.00  0.00           C  
ATOM    795  O   SER    57     100.730  98.554  72.656  1.00  0.00           O  
ATOM    796  N   TYR    58     100.873  96.719  71.266  1.00  0.00           N  
ATOM    797  H   TYR    58     100.370  95.867  71.061  1.00  0.00           H  
ATOM    798  CA  TYR    58     101.779  97.240  70.257  1.00  0.00           C  
ATOM    799  HA  TYR    58     102.124  98.212  70.611  1.00  0.00           H  
ATOM    800  CB  TYR    58     103.021  96.295  70.238  1.00  0.00           C  
ATOM    801  HB2 TYR    58     102.707  95.265  70.065  1.00  0.00           H  
ATOM    802  HB3 TYR    58     103.673  96.465  69.382  1.00  0.00           H  
ATOM    803  CG  TYR    58     103.781  96.464  71.530  1.00  0.00           C  
ATOM    804  CD1 TYR    58     104.463  97.657  71.785  1.00  0.00           C  
ATOM    805  HD1 TYR    58     104.388  98.413  71.018  1.00  0.00           H  
ATOM    806  CE1 TYR    58     105.180  97.837  72.978  1.00  0.00           C  
ATOM    807  HE1 TYR    58     105.615  98.808  73.166  1.00  0.00           H  
ATOM    808  CZ  TYR    58     105.215  96.852  73.923  1.00  0.00           C  
ATOM    809  OH  TYR    58     105.899  97.073  75.058  1.00  0.00           O  
ATOM    810  HH  TYR    58     105.718  96.393  75.712  1.00  0.00           H  
ATOM    811  CE2 TYR    58     104.525  95.637  73.699  1.00  0.00           C  
ATOM    812  HE2 TYR    58     104.629  94.898  74.480  1.00  0.00           H  
ATOM    813  CD2 TYR    58     103.877  95.402  72.450  1.00  0.00           C  
ATOM    814  HD2 TYR    58     103.446  94.458  72.151  1.00  0.00           H  
ATOM    815  C   TYR    58     101.208  97.406  68.800  1.00  0.00           C  
ATOM    816  O   TYR    58     101.187  96.431  68.036  1.00  0.00           O  
ATOM    817  N   GLY    59     100.654  98.574  68.421  1.00  0.00           N  
ATOM    818  H   GLY    59     100.273  98.695  67.493  1.00  0.00           H  
ATOM    819  CA  GLY    59     100.425  99.752  69.284  1.00  0.00           C  
ATOM    820  HA2 GLY    59      99.799 100.468  68.751  1.00  0.00           H  
ATOM    821  HA3 GLY    59      99.849  99.359  70.121  1.00  0.00           H  
ATOM    822  C   GLY    59     101.663 100.556  69.757  1.00  0.00           C  
ATOM    823  O   GLY    59     102.771 100.460  69.273  1.00  0.00           O  
ATOM    824  N   GLN    60     101.591 101.428  70.797  1.00  0.00           N  
ATOM    825  H   GLN    60     102.431 101.868  71.144  1.00  0.00           H  
ATOM    826  CA  GLN    60     100.284 101.660  71.540  1.00  0.00           C  
ATOM    827  HA  GLN    60      99.896 100.729  71.952  1.00  0.00           H  
ATOM    828  CB  GLN    60     100.587 102.627  72.696  1.00  0.00           C  
ATOM    829  HB2 GLN    60     101.226 103.404  72.276  1.00  0.00           H  
ATOM    830  HB3 GLN    60      99.676 103.209  72.837  1.00  0.00           H  
ATOM    831  CG  GLN    60     101.213 102.062  73.972  1.00  0.00           C  
ATOM    832  HG2 GLN    60     101.310 102.761  74.802  1.00  0.00           H  
ATOM    833  HG3 GLN    60     100.566 101.286  74.383  1.00  0.00           H  
ATOM    834  CD  GLN    60     102.594 101.522  73.720  1.00  0.00           C  
ATOM    835  OE1 GLN    60     103.650 102.238  73.863  1.00  0.00           O  
ATOM    836  NE2 GLN    60     102.789 100.248  73.375  1.00  0.00           N  
ATOM    837 HE21 GLN    60     102.000  99.689  73.084  1.00  0.00           H  
ATOM    838 HE22 GLN    60     103.749  99.934  73.403  1.00  0.00           H  
ATOM    839  C   GLN    60      99.096 102.082  70.657  1.00  0.00           C  
ATOM    840  O   GLN    60      99.084 102.931  69.759  1.00  0.00           O  
ATOM    841  N   SER    61      98.029 101.491  71.075  1.00  0.00           N  
ATOM    842  H   SER    61      98.152 100.959  71.924  1.00  0.00           H  
ATOM    843  CA  SER    61      96.635 101.622  70.586  1.00  0.00           C  
ATOM    844  HA  SER    61      96.583 101.210  69.578  1.00  0.00           H  
ATOM    845  CB  SER    61      95.637 100.819  71.354  1.00  0.00           C  
ATOM    846  HB2 SER    61      96.045  99.825  71.536  1.00  0.00           H  
ATOM    847  HB3 SER    61      95.457 101.259  72.335  1.00  0.00           H  
ATOM    848  OG  SER    61      94.310 100.736  70.791  1.00  0.00           O  
ATOM    849  HG  SER    61      94.176  99.964  70.236  1.00  0.00           H  
ATOM    850  C   SER    61      96.160 103.079  70.502  1.00  0.00           C  
ATOM    851  O   SER    61      96.312 103.900  71.426  1.00  0.00           O  
ATOM    852  N   GLN    62      95.575 103.385  69.369  1.00  0.00           N  
ATOM    853  H   GLN    62      95.474 102.727  68.610  1.00  0.00           H  
ATOM    854  CA  GLN    62      94.828 104.625  69.165  1.00  0.00           C  
ATOM    855  HA  GLN    62      95.160 105.424  69.828  1.00  0.00           H  
ATOM    856  CB  GLN    62      95.060 105.224  67.761  1.00  0.00           C  
ATOM    857  HB2 GLN    62      94.775 104.487  67.010  1.00  0.00           H  
ATOM    858  HB3 GLN    62      94.446 106.110  67.600  1.00  0.00           H  
ATOM    859  CG  GLN    62      96.522 105.609  67.439  1.00  0.00           C  
ATOM    860  HG2 GLN    62      97.245 105.296  68.192  1.00  0.00           H  
ATOM    861  HG3 GLN    62      96.712 105.076  66.507  1.00  0.00           H  
ATOM    862  CD  GLN    62      96.785 107.095  67.365  1.00  0.00           C  
ATOM    863  OE1 GLN    62      96.438 107.880  68.202  1.00  0.00           O  
ATOM    864  NE2 GLN    62      97.452 107.584  66.330  1.00  0.00           N  
ATOM    865 HE21 GLN    62      97.518 108.585  66.212  1.00  0.00           H  
ATOM    866 HE22 GLN    62      97.887 106.954  65.671  1.00  0.00           H  
ATOM    867  C   GLN    62      93.321 104.519  69.458  1.00  0.00           C  
ATOM    868  O   GLN    62      92.594 105.486  69.383  1.00  0.00           O  
ATOM    869  N   ASN    63      92.856 103.308  69.890  1.00  0.00           N  
ATOM    870  H   ASN    63      93.636 102.687  70.053  1.00  0.00           H  
ATOM    871  CA  ASN    63      91.555 103.113  70.519  1.00  0.00           C  
ATOM    872  HA  ASN    63      90.877 103.935  70.291  1.00  0.00           H  
ATOM    873  CB  ASN    63      90.956 101.818  69.976  1.00  0.00           C  
ATOM    874  HB2 ASN    63      91.652 100.979  69.984  1.00  0.00           H  
ATOM    875  HB3 ASN    63      90.165 101.520  70.665  1.00  0.00           H  
ATOM    876  CG  ASN    63      90.308 102.102  68.619  1.00  0.00           C  
ATOM    877  OD1 ASN    63      90.835 101.717  67.559  1.00  0.00           O  
ATOM    878  ND2 ASN    63      89.165 102.766  68.633  1.00  0.00           N  
ATOM    879 HD21 ASN    63      88.641 102.719  67.771  1.00  0.00           H  
ATOM    880 HD22 ASN    63      88.696 103.070  69.475  1.00  0.00           H  
ATOM    881  C   ASN    63      91.742 103.076  72.015  1.00  0.00           C  
ATOM    882  O   ASN    63      90.862 103.636  72.713  1.00  0.00           O  
ATOM    883  N   THR    64      92.904 102.646  72.671  1.00  0.00           N  
ATOM    884  H   THR    64      93.658 102.434  72.032  1.00  0.00           H  
ATOM    885  CA  THR    64      93.167 102.556  74.163  1.00  0.00           C  
ATOM    886  HA  THR    64      92.283 102.994  74.628  1.00  0.00           H  
ATOM    887  CB  THR    64      93.353 101.142  74.643  1.00  0.00           C  
ATOM    888  HB  THR    64      94.261 100.765  74.172  1.00  0.00           H  
ATOM    889  CG2 THR    64      93.504 101.046  76.185  1.00  0.00           C  
ATOM    890 HG21 THR    64      93.499  99.985  76.433  1.00  0.00           H  
ATOM    891 HG22 THR    64      94.527 101.247  76.504  1.00  0.00           H  
ATOM    892 HG23 THR    64      92.903 101.754  76.755  1.00  0.00           H  
ATOM    893  OG1 THR    64      92.219 100.423  74.312  1.00  0.00           O  
ATOM    894  HG1 THR    64      92.332  99.964  73.477  1.00  0.00           H  
ATOM    895  C   THR    64      94.307 103.497  74.533  1.00  0.00           C  
ATOM    896  O   THR    64      95.449 103.211  74.239  1.00  0.00           O  
ATOM    897  N   GLY    65      94.098 104.658  75.242  1.00  0.00           N  
ATOM    898  H   GLY    65      94.883 105.175  75.613  1.00  0.00           H  
ATOM    899  CA  GLY    65      92.863 105.427  75.084  1.00  0.00           C  
ATOM    900  HA2 GLY    65      91.983 104.837  75.341  1.00  0.00           H  
ATOM    901  HA3 GLY    65      92.841 106.319  75.709  1.00  0.00           H  
ATOM    902  C   GLY    65      92.630 105.933  73.648  1.00  0.00           C  
ATOM    903  O   GLY    65      93.415 105.645  72.732  1.00  0.00           O  
ATOM    904  N   TYR    66      91.551 106.634  73.338  1.00  0.00           N  
ATOM    905  H   TYR    66      90.966 106.856  74.131  1.00  0.00           H  
ATOM    906  CA  TYR    66      91.296 107.185  72.012  1.00  0.00           C  
ATOM    907  HA  TYR    66      91.518 106.379  71.312  1.00  0.00           H  
ATOM    908  CB  TYR    66      89.810 107.498  71.767  1.00  0.00           C  
ATOM    909  HB2 TYR    66      89.240 106.843  72.426  1.00  0.00           H  
ATOM    910  HB3 TYR    66      89.653 108.440  72.292  1.00  0.00           H  
ATOM    911  CG  TYR    66      89.382 107.520  70.301  1.00  0.00           C  
ATOM    912  CD1 TYR    66      88.978 106.316  69.662  1.00  0.00           C  
ATOM    913  HD1 TYR    66      89.182 105.372  70.146  1.00  0.00           H  
ATOM    914  CE1 TYR    66      88.552 106.385  68.290  1.00  0.00           C  
ATOM    915  HE1 TYR    66      88.260 105.496  67.750  1.00  0.00           H  
ATOM    916  CZ  TYR    66      88.384 107.639  67.694  1.00  0.00           C  
ATOM    917  OH  TYR    66      87.792 107.883  66.520  1.00  0.00           O  
ATOM    918  HH  TYR    66      87.156 107.250  66.177  1.00  0.00           H  
ATOM    919  CE2 TYR    66      88.695 108.851  68.405  1.00  0.00           C  
ATOM    920  HE2 TYR    66      88.418 109.823  68.026  1.00  0.00           H  
ATOM    921  CD2 TYR    66      89.178 108.766  69.719  1.00  0.00           C  
ATOM    922  HD2 TYR    66      89.421 109.687  70.228  1.00  0.00           H  
ATOM    923  C   TYR    66      92.297 108.279  71.742  1.00  0.00           C  
ATOM    924  O   TYR    66      92.363 109.322  72.471  1.00  0.00           O  
ATOM    925  N   GLY    67      92.973 108.131  70.609  1.00  0.00           N  
ATOM    926  H   GLY    67      92.859 107.318  70.021  1.00  0.00           H  
ATOM    927  CA  GLY    67      93.958 109.125  70.114  1.00  0.00           C  
ATOM    928  HA2 GLY    67      94.028 109.959  70.812  1.00  0.00           H  
ATOM    929  HA3 GLY    67      94.886 108.589  69.920  1.00  0.00           H  
ATOM    930  C   GLY    67      93.484 109.844  68.819  1.00  0.00           C  
ATOM    931  O   GLY    67      92.414 110.522  68.908  1.00  0.00           O  
ATOM    932  N   THR    68      94.203 109.742  67.718  1.00  0.00           N  
ATOM    933  H   THR    68      95.031 109.212  67.951  1.00  0.00           H  
ATOM    934  CA  THR    68      93.864 110.292  66.431  1.00  0.00           C  
ATOM    935  HA  THR    68      92.954 110.888  66.499  1.00  0.00           H  
ATOM    936  CB  THR    68      95.051 111.037  65.790  1.00  0.00           C  
ATOM    937  HB  THR    68      95.868 110.319  65.723  1.00  0.00           H  
ATOM    938  CG2 THR    68      94.699 111.590  64.455  1.00  0.00           C  
ATOM    939 HG21 THR    68      95.381 112.413  64.243  1.00  0.00           H  
ATOM    940 HG22 THR    68      94.884 110.817  63.710  1.00  0.00           H  
ATOM    941 HG23 THR    68      93.629 111.776  64.360  1.00  0.00           H  
ATOM    942  OG1 THR    68      95.330 112.093  66.644  1.00  0.00           O  
ATOM    943  HG1 THR    68      95.762 111.692  67.401  1.00  0.00           H  
ATOM    944  C   THR    68      93.545 109.069  65.586  1.00  0.00           C  
ATOM    945  O   THR    68      94.403 108.299  65.125  1.00  0.00           O  
ATOM    946  N   GLN    69      92.228 108.936  65.402  1.00  0.00           N  
ATOM    947  H   GLN    69      91.534 109.558  65.792  1.00  0.00           H  
ATOM    948  CA  GLN    69      91.622 107.682  64.902  1.00  0.00           C  
ATOM    949  HA  GLN    69      92.109 107.193  64.058  1.00  0.00           H  
ATOM    950  CB  GLN    69      91.612 106.603  66.068  1.00  0.00           C  
ATOM    951  HB2 GLN    69      92.674 106.513  66.296  1.00  0.00           H  
ATOM    952  HB3 GLN    69      91.220 107.061  66.976  1.00  0.00           H  
ATOM    953  CG  GLN    69      90.989 105.235  65.782  1.00  0.00           C  
ATOM    954  HG2 GLN    69      91.339 104.664  66.642  1.00  0.00           H  
ATOM    955  HG3 GLN    69      89.900 105.220  65.747  1.00  0.00           H  
ATOM    956  CD  GLN    69      91.526 104.462  64.660  1.00  0.00           C  
ATOM    957  OE1 GLN    69      92.117 104.908  63.654  1.00  0.00           O  
ATOM    958  NE2 GLN    69      91.568 103.198  64.852  1.00  0.00           N  
ATOM    959 HE21 GLN    69      91.178 102.778  65.684  1.00  0.00           H  
ATOM    960 HE22 GLN    69      91.983 102.604  64.148  1.00  0.00           H  
ATOM    961  C   GLN    69      90.207 107.939  64.300  1.00  0.00           C  
ATOM    962  O   GLN    69      89.581 107.002  63.809  1.00  0.00           O  
ATOM    963  N   SER    70      89.669 109.207  64.309  1.00  0.00           N  
ATOM    964  H   SER    70      90.291 109.935  64.631  1.00  0.00           H  
ATOM    965  CA  SER    70      88.385 109.606  63.765  1.00  0.00           C  
ATOM    966  HA  SER    70      87.585 109.127  64.329  1.00  0.00           H  
ATOM    967  CB  SER    70      88.254 111.124  64.003  1.00  0.00           C  
ATOM    968  HB2 SER    70      88.542 111.327  65.034  1.00  0.00           H  
ATOM    969  HB3 SER    70      88.923 111.646  63.319  1.00  0.00           H  
ATOM    970  OG  SER    70      86.912 111.581  63.628  1.00  0.00           O  
ATOM    971  HG  SER    70      86.609 111.724  64.527  1.00  0.00           H  
ATOM    972  C   SER    70      88.392 109.246  62.270  1.00  0.00           C  
ATOM    973  O   SER    70      89.447 109.179  61.556  1.00  0.00           O  
ATOM    974  N   THR    71      87.169 109.155  61.720  1.00  0.00           N  
ATOM    975  H   THR    71      86.358 109.136  62.322  1.00  0.00           H  
ATOM    976  CA  THR    71      86.869 108.939  60.265  1.00  0.00           C  
ATOM    977  HA  THR    71      87.657 109.462  59.724  1.00  0.00           H  
ATOM    978  CB  THR    71      87.060 107.453  59.951  1.00  0.00           C  
ATOM    979  HB  THR    71      87.991 107.178  60.448  1.00  0.00           H  
ATOM    980  CG2 THR    71      85.964 106.535  60.504  1.00  0.00           C  
ATOM    981 HG21 THR    71      85.012 106.973  60.202  1.00  0.00           H  
ATOM    982 HG22 THR    71      86.106 105.578  60.001  1.00  0.00           H  
ATOM    983 HG23 THR    71      85.988 106.394  61.584  1.00  0.00           H  
ATOM    984  OG1 THR    71      87.157 107.106  58.572  1.00  0.00           O  
ATOM    985  HG1 THR    71      87.414 106.182  58.545  1.00  0.00           H  
ATOM    986  C   THR    71      85.499 109.499  59.917  1.00  0.00           C  
ATOM    987  O   THR    71      84.796 109.787  60.879  1.00  0.00           O  
ATOM    988  N   PRO    72      85.142 109.710  58.572  1.00  0.00           N  
ATOM    989  CD  PRO    72      86.049 109.828  57.476  1.00  0.00           C  
ATOM    990  HD2 PRO    72      86.457 108.852  57.213  1.00  0.00           H  
ATOM    991  HD3 PRO    72      86.844 110.529  57.732  1.00  0.00           H  
ATOM    992  CG  PRO    72      85.264 110.529  56.298  1.00  0.00           C  
ATOM    993  HG2 PRO    72      85.755 110.225  55.373  1.00  0.00           H  
ATOM    994  HG3 PRO    72      85.424 111.563  56.603  1.00  0.00           H  
ATOM    995  CB  PRO    72      83.860 110.087  56.466  1.00  0.00           C  
ATOM    996  HB2 PRO    72      83.711 109.073  56.096  1.00  0.00           H  
ATOM    997  HB3 PRO    72      83.179 110.832  56.054  1.00  0.00           H  
ATOM    998  CA  PRO    72      83.833 110.130  58.076  1.00  0.00           C  
ATOM    999  HA  PRO    72      83.582 111.131  58.426  1.00  0.00           H  
ATOM   1000  C   PRO    72      82.724 109.262  58.720  1.00  0.00           C  
ATOM   1001  O   PRO    72      83.005 108.032  58.917  1.00  0.00           O  
ATOM   1002  N   GLN    73      81.527 109.803  58.884  1.00  0.00           N  
ATOM   1003  H   GLN    73      81.411 110.734  58.511  1.00  0.00           H  
ATOM   1004  CA  GLN    73      80.384 109.096  59.442  1.00  0.00           C  
ATOM   1005  HA  GLN    73      80.677 108.619  60.377  1.00  0.00           H  
ATOM   1006  CB  GLN    73      79.265 109.956  59.952  1.00  0.00           C  
ATOM   1007  HB2 GLN    73      78.538 109.319  60.455  1.00  0.00           H  
ATOM   1008  HB3 GLN    73      79.659 110.738  60.601  1.00  0.00           H  
ATOM   1009  CG  GLN    73      78.557 110.511  58.736  1.00  0.00           C  
ATOM   1010  HG2 GLN    73      79.253 110.727  57.925  1.00  0.00           H  
ATOM   1011  HG3 GLN    73      77.790 109.811  58.405  1.00  0.00           H  
ATOM   1012  CD  GLN    73      77.823 111.754  59.070  1.00  0.00           C  
ATOM   1013  OE1 GLN    73      76.733 111.595  59.551  1.00  0.00           O  
ATOM   1014  NE2 GLN    73      78.297 112.928  58.782  1.00  0.00           N  
ATOM   1015 HE21 GLN    73      79.140 112.860  58.230  1.00  0.00           H  
ATOM   1016 HE22 GLN    73      77.881 113.825  58.990  1.00  0.00           H  
ATOM   1017  C   GLN    73      79.830 108.041  58.507  1.00  0.00           C  
ATOM   1018  O   GLN    73      79.944 108.108  57.271  1.00  0.00           O  
ATOM   1019  N   GLY    74      79.177 107.038  59.089  1.00  0.00           N  
ATOM   1020  H   GLY    74      79.259 106.928  60.090  1.00  0.00           H  
ATOM   1021  CA  GLY    74      78.623 105.830  58.406  1.00  0.00           C  
ATOM   1022  HA2 GLY    74      79.138 105.635  57.465  1.00  0.00           H  
ATOM   1023  HA3 GLY    74      78.799 104.984  59.071  1.00  0.00           H  
ATOM   1024  C   GLY    74      77.114 106.049  58.010  1.00  0.00           C  
ATOM   1025  O   GLY    74      76.885 106.975  57.235  1.00  0.00           O  
ATOM   1026  N   TYR    75      76.203 105.149  58.449  1.00  0.00           N  
ATOM   1027  H   TYR    75      76.519 104.279  58.851  1.00  0.00           H  
ATOM   1028  CA  TYR    75      74.696 105.254  58.404  1.00  0.00           C  
ATOM   1029  HA  TYR    75      74.624 106.341  58.359  1.00  0.00           H  
ATOM   1030  CB  TYR    75      74.133 104.491  57.236  1.00  0.00           C  
ATOM   1031  HB2 TYR    75      74.269 103.412  57.313  1.00  0.00           H  
ATOM   1032  HB3 TYR    75      73.054 104.645  57.271  1.00  0.00           H  
ATOM   1033  CG  TYR    75      74.689 104.822  55.856  1.00  0.00           C  
ATOM   1034  CD1 TYR    75      75.861 104.263  55.326  1.00  0.00           C  
ATOM   1035  HD1 TYR    75      76.465 103.576  55.900  1.00  0.00           H  
ATOM   1036  CE1 TYR    75      76.271 104.559  53.991  1.00  0.00           C  
ATOM   1037  HE1 TYR    75      77.050 103.988  53.509  1.00  0.00           H  
ATOM   1038  CZ  TYR    75      75.529 105.393  53.266  1.00  0.00           C  
ATOM   1039  OH  TYR    75      75.904 105.713  51.986  1.00  0.00           O  
ATOM   1040  HH  TYR    75      76.615 105.140  51.689  1.00  0.00           H  
ATOM   1041  CE2 TYR    75      74.498 106.204  53.884  1.00  0.00           C  
ATOM   1042  HE2 TYR    75      73.966 106.895  53.247  1.00  0.00           H  
ATOM   1043  CD2 TYR    75      74.065 105.865  55.147  1.00  0.00           C  
ATOM   1044  HD2 TYR    75      73.389 106.497  55.704  1.00  0.00           H  
ATOM   1045  C   TYR    75      73.994 104.917  59.725  1.00  0.00           C  
ATOM   1046  O   TYR    75      72.828 104.497  59.678  1.00  0.00           O  
ATOM   1047  N   GLY    76      74.693 105.036  60.852  1.00  0.00           N  
ATOM   1048  H   GLY    76      75.663 105.293  60.737  1.00  0.00           H  
ATOM   1049  CA  GLY    76      74.132 105.030  62.168  1.00  0.00           C  
ATOM   1050  HA2 GLY    76      74.846 105.308  62.943  1.00  0.00           H  
ATOM   1051  HA3 GLY    76      73.378 105.799  62.333  1.00  0.00           H  
ATOM   1052  C   GLY    76      73.514 103.681  62.631  1.00  0.00           C  
ATOM   1053  O   GLY    76      73.699 102.640  62.017  1.00  0.00           O  
ATOM   1054  N   SER    77      73.124 103.613  63.917  1.00  0.00           N  
ATOM   1055  H   SER    77      73.127 104.473  64.447  1.00  0.00           H  
ATOM   1056  CA  SER    77      73.041 102.340  64.666  1.00  0.00           C  
ATOM   1057  HA  SER    77      72.589 101.625  63.979  1.00  0.00           H  
ATOM   1058  CB  SER    77      74.452 101.883  65.134  1.00  0.00           C  
ATOM   1059  HB2 SER    77      75.047 101.869  64.221  1.00  0.00           H  
ATOM   1060  HB3 SER    77      74.680 102.614  65.910  1.00  0.00           H  
ATOM   1061  OG  SER    77      74.392 100.584  65.686  1.00  0.00           O  
ATOM   1062  HG  SER    77      74.130 100.033  64.945  1.00  0.00           H  
ATOM   1063  C   SER    77      72.015 102.590  65.813  1.00  0.00           C  
ATOM   1064  O   SER    77      71.913 103.731  66.334  1.00  0.00           O  
ATOM   1065  N   THR    78      71.293 101.581  66.244  1.00  0.00           N  
ATOM   1066  H   THR    78      70.711 101.660  67.066  1.00  0.00           H  
ATOM   1067  CA  THR    78      71.144 100.174  65.702  1.00  0.00           C  
ATOM   1068  HA  THR    78      72.098  99.903  65.249  1.00  0.00           H  
ATOM   1069  CB  THR    78      70.922  99.261  66.851  1.00  0.00           C  
ATOM   1070  HB  THR    78      69.911  99.428  67.224  1.00  0.00           H  
ATOM   1071  CG2 THR    78      71.030  97.796  66.502  1.00  0.00           C  
ATOM   1072 HG21 THR    78      72.006  97.594  66.060  1.00  0.00           H  
ATOM   1073 HG22 THR    78      70.939  97.124  67.355  1.00  0.00           H  
ATOM   1074 HG23 THR    78      70.291  97.512  65.753  1.00  0.00           H  
ATOM   1075  OG1 THR    78      71.954  99.306  67.847  1.00  0.00           O  
ATOM   1076  HG1 THR    78      71.833 100.113  68.352  1.00  0.00           H  
ATOM   1077  C   THR    78      69.990 100.061  64.617  1.00  0.00           C  
ATOM   1078  O   THR    78      68.906 100.563  64.931  1.00  0.00           O  
ATOM   1079  N   GLY    79      70.219  99.533  63.452  1.00  0.00           N  
ATOM   1080  H   GLY    79      71.121  99.100  63.312  1.00  0.00           H  
ATOM   1081  CA  GLY    79      69.226  99.280  62.387  1.00  0.00           C  
ATOM   1082  HA2 GLY    79      68.839 100.283  62.209  1.00  0.00           H  
ATOM   1083  HA3 GLY    79      69.647  98.916  61.449  1.00  0.00           H  
ATOM   1084  C   GLY    79      68.085  98.367  62.865  1.00  0.00           C  
ATOM   1085  O   GLY    79      68.083  97.883  63.988  1.00  0.00           O  
ATOM   1086  N   GLY    80      67.090  98.097  62.005  1.00  0.00           N  
ATOM   1087  H   GLY    80      66.447  97.418  62.386  1.00  0.00           H  
ATOM   1088  CA  GLY    80      66.925  98.586  60.642  1.00  0.00           C  
ATOM   1089  HA2 GLY    80      67.842  98.602  60.053  1.00  0.00           H  
ATOM   1090  HA3 GLY    80      66.283  97.843  60.170  1.00  0.00           H  
ATOM   1091  C   GLY    80      66.214  99.909  60.533  1.00  0.00           C  
ATOM   1092  O   GLY    80      65.512 100.353  61.379  1.00  0.00           O  
ATOM   1093  N   TYR    81      66.393 100.580  59.386  1.00  0.00           N  
ATOM   1094  H   TYR    81      67.203 100.368  58.821  1.00  0.00           H  
ATOM   1095  CA  TYR    81      65.514 101.725  58.954  1.00  0.00           C  
ATOM   1096  HA  TYR    81      64.948 102.029  59.835  1.00  0.00           H  
ATOM   1097  CB  TYR    81      66.328 102.997  58.658  1.00  0.00           C  
ATOM   1098  HB2 TYR    81      66.917 102.726  57.781  1.00  0.00           H  
ATOM   1099  HB3 TYR    81      65.696 103.844  58.393  1.00  0.00           H  
ATOM   1100  CG  TYR    81      67.320 103.303  59.730  1.00  0.00           C  
ATOM   1101  CD1 TYR    81      66.915 103.367  61.053  1.00  0.00           C  
ATOM   1102  HD1 TYR    81      65.861 103.313  61.281  1.00  0.00           H  
ATOM   1103  CE1 TYR    81      67.799 103.584  62.119  1.00  0.00           C  
ATOM   1104  HE1 TYR    81      67.420 103.653  63.128  1.00  0.00           H  
ATOM   1105  CZ  TYR    81      69.186 103.747  61.866  1.00  0.00           C  
ATOM   1106  OH  TYR    81      70.005 104.133  62.900  1.00  0.00           O  
ATOM   1107  HH  TYR    81      69.707 104.179  63.811  1.00  0.00           H  
ATOM   1108  CE2 TYR    81      69.590 103.605  60.526  1.00  0.00           C  
ATOM   1109  HE2 TYR    81      70.642 103.690  60.294  1.00  0.00           H  
ATOM   1110  CD2 TYR    81      68.712 103.206  59.456  1.00  0.00           C  
ATOM   1111  HD2 TYR    81      69.200 103.036  58.508  1.00  0.00           H  
ATOM   1112  C   TYR    81      64.472 101.304  57.814  1.00  0.00           C  
ATOM   1113  O   TYR    81      64.951 100.830  56.748  1.00  0.00           O  
ATOM   1114  N   GLY    82      63.122 101.242  58.007  1.00  0.00           N  
ATOM   1115  H   GLY    82      62.531 100.928  57.251  1.00  0.00           H  
ATOM   1116  CA  GLY    82      62.387 101.764  59.130  1.00  0.00           C  
ATOM   1117  HA2 GLY    82      61.342 101.484  59.002  1.00  0.00           H  
ATOM   1118  HA3 GLY    82      62.681 101.434  60.127  1.00  0.00           H  
ATOM   1119  C   GLY    82      62.429 103.268  59.079  1.00  0.00           C  
ATOM   1120  O   GLY    82      62.732 103.793  57.996  1.00  0.00           O  
ATOM   1121  N   SER    83      62.190 103.923  60.219  1.00  0.00           N  
ATOM   1122  H   SER    83      62.097 103.272  60.985  1.00  0.00           H  
ATOM   1123  CA  SER    83      62.137 105.371  60.483  1.00  0.00           C  
ATOM   1124  HA  SER    83      61.887 105.587  61.522  1.00  0.00           H  
ATOM   1125  CB  SER    83      63.546 105.969  60.270  1.00  0.00           C  
ATOM   1126  HB2 SER    83      63.905 105.904  59.242  1.00  0.00           H  
ATOM   1127  HB3 SER    83      63.529 107.030  60.516  1.00  0.00           H  
ATOM   1128  OG  SER    83      64.529 105.268  61.049  1.00  0.00           O  
ATOM   1129  HG  SER    83      64.257 105.369  61.964  1.00  0.00           H  
ATOM   1130  C   SER    83      61.008 106.048  59.611  1.00  0.00           C  
ATOM   1131  O   SER    83      61.180 106.709  58.648  1.00  0.00           O  
ATOM   1132  N   SER    84      59.765 105.580  59.876  1.00  0.00           N  
ATOM   1133  H   SER    84      59.044 106.022  59.323  1.00  0.00           H  
ATOM   1134  CA  SER    84      59.266 104.740  60.917  1.00  0.00           C  
ATOM   1135  HA  SER    84      59.950 104.578  61.750  1.00  0.00           H  
ATOM   1136  CB  SER    84      58.043 105.382  61.537  1.00  0.00           C  
ATOM   1137  HB2 SER    84      58.261 106.439  61.691  1.00  0.00           H  
ATOM   1138  HB3 SER    84      57.149 105.336  60.915  1.00  0.00           H  
ATOM   1139  OG  SER    84      57.769 104.698  62.710  1.00  0.00           O  
ATOM   1140  HG  SER    84      58.257 105.146  63.404  1.00  0.00           H  
ATOM   1141  C   SER    84      58.893 103.342  60.389  1.00  0.00           C  
ATOM   1142  O   SER    84      58.564 103.196  59.229  1.00  0.00           O  
ATOM   1143  N   GLN    85      59.047 102.285  61.122  1.00  0.00           N  
ATOM   1144  H   GLN    85      59.430 102.390  62.051  1.00  0.00           H  
ATOM   1145  CA  GLN    85      58.741 100.877  60.667  1.00  0.00           C  
ATOM   1146  HA  GLN    85      59.018 100.923  59.614  1.00  0.00           H  
ATOM   1147  CB  GLN    85      59.678  99.948  61.475  1.00  0.00           C  
ATOM   1148  HB2 GLN    85      60.707 100.243  61.271  1.00  0.00           H  
ATOM   1149  HB3 GLN    85      59.487 100.018  62.546  1.00  0.00           H  
ATOM   1150  CG  GLN    85      59.600  98.447  61.167  1.00  0.00           C  
ATOM   1151  HG2 GLN    85      60.279  97.895  61.817  1.00  0.00           H  
ATOM   1152  HG3 GLN    85      58.559  98.137  61.251  1.00  0.00           H  
ATOM   1153  CD  GLN    85      60.102  98.198  59.787  1.00  0.00           C  
ATOM   1154  OE1 GLN    85      61.154  98.668  59.378  1.00  0.00           O  
ATOM   1155  NE2 GLN    85      59.428  97.296  59.047  1.00  0.00           N  
ATOM   1156 HE21 GLN    85      59.661  97.221  58.067  1.00  0.00           H  
ATOM   1157 HE22 GLN    85      58.706  96.761  59.508  1.00  0.00           H  
ATOM   1158  C   GLN    85      57.273 100.577  60.744  1.00  0.00           C  
ATOM   1159  O   GLN    85      56.750  99.745  60.012  1.00  0.00           O  
ATOM   1160  N   SER    86      56.497 101.283  61.671  1.00  0.00           N  
ATOM   1161  H   SER    86      56.971 101.975  62.233  1.00  0.00           H  
ATOM   1162  CA  SER    86      55.053 101.229  61.650  1.00  0.00           C  
ATOM   1163  HA  SER    86      54.684 101.830  62.480  1.00  0.00           H  
ATOM   1164  CB  SER    86      54.508 101.963  60.370  1.00  0.00           C  
ATOM   1165  HB2 SER    86      54.852 101.381  59.514  1.00  0.00           H  
ATOM   1166  HB3 SER    86      53.420 102.031  60.388  1.00  0.00           H  
ATOM   1167  OG  SER    86      55.116 103.259  60.156  1.00  0.00           O  
ATOM   1168  HG  SER    86      54.741 103.809  60.848  1.00  0.00           H  
ATOM   1169  C   SER    86      54.424  99.817  61.751  1.00  0.00           C  
ATOM   1170  O   SER    86      53.362  99.584  61.119  1.00  0.00           O  
ATOM   1171  N   SER    87      54.965  98.898  62.580  1.00  0.00           N  
ATOM   1172  H   SER    87      55.828  99.175  63.026  1.00  0.00           H  
ATOM   1173  CA  SER    87      54.562  97.488  62.641  1.00  0.00           C  
ATOM   1174  HA  SER    87      54.370  97.058  61.658  1.00  0.00           H  
ATOM   1175  CB  SER    87      55.631  96.626  63.257  1.00  0.00           C  
ATOM   1176  HB2 SER    87      55.913  97.087  64.203  1.00  0.00           H  
ATOM   1177  HB3 SER    87      55.399  95.622  63.611  1.00  0.00           H  
ATOM   1178  OG  SER    87      56.849  96.706  62.520  1.00  0.00           O  
ATOM   1179  HG  SER    87      56.731  96.171  61.731  1.00  0.00           H  
ATOM   1180  C   SER    87      53.192  97.373  63.388  1.00  0.00           C  
ATOM   1181  O   SER    87      52.877  98.164  64.247  1.00  0.00           O  
ATOM   1182  N   GLN    88      52.319  96.485  62.922  1.00  0.00           N  
ATOM   1183  H   GLN    88      52.483  95.962  62.073  1.00  0.00           H  
ATOM   1184  CA  GLN    88      50.962  96.152  63.524  1.00  0.00           C  
ATOM   1185  HA  GLN    88      50.961  96.376  64.591  1.00  0.00           H  
ATOM   1186  CB  GLN    88      49.828  96.921  62.891  1.00  0.00           C  
ATOM   1187  HB2 GLN    88      49.843  96.726  61.818  1.00  0.00           H  
ATOM   1188  HB3 GLN    88      48.939  96.621  63.445  1.00  0.00           H  
ATOM   1189  CG  GLN    88      49.851  98.438  63.044  1.00  0.00           C  
ATOM   1190  HG2 GLN    88      49.734  98.883  64.032  1.00  0.00           H  
ATOM   1191  HG3 GLN    88      50.786  98.933  62.782  1.00  0.00           H  
ATOM   1192  CD  GLN    88      48.833  99.120  62.128  1.00  0.00           C  
ATOM   1193  OE1 GLN    88      48.398  98.588  61.135  1.00  0.00           O  
ATOM   1194  NE2 GLN    88      48.429 100.370  62.401  1.00  0.00           N  
ATOM   1195 HE21 GLN    88      48.772 100.816  63.240  1.00  0.00           H  
ATOM   1196 HE22 GLN    88      47.987 100.948  61.700  1.00  0.00           H  
ATOM   1197  C   GLN    88      50.688  94.592  63.451  1.00  0.00           C  
ATOM   1198  O   GLN    88      51.159  93.894  62.521  1.00  0.00           O  
ATOM   1199  N   SER    89      49.907  94.025  64.400  1.00  0.00           N  
ATOM   1200  H   SER    89      49.445  94.616  65.076  1.00  0.00           H  
ATOM   1201  CA  SER    89      49.694  92.604  64.460  1.00  0.00           C  
ATOM   1202  HA  SER    89      50.658  92.105  64.359  1.00  0.00           H  
ATOM   1203  CB  SER    89      49.033  92.089  65.810  1.00  0.00           C  
ATOM   1204  HB2 SER    89      48.274  92.729  66.260  1.00  0.00           H  
ATOM   1205  HB3 SER    89      48.591  91.121  65.575  1.00  0.00           H  
ATOM   1206  OG  SER    89      50.028  91.891  66.804  1.00  0.00           O  
ATOM   1207  HG  SER    89      50.426  91.065  66.519  1.00  0.00           H  
ATOM   1208  C   SER    89      48.757  92.201  63.329  1.00  0.00           C  
ATOM   1209  O   SER    89      47.614  92.549  63.291  1.00  0.00           O  
ATOM   1210  N   SER    90      49.209  91.481  62.308  1.00  0.00           N  
ATOM   1211  H   SER    90      50.204  91.630  62.219  1.00  0.00           H  
ATOM   1212  CA  SER    90      48.487  90.922  61.113  1.00  0.00           C  
ATOM   1213  HA  SER    90      48.024  91.728  60.545  1.00  0.00           H  
ATOM   1214  CB  SER    90      49.382  90.215  60.175  1.00  0.00           C  
ATOM   1215  HB2 SER    90      49.973  91.046  59.787  1.00  0.00           H  
ATOM   1216  HB3 SER    90      49.932  89.406  60.656  1.00  0.00           H  
ATOM   1217  OG  SER    90      48.621  89.675  59.133  1.00  0.00           O  
ATOM   1218  HG  SER    90      48.709  90.307  58.417  1.00  0.00           H  
ATOM   1219  C   SER    90      47.189  90.176  61.532  1.00  0.00           C  
ATOM   1220  O   SER    90      47.168  89.393  62.491  1.00  0.00           O  
ATOM   1221  N   TYR    91      46.066  90.405  60.826  1.00  0.00           N  
ATOM   1222  H   TYR    91      46.111  91.001  60.011  1.00  0.00           H  
ATOM   1223  CA  TYR    91      44.698  89.818  61.054  1.00  0.00           C  
ATOM   1224  HA  TYR    91      44.908  88.851  61.511  1.00  0.00           H  
ATOM   1225  CB  TYR    91      43.992  90.795  61.954  1.00  0.00           C  
ATOM   1226  HB2 TYR    91      44.421  90.839  62.955  1.00  0.00           H  
ATOM   1227  HB3 TYR    91      44.174  91.803  61.580  1.00  0.00           H  
ATOM   1228  CG  TYR    91      42.507  90.578  61.977  1.00  0.00           C  
ATOM   1229  CD1 TYR    91      41.678  91.295  61.150  1.00  0.00           C  
ATOM   1230  HD1 TYR    91      42.062  92.016  60.444  1.00  0.00           H  
ATOM   1231  CE1 TYR    91      40.269  90.961  61.105  1.00  0.00           C  
ATOM   1232  HE1 TYR    91      39.566  91.584  60.571  1.00  0.00           H  
ATOM   1233  CZ  TYR    91      39.737  89.996  61.970  1.00  0.00           C  
ATOM   1234  OH  TYR    91      38.338  89.888  62.094  1.00  0.00           O  
ATOM   1235  HH  TYR    91      38.106  89.761  63.017  1.00  0.00           H  
ATOM   1236  CE2 TYR    91      40.616  89.353  62.917  1.00  0.00           C  
ATOM   1237  HE2 TYR    91      40.248  88.722  63.712  1.00  0.00           H  
ATOM   1238  CD2 TYR    91      42.021  89.630  62.875  1.00  0.00           C  
ATOM   1239  HD2 TYR    91      42.634  88.997  63.499  1.00  0.00           H  
ATOM   1240  C   TYR    91      43.995  89.573  59.702  1.00  0.00           C  
ATOM   1241  O   TYR    91      44.278  90.294  58.716  1.00  0.00           O  
ATOM   1242  N   GLY    92      43.193  88.544  59.420  1.00  0.00           N  
ATOM   1243  H   GLY    92      42.662  88.543  58.561  1.00  0.00           H  
ATOM   1244  CA  GLY    92      42.828  87.413  60.355  1.00  0.00           C  
ATOM   1245  HA2 GLY    92      42.482  87.773  61.323  1.00  0.00           H  
ATOM   1246  HA3 GLY    92      42.013  86.817  59.945  1.00  0.00           H  
ATOM   1247  C   GLY    92      44.006  86.476  60.511  1.00  0.00           C  
ATOM   1248  O   GLY    92      44.947  86.479  59.720  1.00  0.00           O  
ATOM   1249  N   GLN    93      44.035  85.620  61.592  1.00  0.00           N  
ATOM   1250  H   GLN    93      43.355  85.797  62.317  1.00  0.00           H  
ATOM   1251  CA  GLN    93      44.886  84.447  61.867  1.00  0.00           C  
ATOM   1252  HA  GLN    93      45.955  84.649  61.938  1.00  0.00           H  
ATOM   1253  CB  GLN    93      44.590  83.944  63.287  1.00  0.00           C  
ATOM   1254  HB2 GLN    93      44.673  84.801  63.954  1.00  0.00           H  
ATOM   1255  HB3 GLN    93      43.610  83.531  63.526  1.00  0.00           H  
ATOM   1256  CG  GLN    93      45.694  82.922  63.707  1.00  0.00           C  
ATOM   1257  HG2 GLN    93      46.649  83.290  63.334  1.00  0.00           H  
ATOM   1258  HG3 GLN    93      45.726  82.875  64.796  1.00  0.00           H  
ATOM   1259  CD  GLN    93      45.495  81.497  63.303  1.00  0.00           C  
ATOM   1260  OE1 GLN    93      44.361  81.057  63.231  1.00  0.00           O  
ATOM   1261  NE2 GLN    93      46.483  80.627  63.144  1.00  0.00           N  
ATOM   1262 HE21 GLN    93      46.226  79.710  62.808  1.00  0.00           H  
ATOM   1263 HE22 GLN    93      47.421  81.001  63.142  1.00  0.00           H  
ATOM   1264  C   GLN    93      44.847  83.389  60.789  1.00  0.00           C  
ATOM   1265  O   GLN    93      43.828  82.837  60.393  1.00  0.00           O  
ATOM   1266  N   GLN    94      45.987  83.103  60.233  1.00  0.00           N  
ATOM   1267  H   GLN    94      46.787  83.590  60.612  1.00  0.00           H  
ATOM   1268  CA  GLN    94      46.157  82.194  59.104  1.00  0.00           C  
ATOM   1269  HA  GLN    94      45.187  81.949  58.671  1.00  0.00           H  
ATOM   1270  CB  GLN    94      47.038  82.872  58.092  1.00  0.00           C  
ATOM   1271  HB2 GLN    94      47.969  83.278  58.488  1.00  0.00           H  
ATOM   1272  HB3 GLN    94      47.297  82.107  57.359  1.00  0.00           H  
ATOM   1273  CG  GLN    94      46.310  83.980  57.308  1.00  0.00           C  
ATOM   1274  HG2 GLN    94      45.382  83.610  56.872  1.00  0.00           H  
ATOM   1275  HG3 GLN    94      46.260  84.794  58.032  1.00  0.00           H  
ATOM   1276  CD  GLN    94      47.266  84.474  56.166  1.00  0.00           C  
ATOM   1277  OE1 GLN    94      47.467  83.868  55.147  1.00  0.00           O  
ATOM   1278  NE2 GLN    94      47.869  85.647  56.291  1.00  0.00           N  
ATOM   1279 HE21 GLN    94      47.819  86.162  57.158  1.00  0.00           H  
ATOM   1280 HE22 GLN    94      48.571  85.907  55.613  1.00  0.00           H  
ATOM   1281  C   GLN    94      46.731  80.833  59.592  1.00  0.00           C  
ATOM   1282  O   GLN    94      47.943  80.755  59.920  1.00  0.00           O  
ATOM   1283  N   SER    95      45.894  79.835  59.845  1.00  0.00           N  
ATOM   1284  H   SER    95      44.928  80.019  59.616  1.00  0.00           H  
ATOM   1285  CA  SER    95      46.238  78.532  60.424  1.00  0.00           C  
ATOM   1286  HA  SER    95      46.438  78.616  61.492  1.00  0.00           H  
ATOM   1287  CB  SER    95      45.039  77.520  60.365  1.00  0.00           C  
ATOM   1288  HB2 SER    95      44.698  77.609  59.334  1.00  0.00           H  
ATOM   1289  HB3 SER    95      45.416  76.545  60.673  1.00  0.00           H  
ATOM   1290  OG  SER    95      44.113  77.950  61.261  1.00  0.00           O  
ATOM   1291  HG  SER    95      43.428  78.512  60.893  1.00  0.00           H  
ATOM   1292  C   SER    95      47.418  77.847  59.707  1.00  0.00           C  
ATOM   1293  O   SER    95      47.472  77.836  58.498  1.00  0.00           O  
ATOM   1294  N   SER    96      48.208  77.139  60.521  1.00  0.00           N  
ATOM   1295  H   SER    96      47.900  77.012  61.475  1.00  0.00           H  
ATOM   1296  CA  SER    96      49.502  76.477  60.086  1.00  0.00           C  
ATOM   1297  HA  SER    96      50.030  77.218  59.486  1.00  0.00           H  
ATOM   1298  CB  SER    96      50.257  76.080  61.320  1.00  0.00           C  
ATOM   1299  HB2 SER    96      49.634  75.356  61.846  1.00  0.00           H  
ATOM   1300  HB3 SER    96      51.196  75.593  61.059  1.00  0.00           H  
ATOM   1301  OG  SER    96      50.440  77.137  62.225  1.00  0.00           O  
ATOM   1302  HG  SER    96      49.595  77.554  62.407  1.00  0.00           H  
ATOM   1303  C   SER    96      49.235  75.233  59.267  1.00  0.00           C  
ATOM   1304  O   SER    96      48.379  74.411  59.609  1.00  0.00           O  
ATOM   1305  N   TYR    97      49.918  74.978  58.164  1.00  0.00           N  
ATOM   1306  H   TYR    97      49.486  74.176  57.728  1.00  0.00           H  
ATOM   1307  CA  TYR    97      51.049  75.666  57.499  1.00  0.00           C  
ATOM   1308  HA  TYR    97      51.450  74.956  56.776  1.00  0.00           H  
ATOM   1309  CB  TYR    97      50.377  76.726  56.730  1.00  0.00           C  
ATOM   1310  HB2 TYR    97      49.520  76.308  56.202  1.00  0.00           H  
ATOM   1311  HB3 TYR    97      50.128  77.512  57.443  1.00  0.00           H  
ATOM   1312  CG  TYR    97      51.384  77.437  55.813  1.00  0.00           C  
ATOM   1313  CD1 TYR    97      52.107  78.593  56.272  1.00  0.00           C  
ATOM   1314  HD1 TYR    97      51.910  78.943  57.275  1.00  0.00           H  
ATOM   1315  CE1 TYR    97      53.008  79.272  55.410  1.00  0.00           C  
ATOM   1316  HE1 TYR    97      53.526  80.117  55.838  1.00  0.00           H  
ATOM   1317  CZ  TYR    97      53.179  78.807  54.083  1.00  0.00           C  
ATOM   1318  OH  TYR    97      54.064  79.455  53.270  1.00  0.00           O  
ATOM   1319  HH  TYR    97      54.335  80.320  53.586  1.00  0.00           H  
ATOM   1320  CE2 TYR    97      52.535  77.645  53.681  1.00  0.00           C  
ATOM   1321  HE2 TYR    97      52.695  77.312  52.666  1.00  0.00           H  
ATOM   1322  CD2 TYR    97      51.634  76.916  54.528  1.00  0.00           C  
ATOM   1323  HD2 TYR    97      51.004  76.078  54.267  1.00  0.00           H  
ATOM   1324  C   TYR    97      52.290  76.160  58.326  1.00  0.00           C  
ATOM   1325  O   TYR    97      52.232  77.254  58.881  1.00  0.00           O  
ATOM   1326  N   PRO    98      53.392  75.345  58.448  1.00  0.00           N  
ATOM   1327  CD  PRO    98      54.551  75.756  59.189  1.00  0.00           C  
ATOM   1328  HD2 PRO    98      54.424  75.778  60.271  1.00  0.00           H  
ATOM   1329  HD3 PRO    98      54.752  76.752  58.796  1.00  0.00           H  
ATOM   1330  CG  PRO    98      55.722  74.850  58.746  1.00  0.00           C  
ATOM   1331  HG2 PRO    98      56.475  74.814  59.533  1.00  0.00           H  
ATOM   1332  HG3 PRO    98      56.112  75.386  57.881  1.00  0.00           H  
ATOM   1333  CB  PRO    98      54.920  73.601  58.367  1.00  0.00           C  
ATOM   1334  HB2 PRO    98      55.036  72.854  59.152  1.00  0.00           H  
ATOM   1335  HB3 PRO    98      55.409  73.065  57.554  1.00  0.00           H  
ATOM   1336  CA  PRO    98      53.545  73.991  57.893  1.00  0.00           C  
ATOM   1337  HA  PRO    98      53.529  74.066  56.806  1.00  0.00           H  
ATOM   1338  C   PRO    98      52.464  73.034  58.308  1.00  0.00           C  
ATOM   1339  O   PRO    98      52.045  72.988  59.443  1.00  0.00           O  
ATOM   1340  N   GLY    99      52.051  72.175  57.367  1.00  0.00           N  
ATOM   1341  H   GLY    99      52.456  72.307  56.451  1.00  0.00           H  
ATOM   1342  CA  GLY    99      50.914  71.273  57.677  1.00  0.00           C  
ATOM   1343  HA2 GLY    99      50.028  71.861  57.914  1.00  0.00           H  
ATOM   1344  HA3 GLY    99      50.578  70.833  56.738  1.00  0.00           H  
ATOM   1345  C   GLY    99      51.311  70.297  58.715  1.00  0.00           C  
ATOM   1346  O   GLY    99      52.342  69.674  58.605  1.00  0.00           O  
ATOM   1347  N   TYR   100      50.397  69.918  59.633  1.00  0.00           N  
ATOM   1348  H   TYR   100      49.549  70.460  59.717  1.00  0.00           H  
ATOM   1349  CA  TYR   100      50.484  68.806  60.597  1.00  0.00           C  
ATOM   1350  HA  TYR   100      51.340  68.194  60.312  1.00  0.00           H  
ATOM   1351  CB  TYR   100      50.704  69.383  61.985  1.00  0.00           C  
ATOM   1352  HB2 TYR   100      51.015  68.606  62.683  1.00  0.00           H  
ATOM   1353  HB3 TYR   100      51.546  70.068  62.089  1.00  0.00           H  
ATOM   1354  CG  TYR   100      49.576  70.214  62.571  1.00  0.00           C  
ATOM   1355  CD1 TYR   100      49.323  71.605  62.148  1.00  0.00           C  
ATOM   1356  HD1 TYR   100      49.925  72.069  61.380  1.00  0.00           H  
ATOM   1357  CE1 TYR   100      48.279  72.308  62.673  1.00  0.00           C  
ATOM   1358  HE1 TYR   100      48.028  73.287  62.290  1.00  0.00           H  
ATOM   1359  CZ  TYR   100      47.489  71.640  63.694  1.00  0.00           C  
ATOM   1360  OH  TYR   100      46.436  72.305  64.133  1.00  0.00           O  
ATOM   1361  HH  TYR   100      45.642  71.792  63.962  1.00  0.00           H  
ATOM   1362  CE2 TYR   100      47.713  70.344  64.120  1.00  0.00           C  
ATOM   1363  HE2 TYR   100      46.982  69.960  64.817  1.00  0.00           H  
ATOM   1364  CD2 TYR   100      48.708  69.586  63.482  1.00  0.00           C  
ATOM   1365  HD2 TYR   100      48.841  68.557  63.784  1.00  0.00           H  
ATOM   1366  C   TYR   100      49.232  67.930  60.581  1.00  0.00           C  
ATOM   1367  O   TYR   100      49.247  66.858  61.210  1.00  0.00           O  
ATOM   1368  N   GLY   101      48.147  68.326  59.918  1.00  0.00           N  
ATOM   1369  H   GLY   101      48.144  69.227  59.463  1.00  0.00           H  
ATOM   1370  CA  GLY   101      46.902  67.569  59.812  1.00  0.00           C  
ATOM   1371  HA2 GLY   101      46.614  67.206  60.799  1.00  0.00           H  
ATOM   1372  HA3 GLY   101      45.997  68.101  59.520  1.00  0.00           H  
ATOM   1373  C   GLY   101      46.909  66.327  58.957  1.00  0.00           C  
ATOM   1374  O   GLY   101      46.178  65.389  59.188  1.00  0.00           O  
ATOM   1375  N   GLN   102      47.811  66.342  57.984  1.00  0.00           N  
ATOM   1376  H   GLN   102      48.439  67.128  57.890  1.00  0.00           H  
ATOM   1377  CA  GLN   102      48.014  65.136  57.178  1.00  0.00           C  
ATOM   1378  HA  GLN   102      47.006  64.816  56.912  1.00  0.00           H  
ATOM   1379  CB  GLN   102      48.973  65.506  56.016  1.00  0.00           C  
ATOM   1380  HB2 GLN   102      49.011  64.738  55.243  1.00  0.00           H  
ATOM   1381  HB3 GLN   102      48.557  66.396  55.545  1.00  0.00           H  
ATOM   1382  CG  GLN   102      50.437  65.717  56.339  1.00  0.00           C  
ATOM   1383  HG2 GLN   102      50.840  64.926  56.971  1.00  0.00           H  
ATOM   1384  HG3 GLN   102      51.061  65.793  55.449  1.00  0.00           H  
ATOM   1385  CD  GLN   102      50.752  67.072  57.038  1.00  0.00           C  
ATOM   1386  OE1 GLN   102      49.938  67.990  57.181  1.00  0.00           O  
ATOM   1387  NE2 GLN   102      52.052  67.221  57.415  1.00  0.00           N  
ATOM   1388 HE21 GLN   102      52.708  66.481  57.208  1.00  0.00           H  
ATOM   1389 HE22 GLN   102      52.306  68.045  57.942  1.00  0.00           H  
ATOM   1390  C   GLN   102      48.662  63.870  57.859  1.00  0.00           C  
ATOM   1391  O   GLN   102      49.355  63.979  58.897  1.00  0.00           O  
ATOM   1392  N   GLN   103      48.534  62.654  57.303  1.00  0.00           N  
ATOM   1393  H   GLN   103      48.049  62.542  56.425  1.00  0.00           H  
ATOM   1394  CA  GLN   103      49.281  61.487  57.773  1.00  0.00           C  
ATOM   1395  HA  GLN   103      49.151  61.386  58.851  1.00  0.00           H  
ATOM   1396  CB  GLN   103      48.919  60.225  56.835  1.00  0.00           C  
ATOM   1397  HB2 GLN   103      47.833  60.229  56.745  1.00  0.00           H  
ATOM   1398  HB3 GLN   103      49.348  60.352  55.841  1.00  0.00           H  
ATOM   1399  CG  GLN   103      49.333  58.824  57.215  1.00  0.00           C  
ATOM   1400  HG2 GLN   103      49.352  58.151  56.358  1.00  0.00           H  
ATOM   1401  HG3 GLN   103      50.392  58.813  57.475  1.00  0.00           H  
ATOM   1402  CD  GLN   103      48.341  58.172  58.224  1.00  0.00           C  
ATOM   1403  OE1 GLN   103      47.920  58.858  59.166  1.00  0.00           O  
ATOM   1404  NE2 GLN   103      48.124  56.893  58.191  1.00  0.00           N  
ATOM   1405 HE21 GLN   103      47.596  56.464  58.938  1.00  0.00           H  
ATOM   1406 HE22 GLN   103      48.709  56.342  57.578  1.00  0.00           H  
ATOM   1407  C   GLN   103      50.808  61.780  57.506  1.00  0.00           C  
ATOM   1408  O   GLN   103      51.096  62.483  56.550  1.00  0.00           O  
ATOM   1409  N   PRO   104      51.696  61.167  58.296  1.00  0.00           N  
ATOM   1410  CD  PRO   104      51.535  60.691  59.712  1.00  0.00           C  
ATOM   1411  HD2 PRO   104      51.173  59.664  59.761  1.00  0.00           H  
ATOM   1412  HD3 PRO   104      50.899  61.267  60.384  1.00  0.00           H  
ATOM   1413  CG  PRO   104      52.880  60.641  60.386  1.00  0.00           C  
ATOM   1414  HG2 PRO   104      52.974  59.873  61.153  1.00  0.00           H  
ATOM   1415  HG3 PRO   104      53.103  61.596  60.862  1.00  0.00           H  
ATOM   1416  CB  PRO   104      53.716  60.331  59.097  1.00  0.00           C  
ATOM   1417  HB2 PRO   104      53.463  59.317  58.790  1.00  0.00           H  
ATOM   1418  HB3 PRO   104      54.797  60.376  59.224  1.00  0.00           H  
ATOM   1419  CA  PRO   104      53.167  61.339  58.075  1.00  0.00           C  
ATOM   1420  HA  PRO   104      53.451  62.361  58.328  1.00  0.00           H  
ATOM   1421  C   PRO   104      53.546  60.970  56.653  1.00  0.00           C  
ATOM   1422  O   PRO   104      53.071  59.954  56.181  1.00  0.00           O  
ATOM   1423  N   ALA   105      54.479  61.690  56.033  1.00  0.00           N  
ATOM   1424  H   ALA   105      54.643  62.668  56.223  1.00  0.00           H  
ATOM   1425  CA  ALA   105      55.229  61.112  54.939  1.00  0.00           C  
ATOM   1426  HA  ALA   105      54.640  60.358  54.417  1.00  0.00           H  
ATOM   1427  CB  ALA   105      55.631  62.312  53.949  1.00  0.00           C  
ATOM   1428  HB1 ALA   105      56.385  62.834  54.539  1.00  0.00           H  
ATOM   1429  HB2 ALA   105      56.078  61.942  53.027  1.00  0.00           H  
ATOM   1430  HB3 ALA   105      54.846  62.996  53.630  1.00  0.00           H  
ATOM   1431  C   ALA   105      56.550  60.485  55.486  1.00  0.00           C  
ATOM   1432  O   ALA   105      56.905  60.603  56.677  1.00  0.00           O  
ATOM   1433  N   PRO   106      57.263  59.727  54.655  1.00  0.00           N  
ATOM   1434  CD  PRO   106      56.966  59.295  53.307  1.00  0.00           C  
ATOM   1435  HD2 PRO   106      56.956  60.057  52.528  1.00  0.00           H  
ATOM   1436  HD3 PRO   106      55.970  58.853  53.286  1.00  0.00           H  
ATOM   1437  CG  PRO   106      57.976  58.245  52.877  1.00  0.00           C  
ATOM   1438  HG2 PRO   106      58.760  58.605  52.211  1.00  0.00           H  
ATOM   1439  HG3 PRO   106      57.412  57.463  52.370  1.00  0.00           H  
ATOM   1440  CB  PRO   106      58.582  57.774  54.196  1.00  0.00           C  
ATOM   1441  HB2 PRO   106      59.580  57.353  54.074  1.00  0.00           H  
ATOM   1442  HB3 PRO   106      57.924  57.138  54.788  1.00  0.00           H  
ATOM   1443  CA  PRO   106      58.542  59.053  55.068  1.00  0.00           C  
ATOM   1444  HA  PRO   106      58.537  58.847  56.139  1.00  0.00           H  
ATOM   1445  C   PRO   106      59.848  59.875  54.792  1.00  0.00           C  
ATOM   1446  O   PRO   106      60.020  60.626  53.816  1.00  0.00           O  
ATOM   1447  N   SER   107      60.821  59.622  55.679  1.00  0.00           N  
ATOM   1448  H   SER   107      60.628  58.865  56.319  1.00  0.00           H  
ATOM   1449  CA  SER   107      62.218  60.167  55.605  1.00  0.00           C  
ATOM   1450  HA  SER   107      62.198  61.254  55.527  1.00  0.00           H  
ATOM   1451  CB  SER   107      62.902  59.765  56.882  1.00  0.00           C  
ATOM   1452  HB2 SER   107      62.297  60.062  57.739  1.00  0.00           H  
ATOM   1453  HB3 SER   107      63.060  58.686  56.879  1.00  0.00           H  
ATOM   1454  OG  SER   107      64.185  60.408  57.027  1.00  0.00           O  
ATOM   1455  HG  SER   107      64.523  60.116  57.876  1.00  0.00           H  
ATOM   1456  C   SER   107      63.102  59.710  54.384  1.00  0.00           C  
ATOM   1457  O   SER   107      62.833  58.640  53.822  1.00  0.00           O  
ATOM   1458  N   SER   108      64.125  60.466  54.098  1.00  0.00           N  
ATOM   1459  H   SER   108      64.141  61.355  54.577  1.00  0.00           H  
ATOM   1460  CA  SER   108      65.254  60.101  53.207  1.00  0.00           C  
ATOM   1461  HA  SER   108      65.267  59.051  52.916  1.00  0.00           H  
ATOM   1462  CB  SER   108      65.103  60.879  51.874  1.00  0.00           C  
ATOM   1463  HB2 SER   108      65.300  61.951  51.902  1.00  0.00           H  
ATOM   1464  HB3 SER   108      65.890  60.468  51.242  1.00  0.00           H  
ATOM   1465  OG  SER   108      63.867  60.692  51.147  1.00  0.00           O  
ATOM   1466  HG  SER   108      63.107  61.138  51.529  1.00  0.00           H  
ATOM   1467  C   SER   108      66.623  60.212  53.909  1.00  0.00           C  
ATOM   1468  O   SER   108      67.615  60.405  53.265  1.00  0.00           O  
ATOM   1469  N   THR   109      66.625  60.037  55.237  1.00  0.00           N  
ATOM   1470  H   THR   109      65.694  60.127  55.618  1.00  0.00           H  
ATOM   1471  CA  THR   109      67.782  60.124  56.057  1.00  0.00           C  
ATOM   1472  HA  THR   109      68.640  60.020  55.392  1.00  0.00           H  
ATOM   1473  CB  THR   109      67.709  61.419  56.900  1.00  0.00           C  
ATOM   1474  HB  THR   109      66.706  61.618  57.280  1.00  0.00           H  
ATOM   1475  CG2 THR   109      68.698  61.490  58.049  1.00  0.00           C  
ATOM   1476 HG21 THR   109      69.698  61.416  57.621  1.00  0.00           H  
ATOM   1477 HG22 THR   109      68.490  62.440  58.542  1.00  0.00           H  
ATOM   1478 HG23 THR   109      68.473  60.672  58.734  1.00  0.00           H  
ATOM   1479  OG1 THR   109      67.829  62.574  56.115  1.00  0.00           O  
ATOM   1480  HG1 THR   109      66.911  62.809  55.964  1.00  0.00           H  
ATOM   1481  C   THR   109      67.848  58.859  56.950  1.00  0.00           C  
ATOM   1482  O   THR   109      66.968  58.643  57.750  1.00  0.00           O  
ATOM   1483  N   SER   110      68.910  58.047  56.964  1.00  0.00           N  
ATOM   1484  H   SER   110      69.648  58.275  56.314  1.00  0.00           H  
ATOM   1485  CA  SER   110      69.029  56.850  57.804  1.00  0.00           C  
ATOM   1486  HA  SER   110      67.994  56.517  57.883  1.00  0.00           H  
ATOM   1487  CB  SER   110      69.957  55.854  57.027  1.00  0.00           C  
ATOM   1488  HB2 SER   110      69.643  55.836  55.984  1.00  0.00           H  
ATOM   1489  HB3 SER   110      70.955  56.287  56.960  1.00  0.00           H  
ATOM   1490  OG  SER   110      70.058  54.547  57.561  1.00  0.00           O  
ATOM   1491  HG  SER   110      69.671  53.921  56.946  1.00  0.00           H  
ATOM   1492  C   SER   110      69.728  57.347  59.121  1.00  0.00           C  
ATOM   1493  O   SER   110      71.003  57.430  59.224  1.00  0.00           O  
ATOM   1494  N   GLY   111      69.085  57.725  60.199  1.00  0.00           N  
ATOM   1495  H   GLY   111      68.100  57.515  60.122  1.00  0.00           H  
ATOM   1496  CA  GLY   111      69.681  57.704  61.540  1.00  0.00           C  
ATOM   1497  HA2 GLY   111      70.583  58.314  61.580  1.00  0.00           H  
ATOM   1498  HA3 GLY   111      69.029  58.117  62.310  1.00  0.00           H  
ATOM   1499  C   GLY   111      70.052  56.288  61.945  1.00  0.00           C  
ATOM   1500  O   GLY   111      69.447  55.353  61.404  1.00  0.00           O  
ATOM   1501  N   SER   112      70.745  56.007  63.024  1.00  0.00           N  
ATOM   1502  H   SER   112      70.758  55.061  63.377  1.00  0.00           H  
ATOM   1503  CA  SER   112      71.625  56.885  63.803  1.00  0.00           C  
ATOM   1504  HA  SER   112      72.003  56.308  64.647  1.00  0.00           H  
ATOM   1505  CB  SER   112      72.835  57.309  62.962  1.00  0.00           C  
ATOM   1506  HB2 SER   112      72.613  57.900  62.074  1.00  0.00           H  
ATOM   1507  HB3 SER   112      73.451  57.880  63.657  1.00  0.00           H  
ATOM   1508  OG  SER   112      73.630  56.119  62.643  1.00  0.00           O  
ATOM   1509  HG  SER   112      73.551  56.086  61.687  1.00  0.00           H  
ATOM   1510  C   SER   112      70.776  58.049  64.325  1.00  0.00           C  
ATOM   1511  O   SER   112      71.065  59.205  63.976  1.00  0.00           O  
ATOM   1512  N   TYR   113      69.718  57.859  65.167  1.00  0.00           N  
ATOM   1513  H   TYR   113      69.192  58.690  65.399  1.00  0.00           H  
ATOM   1514  CA  TYR   113      69.189  56.706  65.910  1.00  0.00           C  
ATOM   1515  HA  TYR   113      69.468  55.738  65.495  1.00  0.00           H  
ATOM   1516  CB  TYR   113      69.791  56.726  67.357  1.00  0.00           C  
ATOM   1517  HB2 TYR   113      69.550  57.616  67.937  1.00  0.00           H  
ATOM   1518  HB3 TYR   113      69.337  55.930  67.947  1.00  0.00           H  
ATOM   1519  CG  TYR   113      71.297  56.475  67.314  1.00  0.00           C  
ATOM   1520  CD1 TYR   113      71.867  55.175  67.194  1.00  0.00           C  
ATOM   1521  HD1 TYR   113      71.276  54.270  67.174  1.00  0.00           H  
ATOM   1522  CE1 TYR   113      73.227  55.024  67.179  1.00  0.00           C  
ATOM   1523  HE1 TYR   113      73.657  54.034  67.226  1.00  0.00           H  
ATOM   1524  CZ  TYR   113      74.063  56.152  67.127  1.00  0.00           C  
ATOM   1525  OH  TYR   113      75.421  56.064  67.090  1.00  0.00           O  
ATOM   1526  HH  TYR   113      75.762  55.201  67.334  1.00  0.00           H  
ATOM   1527  CE2 TYR   113      73.509  57.447  67.192  1.00  0.00           C  
ATOM   1528  HE2 TYR   113      74.179  58.279  67.033  1.00  0.00           H  
ATOM   1529  CD2 TYR   113      72.103  57.636  67.281  1.00  0.00           C  
ATOM   1530  HD2 TYR   113      71.748  58.656  67.268  1.00  0.00           H  
ATOM   1531  C   TYR   113      67.638  56.877  66.120  1.00  0.00           C  
ATOM   1532  O   TYR   113      67.138  57.981  66.364  1.00  0.00           O  
ATOM   1533  N   GLY   114      66.853  55.804  65.950  1.00  0.00           N  
ATOM   1534  H   GLY   114      67.257  54.915  65.689  1.00  0.00           H  
ATOM   1535  CA  GLY   114      65.368  55.919  65.762  1.00  0.00           C  
ATOM   1536  HA2 GLY   114      64.834  54.983  65.924  1.00  0.00           H  
ATOM   1537  HA3 GLY   114      65.052  56.598  66.554  1.00  0.00           H  
ATOM   1538  C   GLY   114      65.032  56.555  64.449  1.00  0.00           C  
ATOM   1539  O   GLY   114      65.801  56.439  63.526  1.00  0.00           O  
ATOM   1540  N   SER   115      63.887  57.253  64.323  1.00  0.00           N  
ATOM   1541  H   SER   115      63.744  57.597  63.384  1.00  0.00           H  
ATOM   1542  CA  SER   115      62.762  57.401  65.253  1.00  0.00           C  
ATOM   1543  HA  SER   115      63.103  58.001  66.096  1.00  0.00           H  
ATOM   1544  CB  SER   115      61.633  58.264  64.694  1.00  0.00           C  
ATOM   1545  HB2 SER   115      60.893  58.380  65.485  1.00  0.00           H  
ATOM   1546  HB3 SER   115      61.954  59.284  64.484  1.00  0.00           H  
ATOM   1547  OG  SER   115      61.021  57.767  63.539  1.00  0.00           O  
ATOM   1548  HG  SER   115      60.790  58.557  63.044  1.00  0.00           H  
ATOM   1549  C   SER   115      62.075  56.082  65.708  1.00  0.00           C  
ATOM   1550  O   SER   115      61.720  55.881  66.851  1.00  0.00           O  
ATOM   1551  N   SER   116      62.007  55.134  64.759  1.00  0.00           N  
ATOM   1552  H   SER   116      62.248  55.354  63.803  1.00  0.00           H  
ATOM   1553  CA  SER   116      61.369  53.846  64.980  1.00  0.00           C  
ATOM   1554  HA  SER   116      60.478  53.932  65.603  1.00  0.00           H  
ATOM   1555  CB  SER   116      60.975  53.267  63.623  1.00  0.00           C  
ATOM   1556  HB2 SER   116      61.891  53.174  63.039  1.00  0.00           H  
ATOM   1557  HB3 SER   116      60.579  52.257  63.728  1.00  0.00           H  
ATOM   1558  OG  SER   116      60.008  54.110  62.976  1.00  0.00           O  
ATOM   1559  HG  SER   116      60.177  54.070  62.032  1.00  0.00           H  
ATOM   1560  C   SER   116      62.411  52.940  65.637  1.00  0.00           C  
ATOM   1561  O   SER   116      63.587  52.771  65.265  1.00  0.00           O  
ATOM   1562  N   SER   117      61.934  52.140  66.540  1.00  0.00           N  
ATOM   1563  H   SER   117      61.065  52.399  66.984  1.00  0.00           H  
ATOM   1564  CA  SER   117      62.769  51.129  67.295  1.00  0.00           C  
ATOM   1565  HA  SER   117      63.601  50.747  66.703  1.00  0.00           H  
ATOM   1566  CB  SER   117      63.300  51.611  68.615  1.00  0.00           C  
ATOM   1567  HB2 SER   117      63.833  52.555  68.502  1.00  0.00           H  
ATOM   1568  HB3 SER   117      62.522  51.796  69.355  1.00  0.00           H  
ATOM   1569  OG  SER   117      64.148  50.610  69.138  1.00  0.00           O  
ATOM   1570  HG  SER   117      63.901  50.598  70.066  1.00  0.00           H  
ATOM   1571  C   SER   117      61.921  49.839  67.519  1.00  0.00           C  
ATOM   1572  O   SER   117      60.728  49.986  67.798  1.00  0.00           O  
ATOM   1573  N   GLN   118      62.476  48.680  67.610  1.00  0.00           N  
ATOM   1574  H   GLN   118      63.462  48.606  67.401  1.00  0.00           H  
ATOM   1575  CA  GLN   118      61.781  47.387  67.834  1.00  0.00           C  
ATOM   1576  HA  GLN   118      62.529  46.597  67.896  1.00  0.00           H  
ATOM   1577  CB  GLN   118      61.186  47.325  69.247  1.00  0.00           C  
ATOM   1578  HB2 GLN   118      60.389  48.045  69.432  1.00  0.00           H  
ATOM   1579  HB3 GLN   118      60.718  46.346  69.347  1.00  0.00           H  
ATOM   1580  CG  GLN   118      62.327  47.508  70.313  1.00  0.00           C  
ATOM   1581  HG2 GLN   118      63.233  47.056  69.911  1.00  0.00           H  
ATOM   1582  HG3 GLN   118      62.480  48.587  70.306  1.00  0.00           H  
ATOM   1583  CD  GLN   118      62.075  46.870  71.679  1.00  0.00           C  
ATOM   1584  OE1 GLN   118      61.643  47.580  72.585  1.00  0.00           O  
ATOM   1585  NE2 GLN   118      62.106  45.582  71.865  1.00  0.00           N  
ATOM   1586 HE21 GLN   118      62.579  45.018  71.174  1.00  0.00           H  
ATOM   1587 HE22 GLN   118      62.146  45.165  72.785  1.00  0.00           H  
ATOM   1588  C   GLN   118      60.820  46.890  66.720  1.00  0.00           C  
ATOM   1589  O   GLN   118      59.919  47.643  66.310  1.00  0.00           O  
ATOM   1590  N   SER   119      60.938  45.669  66.144  1.00  0.00           N  
ATOM   1591  H   SER   119      60.236  45.532  65.430  1.00  0.00           H  
ATOM   1592  CA  SER   119      61.786  44.529  66.526  1.00  0.00           C  
ATOM   1593  HA  SER   119      62.704  44.982  66.901  1.00  0.00           H  
ATOM   1594  CB  SER   119      61.178  43.688  67.617  1.00  0.00           C  
ATOM   1595  HB2 SER   119      60.941  44.341  68.457  1.00  0.00           H  
ATOM   1596  HB3 SER   119      60.233  43.279  67.259  1.00  0.00           H  
ATOM   1597  OG  SER   119      61.950  42.648  68.178  1.00  0.00           O  
ATOM   1598  HG  SER   119      62.738  43.015  68.584  1.00  0.00           H  
ATOM   1599  C   SER   119      62.112  43.633  65.252  1.00  0.00           C  
ATOM   1600  O   SER   119      62.260  44.132  64.125  1.00  0.00           O  
ATOM   1601  N   SER   120      62.091  42.252  65.442  1.00  0.00           N  
ATOM   1602  H   SER   120      61.977  41.936  66.394  1.00  0.00           H  
ATOM   1603  CA  SER   120      62.490  41.374  64.412  1.00  0.00           C  
ATOM   1604  HA  SER   120      63.574  41.436  64.312  1.00  0.00           H  
ATOM   1605  CB  SER   120      62.350  39.858  64.832  1.00  0.00           C  
ATOM   1606  HB2 SER   120      61.334  39.467  64.884  1.00  0.00           H  
ATOM   1607  HB3 SER   120      62.886  39.229  64.122  1.00  0.00           H  
ATOM   1608  OG  SER   120      62.907  39.582  66.091  1.00  0.00           O  
ATOM   1609  HG  SER   120      63.441  38.787  66.027  1.00  0.00           H  
ATOM   1610  C   SER   120      61.821  41.533  63.072  1.00  0.00           C  
ATOM   1611  O   SER   120      60.556  41.611  62.981  1.00  0.00           O  
ATOM   1612  N   SER   121      62.432  41.431  61.911  1.00  0.00           N  
ATOM   1613  H   SER   121      61.761  41.403  61.157  1.00  0.00           H  
ATOM   1614  CA  SER   121      63.865  41.234  61.724  1.00  0.00           C  
ATOM   1615  HA  SER   121      64.069  40.414  62.413  1.00  0.00           H  
ATOM   1616  CB  SER   121      64.087  40.844  60.304  1.00  0.00           C  
ATOM   1617  HB2 SER   121      63.879  41.691  59.650  1.00  0.00           H  
ATOM   1618  HB3 SER   121      65.148  40.625  60.183  1.00  0.00           H  
ATOM   1619  OG  SER   121      63.210  39.736  59.962  1.00  0.00           O  
ATOM   1620  HG  SER   121      62.283  39.933  60.119  1.00  0.00           H  
ATOM   1621  C   SER   121      64.707  42.470  62.122  1.00  0.00           C  
ATOM   1622  O   SER   121      64.276  43.573  61.875  1.00  0.00           O  
ATOM   1623  N   TYR   122      65.916  42.248  62.595  1.00  0.00           N  
ATOM   1624  H   TYR   122      66.151  41.282  62.774  1.00  0.00           H  
ATOM   1625  CA  TYR   122      66.976  43.277  62.715  1.00  0.00           C  
ATOM   1626  HA  TYR   122      66.665  44.220  63.164  1.00  0.00           H  
ATOM   1627  CB  TYR   122      67.952  42.740  63.821  1.00  0.00           C  
ATOM   1628  HB2 TYR   122      68.570  41.936  63.420  1.00  0.00           H  
ATOM   1629  HB3 TYR   122      68.611  43.596  63.964  1.00  0.00           H  
ATOM   1630  CG  TYR   122      67.206  42.270  65.027  1.00  0.00           C  
ATOM   1631  CD1 TYR   122      67.215  40.857  65.288  1.00  0.00           C  
ATOM   1632  HD1 TYR   122      67.830  40.152  64.748  1.00  0.00           H  
ATOM   1633  CE1 TYR   122      66.351  40.455  66.346  1.00  0.00           C  
ATOM   1634  HE1 TYR   122      66.314  39.404  66.593  1.00  0.00           H  
ATOM   1635  CZ  TYR   122      65.606  41.395  67.079  1.00  0.00           C  
ATOM   1636  OH  TYR   122      64.922  41.031  68.187  1.00  0.00           O  
ATOM   1637  HH  TYR   122      65.263  40.239  68.608  1.00  0.00           H  
ATOM   1638  CE2 TYR   122      65.628  42.759  66.856  1.00  0.00           C  
ATOM   1639  HE2 TYR   122      65.064  43.528  67.362  1.00  0.00           H  
ATOM   1640  CD2 TYR   122      66.475  43.180  65.808  1.00  0.00           C  
ATOM   1641  HD2 TYR   122      66.561  44.245  65.655  1.00  0.00           H  
ATOM   1642  C   TYR   122      67.685  43.538  61.408  1.00  0.00           C  
ATOM   1643  O   TYR   122      68.345  42.686  60.842  1.00  0.00           O  
ATOM   1644  N   GLY   123      67.636  44.784  60.850  1.00  0.00           N  
ATOM   1645  H   GLY   123      68.103  44.864  59.958  1.00  0.00           H  
ATOM   1646  CA  GLY   123      66.962  45.917  61.444  1.00  0.00           C  
ATOM   1647  HA2 GLY   123      66.905  46.745  60.738  1.00  0.00           H  
ATOM   1648  HA3 GLY   123      65.984  45.564  61.771  1.00  0.00           H  
ATOM   1649  C   GLY   123      67.672  46.548  62.643  1.00  0.00           C  
ATOM   1650  O   GLY   123      68.784  46.099  62.968  1.00  0.00           O  
ATOM   1651  N   GLN   124      67.206  47.601  63.272  1.00  0.00           N  
ATOM   1652  H   GLN   124      66.267  47.852  62.996  1.00  0.00           H  
ATOM   1653  CA  GLN   124      68.036  48.525  64.125  1.00  0.00           C  
ATOM   1654  HA  GLN   124      68.938  48.042  64.500  1.00  0.00           H  
ATOM   1655  CB  GLN   124      68.514  49.758  63.341  1.00  0.00           C  
ATOM   1656  HB2 GLN   124      67.743  50.522  63.442  1.00  0.00           H  
ATOM   1657  HB3 GLN   124      69.336  50.257  63.854  1.00  0.00           H  
ATOM   1658  CG  GLN   124      68.883  49.587  61.793  1.00  0.00           C  
ATOM   1659  HG2 GLN   124      69.582  50.380  61.527  1.00  0.00           H  
ATOM   1660  HG3 GLN   124      69.483  48.701  61.584  1.00  0.00           H  
ATOM   1661  CD  GLN   124      67.720  49.518  60.783  1.00  0.00           C  
ATOM   1662  OE1 GLN   124      66.513  49.697  61.099  1.00  0.00           O  
ATOM   1663  NE2 GLN   124      68.064  49.213  59.559  1.00  0.00           N  
ATOM   1664 HE21 GLN   124      69.055  49.080  59.418  1.00  0.00           H  
ATOM   1665 HE22 GLN   124      67.388  49.164  58.810  1.00  0.00           H  
ATOM   1666  C   GLN   124      67.154  49.063  65.259  1.00  0.00           C  
ATOM   1667  O   GLN   124      65.954  49.352  65.014  1.00  0.00           O  
ATOM   1668  N   PRO   125      67.601  49.130  66.502  1.00  0.00           N  
ATOM   1669  CD  PRO   125      66.928  49.800  67.585  1.00  0.00           C  
ATOM   1670  HD2 PRO   125      66.163  49.109  67.939  1.00  0.00           H  
ATOM   1671  HD3 PRO   125      66.482  50.727  67.227  1.00  0.00           H  
ATOM   1672  CG  PRO   125      67.917  50.105  68.708  1.00  0.00           C  
ATOM   1673  HG2 PRO   125      67.455  50.210  69.690  1.00  0.00           H  
ATOM   1674  HG3 PRO   125      68.575  50.935  68.452  1.00  0.00           H  
ATOM   1675  CB  PRO   125      68.747  48.813  68.542  1.00  0.00           C  
ATOM   1676  HB2 PRO   125      68.106  48.027  68.943  1.00  0.00           H  
ATOM   1677  HB3 PRO   125      69.691  48.829  69.087  1.00  0.00           H  
ATOM   1678  CA  PRO   125      68.765  48.543  67.062  1.00  0.00           C  
ATOM   1679  HA  PRO   125      69.625  49.003  66.577  1.00  0.00           H  
ATOM   1680  C   PRO   125      68.795  46.950  66.948  1.00  0.00           C  
ATOM   1681  O   PRO   125      67.810  46.276  66.753  1.00  0.00           O  
ATOM   1682  N   GLN   126      70.057  46.415  66.909  1.00  0.00           N  
ATOM   1683  H   GLN   126      70.877  47.005  66.911  1.00  0.00           H  
ATOM   1684  CA  GLN   126      70.327  44.970  66.982  1.00  0.00           C  
ATOM   1685  HA  GLN   126      69.670  44.401  66.324  1.00  0.00           H  
ATOM   1686  CB  GLN   126      71.842  44.768  66.687  1.00  0.00           C  
ATOM   1687  HB2 GLN   126      71.965  45.216  65.701  1.00  0.00           H  
ATOM   1688  HB3 GLN   126      72.507  45.332  67.341  1.00  0.00           H  
ATOM   1689  CG  GLN   126      72.073  43.259  66.578  1.00  0.00           C  
ATOM   1690  HG2 GLN   126      73.143  43.049  66.564  1.00  0.00           H  
ATOM   1691  HG3 GLN   126      71.704  42.791  67.490  1.00  0.00           H  
ATOM   1692  CD  GLN   126      71.468  42.677  65.320  1.00  0.00           C  
ATOM   1693  OE1 GLN   126      71.541  43.190  64.217  1.00  0.00           O  
ATOM   1694  NE2 GLN   126      70.657  41.634  65.451  1.00  0.00           N  
ATOM   1695 HE21 GLN   126      70.474  41.282  66.379  1.00  0.00           H  
ATOM   1696 HE22 GLN   126      70.405  41.133  64.611  1.00  0.00           H  
ATOM   1697  C   GLN   126      69.996  44.498  68.423  1.00  0.00           C  
ATOM   1698  O   GLN   126      70.630  44.857  69.394  1.00  0.00           O  
ATOM   1699  N   SER   127      69.134  43.489  68.472  1.00  0.00           N  
ATOM   1700  H   SER   127      68.674  43.293  67.594  1.00  0.00           H  
ATOM   1701  CA  SER   127      68.904  42.665  69.620  1.00  0.00           C  
ATOM   1702  HA  SER   127      67.946  42.164  69.485  1.00  0.00           H  
ATOM   1703  CB  SER   127      70.047  41.603  69.600  1.00  0.00           C  
ATOM   1704  HB2 SER   127      70.986  42.071  69.896  1.00  0.00           H  
ATOM   1705  HB3 SER   127      69.792  40.861  70.356  1.00  0.00           H  
ATOM   1706  OG  SER   127      70.061  40.824  68.374  1.00  0.00           O  
ATOM   1707  HG  SER   127      69.369  40.159  68.389  1.00  0.00           H  
ATOM   1708  C   SER   127      68.827  43.363  71.024  1.00  0.00           C  
ATOM   1709  O   SER   127      69.411  42.885  71.961  1.00  0.00           O  
ATOM   1710  N   GLY   128      68.142  44.483  71.061  1.00  0.00           N  
ATOM   1711  H   GLY   128      67.463  44.633  70.329  1.00  0.00           H  
ATOM   1712  CA  GLY   128      68.218  45.520  72.118  1.00  0.00           C  
ATOM   1713  HA2 GLY   128      67.240  45.506  72.600  1.00  0.00           H  
ATOM   1714  HA3 GLY   128      68.932  45.140  72.849  1.00  0.00           H  
ATOM   1715  C   GLY   128      68.738  46.863  71.748  1.00  0.00           C  
ATOM   1716  O   GLY   128      69.794  47.058  71.225  1.00  0.00           O  
ATOM   1717  N   SER   129      68.051  47.994  72.021  1.00  0.00           N  
ATOM   1718  H   SER   129      68.562  48.848  71.848  1.00  0.00           H  
ATOM   1719  CA  SER   129      66.782  48.143  72.750  1.00  0.00           C  
ATOM   1720  HA  SER   129      66.535  49.199  72.853  1.00  0.00           H  
ATOM   1721  CB  SER   129      65.579  47.587  71.949  1.00  0.00           C  
ATOM   1722  HB2 SER   129      65.460  46.503  71.958  1.00  0.00           H  
ATOM   1723  HB3 SER   129      64.662  47.881  72.458  1.00  0.00           H  
ATOM   1724  OG  SER   129      65.632  48.026  70.559  1.00  0.00           O  
ATOM   1725  HG  SER   129      65.206  48.880  70.459  1.00  0.00           H  
ATOM   1726  C   SER   129      66.780  47.692  74.211  1.00  0.00           C  
ATOM   1727  O   SER   129      66.131  46.756  74.617  1.00  0.00           O  
ATOM   1728  N   TYR   130      67.612  48.429  75.033  1.00  0.00           N  
ATOM   1729  H   TYR   130      68.125  49.202  74.632  1.00  0.00           H  
ATOM   1730  CA  TYR   130      67.817  48.155  76.481  1.00  0.00           C  
ATOM   1731  HA  TYR   130      67.333  47.193  76.650  1.00  0.00           H  
ATOM   1732  CB  TYR   130      69.348  48.016  76.839  1.00  0.00           C  
ATOM   1733  HB2 TYR   130      69.865  48.938  76.578  1.00  0.00           H  
ATOM   1734  HB3 TYR   130      69.459  47.897  77.917  1.00  0.00           H  
ATOM   1735  CG  TYR   130      69.925  46.938  76.062  1.00  0.00           C  
ATOM   1736  CD1 TYR   130      70.644  47.164  74.868  1.00  0.00           C  
ATOM   1737  HD1 TYR   130      70.731  48.164  74.469  1.00  0.00           H  
ATOM   1738  CE1 TYR   130      71.297  46.076  74.183  1.00  0.00           C  
ATOM   1739  HE1 TYR   130      71.816  46.278  73.257  1.00  0.00           H  
ATOM   1740  CZ  TYR   130      71.112  44.750  74.663  1.00  0.00           C  
ATOM   1741  OH  TYR   130      71.871  43.801  74.066  1.00  0.00           O  
ATOM   1742  HH  TYR   130      72.273  44.123  73.255  1.00  0.00           H  
ATOM   1743  CE2 TYR   130      70.319  44.530  75.857  1.00  0.00           C  
ATOM   1744  HE2 TYR   130      70.201  43.527  76.237  1.00  0.00           H  
ATOM   1745  CD2 TYR   130      69.806  45.667  76.518  1.00  0.00           C  
ATOM   1746  HD2 TYR   130      69.146  45.428  77.339  1.00  0.00           H  
ATOM   1747  C   TYR   130      67.187  49.275  77.342  1.00  0.00           C  
ATOM   1748  O   TYR   130      67.545  50.427  77.132  1.00  0.00           O  
ATOM   1749  N   SER   131      66.403  49.040  78.358  1.00  0.00           N  
ATOM   1750  H   SER   131      66.359  49.853  78.955  1.00  0.00           H  
ATOM   1751  CA  SER   131      65.674  47.800  78.723  1.00  0.00           C  
ATOM   1752  HA  SER   131      64.985  48.103  79.511  1.00  0.00           H  
ATOM   1753  CB  SER   131      64.676  47.265  77.666  1.00  0.00           C  
ATOM   1754  HB2 SER   131      65.219  46.762  76.865  1.00  0.00           H  
ATOM   1755  HB3 SER   131      63.964  46.513  78.007  1.00  0.00           H  
ATOM   1756  OG  SER   131      64.050  48.349  77.065  1.00  0.00           O  
ATOM   1757  HG  SER   131      63.344  48.537  77.687  1.00  0.00           H  
ATOM   1758  C   SER   131      66.513  46.675  79.456  1.00  0.00           C  
ATOM   1759  O   SER   131      66.790  45.738  78.839  1.00  0.00           O  
ATOM   1760  N   GLN   132      66.970  46.929  80.691  1.00  0.00           N  
ATOM   1761  H   GLN   132      67.603  46.192  80.966  1.00  0.00           H  
ATOM   1762  CA  GLN   132      66.513  47.849  81.706  1.00  0.00           C  
ATOM   1763  HA  GLN   132      66.047  48.651  81.133  1.00  0.00           H  
ATOM   1764  CB  GLN   132      65.434  47.280  82.702  1.00  0.00           C  
ATOM   1765  HB2 GLN   132      64.581  46.873  82.159  1.00  0.00           H  
ATOM   1766  HB3 GLN   132      65.854  46.461  83.285  1.00  0.00           H  
ATOM   1767  CG  GLN   132      65.026  48.242  83.735  1.00  0.00           C  
ATOM   1768  HG2 GLN   132      65.885  48.613  84.295  1.00  0.00           H  
ATOM   1769  HG3 GLN   132      64.629  49.073  83.151  1.00  0.00           H  
ATOM   1770  CD  GLN   132      63.861  47.802  84.650  1.00  0.00           C  
ATOM   1771  OE1 GLN   132      63.217  46.732  84.513  1.00  0.00           O  
ATOM   1772  NE2 GLN   132      63.581  48.662  85.581  1.00  0.00           N  
ATOM   1773 HE21 GLN   132      64.006  49.574  85.487  1.00  0.00           H  
ATOM   1774 HE22 GLN   132      62.827  48.498  86.233  1.00  0.00           H  
ATOM   1775  C   GLN   132      67.697  48.447  82.546  1.00  0.00           C  
ATOM   1776  O   GLN   132      68.352  47.662  83.226  1.00  0.00           O  
ATOM   1777  N   GLN   133      67.951  49.773  82.520  1.00  0.00           N  
ATOM   1778  H   GLN   133      67.503  50.313  81.793  1.00  0.00           H  
ATOM   1779  CA  GLN   133      68.803  50.509  83.572  1.00  0.00           C  
ATOM   1780  HA  GLN   133      69.046  51.521  83.246  1.00  0.00           H  
ATOM   1781  CB  GLN   133      67.966  50.669  84.833  1.00  0.00           C  
ATOM   1782  HB2 GLN   133      67.367  49.817  85.153  1.00  0.00           H  
ATOM   1783  HB3 GLN   133      68.617  50.900  85.677  1.00  0.00           H  
ATOM   1784  CG  GLN   133      66.975  51.866  84.883  1.00  0.00           C  
ATOM   1785  HG2 GLN   133      67.357  52.808  85.276  1.00  0.00           H  
ATOM   1786  HG3 GLN   133      66.824  52.137  83.838  1.00  0.00           H  
ATOM   1787  CD  GLN   133      65.617  51.382  85.534  1.00  0.00           C  
ATOM   1788  OE1 GLN   133      64.629  51.145  84.898  1.00  0.00           O  
ATOM   1789  NE2 GLN   133      65.586  51.202  86.828  1.00  0.00           N  
ATOM   1790 HE21 GLN   133      66.423  51.282  87.388  1.00  0.00           H  
ATOM   1791 HE22 GLN   133      64.698  50.927  87.223  1.00  0.00           H  
ATOM   1792  C   GLN   133      70.126  49.794  83.761  1.00  0.00           C  
ATOM   1793  O   GLN   133      70.285  49.115  84.807  1.00  0.00           O  
ATOM   1794  N   PRO   134      70.963  49.773  82.693  1.00  0.00           N  
ATOM   1795  CD  PRO   134      72.082  48.973  82.667  1.00  0.00           C  
ATOM   1796  HD2 PRO   134      71.820  47.917  82.598  1.00  0.00           H  
ATOM   1797  HD3 PRO   134      72.731  49.134  83.528  1.00  0.00           H  
ATOM   1798  CG  PRO   134      72.936  49.242  81.399  1.00  0.00           C  
ATOM   1799  HG2 PRO   134      72.492  48.633  80.612  1.00  0.00           H  
ATOM   1800  HG3 PRO   134      74.018  49.128  81.450  1.00  0.00           H  
ATOM   1801  CB  PRO   134      72.578  50.702  81.217  1.00  0.00           C  
ATOM   1802  HB2 PRO   134      72.806  51.097  80.227  1.00  0.00           H  
ATOM   1803  HB3 PRO   134      73.062  51.292  81.996  1.00  0.00           H  
ATOM   1804  CA  PRO   134      71.039  50.706  81.483  1.00  0.00           C  
ATOM   1805  HA  PRO   134      70.866  51.750  81.745  1.00  0.00           H  
ATOM   1806  C   PRO   134      70.273  50.201  80.231  1.00  0.00           C  
ATOM   1807  O   PRO   134      69.774  49.041  80.115  1.00  0.00           O  
ATOM   1808  N   SER   135      70.030  51.053  79.242  1.00  0.00           N  
ATOM   1809  H   SER   135      69.474  50.683  78.484  1.00  0.00           H  
ATOM   1810  CA  SER   135      70.168  52.508  79.211  1.00  0.00           C  
ATOM   1811  HA  SER   135      71.205  52.797  79.387  1.00  0.00           H  
ATOM   1812  CB  SER   135      69.778  53.065  77.797  1.00  0.00           C  
ATOM   1813  HB2 SER   135      70.202  52.513  76.958  1.00  0.00           H  
ATOM   1814  HB3 SER   135      68.696  52.975  77.709  1.00  0.00           H  
ATOM   1815  OG  SER   135      70.181  54.431  77.707  1.00  0.00           O  
ATOM   1816  HG  SER   135      71.099  54.435  77.424  1.00  0.00           H  
ATOM   1817  C   SER   135      69.290  53.113  80.335  1.00  0.00           C  
ATOM   1818  O   SER   135      68.502  52.413  80.981  1.00  0.00           O  
ATOM   1819  N   TYR   136      69.552  54.397  80.658  1.00  0.00           N  
ATOM   1820  H   TYR   136      70.388  54.812  80.273  1.00  0.00           H  
ATOM   1821  CA  TYR   136      68.917  55.068  81.743  1.00  0.00           C  
ATOM   1822  HA  TYR   136      68.308  54.419  82.373  1.00  0.00           H  
ATOM   1823  CB  TYR   136      69.948  55.625  82.758  1.00  0.00           C  
ATOM   1824  HB2 TYR   136      70.740  56.121  82.196  1.00  0.00           H  
ATOM   1825  HB3 TYR   136      69.457  56.358  83.398  1.00  0.00           H  
ATOM   1826  CG  TYR   136      70.749  54.554  83.540  1.00  0.00           C  
ATOM   1827  CD1 TYR   136      70.132  53.842  84.622  1.00  0.00           C  
ATOM   1828  HD1 TYR   136      69.101  54.087  84.832  1.00  0.00           H  
ATOM   1829  CE1 TYR   136      70.924  52.915  85.337  1.00  0.00           C  
ATOM   1830  HE1 TYR   136      70.533  52.511  86.259  1.00  0.00           H  
ATOM   1831  CZ  TYR   136      72.227  52.597  84.954  1.00  0.00           C  
ATOM   1832  OH  TYR   136      73.008  51.670  85.612  1.00  0.00           O  
ATOM   1833  HH  TYR   136      73.807  51.467  85.120  1.00  0.00           H  
ATOM   1834  CE2 TYR   136      72.787  53.243  83.830  1.00  0.00           C  
ATOM   1835  HE2 TYR   136      73.836  53.046  83.667  1.00  0.00           H  
ATOM   1836  CD2 TYR   136      71.974  54.144  83.078  1.00  0.00           C  
ATOM   1837  HD2 TYR   136      72.523  54.617  82.278  1.00  0.00           H  
ATOM   1838  C   TYR   136      67.937  56.157  81.130  1.00  0.00           C  
ATOM   1839  O   TYR   136      68.474  57.102  80.473  1.00  0.00           O  
ATOM   1840  N   GLY   137      66.647  56.031  81.054  1.00  0.00           N  
ATOM   1841  H   GLY   137      66.193  56.770  80.535  1.00  0.00           H  
ATOM   1842  CA  GLY   137      65.905  54.904  81.444  1.00  0.00           C  
ATOM   1843  HA2 GLY   137      65.048  54.778  80.782  1.00  0.00           H  
ATOM   1844  HA3 GLY   137      66.583  54.075  81.243  1.00  0.00           H  
ATOM   1845  C   GLY   137      65.518  54.898  82.900  1.00  0.00           C  
ATOM   1846  O   GLY   137      66.426  55.015  83.789  1.00  0.00           O  
ATOM   1847  N   GLY   138      64.329  54.445  83.223  1.00  0.00           N  
ATOM   1848  H   GLY   138      63.657  54.241  82.497  1.00  0.00           H  
ATOM   1849  CA  GLY   138      63.789  54.346  84.554  1.00  0.00           C  
ATOM   1850  HA2 GLY   138      62.743  54.068  84.423  1.00  0.00           H  
ATOM   1851  HA3 GLY   138      64.269  53.499  85.044  1.00  0.00           H  
ATOM   1852  C   GLY   138      63.842  55.649  85.361  1.00  0.00           C  
ATOM   1853  O   GLY   138      63.753  56.737  84.775  1.00  0.00           O  
ATOM   1854  N   GLN   139      63.912  55.593  86.697  1.00  0.00           N  
ATOM   1855  H   GLN   139      64.016  56.498  87.134  1.00  0.00           H  
ATOM   1856  CA  GLN   139      64.157  54.397  87.467  1.00  0.00           C  
ATOM   1857  HA  GLN   139      64.771  53.722  86.871  1.00  0.00           H  
ATOM   1858  CB  GLN   139      64.943  54.677  88.769  1.00  0.00           C  
ATOM   1859  HB2 GLN   139      65.182  53.725  89.243  1.00  0.00           H  
ATOM   1860  HB3 GLN   139      65.908  55.132  88.543  1.00  0.00           H  
ATOM   1861  CG  GLN   139      64.179  55.512  89.878  1.00  0.00           C  
ATOM   1862  HG2 GLN   139      63.733  56.352  89.345  1.00  0.00           H  
ATOM   1863  HG3 GLN   139      63.436  54.859  90.336  1.00  0.00           H  
ATOM   1864  CD  GLN   139      65.006  56.090  91.022  1.00  0.00           C  
ATOM   1865  OE1 GLN   139      66.210  56.036  91.131  1.00  0.00           O  
ATOM   1866  NE2 GLN   139      64.343  56.611  92.079  1.00  0.00           N  
ATOM   1867 HE21 GLN   139      63.338  56.711  92.080  1.00  0.00           H  
ATOM   1868 HE22 GLN   139      64.876  57.065  92.807  1.00  0.00           H  
ATOM   1869  C   GLN   139      62.852  53.629  87.867  1.00  0.00           C  
ATOM   1870  O   GLN   139      62.986  52.449  88.294  1.00  0.00           O  
ATOM   1871  N   GLN   140      61.546  54.041  87.587  1.00  0.00           N  
ATOM   1872  H   GLN   140      61.449  54.983  87.235  1.00  0.00           H  
ATOM   1873  CA  GLN   140      60.276  53.312  87.886  1.00  0.00           C  
ATOM   1874  HA  GLN   140      59.532  53.850  87.298  1.00  0.00           H  
ATOM   1875  CB  GLN   140      60.331  51.831  87.273  1.00  0.00           C  
ATOM   1876  HB2 GLN   140      60.962  51.825  86.384  1.00  0.00           H  
ATOM   1877  HB3 GLN   140      60.612  51.182  88.102  1.00  0.00           H  
ATOM   1878  CG  GLN   140      58.923  51.358  86.714  1.00  0.00           C  
ATOM   1879  HG2 GLN   140      58.977  50.288  86.515  1.00  0.00           H  
ATOM   1880  HG3 GLN   140      58.066  51.557  87.358  1.00  0.00           H  
ATOM   1881  CD  GLN   140      58.588  52.112  85.395  1.00  0.00           C  
ATOM   1882  OE1 GLN   140      58.606  53.330  85.265  1.00  0.00           O  
ATOM   1883  NE2 GLN   140      58.018  51.395  84.412  1.00  0.00           N  
ATOM   1884 HE21 GLN   140      57.850  50.399  84.411  1.00  0.00           H  
ATOM   1885 HE22 GLN   140      57.729  51.895  83.583  1.00  0.00           H  
ATOM   1886  C   GLN   140      59.877  53.389  89.391  1.00  0.00           C  
ATOM   1887  O   GLN   140      58.935  52.771  89.867  1.00  0.00           O  
ATOM   1888  N   GLN   141      60.605  54.195  90.179  1.00  0.00           N  
ATOM   1889  H   GLN   141      61.336  54.793  89.820  1.00  0.00           H  
ATOM   1890  CA  GLN   141      60.566  54.140  91.642  1.00  0.00           C  
ATOM   1891  HA  GLN   141      59.629  53.690  91.969  1.00  0.00           H  
ATOM   1892  CB  GLN   141      61.803  53.368  92.173  1.00  0.00           C  
ATOM   1893  HB2 GLN   141      62.718  53.895  91.898  1.00  0.00           H  
ATOM   1894  HB3 GLN   141      61.684  53.388  93.256  1.00  0.00           H  
ATOM   1895  CG  GLN   141      61.900  51.912  91.772  1.00  0.00           C  
ATOM   1896  HG2 GLN   141      61.908  51.826  90.685  1.00  0.00           H  
ATOM   1897  HG3 GLN   141      62.862  51.632  92.203  1.00  0.00           H  
ATOM   1898  CD  GLN   141      60.859  51.037  92.449  1.00  0.00           C  
ATOM   1899  OE1 GLN   141      61.166  50.349  93.406  1.00  0.00           O  
ATOM   1900  NE2 GLN   141      59.654  50.864  91.970  1.00  0.00           N  
ATOM   1901 HE21 GLN   141      59.423  51.517  91.235  1.00  0.00           H  
ATOM   1902 HE22 GLN   141      59.104  50.142  92.412  1.00  0.00           H  
ATOM   1903  C   GLN   141      60.604  55.568  92.227  1.00  0.00           C  
ATOM   1904  O   GLN   141      61.522  56.246  91.852  1.00  0.00           O  
ATOM   1905  N   SER   142      59.672  56.025  93.074  1.00  0.00           N  
ATOM   1906  H   SER   142      59.676  57.013  93.285  1.00  0.00           H  
ATOM   1907  CA  SER   142      58.364  55.443  93.484  1.00  0.00           C  
ATOM   1908  HA  SER   142      57.993  56.129  94.245  1.00  0.00           H  
ATOM   1909  CB  SER   142      57.325  55.465  92.383  1.00  0.00           C  
ATOM   1910  HB2 SER   142      57.580  54.760  91.592  1.00  0.00           H  
ATOM   1911  HB3 SER   142      56.328  55.163  92.703  1.00  0.00           H  
ATOM   1912  OG  SER   142      57.268  56.823  91.949  1.00  0.00           O  
ATOM   1913  HG  SER   142      57.918  57.089  91.294  1.00  0.00           H  
ATOM   1914  C   SER   142      58.589  54.099  94.202  1.00  0.00           C  
ATOM   1915  O   SER   142      57.722  53.261  94.195  1.00  0.00           O  
ATOM   1916  N   TYR   143      59.625  54.024  95.010  1.00  0.00           N  
ATOM   1917  H   TYR   143      60.188  54.856  95.110  1.00  0.00           H  
ATOM   1918  CA  TYR   143      59.830  52.880  95.910  1.00  0.00           C  
ATOM   1919  HA  TYR   143      59.932  51.982  95.300  1.00  0.00           H  
ATOM   1920  CB  TYR   143      61.201  53.087  96.547  1.00  0.00           C  
ATOM   1921  HB2 TYR   143      61.204  54.003  97.139  1.00  0.00           H  
ATOM   1922  HB3 TYR   143      61.336  52.233  97.210  1.00  0.00           H  
ATOM   1923  CG  TYR   143      62.453  53.109  95.664  1.00  0.00           C  
ATOM   1924  CD1 TYR   143      62.951  51.900  95.148  1.00  0.00           C  
ATOM   1925  HD1 TYR   143      62.383  51.005  95.356  1.00  0.00           H  
ATOM   1926  CE1 TYR   143      64.103  51.838  94.283  1.00  0.00           C  
ATOM   1927  HE1 TYR   143      64.418  50.866  93.934  1.00  0.00           H  
ATOM   1928  CZ  TYR   143      64.802  53.029  93.922  1.00  0.00           C  
ATOM   1929  OH  TYR   143      65.964  53.014  93.170  1.00  0.00           O  
ATOM   1930  HH  TYR   143      66.009  52.376  92.454  1.00  0.00           H  
ATOM   1931  CE2 TYR   143      64.355  54.207  94.593  1.00  0.00           C  
ATOM   1932  HE2 TYR   143      64.828  55.163  94.420  1.00  0.00           H  
ATOM   1933  CD2 TYR   143      63.114  54.236  95.264  1.00  0.00           C  
ATOM   1934  HD2 TYR   143      62.753  55.175  95.656  1.00  0.00           H  
ATOM   1935  C   TYR   143      58.762  52.744  96.968  1.00  0.00           C  
ATOM   1936  O   TYR   143      58.187  53.668  97.502  1.00  0.00           O  
ATOM   1937  N   GLY   144      58.320  51.473  97.244  1.00  0.00           N  
ATOM   1938  H   GLY   144      58.788  50.748  96.720  1.00  0.00           H  
ATOM   1939  CA  GLY   144      57.243  51.275  98.187  1.00  0.00           C  
ATOM   1940  HA2 GLY   144      57.064  50.205  98.300  1.00  0.00           H  
ATOM   1941  HA3 GLY   144      57.491  51.809  99.104  1.00  0.00           H  
ATOM   1942  C   GLY   144      55.905  51.847  97.649  1.00  0.00           C  
ATOM   1943  O   GLY   144      55.782  52.180  96.466  1.00  0.00           O  
ATOM   1944  N   GLN   145      54.886  51.766  98.556  1.00  0.00           N  
ATOM   1945  H   GLN   145      55.077  51.405  99.480  1.00  0.00           H  
ATOM   1946  CA  GLN   145      53.599  52.524  98.420  1.00  0.00           C  
ATOM   1947  HA  GLN   145      53.150  52.263  97.462  1.00  0.00           H  
ATOM   1948  CB  GLN   145      52.618  52.196  99.553  1.00  0.00           C  
ATOM   1949  HB2 GLN   145      53.055  52.439 100.522  1.00  0.00           H  
ATOM   1950  HB3 GLN   145      51.761  52.843  99.365  1.00  0.00           H  
ATOM   1951  CG  GLN   145      52.109  50.785  99.547  1.00  0.00           C  
ATOM   1952  HG2 GLN   145      51.629  50.584  98.589  1.00  0.00           H  
ATOM   1953  HG3 GLN   145      52.934  50.089  99.692  1.00  0.00           H  
ATOM   1954  CD  GLN   145      51.116  50.431 100.654  1.00  0.00           C  
ATOM   1955  OE1 GLN   145      51.002  51.035 101.654  1.00  0.00           O  
ATOM   1956  NE2 GLN   145      50.258  49.461 100.440  1.00  0.00           N  
ATOM   1957 HE21 GLN   145      49.778  49.209 101.293  1.00  0.00           H  
ATOM   1958 HE22 GLN   145      50.155  48.959  99.570  1.00  0.00           H  
ATOM   1959  C   GLN   145      53.895  54.081  98.453  1.00  0.00           C  
ATOM   1960  O   GLN   145      54.795  54.473  99.165  1.00  0.00           O  
ATOM   1961  N   GLN   146      53.047  54.926  97.830  1.00  0.00           N  
ATOM   1962  H   GLN   146      52.337  54.534  97.228  1.00  0.00           H  
ATOM   1963  CA  GLN   146      52.969  56.336  98.055  1.00  0.00           C  
ATOM   1964  HA  GLN   146      53.803  56.911  97.653  1.00  0.00           H  
ATOM   1965  CB  GLN   146      51.609  56.846  97.380  1.00  0.00           C  
ATOM   1966  HB2 GLN   146      50.774  56.212  97.679  1.00  0.00           H  
ATOM   1967  HB3 GLN   146      51.325  57.827  97.761  1.00  0.00           H  
ATOM   1968  CG  GLN   146      51.694  56.897  95.795  1.00  0.00           C  
ATOM   1969  HG2 GLN   146      51.902  55.916  95.369  1.00  0.00           H  
ATOM   1970  HG3 GLN   146      50.774  57.334  95.407  1.00  0.00           H  
ATOM   1971  CD  GLN   146      52.802  57.744  95.368  1.00  0.00           C  
ATOM   1972  OE1 GLN   146      52.792  58.934  95.633  1.00  0.00           O  
ATOM   1973  NE2 GLN   146      53.816  57.266  94.669  1.00  0.00           N  
ATOM   1974 HE21 GLN   146      53.847  56.347  94.251  1.00  0.00           H  
ATOM   1975 HE22 GLN   146      54.493  57.976  94.428  1.00  0.00           H  
ATOM   1976  C   GLN   146      53.026  56.777  99.592  1.00  0.00           C  
ATOM   1977  O   GLN   146      52.284  56.208 100.425  1.00  0.00           O  
ATOM   1978  N   GLN   147      53.806  57.800  99.951  1.00  0.00           N  
ATOM   1979  H   GLN   147      54.298  58.259  99.198  1.00  0.00           H  
ATOM   1980  CA  GLN   147      53.945  58.264 101.359  1.00  0.00           C  
ATOM   1981  HA  GLN   147      54.063  57.286 101.826  1.00  0.00           H  
ATOM   1982  CB  GLN   147      55.098  59.166 101.709  1.00  0.00           C  
ATOM   1983  HB2 GLN   147      54.944  60.140 101.245  1.00  0.00           H  
ATOM   1984  HB3 GLN   147      55.064  59.410 102.771  1.00  0.00           H  
ATOM   1985  CG  GLN   147      56.446  58.482 101.498  1.00  0.00           C  
ATOM   1986  HG2 GLN   147      56.637  58.475 100.425  1.00  0.00           H  
ATOM   1987  HG3 GLN   147      57.185  59.178 101.894  1.00  0.00           H  
ATOM   1988  CD  GLN   147      56.596  57.096 101.999  1.00  0.00           C  
ATOM   1989  OE1 GLN   147      56.481  56.892 103.242  1.00  0.00           O  
ATOM   1990  NE2 GLN   147      56.978  56.156 101.130  1.00  0.00           N  
ATOM   1991 HE21 GLN   147      56.715  56.189 100.155  1.00  0.00           H  
ATOM   1992 HE22 GLN   147      57.275  55.230 101.401  1.00  0.00           H  
ATOM   1993  C   GLN   147      52.602  58.801 102.062  1.00  0.00           C  
ATOM   1994  O   GLN   147      51.675  59.278 101.390  1.00  0.00           O  
ATOM   1995  N   SER   148      52.464  58.655 103.344  1.00  0.00           N  
ATOM   1996  H   SER   148      53.270  58.357 103.875  1.00  0.00           H  
ATOM   1997  CA  SER   148      51.241  59.137 104.105  1.00  0.00           C  
ATOM   1998  HA  SER   148      50.406  58.487 103.844  1.00  0.00           H  
ATOM   1999  CB  SER   148      51.485  58.932 105.622  1.00  0.00           C  
ATOM   2000  HB2 SER   148      51.635  57.868 105.806  1.00  0.00           H  
ATOM   2001  HB3 SER   148      52.386  59.450 105.951  1.00  0.00           H  
ATOM   2002  OG  SER   148      50.416  59.493 106.356  1.00  0.00           O  
ATOM   2003  HG  SER   148      49.648  58.988 106.077  1.00  0.00           H  
ATOM   2004  C   SER   148      50.962  60.602 103.832  1.00  0.00           C  
ATOM   2005  O   SER   148      51.908  61.341 103.563  1.00  0.00           O  
ATOM   2006  N   TYR   149      49.717  61.067 103.927  1.00  0.00           N  
ATOM   2007  H   TYR   149      48.971  60.431 104.169  1.00  0.00           H  
ATOM   2008  CA  TYR   149      49.227  62.500 103.631  1.00  0.00           C  
ATOM   2009  HA  TYR   149      49.475  62.805 102.615  1.00  0.00           H  
ATOM   2010  CB  TYR   149      47.747  62.514 103.662  1.00  0.00           C  
ATOM   2011  HB2 TYR   149      47.431  61.823 102.881  1.00  0.00           H  
ATOM   2012  HB3 TYR   149      47.445  62.321 104.692  1.00  0.00           H  
ATOM   2013  CG  TYR   149      47.177  63.891 103.226  1.00  0.00           C  
ATOM   2014  CD1 TYR   149      46.400  64.604 104.146  1.00  0.00           C  
ATOM   2015  HD1 TYR   149      46.420  64.224 105.157  1.00  0.00           H  
ATOM   2016  CE1 TYR   149      45.802  65.866 103.827  1.00  0.00           C  
ATOM   2017  HE1 TYR   149      45.359  66.479 104.598  1.00  0.00           H  
ATOM   2018  CZ  TYR   149      45.879  66.352 102.549  1.00  0.00           C  
ATOM   2019  OH  TYR   149      45.495  67.632 102.293  1.00  0.00           O  
ATOM   2020  HH  TYR   149      45.146  68.044 103.086  1.00  0.00           H  
ATOM   2021  CE2 TYR   149      46.672  65.666 101.541  1.00  0.00           C  
ATOM   2022  HE2 TYR   149      46.789  66.125 100.570  1.00  0.00           H  
ATOM   2023  CD2 TYR   149      47.319  64.477 101.936  1.00  0.00           C  
ATOM   2024  HD2 TYR   149      47.898  64.011 101.152  1.00  0.00           H  
ATOM   2025  C   TYR   149      49.838  63.534 104.555  1.00  0.00           C  
ATOM   2026  O   TYR   149      49.740  63.420 105.789  1.00  0.00           O  
ATOM   2027  N   ASN   150      50.316  64.682 103.940  1.00  0.00           N  
ATOM   2028  H   ASN   150      50.161  64.738 102.943  1.00  0.00           H  
ATOM   2029  CA  ASN   150      51.023  65.760 104.725  1.00  0.00           C  
ATOM   2030  HA  ASN   150      50.416  66.049 105.583  1.00  0.00           H  
ATOM   2031  CB  ASN   150      52.451  65.289 105.230  1.00  0.00           C  
ATOM   2032  HB2 ASN   150      52.287  64.342 105.743  1.00  0.00           H  
ATOM   2033  HB3 ASN   150      53.115  64.990 104.419  1.00  0.00           H  
ATOM   2034  CG  ASN   150      53.018  66.291 106.184  1.00  0.00           C  
ATOM   2035  OD1 ASN   150      52.645  67.449 106.341  1.00  0.00           O  
ATOM   2036  ND2 ASN   150      54.036  65.899 106.911  1.00  0.00           N  
ATOM   2037 HD21 ASN   150      54.414  66.622 107.507  1.00  0.00           H  
ATOM   2038 HD22 ASN   150      54.327  64.936 106.821  1.00  0.00           H  
ATOM   2039  C   ASN   150      51.176  67.087 103.924  1.00  0.00           C  
ATOM   2040  O   ASN   150      52.172  67.289 103.207  1.00  0.00           O  
ATOM   2041  N   PRO   151      50.159  67.953 103.902  1.00  0.00           N  
ATOM   2042  CD  PRO   151      48.827  67.860 104.520  1.00  0.00           C  
ATOM   2043  HD2 PRO   151      48.844  67.627 105.584  1.00  0.00           H  
ATOM   2044  HD3 PRO   151      48.265  67.123 103.946  1.00  0.00           H  
ATOM   2045  CG  PRO   151      48.156  69.167 104.318  1.00  0.00           C  
ATOM   2046  HG2 PRO   151      48.440  69.793 105.165  1.00  0.00           H  
ATOM   2047  HG3 PRO   151      47.066  69.186 104.329  1.00  0.00           H  
ATOM   2048  CB  PRO   151      48.793  69.766 103.064  1.00  0.00           C  
ATOM   2049  HB2 PRO   151      48.545  70.814 102.897  1.00  0.00           H  
ATOM   2050  HB3 PRO   151      48.362  69.249 102.207  1.00  0.00           H  
ATOM   2051  CA  PRO   151      50.238  69.205 103.139  1.00  0.00           C  
ATOM   2052  HA  PRO   151      50.493  69.035 102.093  1.00  0.00           H  
ATOM   2053  C   PRO   151      51.171  70.269 103.748  1.00  0.00           C  
ATOM   2054  O   PRO   151      51.524  70.160 104.982  1.00  0.00           O  
ATOM   2055  N   PRO   152      51.619  71.300 103.045  1.00  0.00           N  
ATOM   2056  CD  PRO   152      51.164  71.766 101.721  1.00  0.00           C  
ATOM   2057  HD2 PRO   152      50.077  71.720 101.649  1.00  0.00           H  
ATOM   2058  HD3 PRO   152      51.611  71.134 100.953  1.00  0.00           H  
ATOM   2059  CG  PRO   152      51.637  73.206 101.637  1.00  0.00           C  
ATOM   2060  HG2 PRO   152      51.045  73.918 102.213  1.00  0.00           H  
ATOM   2061  HG3 PRO   152      51.866  73.505 100.613  1.00  0.00           H  
ATOM   2062  CB  PRO   152      52.979  73.068 102.389  1.00  0.00           C  
ATOM   2063  HB2 PRO   152      53.494  73.957 102.752  1.00  0.00           H  
ATOM   2064  HB3 PRO   152      53.582  72.512 101.670  1.00  0.00           H  
ATOM   2065  CA  PRO   152      52.677  72.095 103.508  1.00  0.00           C  
ATOM   2066  HA  PRO   152      53.498  71.418 103.742  1.00  0.00           H  
ATOM   2067  C   PRO   152      52.378  72.825 104.845  1.00  0.00           C  
ATOM   2068  O   PRO   152      51.299  73.357 104.959  1.00  0.00           O  
ATOM   2069  N   GLN   153      53.283  72.976 105.812  1.00  0.00           N  
ATOM   2070  H   GLN   153      54.075  72.356 105.724  1.00  0.00           H  
ATOM   2071  CA  GLN   153      53.134  73.826 106.979  1.00  0.00           C  
ATOM   2072  HA  GLN   153      52.076  74.029 107.149  1.00  0.00           H  
ATOM   2073  CB  GLN   153      53.630  73.035 108.248  1.00  0.00           C  
ATOM   2074  HB2 GLN   153      54.662  72.711 108.113  1.00  0.00           H  
ATOM   2075  HB3 GLN   153      53.623  73.683 109.124  1.00  0.00           H  
ATOM   2076  CG  GLN   153      52.714  71.813 108.541  1.00  0.00           C  
ATOM   2077  HG2 GLN   153      51.680  72.155 108.519  1.00  0.00           H  
ATOM   2078  HG3 GLN   153      52.836  71.039 107.783  1.00  0.00           H  
ATOM   2079  CD  GLN   153      52.926  71.202 109.944  1.00  0.00           C  
ATOM   2080  OE1 GLN   153      53.672  71.572 110.824  1.00  0.00           O  
ATOM   2081  NE2 GLN   153      52.188  70.105 110.174  1.00  0.00           N  
ATOM   2082 HE21 GLN   153      51.644  69.724 109.413  1.00  0.00           H  
ATOM   2083 HE22 GLN   153      52.098  69.749 111.115  1.00  0.00           H  
ATOM   2084  C   GLN   153      53.830  75.204 106.777  1.00  0.00           C  
ATOM   2085  O   GLN   153      54.350  75.503 105.697  1.00  0.00           O  
ATOM   2086  N   GLY   154      53.838  76.041 107.827  1.00  0.00           N  
ATOM   2087  H   GLY   154      53.554  75.574 108.677  1.00  0.00           H  
ATOM   2088  CA  GLY   154      54.104  77.462 107.901  1.00  0.00           C  
ATOM   2089  HA2 GLY   154      53.794  77.772 108.899  1.00  0.00           H  
ATOM   2090  HA3 GLY   154      55.173  77.508 107.694  1.00  0.00           H  
ATOM   2091  C   GLY   154      53.191  78.296 106.941  1.00  0.00           C  
ATOM   2092  O   GLY   154      52.192  77.823 106.319  1.00  0.00           O  
ATOM   2093  N   TYR   155      53.554  79.564 106.827  1.00  0.00           N  
ATOM   2094  H   TYR   155      54.412  79.862 107.269  1.00  0.00           H  
ATOM   2095  CA  TYR   155      53.121  80.326 105.701  1.00  0.00           C  
ATOM   2096  HA  TYR   155      52.047  80.437 105.553  1.00  0.00           H  
ATOM   2097  CB  TYR   155      53.375  81.808 105.997  1.00  0.00           C  
ATOM   2098  HB2 TYR   155      54.345  82.092 105.589  1.00  0.00           H  
ATOM   2099  HB3 TYR   155      52.553  82.356 105.537  1.00  0.00           H  
ATOM   2100  CG  TYR   155      53.249  82.281 107.415  1.00  0.00           C  
ATOM   2101  CD1 TYR   155      54.362  82.879 108.094  1.00  0.00           C  
ATOM   2102  HD1 TYR   155      55.325  82.950 107.610  1.00  0.00           H  
ATOM   2103  CE1 TYR   155      54.272  83.327 109.407  1.00  0.00           C  
ATOM   2104  HE1 TYR   155      55.159  83.647 109.934  1.00  0.00           H  
ATOM   2105  CZ  TYR   155      53.039  83.223 110.073  1.00  0.00           C  
ATOM   2106  OH  TYR   155      52.869  83.791 111.279  1.00  0.00           O  
ATOM   2107  HH  TYR   155      53.749  84.086 111.521  1.00  0.00           H  
ATOM   2108  CE2 TYR   155      51.913  82.711 109.416  1.00  0.00           C  
ATOM   2109  HE2 TYR   155      50.956  82.645 109.912  1.00  0.00           H  
ATOM   2110  CD2 TYR   155      52.045  82.187 108.134  1.00  0.00           C  
ATOM   2111  HD2 TYR   155      51.227  81.720 107.606  1.00  0.00           H  
ATOM   2112  C   TYR   155      53.606  79.766 104.339  1.00  0.00           C  
ATOM   2113  O   TYR   155      54.757  79.522 104.131  1.00  0.00           O  
ATOM   2114  N   GLY   156      52.696  79.533 103.355  1.00  0.00           N  
ATOM   2115  H   GLY   156      53.043  78.860 102.686  1.00  0.00           H  
ATOM   2116  CA  GLY   156      51.313  79.907 103.249  1.00  0.00           C  
ATOM   2117  HA2 GLY   156      50.900  79.406 102.374  1.00  0.00           H  
ATOM   2118  HA3 GLY   156      50.813  79.587 104.163  1.00  0.00           H  
ATOM   2119  C   GLY   156      50.870  81.387 102.966  1.00  0.00           C  
ATOM   2120  O   GLY   156      51.637  82.386 102.931  1.00  0.00           O  
ATOM   2121  N   GLN   157      49.547  81.484 102.863  1.00  0.00           N  
ATOM   2122  H   GLN   157      49.080  80.593 102.954  1.00  0.00           H  
ATOM   2123  CA  GLN   157      48.870  82.755 103.037  1.00  0.00           C  
ATOM   2124  HA  GLN   157      49.278  83.456 102.309  1.00  0.00           H  
ATOM   2125  CB  GLN   157      47.312  82.668 102.859  1.00  0.00           C  
ATOM   2126  HB2 GLN   157      46.928  81.863 103.486  1.00  0.00           H  
ATOM   2127  HB3 GLN   157      46.919  83.565 103.337  1.00  0.00           H  
ATOM   2128  CG  GLN   157      46.627  82.710 101.462  1.00  0.00           C  
ATOM   2129  HG2 GLN   157      46.785  81.735 101.002  1.00  0.00           H  
ATOM   2130  HG3 GLN   157      45.595  82.952 101.718  1.00  0.00           H  
ATOM   2131  CD  GLN   157      47.218  83.864 100.533  1.00  0.00           C  
ATOM   2132  OE1 GLN   157      47.880  84.839 100.867  1.00  0.00           O  
ATOM   2133  NE2 GLN   157      46.910  83.818  99.233  1.00  0.00           N  
ATOM   2134 HE21 GLN   157      46.303  83.139  98.796  1.00  0.00           H  
ATOM   2135 HE22 GLN   157      47.366  84.533  98.685  1.00  0.00           H  
ATOM   2136  C   GLN   157      49.205  83.250 104.519  1.00  0.00           C  
ATOM   2137  O   GLN   157      49.553  82.439 105.445  1.00  0.00           O  
ATOM   2138  N   GLN   158      49.068  84.579 104.839  1.00  0.00           N  
ATOM   2139  H   GLN   158      49.089  84.825 105.818  1.00  0.00           H  
ATOM   2140  CA  GLN   158      49.092  85.620 103.858  1.00  0.00           C  
ATOM   2141  HA  GLN   158      48.292  85.545 103.122  1.00  0.00           H  
ATOM   2142  CB  GLN   158      48.827  86.933 104.550  1.00  0.00           C  
ATOM   2143  HB2 GLN   158      49.351  87.235 105.456  1.00  0.00           H  
ATOM   2144  HB3 GLN   158      49.157  87.665 103.812  1.00  0.00           H  
ATOM   2145  CG  GLN   158      47.318  87.213 104.777  1.00  0.00           C  
ATOM   2146  HG2 GLN   158      46.816  86.263 104.955  1.00  0.00           H  
ATOM   2147  HG3 GLN   158      47.141  87.686 105.743  1.00  0.00           H  
ATOM   2148  CD  GLN   158      46.636  87.936 103.600  1.00  0.00           C  
ATOM   2149  OE1 GLN   158      47.120  87.810 102.491  1.00  0.00           O  
ATOM   2150  NE2 GLN   158      45.633  88.690 103.880  1.00  0.00           N  
ATOM   2151 HE21 GLN   158      45.241  88.728 104.810  1.00  0.00           H  
ATOM   2152 HE22 GLN   158      45.088  89.041 103.106  1.00  0.00           H  
ATOM   2153  C   GLN   158      50.437  85.714 103.142  1.00  0.00           C  
ATOM   2154  O   GLN   158      51.449  85.897 103.751  1.00  0.00           O  
ATOM   2155  N   ASN   159      50.328  85.817 101.822  1.00  0.00           N  
ATOM   2156  H   ASN   159      49.443  85.577 101.398  1.00  0.00           H  
ATOM   2157  CA  ASN   159      51.458  86.222 101.068  1.00  0.00           C  
ATOM   2158  HA  ASN   159      52.333  85.594 101.239  1.00  0.00           H  
ATOM   2159  CB  ASN   159      51.137  85.928  99.599  1.00  0.00           C  
ATOM   2160  HB2 ASN   159      50.126  86.262  99.370  1.00  0.00           H  
ATOM   2161  HB3 ASN   159      51.857  86.419  98.945  1.00  0.00           H  
ATOM   2162  CG  ASN   159      51.127  84.454  99.283  1.00  0.00           C  
ATOM   2163  OD1 ASN   159      52.150  83.957  98.942  1.00  0.00           O  
ATOM   2164  ND2 ASN   159      50.056  83.730  99.385  1.00  0.00           N  
ATOM   2165 HD21 ASN   159      49.166  84.084  99.708  1.00  0.00           H  
ATOM   2166 HD22 ASN   159      50.125  82.723  99.421  1.00  0.00           H  
ATOM   2167  C   ASN   159      51.857  87.711 101.363  1.00  0.00           C  
ATOM   2168  O   ASN   159      51.024  88.611 101.493  1.00  0.00           O  
ATOM   2169  N   GLN   160      53.119  88.026 101.563  1.00  0.00           N  
ATOM   2170  H   GLN   160      53.383  88.944 101.891  1.00  0.00           H  
ATOM   2171  CA  GLN   160      54.309  87.366 100.980  1.00  0.00           C  
ATOM   2172  HA  GLN   160      54.198  86.296 100.804  1.00  0.00           H  
ATOM   2173  CB  GLN   160      54.681  88.137  99.741  1.00  0.00           C  
ATOM   2174  HB2 GLN   160      53.853  88.218  99.036  1.00  0.00           H  
ATOM   2175  HB3 GLN   160      54.985  89.154  99.988  1.00  0.00           H  
ATOM   2176  CG  GLN   160      55.854  87.554  98.912  1.00  0.00           C  
ATOM   2177  HG2 GLN   160      55.805  87.889  97.876  1.00  0.00           H  
ATOM   2178  HG3 GLN   160      56.801  88.013  99.194  1.00  0.00           H  
ATOM   2179  CD  GLN   160      56.001  86.007  99.000  1.00  0.00           C  
ATOM   2180  OE1 GLN   160      56.742  85.445  99.819  1.00  0.00           O  
ATOM   2181  NE2 GLN   160      55.257  85.274  98.221  1.00  0.00           N  
ATOM   2182 HE21 GLN   160      54.610  85.668  97.553  1.00  0.00           H  
ATOM   2183 HE22 GLN   160      55.236  84.308  98.515  1.00  0.00           H  
ATOM   2184  C   GLN   160      55.429  87.380 101.985  1.00  0.00           C  
ATOM   2185  O   GLN   160      56.281  88.300 101.932  1.00  0.00           O  
ATOM   2186  N   TYR   161      55.467  86.482 102.944  1.00  0.00           N  
ATOM   2187  H   TYR   161      54.672  85.860 102.951  1.00  0.00           H  
ATOM   2188  CA  TYR   161      56.434  86.301 104.029  1.00  0.00           C  
ATOM   2189  HA  TYR   161      56.601  87.285 104.468  1.00  0.00           H  
ATOM   2190  CB  TYR   161      55.919  85.419 105.131  1.00  0.00           C  
ATOM   2191  HB2 TYR   161      55.669  84.438 104.728  1.00  0.00           H  
ATOM   2192  HB3 TYR   161      56.796  85.141 105.715  1.00  0.00           H  
ATOM   2193  CG  TYR   161      54.773  85.818 106.009  1.00  0.00           C  
ATOM   2194  CD1 TYR   161      54.964  86.699 107.122  1.00  0.00           C  
ATOM   2195  HD1 TYR   161      55.949  87.053 107.386  1.00  0.00           H  
ATOM   2196  CE1 TYR   161      53.874  86.966 108.023  1.00  0.00           C  
ATOM   2197  HE1 TYR   161      54.040  87.571 108.902  1.00  0.00           H  
ATOM   2198  CZ  TYR   161      52.646  86.259 107.899  1.00  0.00           C  
ATOM   2199  OH  TYR   161      51.620  86.353 108.868  1.00  0.00           O  
ATOM   2200  HH  TYR   161      51.948  86.989 109.508  1.00  0.00           H  
ATOM   2201  CE2 TYR   161      52.461  85.398 106.769  1.00  0.00           C  
ATOM   2202  HE2 TYR   161      51.462  85.033 106.582  1.00  0.00           H  
ATOM   2203  CD2 TYR   161      53.489  85.240 105.810  1.00  0.00           C  
ATOM   2204  HD2 TYR   161      53.231  84.660 104.936  1.00  0.00           H  
ATOM   2205  C   TYR   161      57.845  85.854 103.591  1.00  0.00           C  
ATOM   2206  O   TYR   161      58.775  86.198 104.299  1.00  0.00           O  
ATOM   2207  N   ASN   162      57.941  85.132 102.472  1.00  0.00           N  
ATOM   2208  H   ASN   162      57.080  84.772 102.086  1.00  0.00           H  
ATOM   2209  CA  ASN   162      59.191  84.671 101.974  1.00  0.00           C  
ATOM   2210  HA  ASN   162      59.772  84.401 102.855  1.00  0.00           H  
ATOM   2211  CB  ASN   162      58.985  83.379 101.092  1.00  0.00           C  
ATOM   2212  HB2 ASN   162      58.435  82.585 101.597  1.00  0.00           H  
ATOM   2213  HB3 ASN   162      58.353  83.488 100.211  1.00  0.00           H  
ATOM   2214  CG  ASN   162      60.163  82.687 100.498  1.00  0.00           C  
ATOM   2215  OD1 ASN   162      61.203  83.333 100.313  1.00  0.00           O  
ATOM   2216  ND2 ASN   162      60.124  81.376 100.192  1.00  0.00           N  
ATOM   2217 HD21 ASN   162      60.899  81.029  99.644  1.00  0.00           H  
ATOM   2218 HD22 ASN   162      59.409  80.802 100.616  1.00  0.00           H  
ATOM   2219  C   ASN   162      59.786  85.724 101.164  1.00  0.00           C  
ATOM   2220  O   ASN   162      60.425  86.543 101.822  1.00  0.00           O  
ATOM   2221  N   SER   163      59.613  85.792  99.856  1.00  0.00           N  
ATOM   2222  H   SER   163      59.007  85.118  99.409  1.00  0.00           H  
ATOM   2223  CA  SER   163      60.205  86.756  98.973  1.00  0.00           C  
ATOM   2224  HA  SER   163      60.299  87.706  99.500  1.00  0.00           H  
ATOM   2225  CB  SER   163      61.586  86.344  98.513  1.00  0.00           C  
ATOM   2226  HB2 SER   163      62.229  86.196  99.381  1.00  0.00           H  
ATOM   2227  HB3 SER   163      61.554  85.406  97.959  1.00  0.00           H  
ATOM   2228  OG  SER   163      62.301  87.245  97.661  1.00  0.00           O  
ATOM   2229  HG  SER   163      62.674  87.979  98.155  1.00  0.00           H  
ATOM   2230  C   SER   163      59.505  86.984  97.611  1.00  0.00           C  
ATOM   2231  O   SER   163      58.870  86.128  97.038  1.00  0.00           O  
ATOM   2232  N   SER   164      59.613  88.233  97.057  1.00  0.00           N  
ATOM   2233  H   SER   164      60.106  88.956  97.562  1.00  0.00           H  
ATOM   2234  CA  SER   164      59.085  88.753  95.724  1.00  0.00           C  
ATOM   2235  HA  SER   164      59.504  89.751  95.597  1.00  0.00           H  
ATOM   2236  CB  SER   164      57.550  88.825  95.737  1.00  0.00           C  
ATOM   2237  HB2 SER   164      57.113  87.836  95.875  1.00  0.00           H  
ATOM   2238  HB3 SER   164      57.213  89.491  96.532  1.00  0.00           H  
ATOM   2239  OG  SER   164      57.163  89.484  94.559  1.00  0.00           O  
ATOM   2240  HG  SER   164      56.333  89.912  94.780  1.00  0.00           H  
ATOM   2241  C   SER   164      59.553  87.864  94.584  1.00  0.00           C  
ATOM   2242  O   SER   164      59.068  86.739  94.411  1.00  0.00           O  
ATOM   2243  N   SER   165      60.538  88.308  93.820  1.00  0.00           N  
ATOM   2244  H   SER   165      60.675  89.305  93.902  1.00  0.00           H  
ATOM   2245  CA  SER   165      61.166  87.543  92.711  1.00  0.00           C  
ATOM   2246  HA  SER   165      61.201  86.509  93.053  1.00  0.00           H  
ATOM   2247  CB  SER   165      60.198  87.684  91.492  1.00  0.00           C  
ATOM   2248  HB2 SER   165      59.142  87.641  91.757  1.00  0.00           H  
ATOM   2249  HB3 SER   165      60.414  88.663  91.064  1.00  0.00           H  
ATOM   2250  OG  SER   165      60.493  86.742  90.451  1.00  0.00           O  
ATOM   2251  HG  SER   165      60.086  85.881  90.575  1.00  0.00           H  
ATOM   2252  C   SER   165      62.596  88.095  92.390  1.00  0.00           C  
ATOM   2253  O   SER   165      62.834  89.327  92.604  1.00  0.00           O  
ATOM   2254  N   GLY   166      63.513  87.156  92.067  1.00  0.00           N  
ATOM   2255  H   GLY   166      63.081  86.272  91.838  1.00  0.00           H  
ATOM   2256  CA  GLY   166      64.960  87.364  92.014  1.00  0.00           C  
ATOM   2257  HA2 GLY   166      65.308  88.071  92.767  1.00  0.00           H  
ATOM   2258  HA3 GLY   166      65.356  86.354  92.118  1.00  0.00           H  
ATOM   2259  C   GLY   166      65.461  87.928  90.706  1.00  0.00           C  
ATOM   2260  O   GLY   166      65.069  88.965  90.201  1.00  0.00           O  
ATOM   2261  N   GLY   167      66.415  87.143  90.063  1.00  0.00           N  
ATOM   2262  H   GLY   167      66.707  86.298  90.534  1.00  0.00           H  
ATOM   2263  CA  GLY   167      66.949  87.392  88.736  1.00  0.00           C  
ATOM   2264  HA2 GLY   167      67.486  86.500  88.415  1.00  0.00           H  
ATOM   2265  HA3 GLY   167      66.188  87.507  87.964  1.00  0.00           H  
ATOM   2266  C   GLY   167      67.963  88.656  88.690  1.00  0.00           C  
ATOM   2267  O   GLY   167      67.886  89.462  87.800  1.00  0.00           O  
ATOM   2268  N   GLY   168      68.747  88.866  89.698  1.00  0.00           N  
ATOM   2269  H   GLY   168      68.780  88.219  90.473  1.00  0.00           H  
ATOM   2270  CA  GLY   168      69.534  90.124  89.853  1.00  0.00           C  
ATOM   2271  HA2 GLY   168      70.469  90.121  89.292  1.00  0.00           H  
ATOM   2272  HA3 GLY   168      68.982  90.955  89.413  1.00  0.00           H  
ATOM   2273  C   GLY   168      69.731  90.463  91.302  1.00  0.00           C  
ATOM   2274  O   GLY   168      69.162  89.795  92.208  1.00  0.00           O  
ATOM   2275  N   GLY   169      70.546  91.461  91.604  1.00  0.00           N  
ATOM   2276  H   GLY   169      70.693  91.715  92.570  1.00  0.00           H  
ATOM   2277  CA  GLY   169      71.026  92.441  90.686  1.00  0.00           C  
ATOM   2278  HA2 GLY   169      70.358  92.562  89.833  1.00  0.00           H  
ATOM   2279  HA3 GLY   169      70.924  93.373  91.243  1.00  0.00           H  
ATOM   2280  C   GLY   169      72.494  92.271  90.235  1.00  0.00           C  
ATOM   2281  O   GLY   169      72.704  91.447  89.358  1.00  0.00           O  
ATOM   2282  N   GLY   170      73.389  93.105  90.813  1.00  0.00           N  
ATOM   2283  H   GLY   170      73.289  93.837  91.501  1.00  0.00           H  
ATOM   2284  CA  GLY   170      74.786  93.009  90.376  1.00  0.00           C  
ATOM   2285  HA2 GLY   170      74.819  93.170  89.299  1.00  0.00           H  
ATOM   2286  HA3 GLY   170      75.297  93.854  90.839  1.00  0.00           H  
ATOM   2287  C   GLY   170      75.579  91.729  90.692  1.00  0.00           C  
ATOM   2288  O   GLY   170      75.039  90.767  91.224  1.00  0.00           O  
ATOM   2289  N   GLY   171      76.884  91.597  90.310  1.00  0.00           N  
ATOM   2290  H   GLY   171      77.479  90.843  90.622  1.00  0.00           H  
ATOM   2291  CA  GLY   171      77.643  92.622  89.545  1.00  0.00           C  
ATOM   2292  HA2 GLY   171      77.038  92.998  88.720  1.00  0.00           H  
ATOM   2293  HA3 GLY   171      77.808  93.510  90.157  1.00  0.00           H  
ATOM   2294  C   GLY   171      78.969  92.210  89.113  1.00  0.00           C  
ATOM   2295  O   GLY   171      79.348  91.063  89.282  1.00  0.00           O  
ATOM   2296  N   GLY   172      79.796  93.069  88.491  1.00  0.00           N  
ATOM   2297  H   GLY   172      80.733  92.701  88.413  1.00  0.00           H  
ATOM   2298  CA  GLY   172      79.553  94.437  87.976  1.00  0.00           C  
ATOM   2299  HA2 GLY   172      78.938  95.080  88.606  1.00  0.00           H  
ATOM   2300  HA3 GLY   172      80.519  94.935  87.889  1.00  0.00           H  
ATOM   2301  C   GLY   172      78.872  94.432  86.630  1.00  0.00           C  
ATOM   2302  O   GLY   172      78.004  93.582  86.437  1.00  0.00           O  
ATOM   2303  N   GLY   173      79.101  95.384  85.751  1.00  0.00           N  
ATOM   2304  H   GLY   173      79.750  96.119  85.995  1.00  0.00           H  
ATOM   2305  CA  GLY   173      78.245  95.618  84.579  1.00  0.00           C  
ATOM   2306  HA2 GLY   173      77.220  95.829  84.884  1.00  0.00           H  
ATOM   2307  HA3 GLY   173      78.619  96.440  83.969  1.00  0.00           H  
ATOM   2308  C   GLY   173      78.160  94.468  83.627  1.00  0.00           C  
ATOM   2309  O   GLY   173      79.117  93.664  83.649  1.00  0.00           O  
ATOM   2310  N   GLY   174      77.318  94.487  82.620  1.00  0.00           N  
ATOM   2311  H   GLY   174      77.456  93.735  81.960  1.00  0.00           H  
ATOM   2312  CA  GLY   174      76.157  95.418  82.455  1.00  0.00           C  
ATOM   2313  HA2 GLY   174      75.439  94.902  81.817  1.00  0.00           H  
ATOM   2314  HA3 GLY   174      75.768  95.747  83.418  1.00  0.00           H  
ATOM   2315  C   GLY   174      76.544  96.722  81.689  1.00  0.00           C  
ATOM   2316  O   GLY   174      77.394  97.408  82.158  1.00  0.00           O  
ATOM   2317  N   GLY   175      75.894  96.983  80.525  1.00  0.00           N  
ATOM   2318  H   GLY   175      75.229  96.322  80.151  1.00  0.00           H  
ATOM   2319  CA  GLY   175      76.016  98.385  79.879  1.00  0.00           C  
ATOM   2320  HA2 GLY   175      75.770  99.128  80.638  1.00  0.00           H  
ATOM   2321  HA3 GLY   175      77.036  98.510  79.516  1.00  0.00           H  
ATOM   2322  C   GLY   175      75.113  98.606  78.654  1.00  0.00           C  
ATOM   2323  O   GLY   175      74.483  97.674  78.164  1.00  0.00           O  
ATOM   2324  N   ASN   176      75.206  99.786  78.121  1.00  0.00           N  
ATOM   2325  H   ASN   176      75.886 100.429  78.500  1.00  0.00           H  
ATOM   2326  CA  ASN   176      74.464 100.324  77.005  1.00  0.00           C  
ATOM   2327  HA  ASN   176      74.638  99.684  76.140  1.00  0.00           H  
ATOM   2328  CB  ASN   176      72.916 100.534  77.354  1.00  0.00           C  
ATOM   2329  HB2 ASN   176      72.531 101.318  76.703  1.00  0.00           H  
ATOM   2330  HB3 ASN   176      72.350  99.604  77.294  1.00  0.00           H  
ATOM   2331  CG  ASN   176      72.653 101.058  78.709  1.00  0.00           C  
ATOM   2332  OD1 ASN   176      73.041 102.136  79.144  1.00  0.00           O  
ATOM   2333  ND2 ASN   176      71.876 100.326  79.524  1.00  0.00           N  
ATOM   2334 HD21 ASN   176      71.561 100.768  80.376  1.00  0.00           H  
ATOM   2335 HD22 ASN   176      71.436  99.520  79.103  1.00  0.00           H  
ATOM   2336  C   ASN   176      75.153 101.628  76.566  1.00  0.00           C  
ATOM   2337  O   ASN   176      76.071 102.101  77.205  1.00  0.00           O  
ATOM   2338  N   TYR   177      74.822 102.161  75.409  1.00  0.00           N  
ATOM   2339  H   TYR   177      74.012 101.746  74.971  1.00  0.00           H  
ATOM   2340  CA  TYR   177      75.289 103.491  75.062  1.00  0.00           C  
ATOM   2341  HA  TYR   177      76.374 103.572  75.121  1.00  0.00           H  
ATOM   2342  CB  TYR   177      75.055 103.688  73.590  1.00  0.00           C  
ATOM   2343  HB2 TYR   177      74.002 103.449  73.446  1.00  0.00           H  
ATOM   2344  HB3 TYR   177      75.221 104.733  73.324  1.00  0.00           H  
ATOM   2345  CG  TYR   177      75.673 102.750  72.614  1.00  0.00           C  
ATOM   2346  CD1 TYR   177      77.099 102.834  72.532  1.00  0.00           C  
ATOM   2347  HD1 TYR   177      77.619 103.424  73.271  1.00  0.00           H  
ATOM   2348  CE1 TYR   177      77.775 102.040  71.604  1.00  0.00           C  
ATOM   2349  HE1 TYR   177      78.850 102.133  71.620  1.00  0.00           H  
ATOM   2350  CZ  TYR   177      77.017 101.177  70.718  1.00  0.00           C  
ATOM   2351  OH  TYR   177      77.686 100.377  69.874  1.00  0.00           O  
ATOM   2352  HH  TYR   177      77.012 100.032  69.284  1.00  0.00           H  
ATOM   2353  CE2 TYR   177      75.561 101.201  70.715  1.00  0.00           C  
ATOM   2354  HE2 TYR   177      75.079 100.487  70.062  1.00  0.00           H  
ATOM   2355  CD2 TYR   177      74.905 102.002  71.728  1.00  0.00           C  
ATOM   2356  HD2 TYR   177      73.829 102.058  71.804  1.00  0.00           H  
ATOM   2357  C   TYR   177      74.674 104.655  75.928  1.00  0.00           C  
ATOM   2358  O   TYR   177      73.449 104.643  76.105  1.00  0.00           O  
ATOM   2359  N   GLY   178      75.412 105.631  76.464  1.00  0.00           N  
ATOM   2360  H   GLY   178      74.977 106.376  76.989  1.00  0.00           H  
ATOM   2361  CA  GLY   178      76.864 105.900  76.367  1.00  0.00           C  
ATOM   2362  HA2 GLY   178      77.120 106.779  76.958  1.00  0.00           H  
ATOM   2363  HA3 GLY   178      77.356 105.026  76.795  1.00  0.00           H  
ATOM   2364  C   GLY   178      77.349 106.246  74.974  1.00  0.00           C  
ATOM   2365  O   GLY   178      76.584 106.765  74.161  1.00  0.00           O  
ATOM   2366  N   GLN   179      78.609 106.030  74.709  1.00  0.00           N  
ATOM   2367  H   GLN   179      79.114 105.563  75.449  1.00  0.00           H  
ATOM   2368  CA  GLN   179      79.339 106.548  73.575  1.00  0.00           C  
ATOM   2369  HA  GLN   179      78.669 106.813  72.757  1.00  0.00           H  
ATOM   2370  CB  GLN   179      80.134 107.828  74.024  1.00  0.00           C  
ATOM   2371  HB2 GLN   179      80.804 107.547  74.837  1.00  0.00           H  
ATOM   2372  HB3 GLN   179      80.780 108.127  73.199  1.00  0.00           H  
ATOM   2373  CG  GLN   179      79.238 109.057  74.302  1.00  0.00           C  
ATOM   2374  HG2 GLN   179      78.611 108.821  75.162  1.00  0.00           H  
ATOM   2375  HG3 GLN   179      79.861 109.902  74.594  1.00  0.00           H  
ATOM   2376  CD  GLN   179      78.315 109.535  73.129  1.00  0.00           C  
ATOM   2377  OE1 GLN   179      78.450 109.124  71.957  1.00  0.00           O  
ATOM   2378  NE2 GLN   179      77.412 110.461  73.367  1.00  0.00           N  
ATOM   2379 HE21 GLN   179      77.196 110.871  74.264  1.00  0.00           H  
ATOM   2380 HE22 GLN   179      76.919 110.803  72.554  1.00  0.00           H  
ATOM   2381  C   GLN   179      80.358 105.521  72.985  1.00  0.00           C  
ATOM   2382  O   GLN   179      80.584 104.483  73.627  1.00  0.00           O  
ATOM   2383  N   ASP   180      80.827 105.550  71.726  1.00  0.00           N  
ATOM   2384  H   ASP   180      81.441 104.780  71.502  1.00  0.00           H  
ATOM   2385  CA  ASP   180      80.612 106.479  70.626  1.00  0.00           C  
ATOM   2386  HA  ASP   180      80.375 107.417  71.129  1.00  0.00           H  
ATOM   2387  CB  ASP   180      81.816 106.635  69.637  1.00  0.00           C  
ATOM   2388  HB2 ASP   180      82.769 106.848  70.121  1.00  0.00           H  
ATOM   2389  HB3 ASP   180      81.837 105.779  68.962  1.00  0.00           H  
ATOM   2390  CG  ASP   180      81.671 107.949  68.813  1.00  0.00           C  
ATOM   2391  OD1 ASP   180      82.528 108.106  67.910  1.00  0.00           O  
ATOM   2392  OD2 ASP   180      80.597 108.633  68.893  1.00  0.00           O  
ATOM   2393  C   ASP   180      79.322 106.092  69.865  1.00  0.00           C  
ATOM   2394  O   ASP   180      79.277 105.015  69.242  1.00  0.00           O  
ATOM   2395  N   GLN   181      78.265 106.937  69.950  1.00  0.00           N  
ATOM   2396  H   GLN   181      78.436 107.728  70.555  1.00  0.00           H  
ATOM   2397  CA  GLN   181      76.936 106.609  69.406  1.00  0.00           C  
ATOM   2398  HA  GLN   181      77.048 106.051  68.476  1.00  0.00           H  
ATOM   2399  CB  GLN   181      76.148 105.715  70.358  1.00  0.00           C  
ATOM   2400  HB2 GLN   181      76.525 104.696  70.273  1.00  0.00           H  
ATOM   2401  HB3 GLN   181      76.280 106.073  71.379  1.00  0.00           H  
ATOM   2402  CG  GLN   181      74.645 105.527  70.201  1.00  0.00           C  
ATOM   2403  HG2 GLN   181      74.295 105.108  71.145  1.00  0.00           H  
ATOM   2404  HG3 GLN   181      74.201 106.492  69.956  1.00  0.00           H  
ATOM   2405  CD  GLN   181      74.223 104.561  69.048  1.00  0.00           C  
ATOM   2406  OE1 GLN   181      74.965 104.107  68.237  1.00  0.00           O  
ATOM   2407  NE2 GLN   181      72.909 104.380  68.945  1.00  0.00           N  
ATOM   2408 HE21 GLN   181      72.306 104.529  69.741  1.00  0.00           H  
ATOM   2409 HE22 GLN   181      72.574 103.810  68.182  1.00  0.00           H  
ATOM   2410  C   GLN   181      76.346 107.922  68.836  1.00  0.00           C  
ATOM   2411  O   GLN   181      76.141 108.041  67.590  1.00  0.00           O  
ATOM   2412  N   SER   182      76.022 108.882  69.678  1.00  0.00           N  
ATOM   2413  H   SER   182      76.488 108.800  70.570  1.00  0.00           H  
ATOM   2414  CA  SER   182      75.140 109.958  69.338  1.00  0.00           C  
ATOM   2415  HA  SER   182      75.143 110.171  68.269  1.00  0.00           H  
ATOM   2416  CB  SER   182      73.632 109.624  69.599  1.00  0.00           C  
ATOM   2417  HB2 SER   182      72.909 110.418  69.409  1.00  0.00           H  
ATOM   2418  HB3 SER   182      73.320 108.777  68.989  1.00  0.00           H  
ATOM   2419  OG  SER   182      73.464 109.356  70.934  1.00  0.00           O  
ATOM   2420  HG  SER   182      74.245 108.875  71.218  1.00  0.00           H  
ATOM   2421  C   SER   182      75.431 111.320  70.016  1.00  0.00           C  
ATOM   2422  O   SER   182      75.831 111.314  71.156  1.00  0.00           O  
ATOM   2423  N   SER   183      75.289 112.443  69.304  1.00  0.00           N  
ATOM   2424  H   SER   183      75.653 113.314  69.663  1.00  0.00           H  
ATOM   2425  CA  SER   183      74.844 112.575  67.897  1.00  0.00           C  
ATOM   2426  HA  SER   183      73.954 111.990  67.666  1.00  0.00           H  
ATOM   2427  CB  SER   183      74.483 113.999  67.567  1.00  0.00           C  
ATOM   2428  HB2 SER   183      73.759 114.330  68.311  1.00  0.00           H  
ATOM   2429  HB3 SER   183      75.295 114.726  67.557  1.00  0.00           H  
ATOM   2430  OG  SER   183      73.789 114.135  66.318  1.00  0.00           O  
ATOM   2431  HG  SER   183      72.864 114.191  66.566  1.00  0.00           H  
ATOM   2432  C   SER   183      75.995 112.111  66.922  1.00  0.00           C  
ATOM   2433  O   SER   183      77.027 111.753  67.440  1.00  0.00           O  
ATOM   2434  N   MET   184      75.852 112.045  65.605  1.00  0.00           N  
ATOM   2435  H   MET   184      75.054 112.495  65.180  1.00  0.00           H  
ATOM   2436  CA  MET   184      76.775 111.402  64.619  1.00  0.00           C  
ATOM   2437  HA  MET   184      77.688 111.123  65.147  1.00  0.00           H  
ATOM   2438  CB  MET   184      76.151 110.024  64.220  1.00  0.00           C  
ATOM   2439  HB2 MET   184      75.966 109.393  65.090  1.00  0.00           H  
ATOM   2440  HB3 MET   184      75.243 110.268  63.669  1.00  0.00           H  
ATOM   2441  CG  MET   184      77.161 109.259  63.312  1.00  0.00           C  
ATOM   2442  HG2 MET   184      77.430 109.858  62.442  1.00  0.00           H  
ATOM   2443  HG3 MET   184      78.109 109.004  63.786  1.00  0.00           H  
ATOM   2444  SD  MET   184      76.448 107.751  62.528  1.00  0.00           S  
ATOM   2445  CE  MET   184      75.609 108.408  61.051  1.00  0.00           C  
ATOM   2446  HE1 MET   184      75.229 107.505  60.573  1.00  0.00           H  
ATOM   2447  HE2 MET   184      74.946 109.230  61.319  1.00  0.00           H  
ATOM   2448  HE3 MET   184      76.367 108.780  60.361  1.00  0.00           H  
ATOM   2449  C   MET   184      77.155 112.459  63.561  1.00  0.00           C  
ATOM   2450  O   MET   184      76.292 113.096  62.906  1.00  0.00           O  
ATOM   2451  N   SER   185      78.466 112.626  63.250  1.00  0.00           N  
ATOM   2452  H   SER   185      79.083 112.041  63.796  1.00  0.00           H  
ATOM   2453  CA  SER   185      78.936 113.569  62.173  1.00  0.00           C  
ATOM   2454  HA  SER   185      78.393 113.305  61.266  1.00  0.00           H  
ATOM   2455  CB  SER   185      78.727 115.077  62.589  1.00  0.00           C  
ATOM   2456  HB2 SER   185      79.177 115.618  61.756  1.00  0.00           H  
ATOM   2457  HB3 SER   185      77.668 115.337  62.588  1.00  0.00           H  
ATOM   2458  OG  SER   185      79.298 115.488  63.789  1.00  0.00           O  
ATOM   2459  HG  SER   185      78.955 115.046  64.569  1.00  0.00           H  
ATOM   2460  C   SER   185      80.395 113.295  61.930  1.00  0.00           C  
ATOM   2461  O   SER   185      81.069 113.152  62.922  1.00  0.00           O  
ATOM   2462  N   SER   186      80.768 113.545  60.640  1.00  0.00           N  
ATOM   2463  H   SER   186      80.134 113.702  59.870  1.00  0.00           H  
ATOM   2464  CA  SER   186      82.105 113.451  60.206  1.00  0.00           C  
ATOM   2465  HA  SER   186      82.545 112.476  60.420  1.00  0.00           H  
ATOM   2466  CB  SER   186      82.207 113.617  58.687  1.00  0.00           C  
ATOM   2467  HB2 SER   186      81.812 114.598  58.422  1.00  0.00           H  
ATOM   2468  HB3 SER   186      83.207 113.470  58.279  1.00  0.00           H  
ATOM   2469  OG  SER   186      81.468 112.558  58.045  1.00  0.00           O  
ATOM   2470  HG  SER   186      81.264 112.872  57.161  1.00  0.00           H  
ATOM   2471  C   SER   186      82.875 114.652  60.842  1.00  0.00           C  
ATOM   2472  O   SER   186      82.303 115.731  61.008  1.00  0.00           O  
ATOM   2473  N   GLY   187      84.182 114.605  61.145  1.00  0.00           N  
ATOM   2474  H   GLY   187      84.596 115.469  61.464  1.00  0.00           H  
ATOM   2475  CA  GLY   187      85.046 113.499  61.040  1.00  0.00           C  
ATOM   2476  HA2 GLY   187      85.150 112.986  61.996  1.00  0.00           H  
ATOM   2477  HA3 GLY   187      84.676 112.824  60.268  1.00  0.00           H  
ATOM   2478  C   GLY   187      86.488 113.967  60.580  1.00  0.00           C  
ATOM   2479  O   GLY   187      86.552 114.894  59.783  1.00  0.00           O  
ATOM   2480  N   GLY   188      87.540 113.307  61.095  1.00  0.00           N  
ATOM   2481  H   GLY   188      87.450 112.670  61.874  1.00  0.00           H  
ATOM   2482  CA  GLY   188      88.864 113.887  60.894  1.00  0.00           C  
ATOM   2483  HA2 GLY   188      89.562 113.153  61.298  1.00  0.00           H  
ATOM   2484  HA3 GLY   188      89.081 113.976  59.830  1.00  0.00           H  
ATOM   2485  C   GLY   188      89.128 115.198  61.642  1.00  0.00           C  
ATOM   2486  O   GLY   188      88.454 115.491  62.615  1.00  0.00           O  
ATOM   2487  N   GLY   189      90.140 115.956  61.265  1.00  0.00           N  
ATOM   2488  H   GLY   189      90.187 116.860  61.714  1.00  0.00           H  
ATOM   2489  CA  GLY   189      91.071 115.771  60.132  1.00  0.00           C  
ATOM   2490  HA2 GLY   189      91.965 115.302  60.542  1.00  0.00           H  
ATOM   2491  HA3 GLY   189      90.684 115.160  59.317  1.00  0.00           H  
ATOM   2492  C   GLY   189      91.613 117.174  59.636  1.00  0.00           C  
ATOM   2493  O   GLY   189      90.773 118.044  59.364  1.00  0.00           O  
ATOM   2494  N   SER   190      92.925 117.230  59.314  1.00  0.00           N  
ATOM   2495  H   SER   190      93.429 116.361  59.419  1.00  0.00           H  
ATOM   2496  CA  SER   190      93.583 118.374  58.663  1.00  0.00           C  
ATOM   2497  HA  SER   190      94.604 118.005  58.570  1.00  0.00           H  
ATOM   2498  CB  SER   190      93.169 118.578  57.192  1.00  0.00           C  
ATOM   2499  HB2 SER   190      92.201 119.048  57.025  1.00  0.00           H  
ATOM   2500  HB3 SER   190      93.940 119.256  56.827  1.00  0.00           H  
ATOM   2501  OG  SER   190      93.133 117.445  56.439  1.00  0.00           O  
ATOM   2502  HG  SER   190      92.279 117.014  56.522  1.00  0.00           H  
ATOM   2503  C   SER   190      93.554 119.692  59.401  1.00  0.00           C  
ATOM   2504  O   SER   190      92.889 120.663  58.941  1.00  0.00           O  
ATOM   2505  N   GLY   191      94.111 119.757  60.614  1.00  0.00           N  
ATOM   2506  H   GLY   191      93.880 120.605  61.111  1.00  0.00           H  
ATOM   2507  CA  GLY   191      95.184 118.902  61.218  1.00  0.00           C  
ATOM   2508  HA2 GLY   191      95.265 119.213  62.260  1.00  0.00           H  
ATOM   2509  HA3 GLY   191      94.997 117.837  61.081  1.00  0.00           H  
ATOM   2510  C   GLY   191      96.555 119.229  60.520  1.00  0.00           C  
ATOM   2511  O   GLY   191      96.690 120.279  59.946  1.00  0.00           O  
ATOM   2512  N   GLY   192      97.350 118.171  60.335  1.00  0.00           N  
ATOM   2513  H   GLY   192      97.056 117.296  60.745  1.00  0.00           H  
ATOM   2514  CA  GLY   192      98.419 118.085  59.389  1.00  0.00           C  
ATOM   2515  HA2 GLY   192      99.305 118.683  59.602  1.00  0.00           H  
ATOM   2516  HA3 GLY   192      98.853 117.092  59.508  1.00  0.00           H  
ATOM   2517  C   GLY   192      97.946 118.239  57.943  1.00  0.00           C  
ATOM   2518  O   GLY   192      96.772 117.962  57.654  1.00  0.00           O  
ATOM   2519  N   GLY   193      98.751 118.733  56.959  1.00  0.00           N  
ATOM   2520  H   GLY   193      99.665 119.046  57.254  1.00  0.00           H  
ATOM   2521  CA  GLY   193      98.438 118.733  55.513  1.00  0.00           C  
ATOM   2522  HA2 GLY   193      99.330 118.715  54.886  1.00  0.00           H  
ATOM   2523  HA3 GLY   193      97.753 117.894  55.388  1.00  0.00           H  
ATOM   2524  C   GLY   193      97.626 119.924  55.009  1.00  0.00           C  
ATOM   2525  O   GLY   193      97.265 120.832  55.794  1.00  0.00           O  
ATOM   2526  N   TYR   194      97.280 119.868  53.672  1.00  0.00           N  
ATOM   2527  H   TYR   194      97.704 119.134  53.123  1.00  0.00           H  
ATOM   2528  CA  TYR   194      96.430 120.833  52.943  1.00  0.00           C  
ATOM   2529  HA  TYR   194      95.821 121.303  53.715  1.00  0.00           H  
ATOM   2530  CB  TYR   194      97.336 121.831  52.133  1.00  0.00           C  
ATOM   2531  HB2 TYR   194      97.952 121.248  51.447  1.00  0.00           H  
ATOM   2532  HB3 TYR   194      96.757 122.556  51.561  1.00  0.00           H  
ATOM   2533  CG  TYR   194      98.329 122.562  53.013  1.00  0.00           C  
ATOM   2534  CD1 TYR   194      97.863 123.359  54.084  1.00  0.00           C  
ATOM   2535  HD1 TYR   194      96.812 123.608  54.118  1.00  0.00           H  
ATOM   2536  CE1 TYR   194      98.813 124.101  54.861  1.00  0.00           C  
ATOM   2537  HE1 TYR   194      98.520 124.733  55.686  1.00  0.00           H  
ATOM   2538  CZ  TYR   194     100.174 123.979  54.567  1.00  0.00           C  
ATOM   2539  OH  TYR   194     101.105 124.722  55.242  1.00  0.00           O  
ATOM   2540  HH  TYR   194     100.772 125.467  55.747  1.00  0.00           H  
ATOM   2541  CE2 TYR   194     100.631 123.133  53.606  1.00  0.00           C  
ATOM   2542  HE2 TYR   194     101.694 123.114  53.418  1.00  0.00           H  
ATOM   2543  CD2 TYR   194      99.721 122.466  52.793  1.00  0.00           C  
ATOM   2544  HD2 TYR   194     100.085 121.938  51.925  1.00  0.00           H  
ATOM   2545  C   TYR   194      95.455 120.235  51.938  1.00  0.00           C  
ATOM   2546  O   TYR   194      95.835 119.168  51.400  1.00  0.00           O  
ATOM   2547  N   GLY   195      94.283 120.853  51.556  1.00  0.00           N  
ATOM   2548  H   GLY   195      93.750 120.335  50.872  1.00  0.00           H  
ATOM   2549  CA  GLY   195      93.650 122.071  52.194  1.00  0.00           C  
ATOM   2550  HA2 GLY   195      94.366 122.883  52.073  1.00  0.00           H  
ATOM   2551  HA3 GLY   195      92.693 122.333  51.743  1.00  0.00           H  
ATOM   2552  C   GLY   195      93.389 121.919  53.717  1.00  0.00           C  
ATOM   2553  O   GLY   195      93.364 120.807  54.263  1.00  0.00           O  
ATOM   2554  N   ASN   196      93.461 123.096  54.372  1.00  0.00           N  
ATOM   2555  H   ASN   196      93.583 123.954  53.852  1.00  0.00           H  
ATOM   2556  CA  ASN   196      93.236 123.160  55.821  1.00  0.00           C  
ATOM   2557  HA  ASN   196      93.774 122.381  56.361  1.00  0.00           H  
ATOM   2558  CB  ASN   196      93.968 124.383  56.404  1.00  0.00           C  
ATOM   2559  HB2 ASN   196      95.016 124.381  56.106  1.00  0.00           H  
ATOM   2560  HB3 ASN   196      93.432 125.257  56.035  1.00  0.00           H  
ATOM   2561  CG  ASN   196      93.868 124.527  57.966  1.00  0.00           C  
ATOM   2562  OD1 ASN   196      93.628 125.557  58.558  1.00  0.00           O  
ATOM   2563  ND2 ASN   196      94.042 123.431  58.657  1.00  0.00           N  
ATOM   2564 HD21 ASN   196      94.305 123.644  59.609  1.00  0.00           H  
ATOM   2565 HD22 ASN   196      94.328 122.588  58.179  1.00  0.00           H  
ATOM   2566  C   ASN   196      91.735 123.085  56.173  1.00  0.00           C  
ATOM   2567  O   ASN   196      90.977 123.834  55.615  1.00  0.00           O  
ATOM   2568  N   GLN   197      91.382 122.198  57.166  1.00  0.00           N  
ATOM   2569  H   GLN   197      92.095 121.527  57.417  1.00  0.00           H  
ATOM   2570  CA  GLN   197      89.998 122.215  57.724  1.00  0.00           C  
ATOM   2571  HA  GLN   197      89.354 122.925  57.204  1.00  0.00           H  
ATOM   2572  CB  GLN   197      89.309 120.854  57.335  1.00  0.00           C  
ATOM   2573  HB2 GLN   197      89.884 120.082  57.846  1.00  0.00           H  
ATOM   2574  HB3 GLN   197      88.290 120.885  57.719  1.00  0.00           H  
ATOM   2575  CG  GLN   197      89.350 120.378  55.823  1.00  0.00           C  
ATOM   2576  HG2 GLN   197      89.126 121.292  55.274  1.00  0.00           H  
ATOM   2577  HG3 GLN   197      90.363 120.093  55.537  1.00  0.00           H  
ATOM   2578  CD  GLN   197      88.269 119.362  55.399  1.00  0.00           C  
ATOM   2579  OE1 GLN   197      88.064 119.080  54.222  1.00  0.00           O  
ATOM   2580  NE2 GLN   197      87.494 118.888  56.318  1.00  0.00           N  
ATOM   2581 HE21 GLN   197      87.587 118.963  57.321  1.00  0.00           H  
ATOM   2582 HE22 GLN   197      86.634 118.463  56.001  1.00  0.00           H  
ATOM   2583  C   GLN   197      89.978 122.637  59.214  1.00  0.00           C  
ATOM   2584  O   GLN   197      88.968 122.428  59.874  1.00  0.00           O  
ATOM   2585  N   ASP   198      91.059 123.109  59.812  1.00  0.00           N  
ATOM   2586  H   ASP   198      91.867 123.295  59.236  1.00  0.00           H  
ATOM   2587  CA  ASP   198      90.998 123.555  61.160  1.00  0.00           C  
ATOM   2588  HA  ASP   198      90.677 122.754  61.827  1.00  0.00           H  
ATOM   2589  CB  ASP   198      92.340 124.122  61.603  1.00  0.00           C  
ATOM   2590  HB2 ASP   198      92.677 124.836  60.853  1.00  0.00           H  
ATOM   2591  HB3 ASP   198      92.123 124.632  62.542  1.00  0.00           H  
ATOM   2592  CG  ASP   198      93.457 123.107  61.870  1.00  0.00           C  
ATOM   2593  OD1 ASP   198      94.633 123.374  61.604  1.00  0.00           O  
ATOM   2594  OD2 ASP   198      93.176 122.028  62.447  1.00  0.00           O  
ATOM   2595  C   ASP   198      89.971 124.743  61.349  1.00  0.00           C  
ATOM   2596  O   ASP   198      89.957 125.714  60.644  1.00  0.00           O  
ATOM   2597  N   GLN   199      89.069 124.569  62.307  1.00  0.00           N  
ATOM   2598  H   GLN   199      89.085 123.646  62.718  1.00  0.00           H  
ATOM   2599  CA  GLN   199      87.759 125.237  62.335  1.00  0.00           C  
ATOM   2600  HA  GLN   199      87.273 124.939  61.406  1.00  0.00           H  
ATOM   2601  CB  GLN   199      86.990 124.759  63.607  1.00  0.00           C  
ATOM   2602  HB2 GLN   199      86.677 123.740  63.378  1.00  0.00           H  
ATOM   2603  HB3 GLN   199      87.649 124.619  64.464  1.00  0.00           H  
ATOM   2604  CG  GLN   199      85.755 125.580  64.159  1.00  0.00           C  
ATOM   2605  HG2 GLN   199      85.961 126.093  65.098  1.00  0.00           H  
ATOM   2606  HG3 GLN   199      85.573 126.437  63.511  1.00  0.00           H  
ATOM   2607  CD  GLN   199      84.497 124.725  64.296  1.00  0.00           C  
ATOM   2608  OE1 GLN   199      84.572 123.506  64.548  1.00  0.00           O  
ATOM   2609  NE2 GLN   199      83.292 125.308  64.287  1.00  0.00           N  
ATOM   2610 HE21 GLN   199      83.206 126.313  64.349  1.00  0.00           H  
ATOM   2611 HE22 GLN   199      82.487 124.747  64.047  1.00  0.00           H  
ATOM   2612  C   GLN   199      87.838 126.751  62.310  1.00  0.00           C  
ATOM   2613  O   GLN   199      88.516 127.366  63.168  1.00  0.00           O  
ATOM   2614  N   SER   200      87.225 127.492  61.389  1.00  0.00           N  
ATOM   2615  H   SER   200      87.266 128.478  61.606  1.00  0.00           H  
ATOM   2616  CA  SER   200      86.151 127.097  60.403  1.00  0.00           C  
ATOM   2617  HA  SER   200      85.742 126.107  60.607  1.00  0.00           H  
ATOM   2618  CB  SER   200      85.013 128.137  60.452  1.00  0.00           C  
ATOM   2619  HB2 SER   200      85.313 129.115  60.077  1.00  0.00           H  
ATOM   2620  HB3 SER   200      84.132 127.905  59.854  1.00  0.00           H  
ATOM   2621  OG  SER   200      84.520 128.333  61.769  1.00  0.00           O  
ATOM   2622  HG  SER   200      85.054 128.983  62.233  1.00  0.00           H  
ATOM   2623  C   SER   200      86.798 127.120  59.011  1.00  0.00           C  
ATOM   2624  O   SER   200      86.054 127.408  58.046  1.00  0.00           O  
ATOM   2625  N   GLY   201      88.091 126.750  58.842  1.00  0.00           N  
ATOM   2626  H   GLY   201      88.621 126.426  59.638  1.00  0.00           H  
ATOM   2627  CA  GLY   201      88.640 126.465  57.496  1.00  0.00           C  
ATOM   2628  HA2 GLY   201      88.813 127.431  57.022  1.00  0.00           H  
ATOM   2629  HA3 GLY   201      89.600 125.992  57.704  1.00  0.00           H  
ATOM   2630  C   GLY   201      87.800 125.551  56.688  1.00  0.00           C  
ATOM   2631  O   GLY   201      87.015 124.826  57.229  1.00  0.00           O  
ATOM   2632  N   GLY   202      87.974 125.355  55.339  1.00  0.00           N  
ATOM   2633  H   GLY   202      87.548 124.498  55.018  1.00  0.00           H  
ATOM   2634  CA  GLY   202      88.481 126.372  54.411  1.00  0.00           C  
ATOM   2635  HA2 GLY   202      89.496 126.593  54.740  1.00  0.00           H  
ATOM   2636  HA3 GLY   202      88.531 125.970  53.399  1.00  0.00           H  
ATOM   2637  C   GLY   202      87.571 127.599  54.411  1.00  0.00           C  
ATOM   2638  O   GLY   202      86.379 127.535  54.854  1.00  0.00           O  
ATOM   2639  N   GLY   203      88.098 128.770  53.935  1.00  0.00           N  
ATOM   2640  H   GLY   203      87.603 129.609  54.204  1.00  0.00           H  
ATOM   2641  CA  GLY   203      89.419 129.034  53.371  1.00  0.00           C  
ATOM   2642  HA2 GLY   203      89.734 128.318  52.611  1.00  0.00           H  
ATOM   2643  HA3 GLY   203      89.345 129.994  52.859  1.00  0.00           H  
ATOM   2644  C   GLY   203      90.472 129.246  54.483  1.00  0.00           C  
ATOM   2645  O   GLY   203      90.136 129.754  55.544  1.00  0.00           O  
ATOM   2646  N   GLY   204      91.693 128.898  54.218  1.00  0.00           N  
ATOM   2647  H   GLY   204      91.851 128.562  53.279  1.00  0.00           H  
ATOM   2648  CA  GLY   204      92.879 129.063  55.087  1.00  0.00           C  
ATOM   2649  HA2 GLY   204      93.691 128.832  54.398  1.00  0.00           H  
ATOM   2650  HA3 GLY   204      93.027 130.063  55.497  1.00  0.00           H  
ATOM   2651  C   GLY   204      92.966 128.028  56.200  1.00  0.00           C  
ATOM   2652  O   GLY   204      91.951 127.520  56.708  1.00  0.00           O  
ATOM   2653  N   SER   205      94.094 127.630  56.738  1.00  0.00           N  
ATOM   2654  H   SER   205      94.017 126.893  57.425  1.00  0.00           H  
ATOM   2655  CA  SER   205      95.399 128.130  56.519  1.00  0.00           C  
ATOM   2656  HA  SER   205      95.396 129.219  56.475  1.00  0.00           H  
ATOM   2657  CB  SER   205      96.269 127.682  57.702  1.00  0.00           C  
ATOM   2658  HB2 SER   205      95.744 128.038  58.588  1.00  0.00           H  
ATOM   2659  HB3 SER   205      96.209 126.596  57.636  1.00  0.00           H  
ATOM   2660  OG  SER   205      97.529 128.311  57.607  1.00  0.00           O  
ATOM   2661  HG  SER   205      97.642 129.028  58.235  1.00  0.00           H  
ATOM   2662  C   SER   205      96.016 127.576  55.192  1.00  0.00           C  
ATOM   2663  O   SER   205      95.713 126.511  54.707  1.00  0.00           O  
ATOM   2664  N   GLY   206      96.947 128.375  54.627  1.00  0.00           N  
ATOM   2665  H   GLY   206      97.192 129.258  55.051  1.00  0.00           H  
ATOM   2666  CA  GLY   206      97.613 128.149  53.324  1.00  0.00           C  
ATOM   2667  HA2 GLY   206      97.179 127.290  52.812  1.00  0.00           H  
ATOM   2668  HA3 GLY   206      97.363 128.983  52.667  1.00  0.00           H  
ATOM   2669  C   GLY   206      99.156 128.131  53.440  1.00  0.00           C  
ATOM   2670  O   GLY   206      99.669 129.048  53.997  1.00  0.00           O  
ATOM   2671  N   GLY   207      99.921 127.206  52.894  1.00  0.00           N  
ATOM   2672  H   GLY   207     100.916 127.193  53.062  1.00  0.00           H  
ATOM   2673  CA  GLY   207      99.483 126.319  51.863  1.00  0.00           C  
ATOM   2674  HA2 GLY   207      98.832 125.557  52.292  1.00  0.00           H  
ATOM   2675  HA3 GLY   207      98.883 126.858  51.129  1.00  0.00           H  
ATOM   2676  C   GLY   207     100.548 125.643  51.040  1.00  0.00           C  
ATOM   2677  O   GLY   207     101.744 126.034  51.016  1.00  0.00           O  
ATOM   2678  N   TYR   208     100.129 124.531  50.381  1.00  0.00           N  
ATOM   2679  H   TYR   208      99.150 124.306  50.488  1.00  0.00           H  
ATOM   2680  CA  TYR   208     100.957 123.793  49.325  1.00  0.00           C  
ATOM   2681  HA  TYR   208     101.882 123.577  49.859  1.00  0.00           H  
ATOM   2682  CB  TYR   208     100.100 122.567  48.928  1.00  0.00           C  
ATOM   2683  HB2 TYR   208      99.444 122.223  49.728  1.00  0.00           H  
ATOM   2684  HB3 TYR   208      99.468 122.883  48.098  1.00  0.00           H  
ATOM   2685  CG  TYR   208     100.850 121.279  48.465  1.00  0.00           C  
ATOM   2686  CD1 TYR   208     101.282 120.266  49.342  1.00  0.00           C  
ATOM   2687  HD1 TYR   208     100.965 120.241  50.374  1.00  0.00           H  
ATOM   2688  CE1 TYR   208     101.896 119.042  48.891  1.00  0.00           C  
ATOM   2689  HE1 TYR   208     102.151 118.232  49.559  1.00  0.00           H  
ATOM   2690  CZ  TYR   208     102.098 118.866  47.504  1.00  0.00           C  
ATOM   2691  OH  TYR   208     102.556 117.694  47.074  1.00  0.00           O  
ATOM   2692  HH  TYR   208     102.204 117.326  46.260  1.00  0.00           H  
ATOM   2693  CE2 TYR   208     101.724 119.931  46.554  1.00  0.00           C  
ATOM   2694  HE2 TYR   208     101.941 119.961  45.497  1.00  0.00           H  
ATOM   2695  CD2 TYR   208     101.146 121.117  47.100  1.00  0.00           C  
ATOM   2696  HD2 TYR   208     100.869 121.908  46.418  1.00  0.00           H  
ATOM   2697  C   TYR   208     101.375 124.571  48.061  1.00  0.00           C  
ATOM   2698  O   TYR   208     100.635 125.461  47.683  1.00  0.00           O  
ATOM   2699  N   GLY   209     102.425 124.199  47.387  1.00  0.00           N  
ATOM   2700  H   GLY   209     103.049 123.493  47.750  1.00  0.00           H  
ATOM   2701  CA  GLY   209     103.060 124.945  46.308  1.00  0.00           C  
ATOM   2702  HA2 GLY   209     103.206 126.003  46.527  1.00  0.00           H  
ATOM   2703  HA3 GLY   209     104.081 124.585  46.179  1.00  0.00           H  
ATOM   2704  C   GLY   209     102.181 124.887  45.000  1.00  0.00           C  
ATOM   2705  O   GLY   209     101.624 123.848  44.695  1.00  0.00           O  
ATOM   2706  N   GLN   210     102.167 125.912  44.166  1.00  0.00           N  
ATOM   2707  H   GLN   210     101.544 125.752  43.387  1.00  0.00           H  
ATOM   2708  CA  GLN   210     102.877 127.194  44.160  1.00  0.00           C  
ATOM   2709  HA  GLN   210     102.729 127.530  43.134  1.00  0.00           H  
ATOM   2710  CB  GLN   210     102.250 128.278  45.126  1.00  0.00           C  
ATOM   2711  HB2 GLN   210     102.310 127.775  46.091  1.00  0.00           H  
ATOM   2712  HB3 GLN   210     102.914 129.141  45.161  1.00  0.00           H  
ATOM   2713  CG  GLN   210     100.797 128.694  44.921  1.00  0.00           C  
ATOM   2714  HG2 GLN   210     100.122 127.904  45.251  1.00  0.00           H  
ATOM   2715  HG3 GLN   210     100.664 129.504  45.638  1.00  0.00           H  
ATOM   2716  CD  GLN   210     100.492 129.257  43.557  1.00  0.00           C  
ATOM   2717  OE1 GLN   210     101.303 129.167  42.665  1.00  0.00           O  
ATOM   2718  NE2 GLN   210      99.347 129.868  43.384  1.00  0.00           N  
ATOM   2719 HE21 GLN   210      99.364 130.377  42.512  1.00  0.00           H  
ATOM   2720 HE22 GLN   210      98.598 129.773  44.055  1.00  0.00           H  
ATOM   2721  C   GLN   210     104.367 126.977  44.320  1.00  0.00           C  
ATOM   2722  O   GLN   210     104.956 127.556  45.204  1.00  0.00           O  
ATOM   2723  N   GLN   211     104.971 126.174  43.438  1.00  0.00           N  
ATOM   2724  H   GLN   211     104.403 125.658  42.781  1.00  0.00           H  
ATOM   2725  CA  GLN   211     106.434 125.853  43.465  1.00  0.00           C  
ATOM   2726  HA  GLN   211     106.834 125.849  44.478  1.00  0.00           H  
ATOM   2727  CB  GLN   211     106.518 124.469  42.874  1.00  0.00           C  
ATOM   2728  HB2 GLN   211     106.004 124.437  41.914  1.00  0.00           H  
ATOM   2729  HB3 GLN   211     107.552 124.265  42.598  1.00  0.00           H  
ATOM   2730  CG  GLN   211     105.984 123.322  43.788  1.00  0.00           C  
ATOM   2731  HG2 GLN   211     106.564 122.410  43.644  1.00  0.00           H  
ATOM   2732  HG3 GLN   211     106.156 123.601  44.828  1.00  0.00           H  
ATOM   2733  CD  GLN   211     104.534 123.032  43.363  1.00  0.00           C  
ATOM   2734  OE1 GLN   211     103.986 123.633  42.428  1.00  0.00           O  
ATOM   2735  NE2 GLN   211     103.883 122.175  44.081  1.00  0.00           N  
ATOM   2736 HE21 GLN   211     104.298 121.689  44.863  1.00  0.00           H  
ATOM   2737 HE22 GLN   211     102.907 122.063  43.843  1.00  0.00           H  
ATOM   2738  C   GLN   211     107.234 126.829  42.660  1.00  0.00           C  
ATOM   2739  O   GLN   211     108.169 127.432  43.122  1.00  0.00           O  
ATOM   2740  N   ASP   212     106.823 127.053  41.417  1.00  0.00           N  
ATOM   2741  H   ASP   212     105.984 126.549  41.168  1.00  0.00           H  
ATOM   2742  CA  ASP   212     107.459 127.969  40.418  1.00  0.00           C  
ATOM   2743  HA  ASP   212     108.342 128.494  40.783  1.00  0.00           H  
ATOM   2744  CB  ASP   212     107.918 127.007  39.267  1.00  0.00           C  
ATOM   2745  HB2 ASP   212     107.062 126.524  38.796  1.00  0.00           H  
ATOM   2746  HB3 ASP   212     108.338 127.675  38.515  1.00  0.00           H  
ATOM   2747  CG  ASP   212     108.978 125.962  39.654  1.00  0.00           C  
ATOM   2748  OD1 ASP   212     108.903 124.877  39.062  1.00  0.00           O  
ATOM   2749  OD2 ASP   212     109.753 126.126  40.660  1.00  0.00           O  
ATOM   2750  C   ASP   212     106.487 129.149  39.979  1.00  0.00           C  
ATOM   2751  O   ASP   212     106.314 129.429  38.797  1.00  0.00           O  
ATOM   2752  N   ARG   213     105.905 129.814  40.970  1.00  0.00           N  
ATOM   2753  H   ARG   213     106.344 129.681  41.870  1.00  0.00           H  
ATOM   2754  CA  ARG   213     104.909 130.914  40.733  1.00  0.00           C  
ATOM   2755  HA  ARG   213     104.048 130.429  40.272  1.00  0.00           H  
ATOM   2756  CB  ARG   213     104.476 131.425  42.121  1.00  0.00           C  
ATOM   2757  HB2 ARG   213     104.368 130.648  42.878  1.00  0.00           H  
ATOM   2758  HB3 ARG   213     105.250 132.129  42.427  1.00  0.00           H  
ATOM   2759  CG  ARG   213     103.203 132.232  42.076  1.00  0.00           C  
ATOM   2760  HG2 ARG   213     103.409 133.077  41.419  1.00  0.00           H  
ATOM   2761  HG3 ARG   213     102.486 131.629  41.518  1.00  0.00           H  
ATOM   2762  CD  ARG   213     102.638 132.596  43.394  1.00  0.00           C  
ATOM   2763  HD2 ARG   213     102.667 131.671  43.970  1.00  0.00           H  
ATOM   2764  HD3 ARG   213     103.220 133.353  43.921  1.00  0.00           H  
ATOM   2765  NE  ARG   213     101.286 133.096  43.252  1.00  0.00           N  
ATOM   2766  HE  ARG   213     100.875 133.157  42.332  1.00  0.00           H  
ATOM   2767  CZ  ARG   213     100.485 133.566  44.179  1.00  0.00           C  
ATOM   2768  NH1 ARG   213     100.832 133.722  45.414  1.00  0.00           N  
ATOM   2769 HH11 ARG   213     100.155 134.106  46.058  1.00  0.00           H  
ATOM   2770 HH12 ARG   213     101.722 133.334  45.693  1.00  0.00           H  
ATOM   2771  NH2 ARG   213      99.307 133.959  43.892  1.00  0.00           N  
ATOM   2772 HH21 ARG   213      98.626 134.261  44.575  1.00  0.00           H  
ATOM   2773 HH22 ARG   213      98.882 133.759  42.998  1.00  0.00           H  
ATOM   2774  C   ARG   213     105.346 131.999  39.759  1.00  0.00           C  
ATOM   2775  O   ARG   213     106.402 132.547  39.949  1.00  0.00           O  
ATOM   2776  N   GLY   214     104.512 132.404  38.771  1.00  0.00           N  
ATOM   2777  H   GLY   214     104.901 133.136  38.194  1.00  0.00           H  
ATOM   2778  CA  GLY   214     103.294 131.679  38.112  1.00  0.00           C  
ATOM   2779  HA2 GLY   214     103.206 131.992  37.072  1.00  0.00           H  
ATOM   2780  HA3 GLY   214     103.565 130.624  38.146  1.00  0.00           H  
ATOM   2781  C   GLY   214     101.992 132.119  38.673  1.00  0.00           C  
ATOM   2782  O   GLY   214     101.174 131.167  38.692  1.00  0.00           O  
ATOM   2783  OXT GLY   214     101.804 133.326  38.957  1.00  0.00           O  
TER    2784      GLY   214 
END   
