# Supplementary material for: Visualization of oligomerization, clustering, and density transition of intrinsically disordered proteins
Source: Natl Sci Rev. 2026 Feb 14;13(7):nwag107. doi: 10.1093/nsr/nwag107 (PMC13114874; doi:10.1093/nsr/nwag107)
Supplement: nwag107_Supplemental_Files [file nwag107_supplemental_files.zip › SI-MD-Structures/MD-Sturctures/frame134.pdb]

CRYST1  135.037  149.194  136.800  90.00  90.00  90.00               1
ATOM      1  N   MET     1      23.063  74.873  85.455  1.00  0.00           N  
ATOM      2  H1  MET     1      23.068  73.896  85.715  1.00  0.00           H  
ATOM      3  H2  MET     1      22.668  75.525  86.116  1.00  0.00           H  
ATOM      4  H3  MET     1      22.423  74.869  84.674  1.00  0.00           H  
ATOM      5  CA  MET     1      24.395  75.419  85.125  1.00  0.00           C  
ATOM      6  HA  MET     1      24.788  75.932  86.003  1.00  0.00           H  
ATOM      7  CB  MET     1      25.388  74.319  84.777  1.00  0.00           C  
ATOM      8  HB2 MET     1      24.960  73.714  83.978  1.00  0.00           H  
ATOM      9  HB3 MET     1      26.208  74.959  84.448  1.00  0.00           H  
ATOM     10  CG  MET     1      25.932  73.382  85.841  1.00  0.00           C  
ATOM     11  HG2 MET     1      26.703  72.831  85.302  1.00  0.00           H  
ATOM     12  HG3 MET     1      26.497  73.925  86.599  1.00  0.00           H  
ATOM     13  SD  MET     1      24.612  72.295  86.390  1.00  0.00           S  
ATOM     14  CE  MET     1      25.288  71.620  87.945  1.00  0.00           C  
ATOM     15  HE1 MET     1      25.043  72.331  88.734  1.00  0.00           H  
ATOM     16  HE2 MET     1      24.651  70.791  88.252  1.00  0.00           H  
ATOM     17  HE3 MET     1      26.354  71.403  87.869  1.00  0.00           H  
ATOM     18  C   MET     1      24.264  76.423  83.911  1.00  0.00           C  
ATOM     19  O   MET     1      23.433  76.112  83.062  1.00  0.00           O  
ATOM     20  N   ALA     2      25.045  77.513  83.692  1.00  0.00           N  
ATOM     21  H   ALA     2      24.938  78.081  82.863  1.00  0.00           H  
ATOM     22  CA  ALA     2      26.109  78.054  84.582  1.00  0.00           C  
ATOM     23  HA  ALA     2      26.515  78.939  84.091  1.00  0.00           H  
ATOM     24  CB  ALA     2      25.500  78.625  85.801  1.00  0.00           C  
ATOM     25  HB1 ALA     2      26.418  79.034  86.224  1.00  0.00           H  
ATOM     26  HB2 ALA     2      24.752  79.417  85.779  1.00  0.00           H  
ATOM     27  HB3 ALA     2      25.136  77.839  86.463  1.00  0.00           H  
ATOM     28  C   ALA     2      27.424  77.308  84.843  1.00  0.00           C  
ATOM     29  O   ALA     2      27.614  76.676  85.919  1.00  0.00           O  
ATOM     30  N   SER     3      28.299  77.155  83.899  1.00  0.00           N  
ATOM     31  H   SER     3      29.025  76.533  84.226  1.00  0.00           H  
ATOM     32  CA  SER     3      28.243  77.747  82.547  1.00  0.00           C  
ATOM     33  HA  SER     3      27.368  78.382  82.408  1.00  0.00           H  
ATOM     34  CB  SER     3      29.376  78.735  82.451  1.00  0.00           C  
ATOM     35  HB2 SER     3      30.315  78.231  82.681  1.00  0.00           H  
ATOM     36  HB3 SER     3      29.611  79.167  81.479  1.00  0.00           H  
ATOM     37  OG  SER     3      29.073  79.705  83.456  1.00  0.00           O  
ATOM     38  HG  SER     3      29.645  79.517  84.203  1.00  0.00           H  
ATOM     39  C   SER     3      28.268  76.612  81.515  1.00  0.00           C  
ATOM     40  O   SER     3      28.756  75.519  81.774  1.00  0.00           O  
ATOM     41  N   ASN     4      27.798  76.926  80.287  1.00  0.00           N  
ATOM     42  H   ASN     4      27.274  77.785  80.198  1.00  0.00           H  
ATOM     43  CA  ASN     4      27.598  75.926  79.169  1.00  0.00           C  
ATOM     44  HA  ASN     4      28.016  75.000  79.565  1.00  0.00           H  
ATOM     45  CB  ASN     4      26.115  75.825  78.903  1.00  0.00           C  
ATOM     46  HB2 ASN     4      25.790  76.844  78.695  1.00  0.00           H  
ATOM     47  HB3 ASN     4      25.856  75.060  78.171  1.00  0.00           H  
ATOM     48  CG  ASN     4      25.331  75.496  80.184  1.00  0.00           C  
ATOM     49  OD1 ASN     4      25.615  74.724  81.102  1.00  0.00           O  
ATOM     50  ND2 ASN     4      24.178  76.134  80.357  1.00  0.00           N  
ATOM     51 HD21 ASN     4      23.689  76.163  81.240  1.00  0.00           H  
ATOM     52 HD22 ASN     4      23.793  76.731  79.639  1.00  0.00           H  
ATOM     53  C   ASN     4      28.426  76.307  77.921  1.00  0.00           C  
ATOM     54  O   ASN     4      27.874  76.983  77.070  1.00  0.00           O  
ATOM     55  N   ASP     5      29.680  75.875  77.654  1.00  0.00           N  
ATOM     56  H   ASP     5      30.016  76.272  76.788  1.00  0.00           H  
ATOM     57  CA  ASP     5      30.609  75.281  78.648  1.00  0.00           C  
ATOM     58  HA  ASP     5      30.129  74.613  79.363  1.00  0.00           H  
ATOM     59  CB  ASP     5      31.652  74.411  77.722  1.00  0.00           C  
ATOM     60  HB2 ASP     5      31.256  73.721  76.977  1.00  0.00           H  
ATOM     61  HB3 ASP     5      32.292  75.058  77.122  1.00  0.00           H  
ATOM     62  CG  ASP     5      32.548  73.564  78.536  1.00  0.00           C  
ATOM     63  OD1 ASP     5      32.262  73.304  79.689  1.00  0.00           O  
ATOM     64  OD2 ASP     5      33.661  73.192  78.059  1.00  0.00           O  
ATOM     65  C   ASP     5      31.279  76.360  79.486  1.00  0.00           C  
ATOM     66  O   ASP     5      31.319  77.525  79.105  1.00  0.00           O  
ATOM     67  N   TYR     6      31.950  75.924  80.519  1.00  0.00           N  
ATOM     68  H   TYR     6      32.131  74.947  80.699  1.00  0.00           H  
ATOM     69  CA  TYR     6      32.848  76.791  81.267  1.00  0.00           C  
ATOM     70  HA  TYR     6      32.274  77.600  81.718  1.00  0.00           H  
ATOM     71  CB  TYR     6      33.389  76.025  82.531  1.00  0.00           C  
ATOM     72  HB2 TYR     6      33.969  75.182  82.154  1.00  0.00           H  
ATOM     73  HB3 TYR     6      34.100  76.667  83.051  1.00  0.00           H  
ATOM     74  CG  TYR     6      32.314  75.518  83.474  1.00  0.00           C  
ATOM     75  CD1 TYR     6      31.758  74.272  83.306  1.00  0.00           C  
ATOM     76  HD1 TYR     6      32.101  73.720  82.444  1.00  0.00           H  
ATOM     77  CE1 TYR     6      30.747  73.844  84.202  1.00  0.00           C  
ATOM     78  HE1 TYR     6      30.389  72.839  84.040  1.00  0.00           H  
ATOM     79  CZ  TYR     6      30.402  74.644  85.323  1.00  0.00           C  
ATOM     80  OH  TYR     6      29.693  74.092  86.363  1.00  0.00           O  
ATOM     81  HH  TYR     6      29.557  73.175  86.114  1.00  0.00           H  
ATOM     82  CE2 TYR     6      30.954  75.906  85.482  1.00  0.00           C  
ATOM     83  HE2 TYR     6      30.644  76.537  86.301  1.00  0.00           H  
ATOM     84  CD2 TYR     6      31.948  76.272  84.594  1.00  0.00           C  
ATOM     85  HD2 TYR     6      32.559  77.129  84.835  1.00  0.00           H  
ATOM     86  C   TYR     6      34.037  77.384  80.458  1.00  0.00           C  
ATOM     87  O   TYR     6      34.500  76.797  79.483  1.00  0.00           O  
ATOM     88  N   THR     7      34.615  78.501  80.894  1.00  0.00           N  
ATOM     89  H   THR     7      34.195  78.935  81.704  1.00  0.00           H  
ATOM     90  CA  THR     7      35.898  78.996  80.319  1.00  0.00           C  
ATOM     91  HA  THR     7      36.508  78.218  79.861  1.00  0.00           H  
ATOM     92  CB  THR     7      35.657  80.056  79.207  1.00  0.00           C  
ATOM     93  HB  THR     7      34.957  79.615  78.498  1.00  0.00           H  
ATOM     94  CG2 THR     7      35.125  81.383  79.782  1.00  0.00           C  
ATOM     95 HG21 THR     7      35.997  81.781  80.301  1.00  0.00           H  
ATOM     96 HG22 THR     7      34.879  82.022  78.934  1.00  0.00           H  
ATOM     97 HG23 THR     7      34.252  81.254  80.422  1.00  0.00           H  
ATOM     98  OG1 THR     7      36.857  80.324  78.611  1.00  0.00           O  
ATOM     99  HG1 THR     7      37.222  79.567  78.146  1.00  0.00           H  
ATOM    100  C   THR     7      36.762  79.579  81.455  1.00  0.00           C  
ATOM    101  O   THR     7      36.214  80.001  82.474  1.00  0.00           O  
ATOM    102  N   GLN     8      38.053  79.697  81.236  1.00  0.00           N  
ATOM    103  H   GLN     8      38.416  79.538  80.307  1.00  0.00           H  
ATOM    104  CA  GLN     8      39.117  80.066  82.151  1.00  0.00           C  
ATOM    105  HA  GLN     8      38.967  79.448  83.036  1.00  0.00           H  
ATOM    106  CB  GLN     8      40.489  79.510  81.567  1.00  0.00           C  
ATOM    107  HB2 GLN     8      40.968  80.080  80.771  1.00  0.00           H  
ATOM    108  HB3 GLN     8      41.088  79.619  82.471  1.00  0.00           H  
ATOM    109  CG  GLN     8      40.400  77.972  81.365  1.00  0.00           C  
ATOM    110  HG2 GLN     8      41.405  77.555  81.309  1.00  0.00           H  
ATOM    111  HG3 GLN     8      39.896  77.427  82.164  1.00  0.00           H  
ATOM    112  CD  GLN     8      39.749  77.543  80.008  1.00  0.00           C  
ATOM    113  OE1 GLN     8      39.481  78.355  79.142  1.00  0.00           O  
ATOM    114  NE2 GLN     8      39.615  76.250  79.736  1.00  0.00           N  
ATOM    115 HE21 GLN     8      39.987  75.583  80.396  1.00  0.00           H  
ATOM    116 HE22 GLN     8      39.338  75.990  78.800  1.00  0.00           H  
ATOM    117  C   GLN     8      39.314  81.568  82.468  1.00  0.00           C  
ATOM    118  O   GLN     8      39.206  82.392  81.550  1.00  0.00           O  
ATOM    119  N   GLN     9      39.565  82.001  83.722  1.00  0.00           N  
ATOM    120  H   GLN     9      39.732  82.997  83.736  1.00  0.00           H  
ATOM    121  CA  GLN     9      39.631  81.270  85.025  1.00  0.00           C  
ATOM    122  HA  GLN     9      40.094  81.953  85.737  1.00  0.00           H  
ATOM    123  CB  GLN     9      38.180  80.851  85.431  1.00  0.00           C  
ATOM    124  HB2 GLN     9      37.471  81.678  85.485  1.00  0.00           H  
ATOM    125  HB3 GLN     9      37.651  80.120  84.820  1.00  0.00           H  
ATOM    126  CG  GLN     9      38.038  80.297  86.919  1.00  0.00           C  
ATOM    127  HG2 GLN     9      37.007  79.960  87.036  1.00  0.00           H  
ATOM    128  HG3 GLN     9      38.653  79.428  87.154  1.00  0.00           H  
ATOM    129  CD  GLN     9      38.218  81.351  88.055  1.00  0.00           C  
ATOM    130  OE1 GLN     9      38.639  82.463  87.895  1.00  0.00           O  
ATOM    131  NE2 GLN     9      37.882  80.979  89.236  1.00  0.00           N  
ATOM    132 HE21 GLN     9      37.215  80.236  89.387  1.00  0.00           H  
ATOM    133 HE22 GLN     9      38.032  81.649  89.977  1.00  0.00           H  
ATOM    134  C   GLN     9      40.689  80.162  85.124  1.00  0.00           C  
ATOM    135  O   GLN     9      40.295  79.005  85.355  1.00  0.00           O  
ATOM    136  N   ALA    10      41.962  80.450  84.808  1.00  0.00           N  
ATOM    137  H   ALA    10      42.596  79.667  84.743  1.00  0.00           H  
ATOM    138  CA  ALA    10      42.618  81.755  84.593  1.00  0.00           C  
ATOM    139  HA  ALA    10      42.107  82.447  83.923  1.00  0.00           H  
ATOM    140  CB  ALA    10      42.851  82.259  86.043  1.00  0.00           C  
ATOM    141  HB1 ALA    10      43.070  83.320  85.918  1.00  0.00           H  
ATOM    142  HB2 ALA    10      41.965  82.218  86.675  1.00  0.00           H  
ATOM    143  HB3 ALA    10      43.755  81.830  86.475  1.00  0.00           H  
ATOM    144  C   ALA    10      43.958  81.562  83.903  1.00  0.00           C  
ATOM    145  O   ALA    10      44.532  80.518  84.032  1.00  0.00           O  
ATOM    146  N   THR    11      44.468  82.554  83.129  1.00  0.00           N  
ATOM    147  H   THR    11      43.875  83.365  83.238  1.00  0.00           H  
ATOM    148  CA  THR    11      45.730  82.629  82.357  1.00  0.00           C  
ATOM    149  HA  THR    11      46.269  81.695  82.516  1.00  0.00           H  
ATOM    150  CB  THR    11      45.434  82.728  80.864  1.00  0.00           C  
ATOM    151  HB  THR    11      44.841  83.628  80.701  1.00  0.00           H  
ATOM    152  CG2 THR    11      46.547  82.842  79.855  1.00  0.00           C  
ATOM    153 HG21 THR    11      47.261  82.079  80.164  1.00  0.00           H  
ATOM    154 HG22 THR    11      46.086  82.633  78.890  1.00  0.00           H  
ATOM    155 HG23 THR    11      46.967  83.848  79.880  1.00  0.00           H  
ATOM    156  OG1 THR    11      44.907  81.493  80.501  1.00  0.00           O  
ATOM    157  HG1 THR    11      43.973  81.648  80.659  1.00  0.00           H  
ATOM    158  C   THR    11      46.618  83.940  82.698  1.00  0.00           C  
ATOM    159  O   THR    11      46.439  85.063  82.149  1.00  0.00           O  
ATOM    160  N   GLN    12      47.717  83.835  83.491  1.00  0.00           N  
ATOM    161  H   GLN    12      48.284  84.669  83.549  1.00  0.00           H  
ATOM    162  CA  GLN    12      48.189  82.606  84.085  1.00  0.00           C  
ATOM    163  HA  GLN    12      48.046  81.825  83.338  1.00  0.00           H  
ATOM    164  CB  GLN    12      49.647  82.628  84.432  1.00  0.00           C  
ATOM    165  HB2 GLN    12      49.905  83.260  85.282  1.00  0.00           H  
ATOM    166  HB3 GLN    12      49.913  81.599  84.677  1.00  0.00           H  
ATOM    167  CG  GLN    12      50.583  83.044  83.247  1.00  0.00           C  
ATOM    168  HG2 GLN    12      50.365  84.096  83.058  1.00  0.00           H  
ATOM    169  HG3 GLN    12      51.650  82.966  83.457  1.00  0.00           H  
ATOM    170  CD  GLN    12      50.431  82.264  81.985  1.00  0.00           C  
ATOM    171  OE1 GLN    12      50.447  81.038  81.971  1.00  0.00           O  
ATOM    172  NE2 GLN    12      50.285  82.950  80.862  1.00  0.00           N  
ATOM    173 HE21 GLN    12      50.211  82.454  79.986  1.00  0.00           H  
ATOM    174 HE22 GLN    12      50.175  83.954  80.827  1.00  0.00           H  
ATOM    175  C   GLN    12      47.302  82.163  85.352  1.00  0.00           C  
ATOM    176  O   GLN    12      46.488  82.941  85.873  1.00  0.00           O  
ATOM    177  N   SER    13      47.413  80.876  85.714  1.00  0.00           N  
ATOM    178  H   SER    13      48.045  80.288  85.189  1.00  0.00           H  
ATOM    179  CA  SER    13      46.839  80.370  86.992  1.00  0.00           C  
ATOM    180  HA  SER    13      45.824  80.765  87.021  1.00  0.00           H  
ATOM    181  CB  SER    13      46.720  78.895  87.132  1.00  0.00           C  
ATOM    182  HB2 SER    13      47.666  78.363  87.234  1.00  0.00           H  
ATOM    183  HB3 SER    13      46.188  78.629  88.045  1.00  0.00           H  
ATOM    184  OG  SER    13      46.080  78.372  85.949  1.00  0.00           O  
ATOM    185  HG  SER    13      46.717  77.782  85.540  1.00  0.00           H  
ATOM    186  C   SER    13      47.598  80.907  88.255  1.00  0.00           C  
ATOM    187  O   SER    13      48.660  81.452  88.130  1.00  0.00           O  
ATOM    188  N   TYR    14      47.025  80.788  89.422  1.00  0.00           N  
ATOM    189  H   TYR    14      46.124  80.331  89.428  1.00  0.00           H  
ATOM    190  CA  TYR    14      47.575  81.224  90.669  1.00  0.00           C  
ATOM    191  HA  TYR    14      48.654  81.373  90.620  1.00  0.00           H  
ATOM    192  CB  TYR    14      46.831  82.489  91.104  1.00  0.00           C  
ATOM    193  HB2 TYR    14      46.751  83.127  90.224  1.00  0.00           H  
ATOM    194  HB3 TYR    14      45.796  82.259  91.355  1.00  0.00           H  
ATOM    195  CG  TYR    14      47.506  83.160  92.272  1.00  0.00           C  
ATOM    196  CD1 TYR    14      48.580  84.040  92.008  1.00  0.00           C  
ATOM    197  HD1 TYR    14      48.730  84.407  91.003  1.00  0.00           H  
ATOM    198  CE1 TYR    14      49.209  84.605  93.090  1.00  0.00           C  
ATOM    199  HE1 TYR    14      49.966  85.367  92.977  1.00  0.00           H  
ATOM    200  CZ  TYR    14      48.819  84.251  94.414  1.00  0.00           C  
ATOM    201  OH  TYR    14      49.488  84.823  95.514  1.00  0.00           O  
ATOM    202  HH  TYR    14      49.706  85.735  95.310  1.00  0.00           H  
ATOM    203  CE2 TYR    14      47.828  83.278  94.632  1.00  0.00           C  
ATOM    204  HE2 TYR    14      47.486  83.004  95.619  1.00  0.00           H  
ATOM    205  CD2 TYR    14      47.121  82.729  93.569  1.00  0.00           C  
ATOM    206  HD2 TYR    14      46.331  82.009  93.722  1.00  0.00           H  
ATOM    207  C   TYR    14      47.351  80.073  91.677  1.00  0.00           C  
ATOM    208  O   TYR    14      46.245  79.493  91.711  1.00  0.00           O  
ATOM    209  N   GLY    15      48.278  79.853  92.571  1.00  0.00           N  
ATOM    210  H   GLY    15      48.077  79.027  93.117  1.00  0.00           H  
ATOM    211  CA  GLY    15      49.660  80.410  92.881  1.00  0.00           C  
ATOM    212  HA2 GLY    15      49.502  81.441  93.196  1.00  0.00           H  
ATOM    213  HA3 GLY    15      50.177  79.883  93.683  1.00  0.00           H  
ATOM    214  C   GLY    15      50.636  80.495  91.778  1.00  0.00           C  
ATOM    215  O   GLY    15      50.606  79.572  90.967  1.00  0.00           O  
ATOM    216  N   ALA    16      51.510  81.521  91.774  1.00  0.00           N  
ATOM    217  H   ALA    16      51.583  82.069  92.620  1.00  0.00           H  
ATOM    218  CA  ALA    16      52.293  81.917  90.609  1.00  0.00           C  
ATOM    219  HA  ALA    16      51.557  82.000  89.810  1.00  0.00           H  
ATOM    220  CB  ALA    16      52.913  83.312  90.842  1.00  0.00           C  
ATOM    221  HB1 ALA    16      52.202  84.020  90.416  1.00  0.00           H  
ATOM    222  HB2 ALA    16      53.117  83.522  91.891  1.00  0.00           H  
ATOM    223  HB3 ALA    16      53.866  83.464  90.336  1.00  0.00           H  
ATOM    224  C   ALA    16      53.328  80.880  90.278  1.00  0.00           C  
ATOM    225  O   ALA    16      53.928  80.279  91.185  1.00  0.00           O  
ATOM    226  N   TYR    17      53.718  80.888  88.966  1.00  0.00           N  
ATOM    227  H   TYR    17      53.275  81.481  88.279  1.00  0.00           H  
ATOM    228  CA  TYR    17      54.828  80.090  88.541  1.00  0.00           C  
ATOM    229  HA  TYR    17      54.611  79.028  88.656  1.00  0.00           H  
ATOM    230  CB  TYR    17      54.965  80.345  87.048  1.00  0.00           C  
ATOM    231  HB2 TYR    17      53.961  80.222  86.641  1.00  0.00           H  
ATOM    232  HB3 TYR    17      55.269  81.367  86.825  1.00  0.00           H  
ATOM    233  CG  TYR    17      55.725  79.245  86.376  1.00  0.00           C  
ATOM    234  CD1 TYR    17      56.867  79.588  85.677  1.00  0.00           C  
ATOM    235  HD1 TYR    17      57.169  80.625  85.694  1.00  0.00           H  
ATOM    236  CE1 TYR    17      57.726  78.604  85.137  1.00  0.00           C  
ATOM    237  HE1 TYR    17      58.682  78.820  84.684  1.00  0.00           H  
ATOM    238  CZ  TYR    17      57.341  77.203  85.137  1.00  0.00           C  
ATOM    239  OH  TYR    17      58.115  76.262  84.575  1.00  0.00           O  
ATOM    240  HH  TYR    17      57.849  75.384  84.856  1.00  0.00           H  
ATOM    241  CE2 TYR    17      56.112  76.876  85.802  1.00  0.00           C  
ATOM    242  HE2 TYR    17      55.849  75.829  85.839  1.00  0.00           H  
ATOM    243  CD2 TYR    17      55.256  77.933  86.274  1.00  0.00           C  
ATOM    244  HD2 TYR    17      54.341  77.667  86.782  1.00  0.00           H  
ATOM    245  C   TYR    17      56.185  80.393  89.228  1.00  0.00           C  
ATOM    246  O   TYR    17      56.385  81.559  89.608  1.00  0.00           O  
ATOM    247  N   PRO    18      57.138  79.452  89.504  1.00  0.00           N  
ATOM    248  CD  PRO    18      57.284  78.072  88.983  1.00  0.00           C  
ATOM    249  HD2 PRO    18      57.589  78.198  87.944  1.00  0.00           H  
ATOM    250  HD3 PRO    18      56.387  77.453  88.967  1.00  0.00           H  
ATOM    251  CG  PRO    18      58.421  77.466  89.764  1.00  0.00           C  
ATOM    252  HG2 PRO    18      59.342  77.360  89.192  1.00  0.00           H  
ATOM    253  HG3 PRO    18      58.136  76.445  90.016  1.00  0.00           H  
ATOM    254  CB  PRO    18      58.640  78.380  90.987  1.00  0.00           C  
ATOM    255  HB2 PRO    18      59.669  78.468  91.337  1.00  0.00           H  
ATOM    256  HB3 PRO    18      57.945  78.185  91.804  1.00  0.00           H  
ATOM    257  CA  PRO    18      58.248  79.678  90.475  1.00  0.00           C  
ATOM    258  HA  PRO    18      57.817  80.248  91.299  1.00  0.00           H  
ATOM    259  C   PRO    18      59.343  80.489  89.857  1.00  0.00           C  
ATOM    260  O   PRO    18      59.660  80.436  88.677  1.00  0.00           O  
ATOM    261  N   THR    19      60.025  81.137  90.724  1.00  0.00           N  
ATOM    262  H   THR    19      59.608  81.083  91.643  1.00  0.00           H  
ATOM    263  CA  THR    19      61.073  82.170  90.583  1.00  0.00           C  
ATOM    264  HA  THR    19      61.717  82.019  89.717  1.00  0.00           H  
ATOM    265  CB  THR    19      60.430  83.547  90.501  1.00  0.00           C  
ATOM    266  HB  THR    19      61.265  84.240  90.401  1.00  0.00           H  
ATOM    267  CG2 THR    19      59.483  83.743  89.371  1.00  0.00           C  
ATOM    268 HG21 THR    19      58.484  83.332  89.514  1.00  0.00           H  
ATOM    269 HG22 THR    19      59.513  84.756  88.968  1.00  0.00           H  
ATOM    270 HG23 THR    19      59.820  83.133  88.533  1.00  0.00           H  
ATOM    271  OG1 THR    19      59.828  84.040  91.624  1.00  0.00           O  
ATOM    272  HG1 THR    19      59.248  83.344  91.943  1.00  0.00           H  
ATOM    273  C   THR    19      61.976  82.194  91.776  1.00  0.00           C  
ATOM    274  O   THR    19      61.636  82.024  92.907  1.00  0.00           O  
ATOM    275  N   GLN    20      63.276  82.404  91.407  1.00  0.00           N  
ATOM    276  H   GLN    20      63.504  82.658  90.457  1.00  0.00           H  
ATOM    277  CA  GLN    20      64.302  82.614  92.449  1.00  0.00           C  
ATOM    278  HA  GLN    20      64.168  81.655  92.951  1.00  0.00           H  
ATOM    279  CB  GLN    20      65.690  82.764  91.877  1.00  0.00           C  
ATOM    280  HB2 GLN    20      66.435  82.802  92.671  1.00  0.00           H  
ATOM    281  HB3 GLN    20      65.884  81.851  91.314  1.00  0.00           H  
ATOM    282  CG  GLN    20      66.025  84.052  91.142  1.00  0.00           C  
ATOM    283  HG2 GLN    20      65.214  84.191  90.427  1.00  0.00           H  
ATOM    284  HG3 GLN    20      65.999  84.948  91.762  1.00  0.00           H  
ATOM    285  CD  GLN    20      67.359  84.027  90.376  1.00  0.00           C  
ATOM    286  OE1 GLN    20      67.683  83.040  89.774  1.00  0.00           O  
ATOM    287  NE2 GLN    20      68.170  85.090  90.347  1.00  0.00           N  
ATOM    288 HE21 GLN    20      68.026  85.858  90.987  1.00  0.00           H  
ATOM    289 HE22 GLN    20      69.094  84.890  89.994  1.00  0.00           H  
ATOM    290  C   GLN    20      63.939  83.640  93.470  1.00  0.00           C  
ATOM    291  O   GLN    20      63.274  84.641  93.213  1.00  0.00           O  
ATOM    292  N   PRO    21      64.448  83.432  94.697  1.00  0.00           N  
ATOM    293  CD  PRO    21      65.230  82.283  95.107  1.00  0.00           C  
ATOM    294  HD2 PRO    21      66.022  81.963  94.430  1.00  0.00           H  
ATOM    295  HD3 PRO    21      64.462  81.554  95.368  1.00  0.00           H  
ATOM    296  CG  PRO    21      65.876  82.546  96.501  1.00  0.00           C  
ATOM    297  HG2 PRO    21      66.938  82.731  96.340  1.00  0.00           H  
ATOM    298  HG3 PRO    21      65.703  81.687  97.149  1.00  0.00           H  
ATOM    299  CB  PRO    21      65.119  83.724  97.023  1.00  0.00           C  
ATOM    300  HB2 PRO    21      65.771  84.404  97.571  1.00  0.00           H  
ATOM    301  HB3 PRO    21      64.347  83.347  97.693  1.00  0.00           H  
ATOM    302  CA  PRO    21      64.489  84.367  95.777  1.00  0.00           C  
ATOM    303  HA  PRO    21      63.483  84.626  96.109  1.00  0.00           H  
ATOM    304  C   PRO    21      65.299  85.561  95.378  1.00  0.00           C  
ATOM    305  O   PRO    21      66.261  85.500  94.655  1.00  0.00           O  
ATOM    306  N   GLY    22      64.829  86.749  95.779  1.00  0.00           N  
ATOM    307  H   GLY    22      63.904  86.880  96.163  1.00  0.00           H  
ATOM    308  CA  GLY    22      65.603  87.946  95.496  1.00  0.00           C  
ATOM    309  HA2 GLY    22      65.857  87.820  94.443  1.00  0.00           H  
ATOM    310  HA3 GLY    22      65.000  88.807  95.783  1.00  0.00           H  
ATOM    311  C   GLY    22      66.944  87.953  96.236  1.00  0.00           C  
ATOM    312  O   GLY    22      67.195  87.193  97.139  1.00  0.00           O  
ATOM    313  N   GLN    23      67.841  88.816  95.769  1.00  0.00           N  
ATOM    314  H   GLN    23      67.544  89.419  95.016  1.00  0.00           H  
ATOM    315  CA  GLN    23      69.239  88.897  96.306  1.00  0.00           C  
ATOM    316  HA  GLN    23      69.238  88.906  97.396  1.00  0.00           H  
ATOM    317  CB  GLN    23      70.110  87.671  95.804  1.00  0.00           C  
ATOM    318  HB2 GLN    23      69.749  86.861  96.438  1.00  0.00           H  
ATOM    319  HB3 GLN    23      69.839  87.549  94.755  1.00  0.00           H  
ATOM    320  CG  GLN    23      71.658  87.714  95.930  1.00  0.00           C  
ATOM    321  HG2 GLN    23      72.129  86.933  95.333  1.00  0.00           H  
ATOM    322  HG3 GLN    23      72.079  88.636  95.528  1.00  0.00           H  
ATOM    323  CD  GLN    23      72.205  87.615  97.376  1.00  0.00           C  
ATOM    324  OE1 GLN    23      71.493  87.284  98.298  1.00  0.00           O  
ATOM    325  NE2 GLN    23      73.441  88.026  97.624  1.00  0.00           N  
ATOM    326 HE21 GLN    23      73.971  88.467  96.886  1.00  0.00           H  
ATOM    327 HE22 GLN    23      73.916  87.802  98.487  1.00  0.00           H  
ATOM    328  C   GLN    23      69.819  90.256  95.970  1.00  0.00           C  
ATOM    329  O   GLN    23      70.058  90.497  94.775  1.00  0.00           O  
ATOM    330  N   GLY    24      70.270  91.067  96.940  1.00  0.00           N  
ATOM    331  H   GLY    24      70.028  90.833  97.893  1.00  0.00           H  
ATOM    332  CA  GLY    24      70.697  92.464  96.889  1.00  0.00           C  
ATOM    333  HA2 GLY    24      69.932  92.913  96.256  1.00  0.00           H  
ATOM    334  HA3 GLY    24      70.661  92.915  97.880  1.00  0.00           H  
ATOM    335  C   GLY    24      72.013  92.626  96.130  1.00  0.00           C  
ATOM    336  O   GLY    24      72.812  91.758  96.158  1.00  0.00           O  
ATOM    337  N   TYR    25      72.257  93.792  95.489  1.00  0.00           N  
ATOM    338  H   TYR    25      71.566  94.521  95.389  1.00  0.00           H  
ATOM    339  CA  TYR    25      73.709  94.201  95.141  1.00  0.00           C  
ATOM    340  HA  TYR    25      74.441  93.624  95.705  1.00  0.00           H  
ATOM    341  CB  TYR    25      73.950  93.976  93.636  1.00  0.00           C  
ATOM    342  HB2 TYR    25      73.539  93.040  93.257  1.00  0.00           H  
ATOM    343  HB3 TYR    25      73.391  94.608  92.946  1.00  0.00           H  
ATOM    344  CG  TYR    25      75.430  94.072  93.166  1.00  0.00           C  
ATOM    345  CD1 TYR    25      76.344  92.959  93.321  1.00  0.00           C  
ATOM    346  HD1 TYR    25      75.944  92.057  93.760  1.00  0.00           H  
ATOM    347  CE1 TYR    25      77.641  93.037  92.727  1.00  0.00           C  
ATOM    348  HE1 TYR    25      78.310  92.197  92.841  1.00  0.00           H  
ATOM    349  CZ  TYR    25      77.951  94.165  91.900  1.00  0.00           C  
ATOM    350  OH  TYR    25      79.195  94.301  91.346  1.00  0.00           O  
ATOM    351  HH  TYR    25      79.276  95.062  90.766  1.00  0.00           H  
ATOM    352  CE2 TYR    25      76.974  95.210  91.719  1.00  0.00           C  
ATOM    353  HE2 TYR    25      77.246  96.045  91.091  1.00  0.00           H  
ATOM    354  CD2 TYR    25      75.777  95.167  92.408  1.00  0.00           C  
ATOM    355  HD2 TYR    25      75.101  95.998  92.271  1.00  0.00           H  
ATOM    356  C   TYR    25      73.926  95.732  95.363  1.00  0.00           C  
ATOM    357  O   TYR    25      73.202  96.509  94.832  1.00  0.00           O  
ATOM    358  N   SER    26      74.892  96.195  96.146  1.00  0.00           N  
ATOM    359  H   SER    26      75.528  95.509  96.527  1.00  0.00           H  
ATOM    360  CA  SER    26      75.075  97.579  96.487  1.00  0.00           C  
ATOM    361  HA  SER    26      74.094  97.943  96.794  1.00  0.00           H  
ATOM    362  CB  SER    26      76.156  97.886  97.567  1.00  0.00           C  
ATOM    363  HB2 SER    26      77.122  97.517  97.221  1.00  0.00           H  
ATOM    364  HB3 SER    26      76.081  98.960  97.739  1.00  0.00           H  
ATOM    365  OG  SER    26      75.764  97.106  98.720  1.00  0.00           O  
ATOM    366  HG  SER    26      75.238  97.699  99.263  1.00  0.00           H  
ATOM    367  C   SER    26      75.421  98.379  95.213  1.00  0.00           C  
ATOM    368  O   SER    26      76.378  98.069  94.477  1.00  0.00           O  
ATOM    369  N   GLN    27      74.856  99.563  95.038  1.00  0.00           N  
ATOM    370  H   GLN    27      74.144  99.902  95.670  1.00  0.00           H  
ATOM    371  CA  GLN    27      74.930 100.305  93.710  1.00  0.00           C  
ATOM    372  HA  GLN    27      74.448  99.739  92.913  1.00  0.00           H  
ATOM    373  CB  GLN    27      74.097 101.548  93.944  1.00  0.00           C  
ATOM    374  HB2 GLN    27      73.082 101.225  94.177  1.00  0.00           H  
ATOM    375  HB3 GLN    27      74.602 102.074  94.754  1.00  0.00           H  
ATOM    376  CG  GLN    27      74.069 102.505  92.683  1.00  0.00           C  
ATOM    377  HG2 GLN    27      73.449 103.360  92.951  1.00  0.00           H  
ATOM    378  HG3 GLN    27      75.090 102.829  92.481  1.00  0.00           H  
ATOM    379  CD  GLN    27      73.417 101.862  91.464  1.00  0.00           C  
ATOM    380  OE1 GLN    27      72.666 100.886  91.542  1.00  0.00           O  
ATOM    381  NE2 GLN    27      73.559 102.421  90.276  1.00  0.00           N  
ATOM    382 HE21 GLN    27      73.978 103.334  90.170  1.00  0.00           H  
ATOM    383 HE22 GLN    27      73.291 101.884  89.464  1.00  0.00           H  
ATOM    384  C   GLN    27      76.338 100.741  93.354  1.00  0.00           C  
ATOM    385  O   GLN    27      76.727 100.828  92.143  1.00  0.00           O  
ATOM    386  N   GLN    28      77.182 101.015  94.395  1.00  0.00           N  
ATOM    387  H   GLN    28      76.875 101.194  95.340  1.00  0.00           H  
ATOM    388  CA  GLN    28      78.638 101.389  94.221  1.00  0.00           C  
ATOM    389  HA  GLN    28      78.599 102.119  93.412  1.00  0.00           H  
ATOM    390  CB  GLN    28      79.323 101.886  95.498  1.00  0.00           C  
ATOM    391  HB2 GLN    28      79.008 101.121  96.207  1.00  0.00           H  
ATOM    392  HB3 GLN    28      80.408 101.813  95.426  1.00  0.00           H  
ATOM    393  CG  GLN    28      79.084 103.314  96.001  1.00  0.00           C  
ATOM    394  HG2 GLN    28      79.825 103.545  96.767  1.00  0.00           H  
ATOM    395  HG3 GLN    28      79.390 104.041  95.249  1.00  0.00           H  
ATOM    396  CD  GLN    28      77.687 103.528  96.544  1.00  0.00           C  
ATOM    397  OE1 GLN    28      76.906 102.655  96.747  1.00  0.00           O  
ATOM    398  NE2 GLN    28      77.278 104.740  96.701  1.00  0.00           N  
ATOM    399 HE21 GLN    28      76.441 104.942  97.228  1.00  0.00           H  
ATOM    400 HE22 GLN    28      77.956 105.481  96.602  1.00  0.00           H  
ATOM    401  C   GLN    28      79.383 100.201  93.613  1.00  0.00           C  
ATOM    402  O   GLN    28      80.404 100.446  93.039  1.00  0.00           O  
ATOM    403  N   SER    29      78.893  98.938  93.629  1.00  0.00           N  
ATOM    404  H   SER    29      77.943  98.887  93.968  1.00  0.00           H  
ATOM    405  CA  SER    29      79.496  97.718  93.068  1.00  0.00           C  
ATOM    406  HA  SER    29      78.593  97.112  92.996  1.00  0.00           H  
ATOM    407  CB  SER    29      79.888  97.971  91.587  1.00  0.00           C  
ATOM    408  HB2 SER    29      79.033  98.152  90.935  1.00  0.00           H  
ATOM    409  HB3 SER    29      80.589  98.805  91.577  1.00  0.00           H  
ATOM    410  OG  SER    29      80.602  96.863  91.091  1.00  0.00           O  
ATOM    411  HG  SER    29      81.096  97.158  90.323  1.00  0.00           H  
ATOM    412  C   SER    29      80.612  97.031  93.889  1.00  0.00           C  
ATOM    413  O   SER    29      81.195  97.590  94.855  1.00  0.00           O  
ATOM    414  N   SER    30      80.808  95.744  93.593  1.00  0.00           N  
ATOM    415  H   SER    30      80.254  95.322  92.860  1.00  0.00           H  
ATOM    416  CA  SER    30      81.931  94.883  93.985  1.00  0.00           C  
ATOM    417  HA  SER    30      81.868  94.871  95.073  1.00  0.00           H  
ATOM    418  CB  SER    30      81.842  93.535  93.252  1.00  0.00           C  
ATOM    419  HB2 SER    30      81.988  93.747  92.193  1.00  0.00           H  
ATOM    420  HB3 SER    30      82.679  92.905  93.555  1.00  0.00           H  
ATOM    421  OG  SER    30      80.619  92.825  93.496  1.00  0.00           O  
ATOM    422  HG  SER    30      79.972  93.316  92.984  1.00  0.00           H  
ATOM    423  C   SER    30      83.327  95.390  93.613  1.00  0.00           C  
ATOM    424  O   SER    30      83.461  96.143  92.667  1.00  0.00           O  
ATOM    425  N   GLN    31      84.366  94.801  94.145  1.00  0.00           N  
ATOM    426  H   GLN    31      85.199  95.249  93.788  1.00  0.00           H  
ATOM    427  CA  GLN    31      84.356  94.261  95.449  1.00  0.00           C  
ATOM    428  HA  GLN    31      83.466  93.644  95.569  1.00  0.00           H  
ATOM    429  CB  GLN    31      85.641  93.414  95.781  1.00  0.00           C  
ATOM    430  HB2 GLN    31      86.414  94.144  96.022  1.00  0.00           H  
ATOM    431  HB3 GLN    31      85.447  92.794  96.656  1.00  0.00           H  
ATOM    432  CG  GLN    31      86.193  92.471  94.698  1.00  0.00           C  
ATOM    433  HG2 GLN    31      86.630  93.051  93.885  1.00  0.00           H  
ATOM    434  HG3 GLN    31      86.888  91.703  95.037  1.00  0.00           H  
ATOM    435  CD  GLN    31      85.143  91.696  93.940  1.00  0.00           C  
ATOM    436  OE1 GLN    31      84.829  91.758  92.752  1.00  0.00           O  
ATOM    437  NE2 GLN    31      84.360  90.924  94.677  1.00  0.00           N  
ATOM    438 HE21 GLN    31      83.502  90.591  94.261  1.00  0.00           H  
ATOM    439 HE22 GLN    31      84.563  90.613  95.616  1.00  0.00           H  
ATOM    440  C   GLN    31      84.205  95.403  96.508  1.00  0.00           C  
ATOM    441  O   GLN    31      84.654  96.493  96.203  1.00  0.00           O  
ATOM    442  N   PRO    32      83.591  95.109  97.687  1.00  0.00           N  
ATOM    443  CD  PRO    32      83.330  93.728  98.166  1.00  0.00           C  
ATOM    444  HD2 PRO    32      84.214  93.090  98.170  1.00  0.00           H  
ATOM    445  HD3 PRO    32      82.533  93.214  97.628  1.00  0.00           H  
ATOM    446  CG  PRO    32      82.880  93.922  99.683  1.00  0.00           C  
ATOM    447  HG2 PRO    32      83.659  93.601 100.375  1.00  0.00           H  
ATOM    448  HG3 PRO    32      81.941  93.381  99.802  1.00  0.00           H  
ATOM    449  CB  PRO    32      82.639  95.409  99.762  1.00  0.00           C  
ATOM    450  HB2 PRO    32      82.781  95.837 100.754  1.00  0.00           H  
ATOM    451  HB3 PRO    32      81.594  95.634  99.549  1.00  0.00           H  
ATOM    452  CA  PRO    32      83.585  96.083  98.709  1.00  0.00           C  
ATOM    453  HA  PRO    32      83.096  96.972  98.311  1.00  0.00           H  
ATOM    454  C   PRO    32      85.022  96.335  99.236  1.00  0.00           C  
ATOM    455  O   PRO    32      85.911  95.434  99.357  1.00  0.00           O  
ATOM    456  N   TYR    33      85.327  97.561  99.699  1.00  0.00           N  
ATOM    457  H   TYR    33      84.618  98.277  99.642  1.00  0.00           H  
ATOM    458  CA  TYR    33      86.654  97.852 100.271  1.00  0.00           C  
ATOM    459  HA  TYR    33      87.445  97.573  99.576  1.00  0.00           H  
ATOM    460  CB  TYR    33      86.734  99.337 100.569  1.00  0.00           C  
ATOM    461  HB2 TYR    33      85.833  99.650 101.098  1.00  0.00           H  
ATOM    462  HB3 TYR    33      87.641  99.292 101.172  1.00  0.00           H  
ATOM    463  CG  TYR    33      86.894 100.190  99.329  1.00  0.00           C  
ATOM    464  CD1 TYR    33      88.210 100.485  98.923  1.00  0.00           C  
ATOM    465  HD1 TYR    33      89.057  99.974  99.357  1.00  0.00           H  
ATOM    466  CE1 TYR    33      88.371 101.296  97.770  1.00  0.00           C  
ATOM    467  HE1 TYR    33      89.311 101.510  97.283  1.00  0.00           H  
ATOM    468  CZ  TYR    33      87.221 101.805  97.169  1.00  0.00           C  
ATOM    469  OH  TYR    33      87.297 102.745  96.217  1.00  0.00           O  
ATOM    470  HH  TYR    33      88.187 103.013  95.975  1.00  0.00           H  
ATOM    471  CE2 TYR    33      85.915 101.502  97.528  1.00  0.00           C  
ATOM    472  HE2 TYR    33      85.056 101.909  97.015  1.00  0.00           H  
ATOM    473  CD2 TYR    33      85.728 100.686  98.685  1.00  0.00           C  
ATOM    474  HD2 TYR    33      84.778 100.613  99.192  1.00  0.00           H  
ATOM    475  C   TYR    33      87.032  97.014 101.537  1.00  0.00           C  
ATOM    476  O   TYR    33      88.094  96.401 101.529  1.00  0.00           O  
ATOM    477  N   GLY    34      86.129  96.955 102.525  1.00  0.00           N  
ATOM    478  H   GLY    34      85.317  97.501 102.272  1.00  0.00           H  
ATOM    479  CA  GLY    34      86.110  95.973 103.599  1.00  0.00           C  
ATOM    480  HA2 GLY    34      85.529  95.084 103.352  1.00  0.00           H  
ATOM    481  HA3 GLY    34      87.117  95.598 103.787  1.00  0.00           H  
ATOM    482  C   GLY    34      85.695  96.514 104.937  1.00  0.00           C  
ATOM    483  O   GLY    34      85.388  97.689 105.123  1.00  0.00           O  
ATOM    484  N   GLN    35      85.698  95.620 105.963  1.00  0.00           N  
ATOM    485  H   GLN    35      86.018  94.696 105.710  1.00  0.00           H  
ATOM    486  CA  GLN    35      85.138  95.864 107.320  1.00  0.00           C  
ATOM    487  HA  GLN    35      84.862  96.914 107.421  1.00  0.00           H  
ATOM    488  CB  GLN    35      83.839  95.037 107.505  1.00  0.00           C  
ATOM    489  HB2 GLN    35      84.090  93.985 107.641  1.00  0.00           H  
ATOM    490  HB3 GLN    35      83.446  95.440 108.439  1.00  0.00           H  
ATOM    491  CG  GLN    35      82.662  95.214 106.500  1.00  0.00           C  
ATOM    492  HG2 GLN    35      81.695  95.034 106.969  1.00  0.00           H  
ATOM    493  HG3 GLN    35      82.626  96.272 106.237  1.00  0.00           H  
ATOM    494  CD  GLN    35      82.792  94.535 105.199  1.00  0.00           C  
ATOM    495  OE1 GLN    35      83.674  93.791 104.822  1.00  0.00           O  
ATOM    496  NE2 GLN    35      81.768  94.539 104.369  1.00  0.00           N  
ATOM    497 HE21 GLN    35      81.022  95.217 104.318  1.00  0.00           H  
ATOM    498 HE22 GLN    35      81.948  94.082 103.487  1.00  0.00           H  
ATOM    499  C   GLN    35      86.147  95.470 108.439  1.00  0.00           C  
ATOM    500  O   GLN    35      86.516  94.316 108.642  1.00  0.00           O  
ATOM    501  N   GLN    36      86.702  96.497 109.123  1.00  0.00           N  
ATOM    502  H   GLN    36      87.515  96.261 109.674  1.00  0.00           H  
ATOM    503  CA  GLN    36      86.688  97.958 108.861  1.00  0.00           C  
ATOM    504  HA  GLN    36      85.662  98.269 108.669  1.00  0.00           H  
ATOM    505  CB  GLN    36      87.202  98.781 110.099  1.00  0.00           C  
ATOM    506  HB2 GLN    36      88.279  98.628 110.175  1.00  0.00           H  
ATOM    507  HB3 GLN    36      87.049  99.850 109.949  1.00  0.00           H  
ATOM    508  CG  GLN    36      86.429  98.273 111.362  1.00  0.00           C  
ATOM    509  HG2 GLN    36      85.407  98.577 111.135  1.00  0.00           H  
ATOM    510  HG3 GLN    36      86.482  97.201 111.551  1.00  0.00           H  
ATOM    511  CD  GLN    36      86.804  98.990 112.655  1.00  0.00           C  
ATOM    512  OE1 GLN    36      86.239  98.715 113.704  1.00  0.00           O  
ATOM    513  NE2 GLN    36      87.714  99.909 112.661  1.00  0.00           N  
ATOM    514 HE21 GLN    36      88.218 100.148 111.819  1.00  0.00           H  
ATOM    515 HE22 GLN    36      88.007 100.372 113.509  1.00  0.00           H  
ATOM    516  C   GLN    36      87.462  98.306 107.537  1.00  0.00           C  
ATOM    517  O   GLN    36      88.257  97.434 107.124  1.00  0.00           O  
ATOM    518  N   SER    37      87.379  99.431 106.888  1.00  0.00           N  
ATOM    519  H   SER    37      86.590 100.010 107.139  1.00  0.00           H  
ATOM    520  CA  SER    37      88.244  99.966 105.869  1.00  0.00           C  
ATOM    521  HA  SER    37      89.220  99.491 105.974  1.00  0.00           H  
ATOM    522  CB  SER    37      87.823  99.571 104.468  1.00  0.00           C  
ATOM    523  HB2 SER    37      87.686  98.491 104.408  1.00  0.00           H  
ATOM    524  HB3 SER    37      86.871 100.054 104.249  1.00  0.00           H  
ATOM    525  OG  SER    37      88.742  99.966 103.508  1.00  0.00           O  
ATOM    526  HG  SER    37      89.041  99.163 103.073  1.00  0.00           H  
ATOM    527  C   SER    37      88.342 101.485 105.960  1.00  0.00           C  
ATOM    528  O   SER    37      87.486 102.074 106.564  1.00  0.00           O  
ATOM    529  N   TYR    38      89.373 102.094 105.393  1.00  0.00           N  
ATOM    530  H   TYR    38      89.951 101.592 104.734  1.00  0.00           H  
ATOM    531  CA  TYR    38      89.801 103.468 105.636  1.00  0.00           C  
ATOM    532  HA  TYR    38      90.133 103.627 106.663  1.00  0.00           H  
ATOM    533  CB  TYR    38      90.972 103.700 104.673  1.00  0.00           C  
ATOM    534  HB2 TYR    38      91.642 104.447 105.098  1.00  0.00           H  
ATOM    535  HB3 TYR    38      91.602 102.811 104.632  1.00  0.00           H  
ATOM    536  CG  TYR    38      90.592 103.981 103.222  1.00  0.00           C  
ATOM    537  CD1 TYR    38      90.819 105.232 102.617  1.00  0.00           C  
ATOM    538  HD1 TYR    38      91.189 106.022 103.254  1.00  0.00           H  
ATOM    539  CE1 TYR    38      90.689 105.497 101.219  1.00  0.00           C  
ATOM    540  HE1 TYR    38      90.940 106.450 100.776  1.00  0.00           H  
ATOM    541  CZ  TYR    38      90.262 104.363 100.454  1.00  0.00           C  
ATOM    542  OH  TYR    38      90.126 104.672  99.170  1.00  0.00           O  
ATOM    543  HH  TYR    38      90.615 105.447  98.884  1.00  0.00           H  
ATOM    544  CE2 TYR    38      90.039 103.105 100.998  1.00  0.00           C  
ATOM    545  HE2 TYR    38      89.660 102.340 100.336  1.00  0.00           H  
ATOM    546  CD2 TYR    38      90.278 102.838 102.361  1.00  0.00           C  
ATOM    547  HD2 TYR    38      90.205 101.819 102.709  1.00  0.00           H  
ATOM    548  C   TYR    38      88.699 104.436 105.275  1.00  0.00           C  
ATOM    549  O   TYR    38      87.864 104.177 104.393  1.00  0.00           O  
ATOM    550  N   SER    39      88.637 105.625 105.985  1.00  0.00           N  
ATOM    551  H   SER    39      89.311 105.909 106.681  1.00  0.00           H  
ATOM    552  CA  SER    39      87.452 106.479 105.718  1.00  0.00           C  
ATOM    553  HA  SER    39      86.530 105.925 105.540  1.00  0.00           H  
ATOM    554  CB  SER    39      87.179 107.348 106.941  1.00  0.00           C  
ATOM    555  HB2 SER    39      86.942 106.733 107.809  1.00  0.00           H  
ATOM    556  HB3 SER    39      88.117 107.854 107.171  1.00  0.00           H  
ATOM    557  OG  SER    39      86.220 108.242 106.873  1.00  0.00           O  
ATOM    558  HG  SER    39      86.170 108.771 107.673  1.00  0.00           H  
ATOM    559  C   SER    39      87.718 107.365 104.470  1.00  0.00           C  
ATOM    560  O   SER    39      88.019 108.555 104.488  1.00  0.00           O  
ATOM    561  N   GLY    40      87.499 106.724 103.300  1.00  0.00           N  
ATOM    562  H   GLY    40      87.295 105.739 103.392  1.00  0.00           H  
ATOM    563  CA  GLY    40      87.685 107.210 101.930  1.00  0.00           C  
ATOM    564  HA2 GLY    40      88.362 108.061 101.870  1.00  0.00           H  
ATOM    565  HA3 GLY    40      88.033 106.339 101.375  1.00  0.00           H  
ATOM    566  C   GLY    40      86.443 107.793 101.277  1.00  0.00           C  
ATOM    567  O   GLY    40      85.672 108.437 101.986  1.00  0.00           O  
ATOM    568  N   TYR    41      86.267 107.856  99.980  1.00  0.00           N  
ATOM    569  H   TYR    41      85.505 108.500  99.829  1.00  0.00           H  
ATOM    570  CA  TYR    41      86.966 107.147  98.852  1.00  0.00           C  
ATOM    571  HA  TYR    41      87.934 106.699  99.079  1.00  0.00           H  
ATOM    572  CB  TYR    41      86.080 105.973  98.313  1.00  0.00           C  
ATOM    573  HB2 TYR    41      85.148 106.404  97.949  1.00  0.00           H  
ATOM    574  HB3 TYR    41      86.597 105.399  97.543  1.00  0.00           H  
ATOM    575  CG  TYR    41      85.614 104.951  99.346  1.00  0.00           C  
ATOM    576  CD1 TYR    41      86.507 104.076  99.994  1.00  0.00           C  
ATOM    577  HD1 TYR    41      87.539 104.143  99.680  1.00  0.00           H  
ATOM    578  CE1 TYR    41      86.102 103.092 100.847  1.00  0.00           C  
ATOM    579  HE1 TYR    41      86.857 102.423 101.233  1.00  0.00           H  
ATOM    580  CZ  TYR    41      84.745 103.032 101.223  1.00  0.00           C  
ATOM    581  OH  TYR    41      84.293 102.210 102.202  1.00  0.00           O  
ATOM    582  HH  TYR    41      84.840 101.679 102.785  1.00  0.00           H  
ATOM    583  CE2 TYR    41      83.824 103.888 100.587  1.00  0.00           C  
ATOM    584  HE2 TYR    41      82.765 103.691 100.672  1.00  0.00           H  
ATOM    585  CD2 TYR    41      84.210 104.840  99.662  1.00  0.00           C  
ATOM    586  HD2 TYR    41      83.492 105.510  99.212  1.00  0.00           H  
ATOM    587  C   TYR    41      87.199 108.124  97.692  1.00  0.00           C  
ATOM    588  O   TYR    41      86.211 108.807  97.320  1.00  0.00           O  
ATOM    589  N   SER    42      88.358 108.039  96.983  1.00  0.00           N  
ATOM    590  H   SER    42      89.063 107.330  97.128  1.00  0.00           H  
ATOM    591  CA  SER    42      88.656 108.773  95.736  1.00  0.00           C  
ATOM    592  HA  SER    42      87.795 109.365  95.425  1.00  0.00           H  
ATOM    593  CB  SER    42      89.784 109.772  95.830  1.00  0.00           C  
ATOM    594  HB2 SER    42      89.757 110.418  94.953  1.00  0.00           H  
ATOM    595  HB3 SER    42      89.567 110.368  96.716  1.00  0.00           H  
ATOM    596  OG  SER    42      91.062 109.162  95.845  1.00  0.00           O  
ATOM    597  HG  SER    42      91.642 109.760  96.323  1.00  0.00           H  
ATOM    598  C   SER    42      89.083 107.745  94.630  1.00  0.00           C  
ATOM    599  O   SER    42      89.380 106.557  94.934  1.00  0.00           O  
ATOM    600  N   GLN    43      89.206 108.215  93.392  1.00  0.00           N  
ATOM    601  H   GLN    43      89.256 109.214  93.253  1.00  0.00           H  
ATOM    602  CA  GLN    43      89.162 107.390  92.181  1.00  0.00           C  
ATOM    603  HA  GLN    43      89.723 106.485  92.416  1.00  0.00           H  
ATOM    604  CB  GLN    43      87.731 107.096  91.730  1.00  0.00           C  
ATOM    605  HB2 GLN    43      87.760 106.377  90.912  1.00  0.00           H  
ATOM    606  HB3 GLN    43      87.166 106.604  92.522  1.00  0.00           H  
ATOM    607  CG  GLN    43      86.918 108.376  91.268  1.00  0.00           C  
ATOM    608  HG2 GLN    43      86.928 109.162  92.023  1.00  0.00           H  
ATOM    609  HG3 GLN    43      87.514 108.670  90.404  1.00  0.00           H  
ATOM    610  CD  GLN    43      85.473 108.091  90.961  1.00  0.00           C  
ATOM    611  OE1 GLN    43      85.071 106.985  90.895  1.00  0.00           O  
ATOM    612  NE2 GLN    43      84.624 109.062  90.716  1.00  0.00           N  
ATOM    613 HE21 GLN    43      84.935 110.014  90.581  1.00  0.00           H  
ATOM    614 HE22 GLN    43      83.706 108.837  90.363  1.00  0.00           H  
ATOM    615  C   GLN    43      89.910 107.968  91.038  1.00  0.00           C  
ATOM    616  O   GLN    43      90.264 109.139  90.992  1.00  0.00           O  
ATOM    617  N   SER    44      90.179 107.117  90.044  1.00  0.00           N  
ATOM    618  H   SER    44      89.941 106.173  90.312  1.00  0.00           H  
ATOM    619  CA  SER    44      90.858 107.306  88.738  1.00  0.00           C  
ATOM    620  HA  SER    44      90.679 108.348  88.473  1.00  0.00           H  
ATOM    621  CB  SER    44      92.334 107.085  88.849  1.00  0.00           C  
ATOM    622  HB2 SER    44      92.758 107.602  87.988  1.00  0.00           H  
ATOM    623  HB3 SER    44      92.850 107.629  89.640  1.00  0.00           H  
ATOM    624  OG  SER    44      92.629 105.754  88.730  1.00  0.00           O  
ATOM    625  HG  SER    44      92.423 105.313  89.558  1.00  0.00           H  
ATOM    626  C   SER    44      90.212 106.456  87.625  1.00  0.00           C  
ATOM    627  O   SER    44      89.292 105.696  87.897  1.00  0.00           O  
ATOM    628  N   THR    45      90.525 106.630  86.332  1.00  0.00           N  
ATOM    629  H   THR    45      91.315 107.249  86.211  1.00  0.00           H  
ATOM    630  CA  THR    45      89.932 105.912  85.236  1.00  0.00           C  
ATOM    631  HA  THR    45      89.129 105.268  85.596  1.00  0.00           H  
ATOM    632  CB  THR    45      89.224 106.891  84.284  1.00  0.00           C  
ATOM    633  HB  THR    45      88.674 106.378  83.495  1.00  0.00           H  
ATOM    634  CG2 THR    45      88.003 107.653  84.913  1.00  0.00           C  
ATOM    635 HG21 THR    45      87.215 106.937  85.147  1.00  0.00           H  
ATOM    636 HG22 THR    45      88.361 108.105  85.838  1.00  0.00           H  
ATOM    637 HG23 THR    45      87.602 108.431  84.264  1.00  0.00           H  
ATOM    638  OG1 THR    45      90.190 107.760  83.795  1.00  0.00           O  
ATOM    639  HG1 THR    45      89.879 108.071  82.942  1.00  0.00           H  
ATOM    640  C   THR    45      90.921 104.926  84.571  1.00  0.00           C  
ATOM    641  O   THR    45      90.651 104.547  83.430  1.00  0.00           O  
ATOM    642  N   ASP    46      92.059 104.548  85.162  1.00  0.00           N  
ATOM    643  H   ASP    46      92.311 105.053  86.000  1.00  0.00           H  
ATOM    644  CA  ASP    46      92.955 103.468  84.811  1.00  0.00           C  
ATOM    645  HA  ASP    46      92.379 102.712  84.277  1.00  0.00           H  
ATOM    646  CB  ASP    46      94.042 103.988  83.877  1.00  0.00           C  
ATOM    647  HB2 ASP    46      93.594 104.368  82.959  1.00  0.00           H  
ATOM    648  HB3 ASP    46      94.460 104.847  84.401  1.00  0.00           H  
ATOM    649  CG  ASP    46      95.117 102.931  83.500  1.00  0.00           C  
ATOM    650  OD1 ASP    46      96.175 103.276  82.873  1.00  0.00           O  
ATOM    651  OD2 ASP    46      94.752 101.743  83.622  1.00  0.00           O  
ATOM    652  C   ASP    46      93.680 103.039  86.086  1.00  0.00           C  
ATOM    653  O   ASP    46      94.273 103.877  86.771  1.00  0.00           O  
ATOM    654  N   THR    47      93.647 101.780  86.457  1.00  0.00           N  
ATOM    655  H   THR    47      93.118 101.179  85.842  1.00  0.00           H  
ATOM    656  CA  THR    47      94.333 101.148  87.494  1.00  0.00           C  
ATOM    657  HA  THR    47      95.103 101.792  87.918  1.00  0.00           H  
ATOM    658  CB  THR    47      93.471 100.860  88.672  1.00  0.00           C  
ATOM    659  HB  THR    47      94.003 100.415  89.512  1.00  0.00           H  
ATOM    660  CG2 THR    47      92.824 102.153  89.330  1.00  0.00           C  
ATOM    661 HG21 THR    47      91.987 102.469  88.708  1.00  0.00           H  
ATOM    662 HG22 THR    47      92.345 102.018  90.300  1.00  0.00           H  
ATOM    663 HG23 THR    47      93.602 102.917  89.314  1.00  0.00           H  
ATOM    664  OG1 THR    47      92.449  99.919  88.467  1.00  0.00           O  
ATOM    665  HG1 THR    47      92.825  99.042  88.369  1.00  0.00           H  
ATOM    666  C   THR    47      95.040  99.854  87.034  1.00  0.00           C  
ATOM    667  O   THR    47      95.078  98.893  87.775  1.00  0.00           O  
ATOM    668  N   SER    48      95.590  99.807  85.833  1.00  0.00           N  
ATOM    669  H   SER    48      95.244 100.500  85.185  1.00  0.00           H  
ATOM    670  CA  SER    48      96.413  98.713  85.348  1.00  0.00           C  
ATOM    671  HA  SER    48      95.936  97.801  85.705  1.00  0.00           H  
ATOM    672  CB  SER    48      96.346  98.851  83.835  1.00  0.00           C  
ATOM    673  HB2 SER    48      96.872  97.947  83.527  1.00  0.00           H  
ATOM    674  HB3 SER    48      95.321  98.659  83.517  1.00  0.00           H  
ATOM    675  OG  SER    48      96.951  99.959  83.195  1.00  0.00           O  
ATOM    676  HG  SER    48      96.373 100.724  83.249  1.00  0.00           H  
ATOM    677  C   SER    48      97.899  98.771  85.895  1.00  0.00           C  
ATOM    678  O   SER    48      98.229  99.621  86.778  1.00  0.00           O  
ATOM    679  N   GLY    49      98.812  97.890  85.438  1.00  0.00           N  
ATOM    680  H   GLY    49      98.570  97.343  84.624  1.00  0.00           H  
ATOM    681  CA  GLY    49     100.194  98.107  85.704  1.00  0.00           C  
ATOM    682  HA2 GLY    49     100.390  99.177  85.624  1.00  0.00           H  
ATOM    683  HA3 GLY    49     100.527  97.681  86.650  1.00  0.00           H  
ATOM    684  C   GLY    49     101.061  97.481  84.679  1.00  0.00           C  
ATOM    685  O   GLY    49     100.587  96.776  83.738  1.00  0.00           O  
ATOM    686  N   TYR    50     102.377  97.767  84.695  1.00  0.00           N  
ATOM    687  H   TYR    50     102.873  97.057  84.176  1.00  0.00           H  
ATOM    688  CA  TYR    50     103.148  98.562  85.666  1.00  0.00           C  
ATOM    689  HA  TYR    50     102.738  99.555  85.853  1.00  0.00           H  
ATOM    690  CB  TYR    50     103.348  97.799  87.021  1.00  0.00           C  
ATOM    691  HB2 TYR    50     102.396  97.485  87.449  1.00  0.00           H  
ATOM    692  HB3 TYR    50     103.820  96.857  86.742  1.00  0.00           H  
ATOM    693  CG  TYR    50     104.191  98.541  88.069  1.00  0.00           C  
ATOM    694  CD1 TYR    50     105.513  98.102  88.442  1.00  0.00           C  
ATOM    695  HD1 TYR    50     105.912  97.207  87.990  1.00  0.00           H  
ATOM    696  CE1 TYR    50     106.292  98.822  89.403  1.00  0.00           C  
ATOM    697  HE1 TYR    50     107.279  98.485  89.683  1.00  0.00           H  
ATOM    698  CZ  TYR    50     105.748 100.016  89.976  1.00  0.00           C  
ATOM    699  OH  TYR    50     106.461 100.796  90.829  1.00  0.00           O  
ATOM    700  HH  TYR    50     107.226 100.283  91.097  1.00  0.00           H  
ATOM    701  CE2 TYR    50     104.414 100.411  89.680  1.00  0.00           C  
ATOM    702  HE2 TYR    50     103.991 101.312  90.100  1.00  0.00           H  
ATOM    703  CD2 TYR    50     103.701  99.705  88.701  1.00  0.00           C  
ATOM    704  HD2 TYR    50     102.677  99.960  88.467  1.00  0.00           H  
ATOM    705  C   TYR    50     104.539  98.726  84.978  1.00  0.00           C  
ATOM    706  O   TYR    50     105.380  97.834  84.998  1.00  0.00           O  
ATOM    707  N   GLY    51     104.919  99.888  84.370  1.00  0.00           N  
ATOM    708  H   GLY    51     105.906  99.876  84.159  1.00  0.00           H  
ATOM    709  CA  GLY    51     104.149 101.141  84.258  1.00  0.00           C  
ATOM    710  HA2 GLY    51     103.284 101.105  83.596  1.00  0.00           H  
ATOM    711  HA3 GLY    51     103.693 101.407  85.212  1.00  0.00           H  
ATOM    712  C   GLY    51     105.025 102.384  83.906  1.00  0.00           C  
ATOM    713  O   GLY    51     106.217 102.419  84.086  1.00  0.00           O  
ATOM    714  N   GLN    52     104.320 103.439  83.485  1.00  0.00           N  
ATOM    715  H   GLN    52     103.320 103.453  83.627  1.00  0.00           H  
ATOM    716  CA  GLN    52     104.943 104.579  82.735  1.00  0.00           C  
ATOM    717  HA  GLN    52     104.074 105.090  82.322  1.00  0.00           H  
ATOM    718  CB  GLN    52     105.774 105.507  83.677  1.00  0.00           C  
ATOM    719  HB2 GLN    52     106.669 104.979  84.006  1.00  0.00           H  
ATOM    720  HB3 GLN    52     106.141 106.412  83.193  1.00  0.00           H  
ATOM    721  CG  GLN    52     104.902 106.020  84.855  1.00  0.00           C  
ATOM    722  HG2 GLN    52     104.351 105.195  85.305  1.00  0.00           H  
ATOM    723  HG3 GLN    52     105.597 106.437  85.584  1.00  0.00           H  
ATOM    724  CD  GLN    52     104.122 107.197  84.343  1.00  0.00           C  
ATOM    725  OE1 GLN    52     104.567 108.359  84.240  1.00  0.00           O  
ATOM    726  NE2 GLN    52     102.851 106.981  84.207  1.00  0.00           N  
ATOM    727 HE21 GLN    52     102.379 106.098  84.337  1.00  0.00           H  
ATOM    728 HE22 GLN    52     102.283 107.716  83.809  1.00  0.00           H  
ATOM    729  C   GLN    52     105.766 104.215  81.481  1.00  0.00           C  
ATOM    730  O   GLN    52     106.975 104.505  81.420  1.00  0.00           O  
ATOM    731  N   SER    53     105.262 103.402  80.568  1.00  0.00           N  
ATOM    732  H   SER    53     105.922 103.103  79.865  1.00  0.00           H  
ATOM    733  CA  SER    53     103.822 103.013  80.304  1.00  0.00           C  
ATOM    734  HA  SER    53     103.357 102.862  81.278  1.00  0.00           H  
ATOM    735  CB  SER    53     103.022 103.968  79.517  1.00  0.00           C  
ATOM    736  HB2 SER    53     103.524 104.087  78.557  1.00  0.00           H  
ATOM    737  HB3 SER    53     102.027 103.657  79.196  1.00  0.00           H  
ATOM    738  OG  SER    53     102.969 105.194  80.196  1.00  0.00           O  
ATOM    739  HG  SER    53     102.164 105.225  80.718  1.00  0.00           H  
ATOM    740  C   SER    53     103.751 101.701  79.431  1.00  0.00           C  
ATOM    741  O   SER    53     104.490 101.517  78.526  1.00  0.00           O  
ATOM    742  N   SER    54     102.775 100.836  79.790  1.00  0.00           N  
ATOM    743  H   SER    54     102.071 101.169  80.433  1.00  0.00           H  
ATOM    744  CA  SER    54     102.701  99.395  79.418  1.00  0.00           C  
ATOM    745  HA  SER    54     103.733  99.060  79.314  1.00  0.00           H  
ATOM    746  CB  SER    54     102.075  98.604  80.607  1.00  0.00           C  
ATOM    747  HB2 SER    54     100.986  98.577  80.553  1.00  0.00           H  
ATOM    748  HB3 SER    54     102.266  97.538  80.480  1.00  0.00           H  
ATOM    749  OG  SER    54     102.717  99.045  81.823  1.00  0.00           O  
ATOM    750  HG  SER    54     103.569  98.604  81.783  1.00  0.00           H  
ATOM    751  C   SER    54     101.961  99.109  78.147  1.00  0.00           C  
ATOM    752  O   SER    54     101.165  98.146  78.091  1.00  0.00           O  
ATOM    753  N   TYR    55     102.345  99.783  77.047  1.00  0.00           N  
ATOM    754  H   TYR    55     102.951 100.584  77.155  1.00  0.00           H  
ATOM    755  CA  TYR    55     101.737  99.649  75.769  1.00  0.00           C  
ATOM    756  HA  TYR    55     100.664  99.832  75.829  1.00  0.00           H  
ATOM    757  CB  TYR    55     102.269 100.814  74.895  1.00  0.00           C  
ATOM    758  HB2 TYR    55     103.353 100.867  74.786  1.00  0.00           H  
ATOM    759  HB3 TYR    55     101.856 100.589  73.912  1.00  0.00           H  
ATOM    760  CG  TYR    55     101.701 102.173  75.258  1.00  0.00           C  
ATOM    761  CD1 TYR    55     102.709 103.168  75.399  1.00  0.00           C  
ATOM    762  HD1 TYR    55     103.727 102.914  75.143  1.00  0.00           H  
ATOM    763  CE1 TYR    55     102.315 104.454  75.810  1.00  0.00           C  
ATOM    764  HE1 TYR    55     102.965 105.316  75.838  1.00  0.00           H  
ATOM    765  CZ  TYR    55     100.974 104.700  76.111  1.00  0.00           C  
ATOM    766  OH  TYR    55     100.711 105.883  76.694  1.00  0.00           O  
ATOM    767  HH  TYR    55     100.023 105.844  77.362  1.00  0.00           H  
ATOM    768  CE2 TYR    55     100.000 103.631  76.084  1.00  0.00           C  
ATOM    769  HE2 TYR    55      98.958 103.801  76.312  1.00  0.00           H  
ATOM    770  CD2 TYR    55     100.407 102.394  75.606  1.00  0.00           C  
ATOM    771  HD2 TYR    55      99.716 101.603  75.353  1.00  0.00           H  
ATOM    772  C   TYR    55     101.998  98.241  75.135  1.00  0.00           C  
ATOM    773  O   TYR    55     103.071  97.747  75.025  1.00  0.00           O  
ATOM    774  N   SER    56     100.966  97.534  74.651  1.00  0.00           N  
ATOM    775  H   SER    56     101.224  96.601  74.364  1.00  0.00           H  
ATOM    776  CA  SER    56      99.609  97.753  74.346  1.00  0.00           C  
ATOM    777  HA  SER    56      99.299  96.948  73.679  1.00  0.00           H  
ATOM    778  CB  SER    56      98.670  97.868  75.510  1.00  0.00           C  
ATOM    779  HB2 SER    56      98.990  98.545  76.302  1.00  0.00           H  
ATOM    780  HB3 SER    56      97.681  98.051  75.090  1.00  0.00           H  
ATOM    781  OG  SER    56      98.663  96.605  76.088  1.00  0.00           O  
ATOM    782  HG  SER    56      99.379  96.414  76.697  1.00  0.00           H  
ATOM    783  C   SER    56      99.463  99.036  73.496  1.00  0.00           C  
ATOM    784  O   SER    56      98.708  99.964  73.888  1.00  0.00           O  
ATOM    785  N   SER    57     100.127  99.175  72.363  1.00  0.00           N  
ATOM    786  H   SER    57      99.961 100.021  71.836  1.00  0.00           H  
ATOM    787  CA  SER    57     101.081  98.307  71.581  1.00  0.00           C  
ATOM    788  HA  SER    57     101.754  97.814  72.283  1.00  0.00           H  
ATOM    789  CB  SER    57     100.363  97.224  70.800  1.00  0.00           C  
ATOM    790  HB2 SER    57     101.121  96.497  70.508  1.00  0.00           H  
ATOM    791  HB3 SER    57      99.583  96.784  71.422  1.00  0.00           H  
ATOM    792  OG  SER    57      99.774  97.722  69.595  1.00  0.00           O  
ATOM    793  HG  SER    57      99.074  98.346  69.802  1.00  0.00           H  
ATOM    794  C   SER    57     102.046  99.184  70.714  1.00  0.00           C  
ATOM    795  O   SER    57     102.290 100.308  70.982  1.00  0.00           O  
ATOM    796  N   TYR    58     102.693  98.637  69.643  1.00  0.00           N  
ATOM    797  H   TYR    58     102.517  97.660  69.455  1.00  0.00           H  
ATOM    798  CA  TYR    58     103.676  99.316  68.801  1.00  0.00           C  
ATOM    799  HA  TYR    58     103.779 100.341  69.159  1.00  0.00           H  
ATOM    800  CB  TYR    58     105.007  98.610  68.907  1.00  0.00           C  
ATOM    801  HB2 TYR    58     104.892  97.545  69.104  1.00  0.00           H  
ATOM    802  HB3 TYR    58     105.590  98.845  68.016  1.00  0.00           H  
ATOM    803  CG  TYR    58     105.882  99.227  70.024  1.00  0.00           C  
ATOM    804  CD1 TYR    58     107.022  99.959  69.677  1.00  0.00           C  
ATOM    805  HD1 TYR    58     107.334 100.140  68.660  1.00  0.00           H  
ATOM    806  CE1 TYR    58     107.809 100.517  70.701  1.00  0.00           C  
ATOM    807  HE1 TYR    58     108.662 101.125  70.436  1.00  0.00           H  
ATOM    808  CZ  TYR    58     107.423 100.457  72.059  1.00  0.00           C  
ATOM    809  OH  TYR    58     108.102 101.108  73.016  1.00  0.00           O  
ATOM    810  HH  TYR    58     108.557 101.774  72.495  1.00  0.00           H  
ATOM    811  CE2 TYR    58     106.200  99.815  72.397  1.00  0.00           C  
ATOM    812  HE2 TYR    58     105.814  99.759  73.404  1.00  0.00           H  
ATOM    813  CD2 TYR    58     105.526  99.133  71.365  1.00  0.00           C  
ATOM    814  HD2 TYR    58     104.624  98.558  71.508  1.00  0.00           H  
ATOM    815  C   TYR    58     103.111  99.456  67.373  1.00  0.00           C  
ATOM    816  O   TYR    58     103.846  99.250  66.353  1.00  0.00           O  
ATOM    817  N   GLY    59     101.809  99.817  67.093  1.00  0.00           N  
ATOM    818  H   GLY    59     101.518  99.537  66.167  1.00  0.00           H  
ATOM    819  CA  GLY    59     100.984 100.829  67.815  1.00  0.00           C  
ATOM    820  HA2 GLY    59     100.157 100.995  67.125  1.00  0.00           H  
ATOM    821  HA3 GLY    59     100.703 100.365  68.760  1.00  0.00           H  
ATOM    822  C   GLY    59     101.696 102.208  68.091  1.00  0.00           C  
ATOM    823  O   GLY    59     102.656 102.504  67.343  1.00  0.00           O  
ATOM    824  N   GLN    60     101.364 103.089  69.089  1.00  0.00           N  
ATOM    825  H   GLN    60     102.071 103.800  68.967  1.00  0.00           H  
ATOM    826  CA  GLN    60     100.130 103.241  69.785  1.00  0.00           C  
ATOM    827  HA  GLN    60      99.925 102.268  70.232  1.00  0.00           H  
ATOM    828  CB  GLN    60     100.316 104.172  71.053  1.00  0.00           C  
ATOM    829  HB2 GLN    60     100.716 105.143  70.760  1.00  0.00           H  
ATOM    830  HB3 GLN    60      99.310 104.324  71.444  1.00  0.00           H  
ATOM    831  CG  GLN    60     101.062 103.517  72.199  1.00  0.00           C  
ATOM    832  HG2 GLN    60     100.572 103.994  73.048  1.00  0.00           H  
ATOM    833  HG3 GLN    60     100.773 102.469  72.270  1.00  0.00           H  
ATOM    834  CD  GLN    60     102.590 103.699  72.243  1.00  0.00           C  
ATOM    835  OE1 GLN    60     103.088 104.641  72.804  1.00  0.00           O  
ATOM    836  NE2 GLN    60     103.354 102.839  71.601  1.00  0.00           N  
ATOM    837 HE21 GLN    60     103.035 101.926  71.309  1.00  0.00           H  
ATOM    838 HE22 GLN    60     104.326 103.113  71.591  1.00  0.00           H  
ATOM    839  C   GLN    60      98.925 103.665  68.876  1.00  0.00           C  
ATOM    840  O   GLN    60      99.112 104.255  67.816  1.00  0.00           O  
ATOM    841  N   SER    61      97.723 103.266  69.273  1.00  0.00           N  
ATOM    842  H   SER    61      97.713 102.886  70.209  1.00  0.00           H  
ATOM    843  CA  SER    61      96.514 103.693  68.605  1.00  0.00           C  
ATOM    844  HA  SER    61      96.528 103.456  67.541  1.00  0.00           H  
ATOM    845  CB  SER    61      95.369 102.857  69.160  1.00  0.00           C  
ATOM    846  HB2 SER    61      95.628 101.820  68.944  1.00  0.00           H  
ATOM    847  HB3 SER    61      95.357 102.928  70.247  1.00  0.00           H  
ATOM    848  OG  SER    61      94.094 103.207  68.754  1.00  0.00           O  
ATOM    849  HG  SER    61      93.649 102.404  68.474  1.00  0.00           H  
ATOM    850  C   SER    61      96.232 105.209  68.804  1.00  0.00           C  
ATOM    851  O   SER    61      96.396 105.777  69.879  1.00  0.00           O  
ATOM    852  N   GLN    62      95.627 105.785  67.737  1.00  0.00           N  
ATOM    853  H   GLN    62      95.376 105.188  66.962  1.00  0.00           H  
ATOM    854  CA  GLN    62      95.249 107.205  67.808  1.00  0.00           C  
ATOM    855  HA  GLN    62      95.915 107.642  68.552  1.00  0.00           H  
ATOM    856  CB  GLN    62      95.735 107.870  66.576  1.00  0.00           C  
ATOM    857  HB2 GLN    62      95.501 107.292  65.682  1.00  0.00           H  
ATOM    858  HB3 GLN    62      95.210 108.824  66.530  1.00  0.00           H  
ATOM    859  CG  GLN    62      97.273 108.161  66.504  1.00  0.00           C  
ATOM    860  HG2 GLN    62      97.824 107.306  66.895  1.00  0.00           H  
ATOM    861  HG3 GLN    62      97.645 108.342  65.495  1.00  0.00           H  
ATOM    862  CD  GLN    62      97.911 109.230  67.338  1.00  0.00           C  
ATOM    863  OE1 GLN    62      97.225 109.870  68.172  1.00  0.00           O  
ATOM    864  NE2 GLN    62      99.078 109.677  67.081  1.00  0.00           N  
ATOM    865 HE21 GLN    62      99.479 110.479  67.545  1.00  0.00           H  
ATOM    866 HE22 GLN    62      99.515 109.333  66.238  1.00  0.00           H  
ATOM    867  C   GLN    62      93.737 107.376  68.184  1.00  0.00           C  
ATOM    868  O   GLN    62      93.151 108.428  68.156  1.00  0.00           O  
ATOM    869  N   ASN    63      93.054 106.265  68.500  1.00  0.00           N  
ATOM    870  H   ASN    63      93.574 105.414  68.652  1.00  0.00           H  
ATOM    871  CA  ASN    63      91.635 106.202  68.761  1.00  0.00           C  
ATOM    872  HA  ASN    63      91.280 107.189  69.058  1.00  0.00           H  
ATOM    873  CB  ASN    63      90.913 105.727  67.471  1.00  0.00           C  
ATOM    874  HB2 ASN    63      91.270 104.707  67.326  1.00  0.00           H  
ATOM    875  HB3 ASN    63      89.834 105.656  67.611  1.00  0.00           H  
ATOM    876  CG  ASN    63      90.981 106.667  66.303  1.00  0.00           C  
ATOM    877  OD1 ASN    63      91.662 106.289  65.390  1.00  0.00           O  
ATOM    878  ND2 ASN    63      90.382 107.814  66.238  1.00  0.00           N  
ATOM    879 HD21 ASN    63      90.577 108.469  65.494  1.00  0.00           H  
ATOM    880 HD22 ASN    63      89.668 108.093  66.896  1.00  0.00           H  
ATOM    881  C   ASN    63      91.247 105.416  69.948  1.00  0.00           C  
ATOM    882  O   ASN    63      90.228 105.816  70.527  1.00  0.00           O  
ATOM    883  N   THR    64      91.986 104.485  70.506  1.00  0.00           N  
ATOM    884  H   THR    64      92.879 104.286  70.079  1.00  0.00           H  
ATOM    885  CA  THR    64      91.773 103.853  71.830  1.00  0.00           C  
ATOM    886  HA  THR    64      91.250 104.618  72.405  1.00  0.00           H  
ATOM    887  CB  THR    64      90.847 102.642  71.831  1.00  0.00           C  
ATOM    888  HB  THR    64      91.445 101.888  71.319  1.00  0.00           H  
ATOM    889  CG2 THR    64      90.398 102.263  73.235  1.00  0.00           C  
ATOM    890 HG21 THR    64      89.524 101.614  73.177  1.00  0.00           H  
ATOM    891 HG22 THR    64      91.170 101.682  73.738  1.00  0.00           H  
ATOM    892 HG23 THR    64      90.144 103.140  73.831  1.00  0.00           H  
ATOM    893  OG1 THR    64      89.667 102.880  71.093  1.00  0.00           O  
ATOM    894  HG1 THR    64      89.247 103.535  71.656  1.00  0.00           H  
ATOM    895  C   THR    64      93.110 103.454  72.510  1.00  0.00           C  
ATOM    896  O   THR    64      93.643 102.384  72.219  1.00  0.00           O  
ATOM    897  N   GLY    65      93.544 104.194  73.525  1.00  0.00           N  
ATOM    898  H   GLY    65      94.195 103.668  74.090  1.00  0.00           H  
ATOM    899  CA  GLY    65      93.208 105.576  73.843  1.00  0.00           C  
ATOM    900  HA2 GLY    65      92.210 105.469  74.269  1.00  0.00           H  
ATOM    901  HA3 GLY    65      93.962 105.857  74.578  1.00  0.00           H  
ATOM    902  C   GLY    65      93.189 106.604  72.767  1.00  0.00           C  
ATOM    903  O   GLY    65      93.869 106.461  71.784  1.00  0.00           O  
ATOM    904  N   TYR    66      92.321 107.645  72.936  1.00  0.00           N  
ATOM    905  H   TYR    66      91.848 107.667  73.829  1.00  0.00           H  
ATOM    906  CA  TYR    66      92.101 108.585  71.889  1.00  0.00           C  
ATOM    907  HA  TYR    66      91.990 108.002  70.975  1.00  0.00           H  
ATOM    908  CB  TYR    66      90.721 109.296  72.058  1.00  0.00           C  
ATOM    909  HB2 TYR    66      89.993 108.490  72.153  1.00  0.00           H  
ATOM    910  HB3 TYR    66      90.748 109.829  73.009  1.00  0.00           H  
ATOM    911  CG  TYR    66      90.243 110.317  71.015  1.00  0.00           C  
ATOM    912  CD1 TYR    66      90.532 110.230  69.604  1.00  0.00           C  
ATOM    913  HD1 TYR    66      90.976 109.353  69.157  1.00  0.00           H  
ATOM    914  CE1 TYR    66      90.086 111.186  68.717  1.00  0.00           C  
ATOM    915  HE1 TYR    66      90.333 111.143  67.667  1.00  0.00           H  
ATOM    916  CZ  TYR    66      89.261 112.242  69.178  1.00  0.00           C  
ATOM    917  OH  TYR    66      88.679 113.071  68.290  1.00  0.00           O  
ATOM    918  HH  TYR    66      88.003 113.689  68.578  1.00  0.00           H  
ATOM    919  CE2 TYR    66      88.882 112.344  70.539  1.00  0.00           C  
ATOM    920  HE2 TYR    66      88.221 113.138  70.852  1.00  0.00           H  
ATOM    921  CD2 TYR    66      89.491 111.447  71.459  1.00  0.00           C  
ATOM    922  HD2 TYR    66      89.303 111.679  72.497  1.00  0.00           H  
ATOM    923  C   TYR    66      93.311 109.578  71.737  1.00  0.00           C  
ATOM    924  O   TYR    66      93.936 109.971  72.693  1.00  0.00           O  
ATOM    925  N   GLY    67      93.591 109.961  70.488  1.00  0.00           N  
ATOM    926  H   GLY    67      93.121 109.497  69.724  1.00  0.00           H  
ATOM    927  CA  GLY    67      94.783 110.759  70.084  1.00  0.00           C  
ATOM    928  HA2 GLY    67      95.092 111.506  70.816  1.00  0.00           H  
ATOM    929  HA3 GLY    67      95.624 110.103  69.860  1.00  0.00           H  
ATOM    930  C   GLY    67      94.348 111.600  68.892  1.00  0.00           C  
ATOM    931  O   GLY    67      93.562 112.515  69.032  1.00  0.00           O  
ATOM    932  N   THR    68      95.028 111.399  67.725  1.00  0.00           N  
ATOM    933  H   THR    68      95.831 110.787  67.705  1.00  0.00           H  
ATOM    934  CA  THR    68      94.693 112.233  66.505  1.00  0.00           C  
ATOM    935  HA  THR    68      93.721 112.725  66.520  1.00  0.00           H  
ATOM    936  CB  THR    68      95.706 113.346  66.249  1.00  0.00           C  
ATOM    937  HB  THR    68      96.680 112.932  65.990  1.00  0.00           H  
ATOM    938  CG2 THR    68      95.313 114.330  65.135  1.00  0.00           C  
ATOM    939 HG21 THR    68      95.971 115.194  65.044  1.00  0.00           H  
ATOM    940 HG22 THR    68      95.506 113.997  64.115  1.00  0.00           H  
ATOM    941 HG23 THR    68      94.267 114.636  65.124  1.00  0.00           H  
ATOM    942  OG1 THR    68      96.126 114.078  67.349  1.00  0.00           O  
ATOM    943  HG1 THR    68      96.485 113.439  67.968  1.00  0.00           H  
ATOM    944  C   THR    68      94.586 111.379  65.203  1.00  0.00           C  
ATOM    945  O   THR    68      95.589 110.978  64.573  1.00  0.00           O  
ATOM    946  N   GLN    69      93.333 111.125  64.753  1.00  0.00           N  
ATOM    947  H   GLN    69      92.599 111.491  65.342  1.00  0.00           H  
ATOM    948  CA  GLN    69      93.001 110.239  63.633  1.00  0.00           C  
ATOM    949  HA  GLN    69      93.338 110.797  62.759  1.00  0.00           H  
ATOM    950  CB  GLN    69      93.728 108.858  63.653  1.00  0.00           C  
ATOM    951  HB2 GLN    69      94.782 109.095  63.510  1.00  0.00           H  
ATOM    952  HB3 GLN    69      93.610 108.328  64.599  1.00  0.00           H  
ATOM    953  CG  GLN    69      93.290 107.926  62.574  1.00  0.00           C  
ATOM    954  HG2 GLN    69      92.257 107.597  62.690  1.00  0.00           H  
ATOM    955  HG3 GLN    69      93.386 108.460  61.629  1.00  0.00           H  
ATOM    956  CD  GLN    69      94.107 106.632  62.490  1.00  0.00           C  
ATOM    957  OE1 GLN    69      95.257 106.514  62.910  1.00  0.00           O  
ATOM    958  NE2 GLN    69      93.615 105.622  61.819  1.00  0.00           N  
ATOM    959 HE21 GLN    69      92.885 105.758  61.135  1.00  0.00           H  
ATOM    960 HE22 GLN    69      94.107 104.743  61.891  1.00  0.00           H  
ATOM    961  C   GLN    69      91.493 110.152  63.436  1.00  0.00           C  
ATOM    962  O   GLN    69      90.772 109.513  64.208  1.00  0.00           O  
ATOM    963  N   SER    70      91.057 110.797  62.398  1.00  0.00           N  
ATOM    964  H   SER    70      91.735 111.429  61.996  1.00  0.00           H  
ATOM    965  CA  SER    70      89.587 110.967  62.107  1.00  0.00           C  
ATOM    966  HA  SER    70      89.045 110.415  62.875  1.00  0.00           H  
ATOM    967  CB  SER    70      89.265 112.376  62.242  1.00  0.00           C  
ATOM    968  HB2 SER    70      89.788 112.828  63.085  1.00  0.00           H  
ATOM    969  HB3 SER    70      89.415 112.936  61.318  1.00  0.00           H  
ATOM    970  OG  SER    70      87.938 112.330  62.617  1.00  0.00           O  
ATOM    971  HG  SER    70      87.884 112.301  63.575  1.00  0.00           H  
ATOM    972  C   SER    70      89.216 110.282  60.830  1.00  0.00           C  
ATOM    973  O   SER    70      90.081 109.792  60.115  1.00  0.00           O  
ATOM    974  N   THR    71      87.934 110.152  60.532  1.00  0.00           N  
ATOM    975  H   THR    71      87.264 110.451  61.227  1.00  0.00           H  
ATOM    976  CA  THR    71      87.273 109.680  59.300  1.00  0.00           C  
ATOM    977  HA  THR    71      87.948 110.004  58.507  1.00  0.00           H  
ATOM    978  CB  THR    71      87.133 108.130  59.350  1.00  0.00           C  
ATOM    979  HB  THR    71      88.168 107.789  59.359  1.00  0.00           H  
ATOM    980  CG2 THR    71      86.282 107.588  60.584  1.00  0.00           C  
ATOM    981 HG21 THR    71      86.743 107.634  61.571  1.00  0.00           H  
ATOM    982 HG22 THR    71      85.299 108.059  60.587  1.00  0.00           H  
ATOM    983 HG23 THR    71      86.112 106.526  60.407  1.00  0.00           H  
ATOM    984  OG1 THR    71      86.523 107.587  58.259  1.00  0.00           O  
ATOM    985  HG1 THR    71      87.080 107.605  57.478  1.00  0.00           H  
ATOM    986  C   THR    71      85.884 110.400  59.150  1.00  0.00           C  
ATOM    987  O   THR    71      85.285 110.832  60.146  1.00  0.00           O  
ATOM    988  N   PRO    72      85.348 110.549  57.944  1.00  0.00           N  
ATOM    989  CD  PRO    72      86.068 110.421  56.692  1.00  0.00           C  
ATOM    990  HD2 PRO    72      86.119 109.367  56.418  1.00  0.00           H  
ATOM    991  HD3 PRO    72      87.079 110.828  56.680  1.00  0.00           H  
ATOM    992  CG  PRO    72      85.126 111.100  55.651  1.00  0.00           C  
ATOM    993  HG2 PRO    72      85.221 110.655  54.660  1.00  0.00           H  
ATOM    994  HG3 PRO    72      85.386 112.154  55.552  1.00  0.00           H  
ATOM    995  CB  PRO    72      83.692 110.939  56.246  1.00  0.00           C  
ATOM    996  HB2 PRO    72      83.263 109.939  56.184  1.00  0.00           H  
ATOM    997  HB3 PRO    72      83.018 111.725  55.904  1.00  0.00           H  
ATOM    998  CA  PRO    72      84.061 111.231  57.728  1.00  0.00           C  
ATOM    999  HA  PRO    72      84.191 112.306  57.856  1.00  0.00           H  
ATOM   1000  C   PRO    72      82.893 110.612  58.544  1.00  0.00           C  
ATOM   1001  O   PRO    72      82.959 109.422  58.893  1.00  0.00           O  
ATOM   1002  N   GLN    73      81.827 111.380  58.664  1.00  0.00           N  
ATOM   1003  H   GLN    73      81.913 112.281  58.216  1.00  0.00           H  
ATOM   1004  CA  GLN    73      80.538 110.864  59.249  1.00  0.00           C  
ATOM   1005  HA  GLN    73      80.781 110.379  60.194  1.00  0.00           H  
ATOM   1006  CB  GLN    73      79.453 112.009  59.498  1.00  0.00           C  
ATOM   1007  HB2 GLN    73      78.539 111.771  60.042  1.00  0.00           H  
ATOM   1008  HB3 GLN    73      79.839 112.789  60.155  1.00  0.00           H  
ATOM   1009  CG  GLN    73      79.012 112.631  58.191  1.00  0.00           C  
ATOM   1010  HG2 GLN    73      79.890 112.840  57.580  1.00  0.00           H  
ATOM   1011  HG3 GLN    73      78.317 112.001  57.634  1.00  0.00           H  
ATOM   1012  CD  GLN    73      78.331 113.973  58.451  1.00  0.00           C  
ATOM   1013  OE1 GLN    73      77.776 114.137  59.571  1.00  0.00           O  
ATOM   1014  NE2 GLN    73      78.204 114.863  57.435  1.00  0.00           N  
ATOM   1015 HE21 GLN    73      78.414 114.606  56.482  1.00  0.00           H  
ATOM   1016 HE22 GLN    73      78.046 115.817  57.729  1.00  0.00           H  
ATOM   1017  C   GLN    73      79.841 109.799  58.383  1.00  0.00           C  
ATOM   1018  O   GLN    73      80.076 109.748  57.145  1.00  0.00           O  
ATOM   1019  N   GLY    74      79.072 108.956  59.067  1.00  0.00           N  
ATOM   1020  H   GLY    74      78.877 109.143  60.040  1.00  0.00           H  
ATOM   1021  CA  GLY    74      78.336 107.841  58.344  1.00  0.00           C  
ATOM   1022  HA2 GLY    74      78.648 107.720  57.307  1.00  0.00           H  
ATOM   1023  HA3 GLY    74      78.516 106.930  58.914  1.00  0.00           H  
ATOM   1024  C   GLY    74      76.945 108.302  58.090  1.00  0.00           C  
ATOM   1025  O   GLY    74      76.623 109.463  58.155  1.00  0.00           O  
ATOM   1026  N   TYR    75      76.085 107.316  57.792  1.00  0.00           N  
ATOM   1027  H   TYR    75      76.339 106.355  57.971  1.00  0.00           H  
ATOM   1028  CA  TYR    75      74.628 107.479  57.600  1.00  0.00           C  
ATOM   1029  HA  TYR    75      74.425 108.526  57.372  1.00  0.00           H  
ATOM   1030  CB  TYR    75      74.280 106.713  56.357  1.00  0.00           C  
ATOM   1031  HB2 TYR    75      74.092 105.703  56.722  1.00  0.00           H  
ATOM   1032  HB3 TYR    75      73.269 107.021  56.093  1.00  0.00           H  
ATOM   1033  CG  TYR    75      75.296 106.632  55.187  1.00  0.00           C  
ATOM   1034  CD1 TYR    75      76.215 105.512  55.106  1.00  0.00           C  
ATOM   1035  HD1 TYR    75      76.121 104.665  55.770  1.00  0.00           H  
ATOM   1036  CE1 TYR    75      77.264 105.569  54.159  1.00  0.00           C  
ATOM   1037  HE1 TYR    75      77.891 104.710  53.972  1.00  0.00           H  
ATOM   1038  CZ  TYR    75      77.414 106.678  53.287  1.00  0.00           C  
ATOM   1039  OH  TYR    75      78.443 106.720  52.445  1.00  0.00           O  
ATOM   1040  HH  TYR    75      79.038 105.970  52.524  1.00  0.00           H  
ATOM   1041  CE2 TYR    75      76.604 107.797  53.484  1.00  0.00           C  
ATOM   1042  HE2 TYR    75      76.888 108.629  52.857  1.00  0.00           H  
ATOM   1043  CD2 TYR    75      75.524 107.800  54.423  1.00  0.00           C  
ATOM   1044  HD2 TYR    75      74.859 108.643  54.543  1.00  0.00           H  
ATOM   1045  C   TYR    75      73.828 107.099  58.864  1.00  0.00           C  
ATOM   1046  O   TYR    75      72.638 107.493  58.842  1.00  0.00           O  
ATOM   1047  N   GLY    76      74.462 106.413  59.857  1.00  0.00           N  
ATOM   1048  H   GLY    76      75.443 106.187  59.774  1.00  0.00           H  
ATOM   1049  CA  GLY    76      73.903 106.197  61.235  1.00  0.00           C  
ATOM   1050  HA2 GLY    76      74.579 106.770  61.870  1.00  0.00           H  
ATOM   1051  HA3 GLY    76      72.930 106.679  61.323  1.00  0.00           H  
ATOM   1052  C   GLY    76      73.942 104.813  61.815  1.00  0.00           C  
ATOM   1053  O   GLY    76      74.793 104.032  61.467  1.00  0.00           O  
ATOM   1054  N   SER    77      73.098 104.593  62.857  1.00  0.00           N  
ATOM   1055  H   SER    77      72.461 105.335  63.109  1.00  0.00           H  
ATOM   1056  CA  SER    77      73.125 103.334  63.632  1.00  0.00           C  
ATOM   1057  HA  SER    77      73.232 102.430  63.032  1.00  0.00           H  
ATOM   1058  CB  SER    77      74.310 103.332  64.636  1.00  0.00           C  
ATOM   1059  HB2 SER    77      75.257 103.145  64.129  1.00  0.00           H  
ATOM   1060  HB3 SER    77      74.414 104.346  65.021  1.00  0.00           H  
ATOM   1061  OG  SER    77      74.156 102.404  65.701  1.00  0.00           O  
ATOM   1062  HG  SER    77      73.962 102.890  66.506  1.00  0.00           H  
ATOM   1063  C   SER    77      71.764 103.150  64.364  1.00  0.00           C  
ATOM   1064  O   SER    77      71.105 104.104  64.763  1.00  0.00           O  
ATOM   1065  N   THR    78      71.215 101.928  64.513  1.00  0.00           N  
ATOM   1066  H   THR    78      70.308 102.008  64.948  1.00  0.00           H  
ATOM   1067  CA  THR    78      71.545 100.561  64.027  1.00  0.00           C  
ATOM   1068  HA  THR    78      72.296 100.542  63.238  1.00  0.00           H  
ATOM   1069  CB  THR    78      72.231  99.757  65.151  1.00  0.00           C  
ATOM   1070  HB  THR    78      72.019 100.242  66.104  1.00  0.00           H  
ATOM   1071  CG2 THR    78      71.907  98.279  65.240  1.00  0.00           C  
ATOM   1072 HG21 THR    78      70.914  98.152  65.670  1.00  0.00           H  
ATOM   1073 HG22 THR    78      71.955  97.909  64.216  1.00  0.00           H  
ATOM   1074 HG23 THR    78      72.703  97.888  65.874  1.00  0.00           H  
ATOM   1075  OG1 THR    78      73.630  99.839  64.832  1.00  0.00           O  
ATOM   1076  HG1 THR    78      73.936 100.747  64.887  1.00  0.00           H  
ATOM   1077  C   THR    78      70.243  99.831  63.613  1.00  0.00           C  
ATOM   1078  O   THR    78      69.247  99.951  64.291  1.00  0.00           O  
ATOM   1079  N   GLY    79      70.188  99.117  62.508  1.00  0.00           N  
ATOM   1080  H   GLY    79      70.987  99.178  61.892  1.00  0.00           H  
ATOM   1081  CA  GLY    79      69.056  98.355  62.065  1.00  0.00           C  
ATOM   1082  HA2 GLY    79      68.115  98.834  62.335  1.00  0.00           H  
ATOM   1083  HA3 GLY    79      69.195  98.221  60.993  1.00  0.00           H  
ATOM   1084  C   GLY    79      69.040  96.946  62.647  1.00  0.00           C  
ATOM   1085  O   GLY    79      69.570  96.681  63.736  1.00  0.00           O  
ATOM   1086  N   GLY    80      68.446  95.947  61.937  1.00  0.00           N  
ATOM   1087  H   GLY    80      68.500  95.018  62.330  1.00  0.00           H  
ATOM   1088  CA  GLY    80      67.691  96.049  60.690  1.00  0.00           C  
ATOM   1089  HA2 GLY    80      68.349  96.299  59.858  1.00  0.00           H  
ATOM   1090  HA3 GLY    80      67.287  95.065  60.451  1.00  0.00           H  
ATOM   1091  C   GLY    80      66.509  96.979  60.899  1.00  0.00           C  
ATOM   1092  O   GLY    80      66.134  97.260  62.064  1.00  0.00           O  
ATOM   1093  N   TYR    81      66.019  97.613  59.795  1.00  0.00           N  
ATOM   1094  H   TYR    81      66.462  97.271  58.954  1.00  0.00           H  
ATOM   1095  CA  TYR    81      65.189  98.820  59.828  1.00  0.00           C  
ATOM   1096  HA  TYR    81      65.086  99.084  60.881  1.00  0.00           H  
ATOM   1097  CB  TYR    81      65.847  99.954  59.110  1.00  0.00           C  
ATOM   1098  HB2 TYR    81      66.168  99.564  58.144  1.00  0.00           H  
ATOM   1099  HB3 TYR    81      65.103 100.741  58.989  1.00  0.00           H  
ATOM   1100  CG  TYR    81      67.090 100.598  59.733  1.00  0.00           C  
ATOM   1101  CD1 TYR    81      66.956 101.526  60.817  1.00  0.00           C  
ATOM   1102  HD1 TYR    81      66.050 101.903  61.267  1.00  0.00           H  
ATOM   1103  CE1 TYR    81      68.157 102.180  61.243  1.00  0.00           C  
ATOM   1104  HE1 TYR    81      68.163 102.974  61.974  1.00  0.00           H  
ATOM   1105  CZ  TYR    81      69.398 101.801  60.749  1.00  0.00           C  
ATOM   1106  OH  TYR    81      70.492 102.380  61.278  1.00  0.00           O  
ATOM   1107  HH  TYR    81      70.296 103.255  61.620  1.00  0.00           H  
ATOM   1108  CE2 TYR    81      69.497 100.897  59.677  1.00  0.00           C  
ATOM   1109  HE2 TYR    81      70.442 100.569  59.271  1.00  0.00           H  
ATOM   1110  CD2 TYR    81      68.344 100.289  59.151  1.00  0.00           C  
ATOM   1111  HD2 TYR    81      68.512  99.583  58.351  1.00  0.00           H  
ATOM   1112  C   TYR    81      63.779  98.387  59.235  1.00  0.00           C  
ATOM   1113  O   TYR    81      63.668  97.811  58.169  1.00  0.00           O  
ATOM   1114  N   GLY    82      62.691  98.461  59.963  1.00  0.00           N  
ATOM   1115  H   GLY    82      61.814  98.157  59.564  1.00  0.00           H  
ATOM   1116  CA  GLY    82      62.534  98.808  61.384  1.00  0.00           C  
ATOM   1117  HA2 GLY    82      61.560  98.408  61.666  1.00  0.00           H  
ATOM   1118  HA3 GLY    82      63.326  98.347  61.975  1.00  0.00           H  
ATOM   1119  C   GLY    82      62.632 100.294  61.723  1.00  0.00           C  
ATOM   1120  O   GLY    82      63.010 101.030  60.837  1.00  0.00           O  
ATOM   1121  N   SER    83      62.166 100.763  62.866  1.00  0.00           N  
ATOM   1122  H   SER    83      61.726 100.119  63.508  1.00  0.00           H  
ATOM   1123  CA  SER    83      62.397 102.121  63.333  1.00  0.00           C  
ATOM   1124  HA  SER    83      61.857 102.297  64.263  1.00  0.00           H  
ATOM   1125  CB  SER    83      63.878 102.273  63.679  1.00  0.00           C  
ATOM   1126  HB2 SER    83      64.433 102.033  62.772  1.00  0.00           H  
ATOM   1127  HB3 SER    83      63.988 103.320  63.961  1.00  0.00           H  
ATOM   1128  OG  SER    83      64.285 101.453  64.758  1.00  0.00           O  
ATOM   1129  HG  SER    83      64.724 100.655  64.457  1.00  0.00           H  
ATOM   1130  C   SER    83      61.861 103.269  62.371  1.00  0.00           C  
ATOM   1131  O   SER    83      62.610 104.173  61.965  1.00  0.00           O  
ATOM   1132  N   SER    84      60.561 103.300  62.113  1.00  0.00           N  
ATOM   1133  H   SER    84      60.262 104.130  61.621  1.00  0.00           H  
ATOM   1134  CA  SER    84      59.390 102.558  62.736  1.00  0.00           C  
ATOM   1135  HA  SER    84      59.758 101.991  63.591  1.00  0.00           H  
ATOM   1136  CB  SER    84      58.378 103.599  63.295  1.00  0.00           C  
ATOM   1137  HB2 SER    84      58.939 104.182  64.026  1.00  0.00           H  
ATOM   1138  HB3 SER    84      58.044 104.246  62.484  1.00  0.00           H  
ATOM   1139  OG  SER    84      57.321 103.036  64.021  1.00  0.00           O  
ATOM   1140  HG  SER    84      57.483 103.087  64.966  1.00  0.00           H  
ATOM   1141  C   SER    84      58.697 101.672  61.731  1.00  0.00           C  
ATOM   1142  O   SER    84      58.600 101.999  60.525  1.00  0.00           O  
ATOM   1143  N   GLN    85      58.266 100.536  62.209  1.00  0.00           N  
ATOM   1144  H   GLN    85      58.380 100.388  63.202  1.00  0.00           H  
ATOM   1145  CA  GLN    85      57.389  99.556  61.451  1.00  0.00           C  
ATOM   1146  HA  GLN    85      57.764  99.503  60.428  1.00  0.00           H  
ATOM   1147  CB  GLN    85      57.574  98.171  62.107  1.00  0.00           C  
ATOM   1148  HB2 GLN    85      58.604  97.846  61.960  1.00  0.00           H  
ATOM   1149  HB3 GLN    85      57.330  98.215  63.169  1.00  0.00           H  
ATOM   1150  CG  GLN    85      56.740  96.990  61.571  1.00  0.00           C  
ATOM   1151  HG2 GLN    85      55.710  97.345  61.518  1.00  0.00           H  
ATOM   1152  HG3 GLN    85      57.137  96.679  60.606  1.00  0.00           H  
ATOM   1153  CD  GLN    85      56.772  95.732  62.418  1.00  0.00           C  
ATOM   1154  OE1 GLN    85      57.027  95.694  63.594  1.00  0.00           O  
ATOM   1155  NE2 GLN    85      56.222  94.680  61.892  1.00  0.00           N  
ATOM   1156 HE21 GLN    85      56.144  93.796  62.375  1.00  0.00           H  
ATOM   1157 HE22 GLN    85      55.957  94.727  60.919  1.00  0.00           H  
ATOM   1158  C   GLN    85      55.931 100.171  61.373  1.00  0.00           C  
ATOM   1159  O   GLN    85      55.224  99.732  60.484  1.00  0.00           O  
ATOM   1160  N   SER    86      55.511 101.113  62.298  1.00  0.00           N  
ATOM   1161  H   SER    86      56.092 101.377  63.081  1.00  0.00           H  
ATOM   1162  CA  SER    86      54.361 102.081  62.006  1.00  0.00           C  
ATOM   1163  HA  SER    86      54.235 102.837  62.781  1.00  0.00           H  
ATOM   1164  CB  SER    86      54.701 102.959  60.783  1.00  0.00           C  
ATOM   1165  HB2 SER    86      54.699 102.295  59.919  1.00  0.00           H  
ATOM   1166  HB3 SER    86      53.983 103.772  60.676  1.00  0.00           H  
ATOM   1167  OG  SER    86      55.999 103.520  60.941  1.00  0.00           O  
ATOM   1168  HG  SER    86      55.883 104.039  61.739  1.00  0.00           H  
ATOM   1169  C   SER    86      52.932 101.441  61.751  1.00  0.00           C  
ATOM   1170  O   SER    86      52.053 101.969  61.083  1.00  0.00           O  
ATOM   1171  N   SER    87      52.701 100.327  62.450  1.00  0.00           N  
ATOM   1172  H   SER    87      53.507 100.061  62.998  1.00  0.00           H  
ATOM   1173  CA  SER    87      51.599  99.331  62.339  1.00  0.00           C  
ATOM   1174  HA  SER    87      51.706  98.858  61.363  1.00  0.00           H  
ATOM   1175  CB  SER    87      51.647  98.251  63.435  1.00  0.00           C  
ATOM   1176  HB2 SER    87      51.534  98.816  64.360  1.00  0.00           H  
ATOM   1177  HB3 SER    87      50.791  97.577  63.459  1.00  0.00           H  
ATOM   1178  OG  SER    87      52.929  97.596  63.471  1.00  0.00           O  
ATOM   1179  HG  SER    87      53.117  97.151  62.641  1.00  0.00           H  
ATOM   1180  C   SER    87      50.190  99.877  62.437  1.00  0.00           C  
ATOM   1181  O   SER    87      49.884 100.808  63.118  1.00  0.00           O  
ATOM   1182  N   GLN    88      49.300  99.184  61.757  1.00  0.00           N  
ATOM   1183  H   GLN    88      49.644  98.431  61.178  1.00  0.00           H  
ATOM   1184  CA  GLN    88      47.771  99.328  61.793  1.00  0.00           C  
ATOM   1185  HA  GLN    88      47.542  99.453  62.851  1.00  0.00           H  
ATOM   1186  CB  GLN    88      47.327 100.509  60.897  1.00  0.00           C  
ATOM   1187  HB2 GLN    88      46.248 100.397  61.003  1.00  0.00           H  
ATOM   1188  HB3 GLN    88      47.603 101.469  61.332  1.00  0.00           H  
ATOM   1189  CG  GLN    88      47.672 100.286  59.369  1.00  0.00           C  
ATOM   1190  HG2 GLN    88      48.751 100.181  59.252  1.00  0.00           H  
ATOM   1191  HG3 GLN    88      47.266  99.346  58.994  1.00  0.00           H  
ATOM   1192  CD  GLN    88      47.303 101.405  58.372  1.00  0.00           C  
ATOM   1193  OE1 GLN    88      46.231 101.435  57.888  1.00  0.00           O  
ATOM   1194  NE2 GLN    88      48.209 102.129  57.804  1.00  0.00           N  
ATOM   1195 HE21 GLN    88      49.182 102.014  58.049  1.00  0.00           H  
ATOM   1196 HE22 GLN    88      47.912 102.715  57.036  1.00  0.00           H  
ATOM   1197  C   GLN    88      47.011  98.002  61.368  1.00  0.00           C  
ATOM   1198  O   GLN    88      47.643  97.127  60.780  1.00  0.00           O  
ATOM   1199  N   SER    89      45.711  97.906  61.661  1.00  0.00           N  
ATOM   1200  H   SER    89      45.230  98.556  62.266  1.00  0.00           H  
ATOM   1201  CA  SER    89      44.939  96.749  61.382  1.00  0.00           C  
ATOM   1202  HA  SER    89      45.368  95.939  61.972  1.00  0.00           H  
ATOM   1203  CB  SER    89      43.522  96.936  61.823  1.00  0.00           C  
ATOM   1204  HB2 SER    89      42.948  97.541  61.121  1.00  0.00           H  
ATOM   1205  HB3 SER    89      43.187  95.901  61.755  1.00  0.00           H  
ATOM   1206  OG  SER    89      43.474  97.532  63.152  1.00  0.00           O  
ATOM   1207  HG  SER    89      43.779  96.811  63.708  1.00  0.00           H  
ATOM   1208  C   SER    89      44.944  96.314  59.890  1.00  0.00           C  
ATOM   1209  O   SER    89      45.061  97.136  58.933  1.00  0.00           O  
ATOM   1210  N   SER    90      44.790  95.028  59.726  1.00  0.00           N  
ATOM   1211  H   SER    90      44.771  94.524  60.601  1.00  0.00           H  
ATOM   1212  CA  SER    90      44.448  94.427  58.451  1.00  0.00           C  
ATOM   1213  HA  SER    90      43.865  95.162  57.897  1.00  0.00           H  
ATOM   1214  CB  SER    90      45.676  94.138  57.578  1.00  0.00           C  
ATOM   1215  HB2 SER    90      46.296  95.010  57.787  1.00  0.00           H  
ATOM   1216  HB3 SER    90      46.265  93.319  57.992  1.00  0.00           H  
ATOM   1217  OG  SER    90      45.344  93.921  56.254  1.00  0.00           O  
ATOM   1218  HG  SER    90      45.937  93.323  55.794  1.00  0.00           H  
ATOM   1219  C   SER    90      43.622  93.166  58.433  1.00  0.00           C  
ATOM   1220  O   SER    90      43.577  92.502  59.424  1.00  0.00           O  
ATOM   1221  N   TYR    91      42.882  92.832  57.378  1.00  0.00           N  
ATOM   1222  H   TYR    91      42.937  93.494  56.617  1.00  0.00           H  
ATOM   1223  CA  TYR    91      41.927  91.757  57.300  1.00  0.00           C  
ATOM   1224  HA  TYR    91      42.062  90.993  58.066  1.00  0.00           H  
ATOM   1225  CB  TYR    91      40.473  92.211  57.515  1.00  0.00           C  
ATOM   1226  HB2 TYR    91      40.441  92.683  58.496  1.00  0.00           H  
ATOM   1227  HB3 TYR    91      40.274  93.006  56.796  1.00  0.00           H  
ATOM   1228  CG  TYR    91      39.455  91.238  57.488  1.00  0.00           C  
ATOM   1229  CD1 TYR    91      38.746  90.990  56.310  1.00  0.00           C  
ATOM   1230  HD1 TYR    91      38.958  91.596  55.442  1.00  0.00           H  
ATOM   1231  CE1 TYR    91      37.842  89.931  56.281  1.00  0.00           C  
ATOM   1232  HE1 TYR    91      37.405  89.692  55.322  1.00  0.00           H  
ATOM   1233  CZ  TYR    91      37.507  89.215  57.432  1.00  0.00           C  
ATOM   1234  OH  TYR    91      36.722  88.064  57.361  1.00  0.00           O  
ATOM   1235  HH  TYR    91      37.045  87.400  57.974  1.00  0.00           H  
ATOM   1236  CE2 TYR    91      38.180  89.514  58.621  1.00  0.00           C  
ATOM   1237  HE2 TYR    91      38.101  88.813  59.440  1.00  0.00           H  
ATOM   1238  CD2 TYR    91      39.074  90.595  58.682  1.00  0.00           C  
ATOM   1239  HD2 TYR    91      39.609  90.692  59.615  1.00  0.00           H  
ATOM   1240  C   TYR    91      41.995  91.000  55.975  1.00  0.00           C  
ATOM   1241  O   TYR    91      42.011  91.738  54.987  1.00  0.00           O  
ATOM   1242  N   GLY    92      41.940  89.701  55.874  1.00  0.00           N  
ATOM   1243  H   GLY    92      41.916  89.391  54.913  1.00  0.00           H  
ATOM   1244  CA  GLY    92      41.618  88.702  56.889  1.00  0.00           C  
ATOM   1245  HA2 GLY    92      40.895  89.026  57.637  1.00  0.00           H  
ATOM   1246  HA3 GLY    92      41.199  87.817  56.408  1.00  0.00           H  
ATOM   1247  C   GLY    92      42.850  88.330  57.670  1.00  0.00           C  
ATOM   1248  O   GLY    92      43.578  89.194  58.191  1.00  0.00           O  
ATOM   1249  N   GLN    93      43.170  86.993  57.606  1.00  0.00           N  
ATOM   1250  H   GLN    93      42.592  86.365  57.066  1.00  0.00           H  
ATOM   1251  CA  GLN    93      44.251  86.335  58.358  1.00  0.00           C  
ATOM   1252  HA  GLN    93      45.054  87.064  58.471  1.00  0.00           H  
ATOM   1253  CB  GLN    93      43.789  85.932  59.736  1.00  0.00           C  
ATOM   1254  HB2 GLN    93      43.058  86.633  60.137  1.00  0.00           H  
ATOM   1255  HB3 GLN    93      43.259  84.994  59.569  1.00  0.00           H  
ATOM   1256  CG  GLN    93      45.006  85.738  60.677  1.00  0.00           C  
ATOM   1257  HG2 GLN    93      45.775  86.483  60.475  1.00  0.00           H  
ATOM   1258  HG3 GLN    93      44.646  86.116  61.633  1.00  0.00           H  
ATOM   1259  CD  GLN    93      45.492  84.361  60.749  1.00  0.00           C  
ATOM   1260  OE1 GLN    93      44.789  83.353  60.646  1.00  0.00           O  
ATOM   1261  NE2 GLN    93      46.734  84.147  61.069  1.00  0.00           N  
ATOM   1262 HE21 GLN    93      47.084  83.203  61.149  1.00  0.00           H  
ATOM   1263 HE22 GLN    93      47.343  84.943  61.192  1.00  0.00           H  
ATOM   1264  C   GLN    93      44.878  85.144  57.649  1.00  0.00           C  
ATOM   1265  O   GLN    93      44.152  84.153  57.401  1.00  0.00           O  
ATOM   1266  N   GLN    94      46.155  85.176  57.348  1.00  0.00           N  
ATOM   1267  H   GLN    94      46.683  86.028  57.477  1.00  0.00           H  
ATOM   1268  CA  GLN    94      46.863  84.160  56.614  1.00  0.00           C  
ATOM   1269  HA  GLN    94      46.226  83.637  55.901  1.00  0.00           H  
ATOM   1270  CB  GLN    94      48.024  84.762  55.776  1.00  0.00           C  
ATOM   1271  HB2 GLN    94      48.714  85.303  56.425  1.00  0.00           H  
ATOM   1272  HB3 GLN    94      48.631  83.965  55.345  1.00  0.00           H  
ATOM   1273  CG  GLN    94      47.448  85.732  54.714  1.00  0.00           C  
ATOM   1274  HG2 GLN    94      46.809  85.271  53.961  1.00  0.00           H  
ATOM   1275  HG3 GLN    94      46.746  86.363  55.259  1.00  0.00           H  
ATOM   1276  CD  GLN    94      48.539  86.444  53.994  1.00  0.00           C  
ATOM   1277  OE1 GLN    94      49.659  86.007  53.982  1.00  0.00           O  
ATOM   1278  NE2 GLN    94      48.318  87.606  53.437  1.00  0.00           N  
ATOM   1279 HE21 GLN    94      47.387  87.989  53.525  1.00  0.00           H  
ATOM   1280 HE22 GLN    94      49.084  88.055  52.957  1.00  0.00           H  
ATOM   1281  C   GLN    94      47.307  82.907  57.419  1.00  0.00           C  
ATOM   1282  O   GLN    94      48.441  82.887  57.856  1.00  0.00           O  
ATOM   1283  N   SER    95      46.304  82.053  57.732  1.00  0.00           N  
ATOM   1284  H   SER    95      45.379  82.230  57.367  1.00  0.00           H  
ATOM   1285  CA  SER    95      46.535  80.768  58.318  1.00  0.00           C  
ATOM   1286  HA  SER    95      46.883  80.944  59.336  1.00  0.00           H  
ATOM   1287  CB  SER    95      45.267  79.952  58.244  1.00  0.00           C  
ATOM   1288  HB2 SER    95      45.031  79.779  57.194  1.00  0.00           H  
ATOM   1289  HB3 SER    95      45.369  79.067  58.873  1.00  0.00           H  
ATOM   1290  OG  SER    95      44.225  80.775  58.701  1.00  0.00           O  
ATOM   1291  HG  SER    95      44.204  80.476  59.613  1.00  0.00           H  
ATOM   1292  C   SER    95      47.638  80.088  57.549  1.00  0.00           C  
ATOM   1293  O   SER    95      47.535  79.931  56.314  1.00  0.00           O  
ATOM   1294  N   SER    96      48.529  79.416  58.277  1.00  0.00           N  
ATOM   1295  H   SER    96      48.408  79.367  59.279  1.00  0.00           H  
ATOM   1296  CA  SER    96      49.890  79.030  57.832  1.00  0.00           C  
ATOM   1297  HA  SER    96      50.449  79.931  57.579  1.00  0.00           H  
ATOM   1298  CB  SER    96      50.554  78.205  58.986  1.00  0.00           C  
ATOM   1299  HB2 SER    96      50.150  77.194  59.028  1.00  0.00           H  
ATOM   1300  HB3 SER    96      51.581  77.902  58.784  1.00  0.00           H  
ATOM   1301  OG  SER    96      50.433  78.775  60.296  1.00  0.00           O  
ATOM   1302  HG  SER    96      50.883  78.110  60.822  1.00  0.00           H  
ATOM   1303  C   SER    96      49.727  78.062  56.567  1.00  0.00           C  
ATOM   1304  O   SER    96      48.798  77.326  56.616  1.00  0.00           O  
ATOM   1305  N   TYR    97      50.437  78.102  55.420  1.00  0.00           N  
ATOM   1306  H   TYR    97      50.105  77.579  54.622  1.00  0.00           H  
ATOM   1307  CA  TYR    97      51.461  79.101  55.094  1.00  0.00           C  
ATOM   1308  HA  TYR    97      51.952  78.782  54.175  1.00  0.00           H  
ATOM   1309  CB  TYR    97      50.900  80.485  54.791  1.00  0.00           C  
ATOM   1310  HB2 TYR    97      50.197  80.438  53.959  1.00  0.00           H  
ATOM   1311  HB3 TYR    97      50.275  80.736  55.648  1.00  0.00           H  
ATOM   1312  CG  TYR    97      51.838  81.655  54.565  1.00  0.00           C  
ATOM   1313  CD1 TYR    97      51.576  82.950  55.085  1.00  0.00           C  
ATOM   1314  HD1 TYR    97      50.724  83.027  55.744  1.00  0.00           H  
ATOM   1315  CE1 TYR    97      52.450  84.024  54.907  1.00  0.00           C  
ATOM   1316  HE1 TYR    97      52.302  84.942  55.455  1.00  0.00           H  
ATOM   1317  CZ  TYR    97      53.633  83.777  54.171  1.00  0.00           C  
ATOM   1318  OH  TYR    97      54.537  84.754  53.998  1.00  0.00           O  
ATOM   1319  HH  TYR    97      55.199  84.542  53.337  1.00  0.00           H  
ATOM   1320  CE2 TYR    97      53.864  82.555  53.612  1.00  0.00           C  
ATOM   1321  HE2 TYR    97      54.744  82.326  53.029  1.00  0.00           H  
ATOM   1322  CD2 TYR    97      52.966  81.516  53.751  1.00  0.00           C  
ATOM   1323  HD2 TYR    97      53.144  80.543  53.316  1.00  0.00           H  
ATOM   1324  C   TYR    97      52.702  79.082  55.997  1.00  0.00           C  
ATOM   1325  O   TYR    97      53.081  80.077  56.615  1.00  0.00           O  
ATOM   1326  N   PRO    98      53.385  77.969  56.215  1.00  0.00           N  
ATOM   1327  CD  PRO    98      54.425  77.888  57.213  1.00  0.00           C  
ATOM   1328  HD2 PRO    98      54.019  78.128  58.196  1.00  0.00           H  
ATOM   1329  HD3 PRO    98      55.232  78.594  57.014  1.00  0.00           H  
ATOM   1330  CG  PRO    98      54.956  76.437  57.203  1.00  0.00           C  
ATOM   1331  HG2 PRO    98      54.385  75.980  58.011  1.00  0.00           H  
ATOM   1332  HG3 PRO    98      56.013  76.516  57.454  1.00  0.00           H  
ATOM   1333  CB  PRO    98      54.624  75.925  55.832  1.00  0.00           C  
ATOM   1334  HB2 PRO    98      54.474  74.857  55.670  1.00  0.00           H  
ATOM   1335  HB3 PRO    98      55.354  76.313  55.122  1.00  0.00           H  
ATOM   1336  CA  PRO    98      53.263  76.692  55.558  1.00  0.00           C  
ATOM   1337  HA  PRO    98      53.140  76.822  54.483  1.00  0.00           H  
ATOM   1338  C   PRO    98      52.088  75.857  56.105  1.00  0.00           C  
ATOM   1339  O   PRO    98      51.723  75.837  57.272  1.00  0.00           O  
ATOM   1340  N   GLY    99      51.290  75.130  55.195  1.00  0.00           N  
ATOM   1341  H   GLY    99      51.562  75.077  54.224  1.00  0.00           H  
ATOM   1342  CA  GLY    99      50.034  74.397  55.594  1.00  0.00           C  
ATOM   1343  HA2 GLY    99      49.256  74.984  56.082  1.00  0.00           H  
ATOM   1344  HA3 GLY    99      49.745  73.927  54.654  1.00  0.00           H  
ATOM   1345  C   GLY    99      50.353  73.145  56.463  1.00  0.00           C  
ATOM   1346  O   GLY    99      51.432  72.541  56.310  1.00  0.00           O  
ATOM   1347  N   TYR   100      49.463  72.697  57.284  1.00  0.00           N  
ATOM   1348  H   TYR   100      48.556  73.142  57.301  1.00  0.00           H  
ATOM   1349  CA  TYR   100      49.743  71.720  58.233  1.00  0.00           C  
ATOM   1350  HA  TYR   100      50.624  71.154  57.930  1.00  0.00           H  
ATOM   1351  CB  TYR   100      50.033  72.449  59.592  1.00  0.00           C  
ATOM   1352  HB2 TYR   100      50.049  71.703  60.386  1.00  0.00           H  
ATOM   1353  HB3 TYR   100      50.961  73.020  59.623  1.00  0.00           H  
ATOM   1354  CG  TYR   100      48.924  73.405  60.020  1.00  0.00           C  
ATOM   1355  CD1 TYR   100      48.973  74.769  59.570  1.00  0.00           C  
ATOM   1356  HD1 TYR   100      49.833  74.996  58.957  1.00  0.00           H  
ATOM   1357  CE1 TYR   100      47.992  75.754  59.901  1.00  0.00           C  
ATOM   1358  HE1 TYR   100      48.126  76.756  59.521  1.00  0.00           H  
ATOM   1359  CZ  TYR   100      46.989  75.453  60.892  1.00  0.00           C  
ATOM   1360  OH  TYR   100      46.056  76.365  61.256  1.00  0.00           O  
ATOM   1361  HH  TYR   100      46.530  77.197  61.189  1.00  0.00           H  
ATOM   1362  CE2 TYR   100      46.905  74.100  61.396  1.00  0.00           C  
ATOM   1363  HE2 TYR   100      46.140  73.770  62.084  1.00  0.00           H  
ATOM   1364  CD2 TYR   100      47.889  73.139  60.937  1.00  0.00           C  
ATOM   1365  HD2 TYR   100      47.903  72.135  61.334  1.00  0.00           H  
ATOM   1366  C   TYR   100      48.669  70.612  58.511  1.00  0.00           C  
ATOM   1367  O   TYR   100      49.001  69.607  59.100  1.00  0.00           O  
ATOM   1368  N   GLY   101      47.477  70.888  58.015  1.00  0.00           N  
ATOM   1369  H   GLY   101      47.298  71.789  57.595  1.00  0.00           H  
ATOM   1370  CA  GLY   101      46.307  69.960  58.080  1.00  0.00           C  
ATOM   1371  HA2 GLY   101      45.897  69.945  59.090  1.00  0.00           H  
ATOM   1372  HA3 GLY   101      45.476  70.413  57.540  1.00  0.00           H  
ATOM   1373  C   GLY   101      46.501  68.630  57.373  1.00  0.00           C  
ATOM   1374  O   GLY   101      45.938  67.626  57.827  1.00  0.00           O  
ATOM   1375  N   GLN   102      47.010  68.687  56.185  1.00  0.00           N  
ATOM   1376  H   GLN   102      47.309  69.596  55.863  1.00  0.00           H  
ATOM   1377  CA  GLN   102      47.033  67.528  55.334  1.00  0.00           C  
ATOM   1378  HA  GLN   102      45.961  67.388  55.194  1.00  0.00           H  
ATOM   1379  CB  GLN   102      47.778  67.870  53.979  1.00  0.00           C  
ATOM   1380  HB2 GLN   102      47.698  66.971  53.368  1.00  0.00           H  
ATOM   1381  HB3 GLN   102      47.202  68.705  53.582  1.00  0.00           H  
ATOM   1382  CG  GLN   102      49.308  68.087  54.090  1.00  0.00           C  
ATOM   1383  HG2 GLN   102      49.843  67.297  54.616  1.00  0.00           H  
ATOM   1384  HG3 GLN   102      49.686  68.095  53.068  1.00  0.00           H  
ATOM   1385  CD  GLN   102      49.636  69.433  54.617  1.00  0.00           C  
ATOM   1386  OE1 GLN   102      48.795  70.325  54.680  1.00  0.00           O  
ATOM   1387  NE2 GLN   102      50.778  69.629  55.213  1.00  0.00           N  
ATOM   1388 HE21 GLN   102      51.359  68.805  55.271  1.00  0.00           H  
ATOM   1389 HE22 GLN   102      51.141  70.567  55.309  1.00  0.00           H  
ATOM   1390  C   GLN   102      47.569  66.244  55.921  1.00  0.00           C  
ATOM   1391  O   GLN   102      48.610  66.178  56.607  1.00  0.00           O  
ATOM   1392  N   GLN   103      46.917  65.104  55.605  1.00  0.00           N  
ATOM   1393  H   GLN   103      46.214  65.271  54.899  1.00  0.00           H  
ATOM   1394  CA  GLN   103      47.341  63.692  55.814  1.00  0.00           C  
ATOM   1395  HA  GLN   103      47.246  63.457  56.874  1.00  0.00           H  
ATOM   1396  CB  GLN   103      46.385  62.847  54.920  1.00  0.00           C  
ATOM   1397  HB2 GLN   103      45.415  62.972  55.401  1.00  0.00           H  
ATOM   1398  HB3 GLN   103      46.277  63.353  53.961  1.00  0.00           H  
ATOM   1399  CG  GLN   103      46.598  61.330  54.842  1.00  0.00           C  
ATOM   1400  HG2 GLN   103      46.066  61.043  53.935  1.00  0.00           H  
ATOM   1401  HG3 GLN   103      47.640  61.149  54.578  1.00  0.00           H  
ATOM   1402  CD  GLN   103      46.215  60.550  56.059  1.00  0.00           C  
ATOM   1403  OE1 GLN   103      45.471  61.034  56.975  1.00  0.00           O  
ATOM   1404  NE2 GLN   103      46.730  59.343  56.179  1.00  0.00           N  
ATOM   1405 HE21 GLN   103      46.359  58.762  56.917  1.00  0.00           H  
ATOM   1406 HE22 GLN   103      47.500  59.111  55.568  1.00  0.00           H  
ATOM   1407  C   GLN   103      48.778  63.552  55.356  1.00  0.00           C  
ATOM   1408  O   GLN   103      49.270  63.987  54.302  1.00  0.00           O  
ATOM   1409  N   PRO   104      49.598  62.766  56.138  1.00  0.00           N  
ATOM   1410  CD  PRO   104      49.129  62.123  57.406  1.00  0.00           C  
ATOM   1411  HD2 PRO   104      48.241  61.498  57.307  1.00  0.00           H  
ATOM   1412  HD3 PRO   104      49.082  62.916  58.152  1.00  0.00           H  
ATOM   1413  CG  PRO   104      50.324  61.167  57.768  1.00  0.00           C  
ATOM   1414  HG2 PRO   104      50.163  60.151  57.409  1.00  0.00           H  
ATOM   1415  HG3 PRO   104      50.430  61.156  58.852  1.00  0.00           H  
ATOM   1416  CB  PRO   104      51.569  61.920  57.153  1.00  0.00           C  
ATOM   1417  HB2 PRO   104      52.393  61.211  57.073  1.00  0.00           H  
ATOM   1418  HB3 PRO   104      51.957  62.630  57.884  1.00  0.00           H  
ATOM   1419  CA  PRO   104      51.016  62.560  55.895  1.00  0.00           C  
ATOM   1420  HA  PRO   104      51.479  63.537  55.759  1.00  0.00           H  
ATOM   1421  C   PRO   104      51.285  61.608  54.726  1.00  0.00           C  
ATOM   1422  O   PRO   104      50.424  61.057  54.087  1.00  0.00           O  
ATOM   1423  N   ALA   105      52.552  61.448  54.421  1.00  0.00           N  
ATOM   1424  H   ALA   105      53.167  62.137  54.830  1.00  0.00           H  
ATOM   1425  CA  ALA   105      53.170  60.466  53.560  1.00  0.00           C  
ATOM   1426  HA  ALA   105      52.531  59.583  53.552  1.00  0.00           H  
ATOM   1427  CB  ALA   105      53.311  61.002  52.097  1.00  0.00           C  
ATOM   1428  HB1 ALA   105      52.377  60.995  51.535  1.00  0.00           H  
ATOM   1429  HB2 ALA   105      53.790  61.981  52.136  1.00  0.00           H  
ATOM   1430  HB3 ALA   105      53.983  60.352  51.536  1.00  0.00           H  
ATOM   1431  C   ALA   105      54.612  60.167  54.102  1.00  0.00           C  
ATOM   1432  O   ALA   105      55.180  60.938  54.862  1.00  0.00           O  
ATOM   1433  N   PRO   106      55.196  58.982  53.794  1.00  0.00           N  
ATOM   1434  CD  PRO   106      54.630  58.002  52.857  1.00  0.00           C  
ATOM   1435  HD2 PRO   106      54.409  58.345  51.846  1.00  0.00           H  
ATOM   1436  HD3 PRO   106      53.765  57.492  53.282  1.00  0.00           H  
ATOM   1437  CG  PRO   106      55.650  56.859  52.650  1.00  0.00           C  
ATOM   1438  HG2 PRO   106      56.321  57.117  51.832  1.00  0.00           H  
ATOM   1439  HG3 PRO   106      55.041  55.965  52.512  1.00  0.00           H  
ATOM   1440  CB  PRO   106      56.388  56.987  54.050  1.00  0.00           C  
ATOM   1441  HB2 PRO   106      57.368  56.508  54.037  1.00  0.00           H  
ATOM   1442  HB3 PRO   106      55.792  56.375  54.727  1.00  0.00           H  
ATOM   1443  CA  PRO   106      56.341  58.488  54.482  1.00  0.00           C  
ATOM   1444  HA  PRO   106      56.193  58.584  55.558  1.00  0.00           H  
ATOM   1445  C   PRO   106      57.618  59.248  54.130  1.00  0.00           C  
ATOM   1446  O   PRO   106      57.848  59.509  52.916  1.00  0.00           O  
ATOM   1447  N   SER   107      58.579  59.504  55.060  1.00  0.00           N  
ATOM   1448  H   SER   107      58.349  59.373  56.034  1.00  0.00           H  
ATOM   1449  CA  SER   107      59.814  60.287  54.761  1.00  0.00           C  
ATOM   1450  HA  SER   107      59.525  61.105  54.101  1.00  0.00           H  
ATOM   1451  CB  SER   107      60.312  61.029  56.019  1.00  0.00           C  
ATOM   1452  HB2 SER   107      61.283  61.465  55.782  1.00  0.00           H  
ATOM   1453  HB3 SER   107      59.611  61.829  56.254  1.00  0.00           H  
ATOM   1454  OG  SER   107      60.310  60.192  57.177  1.00  0.00           O  
ATOM   1455  HG  SER   107      61.150  59.729  57.144  1.00  0.00           H  
ATOM   1456  C   SER   107      60.944  59.385  54.152  1.00  0.00           C  
ATOM   1457  O   SER   107      60.999  58.186  54.386  1.00  0.00           O  
ATOM   1458  N   SER   108      61.682  59.850  53.156  1.00  0.00           N  
ATOM   1459  H   SER   108      61.629  60.829  52.915  1.00  0.00           H  
ATOM   1460  CA  SER   108      62.346  59.000  52.193  1.00  0.00           C  
ATOM   1461  HA  SER   108      62.008  57.964  52.214  1.00  0.00           H  
ATOM   1462  CB  SER   108      62.035  59.535  50.787  1.00  0.00           C  
ATOM   1463  HB2 SER   108      62.610  60.442  50.599  1.00  0.00           H  
ATOM   1464  HB3 SER   108      62.457  58.864  50.039  1.00  0.00           H  
ATOM   1465  OG  SER   108      60.647  59.723  50.581  1.00  0.00           O  
ATOM   1466  HG  SER   108      60.204  58.887  50.748  1.00  0.00           H  
ATOM   1467  C   SER   108      63.822  58.861  52.429  1.00  0.00           C  
ATOM   1468  O   SER   108      64.512  58.783  51.393  1.00  0.00           O  
ATOM   1469  N   THR   109      64.302  58.810  53.684  1.00  0.00           N  
ATOM   1470  H   THR   109      63.700  58.910  54.488  1.00  0.00           H  
ATOM   1471  CA  THR   109      65.662  58.449  54.051  1.00  0.00           C  
ATOM   1472  HA  THR   109      66.071  57.920  53.190  1.00  0.00           H  
ATOM   1473  CB  THR   109      66.510  59.704  54.386  1.00  0.00           C  
ATOM   1474  HB  THR   109      65.996  60.281  55.155  1.00  0.00           H  
ATOM   1475  CG2 THR   109      68.008  59.513  54.783  1.00  0.00           C  
ATOM   1476 HG21 THR   109      68.404  58.930  53.951  1.00  0.00           H  
ATOM   1477 HG22 THR   109      68.560  60.435  54.969  1.00  0.00           H  
ATOM   1478 HG23 THR   109      68.051  58.928  55.701  1.00  0.00           H  
ATOM   1479  OG1 THR   109      66.634  60.375  53.135  1.00  0.00           O  
ATOM   1480  HG1 THR   109      65.742  60.688  52.968  1.00  0.00           H  
ATOM   1481  C   THR   109      65.687  57.485  55.283  1.00  0.00           C  
ATOM   1482  O   THR   109      65.147  57.871  56.337  1.00  0.00           O  
ATOM   1483  N   SER   110      66.132  56.292  55.126  1.00  0.00           N  
ATOM   1484  H   SER   110      66.362  55.983  54.192  1.00  0.00           H  
ATOM   1485  CA  SER   110      66.217  55.350  56.294  1.00  0.00           C  
ATOM   1486  HA  SER   110      65.320  55.272  56.907  1.00  0.00           H  
ATOM   1487  CB  SER   110      66.330  53.936  55.723  1.00  0.00           C  
ATOM   1488  HB2 SER   110      65.448  53.772  55.104  1.00  0.00           H  
ATOM   1489  HB3 SER   110      67.187  53.960  55.051  1.00  0.00           H  
ATOM   1490  OG  SER   110      66.434  52.984  56.768  1.00  0.00           O  
ATOM   1491  HG  SER   110      65.516  52.830  57.005  1.00  0.00           H  
ATOM   1492  C   SER   110      67.469  55.646  57.088  1.00  0.00           C  
ATOM   1493  O   SER   110      68.518  55.940  56.549  1.00  0.00           O  
ATOM   1494  N   GLY   111      67.255  55.521  58.372  1.00  0.00           N  
ATOM   1495  H   GLY   111      66.342  55.159  58.610  1.00  0.00           H  
ATOM   1496  CA  GLY   111      68.073  55.869  59.494  1.00  0.00           C  
ATOM   1497  HA2 GLY   111      69.026  56.216  59.095  1.00  0.00           H  
ATOM   1498  HA3 GLY   111      67.683  56.810  59.884  1.00  0.00           H  
ATOM   1499  C   GLY   111      68.207  54.881  60.667  1.00  0.00           C  
ATOM   1500  O   GLY   111      67.291  54.061  60.839  1.00  0.00           O  
ATOM   1501  N   SER   112      69.340  54.897  61.365  1.00  0.00           N  
ATOM   1502  H   SER   112      69.321  54.249  62.139  1.00  0.00           H  
ATOM   1503  CA  SER   112      70.581  55.790  61.226  1.00  0.00           C  
ATOM   1504  HA  SER   112      71.259  55.609  62.060  1.00  0.00           H  
ATOM   1505  CB  SER   112      71.506  55.536  60.061  1.00  0.00           C  
ATOM   1506  HB2 SER   112      70.909  55.599  59.151  1.00  0.00           H  
ATOM   1507  HB3 SER   112      72.320  56.257  60.131  1.00  0.00           H  
ATOM   1508  OG  SER   112      72.018  54.203  60.204  1.00  0.00           O  
ATOM   1509  HG  SER   112      72.793  54.180  59.639  1.00  0.00           H  
ATOM   1510  C   SER   112      70.230  57.320  61.331  1.00  0.00           C  
ATOM   1511  O   SER   112      70.566  58.159  60.510  1.00  0.00           O  
ATOM   1512  N   TYR   113      69.579  57.783  62.393  1.00  0.00           N  
ATOM   1513  H   TYR   113      69.269  58.735  62.257  1.00  0.00           H  
ATOM   1514  CA  TYR   113      69.201  57.101  63.653  1.00  0.00           C  
ATOM   1515  HA  TYR   113      69.464  56.047  63.556  1.00  0.00           H  
ATOM   1516  CB  TYR   113      70.016  57.712  64.787  1.00  0.00           C  
ATOM   1517  HB2 TYR   113      69.942  58.792  64.910  1.00  0.00           H  
ATOM   1518  HB3 TYR   113      69.708  57.265  65.732  1.00  0.00           H  
ATOM   1519  CG  TYR   113      71.435  57.478  64.535  1.00  0.00           C  
ATOM   1520  CD1 TYR   113      72.006  56.237  64.815  1.00  0.00           C  
ATOM   1521  HD1 TYR   113      71.512  55.467  65.388  1.00  0.00           H  
ATOM   1522  CE1 TYR   113      73.362  55.968  64.491  1.00  0.00           C  
ATOM   1523  HE1 TYR   113      73.880  55.042  64.691  1.00  0.00           H  
ATOM   1524  CZ  TYR   113      74.100  56.918  63.725  1.00  0.00           C  
ATOM   1525  OH  TYR   113      75.384  56.673  63.290  1.00  0.00           O  
ATOM   1526  HH  TYR   113      75.649  55.767  63.461  1.00  0.00           H  
ATOM   1527  CE2 TYR   113      73.543  58.176  63.481  1.00  0.00           C  
ATOM   1528  HE2 TYR   113      74.125  58.934  62.978  1.00  0.00           H  
ATOM   1529  CD2 TYR   113      72.195  58.513  63.860  1.00  0.00           C  
ATOM   1530  HD2 TYR   113      71.769  59.489  63.680  1.00  0.00           H  
ATOM   1531  C   TYR   113      67.720  57.292  63.862  1.00  0.00           C  
ATOM   1532  O   TYR   113      67.212  58.390  63.956  1.00  0.00           O  
ATOM   1533  N   GLY   114      66.979  56.206  64.001  1.00  0.00           N  
ATOM   1534  H   GLY   114      67.329  55.260  64.047  1.00  0.00           H  
ATOM   1535  CA  GLY   114      65.558  56.157  64.004  1.00  0.00           C  
ATOM   1536  HA2 GLY   114      65.352  55.170  64.419  1.00  0.00           H  
ATOM   1537  HA3 GLY   114      65.054  56.769  64.752  1.00  0.00           H  
ATOM   1538  C   GLY   114      64.841  56.410  62.621  1.00  0.00           C  
ATOM   1539  O   GLY   114      65.467  56.632  61.627  1.00  0.00           O  
ATOM   1540  N   SER   115      63.549  56.232  62.458  1.00  0.00           N  
ATOM   1541  H   SER   115      63.269  56.410  61.505  1.00  0.00           H  
ATOM   1542  CA  SER   115      62.582  56.204  63.529  1.00  0.00           C  
ATOM   1543  HA  SER   115      62.908  56.695  64.446  1.00  0.00           H  
ATOM   1544  CB  SER   115      61.333  56.977  63.150  1.00  0.00           C  
ATOM   1545  HB2 SER   115      60.865  56.343  62.398  1.00  0.00           H  
ATOM   1546  HB3 SER   115      60.677  57.087  64.014  1.00  0.00           H  
ATOM   1547  OG  SER   115      61.455  58.274  62.654  1.00  0.00           O  
ATOM   1548  HG  SER   115      61.242  58.875  63.372  1.00  0.00           H  
ATOM   1549  C   SER   115      62.041  54.780  63.798  1.00  0.00           C  
ATOM   1550  O   SER   115      61.219  54.717  64.703  1.00  0.00           O  
ATOM   1551  N   SER   116      62.197  53.710  63.013  1.00  0.00           N  
ATOM   1552  H   SER   116      62.827  53.727  62.224  1.00  0.00           H  
ATOM   1553  CA  SER   116      61.543  52.346  63.235  1.00  0.00           C  
ATOM   1554  HA  SER   116      60.454  52.381  63.210  1.00  0.00           H  
ATOM   1555  CB  SER   116      61.982  51.347  62.234  1.00  0.00           C  
ATOM   1556  HB2 SER   116      63.032  51.078  62.345  1.00  0.00           H  
ATOM   1557  HB3 SER   116      61.397  50.436  62.362  1.00  0.00           H  
ATOM   1558  OG  SER   116      61.875  51.804  60.897  1.00  0.00           O  
ATOM   1559  HG  SER   116      61.231  52.506  60.780  1.00  0.00           H  
ATOM   1560  C   SER   116      61.917  51.895  64.691  1.00  0.00           C  
ATOM   1561  O   SER   116      62.885  52.363  65.328  1.00  0.00           O  
ATOM   1562  N   SER   117      61.170  50.978  65.271  1.00  0.00           N  
ATOM   1563  H   SER   117      60.448  50.586  64.684  1.00  0.00           H  
ATOM   1564  CA  SER   117      61.185  50.556  66.698  1.00  0.00           C  
ATOM   1565  HA  SER   117      62.179  50.131  66.836  1.00  0.00           H  
ATOM   1566  CB  SER   117      61.146  51.718  67.615  1.00  0.00           C  
ATOM   1567  HB2 SER   117      61.892  52.487  67.418  1.00  0.00           H  
ATOM   1568  HB3 SER   117      60.188  52.231  67.696  1.00  0.00           H  
ATOM   1569  OG  SER   117      61.461  51.382  68.906  1.00  0.00           O  
ATOM   1570  HG  SER   117      60.991  51.952  69.519  1.00  0.00           H  
ATOM   1571  C   SER   117      60.160  49.468  67.084  1.00  0.00           C  
ATOM   1572  O   SER   117      59.207  49.209  66.334  1.00  0.00           O  
ATOM   1573  N   GLN   118      60.352  48.674  68.138  1.00  0.00           N  
ATOM   1574  H   GLN   118      61.202  48.793  68.671  1.00  0.00           H  
ATOM   1575  CA  GLN   118      59.418  47.687  68.665  1.00  0.00           C  
ATOM   1576  HA  GLN   118      59.976  47.174  69.449  1.00  0.00           H  
ATOM   1577  CB  GLN   118      58.189  48.318  69.347  1.00  0.00           C  
ATOM   1578  HB2 GLN   118      57.613  48.773  68.541  1.00  0.00           H  
ATOM   1579  HB3 GLN   118      57.439  47.655  69.776  1.00  0.00           H  
ATOM   1580  CG  GLN   118      58.561  49.352  70.362  1.00  0.00           C  
ATOM   1581  HG2 GLN   118      59.067  48.866  71.197  1.00  0.00           H  
ATOM   1582  HG3 GLN   118      59.338  50.032  70.015  1.00  0.00           H  
ATOM   1583  CD  GLN   118      57.417  50.219  70.760  1.00  0.00           C  
ATOM   1584  OE1 GLN   118      56.306  49.994  70.302  1.00  0.00           O  
ATOM   1585  NE2 GLN   118      57.610  51.312  71.464  1.00  0.00           N  
ATOM   1586 HE21 GLN   118      58.526  51.500  71.844  1.00  0.00           H  
ATOM   1587 HE22 GLN   118      56.990  52.103  71.363  1.00  0.00           H  
ATOM   1588  C   GLN   118      58.982  46.498  67.779  1.00  0.00           C  
ATOM   1589  O   GLN   118      57.845  46.543  67.301  1.00  0.00           O  
ATOM   1590  N   SER   119      59.753  45.439  67.536  1.00  0.00           N  
ATOM   1591  H   SER   119      59.190  44.730  67.091  1.00  0.00           H  
ATOM   1592  CA  SER   119      61.104  45.197  67.976  1.00  0.00           C  
ATOM   1593  HA  SER   119      61.665  46.122  68.113  1.00  0.00           H  
ATOM   1594  CB  SER   119      60.944  44.517  69.381  1.00  0.00           C  
ATOM   1595  HB2 SER   119      60.751  45.356  70.049  1.00  0.00           H  
ATOM   1596  HB3 SER   119      60.070  43.866  69.411  1.00  0.00           H  
ATOM   1597  OG  SER   119      62.070  43.865  69.855  1.00  0.00           O  
ATOM   1598  HG  SER   119      62.721  44.540  70.063  1.00  0.00           H  
ATOM   1599  C   SER   119      61.854  44.328  66.910  1.00  0.00           C  
ATOM   1600  O   SER   119      62.150  44.878  65.823  1.00  0.00           O  
ATOM   1601  N   SER   120      62.003  42.988  67.090  1.00  0.00           N  
ATOM   1602  H   SER   120      61.665  42.629  67.972  1.00  0.00           H  
ATOM   1603  CA  SER   120      62.448  42.085  66.003  1.00  0.00           C  
ATOM   1604  HA  SER   120      63.495  42.318  65.807  1.00  0.00           H  
ATOM   1605  CB  SER   120      62.367  40.621  66.491  1.00  0.00           C  
ATOM   1606  HB2 SER   120      61.466  40.417  67.070  1.00  0.00           H  
ATOM   1607  HB3 SER   120      62.476  39.828  65.750  1.00  0.00           H  
ATOM   1608  OG  SER   120      63.438  40.458  67.407  1.00  0.00           O  
ATOM   1609  HG  SER   120      63.273  40.888  68.249  1.00  0.00           H  
ATOM   1610  C   SER   120      61.580  42.137  64.696  1.00  0.00           C  
ATOM   1611  O   SER   120      60.379  42.397  64.733  1.00  0.00           O  
ATOM   1612  N   SER   121      62.137  41.815  63.544  1.00  0.00           N  
ATOM   1613  H   SER   121      61.467  41.865  62.790  1.00  0.00           H  
ATOM   1614  CA  SER   121      63.504  41.530  63.212  1.00  0.00           C  
ATOM   1615  HA  SER   121      63.936  40.876  63.970  1.00  0.00           H  
ATOM   1616  CB  SER   121      63.674  40.751  61.892  1.00  0.00           C  
ATOM   1617  HB2 SER   121      63.184  41.367  61.137  1.00  0.00           H  
ATOM   1618  HB3 SER   121      64.737  40.785  61.651  1.00  0.00           H  
ATOM   1619  OG  SER   121      63.337  39.363  61.877  1.00  0.00           O  
ATOM   1620  HG  SER   121      62.601  39.265  61.268  1.00  0.00           H  
ATOM   1621  C   SER   121      64.448  42.761  63.116  1.00  0.00           C  
ATOM   1622  O   SER   121      63.941  43.886  62.969  1.00  0.00           O  
ATOM   1623  N   TYR   122      65.770  42.481  62.964  1.00  0.00           N  
ATOM   1624  H   TYR   122      66.109  41.533  63.034  1.00  0.00           H  
ATOM   1625  CA  TYR   122      66.767  43.579  62.935  1.00  0.00           C  
ATOM   1626  HA  TYR   122      66.299  44.549  63.102  1.00  0.00           H  
ATOM   1627  CB  TYR   122      67.648  43.360  64.104  1.00  0.00           C  
ATOM   1628  HB2 TYR   122      68.286  42.488  63.962  1.00  0.00           H  
ATOM   1629  HB3 TYR   122      68.184  44.289  64.295  1.00  0.00           H  
ATOM   1630  CG  TYR   122      67.129  42.999  65.498  1.00  0.00           C  
ATOM   1631  CD1 TYR   122      67.465  41.784  66.071  1.00  0.00           C  
ATOM   1632  HD1 TYR   122      68.216  41.154  65.617  1.00  0.00           H  
ATOM   1633  CE1 TYR   122      66.945  41.434  67.339  1.00  0.00           C  
ATOM   1634  HE1 TYR   122      67.205  40.452  67.706  1.00  0.00           H  
ATOM   1635  CZ  TYR   122      66.024  42.256  68.010  1.00  0.00           C  
ATOM   1636  OH  TYR   122      65.589  41.869  69.221  1.00  0.00           O  
ATOM   1637  HH  TYR   122      65.928  40.990  69.402  1.00  0.00           H  
ATOM   1638  CE2 TYR   122      65.773  43.547  67.517  1.00  0.00           C  
ATOM   1639  HE2 TYR   122      65.170  44.271  68.045  1.00  0.00           H  
ATOM   1640  CD2 TYR   122      66.267  43.894  66.204  1.00  0.00           C  
ATOM   1641  HD2 TYR   122      66.065  44.910  65.900  1.00  0.00           H  
ATOM   1642  C   TYR   122      67.506  43.614  61.596  1.00  0.00           C  
ATOM   1643  O   TYR   122      67.833  42.553  61.017  1.00  0.00           O  
ATOM   1644  N   GLY   123      67.568  44.816  60.937  1.00  0.00           N  
ATOM   1645  H   GLY   123      67.910  44.648  60.002  1.00  0.00           H  
ATOM   1646  CA  GLY   123      67.102  46.152  61.246  1.00  0.00           C  
ATOM   1647  HA2 GLY   123      67.193  46.704  60.310  1.00  0.00           H  
ATOM   1648  HA3 GLY   123      66.023  46.088  61.385  1.00  0.00           H  
ATOM   1649  C   GLY   123      67.783  46.829  62.365  1.00  0.00           C  
ATOM   1650  O   GLY   123      68.882  46.442  62.789  1.00  0.00           O  
ATOM   1651  N   GLN   124      67.159  47.993  62.750  1.00  0.00           N  
ATOM   1652  H   GLN   124      66.242  48.231  62.401  1.00  0.00           H  
ATOM   1653  CA  GLN   124      67.848  49.046  63.507  1.00  0.00           C  
ATOM   1654  HA  GLN   124      68.762  48.605  63.905  1.00  0.00           H  
ATOM   1655  CB  GLN   124      68.095  50.200  62.536  1.00  0.00           C  
ATOM   1656  HB2 GLN   124      67.215  50.590  62.025  1.00  0.00           H  
ATOM   1657  HB3 GLN   124      68.361  51.023  63.199  1.00  0.00           H  
ATOM   1658  CG  GLN   124      69.144  49.889  61.474  1.00  0.00           C  
ATOM   1659  HG2 GLN   124      69.591  50.787  61.048  1.00  0.00           H  
ATOM   1660  HG3 GLN   124      69.922  49.314  61.976  1.00  0.00           H  
ATOM   1661  CD  GLN   124      68.464  49.199  60.241  1.00  0.00           C  
ATOM   1662  OE1 GLN   124      67.258  49.200  59.951  1.00  0.00           O  
ATOM   1663  NE2 GLN   124      69.196  48.532  59.461  1.00  0.00           N  
ATOM   1664 HE21 GLN   124      70.193  48.418  59.577  1.00  0.00           H  
ATOM   1665 HE22 GLN   124      68.764  47.943  58.763  1.00  0.00           H  
ATOM   1666  C   GLN   124      66.909  49.460  64.643  1.00  0.00           C  
ATOM   1667  O   GLN   124      65.716  49.693  64.345  1.00  0.00           O  
ATOM   1668  N   PRO   125      67.342  49.442  65.926  1.00  0.00           N  
ATOM   1669  CD  PRO   125      66.603  50.089  66.951  1.00  0.00           C  
ATOM   1670  HD2 PRO   125      65.680  49.522  67.073  1.00  0.00           H  
ATOM   1671  HD3 PRO   125      66.442  51.060  66.483  1.00  0.00           H  
ATOM   1672  CG  PRO   125      67.419  50.115  68.215  1.00  0.00           C  
ATOM   1673  HG2 PRO   125      66.947  49.318  68.789  1.00  0.00           H  
ATOM   1674  HG3 PRO   125      67.398  51.046  68.783  1.00  0.00           H  
ATOM   1675  CB  PRO   125      68.803  49.721  67.751  1.00  0.00           C  
ATOM   1676  HB2 PRO   125      69.212  49.145  68.581  1.00  0.00           H  
ATOM   1677  HB3 PRO   125      69.284  50.671  67.518  1.00  0.00           H  
ATOM   1678  CA  PRO   125      68.570  48.915  66.453  1.00  0.00           C  
ATOM   1679  HA  PRO   125      69.445  49.121  65.836  1.00  0.00           H  
ATOM   1680  C   PRO   125      68.574  47.411  66.720  1.00  0.00           C  
ATOM   1681  O   PRO   125      67.554  46.870  67.173  1.00  0.00           O  
ATOM   1682  N   GLN   126      69.646  46.761  66.289  1.00  0.00           N  
ATOM   1683  H   GLN   126      70.329  47.324  65.803  1.00  0.00           H  
ATOM   1684  CA  GLN   126      70.004  45.396  66.657  1.00  0.00           C  
ATOM   1685  HA  GLN   126      69.264  44.718  66.232  1.00  0.00           H  
ATOM   1686  CB  GLN   126      71.331  45.192  65.994  1.00  0.00           C  
ATOM   1687  HB2 GLN   126      71.235  45.261  64.911  1.00  0.00           H  
ATOM   1688  HB3 GLN   126      72.051  45.956  66.289  1.00  0.00           H  
ATOM   1689  CG  GLN   126      72.080  43.850  66.218  1.00  0.00           C  
ATOM   1690  HG2 GLN   126      72.990  43.883  65.619  1.00  0.00           H  
ATOM   1691  HG3 GLN   126      72.497  43.761  67.222  1.00  0.00           H  
ATOM   1692  CD  GLN   126      71.286  42.578  65.788  1.00  0.00           C  
ATOM   1693  OE1 GLN   126      70.467  42.474  64.868  1.00  0.00           O  
ATOM   1694  NE2 GLN   126      71.547  41.460  66.451  1.00  0.00           N  
ATOM   1695 HE21 GLN   126      72.243  41.422  67.183  1.00  0.00           H  
ATOM   1696 HE22 GLN   126      71.029  40.618  66.245  1.00  0.00           H  
ATOM   1697  C   GLN   126      69.993  45.262  68.226  1.00  0.00           C  
ATOM   1698  O   GLN   126      70.638  45.998  68.937  1.00  0.00           O  
ATOM   1699  N   SER   127      69.067  44.378  68.716  1.00  0.00           N  
ATOM   1700  H   SER   127      68.293  44.091  68.135  1.00  0.00           H  
ATOM   1701  CA  SER   127      69.028  43.788  70.112  1.00  0.00           C  
ATOM   1702  HA  SER   127      68.499  42.836  70.079  1.00  0.00           H  
ATOM   1703  CB  SER   127      70.405  43.389  70.659  1.00  0.00           C  
ATOM   1704  HB2 SER   127      71.108  44.162  70.348  1.00  0.00           H  
ATOM   1705  HB3 SER   127      70.296  43.169  71.721  1.00  0.00           H  
ATOM   1706  OG  SER   127      70.805  42.212  70.037  1.00  0.00           O  
ATOM   1707  HG  SER   127      71.434  41.681  70.530  1.00  0.00           H  
ATOM   1708  C   SER   127      68.264  44.551  71.150  1.00  0.00           C  
ATOM   1709  O   SER   127      67.554  44.013  71.958  1.00  0.00           O  
ATOM   1710  N   GLY   128      68.376  45.869  71.059  1.00  0.00           N  
ATOM   1711  H   GLY   128      68.939  46.193  70.285  1.00  0.00           H  
ATOM   1712  CA  GLY   128      67.834  46.829  72.059  1.00  0.00           C  
ATOM   1713  HA2 GLY   128      66.751  46.763  72.154  1.00  0.00           H  
ATOM   1714  HA3 GLY   128      68.359  46.611  72.989  1.00  0.00           H  
ATOM   1715  C   GLY   128      68.154  48.192  71.507  1.00  0.00           C  
ATOM   1716  O   GLY   128      69.336  48.447  71.199  1.00  0.00           O  
ATOM   1717  N   SER   129      67.306  49.219  71.628  1.00  0.00           N  
ATOM   1718  H   SER   129      67.732  50.038  71.219  1.00  0.00           H  
ATOM   1719  CA  SER   129      66.041  49.362  72.341  1.00  0.00           C  
ATOM   1720  HA  SER   129      65.936  50.437  72.487  1.00  0.00           H  
ATOM   1721  CB  SER   129      64.770  49.000  71.425  1.00  0.00           C  
ATOM   1722  HB2 SER   129      64.707  47.914  71.368  1.00  0.00           H  
ATOM   1723  HB3 SER   129      63.807  49.362  71.787  1.00  0.00           H  
ATOM   1724  OG  SER   129      64.959  49.463  70.138  1.00  0.00           O  
ATOM   1725  HG  SER   129      64.675  50.379  70.179  1.00  0.00           H  
ATOM   1726  C   SER   129      65.909  48.822  73.815  1.00  0.00           C  
ATOM   1727  O   SER   129      65.038  47.973  74.190  1.00  0.00           O  
ATOM   1728  N   TYR   130      66.873  49.267  74.528  1.00  0.00           N  
ATOM   1729  H   TYR   130      67.544  49.898  74.112  1.00  0.00           H  
ATOM   1730  CA  TYR   130      66.868  49.143  75.972  1.00  0.00           C  
ATOM   1731  HA  TYR   130      66.197  48.351  76.303  1.00  0.00           H  
ATOM   1732  CB  TYR   130      68.265  48.686  76.387  1.00  0.00           C  
ATOM   1733  HB2 TYR   130      69.060  49.334  76.019  1.00  0.00           H  
ATOM   1734  HB3 TYR   130      68.374  48.546  77.463  1.00  0.00           H  
ATOM   1735  CG  TYR   130      68.741  47.340  75.828  1.00  0.00           C  
ATOM   1736  CD1 TYR   130      69.854  47.234  74.936  1.00  0.00           C  
ATOM   1737  HD1 TYR   130      70.311  48.130  74.541  1.00  0.00           H  
ATOM   1738  CE1 TYR   130      70.302  46.011  74.458  1.00  0.00           C  
ATOM   1739  HE1 TYR   130      71.190  46.057  73.845  1.00  0.00           H  
ATOM   1740  CZ  TYR   130      69.664  44.779  74.791  1.00  0.00           C  
ATOM   1741  OH  TYR   130      69.976  43.639  74.162  1.00  0.00           O  
ATOM   1742  HH  TYR   130      70.847  43.620  73.760  1.00  0.00           H  
ATOM   1743  CE2 TYR   130      68.445  44.913  75.526  1.00  0.00           C  
ATOM   1744  HE2 TYR   130      67.885  44.020  75.763  1.00  0.00           H  
ATOM   1745  CD2 TYR   130      68.030  46.121  76.058  1.00  0.00           C  
ATOM   1746  HD2 TYR   130      67.302  46.153  76.855  1.00  0.00           H  
ATOM   1747  C   TYR   130      66.367  50.487  76.643  1.00  0.00           C  
ATOM   1748  O   TYR   130      66.801  51.558  76.194  1.00  0.00           O  
ATOM   1749  N   SER   131      65.302  50.539  77.433  1.00  0.00           N  
ATOM   1750  H   SER   131      64.894  51.462  77.396  1.00  0.00           H  
ATOM   1751  CA  SER   131      64.539  49.439  78.016  1.00  0.00           C  
ATOM   1752  HA  SER   131      63.924  49.835  78.824  1.00  0.00           H  
ATOM   1753  CB  SER   131      63.620  48.746  76.984  1.00  0.00           C  
ATOM   1754  HB2 SER   131      63.031  49.479  76.433  1.00  0.00           H  
ATOM   1755  HB3 SER   131      64.272  48.220  76.287  1.00  0.00           H  
ATOM   1756  OG  SER   131      62.720  47.920  77.611  1.00  0.00           O  
ATOM   1757  HG  SER   131      62.109  47.575  76.955  1.00  0.00           H  
ATOM   1758  C   SER   131      65.357  48.376  78.741  1.00  0.00           C  
ATOM   1759  O   SER   131      65.392  47.262  78.348  1.00  0.00           O  
ATOM   1760  N   GLN   132      66.002  48.626  79.937  1.00  0.00           N  
ATOM   1761  H   GLN   132      66.717  48.035  80.334  1.00  0.00           H  
ATOM   1762  CA  GLN   132      65.734  49.886  80.678  1.00  0.00           C  
ATOM   1763  HA  GLN   132      65.471  50.756  80.076  1.00  0.00           H  
ATOM   1764  CB  GLN   132      64.545  49.514  81.608  1.00  0.00           C  
ATOM   1765  HB2 GLN   132      63.675  49.296  80.987  1.00  0.00           H  
ATOM   1766  HB3 GLN   132      64.659  48.594  82.180  1.00  0.00           H  
ATOM   1767  CG  GLN   132      64.141  50.651  82.569  1.00  0.00           C  
ATOM   1768  HG2 GLN   132      64.836  50.738  83.404  1.00  0.00           H  
ATOM   1769  HG3 GLN   132      64.211  51.639  82.114  1.00  0.00           H  
ATOM   1770  CD  GLN   132      62.682  50.488  83.105  1.00  0.00           C  
ATOM   1771  OE1 GLN   132      62.220  49.411  83.499  1.00  0.00           O  
ATOM   1772  NE2 GLN   132      61.947  51.493  83.284  1.00  0.00           N  
ATOM   1773 HE21 GLN   132      62.138  52.436  82.979  1.00  0.00           H  
ATOM   1774 HE22 GLN   132      61.100  51.385  83.823  1.00  0.00           H  
ATOM   1775  C   GLN   132      66.895  50.219  81.656  1.00  0.00           C  
ATOM   1776  O   GLN   132      67.305  49.347  82.462  1.00  0.00           O  
ATOM   1777  N   GLN   133      67.492  51.441  81.513  1.00  0.00           N  
ATOM   1778  H   GLN   133      66.934  52.047  80.929  1.00  0.00           H  
ATOM   1779  CA  GLN   133      68.682  51.974  82.250  1.00  0.00           C  
ATOM   1780  HA  GLN   133      68.968  52.831  81.640  1.00  0.00           H  
ATOM   1781  CB  GLN   133      68.226  52.304  83.699  1.00  0.00           C  
ATOM   1782  HB2 GLN   133      67.632  51.460  84.051  1.00  0.00           H  
ATOM   1783  HB3 GLN   133      69.096  52.468  84.335  1.00  0.00           H  
ATOM   1784  CG  GLN   133      67.380  53.613  83.888  1.00  0.00           C  
ATOM   1785  HG2 GLN   133      68.041  54.479  83.908  1.00  0.00           H  
ATOM   1786  HG3 GLN   133      66.743  53.718  83.010  1.00  0.00           H  
ATOM   1787  CD  GLN   133      66.537  53.568  85.118  1.00  0.00           C  
ATOM   1788  OE1 GLN   133      65.376  53.225  85.028  1.00  0.00           O  
ATOM   1789  NE2 GLN   133      67.064  53.946  86.268  1.00  0.00           N  
ATOM   1790 HE21 GLN   133      67.999  54.328  86.282  1.00  0.00           H  
ATOM   1791 HE22 GLN   133      66.407  54.145  87.009  1.00  0.00           H  
ATOM   1792  C   GLN   133      69.831  50.926  82.234  1.00  0.00           C  
ATOM   1793  O   GLN   133      69.982  50.225  83.217  1.00  0.00           O  
ATOM   1794  N   PRO   134      70.508  50.782  81.079  1.00  0.00           N  
ATOM   1795  CD  PRO   134      71.467  49.725  80.994  1.00  0.00           C  
ATOM   1796  HD2 PRO   134      70.965  48.765  81.109  1.00  0.00           H  
ATOM   1797  HD3 PRO   134      72.274  49.829  81.719  1.00  0.00           H  
ATOM   1798  CG  PRO   134      71.968  49.860  79.540  1.00  0.00           C  
ATOM   1799  HG2 PRO   134      71.222  49.368  78.915  1.00  0.00           H  
ATOM   1800  HG3 PRO   134      72.902  49.322  79.385  1.00  0.00           H  
ATOM   1801  CB  PRO   134      71.923  51.433  79.127  1.00  0.00           C  
ATOM   1802  HB2 PRO   134      71.716  51.695  78.089  1.00  0.00           H  
ATOM   1803  HB3 PRO   134      72.731  51.999  79.591  1.00  0.00           H  
ATOM   1804  CA  PRO   134      70.555  51.742  79.881  1.00  0.00           C  
ATOM   1805  HA  PRO   134      70.486  52.774  80.227  1.00  0.00           H  
ATOM   1806  C   PRO   134      69.345  51.444  78.967  1.00  0.00           C  
ATOM   1807  O   PRO   134      68.779  50.373  78.908  1.00  0.00           O  
ATOM   1808  N   SER   135      68.914  52.392  78.080  1.00  0.00           N  
ATOM   1809  H   SER   135      68.354  52.031  77.321  1.00  0.00           H  
ATOM   1810  CA  SER   135      69.499  53.729  77.940  1.00  0.00           C  
ATOM   1811  HA  SER   135      70.580  53.740  77.798  1.00  0.00           H  
ATOM   1812  CB  SER   135      68.972  54.444  76.651  1.00  0.00           C  
ATOM   1813  HB2 SER   135      69.010  53.712  75.844  1.00  0.00           H  
ATOM   1814  HB3 SER   135      67.985  54.850  76.872  1.00  0.00           H  
ATOM   1815  OG  SER   135      69.844  55.504  76.387  1.00  0.00           O  
ATOM   1816  HG  SER   135      69.379  56.193  75.906  1.00  0.00           H  
ATOM   1817  C   SER   135      69.103  54.639  79.164  1.00  0.00           C  
ATOM   1818  O   SER   135      68.125  54.429  79.899  1.00  0.00           O  
ATOM   1819  N   TYR   136      69.897  55.736  79.255  1.00  0.00           N  
ATOM   1820  H   TYR   136      70.590  55.825  78.525  1.00  0.00           H  
ATOM   1821  CA  TYR   136      69.733  56.813  80.216  1.00  0.00           C  
ATOM   1822  HA  TYR   136      69.018  56.431  80.944  1.00  0.00           H  
ATOM   1823  CB  TYR   136      71.054  57.035  81.065  1.00  0.00           C  
ATOM   1824  HB2 TYR   136      71.837  57.328  80.366  1.00  0.00           H  
ATOM   1825  HB3 TYR   136      70.943  57.908  81.709  1.00  0.00           H  
ATOM   1826  CG  TYR   136      71.414  55.765  81.867  1.00  0.00           C  
ATOM   1827  CD1 TYR   136      70.825  55.574  83.140  1.00  0.00           C  
ATOM   1828  HD1 TYR   136      70.189  56.324  83.586  1.00  0.00           H  
ATOM   1829  CE1 TYR   136      71.118  54.339  83.774  1.00  0.00           C  
ATOM   1830  HE1 TYR   136      70.688  54.209  84.756  1.00  0.00           H  
ATOM   1831  CZ  TYR   136      72.003  53.427  83.215  1.00  0.00           C  
ATOM   1832  OH  TYR   136      72.276  52.302  83.864  1.00  0.00           O  
ATOM   1833  HH  TYR   136      72.855  51.728  83.358  1.00  0.00           H  
ATOM   1834  CE2 TYR   136      72.663  53.705  81.994  1.00  0.00           C  
ATOM   1835  HE2 TYR   136      73.391  52.991  81.638  1.00  0.00           H  
ATOM   1836  CD2 TYR   136      72.313  54.809  81.342  1.00  0.00           C  
ATOM   1837  HD2 TYR   136      72.866  55.043  80.444  1.00  0.00           H  
ATOM   1838  C   TYR   136      69.097  58.074  79.455  1.00  0.00           C  
ATOM   1839  O   TYR   136      69.803  58.633  78.598  1.00  0.00           O  
ATOM   1840  N   GLY   137      67.823  58.437  79.627  1.00  0.00           N  
ATOM   1841  H   GLY   137      67.760  59.325  79.149  1.00  0.00           H  
ATOM   1842  CA  GLY   137      66.778  57.922  80.455  1.00  0.00           C  
ATOM   1843  HA2 GLY   137      65.802  58.337  80.205  1.00  0.00           H  
ATOM   1844  HA3 GLY   137      66.779  56.868  80.177  1.00  0.00           H  
ATOM   1845  C   GLY   137      66.995  58.116  82.001  1.00  0.00           C  
ATOM   1846  O   GLY   137      68.138  58.337  82.470  1.00  0.00           O  
ATOM   1847  N   GLY   138      65.923  57.794  82.762  1.00  0.00           N  
ATOM   1848  H   GLY   138      65.159  57.390  82.239  1.00  0.00           H  
ATOM   1849  CA  GLY   138      65.935  57.721  84.201  1.00  0.00           C  
ATOM   1850  HA2 GLY   138      65.294  56.859  84.383  1.00  0.00           H  
ATOM   1851  HA3 GLY   138      66.897  57.343  84.546  1.00  0.00           H  
ATOM   1852  C   GLY   138      65.508  58.913  85.033  1.00  0.00           C  
ATOM   1853  O   GLY   138      65.426  60.014  84.477  1.00  0.00           O  
ATOM   1854  N   GLN   139      65.312  58.764  86.358  1.00  0.00           N  
ATOM   1855  H   GLN   139      65.018  59.608  86.829  1.00  0.00           H  
ATOM   1856  CA  GLN   139      65.471  57.551  87.194  1.00  0.00           C  
ATOM   1857  HA  GLN   139      66.375  57.067  86.827  1.00  0.00           H  
ATOM   1858  CB  GLN   139      65.824  58.019  88.637  1.00  0.00           C  
ATOM   1859  HB2 GLN   139      66.178  57.158  89.203  1.00  0.00           H  
ATOM   1860  HB3 GLN   139      66.708  58.656  88.659  1.00  0.00           H  
ATOM   1861  CG  GLN   139      64.679  58.575  89.469  1.00  0.00           C  
ATOM   1862  HG2 GLN   139      64.055  59.248  88.880  1.00  0.00           H  
ATOM   1863  HG3 GLN   139      64.013  57.792  89.833  1.00  0.00           H  
ATOM   1864  CD  GLN   139      65.127  59.417  90.667  1.00  0.00           C  
ATOM   1865  OE1 GLN   139      66.366  59.536  90.979  1.00  0.00           O  
ATOM   1866  NE2 GLN   139      64.203  60.058  91.291  1.00  0.00           N  
ATOM   1867 HE21 GLN   139      63.252  59.809  91.059  1.00  0.00           H  
ATOM   1868 HE22 GLN   139      64.416  60.425  92.208  1.00  0.00           H  
ATOM   1869  C   GLN   139      64.319  56.537  87.306  1.00  0.00           C  
ATOM   1870  O   GLN   139      64.656  55.313  87.397  1.00  0.00           O  
ATOM   1871  N   GLN   140      63.001  56.890  87.154  1.00  0.00           N  
ATOM   1872  H   GLN   140      62.664  57.839  87.077  1.00  0.00           H  
ATOM   1873  CA  GLN   140      61.879  55.946  87.170  1.00  0.00           C  
ATOM   1874  HA  GLN   140      61.046  56.588  86.882  1.00  0.00           H  
ATOM   1875  CB  GLN   140      61.922  54.803  86.054  1.00  0.00           C  
ATOM   1876  HB2 GLN   140      62.281  55.226  85.116  1.00  0.00           H  
ATOM   1877  HB3 GLN   140      62.588  54.022  86.420  1.00  0.00           H  
ATOM   1878  CG  GLN   140      60.593  54.114  85.842  1.00  0.00           C  
ATOM   1879  HG2 GLN   140      60.822  53.423  85.030  1.00  0.00           H  
ATOM   1880  HG3 GLN   140      60.353  53.602  86.774  1.00  0.00           H  
ATOM   1881  CD  GLN   140      59.383  55.026  85.455  1.00  0.00           C  
ATOM   1882  OE1 GLN   140      59.168  55.389  84.299  1.00  0.00           O  
ATOM   1883  NE2 GLN   140      58.623  55.581  86.342  1.00  0.00           N  
ATOM   1884 HE21 GLN   140      58.817  55.333  87.302  1.00  0.00           H  
ATOM   1885 HE22 GLN   140      58.011  56.323  86.032  1.00  0.00           H  
ATOM   1886  C   GLN   140      61.585  55.471  88.582  1.00  0.00           C  
ATOM   1887  O   GLN   140      61.325  54.299  88.872  1.00  0.00           O  
ATOM   1888  N   GLN   141      61.645  56.305  89.585  1.00  0.00           N  
ATOM   1889  H   GLN   141      61.746  57.255  89.257  1.00  0.00           H  
ATOM   1890  CA  GLN   141      61.518  56.264  90.983  1.00  0.00           C  
ATOM   1891  HA  GLN   141      60.683  55.623  91.266  1.00  0.00           H  
ATOM   1892  CB  GLN   141      62.748  55.754  91.662  1.00  0.00           C  
ATOM   1893  HB2 GLN   141      63.591  56.417  91.466  1.00  0.00           H  
ATOM   1894  HB3 GLN   141      62.559  55.714  92.734  1.00  0.00           H  
ATOM   1895  CG  GLN   141      63.390  54.435  91.261  1.00  0.00           C  
ATOM   1896  HG2 GLN   141      63.689  54.449  90.212  1.00  0.00           H  
ATOM   1897  HG3 GLN   141      64.310  54.411  91.846  1.00  0.00           H  
ATOM   1898  CD  GLN   141      62.505  53.173  91.334  1.00  0.00           C  
ATOM   1899  OE1 GLN   141      61.541  53.082  92.041  1.00  0.00           O  
ATOM   1900  NE2 GLN   141      62.698  52.190  90.522  1.00  0.00           N  
ATOM   1901 HE21 GLN   141      63.323  52.279  89.734  1.00  0.00           H  
ATOM   1902 HE22 GLN   141      62.134  51.358  90.628  1.00  0.00           H  
ATOM   1903  C   GLN   141      61.352  57.716  91.465  1.00  0.00           C  
ATOM   1904  O   GLN   141      61.928  58.677  90.928  1.00  0.00           O  
ATOM   1905  N   SER   142      60.683  58.004  92.594  1.00  0.00           N  
ATOM   1906  H   SER   142      60.673  58.994  92.794  1.00  0.00           H  
ATOM   1907  CA  SER   142      59.580  57.179  93.151  1.00  0.00           C  
ATOM   1908  HA  SER   142      59.059  57.808  93.874  1.00  0.00           H  
ATOM   1909  CB  SER   142      58.443  56.874  92.076  1.00  0.00           C  
ATOM   1910  HB2 SER   142      58.754  56.309  91.197  1.00  0.00           H  
ATOM   1911  HB3 SER   142      57.566  56.333  92.433  1.00  0.00           H  
ATOM   1912  OG  SER   142      57.907  58.152  91.623  1.00  0.00           O  
ATOM   1913  HG  SER   142      57.513  58.473  92.437  1.00  0.00           H  
ATOM   1914  C   SER   142      59.996  55.909  93.970  1.00  0.00           C  
ATOM   1915  O   SER   142      59.407  54.824  93.756  1.00  0.00           O  
ATOM   1916  N   TYR   143      61.054  56.091  94.753  1.00  0.00           N  
ATOM   1917  H   TYR   143      61.447  57.001  94.943  1.00  0.00           H  
ATOM   1918  CA  TYR   143      61.651  55.006  95.534  1.00  0.00           C  
ATOM   1919  HA  TYR   143      61.958  54.130  94.963  1.00  0.00           H  
ATOM   1920  CB  TYR   143      62.921  55.622  96.149  1.00  0.00           C  
ATOM   1921  HB2 TYR   143      62.585  56.452  96.771  1.00  0.00           H  
ATOM   1922  HB3 TYR   143      63.335  54.990  96.935  1.00  0.00           H  
ATOM   1923  CG  TYR   143      63.960  56.205  95.181  1.00  0.00           C  
ATOM   1924  CD1 TYR   143      65.009  55.386  94.676  1.00  0.00           C  
ATOM   1925  HD1 TYR   143      64.922  54.316  94.789  1.00  0.00           H  
ATOM   1926  CE1 TYR   143      66.045  55.899  93.875  1.00  0.00           C  
ATOM   1927  HE1 TYR   143      66.767  55.178  93.521  1.00  0.00           H  
ATOM   1928  CZ  TYR   143      66.056  57.264  93.559  1.00  0.00           C  
ATOM   1929  OH  TYR   143      67.069  57.737  92.799  1.00  0.00           O  
ATOM   1930  HH  TYR   143      66.780  58.462  92.240  1.00  0.00           H  
ATOM   1931  CE2 TYR   143      65.067  58.177  94.035  1.00  0.00           C  
ATOM   1932  HE2 TYR   143      65.165  59.238  93.855  1.00  0.00           H  
ATOM   1933  CD2 TYR   143      64.053  57.616  94.907  1.00  0.00           C  
ATOM   1934  HD2 TYR   143      63.254  58.247  95.269  1.00  0.00           H  
ATOM   1935  C   TYR   143      60.661  54.449  96.576  1.00  0.00           C  
ATOM   1936  O   TYR   143      59.955  55.196  97.295  1.00  0.00           O  
ATOM   1937  N   GLY   144      60.505  53.090  96.591  1.00  0.00           N  
ATOM   1938  H   GLY   144      60.909  52.601  95.805  1.00  0.00           H  
ATOM   1939  CA  GLY   144      59.586  52.391  97.397  1.00  0.00           C  
ATOM   1940  HA2 GLY   144      59.825  51.361  97.131  1.00  0.00           H  
ATOM   1941  HA3 GLY   144      59.754  52.556  98.461  1.00  0.00           H  
ATOM   1942  C   GLY   144      58.067  52.626  97.155  1.00  0.00           C  
ATOM   1943  O   GLY   144      57.695  52.912  95.999  1.00  0.00           O  
ATOM   1944  N   GLN   145      57.272  52.414  98.176  1.00  0.00           N  
ATOM   1945  H   GLN   145      57.794  52.392  99.041  1.00  0.00           H  
ATOM   1946  CA  GLN   145      55.804  52.579  98.223  1.00  0.00           C  
ATOM   1947  HA  GLN   145      55.360  52.108  97.346  1.00  0.00           H  
ATOM   1948  CB  GLN   145      55.286  51.678  99.363  1.00  0.00           C  
ATOM   1949  HB2 GLN   145      55.646  52.152 100.277  1.00  0.00           H  
ATOM   1950  HB3 GLN   145      54.198  51.664  99.418  1.00  0.00           H  
ATOM   1951  CG  GLN   145      55.835  50.215  99.470  1.00  0.00           C  
ATOM   1952  HG2 GLN   145      55.318  49.570  98.758  1.00  0.00           H  
ATOM   1953  HG3 GLN   145      56.905  50.256  99.264  1.00  0.00           H  
ATOM   1954  CD  GLN   145      55.612  49.612 100.826  1.00  0.00           C  
ATOM   1955  OE1 GLN   145      55.396  50.302 101.811  1.00  0.00           O  
ATOM   1956  NE2 GLN   145      55.640  48.323 100.859  1.00  0.00           N  
ATOM   1957 HE21 GLN   145      55.273  47.890 101.694  1.00  0.00           H  
ATOM   1958 HE22 GLN   145      55.759  47.833  99.984  1.00  0.00           H  
ATOM   1959  C   GLN   145      55.446  54.169  98.404  1.00  0.00           C  
ATOM   1960  O   GLN   145      56.310  54.996  98.731  1.00  0.00           O  
ATOM   1961  N   GLN   146      54.172  54.584  98.332  1.00  0.00           N  
ATOM   1962  H   GLN   146      53.483  53.889  98.082  1.00  0.00           H  
ATOM   1963  CA  GLN   146      53.857  56.007  98.461  1.00  0.00           C  
ATOM   1964  HA  GLN   146      54.693  56.684  98.635  1.00  0.00           H  
ATOM   1965  CB  GLN   146      53.147  56.473  97.226  1.00  0.00           C  
ATOM   1966  HB2 GLN   146      52.529  55.646  96.876  1.00  0.00           H  
ATOM   1967  HB3 GLN   146      52.526  57.335  97.468  1.00  0.00           H  
ATOM   1968  CG  GLN   146      53.953  56.897  95.991  1.00  0.00           C  
ATOM   1969  HG2 GLN   146      53.860  57.981  95.920  1.00  0.00           H  
ATOM   1970  HG3 GLN   146      54.979  56.559  96.140  1.00  0.00           H  
ATOM   1971  CD  GLN   146      53.349  56.292  94.727  1.00  0.00           C  
ATOM   1972  OE1 GLN   146      53.916  55.485  93.923  1.00  0.00           O  
ATOM   1973  NE2 GLN   146      52.214  56.664  94.383  1.00  0.00           N  
ATOM   1974 HE21 GLN   146      51.658  57.351  94.872  1.00  0.00           H  
ATOM   1975 HE22 GLN   146      51.852  56.249  93.536  1.00  0.00           H  
ATOM   1976  C   GLN   146      52.815  56.183  99.596  1.00  0.00           C  
ATOM   1977  O   GLN   146      51.991  55.250  99.800  1.00  0.00           O  
ATOM   1978  N   GLN   147      52.798  57.345 100.210  1.00  0.00           N  
ATOM   1979  H   GLN   147      53.447  58.090 100.000  1.00  0.00           H  
ATOM   1980  CA  GLN   147      51.823  57.712 101.263  1.00  0.00           C  
ATOM   1981  HA  GLN   147      51.256  56.828 101.554  1.00  0.00           H  
ATOM   1982  CB  GLN   147      52.472  58.306 102.546  1.00  0.00           C  
ATOM   1983  HB2 GLN   147      52.853  59.294 102.287  1.00  0.00           H  
ATOM   1984  HB3 GLN   147      51.787  58.402 103.388  1.00  0.00           H  
ATOM   1985  CG  GLN   147      53.677  57.408 103.008  1.00  0.00           C  
ATOM   1986  HG2 GLN   147      54.244  57.254 102.091  1.00  0.00           H  
ATOM   1987  HG3 GLN   147      54.169  57.967 103.804  1.00  0.00           H  
ATOM   1988  CD  GLN   147      53.353  56.028 103.442  1.00  0.00           C  
ATOM   1989  OE1 GLN   147      52.216  55.745 103.728  1.00  0.00           O  
ATOM   1990  NE2 GLN   147      54.366  55.210 103.528  1.00  0.00           N  
ATOM   1991 HE21 GLN   147      55.292  55.474 103.224  1.00  0.00           H  
ATOM   1992 HE22 GLN   147      54.281  54.239 103.793  1.00  0.00           H  
ATOM   1993  C   GLN   147      50.779  58.694 100.763  1.00  0.00           C  
ATOM   1994  O   GLN   147      50.905  59.259  99.646  1.00  0.00           O  
ATOM   1995  N   SER   148      49.731  58.849 101.658  1.00  0.00           N  
ATOM   1996  H   SER   148      49.662  58.169 102.401  1.00  0.00           H  
ATOM   1997  CA  SER   148      48.602  59.793 101.358  1.00  0.00           C  
ATOM   1998  HA  SER   148      48.274  59.569 100.343  1.00  0.00           H  
ATOM   1999  CB  SER   148      47.440  59.520 102.304  1.00  0.00           C  
ATOM   2000  HB2 SER   148      47.374  58.447 102.484  1.00  0.00           H  
ATOM   2001  HB3 SER   148      47.486  59.974 103.293  1.00  0.00           H  
ATOM   2002  OG  SER   148      46.242  59.977 101.710  1.00  0.00           O  
ATOM   2003  HG  SER   148      45.781  59.221 101.340  1.00  0.00           H  
ATOM   2004  C   SER   148      49.028  61.251 101.523  1.00  0.00           C  
ATOM   2005  O   SER   148      50.171  61.556 101.882  1.00  0.00           O  
ATOM   2006  N   TYR   149      48.022  62.104 101.356  1.00  0.00           N  
ATOM   2007  H   TYR   149      47.208  61.688 100.925  1.00  0.00           H  
ATOM   2008  CA  TYR   149      48.001  63.548 101.622  1.00  0.00           C  
ATOM   2009  HA  TYR   149      48.567  64.099 100.871  1.00  0.00           H  
ATOM   2010  CB  TYR   149      46.569  64.044 101.471  1.00  0.00           C  
ATOM   2011  HB2 TYR   149      46.261  63.820 100.449  1.00  0.00           H  
ATOM   2012  HB3 TYR   149      45.900  63.651 102.236  1.00  0.00           H  
ATOM   2013  CG  TYR   149      46.496  65.545 101.579  1.00  0.00           C  
ATOM   2014  CD1 TYR   149      45.802  66.145 102.637  1.00  0.00           C  
ATOM   2015  HD1 TYR   149      45.355  65.499 103.378  1.00  0.00           H  
ATOM   2016  CE1 TYR   149      45.630  67.559 102.695  1.00  0.00           C  
ATOM   2017  HE1 TYR   149      45.097  67.994 103.527  1.00  0.00           H  
ATOM   2018  CZ  TYR   149      46.151  68.399 101.653  1.00  0.00           C  
ATOM   2019  OH  TYR   149      46.007  69.723 101.750  1.00  0.00           O  
ATOM   2020  HH  TYR   149      46.645  70.304 101.331  1.00  0.00           H  
ATOM   2021  CE2 TYR   149      46.816  67.781 100.594  1.00  0.00           C  
ATOM   2022  HE2 TYR   149      47.128  68.393  99.761  1.00  0.00           H  
ATOM   2023  CD2 TYR   149      47.045  66.365 100.550  1.00  0.00           C  
ATOM   2024  HD2 TYR   149      47.529  65.912  99.697  1.00  0.00           H  
ATOM   2025  C   TYR   149      48.540  63.864 103.035  1.00  0.00           C  
ATOM   2026  O   TYR   149      48.270  63.172 104.040  1.00  0.00           O  
ATOM   2027  N   ASN   150      49.180  65.056 103.093  1.00  0.00           N  
ATOM   2028  H   ASN   150      49.453  65.417 102.189  1.00  0.00           H  
ATOM   2029  CA  ASN   150      49.779  65.738 104.213  1.00  0.00           C  
ATOM   2030  HA  ASN   150      49.445  65.181 105.088  1.00  0.00           H  
ATOM   2031  CB  ASN   150      51.297  65.488 104.114  1.00  0.00           C  
ATOM   2032  HB2 ASN   150      51.511  64.448 104.361  1.00  0.00           H  
ATOM   2033  HB3 ASN   150      51.679  65.923 103.191  1.00  0.00           H  
ATOM   2034  CG  ASN   150      52.007  66.259 105.224  1.00  0.00           C  
ATOM   2035  OD1 ASN   150      52.755  67.230 104.990  1.00  0.00           O  
ATOM   2036  ND2 ASN   150      51.827  65.849 106.467  1.00  0.00           N  
ATOM   2037 HD21 ASN   150      52.260  66.268 107.277  1.00  0.00           H  
ATOM   2038 HD22 ASN   150      51.373  64.961 106.628  1.00  0.00           H  
ATOM   2039  C   ASN   150      49.316  67.213 104.202  1.00  0.00           C  
ATOM   2040  O   ASN   150      49.809  67.939 103.333  1.00  0.00           O  
ATOM   2041  N   PRO   151      48.475  67.592 105.149  1.00  0.00           N  
ATOM   2042  CD  PRO   151      47.765  66.721 106.022  1.00  0.00           C  
ATOM   2043  HD2 PRO   151      48.289  66.734 106.977  1.00  0.00           H  
ATOM   2044  HD3 PRO   151      47.411  65.773 105.616  1.00  0.00           H  
ATOM   2045  CG  PRO   151      46.500  67.500 106.326  1.00  0.00           C  
ATOM   2046  HG2 PRO   151      46.107  67.133 107.274  1.00  0.00           H  
ATOM   2047  HG3 PRO   151      45.801  67.279 105.519  1.00  0.00           H  
ATOM   2048  CB  PRO   151      46.939  68.972 106.449  1.00  0.00           C  
ATOM   2049  HB2 PRO   151      47.355  69.172 107.436  1.00  0.00           H  
ATOM   2050  HB3 PRO   151      46.168  69.706 106.216  1.00  0.00           H  
ATOM   2051  CA  PRO   151      47.898  68.942 105.270  1.00  0.00           C  
ATOM   2052  HA  PRO   151      47.289  69.046 104.372  1.00  0.00           H  
ATOM   2053  C   PRO   151      49.064  69.997 105.399  1.00  0.00           C  
ATOM   2054  O   PRO   151      50.025  69.710 106.121  1.00  0.00           O  
ATOM   2055  N   PRO   152      49.039  71.179 104.753  1.00  0.00           N  
ATOM   2056  CD  PRO   152      47.801  71.796 104.166  1.00  0.00           C  
ATOM   2057  HD2 PRO   152      46.958  71.537 104.806  1.00  0.00           H  
ATOM   2058  HD3 PRO   152      47.575  71.426 103.166  1.00  0.00           H  
ATOM   2059  CG  PRO   152      48.147  73.258 104.199  1.00  0.00           C  
ATOM   2060  HG2 PRO   152      47.964  73.728 105.165  1.00  0.00           H  
ATOM   2061  HG3 PRO   152      47.667  73.681 103.317  1.00  0.00           H  
ATOM   2062  CB  PRO   152      49.614  73.326 103.939  1.00  0.00           C  
ATOM   2063  HB2 PRO   152      50.207  74.199 104.216  1.00  0.00           H  
ATOM   2064  HB3 PRO   152      49.899  73.148 102.902  1.00  0.00           H  
ATOM   2065  CA  PRO   152      50.150  72.168 104.787  1.00  0.00           C  
ATOM   2066  HA  PRO   152      50.970  71.722 104.224  1.00  0.00           H  
ATOM   2067  C   PRO   152      50.918  72.630 106.060  1.00  0.00           C  
ATOM   2068  O   PRO   152      50.258  72.789 107.118  1.00  0.00           O  
ATOM   2069  N   GLN   153      52.221  72.846 105.999  1.00  0.00           N  
ATOM   2070  H   GLN   153      52.627  72.870 105.075  1.00  0.00           H  
ATOM   2071  CA  GLN   153      53.154  72.918 107.092  1.00  0.00           C  
ATOM   2072  HA  GLN   153      52.646  73.012 108.052  1.00  0.00           H  
ATOM   2073  CB  GLN   153      54.046  71.608 107.069  1.00  0.00           C  
ATOM   2074  HB2 GLN   153      54.371  71.410 106.047  1.00  0.00           H  
ATOM   2075  HB3 GLN   153      54.966  71.784 107.626  1.00  0.00           H  
ATOM   2076  CG  GLN   153      53.356  70.346 107.653  1.00  0.00           C  
ATOM   2077  HG2 GLN   153      52.666  70.736 108.400  1.00  0.00           H  
ATOM   2078  HG3 GLN   153      52.884  69.906 106.774  1.00  0.00           H  
ATOM   2079  CD  GLN   153      54.354  69.321 108.215  1.00  0.00           C  
ATOM   2080  OE1 GLN   153      55.525  69.270 107.977  1.00  0.00           O  
ATOM   2081  NE2 GLN   153      53.854  68.381 108.953  1.00  0.00           N  
ATOM   2082 HE21 GLN   153      52.856  68.515 109.023  1.00  0.00           H  
ATOM   2083 HE22 GLN   153      54.441  67.786 109.521  1.00  0.00           H  
ATOM   2084  C   GLN   153      54.095  74.199 106.847  1.00  0.00           C  
ATOM   2085  O   GLN   153      55.025  74.114 105.985  1.00  0.00           O  
ATOM   2086  N   GLY   154      53.840  75.340 107.557  1.00  0.00           N  
ATOM   2087  H   GLY   154      53.173  75.206 108.304  1.00  0.00           H  
ATOM   2088  CA  GLY   154      54.496  76.640 107.215  1.00  0.00           C  
ATOM   2089  HA2 GLY   154      54.133  77.358 107.950  1.00  0.00           H  
ATOM   2090  HA3 GLY   154      55.575  76.529 107.326  1.00  0.00           H  
ATOM   2091  C   GLY   154      54.243  77.205 105.818  1.00  0.00           C  
ATOM   2092  O   GLY   154      53.296  76.848 105.178  1.00  0.00           O  
ATOM   2093  N   TYR   155      55.055  78.173 105.291  1.00  0.00           N  
ATOM   2094  H   TYR   155      55.794  78.585 105.842  1.00  0.00           H  
ATOM   2095  CA  TYR   155      54.908  78.775 103.994  1.00  0.00           C  
ATOM   2096  HA  TYR   155      53.843  78.942 103.836  1.00  0.00           H  
ATOM   2097  CB  TYR   155      55.625  80.131 103.947  1.00  0.00           C  
ATOM   2098  HB2 TYR   155      56.653  79.912 104.238  1.00  0.00           H  
ATOM   2099  HB3 TYR   155      55.627  80.596 102.962  1.00  0.00           H  
ATOM   2100  CG  TYR   155      55.196  81.195 104.944  1.00  0.00           C  
ATOM   2101  CD1 TYR   155      56.082  81.763 105.832  1.00  0.00           C  
ATOM   2102  HD1 TYR   155      57.157  81.677 105.774  1.00  0.00           H  
ATOM   2103  CE1 TYR   155      55.661  82.653 106.811  1.00  0.00           C  
ATOM   2104  HE1 TYR   155      56.399  83.035 107.500  1.00  0.00           H  
ATOM   2105  CZ  TYR   155      54.300  82.893 106.991  1.00  0.00           C  
ATOM   2106  OH  TYR   155      53.963  83.822 107.978  1.00  0.00           O  
ATOM   2107  HH  TYR   155      54.715  84.047 108.531  1.00  0.00           H  
ATOM   2108  CE2 TYR   155      53.370  82.355 106.057  1.00  0.00           C  
ATOM   2109  HE2 TYR   155      52.327  82.636 106.066  1.00  0.00           H  
ATOM   2110  CD2 TYR   155      53.860  81.459 105.103  1.00  0.00           C  
ATOM   2111  HD2 TYR   155      53.213  81.012 104.363  1.00  0.00           H  
ATOM   2112  C   TYR   155      55.371  77.926 102.834  1.00  0.00           C  
ATOM   2113  O   TYR   155      56.593  77.721 102.795  1.00  0.00           O  
ATOM   2114  N   GLY   156      54.544  77.469 101.901  1.00  0.00           N  
ATOM   2115  H   GLY   156      55.133  77.090 101.173  1.00  0.00           H  
ATOM   2116  CA  GLY   156      53.066  77.505 101.840  1.00  0.00           C  
ATOM   2117  HA2 GLY   156      52.800  76.839 101.019  1.00  0.00           H  
ATOM   2118  HA3 GLY   156      52.675  77.224 102.818  1.00  0.00           H  
ATOM   2119  C   GLY   156      52.595  78.933 101.511  1.00  0.00           C  
ATOM   2120  O   GLY   156      53.345  79.798 101.080  1.00  0.00           O  
ATOM   2121  N   GLN   157      51.299  79.119 101.709  1.00  0.00           N  
ATOM   2122  H   GLN   157      50.692  78.320 101.823  1.00  0.00           H  
ATOM   2123  CA  GLN   157      50.588  80.326 101.846  1.00  0.00           C  
ATOM   2124  HA  GLN   157      51.224  81.006 101.279  1.00  0.00           H  
ATOM   2125  CB  GLN   157      49.217  80.365 101.132  1.00  0.00           C  
ATOM   2126  HB2 GLN   157      48.408  80.180 101.839  1.00  0.00           H  
ATOM   2127  HB3 GLN   157      49.181  81.383 100.743  1.00  0.00           H  
ATOM   2128  CG  GLN   157      49.218  79.386  99.954  1.00  0.00           C  
ATOM   2129  HG2 GLN   157      50.112  79.545  99.351  1.00  0.00           H  
ATOM   2130  HG3 GLN   157      49.115  78.405 100.418  1.00  0.00           H  
ATOM   2131  CD  GLN   157      48.011  79.666  99.081  1.00  0.00           C  
ATOM   2132  OE1 GLN   157      47.337  80.717  99.177  1.00  0.00           O  
ATOM   2133  NE2 GLN   157      47.799  78.724  98.156  1.00  0.00           N  
ATOM   2134 HE21 GLN   157      48.520  78.050  97.944  1.00  0.00           H  
ATOM   2135 HE22 GLN   157      47.011  78.640  97.529  1.00  0.00           H  
ATOM   2136  C   GLN   157      50.442  80.698 103.338  1.00  0.00           C  
ATOM   2137  O   GLN   157      50.580  79.902 104.231  1.00  0.00           O  
ATOM   2138  N   GLN   158      50.174  81.953 103.692  1.00  0.00           N  
ATOM   2139  H   GLN   158      50.142  82.073 104.694  1.00  0.00           H  
ATOM   2140  CA  GLN   158      49.864  83.131 102.890  1.00  0.00           C  
ATOM   2141  HA  GLN   158      48.983  82.990 102.264  1.00  0.00           H  
ATOM   2142  CB  GLN   158      49.560  84.363 103.782  1.00  0.00           C  
ATOM   2143  HB2 GLN   158      50.395  84.531 104.462  1.00  0.00           H  
ATOM   2144  HB3 GLN   158      49.454  85.169 103.057  1.00  0.00           H  
ATOM   2145  CG  GLN   158      48.259  84.342 104.605  1.00  0.00           C  
ATOM   2146  HG2 GLN   158      47.958  83.308 104.437  1.00  0.00           H  
ATOM   2147  HG3 GLN   158      48.404  84.629 105.647  1.00  0.00           H  
ATOM   2148  CD  GLN   158      47.175  85.189 103.884  1.00  0.00           C  
ATOM   2149  OE1 GLN   158      47.171  86.379 103.854  1.00  0.00           O  
ATOM   2150  NE2 GLN   158      46.235  84.523 103.275  1.00  0.00           N  
ATOM   2151 HE21 GLN   158      46.044  83.536 103.368  1.00  0.00           H  
ATOM   2152 HE22 GLN   158      45.564  85.043 102.727  1.00  0.00           H  
ATOM   2153  C   GLN   158      50.932  83.433 101.901  1.00  0.00           C  
ATOM   2154  O   GLN   158      52.087  83.092 102.137  1.00  0.00           O  
ATOM   2155  N   ASN   159      50.607  83.944 100.709  1.00  0.00           N  
ATOM   2156  H   ASN   159      49.670  84.277 100.530  1.00  0.00           H  
ATOM   2157  CA  ASN   159      51.588  84.480  99.708  1.00  0.00           C  
ATOM   2158  HA  ASN   159      52.524  83.923  99.747  1.00  0.00           H  
ATOM   2159  CB  ASN   159      50.925  84.241  98.325  1.00  0.00           C  
ATOM   2160  HB2 ASN   159      49.846  84.393  98.333  1.00  0.00           H  
ATOM   2161  HB3 ASN   159      51.378  84.927  97.609  1.00  0.00           H  
ATOM   2162  CG  ASN   159      51.169  82.912  97.768  1.00  0.00           C  
ATOM   2163  OD1 ASN   159      52.285  82.399  97.573  1.00  0.00           O  
ATOM   2164  ND2 ASN   159      50.171  82.110  97.560  1.00  0.00           N  
ATOM   2165 HD21 ASN   159      49.258  82.533  97.650  1.00  0.00           H  
ATOM   2166 HD22 ASN   159      50.315  81.257  97.039  1.00  0.00           H  
ATOM   2167  C   ASN   159      51.610  85.973 100.079  1.00  0.00           C  
ATOM   2168  O   ASN   159      50.612  86.678 100.017  1.00  0.00           O  
ATOM   2169  N   GLN   160      52.817  86.580 100.331  1.00  0.00           N  
ATOM   2170  H   GLN   160      52.805  87.553 100.602  1.00  0.00           H  
ATOM   2171  CA  GLN   160      54.166  86.050 100.188  1.00  0.00           C  
ATOM   2172  HA  GLN   160      54.148  84.960 100.214  1.00  0.00           H  
ATOM   2173  CB  GLN   160      54.760  86.497  98.844  1.00  0.00           C  
ATOM   2174  HB2 GLN   160      54.250  85.952  98.049  1.00  0.00           H  
ATOM   2175  HB3 GLN   160      54.536  87.561  98.766  1.00  0.00           H  
ATOM   2176  CG  GLN   160      56.245  86.262  98.704  1.00  0.00           C  
ATOM   2177  HG2 GLN   160      56.608  86.785  97.819  1.00  0.00           H  
ATOM   2178  HG3 GLN   160      56.860  86.612  99.533  1.00  0.00           H  
ATOM   2179  CD  GLN   160      56.667  84.803  98.578  1.00  0.00           C  
ATOM   2180  OE1 GLN   160      57.377  84.370  99.460  1.00  0.00           O  
ATOM   2181  NE2 GLN   160      56.380  84.136  97.543  1.00  0.00           N  
ATOM   2182 HE21 GLN   160      55.977  84.599  96.741  1.00  0.00           H  
ATOM   2183 HE22 GLN   160      56.626  83.158  97.606  1.00  0.00           H  
ATOM   2184  C   GLN   160      55.004  86.516 101.436  1.00  0.00           C  
ATOM   2185  O   GLN   160      55.165  87.732 101.624  1.00  0.00           O  
ATOM   2186  N   TYR   161      55.369  85.560 102.278  1.00  0.00           N  
ATOM   2187  H   TYR   161      54.975  84.633 102.206  1.00  0.00           H  
ATOM   2188  CA  TYR   161      56.036  85.783 103.560  1.00  0.00           C  
ATOM   2189  HA  TYR   161      56.301  86.832 103.693  1.00  0.00           H  
ATOM   2190  CB  TYR   161      54.944  85.482 104.688  1.00  0.00           C  
ATOM   2191  HB2 TYR   161      54.615  84.481 104.406  1.00  0.00           H  
ATOM   2192  HB3 TYR   161      55.199  85.464 105.748  1.00  0.00           H  
ATOM   2193  CG  TYR   161      53.845  86.588 104.625  1.00  0.00           C  
ATOM   2194  CD1 TYR   161      53.969  87.866 105.181  1.00  0.00           C  
ATOM   2195  HD1 TYR   161      54.760  88.145 105.861  1.00  0.00           H  
ATOM   2196  CE1 TYR   161      53.038  88.830 104.920  1.00  0.00           C  
ATOM   2197  HE1 TYR   161      53.184  89.787 105.398  1.00  0.00           H  
ATOM   2198  CZ  TYR   161      51.890  88.513 104.114  1.00  0.00           C  
ATOM   2199  OH  TYR   161      50.921  89.430 103.825  1.00  0.00           O  
ATOM   2200  HH  TYR   161      50.358  89.200 103.081  1.00  0.00           H  
ATOM   2201  CE2 TYR   161      51.805  87.219 103.557  1.00  0.00           C  
ATOM   2202  HE2 TYR   161      50.974  87.018 102.898  1.00  0.00           H  
ATOM   2203  CD2 TYR   161      52.711  86.261 103.881  1.00  0.00           C  
ATOM   2204  HD2 TYR   161      52.622  85.271 103.457  1.00  0.00           H  
ATOM   2205  C   TYR   161      57.304  84.894 103.779  1.00  0.00           C  
ATOM   2206  O   TYR   161      57.964  84.885 104.854  1.00  0.00           O  
ATOM   2207  N   ASN   162      57.706  84.189 102.717  1.00  0.00           N  
ATOM   2208  H   ASN   162      57.136  84.294 101.890  1.00  0.00           H  
ATOM   2209  CA  ASN   162      58.937  83.450 102.492  1.00  0.00           C  
ATOM   2210  HA  ASN   162      59.238  83.068 103.468  1.00  0.00           H  
ATOM   2211  CB  ASN   162      58.652  82.248 101.706  1.00  0.00           C  
ATOM   2212  HB2 ASN   162      58.133  81.521 102.331  1.00  0.00           H  
ATOM   2213  HB3 ASN   162      58.146  82.530 100.782  1.00  0.00           H  
ATOM   2214  CG  ASN   162      59.855  81.452 101.516  1.00  0.00           C  
ATOM   2215  OD1 ASN   162      60.177  80.649 102.400  1.00  0.00           O  
ATOM   2216  ND2 ASN   162      60.564  81.566 100.444  1.00  0.00           N  
ATOM   2217 HD21 ASN   162      61.220  80.831 100.222  1.00  0.00           H  
ATOM   2218 HD22 ASN   162      60.267  82.206  99.722  1.00  0.00           H  
ATOM   2219  C   ASN   162      60.129  84.315 101.930  1.00  0.00           C  
ATOM   2220  O   ASN   162      61.108  84.510 102.625  1.00  0.00           O  
ATOM   2221  N   SER   163      59.970  84.771 100.686  1.00  0.00           N  
ATOM   2222  H   SER   163      59.145  84.538 100.152  1.00  0.00           H  
ATOM   2223  CA  SER   163      60.870  85.820 100.080  1.00  0.00           C  
ATOM   2224  HA  SER   163      61.066  86.572 100.844  1.00  0.00           H  
ATOM   2225  CB  SER   163      62.174  85.135  99.843  1.00  0.00           C  
ATOM   2226  HB2 SER   163      62.576  84.806 100.801  1.00  0.00           H  
ATOM   2227  HB3 SER   163      62.104  84.272  99.182  1.00  0.00           H  
ATOM   2228  OG  SER   163      63.007  86.144  99.290  1.00  0.00           O  
ATOM   2229  HG  SER   163      63.893  85.963  99.612  1.00  0.00           H  
ATOM   2230  C   SER   163      60.292  86.453  98.772  1.00  0.00           C  
ATOM   2231  O   SER   163      59.635  85.764  98.022  1.00  0.00           O  
ATOM   2232  N   SER   164      60.554  87.720  98.460  1.00  0.00           N  
ATOM   2233  H   SER   164      61.020  88.221  99.202  1.00  0.00           H  
ATOM   2234  CA  SER   164      60.290  88.391  97.183  1.00  0.00           C  
ATOM   2235  HA  SER   164      60.539  89.449  97.266  1.00  0.00           H  
ATOM   2236  CB  SER   164      58.811  88.283  96.927  1.00  0.00           C  
ATOM   2237  HB2 SER   164      58.564  87.365  96.394  1.00  0.00           H  
ATOM   2238  HB3 SER   164      58.361  88.336  97.918  1.00  0.00           H  
ATOM   2239  OG  SER   164      58.472  89.429  96.151  1.00  0.00           O  
ATOM   2240  HG  SER   164      58.534  90.176  96.750  1.00  0.00           H  
ATOM   2241  C   SER   164      61.099  87.765  96.030  1.00  0.00           C  
ATOM   2242  O   SER   164      62.132  87.195  96.352  1.00  0.00           O  
ATOM   2243  N   SER   165      60.692  88.099  94.771  1.00  0.00           N  
ATOM   2244  H   SER   165      59.908  88.731  94.696  1.00  0.00           H  
ATOM   2245  CA  SER   165      61.151  87.355  93.578  1.00  0.00           C  
ATOM   2246  HA  SER   165      61.334  86.305  93.809  1.00  0.00           H  
ATOM   2247  CB  SER   165      59.953  87.303  92.562  1.00  0.00           C  
ATOM   2248  HB2 SER   165      59.055  86.835  92.966  1.00  0.00           H  
ATOM   2249  HB3 SER   165      59.644  88.320  92.323  1.00  0.00           H  
ATOM   2250  OG  SER   165      60.317  86.696  91.278  1.00  0.00           O  
ATOM   2251  HG  SER   165      60.090  85.775  91.425  1.00  0.00           H  
ATOM   2252  C   SER   165      62.476  87.995  93.012  1.00  0.00           C  
ATOM   2253  O   SER   165      62.874  89.038  93.477  1.00  0.00           O  
ATOM   2254  N   GLY   166      63.114  87.386  91.971  1.00  0.00           N  
ATOM   2255  H   GLY   166      62.724  86.527  91.612  1.00  0.00           H  
ATOM   2256  CA  GLY   166      64.388  87.803  91.471  1.00  0.00           C  
ATOM   2257  HA2 GLY   166      65.180  87.933  92.208  1.00  0.00           H  
ATOM   2258  HA3 GLY   166      64.763  87.096  90.731  1.00  0.00           H  
ATOM   2259  C   GLY   166      64.291  89.099  90.702  1.00  0.00           C  
ATOM   2260  O   GLY   166      63.296  89.525  90.196  1.00  0.00           O  
ATOM   2261  N   GLY   167      65.418  89.835  90.673  1.00  0.00           N  
ATOM   2262  H   GLY   167      66.285  89.476  91.045  1.00  0.00           H  
ATOM   2263  CA  GLY   167      65.690  90.773  89.687  1.00  0.00           C  
ATOM   2264  HA2 GLY   167      65.333  90.500  88.693  1.00  0.00           H  
ATOM   2265  HA3 GLY   167      65.076  91.652  89.880  1.00  0.00           H  
ATOM   2266  C   GLY   167      67.171  91.104  89.564  1.00  0.00           C  
ATOM   2267  O   GLY   167      67.997  90.084  89.511  1.00  0.00           O  
ATOM   2268  N   GLY   168      67.584  92.368  89.568  1.00  0.00           N  
ATOM   2269  H   GLY   168      66.970  93.169  89.603  1.00  0.00           H  
ATOM   2270  CA  GLY   168      69.003  92.750  89.716  1.00  0.00           C  
ATOM   2271  HA2 GLY   168      69.620  92.268  88.957  1.00  0.00           H  
ATOM   2272  HA3 GLY   168      69.198  93.822  89.697  1.00  0.00           H  
ATOM   2273  C   GLY   168      69.587  92.330  91.071  1.00  0.00           C  
ATOM   2274  O   GLY   168      69.010  91.592  91.865  1.00  0.00           O  
ATOM   2275  N   GLY   169      70.849  92.587  91.427  1.00  0.00           N  
ATOM   2276  H   GLY   169      71.195  91.993  92.166  1.00  0.00           H  
ATOM   2277  CA  GLY   169      71.765  93.484  90.704  1.00  0.00           C  
ATOM   2278  HA2 GLY   169      71.329  94.136  89.948  1.00  0.00           H  
ATOM   2279  HA3 GLY   169      72.239  94.221  91.353  1.00  0.00           H  
ATOM   2280  C   GLY   169      72.941  92.725  90.054  1.00  0.00           C  
ATOM   2281  O   GLY   169      72.692  91.704  89.391  1.00  0.00           O  
ATOM   2282  N   GLY   170      74.212  93.190  90.199  1.00  0.00           N  
ATOM   2283  H   GLY   170      74.399  93.995  90.779  1.00  0.00           H  
ATOM   2284  CA  GLY   170      75.314  92.661  89.402  1.00  0.00           C  
ATOM   2285  HA2 GLY   170      75.139  92.896  88.352  1.00  0.00           H  
ATOM   2286  HA3 GLY   170      76.287  93.119  89.585  1.00  0.00           H  
ATOM   2287  C   GLY   170      75.557  91.121  89.529  1.00  0.00           C  
ATOM   2288  O   GLY   170      75.427  90.501  90.605  1.00  0.00           O  
ATOM   2289  N   GLY   171      75.897  90.443  88.442  1.00  0.00           N  
ATOM   2290  H   GLY   171      76.412  89.588  88.602  1.00  0.00           H  
ATOM   2291  CA  GLY   171      75.889  90.957  87.030  1.00  0.00           C  
ATOM   2292  HA2 GLY   171      74.835  91.123  86.805  1.00  0.00           H  
ATOM   2293  HA3 GLY   171      76.509  91.845  86.907  1.00  0.00           H  
ATOM   2294  C   GLY   171      76.404  90.011  86.035  1.00  0.00           C  
ATOM   2295  O   GLY   171      76.535  88.825  86.322  1.00  0.00           O  
ATOM   2296  N   GLY   172      76.528  90.413  84.754  1.00  0.00           N  
ATOM   2297  H   GLY   172      76.923  89.677  84.185  1.00  0.00           H  
ATOM   2298  CA  GLY   172      76.273  91.774  84.098  1.00  0.00           C  
ATOM   2299  HA2 GLY   172      75.195  91.938  84.073  1.00  0.00           H  
ATOM   2300  HA3 GLY   172      76.817  92.554  84.630  1.00  0.00           H  
ATOM   2301  C   GLY   172      76.684  91.812  82.588  1.00  0.00           C  
ATOM   2302  O   GLY   172      77.138  90.797  82.050  1.00  0.00           O  
ATOM   2303  N   GLY   173      76.483  93.003  82.009  1.00  0.00           N  
ATOM   2304  H   GLY   173      76.080  93.719  82.596  1.00  0.00           H  
ATOM   2305  CA  GLY   173      76.847  93.287  80.601  1.00  0.00           C  
ATOM   2306  HA2 GLY   173      76.360  92.562  79.949  1.00  0.00           H  
ATOM   2307  HA3 GLY   173      76.457  94.278  80.369  1.00  0.00           H  
ATOM   2308  C   GLY   173      78.316  93.114  80.377  1.00  0.00           C  
ATOM   2309  O   GLY   173      79.146  93.135  81.270  1.00  0.00           O  
ATOM   2310  N   GLY   174      78.760  92.926  79.128  1.00  0.00           N  
ATOM   2311  H   GLY   174      79.759  92.819  79.025  1.00  0.00           H  
ATOM   2312  CA  GLY   174      77.959  93.108  77.930  1.00  0.00           C  
ATOM   2313  HA2 GLY   174      78.558  92.780  77.081  1.00  0.00           H  
ATOM   2314  HA3 GLY   174      77.118  92.415  77.926  1.00  0.00           H  
ATOM   2315  C   GLY   174      77.415  94.552  77.658  1.00  0.00           C  
ATOM   2316  O   GLY   174      77.468  95.354  78.574  1.00  0.00           O  
ATOM   2317  N   GLY   175      76.959  94.834  76.448  1.00  0.00           N  
ATOM   2318  H   GLY   175      76.947  94.092  75.763  1.00  0.00           H  
ATOM   2319  CA  GLY   175      76.697  96.202  76.033  1.00  0.00           C  
ATOM   2320  HA2 GLY   175      76.303  96.827  76.834  1.00  0.00           H  
ATOM   2321  HA3 GLY   175      77.638  96.668  75.739  1.00  0.00           H  
ATOM   2322  C   GLY   175      75.641  96.214  74.890  1.00  0.00           C  
ATOM   2323  O   GLY   175      74.985  95.235  74.529  1.00  0.00           O  
ATOM   2324  N   ASN   176      75.539  97.432  74.334  1.00  0.00           N  
ATOM   2325  H   ASN   176      76.180  98.142  74.659  1.00  0.00           H  
ATOM   2326  CA  ASN   176      74.526  97.925  73.334  1.00  0.00           C  
ATOM   2327  HA  ASN   176      74.516  97.327  72.423  1.00  0.00           H  
ATOM   2328  CB  ASN   176      73.102  98.010  73.938  1.00  0.00           C  
ATOM   2329  HB2 ASN   176      72.449  98.266  73.104  1.00  0.00           H  
ATOM   2330  HB3 ASN   176      72.759  97.047  74.318  1.00  0.00           H  
ATOM   2331  CG  ASN   176      73.044  99.083  75.026  1.00  0.00           C  
ATOM   2332  OD1 ASN   176      73.891  99.119  75.891  1.00  0.00           O  
ATOM   2333  ND2 ASN   176      72.035  99.886  75.104  1.00  0.00           N  
ATOM   2334 HD21 ASN   176      71.907 100.453  75.930  1.00  0.00           H  
ATOM   2335 HD22 ASN   176      71.244  99.947  74.479  1.00  0.00           H  
ATOM   2336  C   ASN   176      74.950  99.361  72.946  1.00  0.00           C  
ATOM   2337  O   ASN   176      75.709 100.042  73.702  1.00  0.00           O  
ATOM   2338  N   TYR   177      74.471  99.943  71.849  1.00  0.00           N  
ATOM   2339  H   TYR   177      73.896  99.331  71.287  1.00  0.00           H  
ATOM   2340  CA  TYR   177      74.483 101.381  71.622  1.00  0.00           C  
ATOM   2341  HA  TYR   177      75.449 101.652  72.049  1.00  0.00           H  
ATOM   2342  CB  TYR   177      74.339 101.674  70.110  1.00  0.00           C  
ATOM   2343  HB2 TYR   177      73.392 101.300  69.720  1.00  0.00           H  
ATOM   2344  HB3 TYR   177      74.413 102.760  70.045  1.00  0.00           H  
ATOM   2345  CG  TYR   177      75.493 101.145  69.248  1.00  0.00           C  
ATOM   2346  CD1 TYR   177      76.699 101.823  69.186  1.00  0.00           C  
ATOM   2347  HD1 TYR   177      76.802 102.661  69.860  1.00  0.00           H  
ATOM   2348  CE1 TYR   177      77.744 101.338  68.342  1.00  0.00           C  
ATOM   2349  HE1 TYR   177      78.668 101.887  68.241  1.00  0.00           H  
ATOM   2350  CZ  TYR   177      77.624 100.069  67.666  1.00  0.00           C  
ATOM   2351  OH  TYR   177      78.702  99.625  66.922  1.00  0.00           O  
ATOM   2352  HH  TYR   177      78.617  98.695  66.702  1.00  0.00           H  
ATOM   2353  CE2 TYR   177      76.449  99.337  67.862  1.00  0.00           C  
ATOM   2354  HE2 TYR   177      76.450  98.338  67.452  1.00  0.00           H  
ATOM   2355  CD2 TYR   177      75.350  99.872  68.532  1.00  0.00           C  
ATOM   2356  HD2 TYR   177      74.421  99.322  68.566  1.00  0.00           H  
ATOM   2357  C   TYR   177      73.384 102.000  72.470  1.00  0.00           C  
ATOM   2358  O   TYR   177      72.244 101.754  72.165  1.00  0.00           O  
ATOM   2359  N   GLY   178      73.683 102.769  73.550  1.00  0.00           N  
ATOM   2360  H   GLY   178      72.947 103.342  73.938  1.00  0.00           H  
ATOM   2361  CA  GLY   178      75.030 103.282  73.946  1.00  0.00           C  
ATOM   2362  HA2 GLY   178      74.889 103.633  74.969  1.00  0.00           H  
ATOM   2363  HA3 GLY   178      75.697 102.429  74.066  1.00  0.00           H  
ATOM   2364  C   GLY   178      75.634 104.471  73.135  1.00  0.00           C  
ATOM   2365  O   GLY   178      74.997 105.280  72.528  1.00  0.00           O  
ATOM   2366  N   GLN   179      76.981 104.596  73.302  1.00  0.00           N  
ATOM   2367  H   GLN   179      77.404 103.916  73.918  1.00  0.00           H  
ATOM   2368  CA  GLN   179      77.764 105.720  72.747  1.00  0.00           C  
ATOM   2369  HA  GLN   179      77.344 105.926  71.762  1.00  0.00           H  
ATOM   2370  CB  GLN   179      77.733 106.924  73.704  1.00  0.00           C  
ATOM   2371  HB2 GLN   179      77.794 106.581  74.736  1.00  0.00           H  
ATOM   2372  HB3 GLN   179      78.553 107.614  73.507  1.00  0.00           H  
ATOM   2373  CG  GLN   179      76.419 107.688  73.754  1.00  0.00           C  
ATOM   2374  HG2 GLN   179      75.640 107.053  74.176  1.00  0.00           H  
ATOM   2375  HG3 GLN   179      76.607 108.512  74.443  1.00  0.00           H  
ATOM   2376  CD  GLN   179      75.891 108.029  72.387  1.00  0.00           C  
ATOM   2377  OE1 GLN   179      76.658 108.282  71.472  1.00  0.00           O  
ATOM   2378  NE2 GLN   179      74.634 108.353  72.226  1.00  0.00           N  
ATOM   2379 HE21 GLN   179      73.990 108.271  73.000  1.00  0.00           H  
ATOM   2380 HE22 GLN   179      74.284 108.934  71.478  1.00  0.00           H  
ATOM   2381  C   GLN   179      79.161 105.222  72.473  1.00  0.00           C  
ATOM   2382  O   GLN   179      79.678 104.364  73.154  1.00  0.00           O  
ATOM   2383  N   ASP   180      79.916 105.638  71.426  1.00  0.00           N  
ATOM   2384  H   ASP   180      80.836 105.221  71.431  1.00  0.00           H  
ATOM   2385  CA  ASP   180      79.609 106.491  70.303  1.00  0.00           C  
ATOM   2386  HA  ASP   180      79.450 107.480  70.733  1.00  0.00           H  
ATOM   2387  CB  ASP   180      80.852 106.564  69.372  1.00  0.00           C  
ATOM   2388  HB2 ASP   180      81.729 106.726  69.998  1.00  0.00           H  
ATOM   2389  HB3 ASP   180      80.873 105.614  68.838  1.00  0.00           H  
ATOM   2390  CG  ASP   180      80.873 107.813  68.452  1.00  0.00           C  
ATOM   2391  OD1 ASP   180      81.860 107.943  67.673  1.00  0.00           O  
ATOM   2392  OD2 ASP   180      79.937 108.622  68.527  1.00  0.00           O  
ATOM   2393  C   ASP   180      78.414 106.051  69.458  1.00  0.00           C  
ATOM   2394  O   ASP   180      78.295 105.006  68.841  1.00  0.00           O  
ATOM   2395  N   GLN   181      77.495 106.969  69.198  1.00  0.00           N  
ATOM   2396  H   GLN   181      77.596 107.857  69.667  1.00  0.00           H  
ATOM   2397  CA  GLN   181      76.357 106.842  68.308  1.00  0.00           C  
ATOM   2398  HA  GLN   181      76.699 106.440  67.355  1.00  0.00           H  
ATOM   2399  CB  GLN   181      75.245 105.973  68.976  1.00  0.00           C  
ATOM   2400  HB2 GLN   181      75.588 104.940  69.009  1.00  0.00           H  
ATOM   2401  HB3 GLN   181      75.130 106.229  70.030  1.00  0.00           H  
ATOM   2402  CG  GLN   181      73.902 106.048  68.279  1.00  0.00           C  
ATOM   2403  HG2 GLN   181      73.410 106.936  68.676  1.00  0.00           H  
ATOM   2404  HG3 GLN   181      74.093 106.241  67.224  1.00  0.00           H  
ATOM   2405  CD  GLN   181      73.054 104.789  68.484  1.00  0.00           C  
ATOM   2406  OE1 GLN   181      73.208 103.798  67.765  1.00  0.00           O  
ATOM   2407  NE2 GLN   181      72.071 104.818  69.331  1.00  0.00           N  
ATOM   2408 HE21 GLN   181      71.882 105.600  69.941  1.00  0.00           H  
ATOM   2409 HE22 GLN   181      71.523 103.987  69.501  1.00  0.00           H  
ATOM   2410  C   GLN   181      75.814 108.242  67.970  1.00  0.00           C  
ATOM   2411  O   GLN   181      75.432 108.498  66.833  1.00  0.00           O  
ATOM   2412  N   SER   182      75.564 109.051  69.000  1.00  0.00           N  
ATOM   2413  H   SER   182      75.770 108.695  69.923  1.00  0.00           H  
ATOM   2414  CA  SER   182      74.718 110.244  68.865  1.00  0.00           C  
ATOM   2415  HA  SER   182      74.959 110.682  67.896  1.00  0.00           H  
ATOM   2416  CB  SER   182      73.164 109.955  68.952  1.00  0.00           C  
ATOM   2417  HB2 SER   182      72.551 110.844  68.804  1.00  0.00           H  
ATOM   2418  HB3 SER   182      72.913 109.248  68.161  1.00  0.00           H  
ATOM   2419  OG  SER   182      72.732 109.445  70.172  1.00  0.00           O  
ATOM   2420  HG  SER   182      72.047 108.822  69.918  1.00  0.00           H  
ATOM   2421  C   SER   182      75.018 111.364  69.936  1.00  0.00           C  
ATOM   2422  O   SER   182      74.968 111.098  71.137  1.00  0.00           O  
ATOM   2423  N   SER   183      75.215 112.663  69.621  1.00  0.00           N  
ATOM   2424  H   SER   183      75.596 113.233  70.362  1.00  0.00           H  
ATOM   2425  CA  SER   183      75.254 113.281  68.222  1.00  0.00           C  
ATOM   2426  HA  SER   183      74.231 113.284  67.848  1.00  0.00           H  
ATOM   2427  CB  SER   183      75.676 114.748  68.438  1.00  0.00           C  
ATOM   2428  HB2 SER   183      75.315 115.113  69.399  1.00  0.00           H  
ATOM   2429  HB3 SER   183      76.760 114.644  68.388  1.00  0.00           H  
ATOM   2430  OG  SER   183      75.176 115.628  67.427  1.00  0.00           O  
ATOM   2431  HG  SER   183      74.494 116.062  67.945  1.00  0.00           H  
ATOM   2432  C   SER   183      76.249 112.627  67.185  1.00  0.00           C  
ATOM   2433  O   SER   183      77.005 111.711  67.472  1.00  0.00           O  
ATOM   2434  N   MET   184      76.387 113.175  65.989  1.00  0.00           N  
ATOM   2435  H   MET   184      75.728 113.854  65.636  1.00  0.00           H  
ATOM   2436  CA  MET   184      77.420 112.783  64.986  1.00  0.00           C  
ATOM   2437  HA  MET   184      78.290 112.488  65.572  1.00  0.00           H  
ATOM   2438  CB  MET   184      76.788 111.615  64.230  1.00  0.00           C  
ATOM   2439  HB2 MET   184      76.590 110.898  65.027  1.00  0.00           H  
ATOM   2440  HB3 MET   184      75.881 111.975  63.745  1.00  0.00           H  
ATOM   2441  CG  MET   184      77.783 111.091  63.074  1.00  0.00           C  
ATOM   2442  HG2 MET   184      78.118 111.947  62.488  1.00  0.00           H  
ATOM   2443  HG3 MET   184      78.661 110.675  63.569  1.00  0.00           H  
ATOM   2444  SD  MET   184      77.038 109.789  62.030  1.00  0.00           S  
ATOM   2445  CE  MET   184      75.589 110.605  61.353  1.00  0.00           C  
ATOM   2446  HE1 MET   184      74.886 110.878  62.140  1.00  0.00           H  
ATOM   2447  HE2 MET   184      75.852 111.526  60.833  1.00  0.00           H  
ATOM   2448  HE3 MET   184      75.149 109.816  60.743  1.00  0.00           H  
ATOM   2449  C   MET   184      77.791 113.904  64.045  1.00  0.00           C  
ATOM   2450  O   MET   184      76.914 114.625  63.532  1.00  0.00           O  
ATOM   2451  N   SER   185      79.079 113.982  63.720  1.00  0.00           N  
ATOM   2452  H   SER   185      79.715 113.337  64.167  1.00  0.00           H  
ATOM   2453  CA  SER   185      79.664 114.893  62.706  1.00  0.00           C  
ATOM   2454  HA  SER   185      78.896 115.235  62.013  1.00  0.00           H  
ATOM   2455  CB  SER   185      80.137 116.182  63.368  1.00  0.00           C  
ATOM   2456  HB2 SER   185      80.376 116.912  62.595  1.00  0.00           H  
ATOM   2457  HB3 SER   185      79.350 116.596  63.998  1.00  0.00           H  
ATOM   2458  OG  SER   185      81.272 115.904  64.180  1.00  0.00           O  
ATOM   2459  HG  SER   185      82.066 116.057  63.663  1.00  0.00           H  
ATOM   2460  C   SER   185      80.928 114.252  62.071  1.00  0.00           C  
ATOM   2461  O   SER   185      81.684 113.503  62.717  1.00  0.00           O  
ATOM   2462  N   SER   186      81.296 114.569  60.849  1.00  0.00           N  
ATOM   2463  H   SER   186      80.669 115.068  60.234  1.00  0.00           H  
ATOM   2464  CA  SER   186      82.743 114.414  60.387  1.00  0.00           C  
ATOM   2465  HA  SER   186      82.832 113.332  60.484  1.00  0.00           H  
ATOM   2466  CB  SER   186      83.018 114.867  58.916  1.00  0.00           C  
ATOM   2467  HB2 SER   186      82.808 115.929  58.789  1.00  0.00           H  
ATOM   2468  HB3 SER   186      84.049 114.879  58.565  1.00  0.00           H  
ATOM   2469  OG  SER   186      82.215 114.182  57.990  1.00  0.00           O  
ATOM   2470  HG  SER   186      81.938 114.784  57.296  1.00  0.00           H  
ATOM   2471  C   SER   186      83.623 115.292  61.351  1.00  0.00           C  
ATOM   2472  O   SER   186      83.135 116.293  61.876  1.00  0.00           O  
ATOM   2473  N   GLY   187      84.867 114.861  61.533  1.00  0.00           N  
ATOM   2474  H   GLY   187      85.437 115.565  61.979  1.00  0.00           H  
ATOM   2475  CA  GLY   187      85.569 113.764  60.780  1.00  0.00           C  
ATOM   2476  HA2 GLY   187      85.925 112.937  61.395  1.00  0.00           H  
ATOM   2477  HA3 GLY   187      84.873 113.254  60.114  1.00  0.00           H  
ATOM   2478  C   GLY   187      86.783 114.190  59.877  1.00  0.00           C  
ATOM   2479  O   GLY   187      87.288 113.315  59.188  1.00  0.00           O  
ATOM   2480  N   GLY   188      87.276 115.446  59.926  1.00  0.00           N  
ATOM   2481  H   GLY   188      86.716 116.170  60.354  1.00  0.00           H  
ATOM   2482  CA  GLY   188      88.598 115.823  59.472  1.00  0.00           C  
ATOM   2483  HA2 GLY   188      88.970 115.195  58.663  1.00  0.00           H  
ATOM   2484  HA3 GLY   188      88.593 116.824  59.041  1.00  0.00           H  
ATOM   2485  C   GLY   188      89.664 115.868  60.608  1.00  0.00           C  
ATOM   2486  O   GLY   188      89.316 115.653  61.749  1.00  0.00           O  
ATOM   2487  N   GLY   189      90.930 116.108  60.278  1.00  0.00           N  
ATOM   2488  H   GLY   189      91.556 116.223  61.062  1.00  0.00           H  
ATOM   2489  CA  GLY   189      91.424 116.538  58.965  1.00  0.00           C  
ATOM   2490  HA2 GLY   189      92.449 116.167  58.952  1.00  0.00           H  
ATOM   2491  HA3 GLY   189      90.889 116.098  58.123  1.00  0.00           H  
ATOM   2492  C   GLY   189      91.463 118.008  58.742  1.00  0.00           C  
ATOM   2493  O   GLY   189      90.528 118.711  59.059  1.00  0.00           O  
ATOM   2494  N   SER   190      92.603 118.502  58.224  1.00  0.00           N  
ATOM   2495  H   SER   190      93.157 117.911  57.620  1.00  0.00           H  
ATOM   2496  CA  SER   190      92.816 119.961  57.772  1.00  0.00           C  
ATOM   2497  HA  SER   190      93.888 120.154  57.719  1.00  0.00           H  
ATOM   2498  CB  SER   190      92.377 120.218  56.332  1.00  0.00           C  
ATOM   2499  HB2 SER   190      91.336 119.921  56.203  1.00  0.00           H  
ATOM   2500  HB3 SER   190      92.295 121.285  56.127  1.00  0.00           H  
ATOM   2501  OG  SER   190      93.290 119.610  55.418  1.00  0.00           O  
ATOM   2502  HG  SER   190      94.113 120.060  55.623  1.00  0.00           H  
ATOM   2503  C   SER   190      92.303 120.993  58.828  1.00  0.00           C  
ATOM   2504  O   SER   190      91.557 121.907  58.552  1.00  0.00           O  
ATOM   2505  N   GLY   191      92.613 120.921  60.127  1.00  0.00           N  
ATOM   2506  H   GLY   191      92.439 121.722  60.718  1.00  0.00           H  
ATOM   2507  CA  GLY   191      93.495 119.883  60.740  1.00  0.00           C  
ATOM   2508  HA2 GLY   191      93.443 120.095  61.808  1.00  0.00           H  
ATOM   2509  HA3 GLY   191      93.141 118.875  60.524  1.00  0.00           H  
ATOM   2510  C   GLY   191      94.976 119.974  60.338  1.00  0.00           C  
ATOM   2511  O   GLY   191      95.447 121.107  60.139  1.00  0.00           O  
ATOM   2512  N   GLY   192      95.708 118.825  60.217  1.00  0.00           N  
ATOM   2513  H   GLY   192      95.183 117.978  60.381  1.00  0.00           H  
ATOM   2514  CA  GLY   192      96.971 118.684  59.374  1.00  0.00           C  
ATOM   2515  HA2 GLY   192      97.618 119.559  59.310  1.00  0.00           H  
ATOM   2516  HA3 GLY   192      97.538 117.791  59.635  1.00  0.00           H  
ATOM   2517  C   GLY   192      96.527 118.544  57.931  1.00  0.00           C  
ATOM   2518  O   GLY   192      95.470 118.032  57.622  1.00  0.00           O  
ATOM   2519  N   GLY   193      97.401 119.011  57.040  1.00  0.00           N  
ATOM   2520  H   GLY   193      98.258 119.345  57.455  1.00  0.00           H  
ATOM   2521  CA  GLY   193      97.274 119.016  55.547  1.00  0.00           C  
ATOM   2522  HA2 GLY   193      98.279 118.927  55.135  1.00  0.00           H  
ATOM   2523  HA3 GLY   193      96.800 118.083  55.241  1.00  0.00           H  
ATOM   2524  C   GLY   193      96.451 120.106  54.928  1.00  0.00           C  
ATOM   2525  O   GLY   193      95.516 120.636  55.525  1.00  0.00           O  
ATOM   2526  N   TYR   194      96.841 120.622  53.743  1.00  0.00           N  
ATOM   2527  H   TYR   194      97.674 120.272  53.291  1.00  0.00           H  
ATOM   2528  CA  TYR   194      96.393 121.899  53.222  1.00  0.00           C  
ATOM   2529  HA  TYR   194      95.768 122.410  53.955  1.00  0.00           H  
ATOM   2530  CB  TYR   194      97.680 122.764  53.138  1.00  0.00           C  
ATOM   2531  HB2 TYR   194      98.308 122.320  52.366  1.00  0.00           H  
ATOM   2532  HB3 TYR   194      97.430 123.780  52.832  1.00  0.00           H  
ATOM   2533  CG  TYR   194      98.390 122.926  54.484  1.00  0.00           C  
ATOM   2534  CD1 TYR   194      97.774 123.819  55.394  1.00  0.00           C  
ATOM   2535  HD1 TYR   194      96.813 124.279  55.217  1.00  0.00           H  
ATOM   2536  CE1 TYR   194      98.440 124.060  56.626  1.00  0.00           C  
ATOM   2537  HE1 TYR   194      97.977 124.707  57.356  1.00  0.00           H  
ATOM   2538  CZ  TYR   194      99.657 123.417  56.907  1.00  0.00           C  
ATOM   2539  OH  TYR   194     100.118 123.389  58.217  1.00  0.00           O  
ATOM   2540  HH  TYR   194      99.454 123.479  58.905  1.00  0.00           H  
ATOM   2541  CE2 TYR   194     100.114 122.459  55.991  1.00  0.00           C  
ATOM   2542  HE2 TYR   194     100.985 121.897  56.292  1.00  0.00           H  
ATOM   2543  CD2 TYR   194      99.565 122.276  54.761  1.00  0.00           C  
ATOM   2544  HD2 TYR   194      99.972 121.491  54.141  1.00  0.00           H  
ATOM   2545  C   TYR   194      95.623 121.743  51.878  1.00  0.00           C  
ATOM   2546  O   TYR   194      95.871 120.825  51.010  1.00  0.00           O  
ATOM   2547  N   GLY   195      94.737 122.676  51.501  1.00  0.00           N  
ATOM   2548  H   GLY   195      94.264 122.462  50.635  1.00  0.00           H  
ATOM   2549  CA  GLY   195      94.217 123.892  52.204  1.00  0.00           C  
ATOM   2550  HA2 GLY   195      95.061 124.553  52.403  1.00  0.00           H  
ATOM   2551  HA3 GLY   195      93.496 124.392  51.557  1.00  0.00           H  
ATOM   2552  C   GLY   195      93.557 123.530  53.546  1.00  0.00           C  
ATOM   2553  O   GLY   195      92.909 122.496  53.749  1.00  0.00           O  
ATOM   2554  N   ASN   196      93.721 124.452  54.540  1.00  0.00           N  
ATOM   2555  H   ASN   196      94.280 125.256  54.293  1.00  0.00           H  
ATOM   2556  CA  ASN   196      92.950 124.370  55.755  1.00  0.00           C  
ATOM   2557  HA  ASN   196      93.140 123.451  56.308  1.00  0.00           H  
ATOM   2558  CB  ASN   196      93.484 125.428  56.732  1.00  0.00           C  
ATOM   2559  HB2 ASN   196      94.539 125.224  56.919  1.00  0.00           H  
ATOM   2560  HB3 ASN   196      93.355 126.449  56.371  1.00  0.00           H  
ATOM   2561  CG  ASN   196      92.792 125.303  58.085  1.00  0.00           C  
ATOM   2562  OD1 ASN   196      91.800 125.948  58.368  1.00  0.00           O  
ATOM   2563  ND2 ASN   196      93.203 124.383  58.967  1.00  0.00           N  
ATOM   2564 HD21 ASN   196      92.744 124.386  59.867  1.00  0.00           H  
ATOM   2565 HD22 ASN   196      93.837 123.639  58.712  1.00  0.00           H  
ATOM   2566  C   ASN   196      91.403 124.413  55.443  1.00  0.00           C  
ATOM   2567  O   ASN   196      90.932 125.028  54.468  1.00  0.00           O  
ATOM   2568  N   GLN   197      90.719 123.635  56.376  1.00  0.00           N  
ATOM   2569  H   GLN   197      91.366 123.263  57.057  1.00  0.00           H  
ATOM   2570  CA  GLN   197      89.260 123.415  56.552  1.00  0.00           C  
ATOM   2571  HA  GLN   197      88.725 124.033  55.831  1.00  0.00           H  
ATOM   2572  CB  GLN   197      88.932 122.005  56.171  1.00  0.00           C  
ATOM   2573  HB2 GLN   197      89.209 121.222  56.876  1.00  0.00           H  
ATOM   2574  HB3 GLN   197      87.850 121.880  56.163  1.00  0.00           H  
ATOM   2575  CG  GLN   197      89.422 121.624  54.736  1.00  0.00           C  
ATOM   2576  HG2 GLN   197      89.386 122.429  54.002  1.00  0.00           H  
ATOM   2577  HG3 GLN   197      90.440 121.256  54.865  1.00  0.00           H  
ATOM   2578  CD  GLN   197      88.579 120.542  53.998  1.00  0.00           C  
ATOM   2579  OE1 GLN   197      87.372 120.474  54.076  1.00  0.00           O  
ATOM   2580  NE2 GLN   197      89.225 119.691  53.269  1.00  0.00           N  
ATOM   2581 HE21 GLN   197      90.214 119.818  53.112  1.00  0.00           H  
ATOM   2582 HE22 GLN   197      88.658 119.051  52.731  1.00  0.00           H  
ATOM   2583  C   GLN   197      88.716 123.761  57.903  1.00  0.00           C  
ATOM   2584  O   GLN   197      87.718 123.246  58.325  1.00  0.00           O  
ATOM   2585  N   ASP   198      89.369 124.632  58.730  1.00  0.00           N  
ATOM   2586  H   ASP   198      90.231 125.065  58.432  1.00  0.00           H  
ATOM   2587  CA  ASP   198      88.956 124.922  60.109  1.00  0.00           C  
ATOM   2588  HA  ASP   198      88.208 124.166  60.348  1.00  0.00           H  
ATOM   2589  CB  ASP   198      90.126 124.909  61.121  1.00  0.00           C  
ATOM   2590  HB2 ASP   198      90.903 125.604  60.800  1.00  0.00           H  
ATOM   2591  HB3 ASP   198      89.755 125.123  62.123  1.00  0.00           H  
ATOM   2592  CG  ASP   198      90.851 123.607  61.372  1.00  0.00           C  
ATOM   2593  OD1 ASP   198      92.103 123.693  61.621  1.00  0.00           O  
ATOM   2594  OD2 ASP   198      90.215 122.534  61.401  1.00  0.00           O  
ATOM   2595  C   ASP   198      88.179 126.238  60.288  1.00  0.00           C  
ATOM   2596  O   ASP   198      88.242 127.213  59.509  1.00  0.00           O  
ATOM   2597  N   GLN   199      87.321 126.255  61.368  1.00  0.00           N  
ATOM   2598  H   GLN   199      87.309 125.471  62.005  1.00  0.00           H  
ATOM   2599  CA  GLN   199      86.355 127.353  61.576  1.00  0.00           C  
ATOM   2600  HA  GLN   199      85.634 127.287  60.762  1.00  0.00           H  
ATOM   2601  CB  GLN   199      85.592 127.085  62.895  1.00  0.00           C  
ATOM   2602  HB2 GLN   199      86.331 126.955  63.685  1.00  0.00           H  
ATOM   2603  HB3 GLN   199      84.929 127.894  63.203  1.00  0.00           H  
ATOM   2604  CG  GLN   199      84.791 125.814  62.768  1.00  0.00           C  
ATOM   2605  HG2 GLN   199      84.017 126.008  62.026  1.00  0.00           H  
ATOM   2606  HG3 GLN   199      85.358 124.916  62.524  1.00  0.00           H  
ATOM   2607  CD  GLN   199      83.951 125.494  64.060  1.00  0.00           C  
ATOM   2608  OE1 GLN   199      84.277 125.922  65.169  1.00  0.00           O  
ATOM   2609  NE2 GLN   199      82.925 124.669  64.070  1.00  0.00           N  
ATOM   2610 HE21 GLN   199      82.713 124.163  63.222  1.00  0.00           H  
ATOM   2611 HE22 GLN   199      82.418 124.385  64.897  1.00  0.00           H  
ATOM   2612  C   GLN   199      87.024 128.777  61.642  1.00  0.00           C  
ATOM   2613  O   GLN   199      88.136 128.873  62.196  1.00  0.00           O  
ATOM   2614  N   SER   200      86.498 129.792  61.044  1.00  0.00           N  
ATOM   2615  H   SER   200      87.032 130.640  61.166  1.00  0.00           H  
ATOM   2616  CA  SER   200      85.248 129.976  60.379  1.00  0.00           C  
ATOM   2617  HA  SER   200      84.479 129.316  60.781  1.00  0.00           H  
ATOM   2618  CB  SER   200      84.708 131.343  60.747  1.00  0.00           C  
ATOM   2619  HB2 SER   200      85.356 132.218  60.694  1.00  0.00           H  
ATOM   2620  HB3 SER   200      83.766 131.525  60.231  1.00  0.00           H  
ATOM   2621  OG  SER   200      84.324 131.434  62.124  1.00  0.00           O  
ATOM   2622  HG  SER   200      85.137 131.224  62.590  1.00  0.00           H  
ATOM   2623  C   SER   200      85.328 129.864  58.829  1.00  0.00           C  
ATOM   2624  O   SER   200      84.385 130.090  58.091  1.00  0.00           O  
ATOM   2625  N   GLY   201      86.524 129.578  58.331  1.00  0.00           N  
ATOM   2626  H   GLY   201      87.200 129.504  59.078  1.00  0.00           H  
ATOM   2627  CA  GLY   201      86.922 129.471  56.944  1.00  0.00           C  
ATOM   2628  HA2 GLY   201      86.333 130.169  56.349  1.00  0.00           H  
ATOM   2629  HA3 GLY   201      87.946 129.813  56.794  1.00  0.00           H  
ATOM   2630  C   GLY   201      86.612 128.054  56.501  1.00  0.00           C  
ATOM   2631  O   GLY   201      85.523 127.585  56.794  1.00  0.00           O  
ATOM   2632  N   GLY   202      87.425 127.223  55.816  1.00  0.00           N  
ATOM   2633  H   GLY   202      87.067 126.358  55.435  1.00  0.00           H  
ATOM   2634  CA  GLY   202      88.763 127.605  55.328  1.00  0.00           C  
ATOM   2635  HA2 GLY   202      89.268 127.921  56.240  1.00  0.00           H  
ATOM   2636  HA3 GLY   202      89.247 126.684  55.002  1.00  0.00           H  
ATOM   2637  C   GLY   202      88.822 128.761  54.295  1.00  0.00           C  
ATOM   2638  O   GLY   202      87.822 129.481  54.063  1.00  0.00           O  
ATOM   2639  N   GLY   203      89.976 129.115  53.709  1.00  0.00           N  
ATOM   2640  H   GLY   203      89.868 129.956  53.161  1.00  0.00           H  
ATOM   2641  CA  GLY   203      91.309 128.596  53.723  1.00  0.00           C  
ATOM   2642  HA2 GLY   203      91.460 127.594  54.123  1.00  0.00           H  
ATOM   2643  HA3 GLY   203      91.756 128.577  52.729  1.00  0.00           H  
ATOM   2644  C   GLY   203      92.230 129.505  54.561  1.00  0.00           C  
ATOM   2645  O   GLY   203      91.875 130.636  54.938  1.00  0.00           O  
ATOM   2646  N   GLY   204      93.521 129.193  54.599  1.00  0.00           N  
ATOM   2647  H   GLY   204      93.768 128.288  54.225  1.00  0.00           H  
ATOM   2648  CA  GLY   204      94.475 129.734  55.469  1.00  0.00           C  
ATOM   2649  HA2 GLY   204      95.461 129.419  55.129  1.00  0.00           H  
ATOM   2650  HA3 GLY   204      94.379 130.799  55.680  1.00  0.00           H  
ATOM   2651  C   GLY   204      94.231 129.010  56.798  1.00  0.00           C  
ATOM   2652  O   GLY   204      93.078 128.661  57.201  1.00  0.00           O  
ATOM   2653  N   SER   205      95.172 128.825  57.712  1.00  0.00           N  
ATOM   2654  H   SER   205      94.785 128.452  58.567  1.00  0.00           H  
ATOM   2655  CA  SER   205      96.579 129.005  57.540  1.00  0.00           C  
ATOM   2656  HA  SER   205      96.773 130.021  57.196  1.00  0.00           H  
ATOM   2657  CB  SER   205      97.304 128.885  58.837  1.00  0.00           C  
ATOM   2658  HB2 SER   205      96.837 129.543  59.570  1.00  0.00           H  
ATOM   2659  HB3 SER   205      97.123 127.868  59.186  1.00  0.00           H  
ATOM   2660  OG  SER   205      98.656 129.228  58.853  1.00  0.00           O  
ATOM   2661  HG  SER   205      99.208 128.442  58.859  1.00  0.00           H  
ATOM   2662  C   SER   205      97.104 128.039  56.459  1.00  0.00           C  
ATOM   2663  O   SER   205      96.734 126.849  56.394  1.00  0.00           O  
ATOM   2664  N   GLY   206      97.988 128.528  55.614  1.00  0.00           N  
ATOM   2665  H   GLY   206      98.210 129.512  55.576  1.00  0.00           H  
ATOM   2666  CA  GLY   206      98.701 127.732  54.578  1.00  0.00           C  
ATOM   2667  HA2 GLY   206      97.987 127.077  54.079  1.00  0.00           H  
ATOM   2668  HA3 GLY   206      99.233 128.307  53.820  1.00  0.00           H  
ATOM   2669  C   GLY   206      99.672 126.720  55.212  1.00  0.00           C  
ATOM   2670  O   GLY   206     100.127 126.772  56.376  1.00  0.00           O  
ATOM   2671  N   GLY   207     100.148 125.761  54.405  1.00  0.00           N  
ATOM   2672  H   GLY   207     100.783 125.084  54.802  1.00  0.00           H  
ATOM   2673  CA  GLY   207     100.145 125.622  52.969  1.00  0.00           C  
ATOM   2674  HA2 GLY   207      99.135 125.467  52.589  1.00  0.00           H  
ATOM   2675  HA3 GLY   207     100.498 126.532  52.482  1.00  0.00           H  
ATOM   2676  C   GLY   207     101.186 124.531  52.393  1.00  0.00           C  
ATOM   2677  O   GLY   207     102.221 124.160  52.897  1.00  0.00           O  
ATOM   2678  N   TYR   208     100.729 124.052  51.180  1.00  0.00           N  
ATOM   2679  H   TYR   208      99.822 124.355  50.855  1.00  0.00           H  
ATOM   2680  CA  TYR   208     101.387 122.996  50.411  1.00  0.00           C  
ATOM   2681  HA  TYR   208     102.400 122.892  50.801  1.00  0.00           H  
ATOM   2682  CB  TYR   208     100.830 121.653  50.797  1.00  0.00           C  
ATOM   2683  HB2 TYR   208     100.957 121.551  51.875  1.00  0.00           H  
ATOM   2684  HB3 TYR   208      99.800 121.605  50.442  1.00  0.00           H  
ATOM   2685  CG  TYR   208     101.592 120.546  50.127  1.00  0.00           C  
ATOM   2686  CD1 TYR   208     102.610 119.943  50.902  1.00  0.00           C  
ATOM   2687  HD1 TYR   208     102.703 120.216  51.942  1.00  0.00           H  
ATOM   2688  CE1 TYR   208     103.502 118.993  50.348  1.00  0.00           C  
ATOM   2689  HE1 TYR   208     104.369 118.699  50.920  1.00  0.00           H  
ATOM   2690  CZ  TYR   208     103.270 118.570  48.998  1.00  0.00           C  
ATOM   2691  OH  TYR   208     104.130 117.662  48.467  1.00  0.00           O  
ATOM   2692  HH  TYR   208     104.891 117.547  49.041  1.00  0.00           H  
ATOM   2693  CE2 TYR   208     102.214 119.126  48.254  1.00  0.00           C  
ATOM   2694  HE2 TYR   208     102.022 118.714  47.274  1.00  0.00           H  
ATOM   2695  CD2 TYR   208     101.333 120.137  48.798  1.00  0.00           C  
ATOM   2696  HD2 TYR   208     100.538 120.458  48.141  1.00  0.00           H  
ATOM   2697  C   TYR   208     101.358 123.366  48.939  1.00  0.00           C  
ATOM   2698  O   TYR   208     100.321 123.710  48.415  1.00  0.00           O  
ATOM   2699  N   GLY   209     102.488 123.325  48.243  1.00  0.00           N  
ATOM   2700  H   GLY   209     103.293 122.874  48.653  1.00  0.00           H  
ATOM   2701  CA  GLY   209     102.534 123.851  46.896  1.00  0.00           C  
ATOM   2702  HA2 GLY   209     101.944 124.765  46.828  1.00  0.00           H  
ATOM   2703  HA3 GLY   209     103.580 124.020  46.639  1.00  0.00           H  
ATOM   2704  C   GLY   209     101.895 122.962  45.820  1.00  0.00           C  
ATOM   2705  O   GLY   209     101.667 121.831  46.086  1.00  0.00           O  
ATOM   2706  N   GLN   210     101.983 123.398  44.577  1.00  0.00           N  
ATOM   2707  H   GLN   210     101.902 122.674  43.878  1.00  0.00           H  
ATOM   2708  CA  GLN   210     102.512 124.582  43.897  1.00  0.00           C  
ATOM   2709  HA  GLN   210     102.183 124.578  42.857  1.00  0.00           H  
ATOM   2710  CB  GLN   210     101.919 125.858  44.503  1.00  0.00           C  
ATOM   2711  HB2 GLN   210     102.396 126.127  45.445  1.00  0.00           H  
ATOM   2712  HB3 GLN   210     102.174 126.646  43.795  1.00  0.00           H  
ATOM   2713  CG  GLN   210     100.409 125.748  44.577  1.00  0.00           C  
ATOM   2714  HG2 GLN   210     100.033 125.046  45.321  1.00  0.00           H  
ATOM   2715  HG3 GLN   210     100.051 126.674  45.028  1.00  0.00           H  
ATOM   2716  CD  GLN   210      99.683 125.404  43.320  1.00  0.00           C  
ATOM   2717  OE1 GLN   210     100.011 125.753  42.182  1.00  0.00           O  
ATOM   2718  NE2 GLN   210      98.522 124.821  43.367  1.00  0.00           N  
ATOM   2719 HE21 GLN   210      98.018 124.845  42.492  1.00  0.00           H  
ATOM   2720 HE22 GLN   210      98.038 124.655  44.237  1.00  0.00           H  
ATOM   2721  C   GLN   210     104.070 124.735  43.925  1.00  0.00           C  
ATOM   2722  O   GLN   210     104.561 125.807  44.126  1.00  0.00           O  
ATOM   2723  N   GLN   211     104.804 123.612  43.897  1.00  0.00           N  
ATOM   2724  H   GLN   211     104.349 122.750  43.632  1.00  0.00           H  
ATOM   2725  CA  GLN   211     106.280 123.668  44.156  1.00  0.00           C  
ATOM   2726  HA  GLN   211     106.568 124.039  45.139  1.00  0.00           H  
ATOM   2727  CB  GLN   211     106.822 122.258  44.213  1.00  0.00           C  
ATOM   2728  HB2 GLN   211     106.553 121.598  43.387  1.00  0.00           H  
ATOM   2729  HB3 GLN   211     107.901 122.406  44.178  1.00  0.00           H  
ATOM   2730  CG  GLN   211     106.444 121.554  45.554  1.00  0.00           C  
ATOM   2731  HG2 GLN   211     107.074 120.673  45.679  1.00  0.00           H  
ATOM   2732  HG3 GLN   211     106.591 122.188  46.428  1.00  0.00           H  
ATOM   2733  CD  GLN   211     105.030 120.969  45.621  1.00  0.00           C  
ATOM   2734  OE1 GLN   211     104.348 120.651  44.639  1.00  0.00           O  
ATOM   2735  NE2 GLN   211     104.468 120.717  46.749  1.00  0.00           N  
ATOM   2736 HE21 GLN   211     104.897 121.066  47.594  1.00  0.00           H  
ATOM   2737 HE22 GLN   211     103.495 120.450  46.791  1.00  0.00           H  
ATOM   2738  C   GLN   211     107.090 124.437  43.098  1.00  0.00           C  
ATOM   2739  O   GLN   211     108.156 124.977  43.461  1.00  0.00           O  
ATOM   2740  N   ASP   212     106.641 124.475  41.803  1.00  0.00           N  
ATOM   2741  H   ASP   212     105.787 123.989  41.570  1.00  0.00           H  
ATOM   2742  CA  ASP   212     107.311 125.041  40.637  1.00  0.00           C  
ATOM   2743  HA  ASP   212     108.392 124.974  40.766  1.00  0.00           H  
ATOM   2744  CB  ASP   212     106.996 124.145  39.473  1.00  0.00           C  
ATOM   2745  HB2 ASP   212     105.932 124.148  39.235  1.00  0.00           H  
ATOM   2746  HB3 ASP   212     107.564 124.544  38.632  1.00  0.00           H  
ATOM   2747  CG  ASP   212     107.505 122.659  39.669  1.00  0.00           C  
ATOM   2748  OD1 ASP   212     106.646 121.750  39.552  1.00  0.00           O  
ATOM   2749  OD2 ASP   212     108.739 122.457  39.887  1.00  0.00           O  
ATOM   2750  C   ASP   212     106.816 126.473  40.343  1.00  0.00           C  
ATOM   2751  O   ASP   212     107.111 126.955  39.253  1.00  0.00           O  
ATOM   2752  N   ARG   213     106.127 127.076  41.340  1.00  0.00           N  
ATOM   2753  H   ARG   213     106.194 126.583  42.219  1.00  0.00           H  
ATOM   2754  CA  ARG   213     105.762 128.531  41.342  1.00  0.00           C  
ATOM   2755  HA  ARG   213     105.054 128.669  40.525  1.00  0.00           H  
ATOM   2756  CB  ARG   213     104.913 128.831  42.622  1.00  0.00           C  
ATOM   2757  HB2 ARG   213     103.951 128.324  42.547  1.00  0.00           H  
ATOM   2758  HB3 ARG   213     105.424 128.292  43.419  1.00  0.00           H  
ATOM   2759  CG  ARG   213     104.645 130.312  43.007  1.00  0.00           C  
ATOM   2760  HG2 ARG   213     105.466 130.979  42.745  1.00  0.00           H  
ATOM   2761  HG3 ARG   213     103.830 130.689  42.389  1.00  0.00           H  
ATOM   2762  CD  ARG   213     104.131 130.581  44.412  1.00  0.00           C  
ATOM   2763  HD2 ARG   213     103.485 129.739  44.658  1.00  0.00           H  
ATOM   2764  HD3 ARG   213     104.939 130.535  45.142  1.00  0.00           H  
ATOM   2765  NE  ARG   213     103.299 131.838  44.569  1.00  0.00           N  
ATOM   2766  HE  ARG   213     103.179 132.408  43.744  1.00  0.00           H  
ATOM   2767  CZ  ARG   213     102.682 132.243  45.678  1.00  0.00           C  
ATOM   2768  NH1 ARG   213     102.569 131.619  46.872  1.00  0.00           N  
ATOM   2769 HH11 ARG   213     101.916 131.906  47.586  1.00  0.00           H  
ATOM   2770 HH12 ARG   213     103.064 130.743  46.958  1.00  0.00           H  
ATOM   2771  NH2 ARG   213     101.853 133.253  45.620  1.00  0.00           N  
ATOM   2772 HH21 ARG   213     101.361 133.521  46.460  1.00  0.00           H  
ATOM   2773 HH22 ARG   213     101.915 133.840  44.800  1.00  0.00           H  
ATOM   2774  C   ARG   213     106.973 129.467  41.203  1.00  0.00           C  
ATOM   2775  O   ARG   213     107.892 129.414  42.044  1.00  0.00           O  
ATOM   2776  N   GLY   214     107.006 130.459  40.284  1.00  0.00           N  
ATOM   2777  H   GLY   214     107.807 131.072  40.347  1.00  0.00           H  
ATOM   2778  CA  GLY   214     106.061 130.819  39.207  1.00  0.00           C  
ATOM   2779  HA2 GLY   214     106.623 131.542  38.616  1.00  0.00           H  
ATOM   2780  HA3 GLY   214     105.915 129.952  38.563  1.00  0.00           H  
ATOM   2781  C   GLY   214     104.793 131.441  39.581  1.00  0.00           C  
ATOM   2782  O   GLY   214     103.737 130.903  39.141  1.00  0.00           O  
ATOM   2783  OXT GLY   214     104.725 132.522  40.280  1.00  0.00           O  
TER    2784      GLY   214 
END   
