# Supplementary material for: Visualization of oligomerization, clustering, and density transition of intrinsically disordered proteins
Source: Natl Sci Rev. 2026 Feb 14;13(7):nwag107. doi: 10.1093/nsr/nwag107 (PMC13114874; doi:10.1093/nsr/nwag107)
Supplement: nwag107_Supplemental_Files [file nwag107_supplemental_files.zip › SI-MD-Structures/MD-Sturctures/frame135.pdb]

CRYST1  135.015  149.170  136.778  90.00  90.00  90.00               1
ATOM      1  N   MET     1      22.151  75.811  85.096  1.00  0.00           N  
ATOM      2  H1  MET     1      21.487  75.524  84.391  1.00  0.00           H  
ATOM      3  H2  MET     1      22.216  75.071  85.781  1.00  0.00           H  
ATOM      4  H3  MET     1      21.927  76.691  85.537  1.00  0.00           H  
ATOM      5  CA  MET     1      23.550  75.819  84.535  1.00  0.00           C  
ATOM      6  HA  MET     1      24.197  76.004  85.392  1.00  0.00           H  
ATOM      7  CB  MET     1      23.991  74.541  83.855  1.00  0.00           C  
ATOM      8  HB2 MET     1      23.295  74.198  83.089  1.00  0.00           H  
ATOM      9  HB3 MET     1      24.936  74.672  83.328  1.00  0.00           H  
ATOM     10  CG  MET     1      24.247  73.384  84.802  1.00  0.00           C  
ATOM     11  HG2 MET     1      24.410  72.481  84.213  1.00  0.00           H  
ATOM     12  HG3 MET     1      25.118  73.553  85.435  1.00  0.00           H  
ATOM     13  SD  MET     1      22.986  72.906  85.936  1.00  0.00           S  
ATOM     14  CE  MET     1      21.704  72.461  84.738  1.00  0.00           C  
ATOM     15  HE1 MET     1      21.717  73.159  83.901  1.00  0.00           H  
ATOM     16  HE2 MET     1      21.952  71.458  84.393  1.00  0.00           H  
ATOM     17  HE3 MET     1      20.732  72.556  85.224  1.00  0.00           H  
ATOM     18  C   MET     1      23.737  76.967  83.559  1.00  0.00           C  
ATOM     19  O   MET     1      23.134  76.996  82.516  1.00  0.00           O  
ATOM     20  N   ALA     2      24.582  77.960  83.828  1.00  0.00           N  
ATOM     21  H   ALA     2      24.839  78.610  83.098  1.00  0.00           H  
ATOM     22  CA  ALA     2      25.736  77.893  84.792  1.00  0.00           C  
ATOM     23  HA  ALA     2      26.425  78.696  84.529  1.00  0.00           H  
ATOM     24  CB  ALA     2      25.151  78.290  86.160  1.00  0.00           C  
ATOM     25  HB1 ALA     2      26.015  78.348  86.822  1.00  0.00           H  
ATOM     26  HB2 ALA     2      24.682  79.260  85.994  1.00  0.00           H  
ATOM     27  HB3 ALA     2      24.393  77.627  86.576  1.00  0.00           H  
ATOM     28  C   ALA     2      26.545  76.606  84.722  1.00  0.00           C  
ATOM     29  O   ALA     2      26.346  75.809  85.611  1.00  0.00           O  
ATOM     30  N   SER     3      27.438  76.380  83.780  1.00  0.00           N  
ATOM     31  H   SER     3      27.959  75.517  83.853  1.00  0.00           H  
ATOM     32  CA  SER     3      27.792  77.319  82.659  1.00  0.00           C  
ATOM     33  HA  SER     3      27.229  78.251  82.701  1.00  0.00           H  
ATOM     34  CB  SER     3      29.258  77.733  82.724  1.00  0.00           C  
ATOM     35  HB2 SER     3      29.818  76.806  82.607  1.00  0.00           H  
ATOM     36  HB3 SER     3      29.642  78.421  81.971  1.00  0.00           H  
ATOM     37  OG  SER     3      29.464  78.244  84.032  1.00  0.00           O  
ATOM     38  HG  SER     3      29.454  77.481  84.614  1.00  0.00           H  
ATOM     39  C   SER     3      27.571  76.663  81.319  1.00  0.00           C  
ATOM     40  O   SER     3      27.821  75.480  81.076  1.00  0.00           O  
ATOM     41  N   ASN     4      27.160  77.541  80.414  1.00  0.00           N  
ATOM     42  H   ASN     4      26.834  78.464  80.663  1.00  0.00           H  
ATOM     43  CA  ASN     4      27.196  77.244  78.980  1.00  0.00           C  
ATOM     44  HA  ASN     4      27.555  76.246  78.729  1.00  0.00           H  
ATOM     45  CB  ASN     4      25.705  77.322  78.404  1.00  0.00           C  
ATOM     46  HB2 ASN     4      25.256  78.283  78.655  1.00  0.00           H  
ATOM     47  HB3 ASN     4      25.728  77.281  77.315  1.00  0.00           H  
ATOM     48  CG  ASN     4      24.855  76.165  78.876  1.00  0.00           C  
ATOM     49  OD1 ASN     4      24.914  75.083  78.333  1.00  0.00           O  
ATOM     50  ND2 ASN     4      23.865  76.400  79.649  1.00  0.00           N  
ATOM     51 HD21 ASN     4      23.262  75.606  79.814  1.00  0.00           H  
ATOM     52 HD22 ASN     4      23.595  77.326  79.948  1.00  0.00           H  
ATOM     53  C   ASN     4      27.991  78.378  78.314  1.00  0.00           C  
ATOM     54  O   ASN     4      27.393  79.380  78.012  1.00  0.00           O  
ATOM     55  N   ASP     5      29.358  78.277  78.323  1.00  0.00           N  
ATOM     56  H   ASP     5      29.912  79.062  78.012  1.00  0.00           H  
ATOM     57  CA  ASP     5      30.178  77.206  78.852  1.00  0.00           C  
ATOM     58  HA  ASP     5      29.677  76.591  79.600  1.00  0.00           H  
ATOM     59  CB  ASP     5      30.667  76.278  77.674  1.00  0.00           C  
ATOM     60  HB2 ASP     5      29.730  75.946  77.227  1.00  0.00           H  
ATOM     61  HB3 ASP     5      31.211  76.858  76.929  1.00  0.00           H  
ATOM     62  CG  ASP     5      31.554  75.092  78.051  1.00  0.00           C  
ATOM     63  OD1 ASP     5      31.390  74.628  79.179  1.00  0.00           O  
ATOM     64  OD2 ASP     5      32.425  74.659  77.261  1.00  0.00           O  
ATOM     65  C   ASP     5      31.453  77.711  79.538  1.00  0.00           C  
ATOM     66  O   ASP     5      31.916  78.818  79.202  1.00  0.00           O  
ATOM     67  N   TYR     6      31.980  77.071  80.625  1.00  0.00           N  
ATOM     68  H   TYR     6      31.523  76.193  80.830  1.00  0.00           H  
ATOM     69  CA  TYR     6      33.136  77.430  81.408  1.00  0.00           C  
ATOM     70  HA  TYR     6      32.843  78.309  81.982  1.00  0.00           H  
ATOM     71  CB  TYR     6      33.538  76.366  82.419  1.00  0.00           C  
ATOM     72  HB2 TYR     6      34.020  75.615  81.792  1.00  0.00           H  
ATOM     73  HB3 TYR     6      34.213  76.817  83.146  1.00  0.00           H  
ATOM     74  CG  TYR     6      32.441  75.712  83.189  1.00  0.00           C  
ATOM     75  CD1 TYR     6      31.766  74.576  82.712  1.00  0.00           C  
ATOM     76  HD1 TYR     6      31.985  74.142  81.748  1.00  0.00           H  
ATOM     77  CE1 TYR     6      30.685  74.057  83.388  1.00  0.00           C  
ATOM     78  HE1 TYR     6      30.133  73.216  82.994  1.00  0.00           H  
ATOM     79  CZ  TYR     6      30.346  74.528  84.721  1.00  0.00           C  
ATOM     80  OH  TYR     6      29.346  74.059  85.476  1.00  0.00           O  
ATOM     81  HH  TYR     6      28.587  73.691  85.017  1.00  0.00           H  
ATOM     82  CE2 TYR     6      31.106  75.629  85.166  1.00  0.00           C  
ATOM     83  HE2 TYR     6      31.040  76.015  86.173  1.00  0.00           H  
ATOM     84  CD2 TYR     6      32.032  76.290  84.388  1.00  0.00           C  
ATOM     85  HD2 TYR     6      32.656  77.011  84.895  1.00  0.00           H  
ATOM     86  C   TYR     6      34.427  77.881  80.686  1.00  0.00           C  
ATOM     87  O   TYR     6      34.760  77.312  79.609  1.00  0.00           O  
ATOM     88  N   THR     7      35.202  78.815  81.213  1.00  0.00           N  
ATOM     89  H   THR     7      34.917  79.151  82.122  1.00  0.00           H  
ATOM     90  CA  THR     7      36.498  79.313  80.701  1.00  0.00           C  
ATOM     91  HA  THR     7      37.038  78.474  80.261  1.00  0.00           H  
ATOM     92  CB  THR     7      36.300  80.185  79.502  1.00  0.00           C  
ATOM     93  HB  THR     7      35.409  79.845  78.974  1.00  0.00           H  
ATOM     94  CG2 THR     7      35.971  81.619  79.907  1.00  0.00           C  
ATOM     95 HG21 THR     7      34.915  81.574  80.174  1.00  0.00           H  
ATOM     96 HG22 THR     7      36.631  82.014  80.679  1.00  0.00           H  
ATOM     97 HG23 THR     7      35.967  82.343  79.091  1.00  0.00           H  
ATOM     98  OG1 THR     7      37.456  80.087  78.624  1.00  0.00           O  
ATOM     99  HG1 THR     7      37.161  79.416  78.004  1.00  0.00           H  
ATOM    100  C   THR     7      37.373  79.973  81.799  1.00  0.00           C  
ATOM    101  O   THR     7      36.869  80.363  82.880  1.00  0.00           O  
ATOM    102  N   GLN     8      38.653  80.305  81.433  1.00  0.00           N  
ATOM    103  H   GLN     8      38.886  80.118  80.468  1.00  0.00           H  
ATOM    104  CA  GLN     8      39.754  80.735  82.306  1.00  0.00           C  
ATOM    105  HA  GLN     8      39.672  80.094  83.184  1.00  0.00           H  
ATOM    106  CB  GLN     8      41.111  80.529  81.544  1.00  0.00           C  
ATOM    107  HB2 GLN     8      40.921  80.874  80.527  1.00  0.00           H  
ATOM    108  HB3 GLN     8      41.793  81.202  82.063  1.00  0.00           H  
ATOM    109  CG  GLN     8      41.589  79.056  81.511  1.00  0.00           C  
ATOM    110  HG2 GLN     8      42.594  79.080  81.090  1.00  0.00           H  
ATOM    111  HG3 GLN     8      41.575  78.569  82.486  1.00  0.00           H  
ATOM    112  CD  GLN     8      40.808  78.125  80.599  1.00  0.00           C  
ATOM    113  OE1 GLN     8      40.243  78.514  79.598  1.00  0.00           O  
ATOM    114  NE2 GLN     8      40.753  76.848  80.811  1.00  0.00           N  
ATOM    115 HE21 GLN     8      41.273  76.533  81.618  1.00  0.00           H  
ATOM    116 HE22 GLN     8      40.136  76.369  80.172  1.00  0.00           H  
ATOM    117  C   GLN     8      39.555  82.202  82.649  1.00  0.00           C  
ATOM    118  O   GLN     8      39.264  82.957  81.696  1.00  0.00           O  
ATOM    119  N   GLN     9      39.799  82.604  83.891  1.00  0.00           N  
ATOM    120  H   GLN     9      39.769  83.608  83.995  1.00  0.00           H  
ATOM    121  CA  GLN     9      39.940  81.855  85.182  1.00  0.00           C  
ATOM    122  HA  GLN     9      40.167  82.689  85.847  1.00  0.00           H  
ATOM    123  CB  GLN     9      38.561  81.325  85.708  1.00  0.00           C  
ATOM    124  HB2 GLN     9      37.925  82.166  85.430  1.00  0.00           H  
ATOM    125  HB3 GLN     9      38.245  80.491  85.082  1.00  0.00           H  
ATOM    126  CG  GLN     9      38.331  80.840  87.134  1.00  0.00           C  
ATOM    127  HG2 GLN     9      38.995  80.011  87.378  1.00  0.00           H  
ATOM    128  HG3 GLN     9      38.696  81.675  87.734  1.00  0.00           H  
ATOM    129  CD  GLN     9      36.861  80.523  87.487  1.00  0.00           C  
ATOM    130  OE1 GLN     9      36.007  80.323  86.585  1.00  0.00           O  
ATOM    131  NE2 GLN     9      36.567  80.555  88.742  1.00  0.00           N  
ATOM    132 HE21 GLN     9      37.150  81.017  89.425  1.00  0.00           H  
ATOM    133 HE22 GLN     9      35.559  80.616  88.780  1.00  0.00           H  
ATOM    134  C   GLN     9      41.196  80.926  85.306  1.00  0.00           C  
ATOM    135  O   GLN     9      40.979  79.754  85.439  1.00  0.00           O  
ATOM    136  N   ALA    10      42.467  81.301  85.287  1.00  0.00           N  
ATOM    137  H   ALA    10      43.132  80.542  85.241  1.00  0.00           H  
ATOM    138  CA  ALA    10      43.093  82.558  85.081  1.00  0.00           C  
ATOM    139  HA  ALA    10      42.410  83.236  84.570  1.00  0.00           H  
ATOM    140  CB  ALA    10      43.305  83.061  86.508  1.00  0.00           C  
ATOM    141  HB1 ALA    10      43.663  82.227  87.112  1.00  0.00           H  
ATOM    142  HB2 ALA    10      44.025  83.879  86.512  1.00  0.00           H  
ATOM    143  HB3 ALA    10      42.371  83.362  86.982  1.00  0.00           H  
ATOM    144  C   ALA    10      44.353  82.288  84.233  1.00  0.00           C  
ATOM    145  O   ALA    10      44.774  81.164  84.218  1.00  0.00           O  
ATOM    146  N   THR    11      45.018  83.339  83.591  1.00  0.00           N  
ATOM    147  H   THR    11      44.563  84.240  83.637  1.00  0.00           H  
ATOM    148  CA  THR    11      46.271  83.175  82.860  1.00  0.00           C  
ATOM    149  HA  THR    11      46.654  82.170  83.036  1.00  0.00           H  
ATOM    150  CB  THR    11      45.969  83.333  81.325  1.00  0.00           C  
ATOM    151  HB  THR    11      45.839  84.368  81.011  1.00  0.00           H  
ATOM    152  CG2 THR    11      47.229  82.757  80.587  1.00  0.00           C  
ATOM    153 HG21 THR    11      47.475  81.715  80.793  1.00  0.00           H  
ATOM    154 HG22 THR    11      47.011  82.671  79.523  1.00  0.00           H  
ATOM    155 HG23 THR    11      48.152  83.291  80.812  1.00  0.00           H  
ATOM    156  OG1 THR    11      44.880  82.539  80.940  1.00  0.00           O  
ATOM    157  HG1 THR    11      44.132  82.876  81.439  1.00  0.00           H  
ATOM    158  C   THR    11      47.381  84.109  83.277  1.00  0.00           C  
ATOM    159  O   THR    11      47.420  85.320  82.905  1.00  0.00           O  
ATOM    160  N   GLN    12      48.456  83.686  84.012  1.00  0.00           N  
ATOM    161  H   GLN    12      49.231  84.308  84.191  1.00  0.00           H  
ATOM    162  CA  GLN    12      48.676  82.307  84.500  1.00  0.00           C  
ATOM    163  HA  GLN    12      48.420  81.659  83.661  1.00  0.00           H  
ATOM    164  CB  GLN    12      50.199  81.939  84.572  1.00  0.00           C  
ATOM    165  HB2 GLN    12      50.682  82.465  85.395  1.00  0.00           H  
ATOM    166  HB3 GLN    12      50.355  80.933  84.962  1.00  0.00           H  
ATOM    167  CG  GLN    12      50.978  82.119  83.213  1.00  0.00           C  
ATOM    168  HG2 GLN    12      50.831  83.092  82.745  1.00  0.00           H  
ATOM    169  HG3 GLN    12      52.047  82.128  83.422  1.00  0.00           H  
ATOM    170  CD  GLN    12      50.713  81.140  82.121  1.00  0.00           C  
ATOM    171  OE1 GLN    12      49.605  80.611  81.813  1.00  0.00           O  
ATOM    172  NE2 GLN    12      51.747  80.780  81.398  1.00  0.00           N  
ATOM    173 HE21 GLN    12      51.593  80.304  80.521  1.00  0.00           H  
ATOM    174 HE22 GLN    12      52.580  81.337  81.527  1.00  0.00           H  
ATOM    175  C   GLN    12      47.895  81.818  85.716  1.00  0.00           C  
ATOM    176  O   GLN    12      47.362  82.560  86.535  1.00  0.00           O  
ATOM    177  N   SER    13      47.931  80.540  85.932  1.00  0.00           N  
ATOM    178  H   SER    13      48.329  79.878  85.281  1.00  0.00           H  
ATOM    179  CA  SER    13      47.774  79.993  87.305  1.00  0.00           C  
ATOM    180  HA  SER    13      46.814  80.242  87.757  1.00  0.00           H  
ATOM    181  CB  SER    13      47.869  78.445  87.176  1.00  0.00           C  
ATOM    182  HB2 SER    13      48.892  78.200  86.889  1.00  0.00           H  
ATOM    183  HB3 SER    13      47.846  78.055  88.194  1.00  0.00           H  
ATOM    184  OG  SER    13      46.918  77.858  86.264  1.00  0.00           O  
ATOM    185  HG  SER    13      47.208  78.109  85.384  1.00  0.00           H  
ATOM    186  C   SER    13      48.841  80.456  88.269  1.00  0.00           C  
ATOM    187  O   SER    13      49.943  80.782  87.811  1.00  0.00           O  
ATOM    188  N   TYR    14      48.591  80.449  89.575  1.00  0.00           N  
ATOM    189  H   TYR    14      47.670  80.186  89.897  1.00  0.00           H  
ATOM    190  CA  TYR    14      49.503  80.967  90.652  1.00  0.00           C  
ATOM    191  HA  TYR    14      50.516  80.918  90.253  1.00  0.00           H  
ATOM    192  CB  TYR    14      49.095  82.488  90.827  1.00  0.00           C  
ATOM    193  HB2 TYR    14      48.933  82.971  89.864  1.00  0.00           H  
ATOM    194  HB3 TYR    14      48.071  82.544  91.195  1.00  0.00           H  
ATOM    195  CG  TYR    14      49.998  83.385  91.691  1.00  0.00           C  
ATOM    196  CD1 TYR    14      51.327  83.761  91.288  1.00  0.00           C  
ATOM    197  HD1 TYR    14      51.707  83.429  90.333  1.00  0.00           H  
ATOM    198  CE1 TYR    14      52.180  84.529  92.098  1.00  0.00           C  
ATOM    199  HE1 TYR    14      53.180  84.821  91.811  1.00  0.00           H  
ATOM    200  CZ  TYR    14      51.724  85.056  93.274  1.00  0.00           C  
ATOM    201  OH  TYR    14      52.624  85.688  94.156  1.00  0.00           O  
ATOM    202  HH  TYR    14      53.149  86.358  93.713  1.00  0.00           H  
ATOM    203  CE2 TYR    14      50.400  84.695  93.715  1.00  0.00           C  
ATOM    204  HE2 TYR    14      50.131  84.970  94.724  1.00  0.00           H  
ATOM    205  CD2 TYR    14      49.567  83.832  92.958  1.00  0.00           C  
ATOM    206  HD2 TYR    14      48.618  83.517  93.367  1.00  0.00           H  
ATOM    207  C   TYR    14      49.327  80.244  91.968  1.00  0.00           C  
ATOM    208  O   TYR    14      48.307  79.696  92.207  1.00  0.00           O  
ATOM    209  N   GLY    15      50.319  80.123  92.850  1.00  0.00           N  
ATOM    210  H   GLY    15      50.069  79.400  93.510  1.00  0.00           H  
ATOM    211  CA  GLY    15      51.721  80.553  92.901  1.00  0.00           C  
ATOM    212  HA2 GLY    15      51.793  81.613  93.146  1.00  0.00           H  
ATOM    213  HA3 GLY    15      52.249  79.886  93.583  1.00  0.00           H  
ATOM    214  C   GLY    15      52.522  80.319  91.593  1.00  0.00           C  
ATOM    215  O   GLY    15      52.365  79.268  90.942  1.00  0.00           O  
ATOM    216  N   ALA    16      53.455  81.242  91.256  1.00  0.00           N  
ATOM    217  H   ALA    16      53.479  82.061  91.846  1.00  0.00           H  
ATOM    218  CA  ALA    16      54.282  81.267  90.045  1.00  0.00           C  
ATOM    219  HA  ALA    16      53.606  80.916  89.265  1.00  0.00           H  
ATOM    220  CB  ALA    16      54.583  82.742  89.806  1.00  0.00           C  
ATOM    221  HB1 ALA    16      53.995  83.068  88.948  1.00  0.00           H  
ATOM    222  HB2 ALA    16      54.413  83.379  90.674  1.00  0.00           H  
ATOM    223  HB3 ALA    16      55.631  82.830  89.520  1.00  0.00           H  
ATOM    224  C   ALA    16      55.516  80.373  90.131  1.00  0.00           C  
ATOM    225  O   ALA    16      55.990  79.945  91.223  1.00  0.00           O  
ATOM    226  N   TYR    17      56.074  80.061  88.934  1.00  0.00           N  
ATOM    227  H   TYR    17      55.574  80.438  88.142  1.00  0.00           H  
ATOM    228  CA  TYR    17      57.104  79.039  88.725  1.00  0.00           C  
ATOM    229  HA  TYR    17      56.793  78.060  89.088  1.00  0.00           H  
ATOM    230  CB  TYR    17      57.366  78.885  87.224  1.00  0.00           C  
ATOM    231  HB2 TYR    17      56.507  78.328  86.850  1.00  0.00           H  
ATOM    232  HB3 TYR    17      57.388  79.855  86.727  1.00  0.00           H  
ATOM    233  CG  TYR    17      58.598  78.052  86.950  1.00  0.00           C  
ATOM    234  CD1 TYR    17      59.864  78.608  86.613  1.00  0.00           C  
ATOM    235  HD1 TYR    17      60.006  79.678  86.570  1.00  0.00           H  
ATOM    236  CE1 TYR    17      60.967  77.714  86.458  1.00  0.00           C  
ATOM    237  HE1 TYR    17      61.947  78.130  86.277  1.00  0.00           H  
ATOM    238  CZ  TYR    17      60.801  76.278  86.482  1.00  0.00           C  
ATOM    239  OH  TYR    17      61.829  75.535  86.074  1.00  0.00           O  
ATOM    240  HH  TYR    17      61.642  74.683  86.474  1.00  0.00           H  
ATOM    241  CE2 TYR    17      59.587  75.757  86.744  1.00  0.00           C  
ATOM    242  HE2 TYR    17      59.344  74.707  86.820  1.00  0.00           H  
ATOM    243  CD2 TYR    17      58.506  76.625  87.003  1.00  0.00           C  
ATOM    244  HD2 TYR    17      57.572  76.155  87.273  1.00  0.00           H  
ATOM    245  C   TYR    17      58.388  79.467  89.450  1.00  0.00           C  
ATOM    246  O   TYR    17      58.765  80.589  89.305  1.00  0.00           O  
ATOM    247  N   PRO    18      58.953  78.629  90.356  1.00  0.00           N  
ATOM    248  CD  PRO    18      58.463  77.249  90.659  1.00  0.00           C  
ATOM    249  HD2 PRO    18      58.434  76.572  89.805  1.00  0.00           H  
ATOM    250  HD3 PRO    18      57.493  77.335  91.148  1.00  0.00           H  
ATOM    251  CG  PRO    18      59.420  76.707  91.746  1.00  0.00           C  
ATOM    252  HG2 PRO    18      60.225  76.196  91.218  1.00  0.00           H  
ATOM    253  HG3 PRO    18      58.837  76.299  92.572  1.00  0.00           H  
ATOM    254  CB  PRO    18      60.101  77.980  92.322  1.00  0.00           C  
ATOM    255  HB2 PRO    18      61.112  77.759  92.665  1.00  0.00           H  
ATOM    256  HB3 PRO    18      59.506  78.349  93.157  1.00  0.00           H  
ATOM    257  CA  PRO    18      60.050  79.044  91.233  1.00  0.00           C  
ATOM    258  HA  PRO    18      59.769  80.002  91.670  1.00  0.00           H  
ATOM    259  C   PRO    18      61.445  79.259  90.514  1.00  0.00           C  
ATOM    260  O   PRO    18      62.184  78.351  90.101  1.00  0.00           O  
ATOM    261  N   THR    19      61.909  80.520  90.502  1.00  0.00           N  
ATOM    262  H   THR    19      61.223  81.227  90.724  1.00  0.00           H  
ATOM    263  CA  THR    19      63.171  80.974  89.962  1.00  0.00           C  
ATOM    264  HA  THR    19      63.542  80.212  89.277  1.00  0.00           H  
ATOM    265  CB  THR    19      62.997  82.259  89.176  1.00  0.00           C  
ATOM    266  HB  THR    19      63.992  82.622  88.918  1.00  0.00           H  
ATOM    267  CG2 THR    19      62.218  81.978  87.885  1.00  0.00           C  
ATOM    268 HG21 THR    19      62.832  81.344  87.247  1.00  0.00           H  
ATOM    269 HG22 THR    19      61.207  81.592  88.022  1.00  0.00           H  
ATOM    270 HG23 THR    19      62.045  82.933  87.388  1.00  0.00           H  
ATOM    271  OG1 THR    19      62.376  83.329  89.764  1.00  0.00           O  
ATOM    272  HG1 THR    19      61.479  83.084  90.001  1.00  0.00           H  
ATOM    273  C   THR    19      64.215  81.062  91.131  1.00  0.00           C  
ATOM    274  O   THR    19      64.020  80.723  92.315  1.00  0.00           O  
ATOM    275  N   GLN    20      65.416  81.393  90.649  1.00  0.00           N  
ATOM    276  H   GLN    20      65.564  81.574  89.667  1.00  0.00           H  
ATOM    277  CA  GLN    20      66.575  81.411  91.470  1.00  0.00           C  
ATOM    278  HA  GLN    20      66.673  80.355  91.724  1.00  0.00           H  
ATOM    279  CB  GLN    20      67.835  81.952  90.709  1.00  0.00           C  
ATOM    280  HB2 GLN    20      68.697  81.857  91.369  1.00  0.00           H  
ATOM    281  HB3 GLN    20      68.031  81.342  89.827  1.00  0.00           H  
ATOM    282  CG  GLN    20      67.578  83.381  90.274  1.00  0.00           C  
ATOM    283  HG2 GLN    20      66.785  83.365  89.526  1.00  0.00           H  
ATOM    284  HG3 GLN    20      67.189  83.979  91.099  1.00  0.00           H  
ATOM    285  CD  GLN    20      68.924  83.997  89.778  1.00  0.00           C  
ATOM    286  OE1 GLN    20      70.111  83.613  90.058  1.00  0.00           O  
ATOM    287  NE2 GLN    20      68.824  84.978  88.962  1.00  0.00           N  
ATOM    288 HE21 GLN    20      67.920  85.391  88.784  1.00  0.00           H  
ATOM    289 HE22 GLN    20      69.616  85.401  88.501  1.00  0.00           H  
ATOM    290  C   GLN    20      66.402  82.145  92.771  1.00  0.00           C  
ATOM    291  O   GLN    20      65.623  83.090  92.905  1.00  0.00           O  
ATOM    292  N   PRO    21      67.177  81.806  93.869  1.00  0.00           N  
ATOM    293  CD  PRO    21      68.193  80.723  93.980  1.00  0.00           C  
ATOM    294  HD2 PRO    21      69.191  81.155  93.904  1.00  0.00           H  
ATOM    295  HD3 PRO    21      68.027  79.995  93.187  1.00  0.00           H  
ATOM    296  CG  PRO    21      68.103  80.026  95.316  1.00  0.00           C  
ATOM    297  HG2 PRO    21      69.063  79.616  95.628  1.00  0.00           H  
ATOM    298  HG3 PRO    21      67.302  79.300  95.179  1.00  0.00           H  
ATOM    299  CB  PRO    21      67.705  81.250  96.183  1.00  0.00           C  
ATOM    300  HB2 PRO    21      68.470  81.829  96.701  1.00  0.00           H  
ATOM    301  HB3 PRO    21      67.004  80.894  96.938  1.00  0.00           H  
ATOM    302  CA  PRO    21      66.964  82.185  95.237  1.00  0.00           C  
ATOM    303  HA  PRO    21      65.920  81.951  95.442  1.00  0.00           H  
ATOM    304  C   PRO    21      67.320  83.665  95.438  1.00  0.00           C  
ATOM    305  O   PRO    21      68.290  84.173  94.860  1.00  0.00           O  
ATOM    306  N   GLY    22      66.446  84.374  96.184  1.00  0.00           N  
ATOM    307  H   GLY    22      65.771  83.781  96.644  1.00  0.00           H  
ATOM    308  CA  GLY    22      66.654  85.790  96.545  1.00  0.00           C  
ATOM    309  HA2 GLY    22      66.760  86.335  95.607  1.00  0.00           H  
ATOM    310  HA3 GLY    22      65.845  86.278  97.089  1.00  0.00           H  
ATOM    311  C   GLY    22      67.786  85.972  97.563  1.00  0.00           C  
ATOM    312  O   GLY    22      67.591  85.384  98.684  1.00  0.00           O  
ATOM    313  N   GLN    23      68.884  86.647  97.138  1.00  0.00           N  
ATOM    314  H   GLN    23      68.807  87.133  96.256  1.00  0.00           H  
ATOM    315  CA  GLN    23      70.170  86.686  97.757  1.00  0.00           C  
ATOM    316  HA  GLN    23      70.163  86.629  98.845  1.00  0.00           H  
ATOM    317  CB  GLN    23      71.062  85.513  97.278  1.00  0.00           C  
ATOM    318  HB2 GLN    23      70.572  84.577  97.543  1.00  0.00           H  
ATOM    319  HB3 GLN    23      70.988  85.514  96.191  1.00  0.00           H  
ATOM    320  CG  GLN    23      72.567  85.425  97.733  1.00  0.00           C  
ATOM    321  HG2 GLN    23      73.014  84.578  97.213  1.00  0.00           H  
ATOM    322  HG3 GLN    23      73.106  86.306  97.383  1.00  0.00           H  
ATOM    323  CD  GLN    23      72.653  85.232  99.291  1.00  0.00           C  
ATOM    324  OE1 GLN    23      72.126  86.013 100.060  1.00  0.00           O  
ATOM    325  NE2 GLN    23      73.159  84.096  99.684  1.00  0.00           N  
ATOM    326 HE21 GLN    23      73.468  83.478  98.947  1.00  0.00           H  
ATOM    327 HE22 GLN    23      73.189  83.884 100.671  1.00  0.00           H  
ATOM    328  C   GLN    23      70.891  87.972  97.378  1.00  0.00           C  
ATOM    329  O   GLN    23      71.331  88.004  96.234  1.00  0.00           O  
ATOM    330  N   GLY    24      70.823  88.962  98.266  1.00  0.00           N  
ATOM    331  H   GLY    24      70.470  88.846  99.205  1.00  0.00           H  
ATOM    332  CA  GLY    24      71.300  90.326  97.881  1.00  0.00           C  
ATOM    333  HA2 GLY    24      70.700  90.738  97.070  1.00  0.00           H  
ATOM    334  HA3 GLY    24      70.993  91.014  98.668  1.00  0.00           H  
ATOM    335  C   GLY    24      72.755  90.494  97.410  1.00  0.00           C  
ATOM    336  O   GLY    24      73.567  89.619  97.509  1.00  0.00           O  
ATOM    337  N   TYR    25      73.046  91.664  96.919  1.00  0.00           N  
ATOM    338  H   TYR    25      72.321  92.368  96.918  1.00  0.00           H  
ATOM    339  CA  TYR    25      74.394  91.984  96.503  1.00  0.00           C  
ATOM    340  HA  TYR    25      75.202  91.613  97.134  1.00  0.00           H  
ATOM    341  CB  TYR    25      74.646  91.346  95.145  1.00  0.00           C  
ATOM    342  HB2 TYR    25      74.547  90.272  95.302  1.00  0.00           H  
ATOM    343  HB3 TYR    25      73.861  91.673  94.462  1.00  0.00           H  
ATOM    344  CG  TYR    25      76.022  91.628  94.565  1.00  0.00           C  
ATOM    345  CD1 TYR    25      77.187  90.824  94.836  1.00  0.00           C  
ATOM    346  HD1 TYR    25      77.179  90.127  95.661  1.00  0.00           H  
ATOM    347  CE1 TYR    25      78.378  91.035  94.074  1.00  0.00           C  
ATOM    348  HE1 TYR    25      79.324  90.548  94.258  1.00  0.00           H  
ATOM    349  CZ  TYR    25      78.412  92.040  93.106  1.00  0.00           C  
ATOM    350  OH  TYR    25      79.600  92.346  92.521  1.00  0.00           O  
ATOM    351  HH  TYR    25      79.433  92.782  91.682  1.00  0.00           H  
ATOM    352  CE2 TYR    25      77.221  92.814  92.869  1.00  0.00           C  
ATOM    353  HE2 TYR    25      77.303  93.668  92.212  1.00  0.00           H  
ATOM    354  CD2 TYR    25      75.998  92.623  93.551  1.00  0.00           C  
ATOM    355  HD2 TYR    25      75.217  93.357  93.418  1.00  0.00           H  
ATOM    356  C   TYR    25      74.458  93.544  96.403  1.00  0.00           C  
ATOM    357  O   TYR    25      73.521  94.141  95.846  1.00  0.00           O  
ATOM    358  N   SER    26      75.484  94.277  96.894  1.00  0.00           N  
ATOM    359  H   SER    26      76.264  93.793  97.316  1.00  0.00           H  
ATOM    360  CA  SER    26      75.542  95.736  96.828  1.00  0.00           C  
ATOM    361  HA  SER    26      74.588  96.107  97.201  1.00  0.00           H  
ATOM    362  CB  SER    26      76.626  96.192  97.770  1.00  0.00           C  
ATOM    363  HB2 SER    26      76.433  97.179  98.190  1.00  0.00           H  
ATOM    364  HB3 SER    26      76.509  95.634  98.700  1.00  0.00           H  
ATOM    365  OG  SER    26      77.941  96.244  97.286  1.00  0.00           O  
ATOM    366  HG  SER    26      78.255  95.361  97.077  1.00  0.00           H  
ATOM    367  C   SER    26      75.865  96.326  95.389  1.00  0.00           C  
ATOM    368  O   SER    26      76.824  95.759  94.799  1.00  0.00           O  
ATOM    369  N   GLN    27      75.197  97.453  95.026  1.00  0.00           N  
ATOM    370  H   GLN    27      74.453  97.800  95.615  1.00  0.00           H  
ATOM    371  CA  GLN    27      75.468  98.079  93.790  1.00  0.00           C  
ATOM    372  HA  GLN    27      75.232  97.351  93.014  1.00  0.00           H  
ATOM    373  CB  GLN    27      74.400  99.217  93.656  1.00  0.00           C  
ATOM    374  HB2 GLN    27      73.409  98.874  93.953  1.00  0.00           H  
ATOM    375  HB3 GLN    27      74.625  99.951  94.430  1.00  0.00           H  
ATOM    376  CG  GLN    27      74.238  99.784  92.280  1.00  0.00           C  
ATOM    377  HG2 GLN    27      73.715 100.739  92.305  1.00  0.00           H  
ATOM    378  HG3 GLN    27      75.268  99.985  91.985  1.00  0.00           H  
ATOM    379  CD  GLN    27      73.456  98.836  91.314  1.00  0.00           C  
ATOM    380  OE1 GLN    27      72.577  98.050  91.626  1.00  0.00           O  
ATOM    381  NE2 GLN    27      73.874  98.926  90.101  1.00  0.00           N  
ATOM    382 HE21 GLN    27      74.661  99.547  89.974  1.00  0.00           H  
ATOM    383 HE22 GLN    27      73.341  98.479  89.370  1.00  0.00           H  
ATOM    384  C   GLN    27      76.959  98.506  93.692  1.00  0.00           C  
ATOM    385  O   GLN    27      77.429  98.467  92.559  1.00  0.00           O  
ATOM    386  N   GLN    28      77.649  98.984  94.817  1.00  0.00           N  
ATOM    387  H   GLN    28      77.076  99.210  95.617  1.00  0.00           H  
ATOM    388  CA  GLN    28      79.137  99.373  94.767  1.00  0.00           C  
ATOM    389  HA  GLN    28      79.221 100.178  94.037  1.00  0.00           H  
ATOM    390  CB  GLN    28      79.675  99.931  96.042  1.00  0.00           C  
ATOM    391  HB2 GLN    28      79.668  99.161  96.813  1.00  0.00           H  
ATOM    392  HB3 GLN    28      80.659 100.363  95.861  1.00  0.00           H  
ATOM    393  CG  GLN    28      78.787 101.148  96.367  1.00  0.00           C  
ATOM    394  HG2 GLN    28      79.509 101.856  96.775  1.00  0.00           H  
ATOM    395  HG3 GLN    28      78.306 101.687  95.551  1.00  0.00           H  
ATOM    396  CD  GLN    28      77.790 100.785  97.457  1.00  0.00           C  
ATOM    397  OE1 GLN    28      77.130  99.810  97.404  1.00  0.00           O  
ATOM    398  NE2 GLN    28      77.552 101.698  98.389  1.00  0.00           N  
ATOM    399 HE21 GLN    28      76.833 101.652  99.098  1.00  0.00           H  
ATOM    400 HE22 GLN    28      78.063 102.569  98.375  1.00  0.00           H  
ATOM    401  C   GLN    28      80.119  98.291  94.298  1.00  0.00           C  
ATOM    402  O   GLN    28      81.063  98.665  93.592  1.00  0.00           O  
ATOM    403  N   SER    29      79.788  97.029  94.432  1.00  0.00           N  
ATOM    404  H   SER    29      79.006  96.860  95.050  1.00  0.00           H  
ATOM    405  CA  SER    29      80.284  95.881  93.601  1.00  0.00           C  
ATOM    406  HA  SER    29      79.486  95.140  93.548  1.00  0.00           H  
ATOM    407  CB  SER    29      80.496  96.215  92.090  1.00  0.00           C  
ATOM    408  HB2 SER    29      79.533  96.576  91.728  1.00  0.00           H  
ATOM    409  HB3 SER    29      81.227  97.014  91.966  1.00  0.00           H  
ATOM    410  OG  SER    29      80.796  95.152  91.293  1.00  0.00           O  
ATOM    411  HG  SER    29      80.930  95.501  90.409  1.00  0.00           H  
ATOM    412  C   SER    29      81.569  95.182  94.203  1.00  0.00           C  
ATOM    413  O   SER    29      82.477  95.826  94.787  1.00  0.00           O  
ATOM    414  N   SER    30      81.584  93.882  94.042  1.00  0.00           N  
ATOM    415  H   SER    30      80.741  93.501  93.637  1.00  0.00           H  
ATOM    416  CA  SER    30      82.721  92.966  94.186  1.00  0.00           C  
ATOM    417  HA  SER    30      83.166  93.219  95.148  1.00  0.00           H  
ATOM    418  CB  SER    30      82.255  91.489  94.212  1.00  0.00           C  
ATOM    419  HB2 SER    30      81.346  91.423  94.809  1.00  0.00           H  
ATOM    420  HB3 SER    30      82.088  91.088  93.212  1.00  0.00           H  
ATOM    421  OG  SER    30      83.226  90.752  94.971  1.00  0.00           O  
ATOM    422  HG  SER    30      83.126  89.872  94.602  1.00  0.00           H  
ATOM    423  C   SER    30      83.822  93.226  93.183  1.00  0.00           C  
ATOM    424  O   SER    30      83.471  93.613  92.024  1.00  0.00           O  
ATOM    425  N   GLN    31      85.067  93.015  93.378  1.00  0.00           N  
ATOM    426  H   GLN    31      85.674  92.928  92.575  1.00  0.00           H  
ATOM    427  CA  GLN    31      85.665  93.037  94.689  1.00  0.00           C  
ATOM    428  HA  GLN    31      85.175  92.289  95.311  1.00  0.00           H  
ATOM    429  CB  GLN    31      87.139  92.557  94.446  1.00  0.00           C  
ATOM    430  HB2 GLN    31      87.748  93.182  93.792  1.00  0.00           H  
ATOM    431  HB3 GLN    31      87.658  92.548  95.404  1.00  0.00           H  
ATOM    432  CG  GLN    31      87.315  91.091  93.947  1.00  0.00           C  
ATOM    433  HG2 GLN    31      86.937  90.917  92.939  1.00  0.00           H  
ATOM    434  HG3 GLN    31      88.363  90.895  93.721  1.00  0.00           H  
ATOM    435  CD  GLN    31      86.764  90.001  94.844  1.00  0.00           C  
ATOM    436  OE1 GLN    31      85.912  89.243  94.533  1.00  0.00           O  
ATOM    437  NE2 GLN    31      87.343  89.932  95.993  1.00  0.00           N  
ATOM    438 HE21 GLN    31      87.094  89.185  96.626  1.00  0.00           H  
ATOM    439 HE22 GLN    31      88.225  90.392  96.169  1.00  0.00           H  
ATOM    440  C   GLN    31      85.721  94.326  95.452  1.00  0.00           C  
ATOM    441  O   GLN    31      86.048  95.355  94.863  1.00  0.00           O  
ATOM    442  N   PRO    32      85.509  94.416  96.787  1.00  0.00           N  
ATOM    443  CD  PRO    32      85.035  93.330  97.668  1.00  0.00           C  
ATOM    444  HD2 PRO    32      85.788  92.562  97.847  1.00  0.00           H  
ATOM    445  HD3 PRO    32      84.113  92.844  97.350  1.00  0.00           H  
ATOM    446  CG  PRO    32      84.777  94.129  98.927  1.00  0.00           C  
ATOM    447  HG2 PRO    32      84.990  93.570  99.838  1.00  0.00           H  
ATOM    448  HG3 PRO    32      83.691  94.196  98.992  1.00  0.00           H  
ATOM    449  CB  PRO    32      85.553  95.401  98.887  1.00  0.00           C  
ATOM    450  HB2 PRO    32      86.482  95.397  99.458  1.00  0.00           H  
ATOM    451  HB3 PRO    32      84.951  96.226  99.269  1.00  0.00           H  
ATOM    452  CA  PRO    32      85.888  95.615  97.454  1.00  0.00           C  
ATOM    453  HA  PRO    32      85.255  96.421  97.082  1.00  0.00           H  
ATOM    454  C   PRO    32      87.444  95.912  97.333  1.00  0.00           C  
ATOM    455  O   PRO    32      88.328  95.034  97.479  1.00  0.00           O  
ATOM    456  N   TYR    33      87.769  97.229  97.211  1.00  0.00           N  
ATOM    457  H   TYR    33      86.944  97.777  97.408  1.00  0.00           H  
ATOM    458  CA  TYR    33      89.095  97.810  97.089  1.00  0.00           C  
ATOM    459  HA  TYR    33      89.684  97.411  96.264  1.00  0.00           H  
ATOM    460  CB  TYR    33      88.891  99.307  96.926  1.00  0.00           C  
ATOM    461  HB2 TYR    33      88.299  99.692  97.756  1.00  0.00           H  
ATOM    462  HB3 TYR    33      89.851  99.823  96.903  1.00  0.00           H  
ATOM    463  CG  TYR    33      88.198  99.709  95.693  1.00  0.00           C  
ATOM    464  CD1 TYR    33      88.670  99.176  94.440  1.00  0.00           C  
ATOM    465  HD1 TYR    33      89.526  98.520  94.385  1.00  0.00           H  
ATOM    466  CE1 TYR    33      88.108  99.605  93.207  1.00  0.00           C  
ATOM    467  HE1 TYR    33      88.541  99.300  92.266  1.00  0.00           H  
ATOM    468  CZ  TYR    33      87.049 100.582  93.297  1.00  0.00           C  
ATOM    469  OH  TYR    33      86.751 101.200  92.152  1.00  0.00           O  
ATOM    470  HH  TYR    33      87.340 100.927  91.445  1.00  0.00           H  
ATOM    471  CE2 TYR    33      86.508 100.958  94.529  1.00  0.00           C  
ATOM    472  HE2 TYR    33      85.626 101.556  94.703  1.00  0.00           H  
ATOM    473  CD2 TYR    33      87.083 100.581  95.750  1.00  0.00           C  
ATOM    474  HD2 TYR    33      86.694 100.771  96.739  1.00  0.00           H  
ATOM    475  C   TYR    33      90.006  97.626  98.397  1.00  0.00           C  
ATOM    476  O   TYR    33      91.234  97.527  98.375  1.00  0.00           O  
ATOM    477  N   GLY    34      89.355  97.517  99.559  1.00  0.00           N  
ATOM    478  H   GLY    34      88.346  97.534  99.532  1.00  0.00           H  
ATOM    479  CA  GLY    34      89.960  97.518 100.907  1.00  0.00           C  
ATOM    480  HA2 GLY    34      90.829  96.861 100.941  1.00  0.00           H  
ATOM    481  HA3 GLY    34      90.325  98.536 101.039  1.00  0.00           H  
ATOM    482  C   GLY    34      88.949  97.290 102.015  1.00  0.00           C  
ATOM    483  O   GLY    34      88.073  98.075 102.163  1.00  0.00           O  
ATOM    484  N   GLN    35      89.288  96.303 102.859  1.00  0.00           N  
ATOM    485  H   GLN    35      90.029  95.696 102.538  1.00  0.00           H  
ATOM    486  CA  GLN    35      88.546  96.040 104.136  1.00  0.00           C  
ATOM    487  HA  GLN    35      88.163  96.974 104.546  1.00  0.00           H  
ATOM    488  CB  GLN    35      87.294  95.261 103.871  1.00  0.00           C  
ATOM    489  HB2 GLN    35      87.610  94.232 103.700  1.00  0.00           H  
ATOM    490  HB3 GLN    35      86.746  95.257 104.814  1.00  0.00           H  
ATOM    491  CG  GLN    35      86.177  95.662 102.831  1.00  0.00           C  
ATOM    492  HG2 GLN    35      85.856  96.687 103.014  1.00  0.00           H  
ATOM    493  HG3 GLN    35      86.592  95.735 101.826  1.00  0.00           H  
ATOM    494  CD  GLN    35      85.001  94.715 102.693  1.00  0.00           C  
ATOM    495  OE1 GLN    35      85.026  93.521 102.991  1.00  0.00           O  
ATOM    496  NE2 GLN    35      83.881  95.105 102.050  1.00  0.00           N  
ATOM    497 HE21 GLN    35      83.780  96.041 101.685  1.00  0.00           H  
ATOM    498 HE22 GLN    35      83.172  94.421 101.824  1.00  0.00           H  
ATOM    499  C   GLN    35      89.562  95.394 105.036  1.00  0.00           C  
ATOM    500  O   GLN    35      89.986  94.263 104.836  1.00  0.00           O  
ATOM    501  N   GLN    36      90.079  96.110 106.089  1.00  0.00           N  
ATOM    502  H   GLN    36      90.807  95.585 106.554  1.00  0.00           H  
ATOM    503  CA  GLN    36      89.659  97.446 106.488  1.00  0.00           C  
ATOM    504  HA  GLN    36      88.575  97.527 106.409  1.00  0.00           H  
ATOM    505  CB  GLN    36      90.035  97.735 107.914  1.00  0.00           C  
ATOM    506  HB2 GLN    36      91.122  97.779 107.852  1.00  0.00           H  
ATOM    507  HB3 GLN    36      89.678  98.660 108.368  1.00  0.00           H  
ATOM    508  CG  GLN    36      89.548  96.640 108.880  1.00  0.00           C  
ATOM    509  HG2 GLN    36      88.463  96.710 108.963  1.00  0.00           H  
ATOM    510  HG3 GLN    36      89.714  95.626 108.514  1.00  0.00           H  
ATOM    511  CD  GLN    36      90.354  96.657 110.183  1.00  0.00           C  
ATOM    512  OE1 GLN    36      91.330  97.420 110.353  1.00  0.00           O  
ATOM    513  NE2 GLN    36      90.048  95.800 111.118  1.00  0.00           N  
ATOM    514 HE21 GLN    36      89.325  95.127 110.908  1.00  0.00           H  
ATOM    515 HE22 GLN    36      90.561  95.714 111.984  1.00  0.00           H  
ATOM    516  C   GLN    36      90.120  98.535 105.503  1.00  0.00           C  
ATOM    517  O   GLN    36      91.118  98.354 104.802  1.00  0.00           O  
ATOM    518  N   SER    37      89.421  99.694 105.424  1.00  0.00           N  
ATOM    519  H   SER    37      88.584  99.817 105.974  1.00  0.00           H  
ATOM    520  CA  SER    37      89.922 100.816 104.670  1.00  0.00           C  
ATOM    521  HA  SER    37      90.958 100.995 104.957  1.00  0.00           H  
ATOM    522  CB  SER    37      89.832 100.472 103.189  1.00  0.00           C  
ATOM    523  HB2 SER    37      90.398  99.543 103.121  1.00  0.00           H  
ATOM    524  HB3 SER    37      88.784 100.249 102.986  1.00  0.00           H  
ATOM    525  OG  SER    37      90.292 101.513 102.299  1.00  0.00           O  
ATOM    526  HG  SER    37      91.197 101.418 101.993  1.00  0.00           H  
ATOM    527  C   SER    37      89.070 102.048 104.989  1.00  0.00           C  
ATOM    528  O   SER    37      87.970 101.959 105.544  1.00  0.00           O  
ATOM    529  N   TYR    38      89.633 103.223 104.724  1.00  0.00           N  
ATOM    530  H   TYR    38      90.547 103.242 104.296  1.00  0.00           H  
ATOM    531  CA  TYR    38      88.959 104.475 104.874  1.00  0.00           C  
ATOM    532  HA  TYR    38      88.844 104.753 105.921  1.00  0.00           H  
ATOM    533  CB  TYR    38      89.817 105.645 104.286  1.00  0.00           C  
ATOM    534  HB2 TYR    38      89.397 106.595 104.617  1.00  0.00           H  
ATOM    535  HB3 TYR    38      90.814 105.724 104.719  1.00  0.00           H  
ATOM    536  CG  TYR    38      89.985 105.704 102.738  1.00  0.00           C  
ATOM    537  CD1 TYR    38      89.524 106.808 102.013  1.00  0.00           C  
ATOM    538  HD1 TYR    38      88.838 107.442 102.556  1.00  0.00           H  
ATOM    539  CE1 TYR    38      89.891 106.939 100.668  1.00  0.00           C  
ATOM    540  HE1 TYR    38      89.447 107.741 100.097  1.00  0.00           H  
ATOM    541  CZ  TYR    38      90.594 105.943  99.920  1.00  0.00           C  
ATOM    542  OH  TYR    38      91.045 106.025  98.658  1.00  0.00           O  
ATOM    543  HH  TYR    38      90.770 106.819  98.193  1.00  0.00           H  
ATOM    544  CE2 TYR    38      91.042 104.822 100.660  1.00  0.00           C  
ATOM    545  HE2 TYR    38      91.710 104.171 100.114  1.00  0.00           H  
ATOM    546  CD2 TYR    38      90.821 104.766 102.077  1.00  0.00           C  
ATOM    547  HD2 TYR    38      91.335 103.956 102.574  1.00  0.00           H  
ATOM    548  C   TYR    38      87.647 104.621 104.155  1.00  0.00           C  
ATOM    549  O   TYR    38      87.346 103.748 103.312  1.00  0.00           O  
ATOM    550  N   SER    39      86.806 105.627 104.332  1.00  0.00           N  
ATOM    551  H   SER    39      87.089 106.306 105.025  1.00  0.00           H  
ATOM    552  CA  SER    39      85.476 105.855 103.661  1.00  0.00           C  
ATOM    553  HA  SER    39      84.996 104.953 103.281  1.00  0.00           H  
ATOM    554  CB  SER    39      84.538 106.639 104.609  1.00  0.00           C  
ATOM    555  HB2 SER    39      84.750 106.231 105.597  1.00  0.00           H  
ATOM    556  HB3 SER    39      84.843 107.685 104.574  1.00  0.00           H  
ATOM    557  OG  SER    39      83.177 106.626 104.199  1.00  0.00           O  
ATOM    558  HG  SER    39      82.770 107.416 104.560  1.00  0.00           H  
ATOM    559  C   SER    39      85.714 106.602 102.345  1.00  0.00           C  
ATOM    560  O   SER    39      85.533 107.792 102.308  1.00  0.00           O  
ATOM    561  N   GLY    40      86.217 105.879 101.337  1.00  0.00           N  
ATOM    562  H   GLY    40      86.587 104.953 101.494  1.00  0.00           H  
ATOM    563  CA  GLY    40      86.424 106.327  99.917  1.00  0.00           C  
ATOM    564  HA2 GLY    40      86.701 107.359  99.701  1.00  0.00           H  
ATOM    565  HA3 GLY    40      87.214 105.713  99.485  1.00  0.00           H  
ATOM    566  C   GLY    40      85.202 106.036  99.067  1.00  0.00           C  
ATOM    567  O   GLY    40      84.158 105.712  99.558  1.00  0.00           O  
ATOM    568  N   TYR    41      85.249 106.054  97.750  1.00  0.00           N  
ATOM    569  H   TYR    41      84.435 105.742  97.240  1.00  0.00           H  
ATOM    570  CA  TYR    41      86.474 106.083  96.930  1.00  0.00           C  
ATOM    571  HA  TYR    41      87.371 106.412  97.454  1.00  0.00           H  
ATOM    572  CB  TYR    41      86.700 104.612  96.514  1.00  0.00           C  
ATOM    573  HB2 TYR    41      85.756 104.294  96.070  1.00  0.00           H  
ATOM    574  HB3 TYR    41      87.483 104.505  95.764  1.00  0.00           H  
ATOM    575  CG  TYR    41      86.948 103.633  97.636  1.00  0.00           C  
ATOM    576  CD1 TYR    41      88.310 103.401  98.048  1.00  0.00           C  
ATOM    577  HD1 TYR    41      89.073 103.893  97.463  1.00  0.00           H  
ATOM    578  CE1 TYR    41      88.612 102.491  99.092  1.00  0.00           C  
ATOM    579  HE1 TYR    41      89.649 102.285  99.313  1.00  0.00           H  
ATOM    580  CZ  TYR    41      87.567 101.934  99.861  1.00  0.00           C  
ATOM    581  OH  TYR    41      87.831 101.061 100.878  1.00  0.00           O  
ATOM    582  HH  TYR    41      88.537 101.276 101.492  1.00  0.00           H  
ATOM    583  CE2 TYR    41      86.237 102.205  99.473  1.00  0.00           C  
ATOM    584  HE2 TYR    41      85.430 101.750 100.028  1.00  0.00           H  
ATOM    585  CD2 TYR    41      85.906 103.038  98.340  1.00  0.00           C  
ATOM    586  HD2 TYR    41      84.886 103.063  97.986  1.00  0.00           H  
ATOM    587  C   TYR    41      86.212 107.047  95.710  1.00  0.00           C  
ATOM    588  O   TYR    41      85.068 107.235  95.288  1.00  0.00           O  
ATOM    589  N   SER    42      87.320 107.484  95.111  1.00  0.00           N  
ATOM    590  H   SER    42      88.230 107.211  95.454  1.00  0.00           H  
ATOM    591  CA  SER    42      87.401 108.361  93.915  1.00  0.00           C  
ATOM    592  HA  SER    42      86.451 108.207  93.402  1.00  0.00           H  
ATOM    593  CB  SER    42      87.434 109.793  94.499  1.00  0.00           C  
ATOM    594  HB2 SER    42      86.481 109.856  95.024  1.00  0.00           H  
ATOM    595  HB3 SER    42      88.303 109.734  95.154  1.00  0.00           H  
ATOM    596  OG  SER    42      87.553 110.776  93.572  1.00  0.00           O  
ATOM    597  HG  SER    42      87.078 111.511  93.968  1.00  0.00           H  
ATOM    598  C   SER    42      88.567 107.923  93.044  1.00  0.00           C  
ATOM    599  O   SER    42      89.561 107.628  93.663  1.00  0.00           O  
ATOM    600  N   GLN    43      88.420 107.746  91.718  1.00  0.00           N  
ATOM    601  H   GLN    43      87.553 108.020  91.277  1.00  0.00           H  
ATOM    602  CA  GLN    43      89.580 107.345  90.815  1.00  0.00           C  
ATOM    603  HA  GLN    43      90.442 107.299  91.480  1.00  0.00           H  
ATOM    604  CB  GLN    43      89.393 105.925  90.326  1.00  0.00           C  
ATOM    605  HB2 GLN    43      90.248 105.690  89.692  1.00  0.00           H  
ATOM    606  HB3 GLN    43      89.283 105.336  91.237  1.00  0.00           H  
ATOM    607  CG  GLN    43      88.081 105.717  89.564  1.00  0.00           C  
ATOM    608  HG2 GLN    43      87.315 105.487  90.305  1.00  0.00           H  
ATOM    609  HG3 GLN    43      87.881 106.646  89.030  1.00  0.00           H  
ATOM    610  CD  GLN    43      88.067 104.635  88.474  1.00  0.00           C  
ATOM    611  OE1 GLN    43      89.144 104.025  88.200  1.00  0.00           O  
ATOM    612  NE2 GLN    43      86.886 104.358  87.863  1.00  0.00           N  
ATOM    613 HE21 GLN    43      86.162 105.059  87.935  1.00  0.00           H  
ATOM    614 HE22 GLN    43      86.799 103.467  87.394  1.00  0.00           H  
ATOM    615  C   GLN    43      89.817 108.371  89.683  1.00  0.00           C  
ATOM    616  O   GLN    43      88.950 109.167  89.479  1.00  0.00           O  
ATOM    617  N   SER    44      90.965 108.245  89.017  1.00  0.00           N  
ATOM    618  H   SER    44      91.583 107.536  89.384  1.00  0.00           H  
ATOM    619  CA  SER    44      91.467 109.021  87.903  1.00  0.00           C  
ATOM    620  HA  SER    44      91.078 110.024  88.082  1.00  0.00           H  
ATOM    621  CB  SER    44      92.989 108.923  87.969  1.00  0.00           C  
ATOM    622  HB2 SER    44      93.414 109.744  87.393  1.00  0.00           H  
ATOM    623  HB3 SER    44      93.250 109.054  89.020  1.00  0.00           H  
ATOM    624  OG  SER    44      93.433 107.688  87.480  1.00  0.00           O  
ATOM    625  HG  SER    44      93.314 107.019  88.158  1.00  0.00           H  
ATOM    626  C   SER    44      91.000 108.586  86.498  1.00  0.00           C  
ATOM    627  O   SER    44      90.233 107.653  86.393  1.00  0.00           O  
ATOM    628  N   THR    45      91.534 109.176  85.414  1.00  0.00           N  
ATOM    629  H   THR    45      92.217 109.909  85.539  1.00  0.00           H  
ATOM    630  CA  THR    45      91.221 108.726  83.983  1.00  0.00           C  
ATOM    631  HA  THR    45      90.142 108.807  83.854  1.00  0.00           H  
ATOM    632  CB  THR    45      91.980 109.555  82.978  1.00  0.00           C  
ATOM    633  HB  THR    45      93.062 109.498  83.101  1.00  0.00           H  
ATOM    634  CG2 THR    45      91.775 109.104  81.504  1.00  0.00           C  
ATOM    635 HG21 THR    45      92.419 109.806  80.975  1.00  0.00           H  
ATOM    636 HG22 THR    45      92.152 108.096  81.331  1.00  0.00           H  
ATOM    637 HG23 THR    45      90.748 109.268  81.178  1.00  0.00           H  
ATOM    638  OG1 THR    45      91.490 110.876  83.061  1.00  0.00           O  
ATOM    639  HG1 THR    45      91.769 111.247  83.902  1.00  0.00           H  
ATOM    640  C   THR    45      91.612 107.255  83.778  1.00  0.00           C  
ATOM    641  O   THR    45      90.873 106.468  83.117  1.00  0.00           O  
ATOM    642  N   ASP    46      92.759 106.876  84.298  1.00  0.00           N  
ATOM    643  H   ASP    46      93.211 107.439  85.005  1.00  0.00           H  
ATOM    644  CA  ASP    46      93.417 105.572  84.094  1.00  0.00           C  
ATOM    645  HA  ASP    46      92.708 104.754  83.964  1.00  0.00           H  
ATOM    646  CB  ASP    46      94.167 105.607  82.820  1.00  0.00           C  
ATOM    647  HB2 ASP    46      93.384 105.498  82.070  1.00  0.00           H  
ATOM    648  HB3 ASP    46      94.600 106.604  82.737  1.00  0.00           H  
ATOM    649  CG  ASP    46      95.162 104.506  82.486  1.00  0.00           C  
ATOM    650  OD1 ASP    46      96.290 104.806  82.068  1.00  0.00           O  
ATOM    651  OD2 ASP    46      94.917 103.353  82.810  1.00  0.00           O  
ATOM    652  C   ASP    46      94.327 105.174  85.264  1.00  0.00           C  
ATOM    653  O   ASP    46      95.361 105.729  85.488  1.00  0.00           O  
ATOM    654  N   THR    47      94.080 103.976  85.803  1.00  0.00           N  
ATOM    655  H   THR    47      93.223 103.520  85.525  1.00  0.00           H  
ATOM    656  CA  THR    47      94.855 103.297  86.799  1.00  0.00           C  
ATOM    657  HA  THR    47      94.872 103.966  87.660  1.00  0.00           H  
ATOM    658  CB  THR    47      94.083 102.083  87.294  1.00  0.00           C  
ATOM    659  HB  THR    47      94.721 101.483  87.942  1.00  0.00           H  
ATOM    660  CG2 THR    47      92.714 102.408  88.003  1.00  0.00           C  
ATOM    661 HG21 THR    47      91.950 102.559  87.240  1.00  0.00           H  
ATOM    662 HG22 THR    47      92.415 101.635  88.711  1.00  0.00           H  
ATOM    663 HG23 THR    47      92.734 103.412  88.425  1.00  0.00           H  
ATOM    664  OG1 THR    47      93.792 101.208  86.180  1.00  0.00           O  
ATOM    665  HG1 THR    47      93.007 100.708  86.417  1.00  0.00           H  
ATOM    666  C   THR    47      96.269 102.940  86.429  1.00  0.00           C  
ATOM    667  O   THR    47      97.090 102.625  87.323  1.00  0.00           O  
ATOM    668  N   SER    48      96.739 102.888  85.119  1.00  0.00           N  
ATOM    669  H   SER    48      96.110 103.178  84.383  1.00  0.00           H  
ATOM    670  CA  SER    48      98.083 102.558  84.671  1.00  0.00           C  
ATOM    671  HA  SER    48      98.330 101.587  85.100  1.00  0.00           H  
ATOM    672  CB  SER    48      98.157 102.448  83.164  1.00  0.00           C  
ATOM    673  HB2 SER    48      98.877 101.659  82.944  1.00  0.00           H  
ATOM    674  HB3 SER    48      97.227 102.062  82.746  1.00  0.00           H  
ATOM    675  OG  SER    48      98.578 103.635  82.533  1.00  0.00           O  
ATOM    676  HG  SER    48      97.735 104.038  82.313  1.00  0.00           H  
ATOM    677  C   SER    48      99.154 103.446  85.266  1.00  0.00           C  
ATOM    678  O   SER    48      99.085 104.674  85.310  1.00  0.00           O  
ATOM    679  N   GLY    49     100.275 102.838  85.708  1.00  0.00           N  
ATOM    680  H   GLY    49     100.257 101.830  85.666  1.00  0.00           H  
ATOM    681  CA  GLY    49     101.387 103.549  86.428  1.00  0.00           C  
ATOM    682  HA2 GLY    49     101.290 104.617  86.233  1.00  0.00           H  
ATOM    683  HA3 GLY    49     101.235 103.515  87.507  1.00  0.00           H  
ATOM    684  C   GLY    49     102.741 103.031  86.055  1.00  0.00           C  
ATOM    685  O   GLY    49     102.860 102.220  85.158  1.00  0.00           O  
ATOM    686  N   TYR    50     103.850 103.475  86.720  1.00  0.00           N  
ATOM    687  H   TYR    50     104.715 103.087  86.374  1.00  0.00           H  
ATOM    688  CA  TYR    50     103.942 104.606  87.682  1.00  0.00           C  
ATOM    689  HA  TYR    50     103.042 105.210  87.563  1.00  0.00           H  
ATOM    690  CB  TYR    50     103.976 104.117  89.076  1.00  0.00           C  
ATOM    691  HB2 TYR    50     103.294 103.270  89.152  1.00  0.00           H  
ATOM    692  HB3 TYR    50     104.996 103.807  89.305  1.00  0.00           H  
ATOM    693  CG  TYR    50     103.397 105.218  90.073  1.00  0.00           C  
ATOM    694  CD1 TYR    50     104.306 106.033  90.842  1.00  0.00           C  
ATOM    695  HD1 TYR    50     105.377 106.026  90.702  1.00  0.00           H  
ATOM    696  CE1 TYR    50     103.801 107.069  91.697  1.00  0.00           C  
ATOM    697  HE1 TYR    50     104.388 107.796  92.239  1.00  0.00           H  
ATOM    698  CZ  TYR    50     102.360 107.184  91.827  1.00  0.00           C  
ATOM    699  OH  TYR    50     101.769 107.978  92.757  1.00  0.00           O  
ATOM    700  HH  TYR    50     102.403 108.577  93.157  1.00  0.00           H  
ATOM    701  CE2 TYR    50     101.536 106.363  91.009  1.00  0.00           C  
ATOM    702  HE2 TYR    50     100.467 106.479  91.104  1.00  0.00           H  
ATOM    703  CD2 TYR    50     102.006 105.384  90.123  1.00  0.00           C  
ATOM    704  HD2 TYR    50     101.299 104.747  89.612  1.00  0.00           H  
ATOM    705  C   TYR    50     105.102 105.540  87.279  1.00  0.00           C  
ATOM    706  O   TYR    50     105.921 105.938  88.102  1.00  0.00           O  
ATOM    707  N   GLY    51     105.243 106.111  86.041  1.00  0.00           N  
ATOM    708  H   GLY    51     105.961 106.802  85.877  1.00  0.00           H  
ATOM    709  CA  GLY    51     104.440 105.808  84.808  1.00  0.00           C  
ATOM    710  HA2 GLY    51     104.765 104.909  84.283  1.00  0.00           H  
ATOM    711  HA3 GLY    51     103.380 105.708  85.044  1.00  0.00           H  
ATOM    712  C   GLY    51     104.636 106.918  83.808  1.00  0.00           C  
ATOM    713  O   GLY    51     105.797 107.267  83.499  1.00  0.00           O  
ATOM    714  N   GLN    52     103.569 107.542  83.380  1.00  0.00           N  
ATOM    715  H   GLN    52     102.690 107.293  83.810  1.00  0.00           H  
ATOM    716  CA  GLN    52     103.544 108.529  82.313  1.00  0.00           C  
ATOM    717  HA  GLN    52     102.500 108.551  82.001  1.00  0.00           H  
ATOM    718  CB  GLN    52     103.942 109.881  82.925  1.00  0.00           C  
ATOM    719  HB2 GLN    52     104.927 109.775  83.379  1.00  0.00           H  
ATOM    720  HB3 GLN    52     103.683 110.560  82.113  1.00  0.00           H  
ATOM    721  CG  GLN    52     103.092 110.501  84.027  1.00  0.00           C  
ATOM    722  HG2 GLN    52     103.203 109.958  84.966  1.00  0.00           H  
ATOM    723  HG3 GLN    52     103.453 111.522  84.153  1.00  0.00           H  
ATOM    724  CD  GLN    52     101.632 110.601  83.628  1.00  0.00           C  
ATOM    725  OE1 GLN    52     100.694 109.960  84.105  1.00  0.00           O  
ATOM    726  NE2 GLN    52     101.348 111.320  82.554  1.00  0.00           N  
ATOM    727 HE21 GLN    52     102.003 112.043  82.295  1.00  0.00           H  
ATOM    728 HE22 GLN    52     100.350 111.426  82.445  1.00  0.00           H  
ATOM    729  C   GLN    52     104.420 108.176  81.057  1.00  0.00           C  
ATOM    730  O   GLN    52     105.385 108.881  80.765  1.00  0.00           O  
ATOM    731  N   SER    53     104.116 107.152  80.251  1.00  0.00           N  
ATOM    732  H   SER    53     104.779 106.924  79.524  1.00  0.00           H  
ATOM    733  CA  SER    53     102.873 106.296  80.228  1.00  0.00           C  
ATOM    734  HA  SER    53     102.281 106.242  81.142  1.00  0.00           H  
ATOM    735  CB  SER    53     101.986 107.131  79.233  1.00  0.00           C  
ATOM    736  HB2 SER    53     102.528 107.170  78.288  1.00  0.00           H  
ATOM    737  HB3 SER    53     101.082 106.555  79.039  1.00  0.00           H  
ATOM    738  OG  SER    53     101.684 108.435  79.735  1.00  0.00           O  
ATOM    739  HG  SER    53     101.424 109.029  79.027  1.00  0.00           H  
ATOM    740  C   SER    53     103.139 104.861  79.749  1.00  0.00           C  
ATOM    741  O   SER    53     103.688 104.729  78.672  1.00  0.00           O  
ATOM    742  N   SER    54     102.627 103.840  80.463  1.00  0.00           N  
ATOM    743  H   SER    54     102.298 104.202  81.346  1.00  0.00           H  
ATOM    744  CA  SER    54     103.113 102.437  80.294  1.00  0.00           C  
ATOM    745  HA  SER    54     104.197 102.412  80.179  1.00  0.00           H  
ATOM    746  CB  SER    54     102.989 101.632  81.634  1.00  0.00           C  
ATOM    747  HB2 SER    54     101.962 101.710  81.990  1.00  0.00           H  
ATOM    748  HB3 SER    54     103.317 100.605  81.475  1.00  0.00           H  
ATOM    749  OG  SER    54     103.780 102.378  82.548  1.00  0.00           O  
ATOM    750  HG  SER    54     103.675 101.987  83.418  1.00  0.00           H  
ATOM    751  C   SER    54     102.517 101.706  79.121  1.00  0.00           C  
ATOM    752  O   SER    54     101.980 100.602  79.241  1.00  0.00           O  
ATOM    753  N   TYR    55     102.423 102.302  77.905  1.00  0.00           N  
ATOM    754  H   TYR    55     102.593 103.296  77.963  1.00  0.00           H  
ATOM    755  CA  TYR    55     101.765 101.764  76.727  1.00  0.00           C  
ATOM    756  HA  TYR    55     100.690 101.649  76.862  1.00  0.00           H  
ATOM    757  CB  TYR    55     101.996 102.752  75.625  1.00  0.00           C  
ATOM    758  HB2 TYR    55     103.016 102.802  75.243  1.00  0.00           H  
ATOM    759  HB3 TYR    55     101.424 102.351  74.788  1.00  0.00           H  
ATOM    760  CG  TYR    55     101.549 104.135  75.807  1.00  0.00           C  
ATOM    761  CD1 TYR    55     102.552 105.120  75.839  1.00  0.00           C  
ATOM    762  HD1 TYR    55     103.587 104.868  75.665  1.00  0.00           H  
ATOM    763  CE1 TYR    55     102.226 106.484  76.006  1.00  0.00           C  
ATOM    764  HE1 TYR    55     103.016 107.221  75.999  1.00  0.00           H  
ATOM    765  CZ  TYR    55     100.893 106.838  76.278  1.00  0.00           C  
ATOM    766  OH  TYR    55     100.561 108.137  76.394  1.00  0.00           O  
ATOM    767  HH  TYR    55      99.621 108.288  76.273  1.00  0.00           H  
ATOM    768  CE2 TYR    55      99.861 105.875  76.083  1.00  0.00           C  
ATOM    769  HE2 TYR    55      98.848 106.186  76.293  1.00  0.00           H  
ATOM    770  CD2 TYR    55     100.209 104.526  75.815  1.00  0.00           C  
ATOM    771  HD2 TYR    55      99.458 103.750  75.789  1.00  0.00           H  
ATOM    772  C   TYR    55     102.386 100.429  76.194  1.00  0.00           C  
ATOM    773  O   TYR    55     103.608 100.409  76.198  1.00  0.00           O  
ATOM    774  N   SER    56     101.736  99.387  75.777  1.00  0.00           N  
ATOM    775  H   SER    56     102.379  98.675  75.460  1.00  0.00           H  
ATOM    776  CA  SER    56     100.292  99.083  75.590  1.00  0.00           C  
ATOM    777  HA  SER    56     100.195  98.193  74.969  1.00  0.00           H  
ATOM    778  CB  SER    56      99.624  98.780  77.007  1.00  0.00           C  
ATOM    779  HB2 SER    56      99.747  99.604  77.709  1.00  0.00           H  
ATOM    780  HB3 SER    56      98.571  98.521  76.900  1.00  0.00           H  
ATOM    781  OG  SER    56     100.355  97.790  77.775  1.00  0.00           O  
ATOM    782  HG  SER    56     100.387  97.054  77.160  1.00  0.00           H  
ATOM    783  C   SER    56      99.469 100.119  74.753  1.00  0.00           C  
ATOM    784  O   SER    56      98.476 100.597  75.180  1.00  0.00           O  
ATOM    785  N   SER    57      99.973 100.577  73.618  1.00  0.00           N  
ATOM    786  H   SER    57      99.592 101.415  73.203  1.00  0.00           H  
ATOM    787  CA  SER    57     101.039 100.092  72.657  1.00  0.00           C  
ATOM    788  HA  SER    57     101.814  99.562  73.210  1.00  0.00           H  
ATOM    789  CB  SER    57     100.406  99.131  71.671  1.00  0.00           C  
ATOM    790  HB2 SER    57     101.112  98.823  70.900  1.00  0.00           H  
ATOM    791  HB3 SER    57     100.029  98.277  72.234  1.00  0.00           H  
ATOM    792  OG  SER    57      99.294  99.845  71.064  1.00  0.00           O  
ATOM    793  HG  SER    57      98.550  99.831  71.671  1.00  0.00           H  
ATOM    794  C   SER    57     101.815 101.202  72.010  1.00  0.00           C  
ATOM    795  O   SER    57     101.365 102.326  71.856  1.00  0.00           O  
ATOM    796  N   TYR    58     103.037 100.848  71.571  1.00  0.00           N  
ATOM    797  H   TYR    58     103.349  99.935  71.869  1.00  0.00           H  
ATOM    798  CA  TYR    58     103.990 101.511  70.660  1.00  0.00           C  
ATOM    799  HA  TYR    58     103.850 102.592  70.623  1.00  0.00           H  
ATOM    800  CB  TYR    58     105.408 101.443  71.239  1.00  0.00           C  
ATOM    801  HB2 TYR    58     105.650 100.430  71.562  1.00  0.00           H  
ATOM    802  HB3 TYR    58     106.083 101.720  70.428  1.00  0.00           H  
ATOM    803  CG  TYR    58     105.670 102.446  72.321  1.00  0.00           C  
ATOM    804  CD1 TYR    58     106.158 103.661  71.958  1.00  0.00           C  
ATOM    805  HD1 TYR    58     106.417 103.822  70.922  1.00  0.00           H  
ATOM    806  CE1 TYR    58     106.580 104.578  72.898  1.00  0.00           C  
ATOM    807  HE1 TYR    58     106.977 105.530  72.578  1.00  0.00           H  
ATOM    808  CZ  TYR    58     106.553 104.180  74.251  1.00  0.00           C  
ATOM    809  OH  TYR    58     107.003 105.079  75.173  1.00  0.00           O  
ATOM    810  HH  TYR    58     106.615 104.937  76.039  1.00  0.00           H  
ATOM    811  CE2 TYR    58     105.987 102.934  74.700  1.00  0.00           C  
ATOM    812  HE2 TYR    58     105.968 102.584  75.722  1.00  0.00           H  
ATOM    813  CD2 TYR    58     105.518 102.097  73.677  1.00  0.00           C  
ATOM    814  HD2 TYR    58     104.930 101.235  73.957  1.00  0.00           H  
ATOM    815  C   TYR    58     103.790 100.947  69.215  1.00  0.00           C  
ATOM    816  O   TYR    58     104.445 100.030  68.837  1.00  0.00           O  
ATOM    817  N   GLY    59     102.892 101.558  68.344  1.00  0.00           N  
ATOM    818  H   GLY    59     102.841 101.072  67.460  1.00  0.00           H  
ATOM    819  CA  GLY    59     102.085 102.795  68.522  1.00  0.00           C  
ATOM    820  HA2 GLY    59     101.499 102.944  67.616  1.00  0.00           H  
ATOM    821  HA3 GLY    59     101.339 102.687  69.310  1.00  0.00           H  
ATOM    822  C   GLY    59     103.050 104.051  68.643  1.00  0.00           C  
ATOM    823  O   GLY    59     104.048 104.205  67.870  1.00  0.00           O  
ATOM    824  N   GLN    60     102.727 105.105  69.453  1.00  0.00           N  
ATOM    825  H   GLN    60     103.377 105.877  69.417  1.00  0.00           H  
ATOM    826  CA  GLN    60     101.539 105.253  70.341  1.00  0.00           C  
ATOM    827  HA  GLN    60     101.514 104.378  70.991  1.00  0.00           H  
ATOM    828  CB  GLN    60     101.789 106.454  71.196  1.00  0.00           C  
ATOM    829  HB2 GLN    60     101.938 107.324  70.555  1.00  0.00           H  
ATOM    830  HB3 GLN    60     100.897 106.510  71.819  1.00  0.00           H  
ATOM    831  CG  GLN    60     103.092 106.425  72.081  1.00  0.00           C  
ATOM    832  HG2 GLN    60     102.878 107.055  72.944  1.00  0.00           H  
ATOM    833  HG3 GLN    60     103.358 105.390  72.293  1.00  0.00           H  
ATOM    834  CD  GLN    60     104.336 107.103  71.425  1.00  0.00           C  
ATOM    835  OE1 GLN    60     104.465 107.030  70.217  1.00  0.00           O  
ATOM    836  NE2 GLN    60     105.350 107.530  72.177  1.00  0.00           N  
ATOM    837 HE21 GLN    60     105.387 107.443  73.182  1.00  0.00           H  
ATOM    838 HE22 GLN    60     106.053 108.067  71.690  1.00  0.00           H  
ATOM    839  C   GLN    60     100.228 105.273  69.528  1.00  0.00           C  
ATOM    840  O   GLN    60     100.268 105.838  68.446  1.00  0.00           O  
ATOM    841  N   SER    61      99.077 104.818  70.060  1.00  0.00           N  
ATOM    842  H   SER    61      99.006 104.638  71.051  1.00  0.00           H  
ATOM    843  CA  SER    61      97.812 104.905  69.355  1.00  0.00           C  
ATOM    844  HA  SER    61      97.922 104.659  68.299  1.00  0.00           H  
ATOM    845  CB  SER    61      96.845 103.894  69.995  1.00  0.00           C  
ATOM    846  HB2 SER    61      97.271 102.910  69.799  1.00  0.00           H  
ATOM    847  HB3 SER    61      96.684 104.035  71.063  1.00  0.00           H  
ATOM    848  OG  SER    61      95.671 103.999  69.282  1.00  0.00           O  
ATOM    849  HG  SER    61      95.349 103.119  69.076  1.00  0.00           H  
ATOM    850  C   SER    61      97.297 106.383  69.365  1.00  0.00           C  
ATOM    851  O   SER    61      97.573 107.218  70.234  1.00  0.00           O  
ATOM    852  N   GLN    62      96.459 106.788  68.418  1.00  0.00           N  
ATOM    853  H   GLN    62      96.224 106.050  67.770  1.00  0.00           H  
ATOM    854  CA  GLN    62      95.700 108.058  68.262  1.00  0.00           C  
ATOM    855  HA  GLN    62      95.995 108.790  69.014  1.00  0.00           H  
ATOM    856  CB  GLN    62      96.145 108.690  66.975  1.00  0.00           C  
ATOM    857  HB2 GLN    62      95.843 108.061  66.138  1.00  0.00           H  
ATOM    858  HB3 GLN    62      95.653 109.662  66.947  1.00  0.00           H  
ATOM    859  CG  GLN    62      97.612 109.145  66.696  1.00  0.00           C  
ATOM    860  HG2 GLN    62      98.224 108.247  66.781  1.00  0.00           H  
ATOM    861  HG3 GLN    62      97.704 109.651  65.735  1.00  0.00           H  
ATOM    862  CD  GLN    62      98.101 110.138  67.717  1.00  0.00           C  
ATOM    863  OE1 GLN    62      97.372 110.995  68.045  1.00  0.00           O  
ATOM    864  NE2 GLN    62      99.346 110.179  68.189  1.00  0.00           N  
ATOM    865 HE21 GLN    62      99.533 110.655  69.060  1.00  0.00           H  
ATOM    866 HE22 GLN    62     100.028 109.568  67.762  1.00  0.00           H  
ATOM    867  C   GLN    62      94.179 107.717  68.339  1.00  0.00           C  
ATOM    868  O   GLN    62      93.344 108.555  68.025  1.00  0.00           O  
ATOM    869  N   ASN    63      93.770 106.483  68.771  1.00  0.00           N  
ATOM    870  H   ASN    63      94.399 105.785  69.143  1.00  0.00           H  
ATOM    871  CA  ASN    63      92.357 106.031  68.803  1.00  0.00           C  
ATOM    872  HA  ASN    63      91.683 106.879  68.689  1.00  0.00           H  
ATOM    873  CB  ASN    63      92.164 105.168  67.515  1.00  0.00           C  
ATOM    874  HB2 ASN    63      92.922 104.385  67.486  1.00  0.00           H  
ATOM    875  HB3 ASN    63      91.145 104.794  67.606  1.00  0.00           H  
ATOM    876  CG  ASN    63      92.247 106.028  66.282  1.00  0.00           C  
ATOM    877  OD1 ASN    63      93.055 105.858  65.398  1.00  0.00           O  
ATOM    878  ND2 ASN    63      91.387 106.962  66.121  1.00  0.00           N  
ATOM    879 HD21 ASN    63      91.390 107.371  65.197  1.00  0.00           H  
ATOM    880 HD22 ASN    63      90.589 107.006  66.739  1.00  0.00           H  
ATOM    881  C   ASN    63      91.988 105.281  70.079  1.00  0.00           C  
ATOM    882  O   ASN    63      90.831 105.394  70.490  1.00  0.00           O  
ATOM    883  N   THR    64      92.943 104.527  70.610  1.00  0.00           N  
ATOM    884  H   THR    64      93.859 104.479  70.188  1.00  0.00           H  
ATOM    885  CA  THR    64      92.975 104.134  72.030  1.00  0.00           C  
ATOM    886  HA  THR    64      92.270 104.768  72.569  1.00  0.00           H  
ATOM    887  CB  THR    64      92.301 102.769  72.240  1.00  0.00           C  
ATOM    888  HB  THR    64      92.795 101.963  71.697  1.00  0.00           H  
ATOM    889  CG2 THR    64      92.158 102.212  73.701  1.00  0.00           C  
ATOM    890 HG21 THR    64      91.507 101.357  73.518  1.00  0.00           H  
ATOM    891 HG22 THR    64      93.069 101.776  74.112  1.00  0.00           H  
ATOM    892 HG23 THR    64      91.638 102.948  74.313  1.00  0.00           H  
ATOM    893  OG1 THR    64      90.997 102.684  71.858  1.00  0.00           O  
ATOM    894  HG1 THR    64      91.012 102.913  70.925  1.00  0.00           H  
ATOM    895  C   THR    64      94.386 104.189  72.816  1.00  0.00           C  
ATOM    896  O   THR    64      95.214 103.289  72.631  1.00  0.00           O  
ATOM    897  N   GLY    65      94.720 105.306  73.525  1.00  0.00           N  
ATOM    898  H   GLY    65      95.676 105.320  73.849  1.00  0.00           H  
ATOM    899  CA  GLY    65      93.898 106.526  73.820  1.00  0.00           C  
ATOM    900  HA2 GLY    65      92.954 106.228  74.278  1.00  0.00           H  
ATOM    901  HA3 GLY    65      94.421 107.175  74.523  1.00  0.00           H  
ATOM    902  C   GLY    65      93.624 107.369  72.567  1.00  0.00           C  
ATOM    903  O   GLY    65      94.456 107.526  71.640  1.00  0.00           O  
ATOM    904  N   TYR    66      92.389 107.853  72.402  1.00  0.00           N  
ATOM    905  H   TYR    66      91.723 107.776  73.157  1.00  0.00           H  
ATOM    906  CA  TYR    66      92.005 108.774  71.373  1.00  0.00           C  
ATOM    907  HA  TYR    66      92.181 108.340  70.389  1.00  0.00           H  
ATOM    908  CB  TYR    66      90.554 109.136  71.392  1.00  0.00           C  
ATOM    909  HB2 TYR    66      89.941 108.238  71.325  1.00  0.00           H  
ATOM    910  HB3 TYR    66      90.088 109.581  72.271  1.00  0.00           H  
ATOM    911  CG  TYR    66      90.002 110.021  70.259  1.00  0.00           C  
ATOM    912  CD1 TYR    66      90.219 109.609  68.950  1.00  0.00           C  
ATOM    913  HD1 TYR    66      90.742 108.699  68.694  1.00  0.00           H  
ATOM    914  CE1 TYR    66      89.753 110.370  67.924  1.00  0.00           C  
ATOM    915  HE1 TYR    66      90.028 110.074  66.923  1.00  0.00           H  
ATOM    916  CZ  TYR    66      89.097 111.579  68.143  1.00  0.00           C  
ATOM    917  OH  TYR    66      88.627 112.241  67.105  1.00  0.00           O  
ATOM    918  HH  TYR    66      88.030 112.992  67.152  1.00  0.00           H  
ATOM    919  CE2 TYR    66      88.877 111.969  69.487  1.00  0.00           C  
ATOM    920  HE2 TYR    66      88.382 112.879  69.793  1.00  0.00           H  
ATOM    921  CD2 TYR    66      89.329 111.180  70.588  1.00  0.00           C  
ATOM    922  HD2 TYR    66      89.042 111.411  71.604  1.00  0.00           H  
ATOM    923  C   TYR    66      92.920 110.037  71.385  1.00  0.00           C  
ATOM    924  O   TYR    66      93.313 110.665  72.412  1.00  0.00           O  
ATOM    925  N   GLY    67      93.379 110.383  70.221  1.00  0.00           N  
ATOM    926  H   GLY    67      93.093 109.798  69.449  1.00  0.00           H  
ATOM    927  CA  GLY    67      94.268 111.450  69.830  1.00  0.00           C  
ATOM    928  HA2 GLY    67      94.482 112.121  70.661  1.00  0.00           H  
ATOM    929  HA3 GLY    67      95.264 111.082  69.585  1.00  0.00           H  
ATOM    930  C   GLY    67      93.854 112.191  68.567  1.00  0.00           C  
ATOM    931  O   GLY    67      92.610 112.268  68.346  1.00  0.00           O  
ATOM    932  N   THR    68      94.723 112.706  67.717  1.00  0.00           N  
ATOM    933  H   THR    68      95.692 112.463  67.865  1.00  0.00           H  
ATOM    934  CA  THR    68      94.305 113.572  66.551  1.00  0.00           C  
ATOM    935  HA  THR    68      93.388 114.107  66.796  1.00  0.00           H  
ATOM    936  CB  THR    68      95.304 114.698  66.342  1.00  0.00           C  
ATOM    937  HB  THR    68      96.294 114.334  66.614  1.00  0.00           H  
ATOM    938  CG2 THR    68      95.406 115.472  65.040  1.00  0.00           C  
ATOM    939 HG21 THR    68      94.415 115.648  64.620  1.00  0.00           H  
ATOM    940 HG22 THR    68      95.810 116.461  65.256  1.00  0.00           H  
ATOM    941 HG23 THR    68      96.079 114.918  64.386  1.00  0.00           H  
ATOM    942  OG1 THR    68      94.992 115.708  67.289  1.00  0.00           O  
ATOM    943  HG1 THR    68      95.366 115.527  68.154  1.00  0.00           H  
ATOM    944  C   THR    68      94.024 112.656  65.358  1.00  0.00           C  
ATOM    945  O   THR    68      94.889 112.628  64.423  1.00  0.00           O  
ATOM    946  N   GLN    69      92.927 111.903  65.267  1.00  0.00           N  
ATOM    947  H   GLN    69      92.356 111.817  66.095  1.00  0.00           H  
ATOM    948  CA  GLN    69      92.605 111.012  64.185  1.00  0.00           C  
ATOM    949  HA  GLN    69      92.851 111.459  63.222  1.00  0.00           H  
ATOM    950  CB  GLN    69      93.519 109.770  64.177  1.00  0.00           C  
ATOM    951  HB2 GLN    69      94.538 109.931  64.531  1.00  0.00           H  
ATOM    952  HB3 GLN    69      93.102 109.104  64.932  1.00  0.00           H  
ATOM    953  CG  GLN    69      93.711 109.107  62.791  1.00  0.00           C  
ATOM    954  HG2 GLN    69      92.835 108.624  62.359  1.00  0.00           H  
ATOM    955  HG3 GLN    69      93.963 109.879  62.064  1.00  0.00           H  
ATOM    956  CD  GLN    69      94.916 108.123  62.827  1.00  0.00           C  
ATOM    957  OE1 GLN    69      95.875 108.328  62.090  1.00  0.00           O  
ATOM    958  NE2 GLN    69      94.829 107.060  63.595  1.00  0.00           N  
ATOM    959 HE21 GLN    69      93.988 106.914  64.135  1.00  0.00           H  
ATOM    960 HE22 GLN    69      95.661 106.487  63.602  1.00  0.00           H  
ATOM    961  C   GLN    69      91.177 110.597  64.183  1.00  0.00           C  
ATOM    962  O   GLN    69      90.751 109.466  64.407  1.00  0.00           O  
ATOM    963  N   SER    70      90.397 111.625  63.835  1.00  0.00           N  
ATOM    964  H   SER    70      90.802 112.503  63.544  1.00  0.00           H  
ATOM    965  CA  SER    70      88.964 111.474  63.671  1.00  0.00           C  
ATOM    966  HA  SER    70      88.487 110.892  64.460  1.00  0.00           H  
ATOM    967  CB  SER    70      88.341 112.874  63.637  1.00  0.00           C  
ATOM    968  HB2 SER    70      88.896 113.467  64.364  1.00  0.00           H  
ATOM    969  HB3 SER    70      88.556 113.276  62.646  1.00  0.00           H  
ATOM    970  OG  SER    70      86.993 112.708  63.846  1.00  0.00           O  
ATOM    971  HG  SER    70      86.778 112.298  64.687  1.00  0.00           H  
ATOM    972  C   SER    70      88.611 110.660  62.396  1.00  0.00           C  
ATOM    973  O   SER    70      89.536 110.118  61.822  1.00  0.00           O  
ATOM    974  N   THR    71      87.343 110.502  61.971  1.00  0.00           N  
ATOM    975  H   THR    71      86.555 110.745  62.554  1.00  0.00           H  
ATOM    976  CA  THR    71      87.025 109.390  61.024  1.00  0.00           C  
ATOM    977  HA  THR    71      87.823 109.430  60.282  1.00  0.00           H  
ATOM    978  CB  THR    71      86.996 108.052  61.809  1.00  0.00           C  
ATOM    979  HB  THR    71      87.932 107.998  62.366  1.00  0.00           H  
ATOM    980  CG2 THR    71      85.956 107.796  62.840  1.00  0.00           C  
ATOM    981 HG21 THR    71      84.997 107.539  62.393  1.00  0.00           H  
ATOM    982 HG22 THR    71      86.230 106.975  63.503  1.00  0.00           H  
ATOM    983 HG23 THR    71      85.839 108.769  63.319  1.00  0.00           H  
ATOM    984  OG1 THR    71      86.864 106.964  60.987  1.00  0.00           O  
ATOM    985  HG1 THR    71      87.590 106.962  60.359  1.00  0.00           H  
ATOM    986  C   THR    71      85.706 109.668  60.300  1.00  0.00           C  
ATOM    987  O   THR    71      84.853 110.345  60.924  1.00  0.00           O  
ATOM    988  N   PRO    72      85.395 109.110  59.132  1.00  0.00           N  
ATOM    989  CD  PRO    72      86.314 108.439  58.179  1.00  0.00           C  
ATOM    990  HD2 PRO    72      86.481 107.411  58.501  1.00  0.00           H  
ATOM    991  HD3 PRO    72      87.270 108.961  58.132  1.00  0.00           H  
ATOM    992  CG  PRO    72      85.560 108.587  56.842  1.00  0.00           C  
ATOM    993  HG2 PRO    72      85.871 107.758  56.207  1.00  0.00           H  
ATOM    994  HG3 PRO    72      85.832 109.488  56.292  1.00  0.00           H  
ATOM    995  CB  PRO    72      84.136 108.629  57.181  1.00  0.00           C  
ATOM    996  HB2 PRO    72      83.854 107.582  57.297  1.00  0.00           H  
ATOM    997  HB3 PRO    72      83.499 109.151  56.467  1.00  0.00           H  
ATOM    998  CA  PRO    72      84.110 109.343  58.513  1.00  0.00           C  
ATOM    999  HA  PRO    72      84.051 110.404  58.272  1.00  0.00           H  
ATOM   1000  C   PRO    72      82.909 109.074  59.397  1.00  0.00           C  
ATOM   1001  O   PRO    72      82.895 108.136  60.172  1.00  0.00           O  
ATOM   1002  N   GLN    73      81.903 109.985  59.284  1.00  0.00           N  
ATOM   1003  H   GLN    73      82.081 110.815  58.737  1.00  0.00           H  
ATOM   1004  CA  GLN    73      80.614 109.812  59.975  1.00  0.00           C  
ATOM   1005  HA  GLN    73      80.810 109.886  61.044  1.00  0.00           H  
ATOM   1006  CB  GLN    73      79.679 110.907  59.392  1.00  0.00           C  
ATOM   1007  HB2 GLN    73      80.187 111.871  59.417  1.00  0.00           H  
ATOM   1008  HB3 GLN    73      79.458 110.616  58.364  1.00  0.00           H  
ATOM   1009  CG  GLN    73      78.406 111.100  60.128  1.00  0.00           C  
ATOM   1010  HG2 GLN    73      77.784 110.217  59.981  1.00  0.00           H  
ATOM   1011  HG3 GLN    73      78.548 111.301  61.190  1.00  0.00           H  
ATOM   1012  CD  GLN    73      77.710 112.392  59.681  1.00  0.00           C  
ATOM   1013  OE1 GLN    73      78.352 113.454  59.770  1.00  0.00           O  
ATOM   1014  NE2 GLN    73      76.446 112.339  59.421  1.00  0.00           N  
ATOM   1015 HE21 GLN    73      76.046 111.503  59.019  1.00  0.00           H  
ATOM   1016 HE22 GLN    73      76.010 113.235  59.258  1.00  0.00           H  
ATOM   1017  C   GLN    73      79.914 108.444  59.806  1.00  0.00           C  
ATOM   1018  O   GLN    73      80.078 107.768  58.773  1.00  0.00           O  
ATOM   1019  N   GLY    74      79.214 107.969  60.828  1.00  0.00           N  
ATOM   1020  H   GLY    74      79.263 108.566  61.641  1.00  0.00           H  
ATOM   1021  CA  GLY    74      78.305 106.860  60.859  1.00  0.00           C  
ATOM   1022  HA2 GLY    74      78.834 105.948  60.578  1.00  0.00           H  
ATOM   1023  HA3 GLY    74      77.881 106.670  61.845  1.00  0.00           H  
ATOM   1024  C   GLY    74      77.054 106.926  59.972  1.00  0.00           C  
ATOM   1025  O   GLY    74      76.405 108.010  59.803  1.00  0.00           O  
ATOM   1026  N   TYR    75      76.598 105.807  59.416  1.00  0.00           N  
ATOM   1027  H   TYR    75      77.164 104.980  59.545  1.00  0.00           H  
ATOM   1028  CA  TYR    75      75.404 105.613  58.649  1.00  0.00           C  
ATOM   1029  HA  TYR    75      75.060 106.524  58.161  1.00  0.00           H  
ATOM   1030  CB  TYR    75      75.669 104.573  57.563  1.00  0.00           C  
ATOM   1031  HB2 TYR    75      75.898 103.661  58.115  1.00  0.00           H  
ATOM   1032  HB3 TYR    75      74.727 104.391  57.045  1.00  0.00           H  
ATOM   1033  CG  TYR    75      76.761 104.887  56.639  1.00  0.00           C  
ATOM   1034  CD1 TYR    75      77.910 104.069  56.575  1.00  0.00           C  
ATOM   1035  HD1 TYR    75      77.942 103.163  57.161  1.00  0.00           H  
ATOM   1036  CE1 TYR    75      79.053 104.467  55.816  1.00  0.00           C  
ATOM   1037  HE1 TYR    75      79.926 103.854  55.644  1.00  0.00           H  
ATOM   1038  CZ  TYR    75      79.009 105.599  55.090  1.00  0.00           C  
ATOM   1039  OH  TYR    75      80.181 105.952  54.557  1.00  0.00           O  
ATOM   1040  HH  TYR    75      80.300 106.841  54.899  1.00  0.00           H  
ATOM   1041  CE2 TYR    75      77.830 106.440  55.168  1.00  0.00           C  
ATOM   1042  HE2 TYR    75      77.778 107.324  54.551  1.00  0.00           H  
ATOM   1043  CD2 TYR    75      76.708 106.069  55.903  1.00  0.00           C  
ATOM   1044  HD2 TYR    75      75.800 106.644  56.014  1.00  0.00           H  
ATOM   1045  C   TYR    75      74.242 105.205  59.544  1.00  0.00           C  
ATOM   1046  O   TYR    75      73.568 104.252  59.315  1.00  0.00           O  
ATOM   1047  N   GLY    76      73.935 106.118  60.473  1.00  0.00           N  
ATOM   1048  H   GLY    76      74.485 106.964  60.521  1.00  0.00           H  
ATOM   1049  CA  GLY    76      72.796 106.102  61.455  1.00  0.00           C  
ATOM   1050  HA2 GLY    76      72.802 107.027  62.032  1.00  0.00           H  
ATOM   1051  HA3 GLY    76      71.867 105.998  60.895  1.00  0.00           H  
ATOM   1052  C   GLY    76      72.819 104.898  62.377  1.00  0.00           C  
ATOM   1053  O   GLY    76      73.701 104.023  62.274  1.00  0.00           O  
ATOM   1054  N   SER    77      71.855 104.763  63.286  1.00  0.00           N  
ATOM   1055  H   SER    77      71.178 105.494  63.453  1.00  0.00           H  
ATOM   1056  CA  SER    77      71.943 103.770  64.420  1.00  0.00           C  
ATOM   1057  HA  SER    77      72.207 102.845  63.908  1.00  0.00           H  
ATOM   1058  CB  SER    77      72.944 104.271  65.439  1.00  0.00           C  
ATOM   1059  HB2 SER    77      73.916 104.225  64.949  1.00  0.00           H  
ATOM   1060  HB3 SER    77      72.622 105.301  65.591  1.00  0.00           H  
ATOM   1061  OG  SER    77      72.729 103.461  66.625  1.00  0.00           O  
ATOM   1062  HG  SER    77      72.124 103.948  67.190  1.00  0.00           H  
ATOM   1063  C   SER    77      70.522 103.559  65.042  1.00  0.00           C  
ATOM   1064  O   SER    77      69.827 104.470  65.361  1.00  0.00           O  
ATOM   1065  N   THR    78      70.012 102.348  65.216  1.00  0.00           N  
ATOM   1066  H   THR    78      69.128 102.376  65.705  1.00  0.00           H  
ATOM   1067  CA  THR    78      70.419 101.076  64.574  1.00  0.00           C  
ATOM   1068  HA  THR    78      71.152 101.244  63.786  1.00  0.00           H  
ATOM   1069  CB  THR    78      71.041 100.171  65.688  1.00  0.00           C  
ATOM   1070  HB  THR    78      70.490 100.138  66.628  1.00  0.00           H  
ATOM   1071  CG2 THR    78      71.377  98.744  65.154  1.00  0.00           C  
ATOM   1072 HG21 THR    78      71.568  98.840  64.085  1.00  0.00           H  
ATOM   1073 HG22 THR    78      72.192  98.320  65.740  1.00  0.00           H  
ATOM   1074 HG23 THR    78      70.507  98.143  65.420  1.00  0.00           H  
ATOM   1075  OG1 THR    78      72.352 100.597  66.052  1.00  0.00           O  
ATOM   1076  HG1 THR    78      72.208 101.408  66.545  1.00  0.00           H  
ATOM   1077  C   THR    78      69.192 100.458  64.038  1.00  0.00           C  
ATOM   1078  O   THR    78      68.234 100.010  64.717  1.00  0.00           O  
ATOM   1079  N   GLY    79      69.243 100.400  62.687  1.00  0.00           N  
ATOM   1080  H   GLY    79      70.106 100.704  62.259  1.00  0.00           H  
ATOM   1081  CA  GLY    79      68.087  99.953  61.896  1.00  0.00           C  
ATOM   1082  HA2 GLY    79      67.215 100.226  62.489  1.00  0.00           H  
ATOM   1083  HA3 GLY    79      67.943 100.588  61.022  1.00  0.00           H  
ATOM   1084  C   GLY    79      68.133  98.499  61.459  1.00  0.00           C  
ATOM   1085  O   GLY    79      68.776  97.678  62.083  1.00  0.00           O  
ATOM   1086  N   GLY    80      67.377  98.010  60.494  1.00  0.00           N  
ATOM   1087  H   GLY    80      67.553  97.048  60.243  1.00  0.00           H  
ATOM   1088  CA  GLY    80      66.280  98.712  59.849  1.00  0.00           C  
ATOM   1089  HA2 GLY    80      66.797  99.460  59.249  1.00  0.00           H  
ATOM   1090  HA3 GLY    80      65.800  97.981  59.199  1.00  0.00           H  
ATOM   1091  C   GLY    80      65.219  99.343  60.684  1.00  0.00           C  
ATOM   1092  O   GLY    80      64.944  98.773  61.742  1.00  0.00           O  
ATOM   1093  N   TYR    81      64.705 100.499  60.289  1.00  0.00           N  
ATOM   1094  H   TYR    81      65.144 100.832  59.442  1.00  0.00           H  
ATOM   1095  CA  TYR    81      63.858 101.449  61.034  1.00  0.00           C  
ATOM   1096  HA  TYR    81      64.166 101.284  62.067  1.00  0.00           H  
ATOM   1097  CB  TYR    81      64.361 102.824  60.606  1.00  0.00           C  
ATOM   1098  HB2 TYR    81      64.224 103.056  59.550  1.00  0.00           H  
ATOM   1099  HB3 TYR    81      63.826 103.619  61.126  1.00  0.00           H  
ATOM   1100  CG  TYR    81      65.820 103.085  60.876  1.00  0.00           C  
ATOM   1101  CD1 TYR    81      66.356 103.121  62.188  1.00  0.00           C  
ATOM   1102  HD1 TYR    81      65.567 102.953  62.906  1.00  0.00           H  
ATOM   1103  CE1 TYR    81      67.748 103.292  62.501  1.00  0.00           C  
ATOM   1104  HE1 TYR    81      68.120 103.292  63.515  1.00  0.00           H  
ATOM   1105  CZ  TYR    81      68.550 103.418  61.367  1.00  0.00           C  
ATOM   1106  OH  TYR    81      69.852 103.635  61.505  1.00  0.00           O  
ATOM   1107  HH  TYR    81      70.298 104.054  60.765  1.00  0.00           H  
ATOM   1108  CE2 TYR    81      68.000 103.314  60.072  1.00  0.00           C  
ATOM   1109  HE2 TYR    81      68.752 103.390  59.300  1.00  0.00           H  
ATOM   1110  CD2 TYR    81      66.670 103.153  59.798  1.00  0.00           C  
ATOM   1111  HD2 TYR    81      66.278 103.111  58.792  1.00  0.00           H  
ATOM   1112  C   TYR    81      62.332 101.216  60.666  1.00  0.00           C  
ATOM   1113  O   TYR    81      62.046 101.142  59.524  1.00  0.00           O  
ATOM   1114  N   GLY    82      61.348 101.127  61.498  1.00  0.00           N  
ATOM   1115  H   GLY    82      60.435 101.116  61.067  1.00  0.00           H  
ATOM   1116  CA  GLY    82      61.417 101.183  62.961  1.00  0.00           C  
ATOM   1117  HA2 GLY    82      60.509 100.796  63.424  1.00  0.00           H  
ATOM   1118  HA3 GLY    82      62.241 100.717  63.501  1.00  0.00           H  
ATOM   1119  C   GLY    82      61.299 102.569  63.491  1.00  0.00           C  
ATOM   1120  O   GLY    82      61.641 103.596  62.864  1.00  0.00           O  
ATOM   1121  N   SER    83      60.755 102.604  64.734  1.00  0.00           N  
ATOM   1122  H   SER    83      60.716 101.679  65.139  1.00  0.00           H  
ATOM   1123  CA  SER    83      60.604 103.791  65.590  1.00  0.00           C  
ATOM   1124  HA  SER    83      59.965 103.511  66.427  1.00  0.00           H  
ATOM   1125  CB  SER    83      61.972 104.310  66.083  1.00  0.00           C  
ATOM   1126  HB2 SER    83      62.678 104.609  65.309  1.00  0.00           H  
ATOM   1127  HB3 SER    83      61.749 105.278  66.533  1.00  0.00           H  
ATOM   1128  OG  SER    83      62.644 103.347  66.895  1.00  0.00           O  
ATOM   1129  HG  SER    83      62.891 102.653  66.280  1.00  0.00           H  
ATOM   1130  C   SER    83      59.899 104.820  64.791  1.00  0.00           C  
ATOM   1131  O   SER    83      60.503 105.822  64.383  1.00  0.00           O  
ATOM   1132  N   SER    84      58.576 104.614  64.558  1.00  0.00           N  
ATOM   1133  H   SER    84      58.230 105.257  63.860  1.00  0.00           H  
ATOM   1134  CA  SER    84      57.628 103.759  65.247  1.00  0.00           C  
ATOM   1135  HA  SER    84      58.045 103.299  66.143  1.00  0.00           H  
ATOM   1136  CB  SER    84      56.508 104.733  65.550  1.00  0.00           C  
ATOM   1137  HB2 SER    84      56.946 105.729  65.617  1.00  0.00           H  
ATOM   1138  HB3 SER    84      55.915 104.637  64.641  1.00  0.00           H  
ATOM   1139  OG  SER    84      55.676 104.327  66.664  1.00  0.00           O  
ATOM   1140  HG  SER    84      55.446 105.113  67.166  1.00  0.00           H  
ATOM   1141  C   SER    84      57.042 102.534  64.535  1.00  0.00           C  
ATOM   1142  O   SER    84      57.201 102.385  63.348  1.00  0.00           O  
ATOM   1143  N   GLN    85      56.506 101.573  65.289  1.00  0.00           N  
ATOM   1144  H   GLN    85      56.374 101.859  66.248  1.00  0.00           H  
ATOM   1145  CA  GLN    85      55.665 100.449  64.785  1.00  0.00           C  
ATOM   1146  HA  GLN    85      56.123  99.915  63.953  1.00  0.00           H  
ATOM   1147  CB  GLN    85      55.483  99.369  65.908  1.00  0.00           C  
ATOM   1148  HB2 GLN    85      56.470  98.912  65.980  1.00  0.00           H  
ATOM   1149  HB3 GLN    85      55.164  99.944  66.777  1.00  0.00           H  
ATOM   1150  CG  GLN    85      54.559  98.159  65.498  1.00  0.00           C  
ATOM   1151  HG2 GLN    85      53.554  98.566  65.393  1.00  0.00           H  
ATOM   1152  HG3 GLN    85      54.882  97.887  64.493  1.00  0.00           H  
ATOM   1153  CD  GLN    85      54.731  97.014  66.426  1.00  0.00           C  
ATOM   1154  OE1 GLN    85      54.859  97.124  67.585  1.00  0.00           O  
ATOM   1155  NE2 GLN    85      54.648  95.880  65.917  1.00  0.00           N  
ATOM   1156 HE21 GLN    85      54.743  95.053  66.488  1.00  0.00           H  
ATOM   1157 HE22 GLN    85      54.529  95.712  64.928  1.00  0.00           H  
ATOM   1158  C   GLN    85      54.389 100.986  64.147  1.00  0.00           C  
ATOM   1159  O   GLN    85      53.723 100.290  63.407  1.00  0.00           O  
ATOM   1160  N   SER    86      53.954 102.225  64.520  1.00  0.00           N  
ATOM   1161  H   SER    86      54.519 102.732  65.186  1.00  0.00           H  
ATOM   1162  CA  SER    86      52.751 102.837  63.919  1.00  0.00           C  
ATOM   1163  HA  SER    86      52.398 103.602  64.610  1.00  0.00           H  
ATOM   1164  CB  SER    86      53.091 103.498  62.567  1.00  0.00           C  
ATOM   1165  HB2 SER    86      53.195 102.742  61.788  1.00  0.00           H  
ATOM   1166  HB3 SER    86      52.214 104.133  62.447  1.00  0.00           H  
ATOM   1167  OG  SER    86      54.322 104.217  62.592  1.00  0.00           O  
ATOM   1168  HG  SER    86      54.137 104.909  63.232  1.00  0.00           H  
ATOM   1169  C   SER    86      51.503 101.926  63.649  1.00  0.00           C  
ATOM   1170  O   SER    86      51.028 101.856  62.553  1.00  0.00           O  
ATOM   1171  N   SER    87      50.967 101.299  64.669  1.00  0.00           N  
ATOM   1172  H   SER    87      51.553 101.364  65.490  1.00  0.00           H  
ATOM   1173  CA  SER    87      50.011 100.154  64.688  1.00  0.00           C  
ATOM   1174  HA  SER    87      50.282  99.399  63.950  1.00  0.00           H  
ATOM   1175  CB  SER    87      50.152  99.427  66.043  1.00  0.00           C  
ATOM   1176  HB2 SER    87      51.200  99.143  66.141  1.00  0.00           H  
ATOM   1177  HB3 SER    87      49.927 100.029  66.923  1.00  0.00           H  
ATOM   1178  OG  SER    87      49.426  98.275  65.996  1.00  0.00           O  
ATOM   1179  HG  SER    87      49.567  97.903  66.870  1.00  0.00           H  
ATOM   1180  C   SER    87      48.660 100.656  64.296  1.00  0.00           C  
ATOM   1181  O   SER    87      48.429 101.877  64.120  1.00  0.00           O  
ATOM   1182  N   GLN    88      47.622  99.790  64.125  1.00  0.00           N  
ATOM   1183  H   GLN    88      47.804  98.846  64.433  1.00  0.00           H  
ATOM   1184  CA  GLN    88      46.228 100.059  63.641  1.00  0.00           C  
ATOM   1185  HA  GLN    88      45.913 101.073  63.887  1.00  0.00           H  
ATOM   1186  CB  GLN    88      46.257  99.927  62.075  1.00  0.00           C  
ATOM   1187  HB2 GLN    88      45.237  99.998  61.699  1.00  0.00           H  
ATOM   1188  HB3 GLN    88      46.696 100.887  61.805  1.00  0.00           H  
ATOM   1189  CG  GLN    88      46.961  98.725  61.434  1.00  0.00           C  
ATOM   1190  HG2 GLN    88      46.607  97.799  61.887  1.00  0.00           H  
ATOM   1191  HG3 GLN    88      46.673  98.614  60.389  1.00  0.00           H  
ATOM   1192  CD  GLN    88      48.496  98.837  61.412  1.00  0.00           C  
ATOM   1193  OE1 GLN    88      49.195  98.054  62.042  1.00  0.00           O  
ATOM   1194  NE2 GLN    88      49.080  99.964  60.997  1.00  0.00           N  
ATOM   1195 HE21 GLN    88      48.431 100.687  60.724  1.00  0.00           H  
ATOM   1196 HE22 GLN    88      50.023 100.075  61.343  1.00  0.00           H  
ATOM   1197  C   GLN    88      45.256  99.055  64.271  1.00  0.00           C  
ATOM   1198  O   GLN    88      45.637  97.898  64.682  1.00  0.00           O  
ATOM   1199  N   SER    89      43.972  99.429  64.260  1.00  0.00           N  
ATOM   1200  H   SER    89      43.807 100.382  63.971  1.00  0.00           H  
ATOM   1201  CA  SER    89      42.832  98.446  64.454  1.00  0.00           C  
ATOM   1202  HA  SER    89      43.189  97.667  65.129  1.00  0.00           H  
ATOM   1203  CB  SER    89      41.656  99.151  65.175  1.00  0.00           C  
ATOM   1204  HB2 SER    89      41.417 100.094  64.685  1.00  0.00           H  
ATOM   1205  HB3 SER    89      40.732  98.579  65.100  1.00  0.00           H  
ATOM   1206  OG  SER    89      41.932  99.324  66.508  1.00  0.00           O  
ATOM   1207  HG  SER    89      42.477 100.105  66.629  1.00  0.00           H  
ATOM   1208  C   SER    89      42.379  97.826  63.141  1.00  0.00           C  
ATOM   1209  O   SER    89      42.386  98.596  62.151  1.00  0.00           O  
ATOM   1210  N   SER    90      42.004  96.570  63.131  1.00  0.00           N  
ATOM   1211  H   SER    90      42.158  96.118  64.021  1.00  0.00           H  
ATOM   1212  CA  SER    90      41.875  95.797  61.908  1.00  0.00           C  
ATOM   1213  HA  SER    90      41.556  96.425  61.077  1.00  0.00           H  
ATOM   1214  CB  SER    90      43.287  95.343  61.595  1.00  0.00           C  
ATOM   1215  HB2 SER    90      43.904  96.068  61.065  1.00  0.00           H  
ATOM   1216  HB3 SER    90      43.793  95.044  62.513  1.00  0.00           H  
ATOM   1217  OG  SER    90      43.161  94.214  60.737  1.00  0.00           O  
ATOM   1218  HG  SER    90      43.337  93.380  61.178  1.00  0.00           H  
ATOM   1219  C   SER    90      40.827  94.599  62.060  1.00  0.00           C  
ATOM   1220  O   SER    90      40.647  94.133  63.186  1.00  0.00           O  
ATOM   1221  N   TYR    91      40.143  94.152  60.998  1.00  0.00           N  
ATOM   1222  H   TYR    91      40.262  94.619  60.111  1.00  0.00           H  
ATOM   1223  CA  TYR    91      39.022  93.235  61.100  1.00  0.00           C  
ATOM   1224  HA  TYR    91      39.425  92.427  61.710  1.00  0.00           H  
ATOM   1225  CB  TYR    91      37.831  93.939  61.865  1.00  0.00           C  
ATOM   1226  HB2 TYR    91      38.063  94.072  62.922  1.00  0.00           H  
ATOM   1227  HB3 TYR    91      37.651  94.930  61.447  1.00  0.00           H  
ATOM   1228  CG  TYR    91      36.505  93.192  61.855  1.00  0.00           C  
ATOM   1229  CD1 TYR    91      35.561  93.248  60.749  1.00  0.00           C  
ATOM   1230  HD1 TYR    91      35.742  93.902  59.909  1.00  0.00           H  
ATOM   1231  CE1 TYR    91      34.455  92.336  60.747  1.00  0.00           C  
ATOM   1232  HE1 TYR    91      33.730  92.233  59.953  1.00  0.00           H  
ATOM   1233  CZ  TYR    91      34.061  91.600  61.854  1.00  0.00           C  
ATOM   1234  OH  TYR    91      33.094  90.710  61.875  1.00  0.00           O  
ATOM   1235  HH  TYR    91      32.461  90.933  62.561  1.00  0.00           H  
ATOM   1236  CE2 TYR    91      34.934  91.682  62.940  1.00  0.00           C  
ATOM   1237  HE2 TYR    91      34.635  91.049  63.762  1.00  0.00           H  
ATOM   1238  CD2 TYR    91      36.140  92.366  62.917  1.00  0.00           C  
ATOM   1239  HD2 TYR    91      36.735  92.338  63.817  1.00  0.00           H  
ATOM   1240  C   TYR    91      38.477  92.761  59.753  1.00  0.00           C  
ATOM   1241  O   TYR    91      38.366  93.589  58.824  1.00  0.00           O  
ATOM   1242  N   GLY    92      38.279  91.445  59.517  1.00  0.00           N  
ATOM   1243  H   GLY    92      38.189  91.121  58.565  1.00  0.00           H  
ATOM   1244  CA  GLY    92      38.475  90.414  60.532  1.00  0.00           C  
ATOM   1245  HA2 GLY    92      38.061  90.814  61.458  1.00  0.00           H  
ATOM   1246  HA3 GLY    92      37.758  89.610  60.363  1.00  0.00           H  
ATOM   1247  C   GLY    92      39.965  89.945  60.765  1.00  0.00           C  
ATOM   1248  O   GLY    92      40.878  90.729  60.704  1.00  0.00           O  
ATOM   1249  N   GLN    93      40.101  88.680  61.071  1.00  0.00           N  
ATOM   1250  H   GLN    93      39.318  88.053  60.956  1.00  0.00           H  
ATOM   1251  CA  GLN    93      41.409  88.009  61.081  1.00  0.00           C  
ATOM   1252  HA  GLN    93      42.174  88.596  60.573  1.00  0.00           H  
ATOM   1253  CB  GLN    93      41.868  87.785  62.545  1.00  0.00           C  
ATOM   1254  HB2 GLN    93      42.176  88.702  63.047  1.00  0.00           H  
ATOM   1255  HB3 GLN    93      41.076  87.259  63.078  1.00  0.00           H  
ATOM   1256  CG  GLN    93      43.011  86.795  62.743  1.00  0.00           C  
ATOM   1257  HG2 GLN    93      42.604  85.823  62.464  1.00  0.00           H  
ATOM   1258  HG3 GLN    93      43.914  87.108  62.218  1.00  0.00           H  
ATOM   1259  CD  GLN    93      43.373  86.720  64.329  1.00  0.00           C  
ATOM   1260  OE1 GLN    93      42.915  87.475  65.141  1.00  0.00           O  
ATOM   1261  NE2 GLN    93      44.232  85.824  64.797  1.00  0.00           N  
ATOM   1262 HE21 GLN    93      44.327  85.803  65.802  1.00  0.00           H  
ATOM   1263 HE22 GLN    93      44.868  85.245  64.267  1.00  0.00           H  
ATOM   1264  C   GLN    93      41.357  86.654  60.401  1.00  0.00           C  
ATOM   1265  O   GLN    93      40.444  85.852  60.523  1.00  0.00           O  
ATOM   1266  N   GLN    94      42.362  86.393  59.544  1.00  0.00           N  
ATOM   1267  H   GLN    94      43.059  87.120  59.475  1.00  0.00           H  
ATOM   1268  CA  GLN    94      42.527  85.261  58.578  1.00  0.00           C  
ATOM   1269  HA  GLN    94      41.589  84.732  58.407  1.00  0.00           H  
ATOM   1270  CB  GLN    94      42.935  85.783  57.203  1.00  0.00           C  
ATOM   1271  HB2 GLN    94      43.928  86.232  57.188  1.00  0.00           H  
ATOM   1272  HB3 GLN    94      42.867  84.886  56.588  1.00  0.00           H  
ATOM   1273  CG  GLN    94      42.043  86.796  56.516  1.00  0.00           C  
ATOM   1274  HG2 GLN    94      41.022  86.485  56.734  1.00  0.00           H  
ATOM   1275  HG3 GLN    94      42.288  87.810  56.831  1.00  0.00           H  
ATOM   1276  CD  GLN    94      42.167  86.612  54.982  1.00  0.00           C  
ATOM   1277  OE1 GLN    94      42.939  85.828  54.390  1.00  0.00           O  
ATOM   1278  NE2 GLN    94      41.378  87.407  54.253  1.00  0.00           N  
ATOM   1279 HE21 GLN    94      40.837  88.129  54.706  1.00  0.00           H  
ATOM   1280 HE22 GLN    94      41.348  87.270  53.253  1.00  0.00           H  
ATOM   1281  C   GLN    94      43.592  84.320  59.208  1.00  0.00           C  
ATOM   1282  O   GLN    94      44.695  84.795  59.576  1.00  0.00           O  
ATOM   1283  N   SER    95      43.259  83.081  59.374  1.00  0.00           N  
ATOM   1284  H   SER    95      42.298  82.847  59.168  1.00  0.00           H  
ATOM   1285  CA  SER    95      44.086  82.036  59.888  1.00  0.00           C  
ATOM   1286  HA  SER    95      44.486  82.433  60.821  1.00  0.00           H  
ATOM   1287  CB  SER    95      43.339  80.772  60.209  1.00  0.00           C  
ATOM   1288  HB2 SER    95      42.871  80.440  59.282  1.00  0.00           H  
ATOM   1289  HB3 SER    95      44.052  79.981  60.441  1.00  0.00           H  
ATOM   1290  OG  SER    95      42.383  80.972  61.226  1.00  0.00           O  
ATOM   1291  HG  SER    95      41.757  81.628  60.912  1.00  0.00           H  
ATOM   1292  C   SER    95      45.286  81.713  58.828  1.00  0.00           C  
ATOM   1293  O   SER    95      45.168  81.992  57.621  1.00  0.00           O  
ATOM   1294  N   SER    96      46.353  81.069  59.327  1.00  0.00           N  
ATOM   1295  H   SER    96      46.425  80.831  60.306  1.00  0.00           H  
ATOM   1296  CA  SER    96      47.515  80.638  58.500  1.00  0.00           C  
ATOM   1297  HA  SER    96      47.963  81.516  58.035  1.00  0.00           H  
ATOM   1298  CB  SER    96      48.598  80.170  59.445  1.00  0.00           C  
ATOM   1299  HB2 SER    96      48.128  79.463  60.129  1.00  0.00           H  
ATOM   1300  HB3 SER    96      49.403  79.680  58.898  1.00  0.00           H  
ATOM   1301  OG  SER    96      49.152  81.237  60.234  1.00  0.00           O  
ATOM   1302  HG  SER    96      48.462  81.842  60.515  1.00  0.00           H  
ATOM   1303  C   SER    96      47.116  79.668  57.354  1.00  0.00           C  
ATOM   1304  O   SER    96      46.189  78.902  57.510  1.00  0.00           O  
ATOM   1305  N   TYR    97      47.731  79.538  56.119  1.00  0.00           N  
ATOM   1306  H   TYR    97      47.244  78.919  55.487  1.00  0.00           H  
ATOM   1307  CA  TYR    97      48.821  80.312  55.453  1.00  0.00           C  
ATOM   1308  HA  TYR    97      49.111  79.818  54.526  1.00  0.00           H  
ATOM   1309  CB  TYR    97      48.286  81.733  55.107  1.00  0.00           C  
ATOM   1310  HB2 TYR    97      47.258  81.572  54.783  1.00  0.00           H  
ATOM   1311  HB3 TYR    97      48.353  82.276  56.050  1.00  0.00           H  
ATOM   1312  CG  TYR    97      49.101  82.391  54.039  1.00  0.00           C  
ATOM   1313  CD1 TYR    97      49.943  83.451  54.363  1.00  0.00           C  
ATOM   1314  HD1 TYR    97      50.088  83.841  55.360  1.00  0.00           H  
ATOM   1315  CE1 TYR    97      50.465  84.230  53.282  1.00  0.00           C  
ATOM   1316  HE1 TYR    97      51.192  84.999  53.500  1.00  0.00           H  
ATOM   1317  CZ  TYR    97      50.095  83.885  51.954  1.00  0.00           C  
ATOM   1318  OH  TYR    97      50.671  84.525  50.943  1.00  0.00           O  
ATOM   1319  HH  TYR    97      50.715  83.985  50.150  1.00  0.00           H  
ATOM   1320  CE2 TYR    97      49.280  82.807  51.679  1.00  0.00           C  
ATOM   1321  HE2 TYR    97      49.099  82.565  50.642  1.00  0.00           H  
ATOM   1322  CD2 TYR    97      48.710  82.136  52.717  1.00  0.00           C  
ATOM   1323  HD2 TYR    97      47.975  81.367  52.529  1.00  0.00           H  
ATOM   1324  C   TYR    97      50.083  80.448  56.344  1.00  0.00           C  
ATOM   1325  O   TYR    97      50.420  81.534  56.843  1.00  0.00           O  
ATOM   1326  N   PRO    98      50.801  79.323  56.588  1.00  0.00           N  
ATOM   1327  CD  PRO    98      52.032  79.394  57.354  1.00  0.00           C  
ATOM   1328  HD2 PRO    98      51.906  79.832  58.344  1.00  0.00           H  
ATOM   1329  HD3 PRO    98      52.814  80.020  56.924  1.00  0.00           H  
ATOM   1330  CG  PRO    98      52.544  77.985  57.563  1.00  0.00           C  
ATOM   1331  HG2 PRO    98      52.205  77.580  58.517  1.00  0.00           H  
ATOM   1332  HG3 PRO    98      53.621  77.950  57.398  1.00  0.00           H  
ATOM   1333  CB  PRO    98      51.930  77.227  56.458  1.00  0.00           C  
ATOM   1334  HB2 PRO    98      51.854  76.152  56.624  1.00  0.00           H  
ATOM   1335  HB3 PRO    98      52.440  77.367  55.504  1.00  0.00           H  
ATOM   1336  CA  PRO    98      50.629  77.953  56.128  1.00  0.00           C  
ATOM   1337  HA  PRO    98      50.446  77.932  55.054  1.00  0.00           H  
ATOM   1338  C   PRO    98      49.514  77.246  56.956  1.00  0.00           C  
ATOM   1339  O   PRO    98      49.464  77.375  58.177  1.00  0.00           O  
ATOM   1340  N   GLY    99      48.646  76.416  56.404  1.00  0.00           N  
ATOM   1341  H   GLY    99      48.449  76.560  55.424  1.00  0.00           H  
ATOM   1342  CA  GLY    99      47.664  75.649  57.130  1.00  0.00           C  
ATOM   1343  HA2 GLY    99      47.133  76.011  58.010  1.00  0.00           H  
ATOM   1344  HA3 GLY    99      46.937  75.158  56.482  1.00  0.00           H  
ATOM   1345  C   GLY    99      48.380  74.441  57.804  1.00  0.00           C  
ATOM   1346  O   GLY    99      49.484  74.067  57.491  1.00  0.00           O  
ATOM   1347  N   TYR   100      47.553  73.748  58.583  1.00  0.00           N  
ATOM   1348  H   TYR   100      46.632  74.129  58.742  1.00  0.00           H  
ATOM   1349  CA  TYR   100      47.856  72.429  59.145  1.00  0.00           C  
ATOM   1350  HA  TYR   100      48.633  71.975  58.529  1.00  0.00           H  
ATOM   1351  CB  TYR   100      48.502  72.627  60.543  1.00  0.00           C  
ATOM   1352  HB2 TYR   100      48.749  71.624  60.891  1.00  0.00           H  
ATOM   1353  HB3 TYR   100      49.467  73.134  60.533  1.00  0.00           H  
ATOM   1354  CG  TYR   100      47.608  73.360  61.564  1.00  0.00           C  
ATOM   1355  CD1 TYR   100      47.603  74.759  61.605  1.00  0.00           C  
ATOM   1356  HD1 TYR   100      48.173  75.420  60.970  1.00  0.00           H  
ATOM   1357  CE1 TYR   100      46.825  75.442  62.561  1.00  0.00           C  
ATOM   1358  HE1 TYR   100      46.728  76.517  62.575  1.00  0.00           H  
ATOM   1359  CZ  TYR   100      46.069  74.718  63.535  1.00  0.00           C  
ATOM   1360  OH  TYR   100      45.281  75.255  64.475  1.00  0.00           O  
ATOM   1361  HH  TYR   100      45.472  76.196  64.487  1.00  0.00           H  
ATOM   1362  CE2 TYR   100      46.152  73.316  63.523  1.00  0.00           C  
ATOM   1363  HE2 TYR   100      45.630  72.753  64.283  1.00  0.00           H  
ATOM   1364  CD2 TYR   100      46.835  72.616  62.474  1.00  0.00           C  
ATOM   1365  HD2 TYR   100      46.928  71.540  62.451  1.00  0.00           H  
ATOM   1366  C   TYR   100      46.664  71.493  59.287  1.00  0.00           C  
ATOM   1367  O   TYR   100      46.952  70.339  59.724  1.00  0.00           O  
ATOM   1368  N   GLY   101      45.426  71.836  58.918  1.00  0.00           N  
ATOM   1369  H   GLY   101      45.251  72.792  58.645  1.00  0.00           H  
ATOM   1370  CA  GLY   101      44.420  70.710  58.640  1.00  0.00           C  
ATOM   1371  HA2 GLY   101      44.168  70.283  59.611  1.00  0.00           H  
ATOM   1372  HA3 GLY   101      43.488  71.128  58.260  1.00  0.00           H  
ATOM   1373  C   GLY   101      44.783  69.689  57.535  1.00  0.00           C  
ATOM   1374  O   GLY   101      44.487  68.450  57.566  1.00  0.00           O  
ATOM   1375  N   GLN   102      45.528  70.204  56.555  1.00  0.00           N  
ATOM   1376  H   GLN   102      45.762  71.186  56.590  1.00  0.00           H  
ATOM   1377  CA  GLN   102      45.908  69.287  55.417  1.00  0.00           C  
ATOM   1378  HA  GLN   102      44.928  68.854  55.216  1.00  0.00           H  
ATOM   1379  CB  GLN   102      46.309  70.081  54.188  1.00  0.00           C  
ATOM   1380  HB2 GLN   102      46.240  69.351  53.381  1.00  0.00           H  
ATOM   1381  HB3 GLN   102      45.558  70.838  53.964  1.00  0.00           H  
ATOM   1382  CG  GLN   102      47.742  70.652  54.133  1.00  0.00           C  
ATOM   1383  HG2 GLN   102      48.457  69.849  53.954  1.00  0.00           H  
ATOM   1384  HG3 GLN   102      47.889  71.376  53.333  1.00  0.00           H  
ATOM   1385  CD  GLN   102      48.106  71.520  55.358  1.00  0.00           C  
ATOM   1386  OE1 GLN   102      47.437  72.461  55.765  1.00  0.00           O  
ATOM   1387  NE2 GLN   102      49.266  71.360  55.961  1.00  0.00           N  
ATOM   1388 HE21 GLN   102      49.889  70.612  55.691  1.00  0.00           H  
ATOM   1389 HE22 GLN   102      49.404  72.035  56.699  1.00  0.00           H  
ATOM   1390  C   GLN   102      46.724  68.141  55.772  1.00  0.00           C  
ATOM   1391  O   GLN   102      47.616  68.294  56.605  1.00  0.00           O  
ATOM   1392  N   GLN   103      46.448  66.963  55.223  1.00  0.00           N  
ATOM   1393  H   GLN   103      45.812  67.002  54.440  1.00  0.00           H  
ATOM   1394  CA  GLN   103      47.070  65.624  55.406  1.00  0.00           C  
ATOM   1395  HA  GLN   103      46.928  65.392  56.462  1.00  0.00           H  
ATOM   1396  CB  GLN   103      46.267  64.667  54.536  1.00  0.00           C  
ATOM   1397  HB2 GLN   103      45.211  64.821  54.761  1.00  0.00           H  
ATOM   1398  HB3 GLN   103      46.320  65.049  53.517  1.00  0.00           H  
ATOM   1399  CG  GLN   103      46.666  63.157  54.629  1.00  0.00           C  
ATOM   1400  HG2 GLN   103      46.032  62.583  53.954  1.00  0.00           H  
ATOM   1401  HG3 GLN   103      47.704  62.962  54.360  1.00  0.00           H  
ATOM   1402  CD  GLN   103      46.412  62.432  55.975  1.00  0.00           C  
ATOM   1403  OE1 GLN   103      45.558  62.757  56.804  1.00  0.00           O  
ATOM   1404  NE2 GLN   103      47.116  61.363  56.172  1.00  0.00           N  
ATOM   1405 HE21 GLN   103      46.784  60.673  56.831  1.00  0.00           H  
ATOM   1406 HE22 GLN   103      47.794  61.082  55.478  1.00  0.00           H  
ATOM   1407  C   GLN   103      48.575  65.750  54.933  1.00  0.00           C  
ATOM   1408  O   GLN   103      48.749  66.307  53.833  1.00  0.00           O  
ATOM   1409  N   PRO   104      49.575  65.170  55.574  1.00  0.00           N  
ATOM   1410  CD  PRO   104      49.346  64.414  56.752  1.00  0.00           C  
ATOM   1411  HD2 PRO   104      48.417  63.843  56.749  1.00  0.00           H  
ATOM   1412  HD3 PRO   104      49.260  65.159  57.544  1.00  0.00           H  
ATOM   1413  CG  PRO   104      50.633  63.596  57.022  1.00  0.00           C  
ATOM   1414  HG2 PRO   104      50.701  62.684  56.429  1.00  0.00           H  
ATOM   1415  HG3 PRO   104      50.903  63.497  58.073  1.00  0.00           H  
ATOM   1416  CB  PRO   104      51.748  64.538  56.459  1.00  0.00           C  
ATOM   1417  HB2 PRO   104      52.663  63.997  56.216  1.00  0.00           H  
ATOM   1418  HB3 PRO   104      52.108  65.283  57.169  1.00  0.00           H  
ATOM   1419  CA  PRO   104      51.007  65.145  55.250  1.00  0.00           C  
ATOM   1420  HA  PRO   104      51.384  66.121  54.945  1.00  0.00           H  
ATOM   1421  C   PRO   104      51.326  64.125  54.045  1.00  0.00           C  
ATOM   1422  O   PRO   104      50.604  63.251  53.648  1.00  0.00           O  
ATOM   1423  N   ALA   105      52.549  64.307  53.499  1.00  0.00           N  
ATOM   1424  H   ALA   105      53.181  64.855  54.066  1.00  0.00           H  
ATOM   1425  CA  ALA   105      53.257  63.336  52.683  1.00  0.00           C  
ATOM   1426  HA  ALA   105      52.688  63.013  51.811  1.00  0.00           H  
ATOM   1427  CB  ALA   105      54.500  63.925  52.103  1.00  0.00           C  
ATOM   1428  HB1 ALA   105      55.230  64.117  52.889  1.00  0.00           H  
ATOM   1429  HB2 ALA   105      55.083  63.243  51.484  1.00  0.00           H  
ATOM   1430  HB3 ALA   105      54.230  64.801  51.515  1.00  0.00           H  
ATOM   1431  C   ALA   105      53.584  62.024  53.483  1.00  0.00           C  
ATOM   1432  O   ALA   105      53.929  62.051  54.685  1.00  0.00           O  
ATOM   1433  N   PRO   106      53.592  60.826  52.876  1.00  0.00           N  
ATOM   1434  CD  PRO   106      53.214  60.512  51.462  1.00  0.00           C  
ATOM   1435  HD2 PRO   106      53.885  60.990  50.748  1.00  0.00           H  
ATOM   1436  HD3 PRO   106      52.213  60.871  51.222  1.00  0.00           H  
ATOM   1437  CG  PRO   106      53.253  58.980  51.360  1.00  0.00           C  
ATOM   1438  HG2 PRO   106      54.130  58.597  50.838  1.00  0.00           H  
ATOM   1439  HG3 PRO   106      52.382  58.538  50.876  1.00  0.00           H  
ATOM   1440  CB  PRO   106      53.240  58.509  52.831  1.00  0.00           C  
ATOM   1441  HB2 PRO   106      53.757  57.566  53.006  1.00  0.00           H  
ATOM   1442  HB3 PRO   106      52.183  58.352  53.047  1.00  0.00           H  
ATOM   1443  CA  PRO   106      53.895  59.659  53.579  1.00  0.00           C  
ATOM   1444  HA  PRO   106      53.287  59.697  54.483  1.00  0.00           H  
ATOM   1445  C   PRO   106      55.359  59.409  54.039  1.00  0.00           C  
ATOM   1446  O   PRO   106      56.298  59.978  53.498  1.00  0.00           O  
ATOM   1447  N   SER   107      55.519  58.349  54.842  1.00  0.00           N  
ATOM   1448  H   SER   107      54.735  57.946  55.334  1.00  0.00           H  
ATOM   1449  CA  SER   107      56.867  57.869  55.234  1.00  0.00           C  
ATOM   1450  HA  SER   107      57.507  58.716  55.481  1.00  0.00           H  
ATOM   1451  CB  SER   107      56.720  57.071  56.452  1.00  0.00           C  
ATOM   1452  HB2 SER   107      57.649  56.646  56.832  1.00  0.00           H  
ATOM   1453  HB3 SER   107      56.371  57.692  57.277  1.00  0.00           H  
ATOM   1454  OG  SER   107      55.754  56.084  56.204  1.00  0.00           O  
ATOM   1455  HG  SER   107      55.331  55.786  57.013  1.00  0.00           H  
ATOM   1456  C   SER   107      57.577  56.987  54.142  1.00  0.00           C  
ATOM   1457  O   SER   107      58.631  56.339  54.390  1.00  0.00           O  
ATOM   1458  N   SER   108      56.997  57.014  52.922  1.00  0.00           N  
ATOM   1459  H   SER   108      56.207  57.618  52.741  1.00  0.00           H  
ATOM   1460  CA  SER   108      57.557  56.315  51.743  1.00  0.00           C  
ATOM   1461  HA  SER   108      58.024  55.415  52.143  1.00  0.00           H  
ATOM   1462  CB  SER   108      56.463  56.006  50.707  1.00  0.00           C  
ATOM   1463  HB2 SER   108      56.003  56.937  50.376  1.00  0.00           H  
ATOM   1464  HB3 SER   108      56.982  55.567  49.855  1.00  0.00           H  
ATOM   1465  OG  SER   108      55.468  55.120  51.161  1.00  0.00           O  
ATOM   1466  HG  SER   108      55.847  54.245  51.052  1.00  0.00           H  
ATOM   1467  C   SER   108      58.550  57.228  51.062  1.00  0.00           C  
ATOM   1468  O   SER   108      58.408  57.955  50.038  1.00  0.00           O  
ATOM   1469  N   THR   109      59.740  57.269  51.716  1.00  0.00           N  
ATOM   1470  H   THR   109      59.839  56.584  52.452  1.00  0.00           H  
ATOM   1471  CA  THR   109      60.960  57.639  51.023  1.00  0.00           C  
ATOM   1472  HA  THR   109      60.675  57.850  49.993  1.00  0.00           H  
ATOM   1473  CB  THR   109      61.433  59.012  51.620  1.00  0.00           C  
ATOM   1474  HB  THR   109      61.806  58.772  52.616  1.00  0.00           H  
ATOM   1475  CG2 THR   109      62.561  59.585  50.782  1.00  0.00           C  
ATOM   1476 HG21 THR   109      62.743  60.618  51.079  1.00  0.00           H  
ATOM   1477 HG22 THR   109      63.488  59.015  50.854  1.00  0.00           H  
ATOM   1478 HG23 THR   109      62.271  59.636  49.733  1.00  0.00           H  
ATOM   1479  OG1 THR   109      60.359  59.961  51.604  1.00  0.00           O  
ATOM   1480  HG1 THR   109      60.095  59.877  52.524  1.00  0.00           H  
ATOM   1481  C   THR   109      61.939  56.553  51.233  1.00  0.00           C  
ATOM   1482  O   THR   109      62.039  56.002  52.328  1.00  0.00           O  
ATOM   1483  N   SER   110      62.699  56.246  50.208  1.00  0.00           N  
ATOM   1484  H   SER   110      62.429  56.699  49.347  1.00  0.00           H  
ATOM   1485  CA  SER   110      63.780  55.246  50.160  1.00  0.00           C  
ATOM   1486  HA  SER   110      63.501  54.244  50.484  1.00  0.00           H  
ATOM   1487  CB  SER   110      64.252  55.154  48.718  1.00  0.00           C  
ATOM   1488  HB2 SER   110      63.495  54.636  48.129  1.00  0.00           H  
ATOM   1489  HB3 SER   110      64.415  56.180  48.388  1.00  0.00           H  
ATOM   1490  OG  SER   110      65.446  54.381  48.545  1.00  0.00           O  
ATOM   1491  HG  SER   110      65.097  53.494  48.431  1.00  0.00           H  
ATOM   1492  C   SER   110      64.898  55.655  51.124  1.00  0.00           C  
ATOM   1493  O   SER   110      65.124  56.811  51.432  1.00  0.00           O  
ATOM   1494  N   GLY   111      65.626  54.720  51.764  1.00  0.00           N  
ATOM   1495  H   GLY   111      65.196  53.807  51.813  1.00  0.00           H  
ATOM   1496  CA  GLY   111      66.671  55.086  52.711  1.00  0.00           C  
ATOM   1497  HA2 GLY   111      67.489  55.499  52.121  1.00  0.00           H  
ATOM   1498  HA3 GLY   111      66.236  55.832  53.377  1.00  0.00           H  
ATOM   1499  C   GLY   111      67.160  53.904  53.555  1.00  0.00           C  
ATOM   1500  O   GLY   111      66.478  52.888  53.372  1.00  0.00           O  
ATOM   1501  N   SER   112      68.078  53.922  54.471  1.00  0.00           N  
ATOM   1502  H   SER   112      68.203  53.113  55.063  1.00  0.00           H  
ATOM   1503  CA  SER   112      68.820  55.141  54.948  1.00  0.00           C  
ATOM   1504  HA  SER   112      69.454  54.830  55.779  1.00  0.00           H  
ATOM   1505  CB  SER   112      69.839  55.682  53.912  1.00  0.00           C  
ATOM   1506  HB2 SER   112      69.301  56.215  53.128  1.00  0.00           H  
ATOM   1507  HB3 SER   112      70.466  56.465  54.340  1.00  0.00           H  
ATOM   1508  OG  SER   112      70.592  54.656  53.346  1.00  0.00           O  
ATOM   1509  HG  SER   112      70.252  54.487  52.465  1.00  0.00           H  
ATOM   1510  C   SER   112      67.914  56.303  55.455  1.00  0.00           C  
ATOM   1511  O   SER   112      67.723  57.311  54.763  1.00  0.00           O  
ATOM   1512  N   TYR   113      67.150  56.188  56.556  1.00  0.00           N  
ATOM   1513  H   TYR   113      66.418  56.867  56.710  1.00  0.00           H  
ATOM   1514  CA  TYR   113      67.432  55.380  57.735  1.00  0.00           C  
ATOM   1515  HA  TYR   113      67.811  54.434  57.349  1.00  0.00           H  
ATOM   1516  CB  TYR   113      68.395  56.122  58.662  1.00  0.00           C  
ATOM   1517  HB2 TYR   113      67.900  57.086  58.779  1.00  0.00           H  
ATOM   1518  HB3 TYR   113      68.384  55.655  59.647  1.00  0.00           H  
ATOM   1519  CG  TYR   113      69.838  56.314  58.155  1.00  0.00           C  
ATOM   1520  CD1 TYR   113      70.815  55.271  58.495  1.00  0.00           C  
ATOM   1521  HD1 TYR   113      70.623  54.439  59.156  1.00  0.00           H  
ATOM   1522  CE1 TYR   113      72.171  55.342  58.009  1.00  0.00           C  
ATOM   1523  HE1 TYR   113      72.901  54.582  58.246  1.00  0.00           H  
ATOM   1524  CZ  TYR   113      72.606  56.433  57.235  1.00  0.00           C  
ATOM   1525  OH  TYR   113      73.880  56.493  56.696  1.00  0.00           O  
ATOM   1526  HH  TYR   113      74.035  57.368  56.333  1.00  0.00           H  
ATOM   1527  CE2 TYR   113      71.663  57.425  56.933  1.00  0.00           C  
ATOM   1528  HE2 TYR   113      71.968  58.287  56.358  1.00  0.00           H  
ATOM   1529  CD2 TYR   113      70.311  57.312  57.314  1.00  0.00           C  
ATOM   1530  HD2 TYR   113      69.614  58.062  56.969  1.00  0.00           H  
ATOM   1531  C   TYR   113      66.179  54.962  58.586  1.00  0.00           C  
ATOM   1532  O   TYR   113      65.171  55.688  58.416  1.00  0.00           O  
ATOM   1533  N   GLY   114      66.201  53.782  59.207  1.00  0.00           N  
ATOM   1534  H   GLY   114      67.105  53.334  59.252  1.00  0.00           H  
ATOM   1535  CA  GLY   114      64.993  53.053  59.679  1.00  0.00           C  
ATOM   1536  HA2 GLY   114      65.312  52.197  60.274  1.00  0.00           H  
ATOM   1537  HA3 GLY   114      64.511  53.761  60.353  1.00  0.00           H  
ATOM   1538  C   GLY   114      64.054  52.517  58.546  1.00  0.00           C  
ATOM   1539  O   GLY   114      64.372  52.637  57.356  1.00  0.00           O  
ATOM   1540  N   SER   115      62.932  51.929  58.861  1.00  0.00           N  
ATOM   1541  H   SER   115      62.295  51.620  58.141  1.00  0.00           H  
ATOM   1542  CA  SER   115      62.474  51.676  60.207  1.00  0.00           C  
ATOM   1543  HA  SER   115      62.788  52.534  60.802  1.00  0.00           H  
ATOM   1544  CB  SER   115      60.976  51.526  60.440  1.00  0.00           C  
ATOM   1545  HB2 SER   115      60.673  50.700  59.797  1.00  0.00           H  
ATOM   1546  HB3 SER   115      60.776  51.332  61.494  1.00  0.00           H  
ATOM   1547  OG  SER   115      60.258  52.744  60.076  1.00  0.00           O  
ATOM   1548  HG  SER   115      60.000  53.301  60.814  1.00  0.00           H  
ATOM   1549  C   SER   115      63.250  50.397  60.761  1.00  0.00           C  
ATOM   1550  O   SER   115      63.696  50.468  61.928  1.00  0.00           O  
ATOM   1551  N   SER   116      63.646  49.419  59.911  1.00  0.00           N  
ATOM   1552  H   SER   116      63.574  49.703  58.944  1.00  0.00           H  
ATOM   1553  CA  SER   116      64.533  48.323  60.260  1.00  0.00           C  
ATOM   1554  HA  SER   116      64.704  47.697  59.384  1.00  0.00           H  
ATOM   1555  CB  SER   116      66.004  48.769  60.553  1.00  0.00           C  
ATOM   1556  HB2 SER   116      66.069  49.354  61.469  1.00  0.00           H  
ATOM   1557  HB3 SER   116      66.596  47.861  60.668  1.00  0.00           H  
ATOM   1558  OG  SER   116      66.540  49.559  59.480  1.00  0.00           O  
ATOM   1559  HG  SER   116      66.762  49.111  58.661  1.00  0.00           H  
ATOM   1560  C   SER   116      63.959  47.441  61.363  1.00  0.00           C  
ATOM   1561  O   SER   116      64.723  46.898  62.156  1.00  0.00           O  
ATOM   1562  N   SER   117      62.632  47.372  61.547  1.00  0.00           N  
ATOM   1563  H   SER   117      62.054  47.882  60.894  1.00  0.00           H  
ATOM   1564  CA  SER   117      62.127  46.931  62.845  1.00  0.00           C  
ATOM   1565  HA  SER   117      62.827  46.302  63.394  1.00  0.00           H  
ATOM   1566  CB  SER   117      62.112  48.171  63.714  1.00  0.00           C  
ATOM   1567  HB2 SER   117      62.960  48.806  63.456  1.00  0.00           H  
ATOM   1568  HB3 SER   117      61.296  48.866  63.518  1.00  0.00           H  
ATOM   1569  OG  SER   117      62.010  47.862  65.143  1.00  0.00           O  
ATOM   1570  HG  SER   117      62.690  48.379  65.582  1.00  0.00           H  
ATOM   1571  C   SER   117      60.754  46.280  62.889  1.00  0.00           C  
ATOM   1572  O   SER   117      60.118  46.139  61.896  1.00  0.00           O  
ATOM   1573  N   GLN   118      60.245  45.896  64.049  1.00  0.00           N  
ATOM   1574  H   GLN   118      60.873  46.008  64.832  1.00  0.00           H  
ATOM   1575  CA  GLN   118      59.024  45.163  64.338  1.00  0.00           C  
ATOM   1576  HA  GLN   118      58.978  45.011  65.416  1.00  0.00           H  
ATOM   1577  CB  GLN   118      57.748  46.015  64.068  1.00  0.00           C  
ATOM   1578  HB2 GLN   118      57.632  46.405  63.057  1.00  0.00           H  
ATOM   1579  HB3 GLN   118      56.875  45.400  64.286  1.00  0.00           H  
ATOM   1580  CG  GLN   118      57.566  47.217  65.046  1.00  0.00           C  
ATOM   1581  HG2 GLN   118      56.483  47.286  65.149  1.00  0.00           H  
ATOM   1582  HG3 GLN   118      57.904  46.894  66.030  1.00  0.00           H  
ATOM   1583  CD  GLN   118      58.136  48.546  64.718  1.00  0.00           C  
ATOM   1584  OE1 GLN   118      58.834  48.673  63.750  1.00  0.00           O  
ATOM   1585  NE2 GLN   118      57.870  49.528  65.548  1.00  0.00           N  
ATOM   1586 HE21 GLN   118      57.236  49.280  66.294  1.00  0.00           H  
ATOM   1587 HE22 GLN   118      58.068  50.447  65.180  1.00  0.00           H  
ATOM   1588  C   GLN   118      58.905  43.863  63.511  1.00  0.00           C  
ATOM   1589  O   GLN   118      57.966  43.659  62.754  1.00  0.00           O  
ATOM   1590  N   SER   119      59.796  42.844  63.598  1.00  0.00           N  
ATOM   1591  H   SER   119      59.487  42.058  63.044  1.00  0.00           H  
ATOM   1592  CA  SER   119      60.759  42.664  64.724  1.00  0.00           C  
ATOM   1593  HA  SER   119      61.033  43.597  65.216  1.00  0.00           H  
ATOM   1594  CB  SER   119      60.173  41.792  65.821  1.00  0.00           C  
ATOM   1595  HB2 SER   119      59.151  42.093  66.052  1.00  0.00           H  
ATOM   1596  HB3 SER   119      60.171  40.769  65.445  1.00  0.00           H  
ATOM   1597  OG  SER   119      60.984  41.802  67.044  1.00  0.00           O  
ATOM   1598  HG  SER   119      60.590  42.533  67.526  1.00  0.00           H  
ATOM   1599  C   SER   119      62.054  42.195  64.147  1.00  0.00           C  
ATOM   1600  O   SER   119      62.546  42.807  63.220  1.00  0.00           O  
ATOM   1601  N   SER   120      62.603  41.120  64.631  1.00  0.00           N  
ATOM   1602  H   SER   120      62.087  40.624  65.344  1.00  0.00           H  
ATOM   1603  CA  SER   120      63.623  40.317  63.825  1.00  0.00           C  
ATOM   1604  HA  SER   120      64.491  40.884  63.488  1.00  0.00           H  
ATOM   1605  CB  SER   120      64.060  39.184  64.788  1.00  0.00           C  
ATOM   1606  HB2 SER   120      64.590  38.467  64.162  1.00  0.00           H  
ATOM   1607  HB3 SER   120      64.717  39.562  65.571  1.00  0.00           H  
ATOM   1608  OG  SER   120      62.890  38.631  65.362  1.00  0.00           O  
ATOM   1609  HG  SER   120      62.441  38.103  64.697  1.00  0.00           H  
ATOM   1610  C   SER   120      62.933  39.585  62.637  1.00  0.00           C  
ATOM   1611  O   SER   120      61.729  39.291  62.714  1.00  0.00           O  
ATOM   1612  N   SER   121      63.629  39.208  61.566  1.00  0.00           N  
ATOM   1613  H   SER   121      63.053  38.725  60.891  1.00  0.00           H  
ATOM   1614  CA  SER   121      65.022  39.425  61.260  1.00  0.00           C  
ATOM   1615  HA  SER   121      65.657  39.090  62.081  1.00  0.00           H  
ATOM   1616  CB  SER   121      65.328  38.397  60.117  1.00  0.00           C  
ATOM   1617  HB2 SER   121      64.673  38.543  59.258  1.00  0.00           H  
ATOM   1618  HB3 SER   121      66.321  38.526  59.688  1.00  0.00           H  
ATOM   1619  OG  SER   121      65.166  37.061  60.523  1.00  0.00           O  
ATOM   1620  HG  SER   121      65.675  36.518  59.916  1.00  0.00           H  
ATOM   1621  C   SER   121      65.450  40.829  60.883  1.00  0.00           C  
ATOM   1622  O   SER   121      65.239  41.305  59.760  1.00  0.00           O  
ATOM   1623  N   TYR   122      66.168  41.528  61.783  1.00  0.00           N  
ATOM   1624  H   TYR   122      66.436  41.072  62.644  1.00  0.00           H  
ATOM   1625  CA  TYR   122      66.795  42.832  61.428  1.00  0.00           C  
ATOM   1626  HA  TYR   122      66.042  43.532  61.065  1.00  0.00           H  
ATOM   1627  CB  TYR   122      67.465  43.388  62.721  1.00  0.00           C  
ATOM   1628  HB2 TYR   122      68.379  42.836  62.938  1.00  0.00           H  
ATOM   1629  HB3 TYR   122      67.703  44.441  62.571  1.00  0.00           H  
ATOM   1630  CG  TYR   122      66.479  43.259  63.973  1.00  0.00           C  
ATOM   1631  CD1 TYR   122      66.494  42.082  64.817  1.00  0.00           C  
ATOM   1632  HD1 TYR   122      67.126  41.273  64.483  1.00  0.00           H  
ATOM   1633  CE1 TYR   122      65.713  41.923  65.972  1.00  0.00           C  
ATOM   1634  HE1 TYR   122      65.709  41.006  66.543  1.00  0.00           H  
ATOM   1635  CZ  TYR   122      64.863  42.972  66.332  1.00  0.00           C  
ATOM   1636  OH  TYR   122      64.135  42.984  67.467  1.00  0.00           O  
ATOM   1637  HH  TYR   122      64.144  42.108  67.859  1.00  0.00           H  
ATOM   1638  CE2 TYR   122      64.819  44.142  65.555  1.00  0.00           C  
ATOM   1639  HE2 TYR   122      64.243  45.002  65.862  1.00  0.00           H  
ATOM   1640  CD2 TYR   122      65.678  44.270  64.389  1.00  0.00           C  
ATOM   1641  HD2 TYR   122      65.576  45.139  63.756  1.00  0.00           H  
ATOM   1642  C   TYR   122      67.847  42.773  60.312  1.00  0.00           C  
ATOM   1643  O   TYR   122      68.334  41.640  60.084  1.00  0.00           O  
ATOM   1644  N   GLY   123      68.294  43.838  59.664  1.00  0.00           N  
ATOM   1645  H   GLY   123      69.031  43.652  58.998  1.00  0.00           H  
ATOM   1646  CA  GLY   123      68.106  45.302  59.850  1.00  0.00           C  
ATOM   1647  HA2 GLY   123      68.281  45.792  58.893  1.00  0.00           H  
ATOM   1648  HA3 GLY   123      67.151  45.537  60.320  1.00  0.00           H  
ATOM   1649  C   GLY   123      69.285  45.961  60.651  1.00  0.00           C  
ATOM   1650  O   GLY   123      70.165  45.302  61.188  1.00  0.00           O  
ATOM   1651  N   GLN   124      69.260  47.283  60.814  1.00  0.00           N  
ATOM   1652  H   GLN   124      68.632  47.886  60.302  1.00  0.00           H  
ATOM   1653  CA  GLN   124      70.269  47.956  61.644  1.00  0.00           C  
ATOM   1654  HA  GLN   124      70.641  47.227  62.363  1.00  0.00           H  
ATOM   1655  CB  GLN   124      71.417  48.663  60.853  1.00  0.00           C  
ATOM   1656  HB2 GLN   124      71.084  49.542  60.302  1.00  0.00           H  
ATOM   1657  HB3 GLN   124      72.216  48.754  61.589  1.00  0.00           H  
ATOM   1658  CG  GLN   124      72.051  47.742  59.796  1.00  0.00           C  
ATOM   1659  HG2 GLN   124      73.062  48.118  59.634  1.00  0.00           H  
ATOM   1660  HG3 GLN   124      71.907  46.755  60.235  1.00  0.00           H  
ATOM   1661  CD  GLN   124      71.412  47.920  58.436  1.00  0.00           C  
ATOM   1662  OE1 GLN   124      70.544  47.165  58.078  1.00  0.00           O  
ATOM   1663  NE2 GLN   124      71.811  48.907  57.778  1.00  0.00           N  
ATOM   1664 HE21 GLN   124      72.553  49.444  58.203  1.00  0.00           H  
ATOM   1665 HE22 GLN   124      71.294  49.214  56.967  1.00  0.00           H  
ATOM   1666  C   GLN   124      69.527  49.016  62.481  1.00  0.00           C  
ATOM   1667  O   GLN   124      68.811  49.882  61.951  1.00  0.00           O  
ATOM   1668  N   PRO   125      69.705  49.081  63.847  1.00  0.00           N  
ATOM   1669  CD  PRO   125      68.966  50.030  64.694  1.00  0.00           C  
ATOM   1670  HD2 PRO   125      67.911  49.980  64.424  1.00  0.00           H  
ATOM   1671  HD3 PRO   125      69.385  51.026  64.553  1.00  0.00           H  
ATOM   1672  CG  PRO   125      69.073  49.602  66.147  1.00  0.00           C  
ATOM   1673  HG2 PRO   125      68.275  48.917  66.434  1.00  0.00           H  
ATOM   1674  HG3 PRO   125      69.210  50.445  66.824  1.00  0.00           H  
ATOM   1675  CB  PRO   125      70.307  48.765  66.117  1.00  0.00           C  
ATOM   1676  HB2 PRO   125      70.248  47.970  66.861  1.00  0.00           H  
ATOM   1677  HB3 PRO   125      71.201  49.386  66.161  1.00  0.00           H  
ATOM   1678  CA  PRO   125      70.382  48.112  64.742  1.00  0.00           C  
ATOM   1679  HA  PRO   125      71.419  47.971  64.434  1.00  0.00           H  
ATOM   1680  C   PRO   125      69.713  46.711  64.787  1.00  0.00           C  
ATOM   1681  O   PRO   125      68.516  46.473  64.607  1.00  0.00           O  
ATOM   1682  N   GLN   126      70.617  45.793  65.145  1.00  0.00           N  
ATOM   1683  H   GLN   126      71.548  46.126  65.353  1.00  0.00           H  
ATOM   1684  CA  GLN   126      70.287  44.378  65.524  1.00  0.00           C  
ATOM   1685  HA  GLN   126      69.581  43.878  64.861  1.00  0.00           H  
ATOM   1686  CB  GLN   126      71.612  43.565  65.408  1.00  0.00           C  
ATOM   1687  HB2 GLN   126      71.987  43.655  64.389  1.00  0.00           H  
ATOM   1688  HB3 GLN   126      72.397  43.997  66.029  1.00  0.00           H  
ATOM   1689  CG  GLN   126      71.428  42.128  65.749  1.00  0.00           C  
ATOM   1690  HG2 GLN   126      72.407  41.650  65.706  1.00  0.00           H  
ATOM   1691  HG3 GLN   126      71.149  41.937  66.785  1.00  0.00           H  
ATOM   1692  CD  GLN   126      70.608  41.346  64.712  1.00  0.00           C  
ATOM   1693  OE1 GLN   126      70.741  41.581  63.485  1.00  0.00           O  
ATOM   1694  NE2 GLN   126      69.710  40.481  65.052  1.00  0.00           N  
ATOM   1695 HE21 GLN   126      69.615  40.289  66.040  1.00  0.00           H  
ATOM   1696 HE22 GLN   126      69.156  39.988  64.366  1.00  0.00           H  
ATOM   1697  C   GLN   126      69.671  44.316  66.977  1.00  0.00           C  
ATOM   1698  O   GLN   126      70.285  44.756  67.892  1.00  0.00           O  
ATOM   1699  N   SER   127      68.414  43.784  67.155  1.00  0.00           N  
ATOM   1700  H   SER   127      67.869  43.436  66.379  1.00  0.00           H  
ATOM   1701  CA  SER   127      67.804  43.421  68.457  1.00  0.00           C  
ATOM   1702  HA  SER   127      66.789  43.026  68.417  1.00  0.00           H  
ATOM   1703  CB  SER   127      68.648  42.331  69.124  1.00  0.00           C  
ATOM   1704  HB2 SER   127      69.679  42.625  69.322  1.00  0.00           H  
ATOM   1705  HB3 SER   127      68.259  42.197  70.133  1.00  0.00           H  
ATOM   1706  OG  SER   127      68.603  41.162  68.396  1.00  0.00           O  
ATOM   1707  HG  SER   127      68.754  40.484  69.058  1.00  0.00           H  
ATOM   1708  C   SER   127      67.626  44.696  69.319  1.00  0.00           C  
ATOM   1709  O   SER   127      67.819  44.569  70.572  1.00  0.00           O  
ATOM   1710  N   GLY   128      67.188  45.843  68.715  1.00  0.00           N  
ATOM   1711  H   GLY   128      67.327  45.833  67.715  1.00  0.00           H  
ATOM   1712  CA  GLY   128      67.038  47.158  69.274  1.00  0.00           C  
ATOM   1713  HA2 GLY   128      66.386  47.764  68.645  1.00  0.00           H  
ATOM   1714  HA3 GLY   128      66.579  47.143  70.263  1.00  0.00           H  
ATOM   1715  C   GLY   128      68.397  47.883  69.502  1.00  0.00           C  
ATOM   1716  O   GLY   128      69.439  47.375  69.160  1.00  0.00           O  
ATOM   1717  N   SER   129      68.492  49.105  70.101  1.00  0.00           N  
ATOM   1718  H   SER   129      69.410  49.520  70.182  1.00  0.00           H  
ATOM   1719  CA  SER   129      67.446  49.915  70.651  1.00  0.00           C  
ATOM   1720  HA  SER   129      67.896  50.899  70.782  1.00  0.00           H  
ATOM   1721  CB  SER   129      66.331  50.194  69.765  1.00  0.00           C  
ATOM   1722  HB2 SER   129      65.622  49.377  69.903  1.00  0.00           H  
ATOM   1723  HB3 SER   129      65.709  50.966  70.218  1.00  0.00           H  
ATOM   1724  OG  SER   129      66.585  50.404  68.385  1.00  0.00           O  
ATOM   1725  HG  SER   129      66.936  51.295  68.447  1.00  0.00           H  
ATOM   1726  C   SER   129      67.077  49.543  72.096  1.00  0.00           C  
ATOM   1727  O   SER   129      67.065  48.350  72.493  1.00  0.00           O  
ATOM   1728  N   TYR   130      66.702  50.515  72.954  1.00  0.00           N  
ATOM   1729  H   TYR   130      66.756  51.423  72.516  1.00  0.00           H  
ATOM   1730  CA  TYR   130      66.792  50.398  74.453  1.00  0.00           C  
ATOM   1731  HA  TYR   130      66.413  49.453  74.841  1.00  0.00           H  
ATOM   1732  CB  TYR   130      68.264  50.490  74.811  1.00  0.00           C  
ATOM   1733  HB2 TYR   130      68.536  51.546  74.843  1.00  0.00           H  
ATOM   1734  HB3 TYR   130      68.363  50.096  75.822  1.00  0.00           H  
ATOM   1735  CG  TYR   130      69.335  49.726  74.096  1.00  0.00           C  
ATOM   1736  CD1 TYR   130      70.068  50.191  72.984  1.00  0.00           C  
ATOM   1737  HD1 TYR   130      69.888  51.198  72.638  1.00  0.00           H  
ATOM   1738  CE1 TYR   130      70.927  49.306  72.350  1.00  0.00           C  
ATOM   1739  HE1 TYR   130      71.463  49.615  71.465  1.00  0.00           H  
ATOM   1740  CZ  TYR   130      71.228  47.998  72.855  1.00  0.00           C  
ATOM   1741  OH  TYR   130      72.156  47.238  72.205  1.00  0.00           O  
ATOM   1742  HH  TYR   130      72.412  46.466  72.715  1.00  0.00           H  
ATOM   1743  CE2 TYR   130      70.467  47.545  73.937  1.00  0.00           C  
ATOM   1744  HE2 TYR   130      70.622  46.541  74.303  1.00  0.00           H  
ATOM   1745  CD2 TYR   130      69.544  48.407  74.566  1.00  0.00           C  
ATOM   1746  HD2 TYR   130      69.025  48.052  75.444  1.00  0.00           H  
ATOM   1747  C   TYR   130      65.879  51.528  75.063  1.00  0.00           C  
ATOM   1748  O   TYR   130      66.082  52.717  74.794  1.00  0.00           O  
ATOM   1749  N   SER   131      64.945  51.309  75.984  1.00  0.00           N  
ATOM   1750  H   SER   131      64.396  52.109  76.262  1.00  0.00           H  
ATOM   1751  CA  SER   131      64.290  50.083  76.449  1.00  0.00           C  
ATOM   1752  HA  SER   131      63.464  50.353  77.106  1.00  0.00           H  
ATOM   1753  CB  SER   131      63.671  49.309  75.236  1.00  0.00           C  
ATOM   1754  HB2 SER   131      63.235  50.031  74.546  1.00  0.00           H  
ATOM   1755  HB3 SER   131      64.457  48.852  74.634  1.00  0.00           H  
ATOM   1756  OG  SER   131      62.652  48.357  75.676  1.00  0.00           O  
ATOM   1757  HG  SER   131      62.187  48.140  74.865  1.00  0.00           H  
ATOM   1758  C   SER   131      65.280  49.168  77.247  1.00  0.00           C  
ATOM   1759  O   SER   131      65.733  48.155  76.720  1.00  0.00           O  
ATOM   1760  N   GLN   132      65.674  49.503  78.441  1.00  0.00           N  
ATOM   1761  H   GLN   132      66.526  49.022  78.693  1.00  0.00           H  
ATOM   1762  CA  GLN   132      65.307  50.663  79.322  1.00  0.00           C  
ATOM   1763  HA  GLN   132      64.894  51.397  78.630  1.00  0.00           H  
ATOM   1764  CB  GLN   132      64.166  50.196  80.176  1.00  0.00           C  
ATOM   1765  HB2 GLN   132      63.307  50.020  79.529  1.00  0.00           H  
ATOM   1766  HB3 GLN   132      64.461  49.285  80.697  1.00  0.00           H  
ATOM   1767  CG  GLN   132      63.724  51.205  81.227  1.00  0.00           C  
ATOM   1768  HG2 GLN   132      64.470  51.395  81.998  1.00  0.00           H  
ATOM   1769  HG3 GLN   132      63.586  52.160  80.722  1.00  0.00           H  
ATOM   1770  CD  GLN   132      62.450  50.679  81.949  1.00  0.00           C  
ATOM   1771  OE1 GLN   132      61.695  49.752  81.487  1.00  0.00           O  
ATOM   1772  NE2 GLN   132      62.155  51.280  83.083  1.00  0.00           N  
ATOM   1773 HE21 GLN   132      62.625  52.093  83.456  1.00  0.00           H  
ATOM   1774 HE22 GLN   132      61.220  51.059  83.396  1.00  0.00           H  
ATOM   1775  C   GLN   132      66.580  51.165  80.213  1.00  0.00           C  
ATOM   1776  O   GLN   132      67.255  50.332  80.760  1.00  0.00           O  
ATOM   1777  N   GLN   133      66.692  52.506  80.450  1.00  0.00           N  
ATOM   1778  H   GLN   133      66.202  53.168  79.866  1.00  0.00           H  
ATOM   1779  CA  GLN   133      67.631  53.094  81.386  1.00  0.00           C  
ATOM   1780  HA  GLN   133      67.482  54.153  81.176  1.00  0.00           H  
ATOM   1781  CB  GLN   133      67.172  52.834  82.851  1.00  0.00           C  
ATOM   1782  HB2 GLN   133      67.068  51.767  83.047  1.00  0.00           H  
ATOM   1783  HB3 GLN   133      67.969  53.135  83.531  1.00  0.00           H  
ATOM   1784  CG  GLN   133      65.868  53.604  83.229  1.00  0.00           C  
ATOM   1785  HG2 GLN   133      66.139  54.637  83.446  1.00  0.00           H  
ATOM   1786  HG3 GLN   133      65.160  53.534  82.402  1.00  0.00           H  
ATOM   1787  CD  GLN   133      65.241  53.020  84.522  1.00  0.00           C  
ATOM   1788  OE1 GLN   133      64.388  52.189  84.553  1.00  0.00           O  
ATOM   1789  NE2 GLN   133      65.740  53.500  85.638  1.00  0.00           N  
ATOM   1790 HE21 GLN   133      66.422  54.243  85.690  1.00  0.00           H  
ATOM   1791 HE22 GLN   133      65.364  53.143  86.504  1.00  0.00           H  
ATOM   1792  C   GLN   133      69.136  52.754  81.106  1.00  0.00           C  
ATOM   1793  O   GLN   133      69.797  52.128  81.962  1.00  0.00           O  
ATOM   1794  N   PRO   134      69.768  53.107  79.903  1.00  0.00           N  
ATOM   1795  CD  PRO   134      71.081  52.611  79.460  1.00  0.00           C  
ATOM   1796  HD2 PRO   134      71.244  51.535  79.532  1.00  0.00           H  
ATOM   1797  HD3 PRO   134      71.902  53.042  80.033  1.00  0.00           H  
ATOM   1798  CG  PRO   134      71.401  53.093  78.098  1.00  0.00           C  
ATOM   1799  HG2 PRO   134      70.981  52.324  77.450  1.00  0.00           H  
ATOM   1800  HG3 PRO   134      72.450  53.173  77.814  1.00  0.00           H  
ATOM   1801  CB  PRO   134      70.552  54.374  77.990  1.00  0.00           C  
ATOM   1802  HB2 PRO   134      70.230  54.530  76.960  1.00  0.00           H  
ATOM   1803  HB3 PRO   134      71.073  55.239  78.401  1.00  0.00           H  
ATOM   1804  CA  PRO   134      69.293  54.012  78.789  1.00  0.00           C  
ATOM   1805  HA  PRO   134      68.912  54.871  79.341  1.00  0.00           H  
ATOM   1806  C   PRO   134      68.315  53.279  77.858  1.00  0.00           C  
ATOM   1807  O   PRO   134      68.373  52.070  77.631  1.00  0.00           O  
ATOM   1808  N   SER   135      67.359  53.992  77.269  1.00  0.00           N  
ATOM   1809  H   SER   135      66.755  53.419  76.698  1.00  0.00           H  
ATOM   1810  CA  SER   135      67.167  55.419  77.254  1.00  0.00           C  
ATOM   1811  HA  SER   135      68.053  56.033  77.094  1.00  0.00           H  
ATOM   1812  CB  SER   135      66.198  55.790  76.130  1.00  0.00           C  
ATOM   1813  HB2 SER   135      65.266  55.314  76.435  1.00  0.00           H  
ATOM   1814  HB3 SER   135      66.120  56.876  76.086  1.00  0.00           H  
ATOM   1815  OG  SER   135      66.689  55.295  74.873  1.00  0.00           O  
ATOM   1816  HG  SER   135      66.550  54.352  74.763  1.00  0.00           H  
ATOM   1817  C   SER   135      66.520  55.891  78.566  1.00  0.00           C  
ATOM   1818  O   SER   135      65.967  55.120  79.356  1.00  0.00           O  
ATOM   1819  N   TYR   136      66.476  57.197  78.846  1.00  0.00           N  
ATOM   1820  H   TYR   136      66.866  57.833  78.164  1.00  0.00           H  
ATOM   1821  CA  TYR   136      66.088  57.735  80.152  1.00  0.00           C  
ATOM   1822  HA  TYR   136      65.786  56.943  80.837  1.00  0.00           H  
ATOM   1823  CB  TYR   136      67.240  58.503  80.907  1.00  0.00           C  
ATOM   1824  HB2 TYR   136      67.553  59.280  80.210  1.00  0.00           H  
ATOM   1825  HB3 TYR   136      66.812  58.994  81.782  1.00  0.00           H  
ATOM   1826  CG  TYR   136      68.418  57.658  81.339  1.00  0.00           C  
ATOM   1827  CD1 TYR   136      68.422  56.983  82.551  1.00  0.00           C  
ATOM   1828  HD1 TYR   136      67.600  57.020  83.251  1.00  0.00           H  
ATOM   1829  CE1 TYR   136      69.471  56.083  82.882  1.00  0.00           C  
ATOM   1830  HE1 TYR   136      69.358  55.593  83.838  1.00  0.00           H  
ATOM   1831  CZ  TYR   136      70.601  56.020  82.044  1.00  0.00           C  
ATOM   1832  OH  TYR   136      71.555  55.170  82.485  1.00  0.00           O  
ATOM   1833  HH  TYR   136      72.385  55.210  82.004  1.00  0.00           H  
ATOM   1834  CE2 TYR   136      70.687  56.762  80.847  1.00  0.00           C  
ATOM   1835  HE2 TYR   136      71.484  56.728  80.119  1.00  0.00           H  
ATOM   1836  CD2 TYR   136      69.548  57.541  80.528  1.00  0.00           C  
ATOM   1837  HD2 TYR   136      69.591  58.172  79.653  1.00  0.00           H  
ATOM   1838  C   TYR   136      64.939  58.759  79.924  1.00  0.00           C  
ATOM   1839  O   TYR   136      65.085  59.776  79.216  1.00  0.00           O  
ATOM   1840  N   GLY   137      63.798  58.673  80.600  1.00  0.00           N  
ATOM   1841  H   GLY   137      63.198  59.472  80.453  1.00  0.00           H  
ATOM   1842  CA  GLY   137      63.344  57.645  81.495  1.00  0.00           C  
ATOM   1843  HA2 GLY   137      62.264  57.726  81.621  1.00  0.00           H  
ATOM   1844  HA3 GLY   137      63.638  56.720  80.997  1.00  0.00           H  
ATOM   1845  C   GLY   137      63.899  57.754  82.958  1.00  0.00           C  
ATOM   1846  O   GLY   137      64.689  58.651  83.324  1.00  0.00           O  
ATOM   1847  N   GLY   138      63.415  56.828  83.858  1.00  0.00           N  
ATOM   1848  H   GLY   138      62.807  56.097  83.515  1.00  0.00           H  
ATOM   1849  CA  GLY   138      63.823  56.768  85.329  1.00  0.00           C  
ATOM   1850  HA2 GLY   138      63.774  55.729  85.654  1.00  0.00           H  
ATOM   1851  HA3 GLY   138      64.807  57.192  85.532  1.00  0.00           H  
ATOM   1852  C   GLY   138      62.909  57.628  86.234  1.00  0.00           C  
ATOM   1853  O   GLY   138      61.877  58.115  85.829  1.00  0.00           O  
ATOM   1854  N   GLN   139      63.268  57.754  87.563  1.00  0.00           N  
ATOM   1855  H   GLN   139      62.810  58.514  88.046  1.00  0.00           H  
ATOM   1856  CA  GLN   139      64.325  57.102  88.241  1.00  0.00           C  
ATOM   1857  HA  GLN   139      65.215  57.215  87.621  1.00  0.00           H  
ATOM   1858  CB  GLN   139      64.537  57.765  89.587  1.00  0.00           C  
ATOM   1859  HB2 GLN   139      65.224  57.126  90.141  1.00  0.00           H  
ATOM   1860  HB3 GLN   139      64.883  58.792  89.471  1.00  0.00           H  
ATOM   1861  CG  GLN   139      63.371  57.916  90.584  1.00  0.00           C  
ATOM   1862  HG2 GLN   139      62.574  58.483  90.102  1.00  0.00           H  
ATOM   1863  HG3 GLN   139      62.966  56.925  90.791  1.00  0.00           H  
ATOM   1864  CD  GLN   139      63.795  58.684  91.841  1.00  0.00           C  
ATOM   1865  OE1 GLN   139      64.472  59.678  91.801  1.00  0.00           O  
ATOM   1866  NE2 GLN   139      63.252  58.285  93.029  1.00  0.00           N  
ATOM   1867 HE21 GLN   139      62.617  57.500  93.003  1.00  0.00           H  
ATOM   1868 HE22 GLN   139      63.549  58.702  93.899  1.00  0.00           H  
ATOM   1869  C   GLN   139      63.967  55.597  88.508  1.00  0.00           C  
ATOM   1870  O   GLN   139      64.905  54.803  88.632  1.00  0.00           O  
ATOM   1871  N   GLN   140      62.622  55.247  88.531  1.00  0.00           N  
ATOM   1872  H   GLN   140      61.968  55.986  88.319  1.00  0.00           H  
ATOM   1873  CA  GLN   140      62.094  53.886  88.637  1.00  0.00           C  
ATOM   1874  HA  GLN   140      61.101  54.075  88.229  1.00  0.00           H  
ATOM   1875  CB  GLN   140      62.831  52.847  87.759  1.00  0.00           C  
ATOM   1876  HB2 GLN   140      63.544  53.379  87.129  1.00  0.00           H  
ATOM   1877  HB3 GLN   140      63.483  52.184  88.327  1.00  0.00           H  
ATOM   1878  CG  GLN   140      61.929  52.058  86.793  1.00  0.00           C  
ATOM   1879  HG2 GLN   140      62.568  51.376  86.232  1.00  0.00           H  
ATOM   1880  HG3 GLN   140      61.287  51.435  87.415  1.00  0.00           H  
ATOM   1881  CD  GLN   140      61.094  52.816  85.750  1.00  0.00           C  
ATOM   1882  OE1 GLN   140      61.323  53.916  85.278  1.00  0.00           O  
ATOM   1883  NE2 GLN   140      60.031  52.209  85.340  1.00  0.00           N  
ATOM   1884 HE21 GLN   140      59.880  51.228  85.528  1.00  0.00           H  
ATOM   1885 HE22 GLN   140      59.475  52.528  84.560  1.00  0.00           H  
ATOM   1886  C   GLN   140      61.762  53.382  90.121  1.00  0.00           C  
ATOM   1887  O   GLN   140      61.758  52.183  90.430  1.00  0.00           O  
ATOM   1888  N   GLN   141      61.670  54.385  91.014  1.00  0.00           N  
ATOM   1889  H   GLN   141      61.668  55.358  90.744  1.00  0.00           H  
ATOM   1890  CA  GLN   141      61.278  54.233  92.401  1.00  0.00           C  
ATOM   1891  HA  GLN   141      60.636  53.356  92.490  1.00  0.00           H  
ATOM   1892  CB  GLN   141      62.340  53.942  93.430  1.00  0.00           C  
ATOM   1893  HB2 GLN   141      63.072  54.745  93.344  1.00  0.00           H  
ATOM   1894  HB3 GLN   141      61.869  53.982  94.412  1.00  0.00           H  
ATOM   1895  CG  GLN   141      63.224  52.714  93.075  1.00  0.00           C  
ATOM   1896  HG2 GLN   141      63.564  52.767  92.041  1.00  0.00           H  
ATOM   1897  HG3 GLN   141      64.184  52.739  93.589  1.00  0.00           H  
ATOM   1898  CD  GLN   141      62.644  51.418  93.288  1.00  0.00           C  
ATOM   1899  OE1 GLN   141      61.490  51.320  93.723  1.00  0.00           O  
ATOM   1900  NE2 GLN   141      63.413  50.382  92.950  1.00  0.00           N  
ATOM   1901 HE21 GLN   141      64.373  50.451  92.644  1.00  0.00           H  
ATOM   1902 HE22 GLN   141      63.031  49.459  93.098  1.00  0.00           H  
ATOM   1903  C   GLN   141      60.464  55.546  92.844  1.00  0.00           C  
ATOM   1904  O   GLN   141      61.002  56.592  92.597  1.00  0.00           O  
ATOM   1905  N   SER   142      59.170  55.561  93.263  1.00  0.00           N  
ATOM   1906  H   SER   142      58.715  56.423  93.528  1.00  0.00           H  
ATOM   1907  CA  SER   142      58.237  54.364  93.355  1.00  0.00           C  
ATOM   1908  HA  SER   142      57.257  54.691  93.704  1.00  0.00           H  
ATOM   1909  CB  SER   142      58.145  53.707  91.943  1.00  0.00           C  
ATOM   1910  HB2 SER   142      59.023  53.068  91.842  1.00  0.00           H  
ATOM   1911  HB3 SER   142      57.387  52.923  91.951  1.00  0.00           H  
ATOM   1912  OG  SER   142      57.980  54.534  90.853  1.00  0.00           O  
ATOM   1913  HG  SER   142      57.086  54.881  90.829  1.00  0.00           H  
ATOM   1914  C   SER   142      58.798  53.396  94.444  1.00  0.00           C  
ATOM   1915  O   SER   142      58.778  52.177  94.324  1.00  0.00           O  
ATOM   1916  N   TYR   143      59.248  53.981  95.578  1.00  0.00           N  
ATOM   1917  H   TYR   143      59.087  54.965  95.740  1.00  0.00           H  
ATOM   1918  CA  TYR   143      59.745  53.284  96.790  1.00  0.00           C  
ATOM   1919  HA  TYR   143      60.355  52.463  96.412  1.00  0.00           H  
ATOM   1920  CB  TYR   143      60.719  54.119  97.597  1.00  0.00           C  
ATOM   1921  HB2 TYR   143      60.242  55.021  97.981  1.00  0.00           H  
ATOM   1922  HB3 TYR   143      61.169  53.520  98.388  1.00  0.00           H  
ATOM   1923  CG  TYR   143      61.962  54.690  96.905  1.00  0.00           C  
ATOM   1924  CD1 TYR   143      63.061  53.787  96.719  1.00  0.00           C  
ATOM   1925  HD1 TYR   143      62.821  52.738  96.810  1.00  0.00           H  
ATOM   1926  CE1 TYR   143      64.247  54.189  96.109  1.00  0.00           C  
ATOM   1927  HE1 TYR   143      65.091  53.570  95.842  1.00  0.00           H  
ATOM   1928  CZ  TYR   143      64.345  55.484  95.741  1.00  0.00           C  
ATOM   1929  OH  TYR   143      65.430  55.962  95.078  1.00  0.00           O  
ATOM   1930  HH  TYR   143      65.996  55.322  94.640  1.00  0.00           H  
ATOM   1931  CE2 TYR   143      63.220  56.360  95.865  1.00  0.00           C  
ATOM   1932  HE2 TYR   143      63.267  57.372  95.490  1.00  0.00           H  
ATOM   1933  CD2 TYR   143      62.033  56.006  96.503  1.00  0.00           C  
ATOM   1934  HD2 TYR   143      61.271  56.759  96.640  1.00  0.00           H  
ATOM   1935  C   TYR   143      58.665  52.610  97.622  1.00  0.00           C  
ATOM   1936  O   TYR   143      57.683  53.176  98.050  1.00  0.00           O  
ATOM   1937  N   GLY   144      58.921  51.300  97.865  1.00  0.00           N  
ATOM   1938  H   GLY   144      59.758  50.966  97.409  1.00  0.00           H  
ATOM   1939  CA  GLY   144      58.126  50.378  98.675  1.00  0.00           C  
ATOM   1940  HA2 GLY   144      58.510  49.364  98.561  1.00  0.00           H  
ATOM   1941  HA3 GLY   144      58.258  50.696  99.709  1.00  0.00           H  
ATOM   1942  C   GLY   144      56.652  50.457  98.276  1.00  0.00           C  
ATOM   1943  O   GLY   144      56.302  50.510  97.086  1.00  0.00           O  
ATOM   1944  N   GLN   145      55.796  50.423  99.290  1.00  0.00           N  
ATOM   1945  H   GLN   145      56.245  50.398 100.194  1.00  0.00           H  
ATOM   1946  CA  GLN   145      54.353  50.646  99.100  1.00  0.00           C  
ATOM   1947  HA  GLN   145      54.119  50.116  98.176  1.00  0.00           H  
ATOM   1948  CB  GLN   145      53.574  50.003 100.231  1.00  0.00           C  
ATOM   1949  HB2 GLN   145      53.707  50.536 101.173  1.00  0.00           H  
ATOM   1950  HB3 GLN   145      52.542  50.280 100.018  1.00  0.00           H  
ATOM   1951  CG  GLN   145      53.714  48.454 100.218  1.00  0.00           C  
ATOM   1952  HG2 GLN   145      54.782  48.282 100.355  1.00  0.00           H  
ATOM   1953  HG3 GLN   145      53.270  48.119 101.155  1.00  0.00           H  
ATOM   1954  CD  GLN   145      53.099  47.749  98.994  1.00  0.00           C  
ATOM   1955  OE1 GLN   145      52.555  48.382  98.131  1.00  0.00           O  
ATOM   1956  NE2 GLN   145      53.247  46.467  98.982  1.00  0.00           N  
ATOM   1957 HE21 GLN   145      52.998  45.951  98.149  1.00  0.00           H  
ATOM   1958 HE22 GLN   145      53.883  46.035  99.636  1.00  0.00           H  
ATOM   1959  C   GLN   145      54.036  52.216  99.013  1.00  0.00           C  
ATOM   1960  O   GLN   145      54.615  53.056  99.676  1.00  0.00           O  
ATOM   1961  N   GLN   146      53.105  52.515  98.168  1.00  0.00           N  
ATOM   1962  H   GLN   146      52.742  51.742  97.628  1.00  0.00           H  
ATOM   1963  CA  GLN   146      52.864  53.932  97.919  1.00  0.00           C  
ATOM   1964  HA  GLN   146      53.767  54.506  97.713  1.00  0.00           H  
ATOM   1965  CB  GLN   146      51.833  54.028  96.766  1.00  0.00           C  
ATOM   1966  HB2 GLN   146      52.113  53.450  95.885  1.00  0.00           H  
ATOM   1967  HB3 GLN   146      50.900  53.536  97.041  1.00  0.00           H  
ATOM   1968  CG  GLN   146      51.467  55.472  96.327  1.00  0.00           C  
ATOM   1969  HG2 GLN   146      50.668  55.849  96.965  1.00  0.00           H  
ATOM   1970  HG3 GLN   146      52.332  56.134  96.312  1.00  0.00           H  
ATOM   1971  CD  GLN   146      50.861  55.623  94.901  1.00  0.00           C  
ATOM   1972  OE1 GLN   146      50.140  54.741  94.400  1.00  0.00           O  
ATOM   1973  NE2 GLN   146      51.123  56.719  94.117  1.00  0.00           N  
ATOM   1974 HE21 GLN   146      51.630  57.540  94.415  1.00  0.00           H  
ATOM   1975 HE22 GLN   146      50.764  56.727  93.173  1.00  0.00           H  
ATOM   1976  C   GLN   146      52.202  54.695  99.125  1.00  0.00           C  
ATOM   1977  O   GLN   146      51.127  54.312  99.635  1.00  0.00           O  
ATOM   1978  N   GLN   147      52.810  55.802  99.497  1.00  0.00           N  
ATOM   1979  H   GLN   147      53.704  55.862  99.032  1.00  0.00           H  
ATOM   1980  CA  GLN   147      52.378  56.808 100.478  1.00  0.00           C  
ATOM   1981  HA  GLN   147      52.029  56.274 101.362  1.00  0.00           H  
ATOM   1982  CB  GLN   147      53.620  57.722 100.773  1.00  0.00           C  
ATOM   1983  HB2 GLN   147      53.837  58.245  99.841  1.00  0.00           H  
ATOM   1984  HB3 GLN   147      53.234  58.465 101.471  1.00  0.00           H  
ATOM   1985  CG  GLN   147      54.902  57.052 101.335  1.00  0.00           C  
ATOM   1986  HG2 GLN   147      55.194  56.220 100.694  1.00  0.00           H  
ATOM   1987  HG3 GLN   147      55.731  57.759 101.347  1.00  0.00           H  
ATOM   1988  CD  GLN   147      54.719  56.613 102.794  1.00  0.00           C  
ATOM   1989  OE1 GLN   147      53.970  57.051 103.629  1.00  0.00           O  
ATOM   1990  NE2 GLN   147      55.512  55.630 103.170  1.00  0.00           N  
ATOM   1991 HE21 GLN   147      56.212  55.301 102.520  1.00  0.00           H  
ATOM   1992 HE22 GLN   147      55.326  55.233 104.080  1.00  0.00           H  
ATOM   1993  C   GLN   147      51.282  57.762 100.059  1.00  0.00           C  
ATOM   1994  O   GLN   147      50.998  57.974  98.872  1.00  0.00           O  
ATOM   1995  N   SER   148      50.578  58.351 101.031  1.00  0.00           N  
ATOM   1996  H   SER   148      50.751  58.057 101.982  1.00  0.00           H  
ATOM   1997  CA  SER   148      49.609  59.390 100.847  1.00  0.00           C  
ATOM   1998  HA  SER   148      48.921  59.025 100.085  1.00  0.00           H  
ATOM   1999  CB  SER   148      48.806  59.653 102.120  1.00  0.00           C  
ATOM   2000  HB2 SER   148      48.172  58.863 102.523  1.00  0.00           H  
ATOM   2001  HB3 SER   148      49.589  59.833 102.856  1.00  0.00           H  
ATOM   2002  OG  SER   148      47.921  60.749 101.964  1.00  0.00           O  
ATOM   2003  HG  SER   148      47.042  60.485 102.244  1.00  0.00           H  
ATOM   2004  C   SER   148      50.296  60.700 100.327  1.00  0.00           C  
ATOM   2005  O   SER   148      51.488  60.954 100.444  1.00  0.00           O  
ATOM   2006  N   TYR   149      49.460  61.589  99.722  1.00  0.00           N  
ATOM   2007  H   TYR   149      48.526  61.342  99.426  1.00  0.00           H  
ATOM   2008  CA  TYR   149      49.873  62.942  99.442  1.00  0.00           C  
ATOM   2009  HA  TYR   149      50.824  62.910  98.911  1.00  0.00           H  
ATOM   2010  CB  TYR   149      48.806  63.635  98.640  1.00  0.00           C  
ATOM   2011  HB2 TYR   149      48.730  63.081  97.705  1.00  0.00           H  
ATOM   2012  HB3 TYR   149      47.895  63.488  99.220  1.00  0.00           H  
ATOM   2013  CG  TYR   149      49.066  65.125  98.493  1.00  0.00           C  
ATOM   2014  CD1 TYR   149      48.232  66.115  99.078  1.00  0.00           C  
ATOM   2015  HD1 TYR   149      47.500  65.689  99.749  1.00  0.00           H  
ATOM   2016  CE1 TYR   149      48.478  67.497  98.734  1.00  0.00           C  
ATOM   2017  HE1 TYR   149      47.928  68.324  99.159  1.00  0.00           H  
ATOM   2018  CZ  TYR   149      49.481  67.819  97.805  1.00  0.00           C  
ATOM   2019  OH  TYR   149      49.696  69.117  97.489  1.00  0.00           O  
ATOM   2020  HH  TYR   149      49.917  69.336  96.581  1.00  0.00           H  
ATOM   2021  CE2 TYR   149      50.322  66.828  97.299  1.00  0.00           C  
ATOM   2022  HE2 TYR   149      51.095  67.066  96.583  1.00  0.00           H  
ATOM   2023  CD2 TYR   149      50.040  65.507  97.632  1.00  0.00           C  
ATOM   2024  HD2 TYR   149      50.603  64.700  97.189  1.00  0.00           H  
ATOM   2025  C   TYR   149      50.145  63.579 100.826  1.00  0.00           C  
ATOM   2026  O   TYR   149      49.374  63.464 101.772  1.00  0.00           O  
ATOM   2027  N   ASN   150      51.271  64.333 100.842  1.00  0.00           N  
ATOM   2028  H   ASN   150      51.747  64.582  99.987  1.00  0.00           H  
ATOM   2029  CA  ASN   150      51.754  65.152 101.938  1.00  0.00           C  
ATOM   2030  HA  ASN   150      51.060  65.243 102.773  1.00  0.00           H  
ATOM   2031  CB  ASN   150      53.073  64.567 102.510  1.00  0.00           C  
ATOM   2032  HB2 ASN   150      53.063  63.477 102.524  1.00  0.00           H  
ATOM   2033  HB3 ASN   150      53.874  64.988 101.901  1.00  0.00           H  
ATOM   2034  CG  ASN   150      53.306  64.987 103.900  1.00  0.00           C  
ATOM   2035  OD1 ASN   150      52.676  65.770 104.567  1.00  0.00           O  
ATOM   2036  ND2 ASN   150      54.318  64.471 104.489  1.00  0.00           N  
ATOM   2037 HD21 ASN   150      54.459  64.688 105.466  1.00  0.00           H  
ATOM   2038 HD22 ASN   150      54.993  63.882 104.024  1.00  0.00           H  
ATOM   2039  C   ASN   150      51.955  66.665 101.455  1.00  0.00           C  
ATOM   2040  O   ASN   150      52.970  67.038 100.869  1.00  0.00           O  
ATOM   2041  N   PRO   151      51.009  67.675 101.748  1.00  0.00           N  
ATOM   2042  CD  PRO   151      49.733  67.485 102.371  1.00  0.00           C  
ATOM   2043  HD2 PRO   151      49.945  67.037 103.342  1.00  0.00           H  
ATOM   2044  HD3 PRO   151      49.207  66.749 101.763  1.00  0.00           H  
ATOM   2045  CG  PRO   151      49.080  68.761 102.562  1.00  0.00           C  
ATOM   2046  HG2 PRO   151      49.362  69.223 103.508  1.00  0.00           H  
ATOM   2047  HG3 PRO   151      48.003  68.642 102.439  1.00  0.00           H  
ATOM   2048  CB  PRO   151      49.717  69.616 101.443  1.00  0.00           C  
ATOM   2049  HB2 PRO   151      49.781  70.679 101.677  1.00  0.00           H  
ATOM   2050  HB3 PRO   151      49.058  69.435 100.594  1.00  0.00           H  
ATOM   2051  CA  PRO   151      51.084  69.044 101.157  1.00  0.00           C  
ATOM   2052  HA  PRO   151      51.384  68.954 100.113  1.00  0.00           H  
ATOM   2053  C   PRO   151      52.173  69.852 101.744  1.00  0.00           C  
ATOM   2054  O   PRO   151      52.809  69.371 102.735  1.00  0.00           O  
ATOM   2055  N   PRO   152      52.637  71.009 101.150  1.00  0.00           N  
ATOM   2056  CD  PRO   152      52.069  71.597  99.911  1.00  0.00           C  
ATOM   2057  HD2 PRO   152      51.481  72.488 100.132  1.00  0.00           H  
ATOM   2058  HD3 PRO   152      51.447  70.875  99.382  1.00  0.00           H  
ATOM   2059  CG  PRO   152      53.306  72.207  99.261  1.00  0.00           C  
ATOM   2060  HG2 PRO   152      53.058  72.997  98.553  1.00  0.00           H  
ATOM   2061  HG3 PRO   152      54.104  71.544  98.926  1.00  0.00           H  
ATOM   2062  CB  PRO   152      54.098  72.823 100.447  1.00  0.00           C  
ATOM   2063  HB2 PRO   152      53.729  73.806 100.741  1.00  0.00           H  
ATOM   2064  HB3 PRO   152      55.176  72.883 100.296  1.00  0.00           H  
ATOM   2065  CA  PRO   152      53.877  71.726 101.455  1.00  0.00           C  
ATOM   2066  HA  PRO   152      54.699  71.023 101.318  1.00  0.00           H  
ATOM   2067  C   PRO   152      53.897  72.241 102.878  1.00  0.00           C  
ATOM   2068  O   PRO   152      53.035  73.044 103.215  1.00  0.00           O  
ATOM   2069  N   GLN   153      54.903  71.921 103.641  1.00  0.00           N  
ATOM   2070  H   GLN   153      55.594  71.260 103.314  1.00  0.00           H  
ATOM   2071  CA  GLN   153      55.068  72.495 104.959  1.00  0.00           C  
ATOM   2072  HA  GLN   153      54.123  72.596 105.492  1.00  0.00           H  
ATOM   2073  CB  GLN   153      55.796  71.476 105.914  1.00  0.00           C  
ATOM   2074  HB2 GLN   153      56.698  71.014 105.514  1.00  0.00           H  
ATOM   2075  HB3 GLN   153      56.129  72.065 106.769  1.00  0.00           H  
ATOM   2076  CG  GLN   153      54.754  70.462 106.436  1.00  0.00           C  
ATOM   2077  HG2 GLN   153      54.165  70.853 107.265  1.00  0.00           H  
ATOM   2078  HG3 GLN   153      54.120  70.154 105.605  1.00  0.00           H  
ATOM   2079  CD  GLN   153      55.454  69.210 106.984  1.00  0.00           C  
ATOM   2080  OE1 GLN   153      55.870  69.272 108.098  1.00  0.00           O  
ATOM   2081  NE2 GLN   153      55.664  68.164 106.286  1.00  0.00           N  
ATOM   2082 HE21 GLN   153      55.295  68.105 105.347  1.00  0.00           H  
ATOM   2083 HE22 GLN   153      56.310  67.512 106.707  1.00  0.00           H  
ATOM   2084  C   GLN   153      55.790  73.848 104.972  1.00  0.00           C  
ATOM   2085  O   GLN   153      56.741  74.023 104.250  1.00  0.00           O  
ATOM   2086  N   GLY   154      55.276  74.916 105.627  1.00  0.00           N  
ATOM   2087  H   GLY   154      54.371  74.839 106.070  1.00  0.00           H  
ATOM   2088  CA  GLY   154      55.777  76.297 105.454  1.00  0.00           C  
ATOM   2089  HA2 GLY   154      55.367  76.915 106.253  1.00  0.00           H  
ATOM   2090  HA3 GLY   154      56.862  76.196 105.479  1.00  0.00           H  
ATOM   2091  C   GLY   154      55.322  76.971 104.155  1.00  0.00           C  
ATOM   2092  O   GLY   154      54.162  77.314 104.030  1.00  0.00           O  
ATOM   2093  N   TYR   155      56.222  77.228 103.238  1.00  0.00           N  
ATOM   2094  H   TYR   155      57.193  77.136 103.499  1.00  0.00           H  
ATOM   2095  CA  TYR   155      55.894  78.026 102.002  1.00  0.00           C  
ATOM   2096  HA  TYR   155      54.991  78.629 102.095  1.00  0.00           H  
ATOM   2097  CB  TYR   155      57.093  78.919 101.644  1.00  0.00           C  
ATOM   2098  HB2 TYR   155      57.984  78.300 101.536  1.00  0.00           H  
ATOM   2099  HB3 TYR   155      56.871  79.330 100.659  1.00  0.00           H  
ATOM   2100  CG  TYR   155      57.278  80.073 102.677  1.00  0.00           C  
ATOM   2101  CD1 TYR   155      58.321  79.960 103.588  1.00  0.00           C  
ATOM   2102  HD1 TYR   155      59.048  79.163 103.520  1.00  0.00           H  
ATOM   2103  CE1 TYR   155      58.524  80.913 104.626  1.00  0.00           C  
ATOM   2104  HE1 TYR   155      59.380  80.982 105.280  1.00  0.00           H  
ATOM   2105  CZ  TYR   155      57.574  81.993 104.711  1.00  0.00           C  
ATOM   2106  OH  TYR   155      57.675  82.937 105.611  1.00  0.00           O  
ATOM   2107  HH  TYR   155      58.565  83.297 105.609  1.00  0.00           H  
ATOM   2108  CE2 TYR   155      56.420  82.016 103.853  1.00  0.00           C  
ATOM   2109  HE2 TYR   155      55.706  82.805 104.038  1.00  0.00           H  
ATOM   2110  CD2 TYR   155      56.261  81.083 102.829  1.00  0.00           C  
ATOM   2111  HD2 TYR   155      55.420  81.106 102.152  1.00  0.00           H  
ATOM   2112  C   TYR   155      55.680  77.015 100.783  1.00  0.00           C  
ATOM   2113  O   TYR   155      56.661  76.361 100.469  1.00  0.00           O  
ATOM   2114  N   GLY   156      54.532  76.927 100.073  1.00  0.00           N  
ATOM   2115  H   GLY   156      54.495  76.243  99.331  1.00  0.00           H  
ATOM   2116  CA  GLY   156      53.213  77.425 100.480  1.00  0.00           C  
ATOM   2117  HA2 GLY   156      52.473  76.963  99.827  1.00  0.00           H  
ATOM   2118  HA3 GLY   156      53.041  77.083 101.501  1.00  0.00           H  
ATOM   2119  C   GLY   156      53.001  78.979 100.508  1.00  0.00           C  
ATOM   2120  O   GLY   156      53.865  79.809 100.209  1.00  0.00           O  
ATOM   2121  N   GLN   157      51.802  79.361 100.880  1.00  0.00           N  
ATOM   2122  H   GLN   157      51.155  78.598 101.021  1.00  0.00           H  
ATOM   2123  CA  GLN   157      51.420  80.655 101.396  1.00  0.00           C  
ATOM   2124  HA  GLN   157      51.662  81.339 100.583  1.00  0.00           H  
ATOM   2125  CB  GLN   157      49.935  80.743 101.661  1.00  0.00           C  
ATOM   2126  HB2 GLN   157      49.632  79.969 102.367  1.00  0.00           H  
ATOM   2127  HB3 GLN   157      49.666  81.733 102.028  1.00  0.00           H  
ATOM   2128  CG  GLN   157      49.105  80.449 100.402  1.00  0.00           C  
ATOM   2129  HG2 GLN   157      49.349  81.102  99.564  1.00  0.00           H  
ATOM   2130  HG3 GLN   157      49.192  79.391 100.154  1.00  0.00           H  
ATOM   2131  CD  GLN   157      47.545  80.612 100.560  1.00  0.00           C  
ATOM   2132  OE1 GLN   157      47.074  81.157 101.526  1.00  0.00           O  
ATOM   2133  NE2 GLN   157      46.734  80.018  99.631  1.00  0.00           N  
ATOM   2134 HE21 GLN   157      47.162  79.501  98.876  1.00  0.00           H  
ATOM   2135 HE22 GLN   157      45.741  80.185  99.707  1.00  0.00           H  
ATOM   2136  C   GLN   157      52.321  81.153 102.625  1.00  0.00           C  
ATOM   2137  O   GLN   157      52.842  80.401 103.479  1.00  0.00           O  
ATOM   2138  N   GLN   158      52.342  82.450 102.889  1.00  0.00           N  
ATOM   2139  H   GLN   158      52.775  82.667 103.775  1.00  0.00           H  
ATOM   2140  CA  GLN   158      51.943  83.555 102.081  1.00  0.00           C  
ATOM   2141  HA  GLN   158      50.944  83.348 101.698  1.00  0.00           H  
ATOM   2142  CB  GLN   158      51.869  84.809 102.953  1.00  0.00           C  
ATOM   2143  HB2 GLN   158      52.919  85.092 103.032  1.00  0.00           H  
ATOM   2144  HB3 GLN   158      51.430  85.522 102.256  1.00  0.00           H  
ATOM   2145  CG  GLN   158      51.201  84.750 104.420  1.00  0.00           C  
ATOM   2146  HG2 GLN   158      51.657  83.917 104.955  1.00  0.00           H  
ATOM   2147  HG3 GLN   158      51.537  85.648 104.938  1.00  0.00           H  
ATOM   2148  CD  GLN   158      49.679  84.641 104.421  1.00  0.00           C  
ATOM   2149  OE1 GLN   158      49.097  84.264 103.400  1.00  0.00           O  
ATOM   2150  NE2 GLN   158      49.048  85.182 105.413  1.00  0.00           N  
ATOM   2151 HE21 GLN   158      49.604  85.292 106.249  1.00  0.00           H  
ATOM   2152 HE22 GLN   158      48.083  84.957 105.609  1.00  0.00           H  
ATOM   2153  C   GLN   158      52.765  83.762 100.770  1.00  0.00           C  
ATOM   2154  O   GLN   158      53.980  83.482 100.800  1.00  0.00           O  
ATOM   2155  N   ASN   159      52.226  84.353  99.672  1.00  0.00           N  
ATOM   2156  H   ASN   159      51.248  84.576  99.553  1.00  0.00           H  
ATOM   2157  CA  ASN   159      53.028  84.726  98.481  1.00  0.00           C  
ATOM   2158  HA  ASN   159      53.982  84.207  98.569  1.00  0.00           H  
ATOM   2159  CB  ASN   159      52.334  84.169  97.282  1.00  0.00           C  
ATOM   2160  HB2 ASN   159      51.373  84.631  97.055  1.00  0.00           H  
ATOM   2161  HB3 ASN   159      53.002  84.438  96.463  1.00  0.00           H  
ATOM   2162  CG  ASN   159      52.300  82.669  97.226  1.00  0.00           C  
ATOM   2163  OD1 ASN   159      53.254  82.049  96.797  1.00  0.00           O  
ATOM   2164  ND2 ASN   159      51.191  82.083  97.482  1.00  0.00           N  
ATOM   2165 HD21 ASN   159      50.363  82.645  97.617  1.00  0.00           H  
ATOM   2166 HD22 ASN   159      51.216  81.157  97.078  1.00  0.00           H  
ATOM   2167  C   ASN   159      53.214  86.309  98.415  1.00  0.00           C  
ATOM   2168  O   ASN   159      52.267  87.014  98.548  1.00  0.00           O  
ATOM   2169  N   GLN   160      54.417  86.880  98.177  1.00  0.00           N  
ATOM   2170  H   GLN   160      54.389  87.885  98.274  1.00  0.00           H  
ATOM   2171  CA  GLN   160      55.765  86.249  98.038  1.00  0.00           C  
ATOM   2172  HA  GLN   160      55.654  85.167  97.970  1.00  0.00           H  
ATOM   2173  CB  GLN   160      56.462  86.863  96.751  1.00  0.00           C  
ATOM   2174  HB2 GLN   160      55.904  86.707  95.827  1.00  0.00           H  
ATOM   2175  HB3 GLN   160      56.638  87.930  96.889  1.00  0.00           H  
ATOM   2176  CG  GLN   160      57.889  86.324  96.480  1.00  0.00           C  
ATOM   2177  HG2 GLN   160      58.220  86.656  95.496  1.00  0.00           H  
ATOM   2178  HG3 GLN   160      58.619  86.609  97.239  1.00  0.00           H  
ATOM   2179  CD  GLN   160      57.912  84.795  96.465  1.00  0.00           C  
ATOM   2180  OE1 GLN   160      58.417  84.158  97.371  1.00  0.00           O  
ATOM   2181  NE2 GLN   160      57.351  84.105  95.495  1.00  0.00           N  
ATOM   2182 HE21 GLN   160      56.921  84.555  94.700  1.00  0.00           H  
ATOM   2183 HE22 GLN   160      57.328  83.096  95.532  1.00  0.00           H  
ATOM   2184  C   GLN   160      56.505  86.549  99.346  1.00  0.00           C  
ATOM   2185  O   GLN   160      56.953  87.619  99.658  1.00  0.00           O  
ATOM   2186  N   TYR   161      56.547  85.537 100.130  1.00  0.00           N  
ATOM   2187  H   TYR   161      56.137  84.680  99.787  1.00  0.00           H  
ATOM   2188  CA  TYR   161      57.184  85.660 101.449  1.00  0.00           C  
ATOM   2189  HA  TYR   161      57.816  86.546 101.510  1.00  0.00           H  
ATOM   2190  CB  TYR   161      56.092  85.872 102.566  1.00  0.00           C  
ATOM   2191  HB2 TYR   161      55.319  85.104 102.598  1.00  0.00           H  
ATOM   2192  HB3 TYR   161      56.633  85.862 103.512  1.00  0.00           H  
ATOM   2193  CG  TYR   161      55.392  87.206 102.449  1.00  0.00           C  
ATOM   2194  CD1 TYR   161      55.859  88.270 103.268  1.00  0.00           C  
ATOM   2195  HD1 TYR   161      56.573  88.022 104.039  1.00  0.00           H  
ATOM   2196  CE1 TYR   161      55.326  89.579 103.170  1.00  0.00           C  
ATOM   2197  HE1 TYR   161      55.573  90.432 103.786  1.00  0.00           H  
ATOM   2198  CZ  TYR   161      54.077  89.701 102.469  1.00  0.00           C  
ATOM   2199  OH  TYR   161      53.443  90.962 102.464  1.00  0.00           O  
ATOM   2200  HH  TYR   161      53.269  91.252 101.566  1.00  0.00           H  
ATOM   2201  CE2 TYR   161      53.749  88.640 101.627  1.00  0.00           C  
ATOM   2202  HE2 TYR   161      52.904  88.790 100.971  1.00  0.00           H  
ATOM   2203  CD2 TYR   161      54.338  87.371 101.652  1.00  0.00           C  
ATOM   2204  HD2 TYR   161      53.989  86.513 101.097  1.00  0.00           H  
ATOM   2205  C   TYR   161      58.201  84.557 101.714  1.00  0.00           C  
ATOM   2206  O   TYR   161      58.803  84.455 102.769  1.00  0.00           O  
ATOM   2207  N   ASN   162      58.335  83.581 100.850  1.00  0.00           N  
ATOM   2208  H   ASN   162      57.809  83.657  99.991  1.00  0.00           H  
ATOM   2209  CA  ASN   162      59.382  82.556 100.948  1.00  0.00           C  
ATOM   2210  HA  ASN   162      59.358  82.098 101.937  1.00  0.00           H  
ATOM   2211  CB  ASN   162      58.971  81.450  99.975  1.00  0.00           C  
ATOM   2212  HB2 ASN   162      57.953  81.192 100.268  1.00  0.00           H  
ATOM   2213  HB3 ASN   162      59.106  81.760  98.938  1.00  0.00           H  
ATOM   2214  CG  ASN   162      59.893  80.238 100.166  1.00  0.00           C  
ATOM   2215  OD1 ASN   162      60.612  80.099 101.129  1.00  0.00           O  
ATOM   2216  ND2 ASN   162      59.778  79.250  99.314  1.00  0.00           N  
ATOM   2217 HD21 ASN   162      60.326  78.401  99.322  1.00  0.00           H  
ATOM   2218 HD22 ASN   162      58.951  79.220  98.736  1.00  0.00           H  
ATOM   2219  C   ASN   162      60.711  83.217 100.520  1.00  0.00           C  
ATOM   2220  O   ASN   162      61.736  83.058 101.285  1.00  0.00           O  
ATOM   2221  N   SER   163      60.707  83.918  99.330  1.00  0.00           N  
ATOM   2222  H   SER   163      59.848  83.918  98.798  1.00  0.00           H  
ATOM   2223  CA  SER   163      61.921  84.462  98.831  1.00  0.00           C  
ATOM   2224  HA  SER   163      62.362  85.123  99.576  1.00  0.00           H  
ATOM   2225  CB  SER   163      62.900  83.317  98.514  1.00  0.00           C  
ATOM   2226  HB2 SER   163      63.096  82.645  99.349  1.00  0.00           H  
ATOM   2227  HB3 SER   163      62.360  82.634  97.858  1.00  0.00           H  
ATOM   2228  OG  SER   163      64.136  83.786  97.998  1.00  0.00           O  
ATOM   2229  HG  SER   163      64.626  84.051  98.780  1.00  0.00           H  
ATOM   2230  C   SER   163      61.759  85.232  97.534  1.00  0.00           C  
ATOM   2231  O   SER   163      61.052  84.839  96.594  1.00  0.00           O  
ATOM   2232  N   SER   164      62.427  86.319  97.401  1.00  0.00           N  
ATOM   2233  H   SER   164      63.045  86.695  98.106  1.00  0.00           H  
ATOM   2234  CA  SER   164      62.552  87.176  96.188  1.00  0.00           C  
ATOM   2235  HA  SER   164      63.319  87.930  96.363  1.00  0.00           H  
ATOM   2236  CB  SER   164      61.156  87.815  95.934  1.00  0.00           C  
ATOM   2237  HB2 SER   164      60.551  87.031  95.477  1.00  0.00           H  
ATOM   2238  HB3 SER   164      60.696  88.119  96.874  1.00  0.00           H  
ATOM   2239  OG  SER   164      61.346  88.913  95.042  1.00  0.00           O  
ATOM   2240  HG  SER   164      60.512  89.257  94.712  1.00  0.00           H  
ATOM   2241  C   SER   164      63.124  86.336  94.988  1.00  0.00           C  
ATOM   2242  O   SER   164      63.746  85.337  95.282  1.00  0.00           O  
ATOM   2243  N   SER   165      63.049  86.859  93.745  1.00  0.00           N  
ATOM   2244  H   SER   165      62.623  87.772  93.663  1.00  0.00           H  
ATOM   2245  CA  SER   165      63.744  86.329  92.621  1.00  0.00           C  
ATOM   2246  HA  SER   165      63.968  85.273  92.772  1.00  0.00           H  
ATOM   2247  CB  SER   165      62.978  86.603  91.324  1.00  0.00           C  
ATOM   2248  HB2 SER   165      61.991  86.143  91.366  1.00  0.00           H  
ATOM   2249  HB3 SER   165      62.882  87.688  91.272  1.00  0.00           H  
ATOM   2250  OG  SER   165      63.647  86.112  90.151  1.00  0.00           O  
ATOM   2251  HG  SER   165      63.099  85.426  89.764  1.00  0.00           H  
ATOM   2252  C   SER   165      65.209  86.957  92.646  1.00  0.00           C  
ATOM   2253  O   SER   165      65.338  88.201  92.746  1.00  0.00           O  
ATOM   2254  N   GLY   166      66.183  86.148  92.464  1.00  0.00           N  
ATOM   2255  H   GLY   166      65.993  85.158  92.523  1.00  0.00           H  
ATOM   2256  CA  GLY   166      67.596  86.679  92.558  1.00  0.00           C  
ATOM   2257  HA2 GLY   166      67.636  87.092  93.565  1.00  0.00           H  
ATOM   2258  HA3 GLY   166      68.354  85.902  92.455  1.00  0.00           H  
ATOM   2259  C   GLY   166      67.921  87.857  91.654  1.00  0.00           C  
ATOM   2260  O   GLY   166      67.504  87.869  90.510  1.00  0.00           O  
ATOM   2261  N   GLY   167      68.825  88.732  92.129  1.00  0.00           N  
ATOM   2262  H   GLY   167      69.003  88.769  93.122  1.00  0.00           H  
ATOM   2263  CA  GLY   167      69.348  89.982  91.442  1.00  0.00           C  
ATOM   2264  HA2 GLY   167      68.708  90.222  90.593  1.00  0.00           H  
ATOM   2265  HA3 GLY   167      69.324  90.802  92.160  1.00  0.00           H  
ATOM   2266  C   GLY   167      70.860  89.841  91.178  1.00  0.00           C  
ATOM   2267  O   GLY   167      71.364  88.760  90.733  1.00  0.00           O  
ATOM   2268  N   GLY   168      71.633  90.946  91.257  1.00  0.00           N  
ATOM   2269  H   GLY   168      71.174  91.824  91.452  1.00  0.00           H  
ATOM   2270  CA  GLY   168      72.963  91.009  90.628  1.00  0.00           C  
ATOM   2271  HA2 GLY   168      73.020  90.646  89.602  1.00  0.00           H  
ATOM   2272  HA3 GLY   168      73.224  92.064  90.708  1.00  0.00           H  
ATOM   2273  C   GLY   168      74.047  90.308  91.458  1.00  0.00           C  
ATOM   2274  O   GLY   168      73.780  89.439  92.299  1.00  0.00           O  
ATOM   2275  N   GLY   169      75.367  90.586  91.212  1.00  0.00           N  
ATOM   2276  H   GLY   169      76.050  90.049  91.727  1.00  0.00           H  
ATOM   2277  CA  GLY   169      75.876  91.381  90.056  1.00  0.00           C  
ATOM   2278  HA2 GLY   169      75.249  92.181  89.664  1.00  0.00           H  
ATOM   2279  HA3 GLY   169      76.810  91.835  90.387  1.00  0.00           H  
ATOM   2280  C   GLY   169      76.178  90.494  88.847  1.00  0.00           C  
ATOM   2281  O   GLY   169      75.409  89.542  88.571  1.00  0.00           O  
ATOM   2282  N   GLY   170      77.227  90.907  88.132  1.00  0.00           N  
ATOM   2283  H   GLY   170      77.728  91.732  88.427  1.00  0.00           H  
ATOM   2284  CA  GLY   170      77.528  90.296  86.802  1.00  0.00           C  
ATOM   2285  HA2 GLY   170      76.635  90.441  86.195  1.00  0.00           H  
ATOM   2286  HA3 GLY   170      78.199  90.960  86.257  1.00  0.00           H  
ATOM   2287  C   GLY   170      78.057  88.884  86.840  1.00  0.00           C  
ATOM   2288  O   GLY   170      78.089  88.234  87.844  1.00  0.00           O  
ATOM   2289  N   GLY   171      78.682  88.397  85.781  1.00  0.00           N  
ATOM   2290  H   GLY   171      79.077  87.478  85.924  1.00  0.00           H  
ATOM   2291  CA  GLY   171      78.719  88.970  84.414  1.00  0.00           C  
ATOM   2292  HA2 GLY   171      77.812  88.563  83.967  1.00  0.00           H  
ATOM   2293  HA3 GLY   171      78.629  90.054  84.496  1.00  0.00           H  
ATOM   2294  C   GLY   171      79.894  88.431  83.552  1.00  0.00           C  
ATOM   2295  O   GLY   171      80.530  87.406  83.945  1.00  0.00           O  
ATOM   2296  N   GLY   172      80.138  88.876  82.326  1.00  0.00           N  
ATOM   2297  H   GLY   172      80.777  88.266  81.837  1.00  0.00           H  
ATOM   2298  CA  GLY   172      79.384  89.867  81.560  1.00  0.00           C  
ATOM   2299  HA2 GLY   172      78.359  90.027  81.894  1.00  0.00           H  
ATOM   2300  HA3 GLY   172      79.920  90.798  81.744  1.00  0.00           H  
ATOM   2301  C   GLY   172      79.224  89.809  80.054  1.00  0.00           C  
ATOM   2302  O   GLY   172      79.290  88.713  79.508  1.00  0.00           O  
ATOM   2303  N   GLY   173      79.141  90.956  79.388  1.00  0.00           N  
ATOM   2304  H   GLY   173      79.086  91.830  79.890  1.00  0.00           H  
ATOM   2305  CA  GLY   173      78.929  91.070  77.977  1.00  0.00           C  
ATOM   2306  HA2 GLY   173      78.448  90.188  77.556  1.00  0.00           H  
ATOM   2307  HA3 GLY   173      78.263  91.925  77.861  1.00  0.00           H  
ATOM   2308  C   GLY   173      80.161  91.414  77.158  1.00  0.00           C  
ATOM   2309  O   GLY   173      81.371  91.253  77.603  1.00  0.00           O  
ATOM   2310  N   GLY   174      80.078  91.960  75.943  1.00  0.00           N  
ATOM   2311  H   GLY   174      80.933  92.263  75.499  1.00  0.00           H  
ATOM   2312  CA  GLY   174      78.780  92.326  75.236  1.00  0.00           C  
ATOM   2313  HA2 GLY   174      78.969  92.178  74.173  1.00  0.00           H  
ATOM   2314  HA3 GLY   174      78.045  91.551  75.454  1.00  0.00           H  
ATOM   2315  C   GLY   174      78.272  93.766  75.474  1.00  0.00           C  
ATOM   2316  O   GLY   174      78.395  94.234  76.607  1.00  0.00           O  
ATOM   2317  N   GLY   175      77.656  94.393  74.507  1.00  0.00           N  
ATOM   2318  H   GLY   175      77.427  93.940  73.633  1.00  0.00           H  
ATOM   2319  CA  GLY   175      77.089  95.703  74.702  1.00  0.00           C  
ATOM   2320  HA2 GLY   175      76.674  95.818  75.703  1.00  0.00           H  
ATOM   2321  HA3 GLY   175      77.925  96.401  74.649  1.00  0.00           H  
ATOM   2322  C   GLY   175      76.105  96.224  73.789  1.00  0.00           C  
ATOM   2323  O   GLY   175      75.142  95.478  73.379  1.00  0.00           O  
ATOM   2324  N   ASN   176      76.150  97.533  73.432  1.00  0.00           N  
ATOM   2325  H   ASN   176      76.934  98.013  73.851  1.00  0.00           H  
ATOM   2326  CA  ASN   176      75.256  98.420  72.669  1.00  0.00           C  
ATOM   2327  HA  ASN   176      75.435  98.286  71.602  1.00  0.00           H  
ATOM   2328  CB  ASN   176      73.759  98.036  72.834  1.00  0.00           C  
ATOM   2329  HB2 ASN   176      73.174  98.902  72.522  1.00  0.00           H  
ATOM   2330  HB3 ASN   176      73.505  97.157  72.241  1.00  0.00           H  
ATOM   2331  CG  ASN   176      73.305  97.708  74.239  1.00  0.00           C  
ATOM   2332  OD1 ASN   176      72.433  96.922  74.464  1.00  0.00           O  
ATOM   2333  ND2 ASN   176      73.972  98.235  75.247  1.00  0.00           N  
ATOM   2334 HD21 ASN   176      73.604  98.042  76.168  1.00  0.00           H  
ATOM   2335 HD22 ASN   176      74.806  98.762  75.029  1.00  0.00           H  
ATOM   2336  C   ASN   176      75.576  99.865  73.142  1.00  0.00           C  
ATOM   2337  O   ASN   176      75.646 100.149  74.353  1.00  0.00           O  
ATOM   2338  N   TYR   177      75.662 100.803  72.244  1.00  0.00           N  
ATOM   2339  H   TYR   177      75.589 100.492  71.286  1.00  0.00           H  
ATOM   2340  CA  TYR   177      75.782 102.237  72.434  1.00  0.00           C  
ATOM   2341  HA  TYR   177      76.815 102.445  72.714  1.00  0.00           H  
ATOM   2342  CB  TYR   177      75.336 102.941  71.174  1.00  0.00           C  
ATOM   2343  HB2 TYR   177      74.263 102.798  71.047  1.00  0.00           H  
ATOM   2344  HB3 TYR   177      75.540 104.006  71.287  1.00  0.00           H  
ATOM   2345  CG  TYR   177      76.021 102.584  69.838  1.00  0.00           C  
ATOM   2346  CD1 TYR   177      77.435 102.416  69.792  1.00  0.00           C  
ATOM   2347  HD1 TYR   177      78.069 102.579  70.652  1.00  0.00           H  
ATOM   2348  CE1 TYR   177      77.998 102.194  68.547  1.00  0.00           C  
ATOM   2349  HE1 TYR   177      79.069 102.168  68.407  1.00  0.00           H  
ATOM   2350  CZ  TYR   177      77.179 102.075  67.421  1.00  0.00           C  
ATOM   2351  OH  TYR   177      77.885 101.950  66.220  1.00  0.00           O  
ATOM   2352  HH  TYR   177      77.519 102.394  65.452  1.00  0.00           H  
ATOM   2353  CE2 TYR   177      75.846 102.262  67.409  1.00  0.00           C  
ATOM   2354  HE2 TYR   177      75.233 102.255  66.520  1.00  0.00           H  
ATOM   2355  CD2 TYR   177      75.213 102.517  68.652  1.00  0.00           C  
ATOM   2356  HD2 TYR   177      74.139 102.634  68.669  1.00  0.00           H  
ATOM   2357  C   TYR   177      74.867 102.852  73.648  1.00  0.00           C  
ATOM   2358  O   TYR   177      73.684 102.619  73.770  1.00  0.00           O  
ATOM   2359  N   GLY   178      75.375 103.781  74.415  1.00  0.00           N  
ATOM   2360  H   GLY   178      74.751 104.196  75.091  1.00  0.00           H  
ATOM   2361  CA  GLY   178      76.775 104.317  74.482  1.00  0.00           C  
ATOM   2362  HA2 GLY   178      76.848 104.942  75.373  1.00  0.00           H  
ATOM   2363  HA3 GLY   178      77.427 103.449  74.583  1.00  0.00           H  
ATOM   2364  C   GLY   178      77.278 105.076  73.294  1.00  0.00           C  
ATOM   2365  O   GLY   178      76.449 105.643  72.545  1.00  0.00           O  
ATOM   2366  N   GLN   179      78.549 105.131  73.095  1.00  0.00           N  
ATOM   2367  H   GLN   179      79.194 104.662  73.715  1.00  0.00           H  
ATOM   2368  CA  GLN   179      79.189 105.813  72.000  1.00  0.00           C  
ATOM   2369  HA  GLN   179      78.451 106.386  71.439  1.00  0.00           H  
ATOM   2370  CB  GLN   179      80.225 106.824  72.523  1.00  0.00           C  
ATOM   2371  HB2 GLN   179      80.865 106.249  73.193  1.00  0.00           H  
ATOM   2372  HB3 GLN   179      80.813 107.223  71.696  1.00  0.00           H  
ATOM   2373  CG  GLN   179      79.691 108.134  73.210  1.00  0.00           C  
ATOM   2374  HG2 GLN   179      79.033 107.826  74.022  1.00  0.00           H  
ATOM   2375  HG3 GLN   179      80.482 108.763  73.620  1.00  0.00           H  
ATOM   2376  CD  GLN   179      78.847 108.989  72.314  1.00  0.00           C  
ATOM   2377  OE1 GLN   179      78.398 108.634  71.251  1.00  0.00           O  
ATOM   2378  NE2 GLN   179      78.342 110.064  72.876  1.00  0.00           N  
ATOM   2379 HE21 GLN   179      78.466 110.202  73.868  1.00  0.00           H  
ATOM   2380 HE22 GLN   179      77.632 110.641  72.449  1.00  0.00           H  
ATOM   2381  C   GLN   179      79.760 104.799  70.987  1.00  0.00           C  
ATOM   2382  O   GLN   179      80.104 103.659  71.376  1.00  0.00           O  
ATOM   2383  N   ASP   180      80.060 105.223  69.748  1.00  0.00           N  
ATOM   2384  H   ASP   180      80.590 104.541  69.224  1.00  0.00           H  
ATOM   2385  CA  ASP   180      79.788 106.453  68.976  1.00  0.00           C  
ATOM   2386  HA  ASP   180      79.822 107.242  69.728  1.00  0.00           H  
ATOM   2387  CB  ASP   180      80.904 106.892  67.937  1.00  0.00           C  
ATOM   2388  HB2 ASP   180      81.842 106.880  68.493  1.00  0.00           H  
ATOM   2389  HB3 ASP   180      80.938 106.112  67.176  1.00  0.00           H  
ATOM   2390  CG  ASP   180      80.632 108.280  67.353  1.00  0.00           C  
ATOM   2391  OD1 ASP   180      81.603 108.981  66.850  1.00  0.00           O  
ATOM   2392  OD2 ASP   180      79.460 108.717  67.338  1.00  0.00           O  
ATOM   2393  C   ASP   180      78.348 106.435  68.333  1.00  0.00           C  
ATOM   2394  O   ASP   180      78.177 105.860  67.215  1.00  0.00           O  
ATOM   2395  N   GLN   181      77.402 107.028  69.027  1.00  0.00           N  
ATOM   2396  H   GLN   181      77.723 107.559  69.824  1.00  0.00           H  
ATOM   2397  CA  GLN   181      75.984 107.071  68.537  1.00  0.00           C  
ATOM   2398  HA  GLN   181      75.907 106.581  67.566  1.00  0.00           H  
ATOM   2399  CB  GLN   181      75.185 106.391  69.562  1.00  0.00           C  
ATOM   2400  HB2 GLN   181      75.505 105.350  69.509  1.00  0.00           H  
ATOM   2401  HB3 GLN   181      75.285 106.852  70.545  1.00  0.00           H  
ATOM   2402  CG  GLN   181      73.686 106.420  69.097  1.00  0.00           C  
ATOM   2403  HG2 GLN   181      73.334 107.429  69.314  1.00  0.00           H  
ATOM   2404  HG3 GLN   181      73.544 106.178  68.044  1.00  0.00           H  
ATOM   2405  CD  GLN   181      72.812 105.387  69.818  1.00  0.00           C  
ATOM   2406  OE1 GLN   181      71.946 104.777  69.190  1.00  0.00           O  
ATOM   2407  NE2 GLN   181      72.868 105.169  71.162  1.00  0.00           N  
ATOM   2408 HE21 GLN   181      73.492 105.552  71.858  1.00  0.00           H  
ATOM   2409 HE22 GLN   181      72.152 104.521  71.459  1.00  0.00           H  
ATOM   2410  C   GLN   181      75.546 108.525  68.341  1.00  0.00           C  
ATOM   2411  O   GLN   181      75.155 108.889  67.247  1.00  0.00           O  
ATOM   2412  N   SER   182      75.794 109.455  69.338  1.00  0.00           N  
ATOM   2413  H   SER   182      76.008 109.196  70.290  1.00  0.00           H  
ATOM   2414  CA  SER   182      75.542 110.895  69.135  1.00  0.00           C  
ATOM   2415  HA  SER   182      75.730 111.128  68.087  1.00  0.00           H  
ATOM   2416  CB  SER   182      74.012 111.259  69.379  1.00  0.00           C  
ATOM   2417  HB2 SER   182      73.958 112.245  68.917  1.00  0.00           H  
ATOM   2418  HB3 SER   182      73.446 110.433  68.949  1.00  0.00           H  
ATOM   2419  OG  SER   182      73.684 111.273  70.746  1.00  0.00           O  
ATOM   2420  HG  SER   182      72.734 111.313  70.875  1.00  0.00           H  
ATOM   2421  C   SER   182      76.410 111.814  69.999  1.00  0.00           C  
ATOM   2422  O   SER   182      76.806 111.460  71.087  1.00  0.00           O  
ATOM   2423  N   SER   183      76.836 113.024  69.589  1.00  0.00           N  
ATOM   2424  H   SER   183      77.548 113.416  70.189  1.00  0.00           H  
ATOM   2425  CA  SER   183      76.589 113.671  68.306  1.00  0.00           C  
ATOM   2426  HA  SER   183      75.539 113.832  68.064  1.00  0.00           H  
ATOM   2427  CB  SER   183      77.082 115.127  68.509  1.00  0.00           C  
ATOM   2428  HB2 SER   183      76.358 115.651  69.133  1.00  0.00           H  
ATOM   2429  HB3 SER   183      78.014 115.150  69.073  1.00  0.00           H  
ATOM   2430  OG  SER   183      77.279 115.781  67.265  1.00  0.00           O  
ATOM   2431  HG  SER   183      76.408 115.827  66.863  1.00  0.00           H  
ATOM   2432  C   SER   183      77.264 113.044  67.063  1.00  0.00           C  
ATOM   2433  O   SER   183      78.486 112.803  67.055  1.00  0.00           O  
ATOM   2434  N   MET   184      76.581 112.903  65.923  1.00  0.00           N  
ATOM   2435  H   MET   184      75.634 113.253  65.936  1.00  0.00           H  
ATOM   2436  CA  MET   184      77.038 112.367  64.631  1.00  0.00           C  
ATOM   2437  HA  MET   184      77.720 111.588  64.973  1.00  0.00           H  
ATOM   2438  CB  MET   184      75.825 111.646  63.967  1.00  0.00           C  
ATOM   2439  HB2 MET   184      75.547 110.904  64.716  1.00  0.00           H  
ATOM   2440  HB3 MET   184      75.047 112.392  63.803  1.00  0.00           H  
ATOM   2441  CG  MET   184      76.136 110.902  62.633  1.00  0.00           C  
ATOM   2442  HG2 MET   184      76.104 111.601  61.797  1.00  0.00           H  
ATOM   2443  HG3 MET   184      77.141 110.480  62.602  1.00  0.00           H  
ATOM   2444  SD  MET   184      74.993 109.566  62.312  1.00  0.00           S  
ATOM   2445  CE  MET   184      73.806 110.399  61.215  1.00  0.00           C  
ATOM   2446  HE1 MET   184      74.272 110.502  60.235  1.00  0.00           H  
ATOM   2447  HE2 MET   184      72.918 109.775  61.317  1.00  0.00           H  
ATOM   2448  HE3 MET   184      73.497 111.396  61.528  1.00  0.00           H  
ATOM   2449  C   MET   184      77.615 113.475  63.670  1.00  0.00           C  
ATOM   2450  O   MET   184      77.006 114.417  63.201  1.00  0.00           O  
ATOM   2451  N   SER   185      78.937 113.322  63.477  1.00  0.00           N  
ATOM   2452  H   SER   185      79.356 112.576  64.013  1.00  0.00           H  
ATOM   2453  CA  SER   185      79.747 114.302  62.726  1.00  0.00           C  
ATOM   2454  HA  SER   185      79.124 114.838  62.010  1.00  0.00           H  
ATOM   2455  CB  SER   185      80.363 115.287  63.693  1.00  0.00           C  
ATOM   2456  HB2 SER   185      80.745 116.146  63.141  1.00  0.00           H  
ATOM   2457  HB3 SER   185      79.604 115.683  64.367  1.00  0.00           H  
ATOM   2458  OG  SER   185      81.433 114.726  64.407  1.00  0.00           O  
ATOM   2459  HG  SER   185      82.217 114.831  63.864  1.00  0.00           H  
ATOM   2460  C   SER   185      80.820 113.564  61.866  1.00  0.00           C  
ATOM   2461  O   SER   185      81.141 112.426  62.170  1.00  0.00           O  
ATOM   2462  N   SER   186      81.431 114.271  60.906  1.00  0.00           N  
ATOM   2463  H   SER   186      80.933 115.072  60.546  1.00  0.00           H  
ATOM   2464  CA  SER   186      82.868 114.076  60.528  1.00  0.00           C  
ATOM   2465  HA  SER   186      83.058 113.099  60.082  1.00  0.00           H  
ATOM   2466  CB  SER   186      83.161 115.129  59.426  1.00  0.00           C  
ATOM   2467  HB2 SER   186      82.986 116.137  59.802  1.00  0.00           H  
ATOM   2468  HB3 SER   186      84.144 114.964  58.984  1.00  0.00           H  
ATOM   2469  OG  SER   186      82.353 115.014  58.327  1.00  0.00           O  
ATOM   2470  HG  SER   186      82.329 114.096  58.048  1.00  0.00           H  
ATOM   2471  C   SER   186      83.900 114.350  61.690  1.00  0.00           C  
ATOM   2472  O   SER   186      83.527 114.975  62.694  1.00  0.00           O  
ATOM   2473  N   GLY   187      85.231 114.004  61.561  1.00  0.00           N  
ATOM   2474  H   GLY   187      85.748 114.069  62.427  1.00  0.00           H  
ATOM   2475  CA  GLY   187      85.974 113.369  60.457  1.00  0.00           C  
ATOM   2476  HA2 GLY   187      86.313 112.419  60.869  1.00  0.00           H  
ATOM   2477  HA3 GLY   187      85.256 113.147  59.667  1.00  0.00           H  
ATOM   2478  C   GLY   187      87.233 114.114  59.875  1.00  0.00           C  
ATOM   2479  O   GLY   187      88.265 113.429  59.595  1.00  0.00           O  
ATOM   2480  N   GLY   188      87.261 115.455  59.853  1.00  0.00           N  
ATOM   2481  H   GLY   188      86.393 115.839  60.200  1.00  0.00           H  
ATOM   2482  CA  GLY   188      88.566 116.172  59.731  1.00  0.00           C  
ATOM   2483  HA2 GLY   188      89.177 115.680  58.975  1.00  0.00           H  
ATOM   2484  HA3 GLY   188      88.226 117.141  59.367  1.00  0.00           H  
ATOM   2485  C   GLY   188      89.391 116.179  61.025  1.00  0.00           C  
ATOM   2486  O   GLY   188      88.900 115.688  62.047  1.00  0.00           O  
ATOM   2487  N   GLY   189      90.618 116.764  61.097  1.00  0.00           N  
ATOM   2488  H   GLY   189      91.005 117.024  61.993  1.00  0.00           H  
ATOM   2489  CA  GLY   189      91.529 117.156  60.004  1.00  0.00           C  
ATOM   2490  HA2 GLY   189      92.547 117.033  60.375  1.00  0.00           H  
ATOM   2491  HA3 GLY   189      91.390 116.409  59.223  1.00  0.00           H  
ATOM   2492  C   GLY   189      91.357 118.559  59.487  1.00  0.00           C  
ATOM   2493  O   GLY   189      90.321 119.180  59.642  1.00  0.00           O  
ATOM   2494  N   SER   190      92.470 119.093  58.926  1.00  0.00           N  
ATOM   2495  H   SER   190      93.232 118.460  58.724  1.00  0.00           H  
ATOM   2496  CA  SER   190      92.625 120.406  58.260  1.00  0.00           C  
ATOM   2497  HA  SER   190      93.682 120.570  58.050  1.00  0.00           H  
ATOM   2498  CB  SER   190      91.957 120.381  56.894  1.00  0.00           C  
ATOM   2499  HB2 SER   190      90.969 119.970  57.105  1.00  0.00           H  
ATOM   2500  HB3 SER   190      91.950 121.415  56.551  1.00  0.00           H  
ATOM   2501  OG  SER   190      92.646 119.704  55.859  1.00  0.00           O  
ATOM   2502  HG  SER   190      91.969 119.549  55.197  1.00  0.00           H  
ATOM   2503  C   SER   190      92.157 121.606  59.089  1.00  0.00           C  
ATOM   2504  O   SER   190      91.269 122.384  58.701  1.00  0.00           O  
ATOM   2505  N   GLY   191      92.573 121.724  60.358  1.00  0.00           N  
ATOM   2506  H   GLY   191      91.983 122.253  60.984  1.00  0.00           H  
ATOM   2507  CA  GLY   191      93.587 120.981  61.134  1.00  0.00           C  
ATOM   2508  HA2 GLY   191      93.822 121.428  62.101  1.00  0.00           H  
ATOM   2509  HA3 GLY   191      93.143 120.002  61.309  1.00  0.00           H  
ATOM   2510  C   GLY   191      94.985 120.897  60.467  1.00  0.00           C  
ATOM   2511  O   GLY   191      95.563 121.816  59.901  1.00  0.00           O  
ATOM   2512  N   GLY   192      95.585 119.668  60.437  1.00  0.00           N  
ATOM   2513  H   GLY   192      95.061 118.850  60.713  1.00  0.00           H  
ATOM   2514  CA  GLY   192      96.954 119.365  59.969  1.00  0.00           C  
ATOM   2515  HA2 GLY   192      97.686 120.032  60.425  1.00  0.00           H  
ATOM   2516  HA3 GLY   192      97.236 118.384  60.349  1.00  0.00           H  
ATOM   2517  C   GLY   192      97.255 119.204  58.459  1.00  0.00           C  
ATOM   2518  O   GLY   192      98.026 118.356  58.064  1.00  0.00           O  
ATOM   2519  N   GLY   193      96.731 120.049  57.592  1.00  0.00           N  
ATOM   2520  H   GLY   193      96.309 120.879  57.983  1.00  0.00           H  
ATOM   2521  CA  GLY   193      96.800 120.056  56.088  1.00  0.00           C  
ATOM   2522  HA2 GLY   193      97.752 120.446  55.729  1.00  0.00           H  
ATOM   2523  HA3 GLY   193      96.679 119.045  55.699  1.00  0.00           H  
ATOM   2524  C   GLY   193      95.772 121.025  55.463  1.00  0.00           C  
ATOM   2525  O   GLY   193      94.941 121.619  56.149  1.00  0.00           O  
ATOM   2526  N   TYR   194      95.704 121.110  54.146  1.00  0.00           N  
ATOM   2527  H   TYR   194      96.233 120.402  53.658  1.00  0.00           H  
ATOM   2528  CA  TYR   194      94.993 122.155  53.473  1.00  0.00           C  
ATOM   2529  HA  TYR   194      94.312 122.669  54.151  1.00  0.00           H  
ATOM   2530  CB  TYR   194      96.078 123.165  53.058  1.00  0.00           C  
ATOM   2531  HB2 TYR   194      96.785 122.660  52.399  1.00  0.00           H  
ATOM   2532  HB3 TYR   194      95.677 123.932  52.397  1.00  0.00           H  
ATOM   2533  CG  TYR   194      96.713 123.945  54.179  1.00  0.00           C  
ATOM   2534  CD1 TYR   194      96.172 125.125  54.649  1.00  0.00           C  
ATOM   2535  HD1 TYR   194      95.285 125.526  54.181  1.00  0.00           H  
ATOM   2536  CE1 TYR   194      96.776 125.852  55.720  1.00  0.00           C  
ATOM   2537  HE1 TYR   194      96.357 126.762  56.126  1.00  0.00           H  
ATOM   2538  CZ  TYR   194      97.960 125.360  56.308  1.00  0.00           C  
ATOM   2539  OH  TYR   194      98.547 126.000  57.356  1.00  0.00           O  
ATOM   2540  HH  TYR   194      99.498 126.126  57.328  1.00  0.00           H  
ATOM   2541  CE2 TYR   194      98.488 124.159  55.804  1.00  0.00           C  
ATOM   2542  HE2 TYR   194      99.342 123.745  56.320  1.00  0.00           H  
ATOM   2543  CD2 TYR   194      97.879 123.460  54.736  1.00  0.00           C  
ATOM   2544  HD2 TYR   194      98.256 122.539  54.316  1.00  0.00           H  
ATOM   2545  C   TYR   194      94.213 121.595  52.251  1.00  0.00           C  
ATOM   2546  O   TYR   194      94.663 120.616  51.557  1.00  0.00           O  
ATOM   2547  N   GLY   195      93.051 122.205  51.864  1.00  0.00           N  
ATOM   2548  H   GLY   195      92.541 121.706  51.149  1.00  0.00           H  
ATOM   2549  CA  GLY   195      92.356 123.365  52.319  1.00  0.00           C  
ATOM   2550  HA2 GLY   195      92.957 124.255  52.133  1.00  0.00           H  
ATOM   2551  HA3 GLY   195      91.399 123.458  51.806  1.00  0.00           H  
ATOM   2552  C   GLY   195      91.908 123.283  53.781  1.00  0.00           C  
ATOM   2553  O   GLY   195      91.389 122.192  54.197  1.00  0.00           O  
ATOM   2554  N   ASN   196      91.961 124.459  54.495  1.00  0.00           N  
ATOM   2555  H   ASN   196      92.461 125.182  53.997  1.00  0.00           H  
ATOM   2556  CA  ASN   196      91.473 124.570  55.869  1.00  0.00           C  
ATOM   2557  HA  ASN   196      91.729 123.630  56.358  1.00  0.00           H  
ATOM   2558  CB  ASN   196      92.148 125.721  56.587  1.00  0.00           C  
ATOM   2559  HB2 ASN   196      93.223 125.575  56.474  1.00  0.00           H  
ATOM   2560  HB3 ASN   196      92.022 126.640  56.015  1.00  0.00           H  
ATOM   2561  CG  ASN   196      91.796 125.827  58.086  1.00  0.00           C  
ATOM   2562  OD1 ASN   196      90.669 126.151  58.466  1.00  0.00           O  
ATOM   2563  ND2 ASN   196      92.755 125.436  58.881  1.00  0.00           N  
ATOM   2564 HD21 ASN   196      92.654 125.485  59.885  1.00  0.00           H  
ATOM   2565 HD22 ASN   196      93.621 125.186  58.426  1.00  0.00           H  
ATOM   2566  C   ASN   196      89.956 124.436  55.968  1.00  0.00           C  
ATOM   2567  O   ASN   196      89.259 124.762  55.062  1.00  0.00           O  
ATOM   2568  N   GLN   197      89.489 123.723  56.995  1.00  0.00           N  
ATOM   2569  H   GLN   197      90.160 123.264  57.593  1.00  0.00           H  
ATOM   2570  CA  GLN   197      88.106 123.452  57.379  1.00  0.00           C  
ATOM   2571  HA  GLN   197      87.441 124.059  56.765  1.00  0.00           H  
ATOM   2572  CB  GLN   197      87.747 121.990  57.040  1.00  0.00           C  
ATOM   2573  HB2 GLN   197      88.289 121.264  57.645  1.00  0.00           H  
ATOM   2574  HB3 GLN   197      86.710 121.804  57.322  1.00  0.00           H  
ATOM   2575  CG  GLN   197      88.024 121.576  55.549  1.00  0.00           C  
ATOM   2576  HG2 GLN   197      87.812 122.409  54.879  1.00  0.00           H  
ATOM   2577  HG3 GLN   197      89.080 121.310  55.501  1.00  0.00           H  
ATOM   2578  CD  GLN   197      87.116 120.447  55.073  1.00  0.00           C  
ATOM   2579  OE1 GLN   197      86.259 119.863  55.779  1.00  0.00           O  
ATOM   2580  NE2 GLN   197      87.121 120.134  53.808  1.00  0.00           N  
ATOM   2581 HE21 GLN   197      87.839 120.530  53.218  1.00  0.00           H  
ATOM   2582 HE22 GLN   197      86.632 119.354  53.392  1.00  0.00           H  
ATOM   2583  C   GLN   197      87.846 123.729  58.846  1.00  0.00           C  
ATOM   2584  O   GLN   197      86.797 123.208  59.325  1.00  0.00           O  
ATOM   2585  N   ASP   198      88.634 124.505  59.554  1.00  0.00           N  
ATOM   2586  H   ASP   198      89.409 124.927  59.062  1.00  0.00           H  
ATOM   2587  CA  ASP   198      88.450 124.743  60.990  1.00  0.00           C  
ATOM   2588  HA  ASP   198      88.175 123.782  61.425  1.00  0.00           H  
ATOM   2589  CB  ASP   198      89.693 125.363  61.554  1.00  0.00           C  
ATOM   2590  HB2 ASP   198      89.915 126.217  60.914  1.00  0.00           H  
ATOM   2591  HB3 ASP   198      89.570 125.875  62.509  1.00  0.00           H  
ATOM   2592  CG  ASP   198      90.931 124.434  61.640  1.00  0.00           C  
ATOM   2593  OD1 ASP   198      92.074 125.021  61.524  1.00  0.00           O  
ATOM   2594  OD2 ASP   198      90.823 123.248  61.925  1.00  0.00           O  
ATOM   2595  C   ASP   198      87.233 125.592  61.185  1.00  0.00           C  
ATOM   2596  O   ASP   198      87.209 126.819  60.882  1.00  0.00           O  
ATOM   2597  N   GLN   199      86.139 125.031  61.631  1.00  0.00           N  
ATOM   2598  H   GLN   199      86.220 124.095  62.002  1.00  0.00           H  
ATOM   2599  CA  GLN   199      84.808 125.571  61.654  1.00  0.00           C  
ATOM   2600  HA  GLN   199      84.426 125.680  60.639  1.00  0.00           H  
ATOM   2601  CB  GLN   199      83.922 124.561  62.464  1.00  0.00           C  
ATOM   2602  HB2 GLN   199      84.068 123.543  62.103  1.00  0.00           H  
ATOM   2603  HB3 GLN   199      84.123 124.663  63.531  1.00  0.00           H  
ATOM   2604  CG  GLN   199      82.409 124.883  62.320  1.00  0.00           C  
ATOM   2605  HG2 GLN   199      82.260 125.871  62.755  1.00  0.00           H  
ATOM   2606  HG3 GLN   199      82.170 125.107  61.280  1.00  0.00           H  
ATOM   2607  CD  GLN   199      81.367 123.935  63.062  1.00  0.00           C  
ATOM   2608  OE1 GLN   199      81.557 122.847  63.632  1.00  0.00           O  
ATOM   2609  NE2 GLN   199      80.148 124.398  62.947  1.00  0.00           N  
ATOM   2610 HE21 GLN   199      80.000 125.252  62.430  1.00  0.00           H  
ATOM   2611 HE22 GLN   199      79.411 123.828  63.336  1.00  0.00           H  
ATOM   2612  C   GLN   199      84.557 126.972  62.280  1.00  0.00           C  
ATOM   2613  O   GLN   199      84.944 127.100  63.436  1.00  0.00           O  
ATOM   2614  N   SER   200      83.886 128.004  61.694  1.00  0.00           N  
ATOM   2615  H   SER   200      83.588 128.834  62.187  1.00  0.00           H  
ATOM   2616  CA  SER   200      83.471 128.114  60.310  1.00  0.00           C  
ATOM   2617  HA  SER   200      82.906 127.232  60.009  1.00  0.00           H  
ATOM   2618  CB  SER   200      82.531 129.258  60.220  1.00  0.00           C  
ATOM   2619  HB2 SER   200      83.028 130.146  60.613  1.00  0.00           H  
ATOM   2620  HB3 SER   200      82.197 129.367  59.189  1.00  0.00           H  
ATOM   2621  OG  SER   200      81.341 128.964  60.949  1.00  0.00           O  
ATOM   2622  HG  SER   200      80.871 129.776  61.153  1.00  0.00           H  
ATOM   2623  C   SER   200      84.667 128.286  59.281  1.00  0.00           C  
ATOM   2624  O   SER   200      85.440 129.179  59.451  1.00  0.00           O  
ATOM   2625  N   GLY   201      84.766 127.378  58.246  1.00  0.00           N  
ATOM   2626  H   GLY   201      83.972 126.754  58.218  1.00  0.00           H  
ATOM   2627  CA  GLY   201      85.855 127.359  57.244  1.00  0.00           C  
ATOM   2628  HA2 GLY   201      85.901 128.269  56.646  1.00  0.00           H  
ATOM   2629  HA3 GLY   201      86.849 127.287  57.684  1.00  0.00           H  
ATOM   2630  C   GLY   201      85.761 126.192  56.260  1.00  0.00           C  
ATOM   2631  O   GLY   201      85.070 125.240  56.601  1.00  0.00           O  
ATOM   2632  N   GLY   202      86.383 126.185  55.088  1.00  0.00           N  
ATOM   2633  H   GLY   202      86.175 125.396  54.494  1.00  0.00           H  
ATOM   2634  CA  GLY   202      87.210 127.239  54.468  1.00  0.00           C  
ATOM   2635  HA2 GLY   202      87.866 127.729  55.188  1.00  0.00           H  
ATOM   2636  HA3 GLY   202      87.946 126.886  53.747  1.00  0.00           H  
ATOM   2637  C   GLY   202      86.439 128.450  53.852  1.00  0.00           C  
ATOM   2638  O   GLY   202      85.299 128.655  54.275  1.00  0.00           O  
ATOM   2639  N   GLY   203      86.879 129.315  52.916  1.00  0.00           N  
ATOM   2640  H   GLY   203      86.354 130.167  52.777  1.00  0.00           H  
ATOM   2641  CA  GLY   203      88.181 129.212  52.278  1.00  0.00           C  
ATOM   2642  HA2 GLY   203      88.453 128.214  51.934  1.00  0.00           H  
ATOM   2643  HA3 GLY   203      88.280 129.871  51.415  1.00  0.00           H  
ATOM   2644  C   GLY   203      89.210 129.756  53.224  1.00  0.00           C  
ATOM   2645  O   GLY   203      88.934 130.648  53.954  1.00  0.00           O  
ATOM   2646  N   GLY   204      90.362 129.062  53.280  1.00  0.00           N  
ATOM   2647  H   GLY   204      90.514 128.271  52.672  1.00  0.00           H  
ATOM   2648  CA  GLY   204      91.510 129.509  54.063  1.00  0.00           C  
ATOM   2649  HA2 GLY   204      92.381 128.980  53.676  1.00  0.00           H  
ATOM   2650  HA3 GLY   204      91.706 130.549  53.801  1.00  0.00           H  
ATOM   2651  C   GLY   204      91.251 129.277  55.590  1.00  0.00           C  
ATOM   2652  O   GLY   204      90.261 128.726  56.071  1.00  0.00           O  
ATOM   2653  N   SER   205      92.166 129.830  56.419  1.00  0.00           N  
ATOM   2654  H   SER   205      91.936 129.843  57.402  1.00  0.00           H  
ATOM   2655  CA  SER   205      93.490 130.309  56.003  1.00  0.00           C  
ATOM   2656  HA  SER   205      93.399 131.211  55.398  1.00  0.00           H  
ATOM   2657  CB  SER   205      94.235 130.719  57.271  1.00  0.00           C  
ATOM   2658  HB2 SER   205      93.685 131.477  57.829  1.00  0.00           H  
ATOM   2659  HB3 SER   205      94.280 129.788  57.835  1.00  0.00           H  
ATOM   2660  OG  SER   205      95.517 131.185  56.796  1.00  0.00           O  
ATOM   2661  HG  SER   205      96.152 130.547  57.132  1.00  0.00           H  
ATOM   2662  C   SER   205      94.332 129.338  55.160  1.00  0.00           C  
ATOM   2663  O   SER   205      94.277 128.129  55.274  1.00  0.00           O  
ATOM   2664  N   GLY   206      95.213 129.917  54.366  1.00  0.00           N  
ATOM   2665  H   GLY   206      95.337 130.917  54.290  1.00  0.00           H  
ATOM   2666  CA  GLY   206      96.361 129.127  53.750  1.00  0.00           C  
ATOM   2667  HA2 GLY   206      96.064 128.096  53.558  1.00  0.00           H  
ATOM   2668  HA3 GLY   206      96.706 129.549  52.806  1.00  0.00           H  
ATOM   2669  C   GLY   206      97.642 128.949  54.610  1.00  0.00           C  
ATOM   2670  O   GLY   206      97.722 129.347  55.799  1.00  0.00           O  
ATOM   2671  N   GLY   207      98.642 128.213  54.119  1.00  0.00           N  
ATOM   2672  H   GLY   207      99.304 127.938  54.830  1.00  0.00           H  
ATOM   2673  CA  GLY   207      98.796 127.487  52.883  1.00  0.00           C  
ATOM   2674  HA2 GLY   207      97.927 126.834  52.806  1.00  0.00           H  
ATOM   2675  HA3 GLY   207      98.759 128.193  52.053  1.00  0.00           H  
ATOM   2676  C   GLY   207     100.133 126.714  52.785  1.00  0.00           C  
ATOM   2677  O   GLY   207     101.010 126.729  53.636  1.00  0.00           O  
ATOM   2678  N   TYR   208     100.285 126.014  51.640  1.00  0.00           N  
ATOM   2679  H   TYR   208      99.682 126.271  50.871  1.00  0.00           H  
ATOM   2680  CA  TYR   208     101.270 124.958  51.401  1.00  0.00           C  
ATOM   2681  HA  TYR   208     102.179 125.231  51.938  1.00  0.00           H  
ATOM   2682  CB  TYR   208     100.654 123.637  51.828  1.00  0.00           C  
ATOM   2683  HB2 TYR   208      99.696 123.815  52.318  1.00  0.00           H  
ATOM   2684  HB3 TYR   208     100.231 123.202  50.923  1.00  0.00           H  
ATOM   2685  CG  TYR   208     101.513 122.736  52.689  1.00  0.00           C  
ATOM   2686  CD1 TYR   208     101.459 122.768  54.094  1.00  0.00           C  
ATOM   2687  HD1 TYR   208     100.805 123.456  54.609  1.00  0.00           H  
ATOM   2688  CE1 TYR   208     102.324 121.915  54.877  1.00  0.00           C  
ATOM   2689  HE1 TYR   208     102.232 121.997  55.950  1.00  0.00           H  
ATOM   2690  CZ  TYR   208     103.158 121.044  54.206  1.00  0.00           C  
ATOM   2691  OH  TYR   208     103.847 120.048  54.915  1.00  0.00           O  
ATOM   2692  HH  TYR   208     104.409 119.606  54.274  1.00  0.00           H  
ATOM   2693  CE2 TYR   208     103.272 121.104  52.867  1.00  0.00           C  
ATOM   2694  HE2 TYR   208     103.885 120.413  52.307  1.00  0.00           H  
ATOM   2695  CD2 TYR   208     102.483 121.945  52.066  1.00  0.00           C  
ATOM   2696  HD2 TYR   208     102.631 121.967  50.996  1.00  0.00           H  
ATOM   2697  C   TYR   208     101.616 124.856  49.872  1.00  0.00           C  
ATOM   2698  O   TYR   208     100.668 124.968  49.043  1.00  0.00           O  
ATOM   2699  N   GLY   209     102.843 124.662  49.489  1.00  0.00           N  
ATOM   2700  H   GLY   209     103.573 124.640  50.186  1.00  0.00           H  
ATOM   2701  CA  GLY   209     103.308 124.454  48.090  1.00  0.00           C  
ATOM   2702  HA2 GLY   209     103.316 125.329  47.439  1.00  0.00           H  
ATOM   2703  HA3 GLY   209     104.379 124.274  48.184  1.00  0.00           H  
ATOM   2704  C   GLY   209     102.633 123.214  47.545  1.00  0.00           C  
ATOM   2705  O   GLY   209     101.920 122.461  48.301  1.00  0.00           O  
ATOM   2706  N   GLN   210     102.663 122.904  46.268  1.00  0.00           N  
ATOM   2707  H   GLN   210     102.449 121.933  46.091  1.00  0.00           H  
ATOM   2708  CA  GLN   210     103.165 123.634  45.099  1.00  0.00           C  
ATOM   2709  HA  GLN   210     103.068 122.912  44.287  1.00  0.00           H  
ATOM   2710  CB  GLN   210     102.090 124.743  44.637  1.00  0.00           C  
ATOM   2711  HB2 GLN   210     102.403 125.723  44.999  1.00  0.00           H  
ATOM   2712  HB3 GLN   210     102.070 124.801  43.549  1.00  0.00           H  
ATOM   2713  CG  GLN   210     100.591 124.430  44.935  1.00  0.00           C  
ATOM   2714  HG2 GLN   210     100.373 124.335  45.999  1.00  0.00           H  
ATOM   2715  HG3 GLN   210     100.091 125.263  44.441  1.00  0.00           H  
ATOM   2716  CD  GLN   210     100.044 123.115  44.284  1.00  0.00           C  
ATOM   2717  OE1 GLN   210     100.317 122.791  43.085  1.00  0.00           O  
ATOM   2718  NE2 GLN   210      99.221 122.305  44.913  1.00  0.00           N  
ATOM   2719 HE21 GLN   210      98.834 121.552  44.361  1.00  0.00           H  
ATOM   2720 HE22 GLN   210      98.972 122.385  45.888  1.00  0.00           H  
ATOM   2721  C   GLN   210     104.624 124.148  45.206  1.00  0.00           C  
ATOM   2722  O   GLN   210     105.015 125.308  44.985  1.00  0.00           O  
ATOM   2723  N   GLN   211     105.522 123.194  45.521  1.00  0.00           N  
ATOM   2724  H   GLN   211     105.171 122.250  45.436  1.00  0.00           H  
ATOM   2725  CA  GLN   211     106.918 123.328  45.597  1.00  0.00           C  
ATOM   2726  HA  GLN   211     106.997 124.189  46.261  1.00  0.00           H  
ATOM   2727  CB  GLN   211     107.576 122.118  46.251  1.00  0.00           C  
ATOM   2728  HB2 GLN   211     107.418 121.183  45.713  1.00  0.00           H  
ATOM   2729  HB3 GLN   211     108.655 122.269  46.283  1.00  0.00           H  
ATOM   2730  CG  GLN   211     107.160 121.818  47.705  1.00  0.00           C  
ATOM   2731  HG2 GLN   211     107.846 121.100  48.155  1.00  0.00           H  
ATOM   2732  HG3 GLN   211     107.213 122.744  48.277  1.00  0.00           H  
ATOM   2733  CD  GLN   211     105.713 121.311  47.839  1.00  0.00           C  
ATOM   2734  OE1 GLN   211     105.046 120.906  46.883  1.00  0.00           O  
ATOM   2735  NE2 GLN   211     105.110 121.455  49.028  1.00  0.00           N  
ATOM   2736 HE21 GLN   211     105.755 121.579  49.795  1.00  0.00           H  
ATOM   2737 HE22 GLN   211     104.181 121.060  49.060  1.00  0.00           H  
ATOM   2738  C   GLN   211     107.532 123.709  44.251  1.00  0.00           C  
ATOM   2739  O   GLN   211     108.483 124.496  44.285  1.00  0.00           O  
ATOM   2740  N   ASP   212     106.967 123.237  43.084  1.00  0.00           N  
ATOM   2741  H   ASP   212     106.085 122.747  43.132  1.00  0.00           H  
ATOM   2742  CA  ASP   212     107.488 123.325  41.722  1.00  0.00           C  
ATOM   2743  HA  ASP   212     108.222 124.115  41.563  1.00  0.00           H  
ATOM   2744  CB  ASP   212     108.231 122.077  41.387  1.00  0.00           C  
ATOM   2745  HB2 ASP   212     107.607 121.292  41.812  1.00  0.00           H  
ATOM   2746  HB3 ASP   212     108.187 121.963  40.304  1.00  0.00           H  
ATOM   2747  CG  ASP   212     109.612 122.183  42.020  1.00  0.00           C  
ATOM   2748  OD1 ASP   212     110.153 121.147  42.384  1.00  0.00           O  
ATOM   2749  OD2 ASP   212     110.213 123.263  41.842  1.00  0.00           O  
ATOM   2750  C   ASP   212     106.432 123.747  40.667  1.00  0.00           C  
ATOM   2751  O   ASP   212     106.551 123.435  39.458  1.00  0.00           O  
ATOM   2752  N   ARG   213     105.346 124.364  41.026  1.00  0.00           N  
ATOM   2753  H   ARG   213     105.211 124.523  42.015  1.00  0.00           H  
ATOM   2754  CA  ARG   213     104.236 124.853  40.164  1.00  0.00           C  
ATOM   2755  HA  ARG   213     104.248 124.148  39.333  1.00  0.00           H  
ATOM   2756  CB  ARG   213     102.911 124.836  41.007  1.00  0.00           C  
ATOM   2757  HB2 ARG   213     102.911 123.840  41.450  1.00  0.00           H  
ATOM   2758  HB3 ARG   213     102.936 125.613  41.770  1.00  0.00           H  
ATOM   2759  CG  ARG   213     101.675 124.915  40.094  1.00  0.00           C  
ATOM   2760  HG2 ARG   213     102.059 125.533  39.283  1.00  0.00           H  
ATOM   2761  HG3 ARG   213     101.469 123.926  39.685  1.00  0.00           H  
ATOM   2762  CD  ARG   213     100.394 125.494  40.723  1.00  0.00           C  
ATOM   2763  HD2 ARG   213     100.340 125.243  41.782  1.00  0.00           H  
ATOM   2764  HD3 ARG   213     100.491 126.580  40.716  1.00  0.00           H  
ATOM   2765  NE  ARG   213      99.123 125.207  39.966  1.00  0.00           N  
ATOM   2766  HE  ARG   213      98.952 125.777  39.150  1.00  0.00           H  
ATOM   2767  CZ  ARG   213      98.267 124.219  40.130  1.00  0.00           C  
ATOM   2768  NH1 ARG   213      98.356 123.232  41.027  1.00  0.00           N  
ATOM   2769 HH11 ARG   213      97.527 122.677  41.188  1.00  0.00           H  
ATOM   2770 HH12 ARG   213      99.132 123.160  41.669  1.00  0.00           H  
ATOM   2771  NH2 ARG   213      97.336 124.177  39.202  1.00  0.00           N  
ATOM   2772 HH21 ARG   213      96.720 123.377  39.242  1.00  0.00           H  
ATOM   2773 HH22 ARG   213      97.427 124.837  38.442  1.00  0.00           H  
ATOM   2774  C   ARG   213     104.475 126.277  39.627  1.00  0.00           C  
ATOM   2775  O   ARG   213     104.250 127.319  40.284  1.00  0.00           O  
ATOM   2776  N   GLY   214     105.011 126.373  38.377  1.00  0.00           N  
ATOM   2777  H   GLY   214     105.322 127.297  38.115  1.00  0.00           H  
ATOM   2778  CA  GLY   214     104.983 125.339  37.305  1.00  0.00           C  
ATOM   2779  HA2 GLY   214     105.528 125.680  36.425  1.00  0.00           H  
ATOM   2780  HA3 GLY   214     105.368 124.424  37.755  1.00  0.00           H  
ATOM   2781  C   GLY   214     103.598 125.093  36.854  1.00  0.00           C  
ATOM   2782  O   GLY   214     103.072 124.043  37.223  1.00  0.00           O  
ATOM   2783  OXT GLY   214     103.017 125.994  36.224  1.00  0.00           O  
TER    2784      GLY   214 
END   
