# Supplementary material for: Visualization of oligomerization, clustering, and density transition of intrinsically disordered proteins
Source: Natl Sci Rev. 2026 Feb 14;13(7):nwag107. doi: 10.1093/nsr/nwag107 (PMC13114874; doi:10.1093/nsr/nwag107)
Supplement: nwag107_Supplemental_Files [file nwag107_supplemental_files.zip › SI-MD-Structures/MD-Sturctures/frame136.pdb]

CRYST1  135.100  149.263  136.864  90.00  90.00  90.00               1
ATOM      1  N   MET     1      23.281  76.886  85.003  1.00  0.00           N  
ATOM      2  H1  MET     1      22.495  77.386  85.394  1.00  0.00           H  
ATOM      3  H2  MET     1      23.252  77.118  84.021  1.00  0.00           H  
ATOM      4  H3  MET     1      23.112  75.899  85.141  1.00  0.00           H  
ATOM      5  CA  MET     1      24.567  77.399  85.468  1.00  0.00           C  
ATOM      6  HA  MET     1      24.707  77.188  86.528  1.00  0.00           H  
ATOM      7  CB  MET     1      25.676  76.581  84.745  1.00  0.00           C  
ATOM      8  HB2 MET     1      25.374  76.320  83.731  1.00  0.00           H  
ATOM      9  HB3 MET     1      26.630  77.097  84.854  1.00  0.00           H  
ATOM     10  CG  MET     1      25.984  75.252  85.449  1.00  0.00           C  
ATOM     11  HG2 MET     1      26.848  74.863  84.910  1.00  0.00           H  
ATOM     12  HG3 MET     1      26.257  75.313  86.502  1.00  0.00           H  
ATOM     13  SD  MET     1      24.699  74.052  85.372  1.00  0.00           S  
ATOM     14  CE  MET     1      24.613  73.724  83.621  1.00  0.00           C  
ATOM     15  HE1 MET     1      25.525  73.380  83.134  1.00  0.00           H  
ATOM     16  HE2 MET     1      23.816  73.001  83.444  1.00  0.00           H  
ATOM     17  HE3 MET     1      24.314  74.613  83.067  1.00  0.00           H  
ATOM     18  C   MET     1      24.637  78.911  85.257  1.00  0.00           C  
ATOM     19  O   MET     1      24.341  79.357  84.183  1.00  0.00           O  
ATOM     20  N   ALA     2      25.058  79.779  86.221  1.00  0.00           N  
ATOM     21  H   ALA     2      24.786  80.739  86.064  1.00  0.00           H  
ATOM     22  CA  ALA     2      25.603  79.597  87.577  1.00  0.00           C  
ATOM     23  HA  ALA     2      26.080  80.538  87.852  1.00  0.00           H  
ATOM     24  CB  ALA     2      24.431  79.341  88.571  1.00  0.00           C  
ATOM     25  HB1 ALA     2      24.803  79.549  89.575  1.00  0.00           H  
ATOM     26  HB2 ALA     2      23.611  80.038  88.397  1.00  0.00           H  
ATOM     27  HB3 ALA     2      24.061  78.316  88.563  1.00  0.00           H  
ATOM     28  C   ALA     2      26.803  78.607  87.573  1.00  0.00           C  
ATOM     29  O   ALA     2      26.735  77.592  88.300  1.00  0.00           O  
ATOM     30  N   SER     3      27.930  78.835  86.860  1.00  0.00           N  
ATOM     31  H   SER     3      28.576  78.061  86.803  1.00  0.00           H  
ATOM     32  CA  SER     3      28.219  79.961  85.981  1.00  0.00           C  
ATOM     33  HA  SER     3      27.544  80.753  86.305  1.00  0.00           H  
ATOM     34  CB  SER     3      29.702  80.403  86.157  1.00  0.00           C  
ATOM     35  HB2 SER     3      29.925  80.634  87.199  1.00  0.00           H  
ATOM     36  HB3 SER     3      30.407  79.630  85.848  1.00  0.00           H  
ATOM     37  OG  SER     3      29.891  81.651  85.497  1.00  0.00           O  
ATOM     38  HG  SER     3      30.693  81.980  85.911  1.00  0.00           H  
ATOM     39  C   SER     3      27.967  79.603  84.490  1.00  0.00           C  
ATOM     40  O   SER     3      28.516  78.636  83.973  1.00  0.00           O  
ATOM     41  N   ASN     4      27.406  80.474  83.733  1.00  0.00           N  
ATOM     42  H   ASN     4      27.015  81.255  84.239  1.00  0.00           H  
ATOM     43  CA  ASN     4      27.533  80.701  82.278  1.00  0.00           C  
ATOM     44  HA  ASN     4      28.020  79.880  81.751  1.00  0.00           H  
ATOM     45  CB  ASN     4      26.096  80.869  81.606  1.00  0.00           C  
ATOM     46  HB2 ASN     4      25.522  81.495  82.288  1.00  0.00           H  
ATOM     47  HB3 ASN     4      26.177  81.424  80.671  1.00  0.00           H  
ATOM     48  CG  ASN     4      25.270  79.656  81.315  1.00  0.00           C  
ATOM     49  OD1 ASN     4      25.607  78.527  81.673  1.00  0.00           O  
ATOM     50  ND2 ASN     4      24.162  79.885  80.592  1.00  0.00           N  
ATOM     51 HD21 ASN     4      23.640  79.054  80.354  1.00  0.00           H  
ATOM     52 HD22 ASN     4      23.904  80.800  80.251  1.00  0.00           H  
ATOM     53  C   ASN     4      28.359  81.913  82.138  1.00  0.00           C  
ATOM     54  O   ASN     4      27.875  83.055  82.004  1.00  0.00           O  
ATOM     55  N   ASP     5      29.718  81.867  82.166  1.00  0.00           N  
ATOM     56  H   ASP     5      30.182  82.738  81.950  1.00  0.00           H  
ATOM     57  CA  ASP     5      30.610  80.687  82.007  1.00  0.00           C  
ATOM     58  HA  ASP     5      30.148  79.801  82.443  1.00  0.00           H  
ATOM     59  CB  ASP     5      30.834  80.418  80.501  1.00  0.00           C  
ATOM     60  HB2 ASP     5      29.889  80.389  79.959  1.00  0.00           H  
ATOM     61  HB3 ASP     5      31.425  81.246  80.109  1.00  0.00           H  
ATOM     62  CG  ASP     5      31.573  79.116  80.281  1.00  0.00           C  
ATOM     63  OD1 ASP     5      31.391  78.110  81.042  1.00  0.00           O  
ATOM     64  OD2 ASP     5      32.310  79.079  79.262  1.00  0.00           O  
ATOM     65  C   ASP     5      31.930  80.837  82.774  1.00  0.00           C  
ATOM     66  O   ASP     5      32.370  81.982  82.908  1.00  0.00           O  
ATOM     67  N   TYR     6      32.656  79.843  83.276  1.00  0.00           N  
ATOM     68  H   TYR     6      32.305  78.964  82.922  1.00  0.00           H  
ATOM     69  CA  TYR     6      33.799  79.873  84.095  1.00  0.00           C  
ATOM     70  HA  TYR     6      33.526  80.457  84.974  1.00  0.00           H  
ATOM     71  CB  TYR     6      34.080  78.473  84.685  1.00  0.00           C  
ATOM     72  HB2 TYR     6      34.482  77.772  83.953  1.00  0.00           H  
ATOM     73  HB3 TYR     6      34.889  78.677  85.387  1.00  0.00           H  
ATOM     74  CG  TYR     6      32.951  77.881  85.535  1.00  0.00           C  
ATOM     75  CD1 TYR     6      31.972  76.973  84.965  1.00  0.00           C  
ATOM     76  HD1 TYR     6      32.151  76.610  83.964  1.00  0.00           H  
ATOM     77  CE1 TYR     6      31.049  76.370  85.833  1.00  0.00           C  
ATOM     78  HE1 TYR     6      30.377  75.605  85.473  1.00  0.00           H  
ATOM     79  CZ  TYR     6      30.941  76.663  87.213  1.00  0.00           C  
ATOM     80  OH  TYR     6      30.043  76.103  88.003  1.00  0.00           O  
ATOM     81  HH  TYR     6      29.491  75.466  87.544  1.00  0.00           H  
ATOM     82  CE2 TYR     6      31.851  77.599  87.720  1.00  0.00           C  
ATOM     83  HE2 TYR     6      31.739  77.926  88.743  1.00  0.00           H  
ATOM     84  CD2 TYR     6      32.762  78.247  86.816  1.00  0.00           C  
ATOM     85  HD2 TYR     6      33.444  79.000  87.185  1.00  0.00           H  
ATOM     86  C   TYR     6      35.080  80.510  83.421  1.00  0.00           C  
ATOM     87  O   TYR     6      35.385  80.175  82.261  1.00  0.00           O  
ATOM     88  N   THR     7      35.846  81.399  84.131  1.00  0.00           N  
ATOM     89  H   THR     7      35.428  81.654  85.014  1.00  0.00           H  
ATOM     90  CA  THR     7      36.835  82.298  83.479  1.00  0.00           C  
ATOM     91  HA  THR     7      37.379  81.714  82.736  1.00  0.00           H  
ATOM     92  CB  THR     7      36.207  83.402  82.644  1.00  0.00           C  
ATOM     93  HB  THR     7      35.581  83.001  81.846  1.00  0.00           H  
ATOM     94  CG2 THR     7      35.267  84.340  83.438  1.00  0.00           C  
ATOM     95 HG21 THR     7      34.560  83.829  84.092  1.00  0.00           H  
ATOM     96 HG22 THR     7      35.886  84.951  84.095  1.00  0.00           H  
ATOM     97 HG23 THR     7      34.542  84.866  82.817  1.00  0.00           H  
ATOM     98  OG1 THR     7      37.144  84.278  82.106  1.00  0.00           O  
ATOM     99  HG1 THR     7      37.179  83.853  81.246  1.00  0.00           H  
ATOM    100  C   THR     7      37.881  82.844  84.472  1.00  0.00           C  
ATOM    101  O   THR     7      37.567  83.312  85.568  1.00  0.00           O  
ATOM    102  N   GLN     8      39.204  82.711  84.076  1.00  0.00           N  
ATOM    103  H   GLN     8      39.341  82.287  83.170  1.00  0.00           H  
ATOM    104  CA  GLN     8      40.391  83.167  84.808  1.00  0.00           C  
ATOM    105  HA  GLN     8      40.287  82.880  85.855  1.00  0.00           H  
ATOM    106  CB  GLN     8      41.651  82.639  84.058  1.00  0.00           C  
ATOM    107  HB2 GLN     8      41.565  82.923  83.009  1.00  0.00           H  
ATOM    108  HB3 GLN     8      42.431  83.306  84.424  1.00  0.00           H  
ATOM    109  CG  GLN     8      41.964  81.201  84.432  1.00  0.00           C  
ATOM    110  HG2 GLN     8      42.248  81.060  85.475  1.00  0.00           H  
ATOM    111  HG3 GLN     8      41.018  80.662  84.379  1.00  0.00           H  
ATOM    112  CD  GLN     8      43.009  80.534  83.523  1.00  0.00           C  
ATOM    113  OE1 GLN     8      43.742  81.190  82.846  1.00  0.00           O  
ATOM    114  NE2 GLN     8      43.007  79.210  83.429  1.00  0.00           N  
ATOM    115 HE21 GLN     8      42.487  78.657  84.096  1.00  0.00           H  
ATOM    116 HE22 GLN     8      43.740  78.841  82.841  1.00  0.00           H  
ATOM    117  C   GLN     8      40.446  84.721  84.889  1.00  0.00           C  
ATOM    118  O   GLN     8      40.070  85.325  83.882  1.00  0.00           O  
ATOM    119  N   GLN     9      40.979  85.433  85.882  1.00  0.00           N  
ATOM    120  H   GLN     9      41.037  86.411  85.634  1.00  0.00           H  
ATOM    121  CA  GLN     9      41.313  85.039  87.280  1.00  0.00           C  
ATOM    122  HA  GLN     9      41.824  85.907  87.698  1.00  0.00           H  
ATOM    123  CB  GLN     9      40.103  84.744  88.158  1.00  0.00           C  
ATOM    124  HB2 GLN     9      39.492  85.644  88.216  1.00  0.00           H  
ATOM    125  HB3 GLN     9      39.459  83.958  87.764  1.00  0.00           H  
ATOM    126  CG  GLN     9      40.470  84.172  89.536  1.00  0.00           C  
ATOM    127  HG2 GLN     9      40.675  83.112  89.388  1.00  0.00           H  
ATOM    128  HG3 GLN     9      41.379  84.688  89.844  1.00  0.00           H  
ATOM    129  CD  GLN     9      39.365  84.388  90.539  1.00  0.00           C  
ATOM    130  OE1 GLN     9      39.384  85.158  91.448  1.00  0.00           O  
ATOM    131  NE2 GLN     9      38.350  83.532  90.392  1.00  0.00           N  
ATOM    132 HE21 GLN     9      38.259  83.047  89.511  1.00  0.00           H  
ATOM    133 HE22 GLN     9      37.518  83.746  90.923  1.00  0.00           H  
ATOM    134  C   GLN     9      42.423  83.867  87.371  1.00  0.00           C  
ATOM    135  O   GLN     9      42.095  82.632  87.520  1.00  0.00           O  
ATOM    136  N   ALA    10      43.689  84.078  87.206  1.00  0.00           N  
ATOM    137  H   ALA    10      44.273  83.256  87.266  1.00  0.00           H  
ATOM    138  CA  ALA    10      44.386  85.281  86.835  1.00  0.00           C  
ATOM    139  HA  ALA    10      43.780  85.897  86.171  1.00  0.00           H  
ATOM    140  CB  ALA    10      44.766  86.094  88.062  1.00  0.00           C  
ATOM    141  HB1 ALA    10      45.293  86.945  87.631  1.00  0.00           H  
ATOM    142  HB2 ALA    10      43.918  86.421  88.665  1.00  0.00           H  
ATOM    143  HB3 ALA    10      45.341  85.565  88.821  1.00  0.00           H  
ATOM    144  C   ALA    10      45.649  84.969  85.965  1.00  0.00           C  
ATOM    145  O   ALA    10      46.142  83.846  86.188  1.00  0.00           O  
ATOM    146  N   THR    11      46.165  85.835  85.067  1.00  0.00           N  
ATOM    147  H   THR    11      45.671  86.687  84.843  1.00  0.00           H  
ATOM    148  CA  THR    11      47.368  85.632  84.176  1.00  0.00           C  
ATOM    149  HA  THR    11      47.950  84.806  84.584  1.00  0.00           H  
ATOM    150  CB  THR    11      46.846  85.168  82.756  1.00  0.00           C  
ATOM    151  HB  THR    11      46.250  85.955  82.295  1.00  0.00           H  
ATOM    152  CG2 THR    11      48.017  84.903  81.871  1.00  0.00           C  
ATOM    153 HG21 THR    11      47.726  84.666  80.848  1.00  0.00           H  
ATOM    154 HG22 THR    11      48.671  85.774  81.847  1.00  0.00           H  
ATOM    155 HG23 THR    11      48.595  84.055  82.240  1.00  0.00           H  
ATOM    156  OG1 THR    11      46.141  83.942  82.932  1.00  0.00           O  
ATOM    157  HG1 THR    11      45.271  84.158  82.589  1.00  0.00           H  
ATOM    158  C   THR    11      48.200  86.921  84.084  1.00  0.00           C  
ATOM    159  O   THR    11      47.636  87.960  83.741  1.00  0.00           O  
ATOM    160  N   GLN    12      49.453  87.012  84.531  1.00  0.00           N  
ATOM    161  H   GLN    12      49.815  87.951  84.444  1.00  0.00           H  
ATOM    162  CA  GLN    12      50.065  86.045  85.419  1.00  0.00           C  
ATOM    163  HA  GLN    12      49.908  85.023  85.073  1.00  0.00           H  
ATOM    164  CB  GLN    12      51.555  86.283  85.565  1.00  0.00           C  
ATOM    165  HB2 GLN    12      51.718  87.176  86.168  1.00  0.00           H  
ATOM    166  HB3 GLN    12      51.985  85.496  86.185  1.00  0.00           H  
ATOM    167  CG  GLN    12      52.461  86.336  84.280  1.00  0.00           C  
ATOM    168  HG2 GLN    12      52.136  87.190  83.687  1.00  0.00           H  
ATOM    169  HG3 GLN    12      53.514  86.488  84.521  1.00  0.00           H  
ATOM    170  CD  GLN    12      52.345  85.088  83.369  1.00  0.00           C  
ATOM    171  OE1 GLN    12      51.341  84.351  83.372  1.00  0.00           O  
ATOM    172  NE2 GLN    12      53.288  84.886  82.557  1.00  0.00           N  
ATOM    173 HE21 GLN    12      53.266  84.146  81.871  1.00  0.00           H  
ATOM    174 HE22 GLN    12      54.032  85.551  82.401  1.00  0.00           H  
ATOM    175  C   GLN    12      49.357  86.087  86.859  1.00  0.00           C  
ATOM    176  O   GLN    12      49.097  87.161  87.412  1.00  0.00           O  
ATOM    177  N   SER    13      49.158  84.862  87.420  1.00  0.00           N  
ATOM    178  H   SER    13      49.430  84.033  86.911  1.00  0.00           H  
ATOM    179  CA  SER    13      48.669  84.663  88.759  1.00  0.00           C  
ATOM    180  HA  SER    13      47.729  85.199  88.886  1.00  0.00           H  
ATOM    181  CB  SER    13      48.350  83.139  88.777  1.00  0.00           C  
ATOM    182  HB2 SER    13      47.847  83.066  87.813  1.00  0.00           H  
ATOM    183  HB3 SER    13      49.329  82.660  88.794  1.00  0.00           H  
ATOM    184  OG  SER    13      47.556  82.749  89.817  1.00  0.00           O  
ATOM    185  HG  SER    13      47.024  82.068  89.400  1.00  0.00           H  
ATOM    186  C   SER    13      49.544  85.092  89.946  1.00  0.00           C  
ATOM    187  O   SER    13      50.659  85.614  89.780  1.00  0.00           O  
ATOM    188  N   TYR    14      49.150  84.843  91.198  1.00  0.00           N  
ATOM    189  H   TYR    14      48.370  84.225  91.371  1.00  0.00           H  
ATOM    190  CA  TYR    14      49.769  85.411  92.375  1.00  0.00           C  
ATOM    191  HA  TYR    14      50.825  85.602  92.186  1.00  0.00           H  
ATOM    192  CB  TYR    14      49.088  86.795  92.591  1.00  0.00           C  
ATOM    193  HB2 TYR    14      48.765  87.266  91.663  1.00  0.00           H  
ATOM    194  HB3 TYR    14      48.150  86.645  93.126  1.00  0.00           H  
ATOM    195  CG  TYR    14      49.877  87.693  93.446  1.00  0.00           C  
ATOM    196  CD1 TYR    14      50.949  88.346  92.888  1.00  0.00           C  
ATOM    197  HD1 TYR    14      51.194  88.228  91.843  1.00  0.00           H  
ATOM    198  CE1 TYR    14      51.712  89.223  93.640  1.00  0.00           C  
ATOM    199  HE1 TYR    14      52.549  89.726  93.178  1.00  0.00           H  
ATOM    200  CZ  TYR    14      51.395  89.450  95.021  1.00  0.00           C  
ATOM    201  OH  TYR    14      52.148  90.249  95.784  1.00  0.00           O  
ATOM    202  HH  TYR    14      52.909  90.588  95.306  1.00  0.00           H  
ATOM    203  CE2 TYR    14      50.304  88.871  95.561  1.00  0.00           C  
ATOM    204  HE2 TYR    14      50.068  89.136  96.581  1.00  0.00           H  
ATOM    205  CD2 TYR    14      49.509  87.976  94.796  1.00  0.00           C  
ATOM    206  HD2 TYR    14      48.555  87.649  95.181  1.00  0.00           H  
ATOM    207  C   TYR    14      49.543  84.427  93.580  1.00  0.00           C  
ATOM    208  O   TYR    14      48.509  83.809  93.745  1.00  0.00           O  
ATOM    209  N   GLY    15      50.526  84.172  94.446  1.00  0.00           N  
ATOM    210  H   GLY    15      50.227  83.415  95.044  1.00  0.00           H  
ATOM    211  CA  GLY    15      51.950  84.692  94.388  1.00  0.00           C  
ATOM    212  HA2 GLY    15      51.949  85.779  94.473  1.00  0.00           H  
ATOM    213  HA3 GLY    15      52.483  84.208  95.206  1.00  0.00           H  
ATOM    214  C   GLY    15      52.548  84.206  93.037  1.00  0.00           C  
ATOM    215  O   GLY    15      52.429  83.008  92.714  1.00  0.00           O  
ATOM    216  N   ALA    16      53.346  85.010  92.322  1.00  0.00           N  
ATOM    217  H   ALA    16      53.604  85.945  92.601  1.00  0.00           H  
ATOM    218  CA  ALA    16      53.784  84.707  90.943  1.00  0.00           C  
ATOM    219  HA  ALA    16      52.907  84.300  90.441  1.00  0.00           H  
ATOM    220  CB  ALA    16      54.205  85.945  90.173  1.00  0.00           C  
ATOM    221  HB1 ALA    16      54.439  85.744  89.127  1.00  0.00           H  
ATOM    222  HB2 ALA    16      53.329  86.594  90.154  1.00  0.00           H  
ATOM    223  HB3 ALA    16      55.121  86.279  90.660  1.00  0.00           H  
ATOM    224  C   ALA    16      54.890  83.610  90.939  1.00  0.00           C  
ATOM    225  O   ALA    16      55.520  83.174  91.946  1.00  0.00           O  
ATOM    226  N   TYR    17      55.107  83.036  89.740  1.00  0.00           N  
ATOM    227  H   TYR    17      54.558  83.266  88.924  1.00  0.00           H  
ATOM    228  CA  TYR    17      55.977  81.911  89.566  1.00  0.00           C  
ATOM    229  HA  TYR    17      55.644  81.126  90.245  1.00  0.00           H  
ATOM    230  CB  TYR    17      55.763  81.250  88.211  1.00  0.00           C  
ATOM    231  HB2 TYR    17      54.711  81.014  88.052  1.00  0.00           H  
ATOM    232  HB3 TYR    17      56.014  81.990  87.451  1.00  0.00           H  
ATOM    233  CG  TYR    17      56.474  79.911  87.997  1.00  0.00           C  
ATOM    234  CD1 TYR    17      57.720  80.006  87.470  1.00  0.00           C  
ATOM    235  HD1 TYR    17      58.106  80.989  87.243  1.00  0.00           H  
ATOM    236  CE1 TYR    17      58.303  78.813  87.193  1.00  0.00           C  
ATOM    237  HE1 TYR    17      59.350  78.857  86.934  1.00  0.00           H  
ATOM    238  CZ  TYR    17      57.798  77.568  87.655  1.00  0.00           C  
ATOM    239  OH  TYR    17      58.587  76.464  87.620  1.00  0.00           O  
ATOM    240  HH  TYR    17      58.129  75.744  88.059  1.00  0.00           H  
ATOM    241  CE2 TYR    17      56.526  77.516  88.218  1.00  0.00           C  
ATOM    242  HE2 TYR    17      56.119  76.633  88.688  1.00  0.00           H  
ATOM    243  CD2 TYR    17      55.832  78.730  88.380  1.00  0.00           C  
ATOM    244  HD2 TYR    17      54.918  78.708  88.955  1.00  0.00           H  
ATOM    245  C   TYR    17      57.452  82.314  89.825  1.00  0.00           C  
ATOM    246  O   TYR    17      57.810  83.362  89.377  1.00  0.00           O  
ATOM    247  N   PRO    18      58.269  81.455  90.449  1.00  0.00           N  
ATOM    248  CD  PRO    18      58.013  80.127  90.987  1.00  0.00           C  
ATOM    249  HD2 PRO    18      58.613  79.416  90.418  1.00  0.00           H  
ATOM    250  HD3 PRO    18      56.986  79.819  90.794  1.00  0.00           H  
ATOM    251  CG  PRO    18      58.381  80.300  92.442  1.00  0.00           C  
ATOM    252  HG2 PRO    18      58.461  79.322  92.916  1.00  0.00           H  
ATOM    253  HG3 PRO    18      57.659  80.932  92.959  1.00  0.00           H  
ATOM    254  CB  PRO    18      59.672  81.101  92.372  1.00  0.00           C  
ATOM    255  HB2 PRO    18      60.374  80.289  92.182  1.00  0.00           H  
ATOM    256  HB3 PRO    18      59.881  81.692  93.264  1.00  0.00           H  
ATOM    257  CA  PRO    18      59.386  81.978  91.158  1.00  0.00           C  
ATOM    258  HA  PRO    18      59.091  82.979  91.472  1.00  0.00           H  
ATOM    259  C   PRO    18      60.654  82.148  90.308  1.00  0.00           C  
ATOM    260  O   PRO    18      60.810  81.542  89.290  1.00  0.00           O  
ATOM    261  N   THR    19      61.562  82.942  90.876  1.00  0.00           N  
ATOM    262  H   THR    19      61.248  83.396  91.721  1.00  0.00           H  
ATOM    263  CA  THR    19      62.771  83.426  90.223  1.00  0.00           C  
ATOM    264  HA  THR    19      63.074  82.849  89.350  1.00  0.00           H  
ATOM    265  CB  THR    19      62.664  84.838  89.667  1.00  0.00           C  
ATOM    266  HB  THR    19      63.591  85.108  89.161  1.00  0.00           H  
ATOM    267  CG2 THR    19      61.537  84.941  88.660  1.00  0.00           C  
ATOM    268 HG21 THR    19      61.364  85.943  88.268  1.00  0.00           H  
ATOM    269 HG22 THR    19      61.814  84.312  87.814  1.00  0.00           H  
ATOM    270 HG23 THR    19      60.646  84.635  89.209  1.00  0.00           H  
ATOM    271  OG1 THR    19      62.338  85.800  90.639  1.00  0.00           O  
ATOM    272  HG1 THR    19      61.627  85.506  91.212  1.00  0.00           H  
ATOM    273  C   THR    19      64.047  83.267  91.131  1.00  0.00           C  
ATOM    274  O   THR    19      64.018  82.523  92.113  1.00  0.00           O  
ATOM    275  N   GLN    20      65.125  83.936  90.718  1.00  0.00           N  
ATOM    276  H   GLN    20      65.044  84.517  89.896  1.00  0.00           H  
ATOM    277  CA  GLN    20      66.307  83.955  91.660  1.00  0.00           C  
ATOM    278  HA  GLN    20      66.674  82.957  91.902  1.00  0.00           H  
ATOM    279  CB  GLN    20      67.506  84.722  91.008  1.00  0.00           C  
ATOM    280  HB2 GLN    20      68.383  84.631  91.649  1.00  0.00           H  
ATOM    281  HB3 GLN    20      67.800  84.241  90.075  1.00  0.00           H  
ATOM    282  CG  GLN    20      67.316  86.260  90.731  1.00  0.00           C  
ATOM    283  HG2 GLN    20      66.279  86.532  90.532  1.00  0.00           H  
ATOM    284  HG3 GLN    20      67.432  86.841  91.646  1.00  0.00           H  
ATOM    285  CD  GLN    20      68.211  86.683  89.620  1.00  0.00           C  
ATOM    286  OE1 GLN    20      69.444  86.528  89.594  1.00  0.00           O  
ATOM    287  NE2 GLN    20      67.716  87.280  88.577  1.00  0.00           N  
ATOM    288 HE21 GLN    20      66.741  87.539  88.630  1.00  0.00           H  
ATOM    289 HE22 GLN    20      68.359  87.779  87.978  1.00  0.00           H  
ATOM    290  C   GLN    20      65.917  84.573  93.023  1.00  0.00           C  
ATOM    291  O   GLN    20      64.918  85.325  93.167  1.00  0.00           O  
ATOM    292  N   PRO    21      66.656  84.255  94.075  1.00  0.00           N  
ATOM    293  CD  PRO    21      67.683  83.237  94.189  1.00  0.00           C  
ATOM    294  HD2 PRO    21      68.393  83.363  93.371  1.00  0.00           H  
ATOM    295  HD3 PRO    21      67.160  82.282  94.142  1.00  0.00           H  
ATOM    296  CG  PRO    21      68.399  83.412  95.501  1.00  0.00           C  
ATOM    297  HG2 PRO    21      69.132  84.219  95.485  1.00  0.00           H  
ATOM    298  HG3 PRO    21      68.806  82.460  95.842  1.00  0.00           H  
ATOM    299  CB  PRO    21      67.271  83.806  96.417  1.00  0.00           C  
ATOM    300  HB2 PRO    21      67.579  84.467  97.228  1.00  0.00           H  
ATOM    301  HB3 PRO    21      66.669  82.961  96.749  1.00  0.00           H  
ATOM    302  CA  PRO    21      66.386  84.661  95.482  1.00  0.00           C  
ATOM    303  HA  PRO    21      65.384  84.335  95.760  1.00  0.00           H  
ATOM    304  C   PRO    21      66.570  86.220  95.740  1.00  0.00           C  
ATOM    305  O   PRO    21      67.561  86.730  95.316  1.00  0.00           O  
ATOM    306  N   GLY    22      65.630  86.909  96.448  1.00  0.00           N  
ATOM    307  H   GLY    22      64.773  86.395  96.594  1.00  0.00           H  
ATOM    308  CA  GLY    22      65.845  88.234  96.957  1.00  0.00           C  
ATOM    309  HA2 GLY    22      65.919  88.938  96.128  1.00  0.00           H  
ATOM    310  HA3 GLY    22      64.887  88.484  97.413  1.00  0.00           H  
ATOM    311  C   GLY    22      66.925  88.364  98.012  1.00  0.00           C  
ATOM    312  O   GLY    22      66.935  87.545  98.910  1.00  0.00           O  
ATOM    313  N   GLN    23      67.640  89.459  97.951  1.00  0.00           N  
ATOM    314  H   GLN    23      67.463  90.010  97.123  1.00  0.00           H  
ATOM    315  CA  GLN    23      68.742  89.915  98.747  1.00  0.00           C  
ATOM    316  HA  GLN    23      68.454  90.168  99.767  1.00  0.00           H  
ATOM    317  CB  GLN    23      69.804  88.801  98.794  1.00  0.00           C  
ATOM    318  HB2 GLN    23      69.368  88.018  99.415  1.00  0.00           H  
ATOM    319  HB3 GLN    23      70.049  88.510  97.773  1.00  0.00           H  
ATOM    320  CG  GLN    23      71.170  89.195  99.421  1.00  0.00           C  
ATOM    321  HG2 GLN    23      71.912  88.463  99.103  1.00  0.00           H  
ATOM    322  HG3 GLN    23      71.498  90.121  98.949  1.00  0.00           H  
ATOM    323  CD  GLN    23      71.189  89.057 100.914  1.00  0.00           C  
ATOM    324  OE1 GLN    23      70.276  88.523 101.510  1.00  0.00           O  
ATOM    325  NE2 GLN    23      72.096  89.551 101.699  1.00  0.00           N  
ATOM    326 HE21 GLN    23      73.017  89.693 101.309  1.00  0.00           H  
ATOM    327 HE22 GLN    23      72.050  89.410 102.698  1.00  0.00           H  
ATOM    328  C   GLN    23      69.284  91.251  98.215  1.00  0.00           C  
ATOM    329  O   GLN    23      69.480  91.452  96.982  1.00  0.00           O  
ATOM    330  N   GLY    24      69.553  92.248  99.132  1.00  0.00           N  
ATOM    331  H   GLY    24      69.291  92.142 100.102  1.00  0.00           H  
ATOM    332  CA  GLY    24      70.145  93.529  98.644  1.00  0.00           C  
ATOM    333  HA2 GLY    24      69.499  93.829  97.818  1.00  0.00           H  
ATOM    334  HA3 GLY    24      70.080  94.221  99.484  1.00  0.00           H  
ATOM    335  C   GLY    24      71.533  93.538  97.955  1.00  0.00           C  
ATOM    336  O   GLY    24      72.203  92.486  97.853  1.00  0.00           O  
ATOM    337  N   TYR    25      71.843  94.711  97.450  1.00  0.00           N  
ATOM    338  H   TYR    25      71.335  95.565  97.631  1.00  0.00           H  
ATOM    339  CA  TYR    25      72.958  94.828  96.519  1.00  0.00           C  
ATOM    340  HA  TYR    25      73.875  94.321  96.818  1.00  0.00           H  
ATOM    341  CB  TYR    25      72.522  94.329  95.095  1.00  0.00           C  
ATOM    342  HB2 TYR    25      72.084  93.335  95.181  1.00  0.00           H  
ATOM    343  HB3 TYR    25      71.654  94.917  94.794  1.00  0.00           H  
ATOM    344  CG  TYR    25      73.757  94.313  94.112  1.00  0.00           C  
ATOM    345  CD1 TYR    25      74.333  93.085  93.878  1.00  0.00           C  
ATOM    346  HD1 TYR    25      73.995  92.164  94.331  1.00  0.00           H  
ATOM    347  CE1 TYR    25      75.318  92.982  92.906  1.00  0.00           C  
ATOM    348  HE1 TYR    25      75.801  92.026  92.763  1.00  0.00           H  
ATOM    349  CZ  TYR    25      75.688  94.113  92.130  1.00  0.00           C  
ATOM    350  OH  TYR    25      76.786  93.970  91.320  1.00  0.00           O  
ATOM    351  HH  TYR    25      77.194  94.821  91.142  1.00  0.00           H  
ATOM    352  CE2 TYR    25      75.091  95.336  92.343  1.00  0.00           C  
ATOM    353  HE2 TYR    25      75.408  96.220  91.810  1.00  0.00           H  
ATOM    354  CD2 TYR    25      74.100  95.460  93.321  1.00  0.00           C  
ATOM    355  HD2 TYR    25      73.704  96.412  93.642  1.00  0.00           H  
ATOM    356  C   TYR    25      73.344  96.286  96.518  1.00  0.00           C  
ATOM    357  O   TYR    25      72.476  97.167  96.349  1.00  0.00           O  
ATOM    358  N   SER    26      74.641  96.654  96.661  1.00  0.00           N  
ATOM    359  H   SER    26      75.335  95.927  96.570  1.00  0.00           H  
ATOM    360  CA  SER    26      75.098  98.002  97.142  1.00  0.00           C  
ATOM    361  HA  SER    26      74.508  98.301  98.009  1.00  0.00           H  
ATOM    362  CB  SER    26      76.518  97.817  97.796  1.00  0.00           C  
ATOM    363  HB2 SER    26      76.856  98.634  98.433  1.00  0.00           H  
ATOM    364  HB3 SER    26      76.467  97.011  98.528  1.00  0.00           H  
ATOM    365  OG  SER    26      77.544  97.564  96.906  1.00  0.00           O  
ATOM    366  HG  SER    26      78.251  97.210  97.451  1.00  0.00           H  
ATOM    367  C   SER    26      75.231  99.110  96.069  1.00  0.00           C  
ATOM    368  O   SER    26      75.056  98.881  94.866  1.00  0.00           O  
ATOM    369  N   GLN    27      75.442 100.359  96.483  1.00  0.00           N  
ATOM    370  H   GLN    27      75.349 100.631  97.452  1.00  0.00           H  
ATOM    371  CA  GLN    27      75.860 101.387  95.456  1.00  0.00           C  
ATOM    372  HA  GLN    27      75.059 101.419  94.718  1.00  0.00           H  
ATOM    373  CB  GLN    27      75.952 102.770  96.087  1.00  0.00           C  
ATOM    374  HB2 GLN    27      75.194 102.884  96.862  1.00  0.00           H  
ATOM    375  HB3 GLN    27      76.950 102.978  96.472  1.00  0.00           H  
ATOM    376  CG  GLN    27      75.620 103.811  95.013  1.00  0.00           C  
ATOM    377  HG2 GLN    27      75.986 104.769  95.382  1.00  0.00           H  
ATOM    378  HG3 GLN    27      76.073 103.475  94.081  1.00  0.00           H  
ATOM    379  CD  GLN    27      74.134 104.000  94.873  1.00  0.00           C  
ATOM    380  OE1 GLN    27      73.655 104.039  93.793  1.00  0.00           O  
ATOM    381  NE2 GLN    27      73.373 104.261  95.904  1.00  0.00           N  
ATOM    382 HE21 GLN    27      73.730 104.335  96.846  1.00  0.00           H  
ATOM    383 HE22 GLN    27      72.475 104.679  95.708  1.00  0.00           H  
ATOM    384  C   GLN    27      77.128 101.027  94.677  1.00  0.00           C  
ATOM    385  O   GLN    27      77.122 101.056  93.431  1.00  0.00           O  
ATOM    386  N   GLN    28      78.190 100.721  95.453  1.00  0.00           N  
ATOM    387  H   GLN    28      77.981 100.665  96.440  1.00  0.00           H  
ATOM    388  CA  GLN    28      79.624 100.632  95.001  1.00  0.00           C  
ATOM    389  HA  GLN    28      79.861 101.506  94.394  1.00  0.00           H  
ATOM    390  CB  GLN    28      80.514 100.567  96.226  1.00  0.00           C  
ATOM    391  HB2 GLN    28      80.254  99.664  96.778  1.00  0.00           H  
ATOM    392  HB3 GLN    28      81.535 100.493  95.851  1.00  0.00           H  
ATOM    393  CG  GLN    28      80.501 101.684  97.220  1.00  0.00           C  
ATOM    394  HG2 GLN    28      81.385 101.769  97.852  1.00  0.00           H  
ATOM    395  HG3 GLN    28      80.550 102.567  96.583  1.00  0.00           H  
ATOM    396  CD  GLN    28      79.242 101.720  98.062  1.00  0.00           C  
ATOM    397  OE1 GLN    28      78.546 100.772  98.227  1.00  0.00           O  
ATOM    398  NE2 GLN    28      78.967 102.809  98.664  1.00  0.00           N  
ATOM    399 HE21 GLN    28      78.324 102.660  99.429  1.00  0.00           H  
ATOM    400 HE22 GLN    28      79.583 103.603  98.563  1.00  0.00           H  
ATOM    401  C   GLN    28      79.715  99.458  94.109  1.00  0.00           C  
ATOM    402  O   GLN    28      80.529  99.508  93.129  1.00  0.00           O  
ATOM    403  N   SER    29      78.957  98.405  94.335  1.00  0.00           N  
ATOM    404  H   SER    29      78.421  98.430  95.191  1.00  0.00           H  
ATOM    405  CA  SER    29      78.656  97.255  93.453  1.00  0.00           C  
ATOM    406  HA  SER    29      77.639  96.934  93.676  1.00  0.00           H  
ATOM    407  CB  SER    29      78.681  97.539  91.937  1.00  0.00           C  
ATOM    408  HB2 SER    29      78.013  98.356  91.666  1.00  0.00           H  
ATOM    409  HB3 SER    29      79.706  97.815  91.686  1.00  0.00           H  
ATOM    410  OG  SER    29      78.263  96.363  91.231  1.00  0.00           O  
ATOM    411  HG  SER    29      78.446  96.578  90.313  1.00  0.00           H  
ATOM    412  C   SER    29      79.510  96.069  93.777  1.00  0.00           C  
ATOM    413  O   SER    29      80.624  96.237  94.072  1.00  0.00           O  
ATOM    414  N   SER    30      78.919  94.865  93.787  1.00  0.00           N  
ATOM    415  H   SER    30      77.920  94.835  93.640  1.00  0.00           H  
ATOM    416  CA  SER    30      79.648  93.645  94.103  1.00  0.00           C  
ATOM    417  HA  SER    30      80.292  93.814  94.966  1.00  0.00           H  
ATOM    418  CB  SER    30      78.669  92.527  94.571  1.00  0.00           C  
ATOM    419  HB2 SER    30      78.301  92.895  95.528  1.00  0.00           H  
ATOM    420  HB3 SER    30      77.870  92.424  93.837  1.00  0.00           H  
ATOM    421  OG  SER    30      79.192  91.304  94.921  1.00  0.00           O  
ATOM    422  HG  SER    30      79.401  90.900  94.075  1.00  0.00           H  
ATOM    423  C   SER    30      80.467  93.222  92.837  1.00  0.00           C  
ATOM    424  O   SER    30      80.046  93.569  91.726  1.00  0.00           O  
ATOM    425  N   GLN    31      81.555  92.449  92.905  1.00  0.00           N  
ATOM    426  H   GLN    31      82.028  92.504  92.014  1.00  0.00           H  
ATOM    427  CA  GLN    31      82.337  91.978  94.087  1.00  0.00           C  
ATOM    428  HA  GLN    31      81.525  91.460  94.597  1.00  0.00           H  
ATOM    429  CB  GLN    31      83.425  90.942  93.689  1.00  0.00           C  
ATOM    430  HB2 GLN    31      84.063  91.428  92.951  1.00  0.00           H  
ATOM    431  HB3 GLN    31      83.980  90.662  94.584  1.00  0.00           H  
ATOM    432  CG  GLN    31      82.854  89.704  92.984  1.00  0.00           C  
ATOM    433  HG2 GLN    31      82.361  90.040  92.072  1.00  0.00           H  
ATOM    434  HG3 GLN    31      83.714  89.056  92.813  1.00  0.00           H  
ATOM    435  CD  GLN    31      81.984  88.814  93.751  1.00  0.00           C  
ATOM    436  OE1 GLN    31      80.818  88.634  93.333  1.00  0.00           O  
ATOM    437  NE2 GLN    31      82.364  88.235  94.861  1.00  0.00           N  
ATOM    438 HE21 GLN    31      81.679  87.687  95.361  1.00  0.00           H  
ATOM    439 HE22 GLN    31      83.349  88.276  95.079  1.00  0.00           H  
ATOM    440  C   GLN    31      82.920  93.154  94.926  1.00  0.00           C  
ATOM    441  O   GLN    31      83.273  94.167  94.278  1.00  0.00           O  
ATOM    442  N   PRO    32      82.988  93.107  96.272  1.00  0.00           N  
ATOM    443  CD  PRO    32      82.720  91.945  97.068  1.00  0.00           C  
ATOM    444  HD2 PRO    32      83.334  91.092  96.777  1.00  0.00           H  
ATOM    445  HD3 PRO    32      81.663  91.705  96.956  1.00  0.00           H  
ATOM    446  CG  PRO    32      82.952  92.334  98.554  1.00  0.00           C  
ATOM    447  HG2 PRO    32      83.986  92.138  98.840  1.00  0.00           H  
ATOM    448  HG3 PRO    32      82.338  91.712  99.205  1.00  0.00           H  
ATOM    449  CB  PRO    32      82.700  93.897  98.465  1.00  0.00           C  
ATOM    450  HB2 PRO    32      83.217  94.408  99.277  1.00  0.00           H  
ATOM    451  HB3 PRO    32      81.649  94.178  98.400  1.00  0.00           H  
ATOM    452  CA  PRO    32      83.363  94.234  97.133  1.00  0.00           C  
ATOM    453  HA  PRO    32      82.924  95.161  96.764  1.00  0.00           H  
ATOM    454  C   PRO    32      84.899  94.395  97.196  1.00  0.00           C  
ATOM    455  O   PRO    32      85.644  93.621  96.549  1.00  0.00           O  
ATOM    456  N   TYR    33      85.327  95.342  98.032  1.00  0.00           N  
ATOM    457  H   TYR    33      84.586  95.852  98.492  1.00  0.00           H  
ATOM    458  CA  TYR    33      86.740  95.646  98.158  1.00  0.00           C  
ATOM    459  HA  TYR    33      87.296  95.118  97.383  1.00  0.00           H  
ATOM    460  CB  TYR    33      86.998  97.131  97.891  1.00  0.00           C  
ATOM    461  HB2 TYR    33      86.296  97.714  98.488  1.00  0.00           H  
ATOM    462  HB3 TYR    33      88.014  97.418  98.161  1.00  0.00           H  
ATOM    463  CG  TYR    33      86.854  97.504  96.403  1.00  0.00           C  
ATOM    464  CD1 TYR    33      87.641  96.907  95.439  1.00  0.00           C  
ATOM    465  HD1 TYR    33      88.383  96.192  95.762  1.00  0.00           H  
ATOM    466  CE1 TYR    33      87.480  97.226  94.108  1.00  0.00           C  
ATOM    467  HE1 TYR    33      88.120  96.747  93.381  1.00  0.00           H  
ATOM    468  CZ  TYR    33      86.416  98.052  93.670  1.00  0.00           C  
ATOM    469  OH  TYR    33      86.350  98.270  92.361  1.00  0.00           O  
ATOM    470  HH  TYR    33      86.515  97.445  91.898  1.00  0.00           H  
ATOM    471  CE2 TYR    33      85.587  98.663  94.629  1.00  0.00           C  
ATOM    472  HE2 TYR    33      84.790  99.322  94.318  1.00  0.00           H  
ATOM    473  CD2 TYR    33      85.767  98.279  95.978  1.00  0.00           C  
ATOM    474  HD2 TYR    33      85.135  98.647  96.773  1.00  0.00           H  
ATOM    475  C   TYR    33      87.424  95.190  99.493  1.00  0.00           C  
ATOM    476  O   TYR    33      88.280  95.876 100.028  1.00  0.00           O  
ATOM    477  N   GLY    34      87.044  94.002  99.972  1.00  0.00           N  
ATOM    478  H   GLY    34      86.207  93.585  99.592  1.00  0.00           H  
ATOM    479  CA  GLY    34      87.543  93.378 101.142  1.00  0.00           C  
ATOM    480  HA2 GLY    34      87.018  92.423 101.166  1.00  0.00           H  
ATOM    481  HA3 GLY    34      88.625  93.252 101.094  1.00  0.00           H  
ATOM    482  C   GLY    34      87.141  94.117 102.412  1.00  0.00           C  
ATOM    483  O   GLY    34      86.260  95.006 102.375  1.00  0.00           O  
ATOM    484  N   GLN    35      87.767  93.798 103.472  1.00  0.00           N  
ATOM    485  H   GLN    35      88.621  93.278 103.327  1.00  0.00           H  
ATOM    486  CA  GLN    35      87.696  94.366 104.811  1.00  0.00           C  
ATOM    487  HA  GLN    35      87.264  95.360 104.702  1.00  0.00           H  
ATOM    488  CB  GLN    35      86.714  93.429 105.699  1.00  0.00           C  
ATOM    489  HB2 GLN    35      86.942  92.381 105.502  1.00  0.00           H  
ATOM    490  HB3 GLN    35      87.066  93.665 106.703  1.00  0.00           H  
ATOM    491  CG  GLN    35      85.225  93.729 105.582  1.00  0.00           C  
ATOM    492  HG2 GLN    35      85.012  94.790 105.711  1.00  0.00           H  
ATOM    493  HG3 GLN    35      84.889  93.434 104.588  1.00  0.00           H  
ATOM    494  CD  GLN    35      84.560  92.991 106.662  1.00  0.00           C  
ATOM    495  OE1 GLN    35      84.599  91.759 106.702  1.00  0.00           O  
ATOM    496  NE2 GLN    35      84.079  93.669 107.672  1.00  0.00           N  
ATOM    497 HE21 GLN    35      84.349  94.642 107.692  1.00  0.00           H  
ATOM    498 HE22 GLN    35      83.602  93.197 108.427  1.00  0.00           H  
ATOM    499  C   GLN    35      89.217  94.381 105.231  1.00  0.00           C  
ATOM    500  O   GLN    35      89.934  93.373 105.109  1.00  0.00           O  
ATOM    501  N   GLN    36      89.718  95.485 105.839  1.00  0.00           N  
ATOM    502  H   GLN    36      90.726  95.477 105.906  1.00  0.00           H  
ATOM    503  CA  GLN    36      89.056  96.751 106.101  1.00  0.00           C  
ATOM    504  HA  GLN    36      87.998  96.521 106.221  1.00  0.00           H  
ATOM    505  CB  GLN    36      89.551  97.461 107.321  1.00  0.00           C  
ATOM    506  HB2 GLN    36      90.549  97.862 107.140  1.00  0.00           H  
ATOM    507  HB3 GLN    36      88.948  98.360 107.449  1.00  0.00           H  
ATOM    508  CG  GLN    36      89.450  96.643 108.637  1.00  0.00           C  
ATOM    509  HG2 GLN    36      88.489  96.131 108.593  1.00  0.00           H  
ATOM    510  HG3 GLN    36      90.248  95.906 108.732  1.00  0.00           H  
ATOM    511  CD  GLN    36      89.576  97.546 109.880  1.00  0.00           C  
ATOM    512  OE1 GLN    36      88.637  97.651 110.710  1.00  0.00           O  
ATOM    513  NE2 GLN    36      90.649  98.307 109.968  1.00  0.00           N  
ATOM    514 HE21 GLN    36      91.345  98.282 109.236  1.00  0.00           H  
ATOM    515 HE22 GLN    36      90.583  99.007 110.693  1.00  0.00           H  
ATOM    516  C   GLN    36      89.145  97.674 104.885  1.00  0.00           C  
ATOM    517  O   GLN    36      90.071  97.531 104.076  1.00  0.00           O  
ATOM    518  N   SER    37      88.233  98.649 104.753  1.00  0.00           N  
ATOM    519  H   SER    37      87.552  98.782 105.488  1.00  0.00           H  
ATOM    520  CA  SER    37      88.193  99.543 103.573  1.00  0.00           C  
ATOM    521  HA  SER    37      89.212  99.758 103.249  1.00  0.00           H  
ATOM    522  CB  SER    37      87.413  98.930 102.433  1.00  0.00           C  
ATOM    523  HB2 SER    37      87.800  97.934 102.219  1.00  0.00           H  
ATOM    524  HB3 SER    37      86.374  98.906 102.760  1.00  0.00           H  
ATOM    525  OG  SER    37      87.476  99.729 101.254  1.00  0.00           O  
ATOM    526  HG  SER    37      88.270  99.484 100.773  1.00  0.00           H  
ATOM    527  C   SER    37      87.661 100.988 103.891  1.00  0.00           C  
ATOM    528  O   SER    37      86.800 101.087 104.769  1.00  0.00           O  
ATOM    529  N   TYR    38      88.072 101.978 103.125  1.00  0.00           N  
ATOM    530  H   TYR    38      88.842 101.800 102.496  1.00  0.00           H  
ATOM    531  CA  TYR    38      87.537 103.360 103.175  1.00  0.00           C  
ATOM    532  HA  TYR    38      87.460 103.660 104.220  1.00  0.00           H  
ATOM    533  CB  TYR    38      88.582 104.313 102.548  1.00  0.00           C  
ATOM    534  HB2 TYR    38      88.569 105.256 103.094  1.00  0.00           H  
ATOM    535  HB3 TYR    38      89.544 103.817 102.675  1.00  0.00           H  
ATOM    536  CG  TYR    38      88.388 104.719 101.037  1.00  0.00           C  
ATOM    537  CD1 TYR    38      87.831 105.927 100.647  1.00  0.00           C  
ATOM    538  HD1 TYR    38      87.441 106.576 101.417  1.00  0.00           H  
ATOM    539  CE1 TYR    38      87.821 106.370  99.349  1.00  0.00           C  
ATOM    540  HE1 TYR    38      87.489 107.338  99.006  1.00  0.00           H  
ATOM    541  CZ  TYR    38      88.250 105.521  98.322  1.00  0.00           C  
ATOM    542  OH  TYR    38      88.009 105.981  97.067  1.00  0.00           O  
ATOM    543  HH  TYR    38      88.286 105.294  96.456  1.00  0.00           H  
ATOM    544  CE2 TYR    38      88.762 104.203  98.680  1.00  0.00           C  
ATOM    545  HE2 TYR    38      89.030 103.477  97.926  1.00  0.00           H  
ATOM    546  CD2 TYR    38      88.852 103.790 100.073  1.00  0.00           C  
ATOM    547  HD2 TYR    38      89.098 102.775 100.349  1.00  0.00           H  
ATOM    548  C   TYR    38      86.120 103.425 102.537  1.00  0.00           C  
ATOM    549  O   TYR    38      85.702 102.532 101.842  1.00  0.00           O  
ATOM    550  N   SER    39      85.360 104.450 102.778  1.00  0.00           N  
ATOM    551  H   SER    39      85.695 105.142 103.433  1.00  0.00           H  
ATOM    552  CA  SER    39      84.082 104.727 102.104  1.00  0.00           C  
ATOM    553  HA  SER    39      83.393 103.888 101.998  1.00  0.00           H  
ATOM    554  CB  SER    39      83.247 105.686 103.004  1.00  0.00           C  
ATOM    555  HB2 SER    39      83.313 105.427 104.061  1.00  0.00           H  
ATOM    556  HB3 SER    39      83.563 106.727 102.938  1.00  0.00           H  
ATOM    557  OG  SER    39      81.878 105.641 102.690  1.00  0.00           O  
ATOM    558  HG  SER    39      81.779 106.346 102.046  1.00  0.00           H  
ATOM    559  C   SER    39      84.335 105.391 100.713  1.00  0.00           C  
ATOM    560  O   SER    39      84.131 106.532 100.482  1.00  0.00           O  
ATOM    561  N   GLY    40      84.756 104.507  99.762  1.00  0.00           N  
ATOM    562  H   GLY    40      85.044 103.595 100.089  1.00  0.00           H  
ATOM    563  CA  GLY    40      85.018 104.775  98.321  1.00  0.00           C  
ATOM    564  HA2 GLY    40      85.432 105.762  98.118  1.00  0.00           H  
ATOM    565  HA3 GLY    40      85.746 103.988  98.126  1.00  0.00           H  
ATOM    566  C   GLY    40      83.755 104.617  97.417  1.00  0.00           C  
ATOM    567  O   GLY    40      82.596 104.560  97.843  1.00  0.00           O  
ATOM    568  N   TYR    41      83.986 104.495  96.078  1.00  0.00           N  
ATOM    569  H   TYR    41      83.124 104.386  95.562  1.00  0.00           H  
ATOM    570  CA  TYR    41      85.293 104.200  95.381  1.00  0.00           C  
ATOM    571  HA  TYR    41      86.113 104.486  96.040  1.00  0.00           H  
ATOM    572  CB  TYR    41      85.449 102.770  95.278  1.00  0.00           C  
ATOM    573  HB2 TYR    41      84.640 102.437  94.628  1.00  0.00           H  
ATOM    574  HB3 TYR    41      86.448 102.568  94.890  1.00  0.00           H  
ATOM    575  CG  TYR    41      85.370 101.966  96.618  1.00  0.00           C  
ATOM    576  CD1 TYR    41      86.539 101.744  97.284  1.00  0.00           C  
ATOM    577  HD1 TYR    41      87.457 102.018  96.784  1.00  0.00           H  
ATOM    578  CE1 TYR    41      86.432 101.110  98.542  1.00  0.00           C  
ATOM    579  HE1 TYR    41      87.278 100.794  99.134  1.00  0.00           H  
ATOM    580  CZ  TYR    41      85.161 100.744  99.067  1.00  0.00           C  
ATOM    581  OH  TYR    41      85.018 100.175 100.288  1.00  0.00           O  
ATOM    582  HH  TYR    41      85.807 100.253 100.831  1.00  0.00           H  
ATOM    583  CE2 TYR    41      84.011 100.925  98.371  1.00  0.00           C  
ATOM    584  HE2 TYR    41      83.071 100.607  98.796  1.00  0.00           H  
ATOM    585  CD2 TYR    41      84.108 101.528  97.127  1.00  0.00           C  
ATOM    586  HD2 TYR    41      83.246 101.843  96.558  1.00  0.00           H  
ATOM    587  C   TYR    41      85.329 104.954  94.028  1.00  0.00           C  
ATOM    588  O   TYR    41      85.207 104.372  92.951  1.00  0.00           O  
ATOM    589  N   SER    42      85.534 106.273  94.140  1.00  0.00           N  
ATOM    590  H   SER    42      85.546 106.740  95.036  1.00  0.00           H  
ATOM    591  CA  SER    42      86.125 107.078  93.041  1.00  0.00           C  
ATOM    592  HA  SER    42      85.565 106.926  92.119  1.00  0.00           H  
ATOM    593  CB  SER    42      85.906 108.535  93.368  1.00  0.00           C  
ATOM    594  HB2 SER    42      84.845 108.684  93.566  1.00  0.00           H  
ATOM    595  HB3 SER    42      86.421 108.946  94.236  1.00  0.00           H  
ATOM    596  OG  SER    42      86.438 109.301  92.291  1.00  0.00           O  
ATOM    597  HG  SER    42      85.855 109.050  91.571  1.00  0.00           H  
ATOM    598  C   SER    42      87.535 106.702  92.808  1.00  0.00           C  
ATOM    599  O   SER    42      88.360 106.469  93.683  1.00  0.00           O  
ATOM    600  N   GLN    43      87.864 106.577  91.486  1.00  0.00           N  
ATOM    601  H   GLN    43      87.218 106.752  90.730  1.00  0.00           H  
ATOM    602  CA  GLN    43      89.232 106.547  91.065  1.00  0.00           C  
ATOM    603  HA  GLN    43      89.903 107.066  91.750  1.00  0.00           H  
ATOM    604  CB  GLN    43      89.596 105.038  91.053  1.00  0.00           C  
ATOM    605  HB2 GLN    43      90.610 105.020  90.653  1.00  0.00           H  
ATOM    606  HB3 GLN    43      89.569 104.667  92.077  1.00  0.00           H  
ATOM    607  CG  GLN    43      88.766 104.026  90.201  1.00  0.00           C  
ATOM    608  HG2 GLN    43      87.867 103.745  90.748  1.00  0.00           H  
ATOM    609  HG3 GLN    43      88.503 104.487  89.249  1.00  0.00           H  
ATOM    610  CD  GLN    43      89.503 102.710  89.891  1.00  0.00           C  
ATOM    611  OE1 GLN    43      89.533 101.718  90.644  1.00  0.00           O  
ATOM    612  NE2 GLN    43      90.269 102.738  88.782  1.00  0.00           N  
ATOM    613 HE21 GLN    43      90.426 103.630  88.336  1.00  0.00           H  
ATOM    614 HE22 GLN    43      90.911 101.972  88.636  1.00  0.00           H  
ATOM    615  C   GLN    43      89.359 107.254  89.659  1.00  0.00           C  
ATOM    616  O   GLN    43      88.371 107.474  88.945  1.00  0.00           O  
ATOM    617  N   SER    44      90.598 107.497  89.193  1.00  0.00           N  
ATOM    618  H   SER    44      91.412 107.337  89.769  1.00  0.00           H  
ATOM    619  CA  SER    44      90.890 107.558  87.744  1.00  0.00           C  
ATOM    620  HA  SER    44      90.315 108.400  87.358  1.00  0.00           H  
ATOM    621  CB  SER    44      92.344 108.004  87.566  1.00  0.00           C  
ATOM    622  HB2 SER    44      92.516 108.276  86.525  1.00  0.00           H  
ATOM    623  HB3 SER    44      92.700 108.838  88.171  1.00  0.00           H  
ATOM    624  OG  SER    44      93.165 106.838  87.759  1.00  0.00           O  
ATOM    625  HG  SER    44      93.234 106.758  88.713  1.00  0.00           H  
ATOM    626  C   SER    44      90.535 106.307  86.908  1.00  0.00           C  
ATOM    627  O   SER    44      90.256 105.282  87.508  1.00  0.00           O  
ATOM    628  N   THR    45      90.439 106.526  85.620  1.00  0.00           N  
ATOM    629  H   THR    45      90.438 107.505  85.371  1.00  0.00           H  
ATOM    630  CA  THR    45      89.993 105.591  84.612  1.00  0.00           C  
ATOM    631  HA  THR    45      89.289 104.921  85.106  1.00  0.00           H  
ATOM    632  CB  THR    45      89.308 106.403  83.525  1.00  0.00           C  
ATOM    633  HB  THR    45      90.024 106.598  82.727  1.00  0.00           H  
ATOM    634  CG2 THR    45      88.228 105.466  82.760  1.00  0.00           C  
ATOM    635 HG21 THR    45      88.705 104.594  82.314  1.00  0.00           H  
ATOM    636 HG22 THR    45      87.537 105.017  83.474  1.00  0.00           H  
ATOM    637 HG23 THR    45      87.735 105.970  81.929  1.00  0.00           H  
ATOM    638  OG1 THR    45      88.544 107.561  83.919  1.00  0.00           O  
ATOM    639  HG1 THR    45      87.793 107.174  84.374  1.00  0.00           H  
ATOM    640  C   THR    45      91.056 104.614  84.026  1.00  0.00           C  
ATOM    641  O   THR    45      90.825 103.850  83.174  1.00  0.00           O  
ATOM    642  N   ASP    46      92.272 104.652  84.672  1.00  0.00           N  
ATOM    643  H   ASP    46      92.415 105.466  85.252  1.00  0.00           H  
ATOM    644  CA  ASP    46      93.314 103.671  84.639  1.00  0.00           C  
ATOM    645  HA  ASP    46      92.917 102.662  84.752  1.00  0.00           H  
ATOM    646  CB  ASP    46      93.978 103.630  83.227  1.00  0.00           C  
ATOM    647  HB2 ASP    46      93.274 103.416  82.422  1.00  0.00           H  
ATOM    648  HB3 ASP    46      94.329 104.637  83.004  1.00  0.00           H  
ATOM    649  CG  ASP    46      95.186 102.705  83.127  1.00  0.00           C  
ATOM    650  OD1 ASP    46      96.123 102.984  82.288  1.00  0.00           O  
ATOM    651  OD2 ASP    46      95.371 101.786  83.931  1.00  0.00           O  
ATOM    652  C   ASP    46      94.311 103.969  85.765  1.00  0.00           C  
ATOM    653  O   ASP    46      95.099 104.904  85.727  1.00  0.00           O  
ATOM    654  N   THR    47      94.300 103.105  86.735  1.00  0.00           N  
ATOM    655  H   THR    47      93.558 102.430  86.848  1.00  0.00           H  
ATOM    656  CA  THR    47      95.194 103.265  87.911  1.00  0.00           C  
ATOM    657  HA  THR    47      95.467 104.317  87.995  1.00  0.00           H  
ATOM    658  CB  THR    47      94.490 102.807  89.162  1.00  0.00           C  
ATOM    659  HB  THR    47      95.197 102.683  89.982  1.00  0.00           H  
ATOM    660  CG2 THR    47      93.406 103.803  89.531  1.00  0.00           C  
ATOM    661 HG21 THR    47      92.965 104.167  88.603  1.00  0.00           H  
ATOM    662 HG22 THR    47      92.673 103.440  90.251  1.00  0.00           H  
ATOM    663 HG23 THR    47      93.795 104.693  90.025  1.00  0.00           H  
ATOM    664  OG1 THR    47      93.787 101.597  89.013  1.00  0.00           O  
ATOM    665  HG1 THR    47      93.725 101.233  89.899  1.00  0.00           H  
ATOM    666  C   THR    47      96.406 102.305  87.781  1.00  0.00           C  
ATOM    667  O   THR    47      97.141 101.990  88.747  1.00  0.00           O  
ATOM    668  N   SER    48      96.648 101.661  86.604  1.00  0.00           N  
ATOM    669  H   SER    48      95.949 101.598  85.878  1.00  0.00           H  
ATOM    670  CA  SER    48      97.789 100.723  86.416  1.00  0.00           C  
ATOM    671  HA  SER    48      97.675 100.075  87.285  1.00  0.00           H  
ATOM    672  CB  SER    48      97.541  99.876  85.179  1.00  0.00           C  
ATOM    673  HB2 SER    48      98.296  99.096  85.082  1.00  0.00           H  
ATOM    674  HB3 SER    48      96.567  99.390  85.223  1.00  0.00           H  
ATOM    675  OG  SER    48      97.565 100.577  83.949  1.00  0.00           O  
ATOM    676  HG  SER    48      96.687 100.965  83.928  1.00  0.00           H  
ATOM    677  C   SER    48      99.241 101.306  86.405  1.00  0.00           C  
ATOM    678  O   SER    48      99.342 102.493  86.296  1.00  0.00           O  
ATOM    679  N   GLY    49     100.238 100.467  86.241  1.00  0.00           N  
ATOM    680  H   GLY    49     100.015  99.550  86.601  1.00  0.00           H  
ATOM    681  CA  GLY    49     101.641 100.917  86.155  1.00  0.00           C  
ATOM    682  HA2 GLY    49     101.887 101.530  85.288  1.00  0.00           H  
ATOM    683  HA3 GLY    49     101.917 101.613  86.947  1.00  0.00           H  
ATOM    684  C   GLY    49     102.627  99.759  86.218  1.00  0.00           C  
ATOM    685  O   GLY    49     102.177  98.633  86.172  1.00  0.00           O  
ATOM    686  N   TYR    50     103.930  99.979  86.408  1.00  0.00           N  
ATOM    687  H   TYR    50     104.524  99.172  86.283  1.00  0.00           H  
ATOM    688  CA  TYR    50     104.668 101.251  86.473  1.00  0.00           C  
ATOM    689  HA  TYR    50     104.188 102.034  85.885  1.00  0.00           H  
ATOM    690  CB  TYR    50     104.901 101.619  87.978  1.00  0.00           C  
ATOM    691  HB2 TYR    50     103.962 101.905  88.450  1.00  0.00           H  
ATOM    692  HB3 TYR    50     105.171 100.741  88.565  1.00  0.00           H  
ATOM    693  CG  TYR    50     105.883 102.783  88.203  1.00  0.00           C  
ATOM    694  CD1 TYR    50     107.240 102.525  88.594  1.00  0.00           C  
ATOM    695  HD1 TYR    50     107.671 101.548  88.755  1.00  0.00           H  
ATOM    696  CE1 TYR    50     108.063 103.659  88.678  1.00  0.00           C  
ATOM    697  HE1 TYR    50     109.100 103.504  88.938  1.00  0.00           H  
ATOM    698  CZ  TYR    50     107.629 104.949  88.383  1.00  0.00           C  
ATOM    699  OH  TYR    50     108.517 105.953  88.320  1.00  0.00           O  
ATOM    700  HH  TYR    50     109.354 105.679  88.702  1.00  0.00           H  
ATOM    701  CE2 TYR    50     106.315 105.137  87.939  1.00  0.00           C  
ATOM    702  HE2 TYR    50     105.939 106.077  87.563  1.00  0.00           H  
ATOM    703  CD2 TYR    50     105.435 104.093  87.867  1.00  0.00           C  
ATOM    704  HD2 TYR    50     104.424 104.122  87.491  1.00  0.00           H  
ATOM    705  C   TYR    50     106.003 101.231  85.669  1.00  0.00           C  
ATOM    706  O   TYR    50     106.853 100.366  85.977  1.00  0.00           O  
ATOM    707  N   GLY    51     106.405 102.165  84.838  1.00  0.00           N  
ATOM    708  H   GLY    51     107.334 102.041  84.461  1.00  0.00           H  
ATOM    709  CA  GLY    51     105.683 103.391  84.574  1.00  0.00           C  
ATOM    710  HA2 GLY    51     104.712 103.286  84.091  1.00  0.00           H  
ATOM    711  HA3 GLY    51     105.693 103.882  85.547  1.00  0.00           H  
ATOM    712  C   GLY    51     106.465 104.193  83.575  1.00  0.00           C  
ATOM    713  O   GLY    51     107.469 103.757  83.032  1.00  0.00           O  
ATOM    714  N   GLN    52     105.940 105.408  83.222  1.00  0.00           N  
ATOM    715  H   GLN    52     105.137 105.711  83.754  1.00  0.00           H  
ATOM    716  CA  GLN    52     106.233 106.285  82.077  1.00  0.00           C  
ATOM    717  HA  GLN    52     105.233 106.553  81.735  1.00  0.00           H  
ATOM    718  CB  GLN    52     106.959 107.572  82.629  1.00  0.00           C  
ATOM    719  HB2 GLN    52     107.930 107.367  83.080  1.00  0.00           H  
ATOM    720  HB3 GLN    52     107.183 108.201  81.768  1.00  0.00           H  
ATOM    721  CG  GLN    52     106.192 108.438  83.628  1.00  0.00           C  
ATOM    722  HG2 GLN    52     105.807 107.819  84.438  1.00  0.00           H  
ATOM    723  HG3 GLN    52     106.851 109.143  84.136  1.00  0.00           H  
ATOM    724  CD  GLN    52     105.078 109.286  82.967  1.00  0.00           C  
ATOM    725  OE1 GLN    52     104.853 109.283  81.758  1.00  0.00           O  
ATOM    726  NE2 GLN    52     104.347 110.002  83.796  1.00  0.00           N  
ATOM    727 HE21 GLN    52     104.577 110.213  84.757  1.00  0.00           H  
ATOM    728 HE22 GLN    52     103.487 110.364  83.410  1.00  0.00           H  
ATOM    729  C   GLN    52     107.031 105.620  80.854  1.00  0.00           C  
ATOM    730  O   GLN    52     108.237 105.772  80.711  1.00  0.00           O  
ATOM    731  N   SER    53     106.382 104.852  80.006  1.00  0.00           N  
ATOM    732  H   SER    53     106.989 104.378  79.352  1.00  0.00           H  
ATOM    733  CA  SER    53     104.942 104.506  80.039  1.00  0.00           C  
ATOM    734  HA  SER    53     104.416 104.808  80.945  1.00  0.00           H  
ATOM    735  CB  SER    53     104.218 105.207  78.896  1.00  0.00           C  
ATOM    736  HB2 SER    53     104.769 104.889  78.011  1.00  0.00           H  
ATOM    737  HB3 SER    53     103.154 104.972  78.905  1.00  0.00           H  
ATOM    738  OG  SER    53     104.260 106.621  78.967  1.00  0.00           O  
ATOM    739  HG  SER    53     103.764 106.810  79.767  1.00  0.00           H  
ATOM    740  C   SER    53     104.748 103.009  79.962  1.00  0.00           C  
ATOM    741  O   SER    53     105.543 102.305  79.275  1.00  0.00           O  
ATOM    742  N   SER    54     103.686 102.460  80.567  1.00  0.00           N  
ATOM    743  H   SER    54     103.041 103.041  81.083  1.00  0.00           H  
ATOM    744  CA  SER    54     103.294 101.013  80.611  1.00  0.00           C  
ATOM    745  HA  SER    54     104.257 100.501  80.587  1.00  0.00           H  
ATOM    746  CB  SER    54     102.755 100.652  81.963  1.00  0.00           C  
ATOM    747  HB2 SER    54     101.785 101.120  82.126  1.00  0.00           H  
ATOM    748  HB3 SER    54     102.669  99.577  82.121  1.00  0.00           H  
ATOM    749  OG  SER    54     103.628 101.223  83.001  1.00  0.00           O  
ATOM    750  HG  SER    54     104.323 100.567  83.097  1.00  0.00           H  
ATOM    751  C   SER    54     102.347 100.531  79.513  1.00  0.00           C  
ATOM    752  O   SER    54     101.678  99.523  79.698  1.00  0.00           O  
ATOM    753  N   TYR    55     102.290 101.167  78.321  1.00  0.00           N  
ATOM    754  H   TYR    55     102.598 102.129  78.314  1.00  0.00           H  
ATOM    755  CA  TYR    55     101.444 100.752  77.165  1.00  0.00           C  
ATOM    756  HA  TYR    55     100.416 100.745  77.527  1.00  0.00           H  
ATOM    757  CB  TYR    55     101.653 101.799  76.041  1.00  0.00           C  
ATOM    758  HB2 TYR    55     102.631 101.642  75.585  1.00  0.00           H  
ATOM    759  HB3 TYR    55     100.953 101.627  75.224  1.00  0.00           H  
ATOM    760  CG  TYR    55     101.590 103.296  76.333  1.00  0.00           C  
ATOM    761  CD1 TYR    55     102.600 104.114  75.752  1.00  0.00           C  
ATOM    762  HD1 TYR    55     103.393 103.776  75.101  1.00  0.00           H  
ATOM    763  CE1 TYR    55     102.604 105.499  75.987  1.00  0.00           C  
ATOM    764  HE1 TYR    55     103.311 106.139  75.481  1.00  0.00           H  
ATOM    765  CZ  TYR    55     101.731 106.024  77.000  1.00  0.00           C  
ATOM    766  OH  TYR    55     101.667 107.387  77.252  1.00  0.00           O  
ATOM    767  HH  TYR    55     102.149 107.883  76.587  1.00  0.00           H  
ATOM    768  CE2 TYR    55     100.765 105.136  77.566  1.00  0.00           C  
ATOM    769  HE2 TYR    55      99.988 105.613  78.144  1.00  0.00           H  
ATOM    770  CD2 TYR    55     100.682 103.778  77.244  1.00  0.00           C  
ATOM    771  HD2 TYR    55      99.982 103.089  77.695  1.00  0.00           H  
ATOM    772  C   TYR    55     101.663  99.256  76.665  1.00  0.00           C  
ATOM    773  O   TYR    55     102.811  98.792  76.630  1.00  0.00           O  
ATOM    774  N   SER    56     100.612  98.514  76.257  1.00  0.00           N  
ATOM    775  H   SER    56     100.855  97.590  75.932  1.00  0.00           H  
ATOM    776  CA  SER    56      99.149  98.767  76.390  1.00  0.00           C  
ATOM    777  HA  SER    56      98.607  97.879  76.062  1.00  0.00           H  
ATOM    778  CB  SER    56      98.605  98.639  77.878  1.00  0.00           C  
ATOM    779  HB2 SER    56      98.943  99.424  78.554  1.00  0.00           H  
ATOM    780  HB3 SER    56      97.516  98.586  77.862  1.00  0.00           H  
ATOM    781  OG  SER    56      98.976  97.378  78.395  1.00  0.00           O  
ATOM    782  HG  SER    56      99.919  97.290  78.553  1.00  0.00           H  
ATOM    783  C   SER    56      98.531  99.933  75.618  1.00  0.00           C  
ATOM    784  O   SER    56      97.987 100.832  76.280  1.00  0.00           O  
ATOM    785  N   SER    57      98.603 100.079  74.281  1.00  0.00           N  
ATOM    786  H   SER    57      98.170 100.905  73.893  1.00  0.00           H  
ATOM    787  CA  SER    57      99.303  99.258  73.328  1.00  0.00           C  
ATOM    788  HA  SER    57      99.896  98.494  73.829  1.00  0.00           H  
ATOM    789  CB  SER    57      98.276  98.476  72.410  1.00  0.00           C  
ATOM    790  HB2 SER    57      97.537  99.232  72.143  1.00  0.00           H  
ATOM    791  HB3 SER    57      98.682  97.934  71.557  1.00  0.00           H  
ATOM    792  OG  SER    57      97.669  97.491  73.215  1.00  0.00           O  
ATOM    793  HG  SER    57      97.008  97.827  73.826  1.00  0.00           H  
ATOM    794  C   SER    57     100.350 100.033  72.471  1.00  0.00           C  
ATOM    795  O   SER    57     100.552 101.214  72.666  1.00  0.00           O  
ATOM    796  N   TYR    58     100.942  99.319  71.519  1.00  0.00           N  
ATOM    797  H   TYR    58     100.701  98.340  71.456  1.00  0.00           H  
ATOM    798  CA  TYR    58     101.882  99.920  70.550  1.00  0.00           C  
ATOM    799  HA  TYR    58     101.966 100.997  70.691  1.00  0.00           H  
ATOM    800  CB  TYR    58     103.312  99.509  70.955  1.00  0.00           C  
ATOM    801  HB2 TYR    58     103.340  98.420  70.937  1.00  0.00           H  
ATOM    802  HB3 TYR    58     103.924  99.886  70.135  1.00  0.00           H  
ATOM    803  CG  TYR    58     103.946 100.000  72.274  1.00  0.00           C  
ATOM    804  CD1 TYR    58     104.203 101.405  72.532  1.00  0.00           C  
ATOM    805  HD1 TYR    58     103.784 102.064  71.786  1.00  0.00           H  
ATOM    806  CE1 TYR    58     104.912 101.796  73.667  1.00  0.00           C  
ATOM    807  HE1 TYR    58     105.129 102.842  73.824  1.00  0.00           H  
ATOM    808  CZ  TYR    58     105.490 100.811  74.453  1.00  0.00           C  
ATOM    809  OH  TYR    58     106.262 101.230  75.507  1.00  0.00           O  
ATOM    810  HH  TYR    58     106.225 102.166  75.717  1.00  0.00           H  
ATOM    811  CE2 TYR    58     105.286  99.454  74.206  1.00  0.00           C  
ATOM    812  HE2 TYR    58     105.774  98.816  74.928  1.00  0.00           H  
ATOM    813  CD2 TYR    58     104.466  99.028  73.178  1.00  0.00           C  
ATOM    814  HD2 TYR    58     104.303  97.972  73.018  1.00  0.00           H  
ATOM    815  C   TYR    58     101.541  99.695  69.024  1.00  0.00           C  
ATOM    816  O   TYR    58     102.061  98.781  68.352  1.00  0.00           O  
ATOM    817  N   GLY    59     100.729 100.535  68.402  1.00  0.00           N  
ATOM    818  H   GLY    59     100.596 100.495  67.401  1.00  0.00           H  
ATOM    819  CA  GLY    59     100.261 101.839  68.963  1.00  0.00           C  
ATOM    820  HA2 GLY    59      99.468 102.157  68.287  1.00  0.00           H  
ATOM    821  HA3 GLY    59      99.624 101.605  69.816  1.00  0.00           H  
ATOM    822  C   GLY    59     101.167 102.929  69.372  1.00  0.00           C  
ATOM    823  O   GLY    59     102.344 102.919  69.004  1.00  0.00           O  
ATOM    824  N   GLN    60     100.683 103.908  70.141  1.00  0.00           N  
ATOM    825  H   GLN    60     101.385 104.555  70.469  1.00  0.00           H  
ATOM    826  CA  GLN    60      99.419 103.982  70.977  1.00  0.00           C  
ATOM    827  HA  GLN    60      99.288 103.018  71.469  1.00  0.00           H  
ATOM    828  CB  GLN    60      99.555 105.174  71.990  1.00  0.00           C  
ATOM    829  HB2 GLN    60      99.652 106.072  71.381  1.00  0.00           H  
ATOM    830  HB3 GLN    60      98.610 105.280  72.524  1.00  0.00           H  
ATOM    831  CG  GLN    60     100.782 105.146  73.019  1.00  0.00           C  
ATOM    832  HG2 GLN    60     100.406 105.600  73.936  1.00  0.00           H  
ATOM    833  HG3 GLN    60     101.115 104.114  73.130  1.00  0.00           H  
ATOM    834  CD  GLN    60     101.973 105.926  72.561  1.00  0.00           C  
ATOM    835  OE1 GLN    60     102.635 105.529  71.566  1.00  0.00           O  
ATOM    836  NE2 GLN    60     102.300 106.989  73.236  1.00  0.00           N  
ATOM    837 HE21 GLN    60     101.665 107.377  73.919  1.00  0.00           H  
ATOM    838 HE22 GLN    60     103.092 107.579  73.025  1.00  0.00           H  
ATOM    839  C   GLN    60      98.214 104.126  70.018  1.00  0.00           C  
ATOM    840  O   GLN    60      98.194 104.796  68.953  1.00  0.00           O  
ATOM    841  N   SER    61      97.114 103.481  70.423  1.00  0.00           N  
ATOM    842  H   SER    61      97.106 103.088  71.353  1.00  0.00           H  
ATOM    843  CA  SER    61      95.784 103.648  69.780  1.00  0.00           C  
ATOM    844  HA  SER    61      95.905 103.460  68.713  1.00  0.00           H  
ATOM    845  CB  SER    61      94.759 102.661  70.375  1.00  0.00           C  
ATOM    846  HB2 SER    61      95.046 101.625  70.193  1.00  0.00           H  
ATOM    847  HB3 SER    61      94.812 102.895  71.438  1.00  0.00           H  
ATOM    848  OG  SER    61      93.483 102.776  69.787  1.00  0.00           O  
ATOM    849  HG  SER    61      93.514 102.210  69.013  1.00  0.00           H  
ATOM    850  C   SER    61      95.229 105.083  70.046  1.00  0.00           C  
ATOM    851  O   SER    61      95.495 105.637  71.166  1.00  0.00           O  
ATOM    852  N   GLN    62      94.513 105.641  69.108  1.00  0.00           N  
ATOM    853  H   GLN    62      94.443 105.234  68.186  1.00  0.00           H  
ATOM    854  CA  GLN    62      93.682 106.853  69.356  1.00  0.00           C  
ATOM    855  HA  GLN    62      93.877 107.228  70.361  1.00  0.00           H  
ATOM    856  CB  GLN    62      94.134 107.914  68.350  1.00  0.00           C  
ATOM    857  HB2 GLN    62      93.876 107.546  67.358  1.00  0.00           H  
ATOM    858  HB3 GLN    62      93.617 108.864  68.491  1.00  0.00           H  
ATOM    859  CG  GLN    62      95.647 108.234  68.400  1.00  0.00           C  
ATOM    860  HG2 GLN    62      96.146 107.329  68.054  1.00  0.00           H  
ATOM    861  HG3 GLN    62      95.838 109.036  67.687  1.00  0.00           H  
ATOM    862  CD  GLN    62      96.255 108.571  69.746  1.00  0.00           C  
ATOM    863  OE1 GLN    62      95.618 108.873  70.747  1.00  0.00           O  
ATOM    864  NE2 GLN    62      97.521 108.819  69.875  1.00  0.00           N  
ATOM    865 HE21 GLN    62      97.927 109.053  70.770  1.00  0.00           H  
ATOM    866 HE22 GLN    62      98.092 108.593  69.073  1.00  0.00           H  
ATOM    867  C   GLN    62      92.168 106.509  69.241  1.00  0.00           C  
ATOM    868  O   GLN    62      91.392 107.428  68.884  1.00  0.00           O  
ATOM    869  N   ASN    63      91.754 105.199  69.315  1.00  0.00           N  
ATOM    870  H   ASN    63      92.440 104.525  69.622  1.00  0.00           H  
ATOM    871  CA  ASN    63      90.369 104.763  69.194  1.00  0.00           C  
ATOM    872  HA  ASN    63      89.679 105.605  69.145  1.00  0.00           H  
ATOM    873  CB  ASN    63      90.261 104.083  67.823  1.00  0.00           C  
ATOM    874  HB2 ASN    63      90.787 103.137  67.694  1.00  0.00           H  
ATOM    875  HB3 ASN    63      89.203 103.846  67.710  1.00  0.00           H  
ATOM    876  CG  ASN    63      90.698 104.947  66.640  1.00  0.00           C  
ATOM    877  OD1 ASN    63      91.678 104.580  65.938  1.00  0.00           O  
ATOM    878  ND2 ASN    63      90.038 105.991  66.188  1.00  0.00           N  
ATOM    879 HD21 ASN    63      90.403 106.440  65.360  1.00  0.00           H  
ATOM    880 HD22 ASN    63      89.109 106.175  66.539  1.00  0.00           H  
ATOM    881  C   ASN    63      89.834 103.817  70.248  1.00  0.00           C  
ATOM    882  O   ASN    63      88.627 103.829  70.558  1.00  0.00           O  
ATOM    883  N   THR    64      90.661 103.031  70.885  1.00  0.00           N  
ATOM    884  H   THR    64      91.645 103.026  70.660  1.00  0.00           H  
ATOM    885  CA  THR    64      90.392 102.168  72.046  1.00  0.00           C  
ATOM    886  HA  THR    64      89.443 102.476  72.486  1.00  0.00           H  
ATOM    887  CB  THR    64      90.164 100.739  71.630  1.00  0.00           C  
ATOM    888  HB  THR    64      91.059 100.466  71.071  1.00  0.00           H  
ATOM    889  CG2 THR    64      89.740  99.804  72.789  1.00  0.00           C  
ATOM    890 HG21 THR    64      89.620  98.817  72.343  1.00  0.00           H  
ATOM    891 HG22 THR    64      90.475  99.685  73.586  1.00  0.00           H  
ATOM    892 HG23 THR    64      88.834 100.174  73.269  1.00  0.00           H  
ATOM    893  OG1 THR    64      89.093 100.760  70.739  1.00  0.00           O  
ATOM    894  HG1 THR    64      89.431 101.070  69.895  1.00  0.00           H  
ATOM    895  C   THR    64      91.469 102.338  73.121  1.00  0.00           C  
ATOM    896  O   THR    64      92.360 101.517  73.251  1.00  0.00           O  
ATOM    897  N   GLY    65      91.568 103.328  73.997  1.00  0.00           N  
ATOM    898  H   GLY    65      92.402 103.356  74.566  1.00  0.00           H  
ATOM    899  CA  GLY    65      90.501 104.400  74.143  1.00  0.00           C  
ATOM    900  HA2 GLY    65      89.522 103.952  74.316  1.00  0.00           H  
ATOM    901  HA3 GLY    65      90.745 104.965  75.043  1.00  0.00           H  
ATOM    902  C   GLY    65      90.620 105.573  73.064  1.00  0.00           C  
ATOM    903  O   GLY    65      91.669 105.720  72.424  1.00  0.00           O  
ATOM    904  N   TYR    66      89.581 106.384  72.881  1.00  0.00           N  
ATOM    905  H   TYR    66      88.764 106.272  73.465  1.00  0.00           H  
ATOM    906  CA  TYR    66      89.541 107.548  71.931  1.00  0.00           C  
ATOM    907  HA  TYR    66      89.913 107.135  70.993  1.00  0.00           H  
ATOM    908  CB  TYR    66      88.164 108.081  71.670  1.00  0.00           C  
ATOM    909  HB2 TYR    66      87.507 107.227  71.507  1.00  0.00           H  
ATOM    910  HB3 TYR    66      87.864 108.552  72.606  1.00  0.00           H  
ATOM    911  CG  TYR    66      87.974 109.109  70.611  1.00  0.00           C  
ATOM    912  CD1 TYR    66      88.316 108.830  69.294  1.00  0.00           C  
ATOM    913  HD1 TYR    66      88.824 107.921  69.006  1.00  0.00           H  
ATOM    914  CE1 TYR    66      88.163 109.786  68.288  1.00  0.00           C  
ATOM    915  HE1 TYR    66      88.560 109.582  67.304  1.00  0.00           H  
ATOM    916  CZ  TYR    66      87.709 111.081  68.590  1.00  0.00           C  
ATOM    917  OH  TYR    66      87.901 112.030  67.685  1.00  0.00           O  
ATOM    918  HH  TYR    66      87.613 112.886  68.009  1.00  0.00           H  
ATOM    919  CE2 TYR    66      87.356 111.380  69.921  1.00  0.00           C  
ATOM    920  HE2 TYR    66      87.005 112.390  70.072  1.00  0.00           H  
ATOM    921  CD2 TYR    66      87.448 110.387  70.908  1.00  0.00           C  
ATOM    922  HD2 TYR    66      87.124 110.677  71.897  1.00  0.00           H  
ATOM    923  C   TYR    66      90.486 108.689  72.343  1.00  0.00           C  
ATOM    924  O   TYR    66      90.541 109.157  73.460  1.00  0.00           O  
ATOM    925  N   GLY    67      91.200 109.192  71.350  1.00  0.00           N  
ATOM    926  H   GLY    67      91.266 108.653  70.498  1.00  0.00           H  
ATOM    927  CA  GLY    67      92.127 110.384  71.428  1.00  0.00           C  
ATOM    928  HA2 GLY    67      92.437 110.551  72.460  1.00  0.00           H  
ATOM    929  HA3 GLY    67      92.975 110.162  70.781  1.00  0.00           H  
ATOM    930  C   GLY    67      91.352 111.655  71.049  1.00  0.00           C  
ATOM    931  O   GLY    67      90.393 111.926  71.689  1.00  0.00           O  
ATOM    932  N   THR    68      91.845 112.391  70.174  1.00  0.00           N  
ATOM    933  H   THR    68      92.747 112.102  69.825  1.00  0.00           H  
ATOM    934  CA  THR    68      91.077 113.462  69.501  1.00  0.00           C  
ATOM    935  HA  THR    68      90.013 113.467  69.739  1.00  0.00           H  
ATOM    936  CB  THR    68      91.650 114.882  69.881  1.00  0.00           C  
ATOM    937  HB  THR    68      92.665 115.037  69.517  1.00  0.00           H  
ATOM    938  CG2 THR    68      90.742 116.032  69.499  1.00  0.00           C  
ATOM    939 HG21 THR    68      90.389 115.993  68.469  1.00  0.00           H  
ATOM    940 HG22 THR    68      89.830 116.025  70.097  1.00  0.00           H  
ATOM    941 HG23 THR    68      91.255 116.994  69.510  1.00  0.00           H  
ATOM    942  OG1 THR    68      91.736 115.113  71.254  1.00  0.00           O  
ATOM    943  HG1 THR    68      92.423 114.492  71.506  1.00  0.00           H  
ATOM    944  C   THR    68      91.091 113.216  67.957  1.00  0.00           C  
ATOM    945  O   THR    68      91.275 114.187  67.186  1.00  0.00           O  
ATOM    946  N   GLN    69      91.194 111.970  67.485  1.00  0.00           N  
ATOM    947  H   GLN    69      91.191 111.256  68.199  1.00  0.00           H  
ATOM    948  CA  GLN    69      91.485 111.531  66.106  1.00  0.00           C  
ATOM    949  HA  GLN    69      92.183 112.267  65.707  1.00  0.00           H  
ATOM    950  CB  GLN    69      92.392 110.247  66.091  1.00  0.00           C  
ATOM    951  HB2 GLN    69      93.272 110.514  66.676  1.00  0.00           H  
ATOM    952  HB3 GLN    69      91.881 109.467  66.654  1.00  0.00           H  
ATOM    953  CG  GLN    69      92.950 109.729  64.713  1.00  0.00           C  
ATOM    954  HG2 GLN    69      93.483 108.780  64.749  1.00  0.00           H  
ATOM    955  HG3 GLN    69      92.115 109.586  64.027  1.00  0.00           H  
ATOM    956  CD  GLN    69      93.934 110.693  64.097  1.00  0.00           C  
ATOM    957  OE1 GLN    69      94.565 111.541  64.732  1.00  0.00           O  
ATOM    958  NE2 GLN    69      93.951 110.715  62.789  1.00  0.00           N  
ATOM    959 HE21 GLN    69      93.370 110.108  62.228  1.00  0.00           H  
ATOM    960 HE22 GLN    69      94.578 111.413  62.416  1.00  0.00           H  
ATOM    961  C   GLN    69      90.240 111.361  65.264  1.00  0.00           C  
ATOM    962  O   GLN    69      89.734 110.241  65.024  1.00  0.00           O  
ATOM    963  N   SER    70      89.725 112.522  64.908  1.00  0.00           N  
ATOM    964  H   SER    70      90.241 113.324  65.244  1.00  0.00           H  
ATOM    965  CA  SER    70      88.621 112.803  63.911  1.00  0.00           C  
ATOM    966  HA  SER    70      87.752 112.403  64.433  1.00  0.00           H  
ATOM    967  CB  SER    70      88.387 114.319  63.625  1.00  0.00           C  
ATOM    968  HB2 SER    70      88.159 114.893  64.523  1.00  0.00           H  
ATOM    969  HB3 SER    70      89.197 114.795  63.072  1.00  0.00           H  
ATOM    970  OG  SER    70      87.189 114.353  62.937  1.00  0.00           O  
ATOM    971  HG  SER    70      86.375 114.201  63.423  1.00  0.00           H  
ATOM    972  C   SER    70      88.752 112.016  62.618  1.00  0.00           C  
ATOM    973  O   SER    70      89.870 111.736  62.197  1.00  0.00           O  
ATOM    974  N   THR    71      87.550 111.512  62.134  1.00  0.00           N  
ATOM    975  H   THR    71      86.707 111.758  62.633  1.00  0.00           H  
ATOM    976  CA  THR    71      87.366 110.765  60.922  1.00  0.00           C  
ATOM    977  HA  THR    71      88.153 110.944  60.190  1.00  0.00           H  
ATOM    978  CB  THR    71      87.535 109.290  61.288  1.00  0.00           C  
ATOM    979  HB  THR    71      88.380 109.077  61.942  1.00  0.00           H  
ATOM    980  CG2 THR    71      86.250 108.667  61.882  1.00  0.00           C  
ATOM    981 HG21 THR    71      86.373 107.611  62.121  1.00  0.00           H  
ATOM    982 HG22 THR    71      86.010 109.296  62.739  1.00  0.00           H  
ATOM    983 HG23 THR    71      85.332 108.767  61.303  1.00  0.00           H  
ATOM    984  OG1 THR    71      87.719 108.583  60.093  1.00  0.00           O  
ATOM    985  HG1 THR    71      88.663 108.449  59.988  1.00  0.00           H  
ATOM    986  C   THR    71      86.098 111.140  60.117  1.00  0.00           C  
ATOM    987  O   THR    71      85.261 111.805  60.713  1.00  0.00           O  
ATOM    988  N   PRO    72      85.927 110.859  58.799  1.00  0.00           N  
ATOM    989  CD  PRO    72      86.727 110.067  57.927  1.00  0.00           C  
ATOM    990  HD2 PRO    72      86.380 109.036  57.983  1.00  0.00           H  
ATOM    991  HD3 PRO    72      87.720 110.058  58.378  1.00  0.00           H  
ATOM    992  CG  PRO    72      86.533 110.603  56.534  1.00  0.00           C  
ATOM    993  HG2 PRO    72      86.644 109.771  55.838  1.00  0.00           H  
ATOM    994  HG3 PRO    72      87.284 111.378  56.379  1.00  0.00           H  
ATOM    995  CB  PRO    72      85.157 111.107  56.484  1.00  0.00           C  
ATOM    996  HB2 PRO    72      84.516 110.267  56.218  1.00  0.00           H  
ATOM    997  HB3 PRO    72      85.021 111.918  55.768  1.00  0.00           H  
ATOM    998  CA  PRO    72      84.945 111.623  57.939  1.00  0.00           C  
ATOM    999  HA  PRO    72      85.144 112.694  57.947  1.00  0.00           H  
ATOM   1000  C   PRO    72      83.437 111.409  58.301  1.00  0.00           C  
ATOM   1001  O   PRO    72      83.003 110.323  58.745  1.00  0.00           O  
ATOM   1002  N   GLN    73      82.655 112.441  58.064  1.00  0.00           N  
ATOM   1003  H   GLN    73      83.077 113.295  57.728  1.00  0.00           H  
ATOM   1004  CA  GLN    73      81.257 112.490  58.408  1.00  0.00           C  
ATOM   1005  HA  GLN    73      81.214 112.580  59.494  1.00  0.00           H  
ATOM   1006  CB  GLN    73      80.596 113.769  57.810  1.00  0.00           C  
ATOM   1007  HB2 GLN    73      81.106 114.633  58.236  1.00  0.00           H  
ATOM   1008  HB3 GLN    73      80.790 113.705  56.739  1.00  0.00           H  
ATOM   1009  CG  GLN    73      79.098 113.953  58.106  1.00  0.00           C  
ATOM   1010  HG2 GLN    73      78.442 113.493  57.367  1.00  0.00           H  
ATOM   1011  HG3 GLN    73      78.784 113.546  59.067  1.00  0.00           H  
ATOM   1012  CD  GLN    73      78.667 115.408  58.044  1.00  0.00           C  
ATOM   1013  OE1 GLN    73      79.059 116.119  59.016  1.00  0.00           O  
ATOM   1014  NE2 GLN    73      77.877 115.929  57.128  1.00  0.00           N  
ATOM   1015 HE21 GLN    73      77.438 115.376  56.406  1.00  0.00           H  
ATOM   1016 HE22 GLN    73      77.979 116.930  57.042  1.00  0.00           H  
ATOM   1017  C   GLN    73      80.502 111.186  58.057  1.00  0.00           C  
ATOM   1018  O   GLN    73      80.627 110.640  56.903  1.00  0.00           O  
ATOM   1019  N   GLY    74      79.681 110.661  58.994  1.00  0.00           N  
ATOM   1020  H   GLY    74      79.505 111.232  59.808  1.00  0.00           H  
ATOM   1021  CA  GLY    74      79.069 109.359  58.807  1.00  0.00           C  
ATOM   1022  HA2 GLY    74      79.769 108.628  58.403  1.00  0.00           H  
ATOM   1023  HA3 GLY    74      78.616 108.967  59.717  1.00  0.00           H  
ATOM   1024  C   GLY    74      77.982 109.385  57.707  1.00  0.00           C  
ATOM   1025  O   GLY    74      77.550 110.460  57.245  1.00  0.00           O  
ATOM   1026  N   TYR    75      77.521 108.206  57.340  1.00  0.00           N  
ATOM   1027  H   TYR    75      77.952 107.379  57.730  1.00  0.00           H  
ATOM   1028  CA  TYR    75      76.613 107.929  56.208  1.00  0.00           C  
ATOM   1029  HA  TYR    75      76.622 108.793  55.545  1.00  0.00           H  
ATOM   1030  CB  TYR    75      77.143 106.804  55.351  1.00  0.00           C  
ATOM   1031  HB2 TYR    75      77.301 105.926  55.977  1.00  0.00           H  
ATOM   1032  HB3 TYR    75      76.303 106.541  54.708  1.00  0.00           H  
ATOM   1033  CG  TYR    75      78.436 107.075  54.618  1.00  0.00           C  
ATOM   1034  CD1 TYR    75      79.695 106.815  55.233  1.00  0.00           C  
ATOM   1035  HD1 TYR    75      79.684 106.697  56.306  1.00  0.00           H  
ATOM   1036  CE1 TYR    75      80.870 107.054  54.574  1.00  0.00           C  
ATOM   1037  HE1 TYR    75      81.842 107.010  55.044  1.00  0.00           H  
ATOM   1038  CZ  TYR    75      80.857 107.492  53.214  1.00  0.00           C  
ATOM   1039  OH  TYR    75      81.992 107.693  52.610  1.00  0.00           O  
ATOM   1040  HH  TYR    75      82.740 107.783  53.206  1.00  0.00           H  
ATOM   1041  CE2 TYR    75      79.616 107.503  52.541  1.00  0.00           C  
ATOM   1042  HE2 TYR    75      79.592 107.747  51.489  1.00  0.00           H  
ATOM   1043  CD2 TYR    75      78.407 107.321  53.243  1.00  0.00           C  
ATOM   1044  HD2 TYR    75      77.490 107.561  52.726  1.00  0.00           H  
ATOM   1045  C   TYR    75      75.236 107.509  56.808  1.00  0.00           C  
ATOM   1046  O   TYR    75      74.298 107.835  56.109  1.00  0.00           O  
ATOM   1047  N   GLY    76      75.179 106.900  58.013  1.00  0.00           N  
ATOM   1048  H   GLY    76      76.081 106.631  58.379  1.00  0.00           H  
ATOM   1049  CA  GLY    76      73.944 106.354  58.615  1.00  0.00           C  
ATOM   1050  HA2 GLY    76      73.340 107.106  59.123  1.00  0.00           H  
ATOM   1051  HA3 GLY    76      73.284 105.834  57.920  1.00  0.00           H  
ATOM   1052  C   GLY    76      74.228 105.142  59.501  1.00  0.00           C  
ATOM   1053  O   GLY    76      74.993 104.227  59.146  1.00  0.00           O  
ATOM   1054  N   SER    77      73.611 105.037  60.663  1.00  0.00           N  
ATOM   1055  H   SER    77      72.891 105.738  60.757  1.00  0.00           H  
ATOM   1056  CA  SER    77      73.813 104.050  61.744  1.00  0.00           C  
ATOM   1057  HA  SER    77      73.984 103.084  61.268  1.00  0.00           H  
ATOM   1058  CB  SER    77      74.986 104.465  62.653  1.00  0.00           C  
ATOM   1059  HB2 SER    77      75.757 104.759  61.941  1.00  0.00           H  
ATOM   1060  HB3 SER    77      74.780 105.391  63.189  1.00  0.00           H  
ATOM   1061  OG  SER    77      75.346 103.504  63.635  1.00  0.00           O  
ATOM   1062  HG  SER    77      76.021 103.964  64.140  1.00  0.00           H  
ATOM   1063  C   SER    77      72.634 103.860  62.766  1.00  0.00           C  
ATOM   1064  O   SER    77      72.042 104.805  63.280  1.00  0.00           O  
ATOM   1065  N   THR    78      72.361 102.638  63.276  1.00  0.00           N  
ATOM   1066  H   THR    78      71.759 102.673  64.086  1.00  0.00           H  
ATOM   1067  CA  THR    78      72.629 101.346  62.765  1.00  0.00           C  
ATOM   1068  HA  THR    78      72.867 101.430  61.704  1.00  0.00           H  
ATOM   1069  CB  THR    78      73.662 100.636  63.611  1.00  0.00           C  
ATOM   1070  HB  THR    78      73.421 100.717  64.671  1.00  0.00           H  
ATOM   1071  CG2 THR    78      73.719  99.137  63.362  1.00  0.00           C  
ATOM   1072 HG21 THR    78      73.523  98.841  62.331  1.00  0.00           H  
ATOM   1073 HG22 THR    78      74.700  98.713  63.580  1.00  0.00           H  
ATOM   1074 HG23 THR    78      72.971  98.547  63.892  1.00  0.00           H  
ATOM   1075  OG1 THR    78      74.872 101.052  63.319  1.00  0.00           O  
ATOM   1076  HG1 THR    78      75.010 101.988  63.479  1.00  0.00           H  
ATOM   1077  C   THR    78      71.277 100.659  62.917  1.00  0.00           C  
ATOM   1078  O   THR    78      70.757 100.687  64.004  1.00  0.00           O  
ATOM   1079  N   GLY    79      70.763  99.981  61.870  1.00  0.00           N  
ATOM   1080  H   GLY    79      71.233 100.029  60.977  1.00  0.00           H  
ATOM   1081  CA  GLY    79      69.510  99.237  61.654  1.00  0.00           C  
ATOM   1082  HA2 GLY    79      68.642  99.841  61.919  1.00  0.00           H  
ATOM   1083  HA3 GLY    79      69.403  98.930  60.614  1.00  0.00           H  
ATOM   1084  C   GLY    79      69.557  97.873  62.474  1.00  0.00           C  
ATOM   1085  O   GLY    79      70.544  97.552  63.127  1.00  0.00           O  
ATOM   1086  N   GLY    80      68.503  97.059  62.506  1.00  0.00           N  
ATOM   1087  H   GLY    80      68.587  96.224  63.068  1.00  0.00           H  
ATOM   1088  CA  GLY    80      67.288  97.189  61.717  1.00  0.00           C  
ATOM   1089  HA2 GLY    80      67.574  97.291  60.670  1.00  0.00           H  
ATOM   1090  HA3 GLY    80      66.682  96.286  61.786  1.00  0.00           H  
ATOM   1091  C   GLY    80      66.343  98.375  62.124  1.00  0.00           C  
ATOM   1092  O   GLY    80      66.111  98.722  63.285  1.00  0.00           O  
ATOM   1093  N   TYR    81      65.522  98.834  61.144  1.00  0.00           N  
ATOM   1094  H   TYR    81      65.550  98.348  60.259  1.00  0.00           H  
ATOM   1095  CA  TYR    81      64.672 100.002  61.214  1.00  0.00           C  
ATOM   1096  HA  TYR    81      64.736 100.406  62.224  1.00  0.00           H  
ATOM   1097  CB  TYR    81      65.141 101.092  60.298  1.00  0.00           C  
ATOM   1098  HB2 TYR    81      65.087 100.737  59.269  1.00  0.00           H  
ATOM   1099  HB3 TYR    81      64.485 101.963  60.308  1.00  0.00           H  
ATOM   1100  CG  TYR    81      66.552 101.658  60.488  1.00  0.00           C  
ATOM   1101  CD1 TYR    81      67.143 101.961  61.716  1.00  0.00           C  
ATOM   1102  HD1 TYR    81      66.724 101.741  62.687  1.00  0.00           H  
ATOM   1103  CE1 TYR    81      68.467 102.289  61.821  1.00  0.00           C  
ATOM   1104  HE1 TYR    81      68.933 102.446  62.782  1.00  0.00           H  
ATOM   1105  CZ  TYR    81      69.217 102.586  60.610  1.00  0.00           C  
ATOM   1106  OH  TYR    81      70.542 102.920  60.613  1.00  0.00           O  
ATOM   1107  HH  TYR    81      70.766 103.474  59.862  1.00  0.00           H  
ATOM   1108  CE2 TYR    81      68.547 102.497  59.411  1.00  0.00           C  
ATOM   1109  HE2 TYR    81      69.044 102.782  58.495  1.00  0.00           H  
ATOM   1110  CD2 TYR    81      67.232 102.056  59.295  1.00  0.00           C  
ATOM   1111  HD2 TYR    81      66.723 102.017  58.344  1.00  0.00           H  
ATOM   1112  C   TYR    81      63.186  99.720  61.002  1.00  0.00           C  
ATOM   1113  O   TYR    81      62.769  99.086  60.065  1.00  0.00           O  
ATOM   1114  N   GLY    82      62.284 100.178  61.825  1.00  0.00           N  
ATOM   1115  H   GLY    82      61.328 100.028  61.534  1.00  0.00           H  
ATOM   1116  CA  GLY    82      62.510 100.723  63.108  1.00  0.00           C  
ATOM   1117  HA2 GLY    82      61.548 100.682  63.621  1.00  0.00           H  
ATOM   1118  HA3 GLY    82      63.196 100.119  63.702  1.00  0.00           H  
ATOM   1119  C   GLY    82      62.785 102.265  63.111  1.00  0.00           C  
ATOM   1120  O   GLY    82      62.930 102.852  62.064  1.00  0.00           O  
ATOM   1121  N   SER    83      62.481 102.920  64.269  1.00  0.00           N  
ATOM   1122  H   SER    83      62.323 102.285  65.039  1.00  0.00           H  
ATOM   1123  CA  SER    83      62.419 104.402  64.503  1.00  0.00           C  
ATOM   1124  HA  SER    83      61.879 104.424  65.449  1.00  0.00           H  
ATOM   1125  CB  SER    83      63.846 104.904  64.733  1.00  0.00           C  
ATOM   1126  HB2 SER    83      64.440 104.833  63.821  1.00  0.00           H  
ATOM   1127  HB3 SER    83      63.869 105.978  64.918  1.00  0.00           H  
ATOM   1128  OG  SER    83      64.590 104.169  65.695  1.00  0.00           O  
ATOM   1129  HG  SER    83      65.463 104.567  65.669  1.00  0.00           H  
ATOM   1130  C   SER    83      61.605 105.273  63.550  1.00  0.00           C  
ATOM   1131  O   SER    83      62.169 106.065  62.795  1.00  0.00           O  
ATOM   1132  N   SER    84      60.246 105.109  63.489  1.00  0.00           N  
ATOM   1133  H   SER    84      59.881 105.657  62.723  1.00  0.00           H  
ATOM   1134  CA  SER    84      59.286 104.401  64.359  1.00  0.00           C  
ATOM   1135  HA  SER    84      59.676 104.386  65.377  1.00  0.00           H  
ATOM   1136  CB  SER    84      57.972 105.197  64.470  1.00  0.00           C  
ATOM   1137  HB2 SER    84      58.154 106.225  64.783  1.00  0.00           H  
ATOM   1138  HB3 SER    84      57.408 105.087  63.544  1.00  0.00           H  
ATOM   1139  OG  SER    84      57.168 104.595  65.415  1.00  0.00           O  
ATOM   1140  HG  SER    84      56.358 105.108  65.471  1.00  0.00           H  
ATOM   1141  C   SER    84      59.081 102.946  63.895  1.00  0.00           C  
ATOM   1142  O   SER    84      59.336 102.612  62.732  1.00  0.00           O  
ATOM   1143  N   GLN    85      58.579 102.120  64.842  1.00  0.00           N  
ATOM   1144  H   GLN    85      58.317 102.436  65.764  1.00  0.00           H  
ATOM   1145  CA  GLN    85      58.109 100.805  64.569  1.00  0.00           C  
ATOM   1146  HA  GLN    85      58.868 100.305  63.968  1.00  0.00           H  
ATOM   1147  CB  GLN    85      58.054 100.026  65.893  1.00  0.00           C  
ATOM   1148  HB2 GLN    85      58.639 100.377  66.743  1.00  0.00           H  
ATOM   1149  HB3 GLN    85      57.086  99.990  66.392  1.00  0.00           H  
ATOM   1150  CG  GLN    85      58.504  98.578  65.577  1.00  0.00           C  
ATOM   1151  HG2 GLN    85      58.046  98.366  64.611  1.00  0.00           H  
ATOM   1152  HG3 GLN    85      59.590  98.631  65.489  1.00  0.00           H  
ATOM   1153  CD  GLN    85      58.207  97.580  66.713  1.00  0.00           C  
ATOM   1154  OE1 GLN    85      58.918  97.367  67.731  1.00  0.00           O  
ATOM   1155  NE2 GLN    85      56.971  97.094  66.701  1.00  0.00           N  
ATOM   1156 HE21 GLN    85      56.780  96.326  67.329  1.00  0.00           H  
ATOM   1157 HE22 GLN    85      56.392  97.181  65.878  1.00  0.00           H  
ATOM   1158  C   GLN    85      56.781 100.713  63.739  1.00  0.00           C  
ATOM   1159  O   GLN    85      56.637  99.765  63.005  1.00  0.00           O  
ATOM   1160  N   SER    86      55.955 101.771  63.913  1.00  0.00           N  
ATOM   1161  H   SER    86      56.293 102.409  64.619  1.00  0.00           H  
ATOM   1162  CA  SER    86      54.786 102.170  63.144  1.00  0.00           C  
ATOM   1163  HA  SER    86      54.388 103.085  63.581  1.00  0.00           H  
ATOM   1164  CB  SER    86      55.234 102.400  61.663  1.00  0.00           C  
ATOM   1165  HB2 SER    86      55.691 101.479  61.304  1.00  0.00           H  
ATOM   1166  HB3 SER    86      54.269 102.609  61.202  1.00  0.00           H  
ATOM   1167  OG  SER    86      56.197 103.486  61.602  1.00  0.00           O  
ATOM   1168  HG  SER    86      55.616 104.231  61.772  1.00  0.00           H  
ATOM   1169  C   SER    86      53.719 101.055  63.209  1.00  0.00           C  
ATOM   1170  O   SER    86      53.335 100.566  62.218  1.00  0.00           O  
ATOM   1171  N   SER    87      53.431 100.523  64.426  1.00  0.00           N  
ATOM   1172  H   SER    87      53.760 100.975  65.267  1.00  0.00           H  
ATOM   1173  CA  SER    87      52.312  99.537  64.607  1.00  0.00           C  
ATOM   1174  HA  SER    87      52.457  98.663  63.972  1.00  0.00           H  
ATOM   1175  CB  SER    87      52.280  99.143  66.110  1.00  0.00           C  
ATOM   1176  HB2 SER    87      51.492  98.396  66.212  1.00  0.00           H  
ATOM   1177  HB3 SER    87      53.246  98.721  66.388  1.00  0.00           H  
ATOM   1178  OG  SER    87      52.061 100.328  66.922  1.00  0.00           O  
ATOM   1179  HG  SER    87      52.841 100.887  66.924  1.00  0.00           H  
ATOM   1180  C   SER    87      50.927 100.104  64.202  1.00  0.00           C  
ATOM   1181  O   SER    87      50.725 101.321  64.154  1.00  0.00           O  
ATOM   1182  N   GLN    88      49.949  99.240  64.086  1.00  0.00           N  
ATOM   1183  H   GLN    88      50.143  98.255  64.194  1.00  0.00           H  
ATOM   1184  CA  GLN    88      48.527  99.473  63.836  1.00  0.00           C  
ATOM   1185  HA  GLN    88      48.078 100.211  64.501  1.00  0.00           H  
ATOM   1186  CB  GLN    88      48.220  99.858  62.377  1.00  0.00           C  
ATOM   1187  HB2 GLN    88      47.188  99.578  62.165  1.00  0.00           H  
ATOM   1188  HB3 GLN    88      48.266 100.940  62.254  1.00  0.00           H  
ATOM   1189  CG  GLN    88      49.108  99.311  61.216  1.00  0.00           C  
ATOM   1190  HG2 GLN    88      49.508  98.305  61.344  1.00  0.00           H  
ATOM   1191  HG3 GLN    88      48.508  99.207  60.311  1.00  0.00           H  
ATOM   1192  CD  GLN    88      50.331 100.212  60.908  1.00  0.00           C  
ATOM   1193  OE1 GLN    88      50.408 101.411  61.122  1.00  0.00           O  
ATOM   1194  NE2 GLN    88      51.449  99.644  60.435  1.00  0.00           N  
ATOM   1195 HE21 GLN    88      51.494  98.641  60.323  1.00  0.00           H  
ATOM   1196 HE22 GLN    88      52.281 100.198  60.580  1.00  0.00           H  
ATOM   1197  C   GLN    88      47.558  98.238  64.111  1.00  0.00           C  
ATOM   1198  O   GLN    88      47.922  97.093  63.760  1.00  0.00           O  
ATOM   1199  N   SER    89      46.376  98.481  64.635  1.00  0.00           N  
ATOM   1200  H   SER    89      46.288  99.367  65.112  1.00  0.00           H  
ATOM   1201  CA  SER    89      45.198  97.595  64.798  1.00  0.00           C  
ATOM   1202  HA  SER    89      45.337  96.851  65.582  1.00  0.00           H  
ATOM   1203  CB  SER    89      43.922  98.507  65.211  1.00  0.00           C  
ATOM   1204  HB2 SER    89      43.726  99.190  64.385  1.00  0.00           H  
ATOM   1205  HB3 SER    89      43.077  97.850  65.417  1.00  0.00           H  
ATOM   1206  OG  SER    89      44.349  99.176  66.403  1.00  0.00           O  
ATOM   1207  HG  SER    89      43.848  98.870  67.162  1.00  0.00           H  
ATOM   1208  C   SER    89      44.765  96.868  63.518  1.00  0.00           C  
ATOM   1209  O   SER    89      44.843  97.454  62.457  1.00  0.00           O  
ATOM   1210  N   SER    90      44.163  95.709  63.653  1.00  0.00           N  
ATOM   1211  H   SER    90      44.052  95.373  64.599  1.00  0.00           H  
ATOM   1212  CA  SER    90      43.639  94.934  62.532  1.00  0.00           C  
ATOM   1213  HA  SER    90      43.043  95.648  61.963  1.00  0.00           H  
ATOM   1214  CB  SER    90      44.736  94.394  61.640  1.00  0.00           C  
ATOM   1215  HB2 SER    90      45.252  95.213  61.139  1.00  0.00           H  
ATOM   1216  HB3 SER    90      45.470  93.869  62.252  1.00  0.00           H  
ATOM   1217  OG  SER    90      44.273  93.465  60.738  1.00  0.00           O  
ATOM   1218  HG  SER    90      44.592  92.638  61.107  1.00  0.00           H  
ATOM   1219  C   SER    90      42.636  93.841  62.905  1.00  0.00           C  
ATOM   1220  O   SER    90      42.624  93.303  63.990  1.00  0.00           O  
ATOM   1221  N   TYR    91      41.698  93.532  61.988  1.00  0.00           N  
ATOM   1222  H   TYR    91      41.892  93.968  61.098  1.00  0.00           H  
ATOM   1223  CA  TYR    91      40.437  92.667  62.161  1.00  0.00           C  
ATOM   1224  HA  TYR    91      40.692  92.013  62.996  1.00  0.00           H  
ATOM   1225  CB  TYR    91      39.215  93.638  62.392  1.00  0.00           C  
ATOM   1226  HB2 TYR    91      39.380  93.981  63.413  1.00  0.00           H  
ATOM   1227  HB3 TYR    91      39.161  94.429  61.644  1.00  0.00           H  
ATOM   1228  CG  TYR    91      37.847  92.942  62.328  1.00  0.00           C  
ATOM   1229  CD1 TYR    91      37.089  93.097  61.158  1.00  0.00           C  
ATOM   1230  HD1 TYR    91      37.470  93.573  60.267  1.00  0.00           H  
ATOM   1231  CE1 TYR    91      35.787  92.603  61.022  1.00  0.00           C  
ATOM   1232  HE1 TYR    91      35.137  92.735  60.171  1.00  0.00           H  
ATOM   1233  CZ  TYR    91      35.302  91.790  62.002  1.00  0.00           C  
ATOM   1234  OH  TYR    91      34.064  91.254  61.808  1.00  0.00           O  
ATOM   1235  HH  TYR    91      33.614  91.431  60.979  1.00  0.00           H  
ATOM   1236  CE2 TYR    91      36.049  91.545  63.189  1.00  0.00           C  
ATOM   1237  HE2 TYR    91      35.699  90.723  63.796  1.00  0.00           H  
ATOM   1238  CD2 TYR    91      37.311  92.164  63.403  1.00  0.00           C  
ATOM   1239  HD2 TYR    91      37.942  92.020  64.267  1.00  0.00           H  
ATOM   1240  C   TYR    91      40.177  91.785  60.904  1.00  0.00           C  
ATOM   1241  O   TYR    91      40.376  92.201  59.817  1.00  0.00           O  
ATOM   1242  N   GLY    92      39.747  90.532  61.023  1.00  0.00           N  
ATOM   1243  H   GLY    92      39.477  90.148  60.129  1.00  0.00           H  
ATOM   1244  CA  GLY    92      39.623  89.794  62.291  1.00  0.00           C  
ATOM   1245  HA2 GLY    92      39.382  90.444  63.132  1.00  0.00           H  
ATOM   1246  HA3 GLY    92      38.804  89.076  62.250  1.00  0.00           H  
ATOM   1247  C   GLY    92      40.849  89.065  62.724  1.00  0.00           C  
ATOM   1248  O   GLY    92      41.944  89.687  62.797  1.00  0.00           O  
ATOM   1249  N   GLN    93      40.776  87.766  62.929  1.00  0.00           N  
ATOM   1250  H   GLN    93      39.922  87.467  62.479  1.00  0.00           H  
ATOM   1251  CA  GLN    93      41.759  86.838  63.439  1.00  0.00           C  
ATOM   1252  HA  GLN    93      42.703  87.365  63.578  1.00  0.00           H  
ATOM   1253  CB  GLN    93      41.410  86.575  64.900  1.00  0.00           C  
ATOM   1254  HB2 GLN    93      41.115  87.470  65.448  1.00  0.00           H  
ATOM   1255  HB3 GLN    93      40.575  85.887  65.035  1.00  0.00           H  
ATOM   1256  CG  GLN    93      42.537  85.985  65.613  1.00  0.00           C  
ATOM   1257  HG2 GLN    93      42.968  85.119  65.112  1.00  0.00           H  
ATOM   1258  HG3 GLN    93      43.295  86.767  65.659  1.00  0.00           H  
ATOM   1259  CD  GLN    93      42.470  85.394  67.031  1.00  0.00           C  
ATOM   1260  OE1 GLN    93      41.600  85.721  67.865  1.00  0.00           O  
ATOM   1261  NE2 GLN    93      43.427  84.544  67.423  1.00  0.00           N  
ATOM   1262 HE21 GLN    93      43.395  84.255  68.391  1.00  0.00           H  
ATOM   1263 HE22 GLN    93      44.203  84.308  66.822  1.00  0.00           H  
ATOM   1264  C   GLN    93      41.922  85.505  62.639  1.00  0.00           C  
ATOM   1265  O   GLN    93      41.293  84.487  63.000  1.00  0.00           O  
ATOM   1266  N   GLN    94      42.379  85.722  61.397  1.00  0.00           N  
ATOM   1267  H   GLN    94      42.898  86.559  61.172  1.00  0.00           H  
ATOM   1268  CA  GLN    94      42.333  84.750  60.323  1.00  0.00           C  
ATOM   1269  HA  GLN    94      41.280  84.529  60.147  1.00  0.00           H  
ATOM   1270  CB  GLN    94      42.990  85.268  58.977  1.00  0.00           C  
ATOM   1271  HB2 GLN    94      43.992  85.591  59.258  1.00  0.00           H  
ATOM   1272  HB3 GLN    94      43.000  84.448  58.259  1.00  0.00           H  
ATOM   1273  CG  GLN    94      42.060  86.409  58.476  1.00  0.00           C  
ATOM   1274  HG2 GLN    94      41.023  86.169  58.711  1.00  0.00           H  
ATOM   1275  HG3 GLN    94      42.267  87.313  59.048  1.00  0.00           H  
ATOM   1276  CD  GLN    94      42.116  86.726  57.038  1.00  0.00           C  
ATOM   1277  OE1 GLN    94      42.847  86.057  56.243  1.00  0.00           O  
ATOM   1278  NE2 GLN    94      41.226  87.560  56.540  1.00  0.00           N  
ATOM   1279 HE21 GLN    94      40.651  88.177  57.096  1.00  0.00           H  
ATOM   1280 HE22 GLN    94      41.069  87.655  55.547  1.00  0.00           H  
ATOM   1281  C   GLN    94      43.147  83.513  60.791  1.00  0.00           C  
ATOM   1282  O   GLN    94      44.315  83.577  61.091  1.00  0.00           O  
ATOM   1283  N   SER    95      42.571  82.344  60.828  1.00  0.00           N  
ATOM   1284  H   SER    95      41.570  82.347  60.694  1.00  0.00           H  
ATOM   1285  CA  SER    95      43.133  81.015  61.278  1.00  0.00           C  
ATOM   1286  HA  SER    95      43.667  81.100  62.224  1.00  0.00           H  
ATOM   1287  CB  SER    95      41.990  79.982  61.435  1.00  0.00           C  
ATOM   1288  HB2 SER    95      41.469  79.801  60.494  1.00  0.00           H  
ATOM   1289  HB3 SER    95      42.386  78.999  61.688  1.00  0.00           H  
ATOM   1290  OG  SER    95      41.060  80.465  62.407  1.00  0.00           O  
ATOM   1291  HG  SER    95      40.539  81.156  61.993  1.00  0.00           H  
ATOM   1292  C   SER    95      44.182  80.495  60.300  1.00  0.00           C  
ATOM   1293  O   SER    95      44.085  80.776  59.090  1.00  0.00           O  
ATOM   1294  N   SER    96      45.149  79.727  60.796  1.00  0.00           N  
ATOM   1295  H   SER    96      45.158  79.425  61.760  1.00  0.00           H  
ATOM   1296  CA  SER    96      46.241  79.273  60.026  1.00  0.00           C  
ATOM   1297  HA  SER    96      46.659  80.075  59.417  1.00  0.00           H  
ATOM   1298  CB  SER    96      47.384  78.701  60.951  1.00  0.00           C  
ATOM   1299  HB2 SER    96      46.988  77.900  61.575  1.00  0.00           H  
ATOM   1300  HB3 SER    96      48.247  78.293  60.424  1.00  0.00           H  
ATOM   1301  OG  SER    96      47.863  79.757  61.794  1.00  0.00           O  
ATOM   1302  HG  SER    96      48.623  79.444  62.290  1.00  0.00           H  
ATOM   1303  C   SER    96      45.816  78.185  59.058  1.00  0.00           C  
ATOM   1304  O   SER    96      44.980  77.343  59.308  1.00  0.00           O  
ATOM   1305  N   TYR    97      46.286  78.232  57.805  1.00  0.00           N  
ATOM   1306  H   TYR    97      45.837  77.511  57.259  1.00  0.00           H  
ATOM   1307  CA  TYR    97      47.214  79.081  56.995  1.00  0.00           C  
ATOM   1308  HA  TYR    97      47.358  78.668  55.996  1.00  0.00           H  
ATOM   1309  CB  TYR    97      46.567  80.416  56.747  1.00  0.00           C  
ATOM   1310  HB2 TYR    97      45.483  80.462  56.845  1.00  0.00           H  
ATOM   1311  HB3 TYR    97      46.904  81.135  57.493  1.00  0.00           H  
ATOM   1312  CG  TYR    97      46.962  81.080  55.386  1.00  0.00           C  
ATOM   1313  CD1 TYR    97      48.241  81.716  55.196  1.00  0.00           C  
ATOM   1314  HD1 TYR    97      48.934  81.866  56.010  1.00  0.00           H  
ATOM   1315  CE1 TYR    97      48.664  82.121  53.891  1.00  0.00           C  
ATOM   1316  HE1 TYR    97      49.650  82.497  53.659  1.00  0.00           H  
ATOM   1317  CZ  TYR    97      47.692  81.997  52.826  1.00  0.00           C  
ATOM   1318  OH  TYR    97      47.928  82.381  51.572  1.00  0.00           O  
ATOM   1319  HH  TYR    97      47.087  82.500  51.125  1.00  0.00           H  
ATOM   1320  CE2 TYR    97      46.395  81.451  53.036  1.00  0.00           C  
ATOM   1321  HE2 TYR    97      45.737  81.409  52.181  1.00  0.00           H  
ATOM   1322  CD2 TYR    97      46.069  80.966  54.336  1.00  0.00           C  
ATOM   1323  HD2 TYR    97      45.134  80.461  54.530  1.00  0.00           H  
ATOM   1324  C   TYR    97      48.670  79.181  57.546  1.00  0.00           C  
ATOM   1325  O   TYR    97      49.081  80.176  58.120  1.00  0.00           O  
ATOM   1326  N   PRO    98      49.498  78.129  57.402  1.00  0.00           N  
ATOM   1327  CD  PRO    98      50.866  78.090  58.010  1.00  0.00           C  
ATOM   1328  HD2 PRO    98      50.895  78.253  59.087  1.00  0.00           H  
ATOM   1329  HD3 PRO    98      51.617  78.739  57.560  1.00  0.00           H  
ATOM   1330  CG  PRO    98      51.400  76.647  57.795  1.00  0.00           C  
ATOM   1331  HG2 PRO    98      51.085  75.920  58.543  1.00  0.00           H  
ATOM   1332  HG3 PRO    98      52.484  76.537  57.834  1.00  0.00           H  
ATOM   1333  CB  PRO    98      50.745  76.357  56.434  1.00  0.00           C  
ATOM   1334  HB2 PRO    98      50.812  75.321  56.104  1.00  0.00           H  
ATOM   1335  HB3 PRO    98      51.279  76.936  55.679  1.00  0.00           H  
ATOM   1336  CA  PRO    98      49.309  76.935  56.593  1.00  0.00           C  
ATOM   1337  HA  PRO    98      48.899  77.095  55.596  1.00  0.00           H  
ATOM   1338  C   PRO    98      48.437  75.806  57.187  1.00  0.00           C  
ATOM   1339  O   PRO    98      48.413  75.593  58.376  1.00  0.00           O  
ATOM   1340  N   GLY    99      47.794  74.955  56.345  1.00  0.00           N  
ATOM   1341  H   GLY    99      47.887  75.108  55.351  1.00  0.00           H  
ATOM   1342  CA  GLY    99      46.819  73.977  56.812  1.00  0.00           C  
ATOM   1343  HA2 GLY    99      46.314  74.495  57.627  1.00  0.00           H  
ATOM   1344  HA3 GLY    99      46.144  73.673  56.011  1.00  0.00           H  
ATOM   1345  C   GLY    99      47.459  72.708  57.372  1.00  0.00           C  
ATOM   1346  O   GLY    99      48.578  72.262  57.027  1.00  0.00           O  
ATOM   1347  N   TYR   100      46.704  71.883  58.092  1.00  0.00           N  
ATOM   1348  H   TYR   100      45.790  72.201  58.384  1.00  0.00           H  
ATOM   1349  CA  TYR   100      46.929  70.449  58.402  1.00  0.00           C  
ATOM   1350  HA  TYR   100      47.746  70.147  57.745  1.00  0.00           H  
ATOM   1351  CB  TYR   100      47.416  70.230  59.929  1.00  0.00           C  
ATOM   1352  HB2 TYR   100      47.484  69.146  60.011  1.00  0.00           H  
ATOM   1353  HB3 TYR   100      48.438  70.606  59.980  1.00  0.00           H  
ATOM   1354  CG  TYR   100      46.455  70.804  60.942  1.00  0.00           C  
ATOM   1355  CD1 TYR   100      46.824  72.045  61.498  1.00  0.00           C  
ATOM   1356  HD1 TYR   100      47.604  72.658  61.072  1.00  0.00           H  
ATOM   1357  CE1 TYR   100      46.061  72.561  62.571  1.00  0.00           C  
ATOM   1358  HE1 TYR   100      46.330  73.517  62.997  1.00  0.00           H  
ATOM   1359  CZ  TYR   100      44.991  71.845  63.046  1.00  0.00           C  
ATOM   1360  OH  TYR   100      44.177  72.225  64.065  1.00  0.00           O  
ATOM   1361  HH  TYR   100      44.203  73.153  64.308  1.00  0.00           H  
ATOM   1362  CE2 TYR   100      44.628  70.628  62.529  1.00  0.00           C  
ATOM   1363  HE2 TYR   100      43.770  70.106  62.925  1.00  0.00           H  
ATOM   1364  CD2 TYR   100      45.379  70.072  61.479  1.00  0.00           C  
ATOM   1365  HD2 TYR   100      45.050  69.217  60.909  1.00  0.00           H  
ATOM   1366  C   TYR   100      45.674  69.568  58.168  1.00  0.00           C  
ATOM   1367  O   TYR   100      45.853  68.363  57.948  1.00  0.00           O  
ATOM   1368  N   GLY   101      44.425  70.083  58.240  1.00  0.00           N  
ATOM   1369  H   GLY   101      44.289  71.031  58.560  1.00  0.00           H  
ATOM   1370  CA  GLY   101      43.118  69.371  57.958  1.00  0.00           C  
ATOM   1371  HA2 GLY   101      43.105  68.531  58.651  1.00  0.00           H  
ATOM   1372  HA3 GLY   101      42.349  70.034  58.354  1.00  0.00           H  
ATOM   1373  C   GLY   101      42.889  68.780  56.569  1.00  0.00           C  
ATOM   1374  O   GLY   101      42.199  67.742  56.466  1.00  0.00           O  
ATOM   1375  N   GLN   102      43.483  69.344  55.508  1.00  0.00           N  
ATOM   1376  H   GLN   102      43.964  70.225  55.615  1.00  0.00           H  
ATOM   1377  CA  GLN   102      43.592  68.723  54.203  1.00  0.00           C  
ATOM   1378  HA  GLN   102      42.599  68.655  53.759  1.00  0.00           H  
ATOM   1379  CB  GLN   102      44.459  69.570  53.227  1.00  0.00           C  
ATOM   1380  HB2 GLN   102      44.349  69.056  52.272  1.00  0.00           H  
ATOM   1381  HB3 GLN   102      44.097  70.595  53.150  1.00  0.00           H  
ATOM   1382  CG  GLN   102      45.980  69.614  53.394  1.00  0.00           C  
ATOM   1383  HG2 GLN   102      46.335  68.587  53.471  1.00  0.00           H  
ATOM   1384  HG3 GLN   102      46.409  70.028  52.482  1.00  0.00           H  
ATOM   1385  CD  GLN   102      46.419  70.540  54.505  1.00  0.00           C  
ATOM   1386  OE1 GLN   102      45.640  71.359  54.993  1.00  0.00           O  
ATOM   1387  NE2 GLN   102      47.652  70.310  54.967  1.00  0.00           N  
ATOM   1388 HE21 GLN   102      48.182  69.650  54.416  1.00  0.00           H  
ATOM   1389 HE22 GLN   102      48.060  70.829  55.731  1.00  0.00           H  
ATOM   1390  C   GLN   102      44.082  67.250  54.272  1.00  0.00           C  
ATOM   1391  O   GLN   102      44.873  66.882  55.142  1.00  0.00           O  
ATOM   1392  N   GLN   103      43.588  66.356  53.379  1.00  0.00           N  
ATOM   1393  H   GLN   103      42.812  66.598  52.779  1.00  0.00           H  
ATOM   1394  CA  GLN   103      43.979  64.933  53.467  1.00  0.00           C  
ATOM   1395  HA  GLN   103      43.786  64.519  54.457  1.00  0.00           H  
ATOM   1396  CB  GLN   103      43.174  64.172  52.454  1.00  0.00           C  
ATOM   1397  HB2 GLN   103      42.120  64.299  52.700  1.00  0.00           H  
ATOM   1398  HB3 GLN   103      43.307  64.713  51.517  1.00  0.00           H  
ATOM   1399  CG  GLN   103      43.425  62.658  52.215  1.00  0.00           C  
ATOM   1400  HG2 GLN   103      42.741  62.198  51.502  1.00  0.00           H  
ATOM   1401  HG3 GLN   103      44.453  62.414  51.950  1.00  0.00           H  
ATOM   1402  CD  GLN   103      43.019  61.774  53.415  1.00  0.00           C  
ATOM   1403  OE1 GLN   103      42.360  62.183  54.382  1.00  0.00           O  
ATOM   1404  NE2 GLN   103      43.411  60.553  53.520  1.00  0.00           N  
ATOM   1405 HE21 GLN   103      43.108  60.079  54.359  1.00  0.00           H  
ATOM   1406 HE22 GLN   103      44.007  60.122  52.828  1.00  0.00           H  
ATOM   1407  C   GLN   103      45.469  64.681  53.274  1.00  0.00           C  
ATOM   1408  O   GLN   103      45.939  65.204  52.240  1.00  0.00           O  
ATOM   1409  N   PRO   104      46.217  63.935  54.107  1.00  0.00           N  
ATOM   1410  CD  PRO   104      45.895  63.518  55.507  1.00  0.00           C  
ATOM   1411  HD2 PRO   104      45.679  62.450  55.523  1.00  0.00           H  
ATOM   1412  HD3 PRO   104      45.083  63.988  56.062  1.00  0.00           H  
ATOM   1413  CG  PRO   104      47.240  63.567  56.283  1.00  0.00           C  
ATOM   1414  HG2 PRO   104      47.330  62.746  56.993  1.00  0.00           H  
ATOM   1415  HG3 PRO   104      47.456  64.474  56.848  1.00  0.00           H  
ATOM   1416  CB  PRO   104      48.260  63.351  55.140  1.00  0.00           C  
ATOM   1417  HB2 PRO   104      48.122  62.270  55.096  1.00  0.00           H  
ATOM   1418  HB3 PRO   104      49.273  63.634  55.428  1.00  0.00           H  
ATOM   1419  CA  PRO   104      47.704  63.967  53.904  1.00  0.00           C  
ATOM   1420  HA  PRO   104      48.028  64.997  53.755  1.00  0.00           H  
ATOM   1421  C   PRO   104      48.195  63.166  52.707  1.00  0.00           C  
ATOM   1422  O   PRO   104      47.479  62.248  52.231  1.00  0.00           O  
ATOM   1423  N   ALA   105      49.456  63.482  52.254  1.00  0.00           N  
ATOM   1424  H   ALA   105      49.912  64.236  52.748  1.00  0.00           H  
ATOM   1425  CA  ALA   105      50.184  62.805  51.138  1.00  0.00           C  
ATOM   1426  HA  ALA   105      49.379  62.712  50.409  1.00  0.00           H  
ATOM   1427  CB  ALA   105      51.375  63.620  50.620  1.00  0.00           C  
ATOM   1428  HB1 ALA   105      51.925  63.945  51.503  1.00  0.00           H  
ATOM   1429  HB2 ALA   105      52.021  62.973  50.027  1.00  0.00           H  
ATOM   1430  HB3 ALA   105      51.047  64.527  50.112  1.00  0.00           H  
ATOM   1431  C   ALA   105      50.572  61.420  51.613  1.00  0.00           C  
ATOM   1432  O   ALA   105      51.128  61.276  52.710  1.00  0.00           O  
ATOM   1433  N   PRO   106      50.312  60.341  50.882  1.00  0.00           N  
ATOM   1434  CD  PRO   106      49.681  60.310  49.552  1.00  0.00           C  
ATOM   1435  HD2 PRO   106      50.072  61.126  48.944  1.00  0.00           H  
ATOM   1436  HD3 PRO   106      48.600  60.380  49.666  1.00  0.00           H  
ATOM   1437  CG  PRO   106      50.081  58.968  48.999  1.00  0.00           C  
ATOM   1438  HG2 PRO   106      51.056  58.905  48.516  1.00  0.00           H  
ATOM   1439  HG3 PRO   106      49.353  58.567  48.295  1.00  0.00           H  
ATOM   1440  CB  PRO   106      50.123  58.037  50.212  1.00  0.00           C  
ATOM   1441  HB2 PRO   106      50.654  57.116  49.970  1.00  0.00           H  
ATOM   1442  HB3 PRO   106      49.074  57.773  50.342  1.00  0.00           H  
ATOM   1443  CA  PRO   106      50.586  59.006  51.331  1.00  0.00           C  
ATOM   1444  HA  PRO   106      50.009  58.766  52.224  1.00  0.00           H  
ATOM   1445  C   PRO   106      52.140  58.857  51.632  1.00  0.00           C  
ATOM   1446  O   PRO   106      52.982  59.163  50.785  1.00  0.00           O  
ATOM   1447  N   SER   107      52.577  58.277  52.752  1.00  0.00           N  
ATOM   1448  H   SER   107      51.971  57.948  53.490  1.00  0.00           H  
ATOM   1449  CA  SER   107      54.017  58.164  53.147  1.00  0.00           C  
ATOM   1450  HA  SER   107      54.664  59.013  52.927  1.00  0.00           H  
ATOM   1451  CB  SER   107      54.020  57.999  54.662  1.00  0.00           C  
ATOM   1452  HB2 SER   107      55.004  57.794  55.086  1.00  0.00           H  
ATOM   1453  HB3 SER   107      53.691  58.999  54.944  1.00  0.00           H  
ATOM   1454  OG  SER   107      53.108  56.975  55.055  1.00  0.00           O  
ATOM   1455  HG  SER   107      52.901  57.168  55.973  1.00  0.00           H  
ATOM   1456  C   SER   107      54.772  56.977  52.511  1.00  0.00           C  
ATOM   1457  O   SER   107      55.995  56.834  52.736  1.00  0.00           O  
ATOM   1458  N   SER   108      54.110  56.206  51.668  1.00  0.00           N  
ATOM   1459  H   SER   108      53.120  56.199  51.469  1.00  0.00           H  
ATOM   1460  CA  SER   108      54.707  55.059  51.039  1.00  0.00           C  
ATOM   1461  HA  SER   108      55.071  54.474  51.883  1.00  0.00           H  
ATOM   1462  CB  SER   108      53.746  54.253  50.170  1.00  0.00           C  
ATOM   1463  HB2 SER   108      53.500  54.833  49.280  1.00  0.00           H  
ATOM   1464  HB3 SER   108      54.236  53.311  49.925  1.00  0.00           H  
ATOM   1465  OG  SER   108      52.580  53.960  50.891  1.00  0.00           O  
ATOM   1466  HG  SER   108      52.726  53.203  51.463  1.00  0.00           H  
ATOM   1467  C   SER   108      55.959  55.562  50.282  1.00  0.00           C  
ATOM   1468  O   SER   108      55.789  56.344  49.341  1.00  0.00           O  
ATOM   1469  N   THR   109      57.154  55.073  50.594  1.00  0.00           N  
ATOM   1470  H   THR   109      57.316  54.467  51.385  1.00  0.00           H  
ATOM   1471  CA  THR   109      58.413  55.615  50.021  1.00  0.00           C  
ATOM   1472  HA  THR   109      58.301  56.031  49.020  1.00  0.00           H  
ATOM   1473  CB  THR   109      59.002  56.619  50.950  1.00  0.00           C  
ATOM   1474  HB  THR   109      59.298  56.132  51.879  1.00  0.00           H  
ATOM   1475  CG2 THR   109      60.233  57.174  50.256  1.00  0.00           C  
ATOM   1476 HG21 THR   109      59.983  57.403  49.220  1.00  0.00           H  
ATOM   1477 HG22 THR   109      60.354  58.135  50.755  1.00  0.00           H  
ATOM   1478 HG23 THR   109      61.036  56.463  50.451  1.00  0.00           H  
ATOM   1479  OG1 THR   109      58.141  57.728  51.095  1.00  0.00           O  
ATOM   1480  HG1 THR   109      57.394  57.444  51.628  1.00  0.00           H  
ATOM   1481  C   THR   109      59.441  54.491  49.835  1.00  0.00           C  
ATOM   1482  O   THR   109      59.592  53.742  50.749  1.00  0.00           O  
ATOM   1483  N   SER   110      60.055  54.454  48.658  1.00  0.00           N  
ATOM   1484  H   SER   110      59.781  55.117  47.947  1.00  0.00           H  
ATOM   1485  CA  SER   110      61.008  53.439  48.297  1.00  0.00           C  
ATOM   1486  HA  SER   110      60.862  52.498  48.828  1.00  0.00           H  
ATOM   1487  CB  SER   110      60.924  53.070  46.813  1.00  0.00           C  
ATOM   1488  HB2 SER   110      59.876  52.988  46.524  1.00  0.00           H  
ATOM   1489  HB3 SER   110      61.377  53.816  46.161  1.00  0.00           H  
ATOM   1490  OG  SER   110      61.572  51.808  46.625  1.00  0.00           O  
ATOM   1491  HG  SER   110      61.969  51.946  45.762  1.00  0.00           H  
ATOM   1492  C   SER   110      62.422  53.912  48.700  1.00  0.00           C  
ATOM   1493  O   SER   110      63.279  54.195  47.877  1.00  0.00           O  
ATOM   1494  N   GLY   111      62.676  54.059  50.012  1.00  0.00           N  
ATOM   1495  H   GLY   111      61.957  53.962  50.714  1.00  0.00           H  
ATOM   1496  CA  GLY   111      63.937  54.530  50.584  1.00  0.00           C  
ATOM   1497  HA2 GLY   111      64.222  55.374  49.956  1.00  0.00           H  
ATOM   1498  HA3 GLY   111      63.763  54.961  51.570  1.00  0.00           H  
ATOM   1499  C   GLY   111      65.030  53.411  50.609  1.00  0.00           C  
ATOM   1500  O   GLY   111      64.706  52.231  50.672  1.00  0.00           O  
ATOM   1501  N   SER   112      66.296  53.689  50.354  1.00  0.00           N  
ATOM   1502  H   SER   112      66.913  52.890  50.321  1.00  0.00           H  
ATOM   1503  CA  SER   112      67.070  54.894  50.039  1.00  0.00           C  
ATOM   1504  HA  SER   112      68.126  54.685  50.208  1.00  0.00           H  
ATOM   1505  CB  SER   112      67.046  55.063  48.531  1.00  0.00           C  
ATOM   1506  HB2 SER   112      66.082  55.340  48.105  1.00  0.00           H  
ATOM   1507  HB3 SER   112      67.734  55.846  48.212  1.00  0.00           H  
ATOM   1508  OG  SER   112      67.506  53.871  47.909  1.00  0.00           O  
ATOM   1509  HG  SER   112      66.823  53.209  48.037  1.00  0.00           H  
ATOM   1510  C   SER   112      66.696  56.163  50.770  1.00  0.00           C  
ATOM   1511  O   SER   112      66.202  57.113  50.240  1.00  0.00           O  
ATOM   1512  N   TYR   113      66.758  56.223  52.100  1.00  0.00           N  
ATOM   1513  H   TYR   113      66.459  57.087  52.529  1.00  0.00           H  
ATOM   1514  CA  TYR   113      67.449  55.209  52.997  1.00  0.00           C  
ATOM   1515  HA  TYR   113      67.592  54.294  52.422  1.00  0.00           H  
ATOM   1516  CB  TYR   113      68.874  55.662  53.419  1.00  0.00           C  
ATOM   1517  HB2 TYR   113      68.927  56.468  54.152  1.00  0.00           H  
ATOM   1518  HB3 TYR   113      69.247  54.775  53.931  1.00  0.00           H  
ATOM   1519  CG  TYR   113      69.786  55.962  52.230  1.00  0.00           C  
ATOM   1520  CD1 TYR   113      70.350  54.826  51.498  1.00  0.00           C  
ATOM   1521  HD1 TYR   113      70.097  53.849  51.883  1.00  0.00           H  
ATOM   1522  CE1 TYR   113      71.089  54.948  50.374  1.00  0.00           C  
ATOM   1523  HE1 TYR   113      71.429  54.072  49.842  1.00  0.00           H  
ATOM   1524  CZ  TYR   113      71.275  56.269  49.853  1.00  0.00           C  
ATOM   1525  OH  TYR   113      72.043  56.558  48.766  1.00  0.00           O  
ATOM   1526  HH  TYR   113      71.764  57.396  48.391  1.00  0.00           H  
ATOM   1527  CE2 TYR   113      70.723  57.412  50.494  1.00  0.00           C  
ATOM   1528  HE2 TYR   113      70.927  58.435  50.215  1.00  0.00           H  
ATOM   1529  CD2 TYR   113      69.913  57.281  51.692  1.00  0.00           C  
ATOM   1530  HD2 TYR   113      69.478  58.149  52.165  1.00  0.00           H  
ATOM   1531  C   TYR   113      66.663  54.797  54.246  1.00  0.00           C  
ATOM   1532  O   TYR   113      65.818  55.602  54.650  1.00  0.00           O  
ATOM   1533  N   GLY   114      66.905  53.630  54.790  1.00  0.00           N  
ATOM   1534  H   GLY   114      67.784  53.178  54.582  1.00  0.00           H  
ATOM   1535  CA  GLY   114      65.962  52.987  55.705  1.00  0.00           C  
ATOM   1536  HA2 GLY   114      66.268  51.955  55.878  1.00  0.00           H  
ATOM   1537  HA3 GLY   114      65.942  53.516  56.658  1.00  0.00           H  
ATOM   1538  C   GLY   114      64.517  52.857  55.167  1.00  0.00           C  
ATOM   1539  O   GLY   114      64.226  53.177  53.973  1.00  0.00           O  
ATOM   1540  N   SER   115      63.528  52.358  55.946  1.00  0.00           N  
ATOM   1541  H   SER   115      62.637  52.338  55.472  1.00  0.00           H  
ATOM   1542  CA  SER   115      63.766  51.805  57.308  1.00  0.00           C  
ATOM   1543  HA  SER   115      64.250  52.634  57.824  1.00  0.00           H  
ATOM   1544  CB  SER   115      62.442  51.556  58.005  1.00  0.00           C  
ATOM   1545  HB2 SER   115      61.836  52.462  58.027  1.00  0.00           H  
ATOM   1546  HB3 SER   115      62.066  50.681  57.475  1.00  0.00           H  
ATOM   1547  OG  SER   115      62.810  51.192  59.359  1.00  0.00           O  
ATOM   1548  HG  SER   115      62.041  51.172  59.933  1.00  0.00           H  
ATOM   1549  C   SER   115      64.736  50.630  57.301  1.00  0.00           C  
ATOM   1550  O   SER   115      65.581  50.526  58.225  1.00  0.00           O  
ATOM   1551  N   SER   116      64.728  49.781  56.252  1.00  0.00           N  
ATOM   1552  H   SER   116      64.075  49.941  55.498  1.00  0.00           H  
ATOM   1553  CA  SER   116      65.580  48.622  56.009  1.00  0.00           C  
ATOM   1554  HA  SER   116      65.161  48.123  55.135  1.00  0.00           H  
ATOM   1555  CB  SER   116      67.011  48.990  55.722  1.00  0.00           C  
ATOM   1556  HB2 SER   116      67.474  49.633  56.471  1.00  0.00           H  
ATOM   1557  HB3 SER   116      67.615  48.095  55.576  1.00  0.00           H  
ATOM   1558  OG  SER   116      67.072  49.730  54.545  1.00  0.00           O  
ATOM   1559  HG  SER   116      66.175  49.857  54.226  1.00  0.00           H  
ATOM   1560  C   SER   116      65.425  47.627  57.235  1.00  0.00           C  
ATOM   1561  O   SER   116      66.439  47.061  57.695  1.00  0.00           O  
ATOM   1562  N   SER   117      64.198  47.613  57.875  1.00  0.00           N  
ATOM   1563  H   SER   117      63.453  48.015  57.324  1.00  0.00           H  
ATOM   1564  CA  SER   117      63.885  47.052  59.149  1.00  0.00           C  
ATOM   1565  HA  SER   117      64.416  46.101  59.121  1.00  0.00           H  
ATOM   1566  CB  SER   117      64.402  48.040  60.171  1.00  0.00           C  
ATOM   1567  HB2 SER   117      65.325  48.523  59.848  1.00  0.00           H  
ATOM   1568  HB3 SER   117      63.732  48.890  60.300  1.00  0.00           H  
ATOM   1569  OG  SER   117      64.524  47.308  61.433  1.00  0.00           O  
ATOM   1570  HG  SER   117      63.996  47.893  61.982  1.00  0.00           H  
ATOM   1571  C   SER   117      62.386  46.806  59.338  1.00  0.00           C  
ATOM   1572  O   SER   117      61.545  47.528  58.836  1.00  0.00           O  
ATOM   1573  N   GLN   118      61.909  45.841  60.187  1.00  0.00           N  
ATOM   1574  H   GLN   118      62.576  45.102  60.359  1.00  0.00           H  
ATOM   1575  CA  GLN   118      60.499  45.403  60.453  1.00  0.00           C  
ATOM   1576  HA  GLN   118      60.518  44.786  61.351  1.00  0.00           H  
ATOM   1577  CB  GLN   118      59.506  46.575  60.797  1.00  0.00           C  
ATOM   1578  HB2 GLN   118      59.142  47.123  59.928  1.00  0.00           H  
ATOM   1579  HB3 GLN   118      58.591  46.173  61.234  1.00  0.00           H  
ATOM   1580  CG  GLN   118      60.077  47.572  61.845  1.00  0.00           C  
ATOM   1581  HG2 GLN   118      60.414  47.157  62.794  1.00  0.00           H  
ATOM   1582  HG3 GLN   118      60.831  48.181  61.346  1.00  0.00           H  
ATOM   1583  CD  GLN   118      58.958  48.503  62.247  1.00  0.00           C  
ATOM   1584  OE1 GLN   118      58.185  49.052  61.453  1.00  0.00           O  
ATOM   1585  NE2 GLN   118      58.807  48.791  63.505  1.00  0.00           N  
ATOM   1586 HE21 GLN   118      59.467  48.332  64.117  1.00  0.00           H  
ATOM   1587 HE22 GLN   118      57.878  49.128  63.716  1.00  0.00           H  
ATOM   1588  C   GLN   118      60.016  44.486  59.328  1.00  0.00           C  
ATOM   1589  O   GLN   118      60.232  44.815  58.132  1.00  0.00           O  
ATOM   1590  N   SER   119      59.320  43.386  59.622  1.00  0.00           N  
ATOM   1591  H   SER   119      58.773  43.030  58.851  1.00  0.00           H  
ATOM   1592  CA  SER   119      59.030  42.737  60.924  1.00  0.00           C  
ATOM   1593  HA  SER   119      58.742  43.564  61.573  1.00  0.00           H  
ATOM   1594  CB  SER   119      57.839  41.688  60.813  1.00  0.00           C  
ATOM   1595  HB2 SER   119      56.988  42.171  60.332  1.00  0.00           H  
ATOM   1596  HB3 SER   119      58.109  40.726  60.377  1.00  0.00           H  
ATOM   1597  OG  SER   119      57.601  41.325  62.163  1.00  0.00           O  
ATOM   1598  HG  SER   119      56.665  41.270  62.366  1.00  0.00           H  
ATOM   1599  C   SER   119      60.374  42.198  61.484  1.00  0.00           C  
ATOM   1600  O   SER   119      61.419  42.292  60.873  1.00  0.00           O  
ATOM   1601  N   SER   120      60.312  41.587  62.692  1.00  0.00           N  
ATOM   1602  H   SER   120      59.352  41.500  62.992  1.00  0.00           H  
ATOM   1603  CA  SER   120      61.380  40.766  63.347  1.00  0.00           C  
ATOM   1604  HA  SER   120      62.278  41.381  63.401  1.00  0.00           H  
ATOM   1605  CB  SER   120      60.942  40.480  64.724  1.00  0.00           C  
ATOM   1606  HB2 SER   120      60.686  41.408  65.235  1.00  0.00           H  
ATOM   1607  HB3 SER   120      60.128  39.784  64.523  1.00  0.00           H  
ATOM   1608  OG  SER   120      62.008  39.883  65.491  1.00  0.00           O  
ATOM   1609  HG  SER   120      62.706  40.489  65.753  1.00  0.00           H  
ATOM   1610  C   SER   120      61.611  39.436  62.553  1.00  0.00           C  
ATOM   1611  O   SER   120      60.629  38.843  62.129  1.00  0.00           O  
ATOM   1612  N   SER   121      62.745  38.874  62.453  1.00  0.00           N  
ATOM   1613  H   SER   121      62.675  37.936  62.084  1.00  0.00           H  
ATOM   1614  CA  SER   121      64.133  39.342  62.848  1.00  0.00           C  
ATOM   1615  HA  SER   121      64.194  39.369  63.936  1.00  0.00           H  
ATOM   1616  CB  SER   121      65.082  38.335  62.181  1.00  0.00           C  
ATOM   1617  HB2 SER   121      65.027  38.311  61.092  1.00  0.00           H  
ATOM   1618  HB3 SER   121      66.107  38.601  62.439  1.00  0.00           H  
ATOM   1619  OG  SER   121      64.878  37.078  62.654  1.00  0.00           O  
ATOM   1620  HG  SER   121      64.104  36.854  62.133  1.00  0.00           H  
ATOM   1621  C   SER   121      64.511  40.764  62.301  1.00  0.00           C  
ATOM   1622  O   SER   121      64.327  41.045  61.147  1.00  0.00           O  
ATOM   1623  N   TYR   122      64.983  41.661  63.125  1.00  0.00           N  
ATOM   1624  H   TYR   122      64.979  41.310  64.072  1.00  0.00           H  
ATOM   1625  CA  TYR   122      65.721  42.848  62.664  1.00  0.00           C  
ATOM   1626  HA  TYR   122      65.092  43.339  61.921  1.00  0.00           H  
ATOM   1627  CB  TYR   122      65.958  43.905  63.803  1.00  0.00           C  
ATOM   1628  HB2 TYR   122      66.786  43.646  64.463  1.00  0.00           H  
ATOM   1629  HB3 TYR   122      66.222  44.808  63.252  1.00  0.00           H  
ATOM   1630  CG  TYR   122      64.769  44.300  64.644  1.00  0.00           C  
ATOM   1631  CD1 TYR   122      64.805  43.877  65.974  1.00  0.00           C  
ATOM   1632  HD1 TYR   122      65.677  43.335  66.307  1.00  0.00           H  
ATOM   1633  CE1 TYR   122      63.717  44.030  66.838  1.00  0.00           C  
ATOM   1634  HE1 TYR   122      63.672  43.711  67.869  1.00  0.00           H  
ATOM   1635  CZ  TYR   122      62.660  44.846  66.352  1.00  0.00           C  
ATOM   1636  OH  TYR   122      61.590  45.118  67.178  1.00  0.00           O  
ATOM   1637  HH  TYR   122      61.782  44.874  68.086  1.00  0.00           H  
ATOM   1638  CE2 TYR   122      62.549  45.239  64.963  1.00  0.00           C  
ATOM   1639  HE2 TYR   122      61.636  45.754  64.702  1.00  0.00           H  
ATOM   1640  CD2 TYR   122      63.636  45.021  64.149  1.00  0.00           C  
ATOM   1641  HD2 TYR   122      63.476  45.383  63.144  1.00  0.00           H  
ATOM   1642  C   TYR   122      67.093  42.557  61.888  1.00  0.00           C  
ATOM   1643  O   TYR   122      67.528  41.445  62.025  1.00  0.00           O  
ATOM   1644  N   GLY   123      67.636  43.448  61.037  1.00  0.00           N  
ATOM   1645  H   GLY   123      68.250  43.070  60.330  1.00  0.00           H  
ATOM   1646  CA  GLY   123      67.341  44.923  60.879  1.00  0.00           C  
ATOM   1647  HA2 GLY   123      67.678  45.133  59.864  1.00  0.00           H  
ATOM   1648  HA3 GLY   123      66.261  45.034  60.979  1.00  0.00           H  
ATOM   1649  C   GLY   123      68.132  45.833  61.923  1.00  0.00           C  
ATOM   1650  O   GLY   123      69.117  45.376  62.521  1.00  0.00           O  
ATOM   1651  N   GLN   124      67.626  47.060  62.043  1.00  0.00           N  
ATOM   1652  H   GLN   124      66.714  47.291  61.674  1.00  0.00           H  
ATOM   1653  CA  GLN   124      68.281  48.161  62.774  1.00  0.00           C  
ATOM   1654  HA  GLN   124      68.947  47.776  63.547  1.00  0.00           H  
ATOM   1655  CB  GLN   124      69.086  49.125  61.899  1.00  0.00           C  
ATOM   1656  HB2 GLN   124      68.434  49.726  61.265  1.00  0.00           H  
ATOM   1657  HB3 GLN   124      69.571  49.897  62.496  1.00  0.00           H  
ATOM   1658  CG  GLN   124      70.132  48.616  60.898  1.00  0.00           C  
ATOM   1659  HG2 GLN   124      70.514  49.544  60.471  1.00  0.00           H  
ATOM   1660  HG3 GLN   124      70.951  48.059  61.352  1.00  0.00           H  
ATOM   1661  CD  GLN   124      69.535  47.756  59.834  1.00  0.00           C  
ATOM   1662  OE1 GLN   124      69.815  46.616  59.633  1.00  0.00           O  
ATOM   1663  NE2 GLN   124      68.626  48.350  59.139  1.00  0.00           N  
ATOM   1664 HE21 GLN   124      68.449  49.339  59.247  1.00  0.00           H  
ATOM   1665 HE22 GLN   124      68.385  47.874  58.281  1.00  0.00           H  
ATOM   1666  C   GLN   124      67.110  48.943  63.440  1.00  0.00           C  
ATOM   1667  O   GLN   124      66.201  49.356  62.733  1.00  0.00           O  
ATOM   1668  N   PRO   125      67.020  49.083  64.754  1.00  0.00           N  
ATOM   1669  CD  PRO   125      65.970  49.737  65.507  1.00  0.00           C  
ATOM   1670  HD2 PRO   125      65.296  48.965  65.878  1.00  0.00           H  
ATOM   1671  HD3 PRO   125      65.418  50.510  64.972  1.00  0.00           H  
ATOM   1672  CG  PRO   125      66.640  50.324  66.799  1.00  0.00           C  
ATOM   1673  HG2 PRO   125      65.895  50.459  67.583  1.00  0.00           H  
ATOM   1674  HG3 PRO   125      67.082  51.296  66.580  1.00  0.00           H  
ATOM   1675  CB  PRO   125      67.691  49.251  67.131  1.00  0.00           C  
ATOM   1676  HB2 PRO   125      67.208  48.495  67.751  1.00  0.00           H  
ATOM   1677  HB3 PRO   125      68.529  49.649  67.703  1.00  0.00           H  
ATOM   1678  CA  PRO   125      68.126  48.679  65.753  1.00  0.00           C  
ATOM   1679  HA  PRO   125      69.058  49.204  65.545  1.00  0.00           H  
ATOM   1680  C   PRO   125      68.327  47.192  65.916  1.00  0.00           C  
ATOM   1681  O   PRO   125      67.396  46.375  65.675  1.00  0.00           O  
ATOM   1682  N   GLN   126      69.523  46.813  66.376  1.00  0.00           N  
ATOM   1683  H   GLN   126      70.215  47.494  66.653  1.00  0.00           H  
ATOM   1684  CA  GLN   126      69.890  45.398  66.689  1.00  0.00           C  
ATOM   1685  HA  GLN   126      69.066  44.745  66.401  1.00  0.00           H  
ATOM   1686  CB  GLN   126      71.224  45.026  65.905  1.00  0.00           C  
ATOM   1687  HB2 GLN   126      70.920  44.941  64.862  1.00  0.00           H  
ATOM   1688  HB3 GLN   126      71.967  45.823  65.923  1.00  0.00           H  
ATOM   1689  CG  GLN   126      71.968  43.748  66.382  1.00  0.00           C  
ATOM   1690  HG2 GLN   126      72.919  43.785  65.852  1.00  0.00           H  
ATOM   1691  HG3 GLN   126      72.248  43.716  67.435  1.00  0.00           H  
ATOM   1692  CD  GLN   126      71.162  42.470  66.050  1.00  0.00           C  
ATOM   1693  OE1 GLN   126      69.999  42.366  65.792  1.00  0.00           O  
ATOM   1694  NE2 GLN   126      71.874  41.323  65.989  1.00  0.00           N  
ATOM   1695 HE21 GLN   126      72.849  41.410  66.237  1.00  0.00           H  
ATOM   1696 HE22 GLN   126      71.491  40.596  65.402  1.00  0.00           H  
ATOM   1697  C   GLN   126      70.169  45.225  68.198  1.00  0.00           C  
ATOM   1698  O   GLN   126      70.881  46.022  68.880  1.00  0.00           O  
ATOM   1699  N   SER   127      69.524  44.205  68.850  1.00  0.00           N  
ATOM   1700  H   SER   127      69.021  43.603  68.214  1.00  0.00           H  
ATOM   1701  CA  SER   127      69.757  43.811  70.173  1.00  0.00           C  
ATOM   1702  HA  SER   127      68.989  43.082  70.429  1.00  0.00           H  
ATOM   1703  CB  SER   127      70.992  43.056  70.375  1.00  0.00           C  
ATOM   1704  HB2 SER   127      71.833  43.618  69.970  1.00  0.00           H  
ATOM   1705  HB3 SER   127      71.124  42.742  71.411  1.00  0.00           H  
ATOM   1706  OG  SER   127      71.001  41.869  69.606  1.00  0.00           O  
ATOM   1707  HG  SER   127      70.359  41.225  69.916  1.00  0.00           H  
ATOM   1708  C   SER   127      69.598  44.907  71.192  1.00  0.00           C  
ATOM   1709  O   SER   127      70.102  44.865  72.297  1.00  0.00           O  
ATOM   1710  N   GLY   128      68.565  45.760  70.905  1.00  0.00           N  
ATOM   1711  H   GLY   128      68.029  45.500  70.089  1.00  0.00           H  
ATOM   1712  CA  GLY   128      68.044  46.786  71.731  1.00  0.00           C  
ATOM   1713  HA2 GLY   128      67.166  46.396  72.246  1.00  0.00           H  
ATOM   1714  HA3 GLY   128      68.812  47.028  72.466  1.00  0.00           H  
ATOM   1715  C   GLY   128      67.937  48.081  71.026  1.00  0.00           C  
ATOM   1716  O   GLY   128      68.960  48.494  70.501  1.00  0.00           O  
ATOM   1717  N   SER   129      66.833  48.771  71.029  1.00  0.00           N  
ATOM   1718  H   SER   129      66.893  49.616  70.479  1.00  0.00           H  
ATOM   1719  CA  SER   129      65.456  48.374  71.494  1.00  0.00           C  
ATOM   1720  HA  SER   129      64.800  49.243  71.437  1.00  0.00           H  
ATOM   1721  CB  SER   129      64.819  47.128  70.736  1.00  0.00           C  
ATOM   1722  HB2 SER   129      65.497  46.284  70.859  1.00  0.00           H  
ATOM   1723  HB3 SER   129      63.794  47.021  71.092  1.00  0.00           H  
ATOM   1724  OG  SER   129      64.699  47.448  69.426  1.00  0.00           O  
ATOM   1725  HG  SER   129      63.960  48.028  69.227  1.00  0.00           H  
ATOM   1726  C   SER   129      65.387  48.150  73.060  1.00  0.00           C  
ATOM   1727  O   SER   129      64.706  47.383  73.591  1.00  0.00           O  
ATOM   1728  N   TYR   130      66.266  48.869  73.764  1.00  0.00           N  
ATOM   1729  H   TYR   130      66.747  49.640  73.321  1.00  0.00           H  
ATOM   1730  CA  TYR   130      66.297  48.910  75.275  1.00  0.00           C  
ATOM   1731  HA  TYR   130      66.351  47.855  75.542  1.00  0.00           H  
ATOM   1732  CB  TYR   130      67.595  49.540  75.634  1.00  0.00           C  
ATOM   1733  HB2 TYR   130      67.634  50.563  75.259  1.00  0.00           H  
ATOM   1734  HB3 TYR   130      67.796  49.495  76.704  1.00  0.00           H  
ATOM   1735  CG  TYR   130      68.751  48.875  75.024  1.00  0.00           C  
ATOM   1736  CD1 TYR   130      69.366  49.399  73.800  1.00  0.00           C  
ATOM   1737  HD1 TYR   130      68.987  50.293  73.327  1.00  0.00           H  
ATOM   1738  CE1 TYR   130      70.562  48.812  73.275  1.00  0.00           C  
ATOM   1739  HE1 TYR   130      71.033  49.370  72.478  1.00  0.00           H  
ATOM   1740  CZ  TYR   130      71.091  47.692  73.909  1.00  0.00           C  
ATOM   1741  OH  TYR   130      72.290  47.189  73.592  1.00  0.00           O  
ATOM   1742  HH  TYR   130      72.522  47.476  72.706  1.00  0.00           H  
ATOM   1743  CE2 TYR   130      70.455  47.135  75.035  1.00  0.00           C  
ATOM   1744  HE2 TYR   130      70.812  46.219  75.482  1.00  0.00           H  
ATOM   1745  CD2 TYR   130      69.290  47.739  75.624  1.00  0.00           C  
ATOM   1746  HD2 TYR   130      68.816  47.346  76.511  1.00  0.00           H  
ATOM   1747  C   TYR   130      65.064  49.602  75.748  1.00  0.00           C  
ATOM   1748  O   TYR   130      64.736  50.615  75.117  1.00  0.00           O  
ATOM   1749  N   SER   131      64.379  49.242  76.851  1.00  0.00           N  
ATOM   1750  H   SER   131      63.511  49.738  76.992  1.00  0.00           H  
ATOM   1751  CA  SER   131      64.659  48.209  77.829  1.00  0.00           C  
ATOM   1752  HA  SER   131      64.030  48.340  78.709  1.00  0.00           H  
ATOM   1753  CB  SER   131      64.243  46.807  77.421  1.00  0.00           C  
ATOM   1754  HB2 SER   131      64.798  46.443  76.557  1.00  0.00           H  
ATOM   1755  HB3 SER   131      64.463  46.173  78.280  1.00  0.00           H  
ATOM   1756  OG  SER   131      62.825  46.710  77.143  1.00  0.00           O  
ATOM   1757  HG  SER   131      62.876  46.273  76.290  1.00  0.00           H  
ATOM   1758  C   SER   131      66.072  48.257  78.360  1.00  0.00           C  
ATOM   1759  O   SER   131      66.866  47.323  78.176  1.00  0.00           O  
ATOM   1760  N   GLN   132      66.460  49.224  79.136  1.00  0.00           N  
ATOM   1761  H   GLN   132      67.373  48.990  79.499  1.00  0.00           H  
ATOM   1762  CA  GLN   132      65.744  50.290  79.733  1.00  0.00           C  
ATOM   1763  HA  GLN   132      64.961  50.550  79.021  1.00  0.00           H  
ATOM   1764  CB  GLN   132      65.050  49.619  80.999  1.00  0.00           C  
ATOM   1765  HB2 GLN   132      64.536  48.737  80.617  1.00  0.00           H  
ATOM   1766  HB3 GLN   132      65.885  49.325  81.635  1.00  0.00           H  
ATOM   1767  CG  GLN   132      64.143  50.622  81.795  1.00  0.00           C  
ATOM   1768  HG2 GLN   132      64.847  51.378  82.142  1.00  0.00           H  
ATOM   1769  HG3 GLN   132      63.471  51.110  81.089  1.00  0.00           H  
ATOM   1770  CD  GLN   132      63.401  49.953  82.948  1.00  0.00           C  
ATOM   1771  OE1 GLN   132      62.950  48.863  82.783  1.00  0.00           O  
ATOM   1772  NE2 GLN   132      62.965  50.747  83.915  1.00  0.00           N  
ATOM   1773 HE21 GLN   132      63.456  51.623  84.021  1.00  0.00           H  
ATOM   1774 HE22 GLN   132      62.577  50.347  84.757  1.00  0.00           H  
ATOM   1775  C   GLN   132      66.592  51.488  80.150  1.00  0.00           C  
ATOM   1776  O   GLN   132      67.766  51.396  80.561  1.00  0.00           O  
ATOM   1777  N   GLN   133      66.035  52.702  80.037  1.00  0.00           N  
ATOM   1778  H   GLN   133      65.112  52.884  79.668  1.00  0.00           H  
ATOM   1779  CA  GLN   133      66.782  53.929  80.363  1.00  0.00           C  
ATOM   1780  HA  GLN   133      66.198  54.812  80.103  1.00  0.00           H  
ATOM   1781  CB  GLN   133      66.932  54.171  81.852  1.00  0.00           C  
ATOM   1782  HB2 GLN   133      67.407  53.340  82.372  1.00  0.00           H  
ATOM   1783  HB3 GLN   133      67.528  55.075  81.981  1.00  0.00           H  
ATOM   1784  CG  GLN   133      65.543  54.357  82.542  1.00  0.00           C  
ATOM   1785  HG2 GLN   133      65.183  55.378  82.416  1.00  0.00           H  
ATOM   1786  HG3 GLN   133      64.830  53.764  81.970  1.00  0.00           H  
ATOM   1787  CD  GLN   133      65.622  53.916  84.004  1.00  0.00           C  
ATOM   1788  OE1 GLN   133      65.256  52.851  84.427  1.00  0.00           O  
ATOM   1789  NE2 GLN   133      66.036  54.737  84.908  1.00  0.00           N  
ATOM   1790 HE21 GLN   133      66.437  55.643  84.713  1.00  0.00           H  
ATOM   1791 HE22 GLN   133      66.418  54.245  85.703  1.00  0.00           H  
ATOM   1792  C   GLN   133      68.022  54.182  79.482  1.00  0.00           C  
ATOM   1793  O   GLN   133      69.099  54.048  79.992  1.00  0.00           O  
ATOM   1794  N   PRO   134      67.956  54.502  78.141  1.00  0.00           N  
ATOM   1795  CD  PRO   134      69.095  54.953  77.361  1.00  0.00           C  
ATOM   1796  HD2 PRO   134      70.029  54.515  77.715  1.00  0.00           H  
ATOM   1797  HD3 PRO   134      69.220  56.012  77.586  1.00  0.00           H  
ATOM   1798  CG  PRO   134      68.722  54.917  75.844  1.00  0.00           C  
ATOM   1799  HG2 PRO   134      68.849  53.933  75.392  1.00  0.00           H  
ATOM   1800  HG3 PRO   134      69.167  55.792  75.370  1.00  0.00           H  
ATOM   1801  CB  PRO   134      67.255  55.271  76.098  1.00  0.00           C  
ATOM   1802  HB2 PRO   134      66.633  54.951  75.262  1.00  0.00           H  
ATOM   1803  HB3 PRO   134      67.226  56.342  76.301  1.00  0.00           H  
ATOM   1804  CA  PRO   134      66.749  54.508  77.303  1.00  0.00           C  
ATOM   1805  HA  PRO   134      65.984  55.119  77.783  1.00  0.00           H  
ATOM   1806  C   PRO   134      66.046  53.149  76.958  1.00  0.00           C  
ATOM   1807  O   PRO   134      66.767  52.181  76.970  1.00  0.00           O  
ATOM   1808  N   SER   135      64.736  53.153  76.791  1.00  0.00           N  
ATOM   1809  H   SER   135      64.411  52.307  76.347  1.00  0.00           H  
ATOM   1810  CA  SER   135      63.796  54.265  76.766  1.00  0.00           C  
ATOM   1811  HA  SER   135      64.253  55.052  76.166  1.00  0.00           H  
ATOM   1812  CB  SER   135      62.445  53.839  76.197  1.00  0.00           C  
ATOM   1813  HB2 SER   135      62.026  53.185  76.963  1.00  0.00           H  
ATOM   1814  HB3 SER   135      61.640  54.572  76.137  1.00  0.00           H  
ATOM   1815  OG  SER   135      62.682  53.078  75.044  1.00  0.00           O  
ATOM   1816  HG  SER   135      62.488  53.540  74.226  1.00  0.00           H  
ATOM   1817  C   SER   135      63.517  54.766  78.239  1.00  0.00           C  
ATOM   1818  O   SER   135      63.762  54.077  79.230  1.00  0.00           O  
ATOM   1819  N   TYR   136      62.967  55.978  78.349  1.00  0.00           N  
ATOM   1820  H   TYR   136      62.684  56.465  77.510  1.00  0.00           H  
ATOM   1821  CA  TYR   136      62.749  56.699  79.619  1.00  0.00           C  
ATOM   1822  HA  TYR   136      63.067  56.069  80.450  1.00  0.00           H  
ATOM   1823  CB  TYR   136      63.644  57.977  79.623  1.00  0.00           C  
ATOM   1824  HB2 TYR   136      63.421  58.473  78.678  1.00  0.00           H  
ATOM   1825  HB3 TYR   136      63.249  58.534  80.472  1.00  0.00           H  
ATOM   1826  CG  TYR   136      65.113  57.874  79.779  1.00  0.00           C  
ATOM   1827  CD1 TYR   136      65.701  57.647  80.969  1.00  0.00           C  
ATOM   1828  HD1 TYR   136      65.146  57.500  81.884  1.00  0.00           H  
ATOM   1829  CE1 TYR   136      67.124  57.567  81.062  1.00  0.00           C  
ATOM   1830  HE1 TYR   136      67.551  57.317  82.023  1.00  0.00           H  
ATOM   1831  CZ  TYR   136      67.947  57.940  79.934  1.00  0.00           C  
ATOM   1832  OH  TYR   136      69.265  57.974  80.027  1.00  0.00           O  
ATOM   1833  HH  TYR   136      69.648  58.160  79.167  1.00  0.00           H  
ATOM   1834  CE2 TYR   136      67.327  58.098  78.660  1.00  0.00           C  
ATOM   1835  HE2 TYR   136      67.900  58.321  77.772  1.00  0.00           H  
ATOM   1836  CD2 TYR   136      65.944  58.100  78.628  1.00  0.00           C  
ATOM   1837  HD2 TYR   136      65.536  58.212  77.635  1.00  0.00           H  
ATOM   1838  C   TYR   136      61.253  56.994  79.909  1.00  0.00           C  
ATOM   1839  O   TYR   136      60.699  58.031  79.533  1.00  0.00           O  
ATOM   1840  N   GLY   137      60.480  56.127  80.640  1.00  0.00           N  
ATOM   1841  H   GLY   137      59.604  56.522  80.950  1.00  0.00           H  
ATOM   1842  CA  GLY   137      60.889  54.838  81.246  1.00  0.00           C  
ATOM   1843  HA2 GLY   137      60.038  54.176  81.406  1.00  0.00           H  
ATOM   1844  HA3 GLY   137      61.640  54.416  80.579  1.00  0.00           H  
ATOM   1845  C   GLY   137      61.418  55.086  82.740  1.00  0.00           C  
ATOM   1846  O   GLY   137      62.383  55.804  82.891  1.00  0.00           O  
ATOM   1847  N   GLY   138      60.845  54.288  83.641  1.00  0.00           N  
ATOM   1848  H   GLY   138      60.139  53.597  83.434  1.00  0.00           H  
ATOM   1849  CA  GLY   138      61.529  54.184  85.018  1.00  0.00           C  
ATOM   1850  HA2 GLY   138      61.242  53.285  85.563  1.00  0.00           H  
ATOM   1851  HA3 GLY   138      62.608  54.259  84.883  1.00  0.00           H  
ATOM   1852  C   GLY   138      61.199  55.405  85.960  1.00  0.00           C  
ATOM   1853  O   GLY   138      60.493  56.287  85.530  1.00  0.00           O  
ATOM   1854  N   GLN   139      61.568  55.453  87.223  1.00  0.00           N  
ATOM   1855  H   GLN   139      61.414  56.383  87.584  1.00  0.00           H  
ATOM   1856  CA  GLN   139      62.612  54.714  87.818  1.00  0.00           C  
ATOM   1857  HA  GLN   139      62.956  54.019  87.052  1.00  0.00           H  
ATOM   1858  CB  GLN   139      63.754  55.626  88.174  1.00  0.00           C  
ATOM   1859  HB2 GLN   139      64.636  55.017  88.372  1.00  0.00           H  
ATOM   1860  HB3 GLN   139      63.963  56.224  87.286  1.00  0.00           H  
ATOM   1861  CG  GLN   139      63.692  56.601  89.406  1.00  0.00           C  
ATOM   1862  HG2 GLN   139      63.277  56.007  90.220  1.00  0.00           H  
ATOM   1863  HG3 GLN   139      64.732  56.876  89.584  1.00  0.00           H  
ATOM   1864  CD  GLN   139      62.853  57.813  89.272  1.00  0.00           C  
ATOM   1865  OE1 GLN   139      62.545  58.243  88.199  1.00  0.00           O  
ATOM   1866  NE2 GLN   139      62.416  58.407  90.341  1.00  0.00           N  
ATOM   1867 HE21 GLN   139      62.869  58.096  91.188  1.00  0.00           H  
ATOM   1868 HE22 GLN   139      61.801  59.199  90.220  1.00  0.00           H  
ATOM   1869  C   GLN   139      62.265  53.706  88.955  1.00  0.00           C  
ATOM   1870  O   GLN   139      63.052  53.484  89.880  1.00  0.00           O  
ATOM   1871  N   GLN   140      61.007  53.291  88.999  1.00  0.00           N  
ATOM   1872  H   GLN   140      60.357  53.642  88.310  1.00  0.00           H  
ATOM   1873  CA  GLN   140      60.373  52.449  89.992  1.00  0.00           C  
ATOM   1874  HA  GLN   140      59.424  52.165  89.538  1.00  0.00           H  
ATOM   1875  CB  GLN   140      61.235  51.159  90.104  1.00  0.00           C  
ATOM   1876  HB2 GLN   140      61.888  51.031  89.241  1.00  0.00           H  
ATOM   1877  HB3 GLN   140      61.866  51.204  90.991  1.00  0.00           H  
ATOM   1878  CG  GLN   140      60.262  49.977  90.178  1.00  0.00           C  
ATOM   1879  HG2 GLN   140      60.901  49.181  90.560  1.00  0.00           H  
ATOM   1880  HG3 GLN   140      59.444  50.281  90.830  1.00  0.00           H  
ATOM   1881  CD  GLN   140      59.600  49.558  88.838  1.00  0.00           C  
ATOM   1882  OE1 GLN   140      59.936  50.099  87.793  1.00  0.00           O  
ATOM   1883  NE2 GLN   140      58.758  48.545  88.783  1.00  0.00           N  
ATOM   1884 HE21 GLN   140      58.520  48.115  89.665  1.00  0.00           H  
ATOM   1885 HE22 GLN   140      58.291  48.432  87.895  1.00  0.00           H  
ATOM   1886  C   GLN   140      59.979  53.057  91.324  1.00  0.00           C  
ATOM   1887  O   GLN   140      59.607  52.368  92.251  1.00  0.00           O  
ATOM   1888  N   GLN   141      59.903  54.380  91.478  1.00  0.00           N  
ATOM   1889  H   GLN   141      60.269  54.988  90.760  1.00  0.00           H  
ATOM   1890  CA  GLN   141      59.594  55.083  92.735  1.00  0.00           C  
ATOM   1891  HA  GLN   141      59.024  54.481  93.443  1.00  0.00           H  
ATOM   1892  CB  GLN   141      60.842  55.482  93.434  1.00  0.00           C  
ATOM   1893  HB2 GLN   141      61.449  56.123  92.796  1.00  0.00           H  
ATOM   1894  HB3 GLN   141      60.751  56.011  94.383  1.00  0.00           H  
ATOM   1895  CG  GLN   141      61.907  54.397  93.778  1.00  0.00           C  
ATOM   1896  HG2 GLN   141      62.355  53.908  92.914  1.00  0.00           H  
ATOM   1897  HG3 GLN   141      62.716  54.872  94.334  1.00  0.00           H  
ATOM   1898  CD  GLN   141      61.308  53.284  94.646  1.00  0.00           C  
ATOM   1899  OE1 GLN   141      60.335  53.519  95.407  1.00  0.00           O  
ATOM   1900  NE2 GLN   141      61.720  52.034  94.536  1.00  0.00           N  
ATOM   1901 HE21 GLN   141      62.416  51.933  93.811  1.00  0.00           H  
ATOM   1902 HE22 GLN   141      61.159  51.308  94.957  1.00  0.00           H  
ATOM   1903  C   GLN   141      58.820  56.333  92.403  1.00  0.00           C  
ATOM   1904  O   GLN   141      59.196  57.029  91.460  1.00  0.00           O  
ATOM   1905  N   SER   142      57.688  56.670  93.022  1.00  0.00           N  
ATOM   1906  H   SER   142      57.102  57.402  92.645  1.00  0.00           H  
ATOM   1907  CA  SER   142      56.911  55.863  94.009  1.00  0.00           C  
ATOM   1908  HA  SER   142      56.052  56.428  94.371  1.00  0.00           H  
ATOM   1909  CB  SER   142      56.223  54.647  93.310  1.00  0.00           C  
ATOM   1910  HB2 SER   142      56.912  53.929  92.864  1.00  0.00           H  
ATOM   1911  HB3 SER   142      55.677  54.137  94.103  1.00  0.00           H  
ATOM   1912  OG  SER   142      55.328  55.069  92.277  1.00  0.00           O  
ATOM   1913  HG  SER   142      54.925  54.271  91.928  1.00  0.00           H  
ATOM   1914  C   SER   142      57.547  55.391  95.367  1.00  0.00           C  
ATOM   1915  O   SER   142      57.381  54.235  95.779  1.00  0.00           O  
ATOM   1916  N   TYR   143      58.300  56.310  96.077  1.00  0.00           N  
ATOM   1917  H   TYR   143      58.281  57.284  95.808  1.00  0.00           H  
ATOM   1918  CA  TYR   143      59.037  55.894  97.276  1.00  0.00           C  
ATOM   1919  HA  TYR   143      59.723  55.100  96.980  1.00  0.00           H  
ATOM   1920  CB  TYR   143      59.738  57.167  97.755  1.00  0.00           C  
ATOM   1921  HB2 TYR   143      59.005  57.889  98.116  1.00  0.00           H  
ATOM   1922  HB3 TYR   143      60.277  56.814  98.634  1.00  0.00           H  
ATOM   1923  CG  TYR   143      60.640  57.723  96.677  1.00  0.00           C  
ATOM   1924  CD1 TYR   143      61.966  57.152  96.596  1.00  0.00           C  
ATOM   1925  HD1 TYR   143      62.258  56.415  97.329  1.00  0.00           H  
ATOM   1926  CE1 TYR   143      62.859  57.552  95.604  1.00  0.00           C  
ATOM   1927  HE1 TYR   143      63.814  57.050  95.657  1.00  0.00           H  
ATOM   1928  CZ  TYR   143      62.337  58.384  94.550  1.00  0.00           C  
ATOM   1929  OH  TYR   143      63.119  58.610  93.507  1.00  0.00           O  
ATOM   1930  HH  TYR   143      63.970  58.168  93.483  1.00  0.00           H  
ATOM   1931  CE2 TYR   143      61.136  59.023  94.717  1.00  0.00           C  
ATOM   1932  HE2 TYR   143      60.734  59.817  94.105  1.00  0.00           H  
ATOM   1933  CD2 TYR   143      60.272  58.736  95.819  1.00  0.00           C  
ATOM   1934  HD2 TYR   143      59.314  59.234  95.863  1.00  0.00           H  
ATOM   1935  C   TYR   143      58.202  55.283  98.477  1.00  0.00           C  
ATOM   1936  O   TYR   143      57.125  55.813  98.731  1.00  0.00           O  
ATOM   1937  N   GLY   144      58.664  54.193  99.023  1.00  0.00           N  
ATOM   1938  H   GLY   144      59.391  53.680  98.547  1.00  0.00           H  
ATOM   1939  CA  GLY   144      58.043  53.593 100.170  1.00  0.00           C  
ATOM   1940  HA2 GLY   144      58.501  52.605 100.193  1.00  0.00           H  
ATOM   1941  HA3 GLY   144      58.304  54.272 100.981  1.00  0.00           H  
ATOM   1942  C   GLY   144      56.580  53.316 100.226  1.00  0.00           C  
ATOM   1943  O   GLY   144      55.999  52.978  99.224  1.00  0.00           O  
ATOM   1944  N   GLN   145      56.019  53.417 101.383  1.00  0.00           N  
ATOM   1945  H   GLN   145      56.608  53.895 102.050  1.00  0.00           H  
ATOM   1946  CA  GLN   145      54.582  53.236 101.664  1.00  0.00           C  
ATOM   1947  HA  GLN   145      54.266  52.462 100.964  1.00  0.00           H  
ATOM   1948  CB  GLN   145      54.328  52.700 103.142  1.00  0.00           C  
ATOM   1949  HB2 GLN   145      55.333  52.431 103.468  1.00  0.00           H  
ATOM   1950  HB3 GLN   145      53.860  53.452 103.778  1.00  0.00           H  
ATOM   1951  CG  GLN   145      53.448  51.415 103.107  1.00  0.00           C  
ATOM   1952  HG2 GLN   145      53.800  50.594 102.483  1.00  0.00           H  
ATOM   1953  HG3 GLN   145      53.398  50.943 104.088  1.00  0.00           H  
ATOM   1954  CD  GLN   145      51.969  51.727 102.824  1.00  0.00           C  
ATOM   1955  OE1 GLN   145      51.416  52.661 103.440  1.00  0.00           O  
ATOM   1956  NE2 GLN   145      51.432  51.138 101.772  1.00  0.00           N  
ATOM   1957 HE21 GLN   145      50.547  51.489 101.437  1.00  0.00           H  
ATOM   1958 HE22 GLN   145      51.883  50.300 101.433  1.00  0.00           H  
ATOM   1959  C   GLN   145      53.883  54.521 101.262  1.00  0.00           C  
ATOM   1960  O   GLN   145      54.265  55.633 101.790  1.00  0.00           O  
ATOM   1961  N   GLN   146      52.851  54.534 100.368  1.00  0.00           N  
ATOM   1962  H   GLN   146      52.442  53.656 100.082  1.00  0.00           H  
ATOM   1963  CA  GLN   146      52.249  55.742  99.681  1.00  0.00           C  
ATOM   1964  HA  GLN   146      53.009  56.190  99.042  1.00  0.00           H  
ATOM   1965  CB  GLN   146      51.151  55.270  98.738  1.00  0.00           C  
ATOM   1966  HB2 GLN   146      51.443  54.475  98.053  1.00  0.00           H  
ATOM   1967  HB3 GLN   146      50.430  54.768  99.384  1.00  0.00           H  
ATOM   1968  CG  GLN   146      50.483  56.415  97.873  1.00  0.00           C  
ATOM   1969  HG2 GLN   146      51.063  57.332  97.977  1.00  0.00           H  
ATOM   1970  HG3 GLN   146      50.601  56.203  96.811  1.00  0.00           H  
ATOM   1971  CD  GLN   146      49.003  56.701  98.248  1.00  0.00           C  
ATOM   1972  OE1 GLN   146      48.183  55.852  98.274  1.00  0.00           O  
ATOM   1973  NE2 GLN   146      48.620  57.939  98.430  1.00  0.00           N  
ATOM   1974 HE21 GLN   146      49.353  58.633  98.473  1.00  0.00           H  
ATOM   1975 HE22 GLN   146      47.627  58.123  98.412  1.00  0.00           H  
ATOM   1976  C   GLN   146      51.899  56.822 100.698  1.00  0.00           C  
ATOM   1977  O   GLN   146      51.322  56.543 101.805  1.00  0.00           O  
ATOM   1978  N   GLN   147      52.145  58.136 100.400  1.00  0.00           N  
ATOM   1979  H   GLN   147      52.685  58.434  99.600  1.00  0.00           H  
ATOM   1980  CA  GLN   147      51.749  59.264 101.267  1.00  0.00           C  
ATOM   1981  HA  GLN   147      51.323  58.864 102.187  1.00  0.00           H  
ATOM   1982  CB  GLN   147      53.063  60.013 101.605  1.00  0.00           C  
ATOM   1983  HB2 GLN   147      53.498  60.208 100.625  1.00  0.00           H  
ATOM   1984  HB3 GLN   147      52.768  60.908 102.152  1.00  0.00           H  
ATOM   1985  CG  GLN   147      54.062  59.174 102.422  1.00  0.00           C  
ATOM   1986  HG2 GLN   147      54.380  58.396 101.729  1.00  0.00           H  
ATOM   1987  HG3 GLN   147      54.921  59.777 102.717  1.00  0.00           H  
ATOM   1988  CD  GLN   147      53.424  58.707 103.736  1.00  0.00           C  
ATOM   1989  OE1 GLN   147      53.237  59.433 104.681  1.00  0.00           O  
ATOM   1990  NE2 GLN   147      53.147  57.411 103.884  1.00  0.00           N  
ATOM   1991 HE21 GLN   147      53.629  56.803 103.236  1.00  0.00           H  
ATOM   1992 HE22 GLN   147      52.734  57.045 104.730  1.00  0.00           H  
ATOM   1993  C   GLN   147      50.826  60.192 100.439  1.00  0.00           C  
ATOM   1994  O   GLN   147      50.858  60.214  99.205  1.00  0.00           O  
ATOM   1995  N   SER   148      50.112  61.123 101.128  1.00  0.00           N  
ATOM   1996  H   SER   148      50.321  61.187 102.114  1.00  0.00           H  
ATOM   1997  CA  SER   148      49.268  62.140 100.526  1.00  0.00           C  
ATOM   1998  HA  SER   148      48.835  61.820  99.578  1.00  0.00           H  
ATOM   1999  CB  SER   148      48.078  62.423 101.471  1.00  0.00           C  
ATOM   2000  HB2 SER   148      47.468  61.536 101.643  1.00  0.00           H  
ATOM   2001  HB3 SER   148      48.392  62.788 102.449  1.00  0.00           H  
ATOM   2002  OG  SER   148      47.193  63.355 100.892  1.00  0.00           O  
ATOM   2003  HG  SER   148      46.626  62.800 100.352  1.00  0.00           H  
ATOM   2004  C   SER   148      50.124  63.406 100.345  1.00  0.00           C  
ATOM   2005  O   SER   148      51.169  63.460 101.026  1.00  0.00           O  
ATOM   2006  N   TYR   149      49.743  64.338  99.481  1.00  0.00           N  
ATOM   2007  H   TYR   149      49.016  64.126  98.813  1.00  0.00           H  
ATOM   2008  CA  TYR   149      50.350  65.661  99.492  1.00  0.00           C  
ATOM   2009  HA  TYR   149      51.388  65.519  99.194  1.00  0.00           H  
ATOM   2010  CB  TYR   149      49.654  66.579  98.484  1.00  0.00           C  
ATOM   2011  HB2 TYR   149      49.919  66.122  97.530  1.00  0.00           H  
ATOM   2012  HB3 TYR   149      48.589  66.471  98.688  1.00  0.00           H  
ATOM   2013  CG  TYR   149      50.108  68.021  98.417  1.00  0.00           C  
ATOM   2014  CD1 TYR   149      49.370  69.031  99.005  1.00  0.00           C  
ATOM   2015  HD1 TYR   149      48.491  68.636  99.491  1.00  0.00           H  
ATOM   2016  CE1 TYR   149      49.786  70.333  99.028  1.00  0.00           C  
ATOM   2017  HE1 TYR   149      49.165  71.092  99.480  1.00  0.00           H  
ATOM   2018  CZ  TYR   149      50.855  70.755  98.272  1.00  0.00           C  
ATOM   2019  OH  TYR   149      51.135  72.040  98.017  1.00  0.00           O  
ATOM   2020  HH  TYR   149      51.727  72.194  97.277  1.00  0.00           H  
ATOM   2021  CE2 TYR   149      51.669  69.763  97.659  1.00  0.00           C  
ATOM   2022  HE2 TYR   149      52.446  70.091  96.984  1.00  0.00           H  
ATOM   2023  CD2 TYR   149      51.294  68.398  97.687  1.00  0.00           C  
ATOM   2024  HD2 TYR   149      51.834  67.621  97.165  1.00  0.00           H  
ATOM   2025  C   TYR   149      50.471  66.334 100.905  1.00  0.00           C  
ATOM   2026  O   TYR   149      49.828  65.916 101.865  1.00  0.00           O  
ATOM   2027  N   ASN   150      51.496  67.200 101.062  1.00  0.00           N  
ATOM   2028  H   ASN   150      51.871  67.498 100.174  1.00  0.00           H  
ATOM   2029  CA  ASN   150      51.702  68.128 102.175  1.00  0.00           C  
ATOM   2030  HA  ASN   150      50.718  68.258 102.624  1.00  0.00           H  
ATOM   2031  CB  ASN   150      52.760  67.623 103.148  1.00  0.00           C  
ATOM   2032  HB2 ASN   150      52.319  66.801 103.713  1.00  0.00           H  
ATOM   2033  HB3 ASN   150      53.610  67.363 102.516  1.00  0.00           H  
ATOM   2034  CG  ASN   150      53.176  68.575 104.207  1.00  0.00           C  
ATOM   2035  OD1 ASN   150      52.530  68.562 105.225  1.00  0.00           O  
ATOM   2036  ND2 ASN   150      54.126  69.454 103.999  1.00  0.00           N  
ATOM   2037 HD21 ASN   150      54.187  70.248 104.620  1.00  0.00           H  
ATOM   2038 HD22 ASN   150      54.701  69.330 103.178  1.00  0.00           H  
ATOM   2039  C   ASN   150      52.083  69.514 101.748  1.00  0.00           C  
ATOM   2040  O   ASN   150      53.122  69.629 101.084  1.00  0.00           O  
ATOM   2041  N   PRO   151      51.301  70.578 101.965  1.00  0.00           N  
ATOM   2042  CD  PRO   151      50.237  70.608 102.995  1.00  0.00           C  
ATOM   2043  HD2 PRO   151      50.409  69.958 103.853  1.00  0.00           H  
ATOM   2044  HD3 PRO   151      49.276  70.287 102.593  1.00  0.00           H  
ATOM   2045  CG  PRO   151      50.123  72.118 103.434  1.00  0.00           C  
ATOM   2046  HG2 PRO   151      50.853  72.426 104.183  1.00  0.00           H  
ATOM   2047  HG3 PRO   151      49.169  72.436 103.857  1.00  0.00           H  
ATOM   2048  CB  PRO   151      50.542  72.815 102.108  1.00  0.00           C  
ATOM   2049  HB2 PRO   151      50.985  73.796 102.282  1.00  0.00           H  
ATOM   2050  HB3 PRO   151      49.624  72.866 101.522  1.00  0.00           H  
ATOM   2051  CA  PRO   151      51.649  71.933 101.541  1.00  0.00           C  
ATOM   2052  HA  PRO   151      51.609  71.979 100.453  1.00  0.00           H  
ATOM   2053  C   PRO   151      53.012  72.383 102.085  1.00  0.00           C  
ATOM   2054  O   PRO   151      53.299  72.057 103.253  1.00  0.00           O  
ATOM   2055  N   PRO   152      53.972  72.997 101.335  1.00  0.00           N  
ATOM   2056  CD  PRO   152      53.878  73.110  99.896  1.00  0.00           C  
ATOM   2057  HD2 PRO   152      53.330  73.999  99.582  1.00  0.00           H  
ATOM   2058  HD3 PRO   152      53.357  72.262  99.452  1.00  0.00           H  
ATOM   2059  CG  PRO   152      55.273  73.344  99.423  1.00  0.00           C  
ATOM   2060  HG2 PRO   152      55.356  73.915  98.498  1.00  0.00           H  
ATOM   2061  HG3 PRO   152      55.748  72.364  99.393  1.00  0.00           H  
ATOM   2062  CB  PRO   152      55.881  74.234 100.591  1.00  0.00           C  
ATOM   2063  HB2 PRO   152      55.465  75.241 100.556  1.00  0.00           H  
ATOM   2064  HB3 PRO   152      56.966  74.214 100.695  1.00  0.00           H  
ATOM   2065  CA  PRO   152      55.237  73.521 101.828  1.00  0.00           C  
ATOM   2066  HA  PRO   152      55.822  72.628 102.051  1.00  0.00           H  
ATOM   2067  C   PRO   152      55.157  74.351 103.111  1.00  0.00           C  
ATOM   2068  O   PRO   152      54.188  75.080 103.356  1.00  0.00           O  
ATOM   2069  N   GLN   153      56.134  74.280 104.031  1.00  0.00           N  
ATOM   2070  H   GLN   153      56.921  73.683 103.819  1.00  0.00           H  
ATOM   2071  CA  GLN   153      56.251  75.031 105.248  1.00  0.00           C  
ATOM   2072  HA  GLN   153      55.409  74.727 105.870  1.00  0.00           H  
ATOM   2073  CB  GLN   153      57.522  74.549 106.038  1.00  0.00           C  
ATOM   2074  HB2 GLN   153      58.348  74.599 105.329  1.00  0.00           H  
ATOM   2075  HB3 GLN   153      57.676  75.253 106.855  1.00  0.00           H  
ATOM   2076  CG  GLN   153      57.464  73.103 106.649  1.00  0.00           C  
ATOM   2077  HG2 GLN   153      56.717  73.164 107.441  1.00  0.00           H  
ATOM   2078  HG3 GLN   153      57.258  72.373 105.866  1.00  0.00           H  
ATOM   2079  CD  GLN   153      58.680  72.618 107.289  1.00  0.00           C  
ATOM   2080  OE1 GLN   153      59.639  73.318 107.574  1.00  0.00           O  
ATOM   2081  NE2 GLN   153      58.710  71.337 107.654  1.00  0.00           N  
ATOM   2082 HE21 GLN   153      57.829  70.845 107.680  1.00  0.00           H  
ATOM   2083 HE22 GLN   153      59.472  71.030 108.243  1.00  0.00           H  
ATOM   2084  C   GLN   153      56.320  76.561 104.973  1.00  0.00           C  
ATOM   2085  O   GLN   153      56.586  76.974 103.912  1.00  0.00           O  
ATOM   2086  N   GLY   154      55.864  77.372 105.977  1.00  0.00           N  
ATOM   2087  H   GLY   154      55.428  76.912 106.764  1.00  0.00           H  
ATOM   2088  CA  GLY   154      55.795  78.859 105.900  1.00  0.00           C  
ATOM   2089  HA2 GLY   154      55.456  79.254 106.858  1.00  0.00           H  
ATOM   2090  HA3 GLY   154      56.795  79.281 105.801  1.00  0.00           H  
ATOM   2091  C   GLY   154      54.939  79.392 104.732  1.00  0.00           C  
ATOM   2092  O   GLY   154      54.224  78.716 104.063  1.00  0.00           O  
ATOM   2093  N   TYR   155      55.182  80.712 104.434  1.00  0.00           N  
ATOM   2094  H   TYR   155      55.725  81.213 105.122  1.00  0.00           H  
ATOM   2095  CA  TYR   155      54.377  81.552 103.470  1.00  0.00           C  
ATOM   2096  HA  TYR   155      53.298  81.552 103.624  1.00  0.00           H  
ATOM   2097  CB  TYR   155      54.918  83.007 103.503  1.00  0.00           C  
ATOM   2098  HB2 TYR   155      56.001  82.958 103.384  1.00  0.00           H  
ATOM   2099  HB3 TYR   155      54.651  83.503 102.570  1.00  0.00           H  
ATOM   2100  CG  TYR   155      54.497  83.981 104.561  1.00  0.00           C  
ATOM   2101  CD1 TYR   155      53.624  83.574 105.659  1.00  0.00           C  
ATOM   2102  HD1 TYR   155      53.295  82.546 105.685  1.00  0.00           H  
ATOM   2103  CE1 TYR   155      53.190  84.552 106.590  1.00  0.00           C  
ATOM   2104  HE1 TYR   155      52.465  84.313 107.354  1.00  0.00           H  
ATOM   2105  CZ  TYR   155      53.530  85.959 106.462  1.00  0.00           C  
ATOM   2106  OH  TYR   155      52.981  86.877 107.261  1.00  0.00           O  
ATOM   2107  HH  TYR   155      53.466  87.698 107.158  1.00  0.00           H  
ATOM   2108  CE2 TYR   155      54.384  86.308 105.339  1.00  0.00           C  
ATOM   2109  HE2 TYR   155      54.795  87.298 105.215  1.00  0.00           H  
ATOM   2110  CD2 TYR   155      54.838  85.285 104.523  1.00  0.00           C  
ATOM   2111  HD2 TYR   155      55.566  85.662 103.820  1.00  0.00           H  
ATOM   2112  C   TYR   155      54.509  81.000 102.008  1.00  0.00           C  
ATOM   2113  O   TYR   155      55.588  80.853 101.455  1.00  0.00           O  
ATOM   2114  N   GLY   156      53.486  80.635 101.234  1.00  0.00           N  
ATOM   2115  H   GLY   156      53.782  80.113 100.422  1.00  0.00           H  
ATOM   2116  CA  GLY   156      52.016  80.805 101.342  1.00  0.00           C  
ATOM   2117  HA2 GLY   156      51.558  80.133 100.616  1.00  0.00           H  
ATOM   2118  HA3 GLY   156      51.728  80.374 102.301  1.00  0.00           H  
ATOM   2119  C   GLY   156      51.484  82.225 101.273  1.00  0.00           C  
ATOM   2120  O   GLY   156      52.186  83.194 100.884  1.00  0.00           O  
ATOM   2121  N   GLN   157      50.256  82.389 101.819  1.00  0.00           N  
ATOM   2122  H   GLN   157      49.825  81.530 102.129  1.00  0.00           H  
ATOM   2123  CA  GLN   157      49.834  83.680 102.276  1.00  0.00           C  
ATOM   2124  HA  GLN   157      49.906  84.478 101.537  1.00  0.00           H  
ATOM   2125  CB  GLN   157      48.279  83.602 102.673  1.00  0.00           C  
ATOM   2126  HB2 GLN   157      48.238  82.866 103.476  1.00  0.00           H  
ATOM   2127  HB3 GLN   157      47.998  84.576 103.074  1.00  0.00           H  
ATOM   2128  CG  GLN   157      47.248  83.211 101.659  1.00  0.00           C  
ATOM   2129  HG2 GLN   157      47.341  83.731 100.706  1.00  0.00           H  
ATOM   2130  HG3 GLN   157      47.622  82.225 101.383  1.00  0.00           H  
ATOM   2131  CD  GLN   157      45.787  83.095 102.068  1.00  0.00           C  
ATOM   2132  OE1 GLN   157      45.387  83.121 103.222  1.00  0.00           O  
ATOM   2133  NE2 GLN   157      44.922  83.060 101.135  1.00  0.00           N  
ATOM   2134 HE21 GLN   157      45.218  83.353 100.215  1.00  0.00           H  
ATOM   2135 HE22 GLN   157      43.961  83.116 101.439  1.00  0.00           H  
ATOM   2136  C   GLN   157      50.710  84.184 103.463  1.00  0.00           C  
ATOM   2137  O   GLN   157      50.992  83.307 104.276  1.00  0.00           O  
ATOM   2138  N   GLN   158      51.225  85.416 103.549  1.00  0.00           N  
ATOM   2139  H   GLN   158      51.942  85.521 104.253  1.00  0.00           H  
ATOM   2140  CA  GLN   158      51.111  86.518 102.541  1.00  0.00           C  
ATOM   2141  HA  GLN   158      50.094  86.466 102.154  1.00  0.00           H  
ATOM   2142  CB  GLN   158      51.167  87.846 103.345  1.00  0.00           C  
ATOM   2143  HB2 GLN   158      52.104  87.923 103.897  1.00  0.00           H  
ATOM   2144  HB3 GLN   158      51.258  88.564 102.530  1.00  0.00           H  
ATOM   2145  CG  GLN   158      49.933  88.107 104.232  1.00  0.00           C  
ATOM   2146  HG2 GLN   158      49.850  87.334 104.996  1.00  0.00           H  
ATOM   2147  HG3 GLN   158      49.930  89.111 104.655  1.00  0.00           H  
ATOM   2148  CD  GLN   158      48.657  88.059 103.410  1.00  0.00           C  
ATOM   2149  OE1 GLN   158      48.538  88.687 102.342  1.00  0.00           O  
ATOM   2150  NE2 GLN   158      47.647  87.346 103.804  1.00  0.00           N  
ATOM   2151 HE21 GLN   158      47.782  86.893 104.697  1.00  0.00           H  
ATOM   2152 HE22 GLN   158      46.823  87.260 103.226  1.00  0.00           H  
ATOM   2153  C   GLN   158      52.189  86.486 101.423  1.00  0.00           C  
ATOM   2154  O   GLN   158      53.333  86.633 101.744  1.00  0.00           O  
ATOM   2155  N   ASN   159      51.836  86.481 100.153  1.00  0.00           N  
ATOM   2156  H   ASN   159      50.855  86.446  99.916  1.00  0.00           H  
ATOM   2157  CA  ASN   159      52.642  86.836  99.060  1.00  0.00           C  
ATOM   2158  HA  ASN   159      53.572  86.277  99.161  1.00  0.00           H  
ATOM   2159  CB  ASN   159      51.977  86.301  97.812  1.00  0.00           C  
ATOM   2160  HB2 ASN   159      50.980  86.711  97.654  1.00  0.00           H  
ATOM   2161  HB3 ASN   159      52.503  86.649  96.923  1.00  0.00           H  
ATOM   2162  CG  ASN   159      51.801  84.769  97.816  1.00  0.00           C  
ATOM   2163  OD1 ASN   159      52.739  84.024  97.796  1.00  0.00           O  
ATOM   2164  ND2 ASN   159      50.560  84.312  97.748  1.00  0.00           N  
ATOM   2165 HD21 ASN   159      49.709  84.850  97.821  1.00  0.00           H  
ATOM   2166 HD22 ASN   159      50.407  83.314  97.731  1.00  0.00           H  
ATOM   2167  C   ASN   159      52.902  88.336  99.028  1.00  0.00           C  
ATOM   2168  O   ASN   159      51.957  89.063  99.299  1.00  0.00           O  
ATOM   2169  N   GLN   160      54.056  88.864  98.840  1.00  0.00           N  
ATOM   2170  H   GLN   160      53.963  89.867  98.913  1.00  0.00           H  
ATOM   2171  CA  GLN   160      55.426  88.350  98.917  1.00  0.00           C  
ATOM   2172  HA  GLN   160      55.330  87.335  99.303  1.00  0.00           H  
ATOM   2173  CB  GLN   160      56.043  88.339  97.557  1.00  0.00           C  
ATOM   2174  HB2 GLN   160      55.343  87.851  96.878  1.00  0.00           H  
ATOM   2175  HB3 GLN   160      56.385  89.334  97.272  1.00  0.00           H  
ATOM   2176  CG  GLN   160      57.328  87.452  97.573  1.00  0.00           C  
ATOM   2177  HG2 GLN   160      57.857  87.539  96.624  1.00  0.00           H  
ATOM   2178  HG3 GLN   160      58.023  87.899  98.283  1.00  0.00           H  
ATOM   2179  CD  GLN   160      57.101  85.974  97.866  1.00  0.00           C  
ATOM   2180  OE1 GLN   160      57.496  85.513  99.013  1.00  0.00           O  
ATOM   2181  NE2 GLN   160      56.264  85.255  97.080  1.00  0.00           N  
ATOM   2182 HE21 GLN   160      56.282  85.472  96.094  1.00  0.00           H  
ATOM   2183 HE22 GLN   160      56.048  84.307  97.354  1.00  0.00           H  
ATOM   2184  C   GLN   160      56.286  89.125  99.914  1.00  0.00           C  
ATOM   2185  O   GLN   160      56.918  90.113  99.567  1.00  0.00           O  
ATOM   2186  N   TYR   161      56.384  88.572 101.066  1.00  0.00           N  
ATOM   2187  H   TYR   161      55.726  87.858 101.343  1.00  0.00           H  
ATOM   2188  CA  TYR   161      57.343  89.047 102.129  1.00  0.00           C  
ATOM   2189  HA  TYR   161      57.777  89.988 101.793  1.00  0.00           H  
ATOM   2190  CB  TYR   161      56.430  89.460 103.331  1.00  0.00           C  
ATOM   2191  HB2 TYR   161      55.970  88.595 103.808  1.00  0.00           H  
ATOM   2192  HB3 TYR   161      56.979  89.869 104.179  1.00  0.00           H  
ATOM   2193  CG  TYR   161      55.409  90.478 102.856  1.00  0.00           C  
ATOM   2194  CD1 TYR   161      55.712  91.863 102.934  1.00  0.00           C  
ATOM   2195  HD1 TYR   161      56.686  92.189 103.269  1.00  0.00           H  
ATOM   2196  CE1 TYR   161      54.753  92.841 102.557  1.00  0.00           C  
ATOM   2197  HE1 TYR   161      54.926  93.899 102.690  1.00  0.00           H  
ATOM   2198  CZ  TYR   161      53.529  92.376 102.015  1.00  0.00           C  
ATOM   2199  OH  TYR   161      52.640  93.309 101.569  1.00  0.00           O  
ATOM   2200  HH  TYR   161      53.025  94.188 101.547  1.00  0.00           H  
ATOM   2201  CE2 TYR   161      53.263  91.008 101.914  1.00  0.00           C  
ATOM   2202  HE2 TYR   161      52.257  90.749 101.619  1.00  0.00           H  
ATOM   2203  CD2 TYR   161      54.199  90.044 102.327  1.00  0.00           C  
ATOM   2204  HD2 TYR   161      54.047  88.991 102.143  1.00  0.00           H  
ATOM   2205  C   TYR   161      58.414  88.014 102.563  1.00  0.00           C  
ATOM   2206  O   TYR   161      59.445  88.377 103.168  1.00  0.00           O  
ATOM   2207  N   ASN   162      58.399  86.751 102.100  1.00  0.00           N  
ATOM   2208  H   ASN   162      57.546  86.427 101.668  1.00  0.00           H  
ATOM   2209  CA  ASN   162      59.408  85.770 102.285  1.00  0.00           C  
ATOM   2210  HA  ASN   162      59.896  85.849 103.257  1.00  0.00           H  
ATOM   2211  CB  ASN   162      58.745  84.435 102.148  1.00  0.00           C  
ATOM   2212  HB2 ASN   162      57.934  84.465 102.875  1.00  0.00           H  
ATOM   2213  HB3 ASN   162      58.342  84.241 101.154  1.00  0.00           H  
ATOM   2214  CG  ASN   162      59.694  83.343 102.552  1.00  0.00           C  
ATOM   2215  OD1 ASN   162      60.463  83.449 103.506  1.00  0.00           O  
ATOM   2216  ND2 ASN   162      59.573  82.135 102.015  1.00  0.00           N  
ATOM   2217 HD21 ASN   162      60.145  81.360 102.318  1.00  0.00           H  
ATOM   2218 HD22 ASN   162      59.120  82.052 101.116  1.00  0.00           H  
ATOM   2219  C   ASN   162      60.701  85.950 101.416  1.00  0.00           C  
ATOM   2220  O   ASN   162      61.742  85.629 101.876  1.00  0.00           O  
ATOM   2221  N   SER   163      60.502  86.389 100.122  1.00  0.00           N  
ATOM   2222  H   SER   163      59.611  86.600  99.694  1.00  0.00           H  
ATOM   2223  CA  SER   163      61.648  86.553  99.249  1.00  0.00           C  
ATOM   2224  HA  SER   163      62.508  86.845  99.851  1.00  0.00           H  
ATOM   2225  CB  SER   163      62.037  85.164  98.727  1.00  0.00           C  
ATOM   2226  HB2 SER   163      62.373  84.542  99.556  1.00  0.00           H  
ATOM   2227  HB3 SER   163      61.192  84.718  98.202  1.00  0.00           H  
ATOM   2228  OG  SER   163      63.067  85.277  97.769  1.00  0.00           O  
ATOM   2229  HG  SER   163      62.693  85.483  96.909  1.00  0.00           H  
ATOM   2230  C   SER   163      61.325  87.521  98.112  1.00  0.00           C  
ATOM   2231  O   SER   163      60.412  87.223  97.308  1.00  0.00           O  
ATOM   2232  N   SER   164      62.119  88.618  97.934  1.00  0.00           N  
ATOM   2233  H   SER   164      62.884  88.633  98.593  1.00  0.00           H  
ATOM   2234  CA  SER   164      62.186  89.587  96.765  1.00  0.00           C  
ATOM   2235  HA  SER   164      62.957  90.331  96.971  1.00  0.00           H  
ATOM   2236  CB  SER   164      60.812  90.207  96.560  1.00  0.00           C  
ATOM   2237  HB2 SER   164      59.979  89.504  96.573  1.00  0.00           H  
ATOM   2238  HB3 SER   164      60.563  90.731  97.482  1.00  0.00           H  
ATOM   2239  OG  SER   164      60.783  90.997  95.394  1.00  0.00           O  
ATOM   2240  HG  SER   164      59.857  91.242  95.325  1.00  0.00           H  
ATOM   2241  C   SER   164      62.729  88.746  95.590  1.00  0.00           C  
ATOM   2242  O   SER   164      62.877  87.514  95.524  1.00  0.00           O  
ATOM   2243  N   SER   165      63.039  89.475  94.474  1.00  0.00           N  
ATOM   2244  H   SER   165      62.703  90.427  94.454  1.00  0.00           H  
ATOM   2245  CA  SER   165      63.654  88.876  93.261  1.00  0.00           C  
ATOM   2246  HA  SER   165      63.957  87.848  93.455  1.00  0.00           H  
ATOM   2247  CB  SER   165      62.789  88.950  91.964  1.00  0.00           C  
ATOM   2248  HB2 SER   165      61.897  88.363  92.184  1.00  0.00           H  
ATOM   2249  HB3 SER   165      62.609  89.971  91.626  1.00  0.00           H  
ATOM   2250  OG  SER   165      63.458  88.199  90.988  1.00  0.00           O  
ATOM   2251  HG  SER   165      63.042  87.360  90.781  1.00  0.00           H  
ATOM   2252  C   SER   165      64.924  89.659  92.929  1.00  0.00           C  
ATOM   2253  O   SER   165      64.924  90.864  92.763  1.00  0.00           O  
ATOM   2254  N   GLY   166      66.117  88.996  92.992  1.00  0.00           N  
ATOM   2255  H   GLY   166      66.143  87.990  93.082  1.00  0.00           H  
ATOM   2256  CA  GLY   166      67.346  89.622  92.606  1.00  0.00           C  
ATOM   2257  HA2 GLY   166      67.695  90.451  93.221  1.00  0.00           H  
ATOM   2258  HA3 GLY   166      68.080  88.828  92.743  1.00  0.00           H  
ATOM   2259  C   GLY   166      67.391  90.160  91.107  1.00  0.00           C  
ATOM   2260  O   GLY   166      66.508  89.909  90.268  1.00  0.00           O  
ATOM   2261  N   GLY   167      68.498  90.811  90.753  1.00  0.00           N  
ATOM   2262  H   GLY   167      69.236  90.905  91.436  1.00  0.00           H  
ATOM   2263  CA  GLY   167      68.619  91.556  89.493  1.00  0.00           C  
ATOM   2264  HA2 GLY   167      67.927  91.045  88.824  1.00  0.00           H  
ATOM   2265  HA3 GLY   167      68.293  92.582  89.666  1.00  0.00           H  
ATOM   2266  C   GLY   167      70.055  91.584  88.986  1.00  0.00           C  
ATOM   2267  O   GLY   167      70.611  90.523  88.708  1.00  0.00           O  
ATOM   2268  N   GLY   168      70.632  92.753  88.746  1.00  0.00           N  
ATOM   2269  H   GLY   168      70.116  93.587  88.987  1.00  0.00           H  
ATOM   2270  CA  GLY   168      72.020  92.881  88.455  1.00  0.00           C  
ATOM   2271  HA2 GLY   168      72.205  92.144  87.673  1.00  0.00           H  
ATOM   2272  HA3 GLY   168      72.305  93.823  87.986  1.00  0.00           H  
ATOM   2273  C   GLY   168      72.887  92.560  89.698  1.00  0.00           C  
ATOM   2274  O   GLY   168      72.435  91.858  90.578  1.00  0.00           O  
ATOM   2275  N   GLY   169      74.189  92.873  89.718  1.00  0.00           N  
ATOM   2276  H   GLY   169      74.788  92.527  90.454  1.00  0.00           H  
ATOM   2277  CA  GLY   169      74.895  93.723  88.694  1.00  0.00           C  
ATOM   2278  HA2 GLY   169      74.180  94.416  88.252  1.00  0.00           H  
ATOM   2279  HA3 GLY   169      75.660  94.344  89.160  1.00  0.00           H  
ATOM   2280  C   GLY   169      75.502  92.917  87.584  1.00  0.00           C  
ATOM   2281  O   GLY   169      74.763  92.138  86.960  1.00  0.00           O  
ATOM   2282  N   GLY   170      76.779  93.131  87.268  1.00  0.00           N  
ATOM   2283  H   GLY   170      77.193  93.909  87.762  1.00  0.00           H  
ATOM   2284  CA  GLY   170      77.585  92.283  86.373  1.00  0.00           C  
ATOM   2285  HA2 GLY   170      77.110  92.315  85.392  1.00  0.00           H  
ATOM   2286  HA3 GLY   170      78.587  92.708  86.322  1.00  0.00           H  
ATOM   2287  C   GLY   170      77.722  90.807  86.809  1.00  0.00           C  
ATOM   2288  O   GLY   170      77.625  90.446  87.979  1.00  0.00           O  
ATOM   2289  N   GLY   171      77.939  89.881  85.827  1.00  0.00           N  
ATOM   2290  H   GLY   171      78.046  88.917  86.110  1.00  0.00           H  
ATOM   2291  CA  GLY   171      78.150  90.131  84.371  1.00  0.00           C  
ATOM   2292  HA2 GLY   171      78.770  91.014  84.220  1.00  0.00           H  
ATOM   2293  HA3 GLY   171      78.788  89.296  84.083  1.00  0.00           H  
ATOM   2294  C   GLY   171      76.802  90.131  83.648  1.00  0.00           C  
ATOM   2295  O   GLY   171      75.750  90.067  84.267  1.00  0.00           O  
ATOM   2296  N   GLY   172      76.862  90.169  82.313  1.00  0.00           N  
ATOM   2297  H   GLY   172      76.015  89.916  81.826  1.00  0.00           H  
ATOM   2298  CA  GLY   172      78.007  90.164  81.499  1.00  0.00           C  
ATOM   2299  HA2 GLY   172      78.692  90.947  81.825  1.00  0.00           H  
ATOM   2300  HA3 GLY   172      78.446  89.168  81.547  1.00  0.00           H  
ATOM   2301  C   GLY   172      77.614  90.364  80.076  1.00  0.00           C  
ATOM   2302  O   GLY   172      76.605  89.852  79.598  1.00  0.00           O  
ATOM   2303  N   GLY   173      78.471  91.047  79.397  1.00  0.00           N  
ATOM   2304  H   GLY   173      79.299  91.310  79.911  1.00  0.00           H  
ATOM   2305  CA  GLY   173      78.467  91.515  78.012  1.00  0.00           C  
ATOM   2306  HA2 GLY   173      77.514  91.940  77.698  1.00  0.00           H  
ATOM   2307  HA3 GLY   173      79.167  92.349  77.968  1.00  0.00           H  
ATOM   2308  C   GLY   173      78.739  90.431  76.939  1.00  0.00           C  
ATOM   2309  O   GLY   173      79.303  89.401  77.274  1.00  0.00           O  
ATOM   2310  N   GLY   174      78.342  90.674  75.670  1.00  0.00           N  
ATOM   2311  H   GLY   174      78.882  90.117  75.023  1.00  0.00           H  
ATOM   2312  CA  GLY   174      77.252  91.610  75.248  1.00  0.00           C  
ATOM   2313  HA2 GLY   174      76.681  91.143  74.445  1.00  0.00           H  
ATOM   2314  HA3 GLY   174      76.561  91.614  76.090  1.00  0.00           H  
ATOM   2315  C   GLY   174      77.690  93.034  74.819  1.00  0.00           C  
ATOM   2316  O   GLY   174      78.660  93.539  75.336  1.00  0.00           O  
ATOM   2317  N   GLY   175      76.924  93.671  73.889  1.00  0.00           N  
ATOM   2318  H   GLY   175      76.158  93.195  73.436  1.00  0.00           H  
ATOM   2319  CA  GLY   175      77.327  94.972  73.391  1.00  0.00           C  
ATOM   2320  HA2 GLY   175      77.299  95.662  74.235  1.00  0.00           H  
ATOM   2321  HA3 GLY   175      78.325  94.903  72.958  1.00  0.00           H  
ATOM   2322  C   GLY   175      76.403  95.508  72.238  1.00  0.00           C  
ATOM   2323  O   GLY   175      75.961  94.656  71.439  1.00  0.00           O  
ATOM   2324  N   ASN   176      76.250  96.844  72.060  1.00  0.00           N  
ATOM   2325  H   ASN   176      76.835  97.402  72.665  1.00  0.00           H  
ATOM   2326  CA  ASN   176      75.424  97.471  71.022  1.00  0.00           C  
ATOM   2327  HA  ASN   176      75.593  96.901  70.108  1.00  0.00           H  
ATOM   2328  CB  ASN   176      73.947  97.344  71.363  1.00  0.00           C  
ATOM   2329  HB2 ASN   176      73.451  97.588  70.423  1.00  0.00           H  
ATOM   2330  HB3 ASN   176      73.682  96.371  71.776  1.00  0.00           H  
ATOM   2331  CG  ASN   176      73.545  98.305  72.446  1.00  0.00           C  
ATOM   2332  OD1 ASN   176      73.328  99.487  72.357  1.00  0.00           O  
ATOM   2333  ND2 ASN   176      73.192  97.787  73.585  1.00  0.00           N  
ATOM   2334 HD21 ASN   176      72.985  98.458  74.311  1.00  0.00           H  
ATOM   2335 HD22 ASN   176      73.214  96.787  73.727  1.00  0.00           H  
ATOM   2336  C   ASN   176      75.797  98.954  70.712  1.00  0.00           C  
ATOM   2337  O   ASN   176      76.249  99.741  71.585  1.00  0.00           O  
ATOM   2338  N   TYR   177      75.603  99.378  69.393  1.00  0.00           N  
ATOM   2339  H   TYR   177      75.412  98.628  68.744  1.00  0.00           H  
ATOM   2340  CA  TYR   177      75.441 100.752  68.930  1.00  0.00           C  
ATOM   2341  HA  TYR   177      76.283 101.376  69.231  1.00  0.00           H  
ATOM   2342  CB  TYR   177      75.416 100.770  67.330  1.00  0.00           C  
ATOM   2343  HB2 TYR   177      74.687 100.071  66.918  1.00  0.00           H  
ATOM   2344  HB3 TYR   177      74.955 101.700  66.997  1.00  0.00           H  
ATOM   2345  CG  TYR   177      76.684 100.566  66.619  1.00  0.00           C  
ATOM   2346  CD1 TYR   177      77.419 101.623  66.017  1.00  0.00           C  
ATOM   2347  HD1 TYR   177      77.007 102.608  66.181  1.00  0.00           H  
ATOM   2348  CE1 TYR   177      78.578 101.379  65.268  1.00  0.00           C  
ATOM   2349  HE1 TYR   177      79.091 102.124  64.678  1.00  0.00           H  
ATOM   2350  CZ  TYR   177      79.010 100.035  65.062  1.00  0.00           C  
ATOM   2351  OH  TYR   177      80.260  99.788  64.568  1.00  0.00           O  
ATOM   2352  HH  TYR   177      80.826 100.562  64.536  1.00  0.00           H  
ATOM   2353  CE2 TYR   177      78.261  98.962  65.594  1.00  0.00           C  
ATOM   2354  HE2 TYR   177      78.613  97.942  65.558  1.00  0.00           H  
ATOM   2355  CD2 TYR   177      77.145  99.215  66.428  1.00  0.00           C  
ATOM   2356  HD2 TYR   177      76.535  98.399  66.788  1.00  0.00           H  
ATOM   2357  C   TYR   177      74.117 101.218  69.605  1.00  0.00           C  
ATOM   2358  O   TYR   177      73.057 100.699  69.307  1.00  0.00           O  
ATOM   2359  N   GLY   178      74.091 102.247  70.500  1.00  0.00           N  
ATOM   2360  H   GLY   178      73.165 102.439  70.854  1.00  0.00           H  
ATOM   2361  CA  GLY   178      75.324 102.835  71.068  1.00  0.00           C  
ATOM   2362  HA2 GLY   178      74.995 103.342  71.975  1.00  0.00           H  
ATOM   2363  HA3 GLY   178      76.026 102.091  71.445  1.00  0.00           H  
ATOM   2364  C   GLY   178      76.091 103.716  70.160  1.00  0.00           C  
ATOM   2365  O   GLY   178      75.744 104.090  69.017  1.00  0.00           O  
ATOM   2366  N   GLN   179      77.354 103.920  70.528  1.00  0.00           N  
ATOM   2367  H   GLN   179      77.673 103.576  71.423  1.00  0.00           H  
ATOM   2368  CA  GLN   179      78.376 104.443  69.647  1.00  0.00           C  
ATOM   2369  HA  GLN   179      77.911 105.181  68.993  1.00  0.00           H  
ATOM   2370  CB  GLN   179      79.483 105.284  70.449  1.00  0.00           C  
ATOM   2371  HB2 GLN   179      80.035 104.629  71.122  1.00  0.00           H  
ATOM   2372  HB3 GLN   179      80.255 105.625  69.759  1.00  0.00           H  
ATOM   2373  CG  GLN   179      79.031 106.422  71.311  1.00  0.00           C  
ATOM   2374  HG2 GLN   179      78.300 106.063  72.036  1.00  0.00           H  
ATOM   2375  HG3 GLN   179      79.917 106.754  71.852  1.00  0.00           H  
ATOM   2376  CD  GLN   179      78.340 107.491  70.514  1.00  0.00           C  
ATOM   2377  OE1 GLN   179      78.453 107.624  69.271  1.00  0.00           O  
ATOM   2378  NE2 GLN   179      77.543 108.379  71.096  1.00  0.00           N  
ATOM   2379 HE21 GLN   179      77.341 108.245  72.077  1.00  0.00           H  
ATOM   2380 HE22 GLN   179      77.076 109.034  70.486  1.00  0.00           H  
ATOM   2381  C   GLN   179      79.036 103.422  68.643  1.00  0.00           C  
ATOM   2382  O   GLN   179      78.866 102.248  68.887  1.00  0.00           O  
ATOM   2383  N   ASP   180      79.763 103.789  67.546  1.00  0.00           N  
ATOM   2384  H   ASP   180      80.138 103.017  67.014  1.00  0.00           H  
ATOM   2385  CA  ASP   180      79.644 105.132  66.843  1.00  0.00           C  
ATOM   2386  HA  ASP   180      79.984 105.993  67.417  1.00  0.00           H  
ATOM   2387  CB  ASP   180      80.684 105.132  65.675  1.00  0.00           C  
ATOM   2388  HB2 ASP   180      81.658 104.904  66.109  1.00  0.00           H  
ATOM   2389  HB3 ASP   180      80.502 104.231  65.088  1.00  0.00           H  
ATOM   2390  CG  ASP   180      80.719 106.400  64.871  1.00  0.00           C  
ATOM   2391  OD1 ASP   180      80.747 106.298  63.645  1.00  0.00           O  
ATOM   2392  OD2 ASP   180      80.575 107.465  65.477  1.00  0.00           O  
ATOM   2393  C   ASP   180      78.311 105.445  66.160  1.00  0.00           C  
ATOM   2394  O   ASP   180      77.823 104.829  65.204  1.00  0.00           O  
ATOM   2395  N   GLN   181      77.772 106.605  66.604  1.00  0.00           N  
ATOM   2396  H   GLN   181      78.245 107.034  67.386  1.00  0.00           H  
ATOM   2397  CA  GLN   181      76.502 107.086  66.245  1.00  0.00           C  
ATOM   2398  HA  GLN   181      76.345 107.041  65.168  1.00  0.00           H  
ATOM   2399  CB  GLN   181      75.384 106.271  66.873  1.00  0.00           C  
ATOM   2400  HB2 GLN   181      75.536 105.197  66.767  1.00  0.00           H  
ATOM   2401  HB3 GLN   181      75.394 106.493  67.940  1.00  0.00           H  
ATOM   2402  CG  GLN   181      74.023 106.504  66.258  1.00  0.00           C  
ATOM   2403  HG2 GLN   181      73.845 107.573  66.372  1.00  0.00           H  
ATOM   2404  HG3 GLN   181      74.147 106.206  65.217  1.00  0.00           H  
ATOM   2405  CD  GLN   181      72.937 105.678  66.961  1.00  0.00           C  
ATOM   2406  OE1 GLN   181      71.785 105.808  66.737  1.00  0.00           O  
ATOM   2407  NE2 GLN   181      73.179 104.886  67.955  1.00  0.00           N  
ATOM   2408 HE21 GLN   181      74.108 104.670  68.286  1.00  0.00           H  
ATOM   2409 HE22 GLN   181      72.390 104.340  68.272  1.00  0.00           H  
ATOM   2410  C   GLN   181      76.398 108.597  66.588  1.00  0.00           C  
ATOM   2411  O   GLN   181      77.050 109.428  65.988  1.00  0.00           O  
ATOM   2412  N   SER   182      75.590 109.050  67.551  1.00  0.00           N  
ATOM   2413  H   SER   182      75.039 108.379  68.069  1.00  0.00           H  
ATOM   2414  CA  SER   182      75.374 110.486  67.786  1.00  0.00           C  
ATOM   2415  HA  SER   182      75.135 110.964  66.836  1.00  0.00           H  
ATOM   2416  CB  SER   182      74.079 110.685  68.532  1.00  0.00           C  
ATOM   2417  HB2 SER   182      73.890 111.758  68.572  1.00  0.00           H  
ATOM   2418  HB3 SER   182      73.227 110.142  68.124  1.00  0.00           H  
ATOM   2419  OG  SER   182      74.238 110.230  69.852  1.00  0.00           O  
ATOM   2420  HG  SER   182      73.799 109.379  69.927  1.00  0.00           H  
ATOM   2421  C   SER   182      76.633 111.151  68.437  1.00  0.00           C  
ATOM   2422  O   SER   182      77.224 110.611  69.332  1.00  0.00           O  
ATOM   2423  N   SER   183      77.052 112.316  67.946  1.00  0.00           N  
ATOM   2424  H   SER   183      77.941 112.613  68.322  1.00  0.00           H  
ATOM   2425  CA  SER   183      76.413 113.312  67.018  1.00  0.00           C  
ATOM   2426  HA  SER   183      75.370 113.132  66.760  1.00  0.00           H  
ATOM   2427  CB  SER   183      76.385 114.569  67.820  1.00  0.00           C  
ATOM   2428  HB2 SER   183      76.019 114.378  68.829  1.00  0.00           H  
ATOM   2429  HB3 SER   183      77.423 114.903  67.823  1.00  0.00           H  
ATOM   2430  OG  SER   183      75.525 115.546  67.296  1.00  0.00           O  
ATOM   2431  HG  SER   183      75.618 116.376  67.768  1.00  0.00           H  
ATOM   2432  C   SER   183      77.147 113.379  65.663  1.00  0.00           C  
ATOM   2433  O   SER   183      77.946 114.256  65.472  1.00  0.00           O  
ATOM   2434  N   MET   184      76.777 112.443  64.816  1.00  0.00           N  
ATOM   2435  H   MET   184      75.920 111.953  65.029  1.00  0.00           H  
ATOM   2436  CA  MET   184      77.325 112.306  63.479  1.00  0.00           C  
ATOM   2437  HA  MET   184      78.284 111.788  63.483  1.00  0.00           H  
ATOM   2438  CB  MET   184      76.328 111.550  62.612  1.00  0.00           C  
ATOM   2439  HB2 MET   184      76.098 110.596  63.084  1.00  0.00           H  
ATOM   2440  HB3 MET   184      75.338 112.003  62.670  1.00  0.00           H  
ATOM   2441  CG  MET   184      76.796 111.263  61.173  1.00  0.00           C  
ATOM   2442  HG2 MET   184      76.704 112.250  60.719  1.00  0.00           H  
ATOM   2443  HG3 MET   184      77.864 111.045  61.147  1.00  0.00           H  
ATOM   2444  SD  MET   184      75.856 110.022  60.286  1.00  0.00           S  
ATOM   2445  CE  MET   184      74.157 110.635  60.305  1.00  0.00           C  
ATOM   2446  HE1 MET   184      73.550 110.490  61.199  1.00  0.00           H  
ATOM   2447  HE2 MET   184      74.196 111.718  60.188  1.00  0.00           H  
ATOM   2448  HE3 MET   184      73.631 110.186  59.463  1.00  0.00           H  
ATOM   2449  C   MET   184      77.656 113.711  62.760  1.00  0.00           C  
ATOM   2450  O   MET   184      76.761 114.563  62.532  1.00  0.00           O  
ATOM   2451  N   SER   185      78.956 113.896  62.437  1.00  0.00           N  
ATOM   2452  H   SER   185      79.639 113.173  62.614  1.00  0.00           H  
ATOM   2453  CA  SER   185      79.598 115.160  61.992  1.00  0.00           C  
ATOM   2454  HA  SER   185      78.979 115.710  61.283  1.00  0.00           H  
ATOM   2455  CB  SER   185      79.768 116.035  63.230  1.00  0.00           C  
ATOM   2456  HB2 SER   185      80.317 116.899  62.857  1.00  0.00           H  
ATOM   2457  HB3 SER   185      78.730 116.244  63.488  1.00  0.00           H  
ATOM   2458  OG  SER   185      80.520 115.431  64.234  1.00  0.00           O  
ATOM   2459  HG  SER   185      79.887 115.046  64.845  1.00  0.00           H  
ATOM   2460  C   SER   185      80.962 115.017  61.342  1.00  0.00           C  
ATOM   2461  O   SER   185      81.520 113.957  61.204  1.00  0.00           O  
ATOM   2462  N   SER   186      81.490 116.142  60.826  1.00  0.00           N  
ATOM   2463  H   SER   186      80.851 116.922  60.772  1.00  0.00           H  
ATOM   2464  CA  SER   186      82.893 116.170  60.340  1.00  0.00           C  
ATOM   2465  HA  SER   186      83.114 115.463  59.540  1.00  0.00           H  
ATOM   2466  CB  SER   186      83.247 117.533  59.703  1.00  0.00           C  
ATOM   2467  HB2 SER   186      83.484 118.278  60.462  1.00  0.00           H  
ATOM   2468  HB3 SER   186      84.116 117.329  59.076  1.00  0.00           H  
ATOM   2469  OG  SER   186      82.185 118.031  58.876  1.00  0.00           O  
ATOM   2470  HG  SER   186      82.197 117.545  58.048  1.00  0.00           H  
ATOM   2471  C   SER   186      84.088 115.966  61.350  1.00  0.00           C  
ATOM   2472  O   SER   186      83.880 116.305  62.510  1.00  0.00           O  
ATOM   2473  N   GLY   187      85.255 115.518  60.977  1.00  0.00           N  
ATOM   2474  H   GLY   187      85.961 115.520  61.699  1.00  0.00           H  
ATOM   2475  CA  GLY   187      85.790 114.975  59.678  1.00  0.00           C  
ATOM   2476  HA2 GLY   187      85.400 113.963  59.576  1.00  0.00           H  
ATOM   2477  HA3 GLY   187      85.330 115.550  58.875  1.00  0.00           H  
ATOM   2478  C   GLY   187      87.362 115.007  59.497  1.00  0.00           C  
ATOM   2479  O   GLY   187      87.865 114.292  58.605  1.00  0.00           O  
ATOM   2480  N   GLY   188      88.104 115.775  60.273  1.00  0.00           N  
ATOM   2481  H   GLY   188      87.601 116.250  61.009  1.00  0.00           H  
ATOM   2482  CA  GLY   188      89.531 115.919  60.181  1.00  0.00           C  
ATOM   2483  HA2 GLY   188      90.047 115.010  60.491  1.00  0.00           H  
ATOM   2484  HA3 GLY   188      89.812 116.070  59.138  1.00  0.00           H  
ATOM   2485  C   GLY   188      90.196 116.885  61.195  1.00  0.00           C  
ATOM   2486  O   GLY   188      89.650 117.202  62.240  1.00  0.00           O  
ATOM   2487  N   GLY   189      91.406 117.373  60.853  1.00  0.00           N  
ATOM   2488  H   GLY   189      91.789 118.077  61.467  1.00  0.00           H  
ATOM   2489  CA  GLY   189      92.159 117.163  59.596  1.00  0.00           C  
ATOM   2490  HA2 GLY   189      93.137 116.809  59.922  1.00  0.00           H  
ATOM   2491  HA3 GLY   189      91.714 116.436  58.916  1.00  0.00           H  
ATOM   2492  C   GLY   189      92.119 118.444  58.772  1.00  0.00           C  
ATOM   2493  O   GLY   189      91.033 118.834  58.396  1.00  0.00           O  
ATOM   2494  N   SER   190      93.256 119.023  58.343  1.00  0.00           N  
ATOM   2495  H   SER   190      94.135 118.678  58.703  1.00  0.00           H  
ATOM   2496  CA  SER   190      93.342 120.257  57.551  1.00  0.00           C  
ATOM   2497  HA  SER   190      94.332 120.674  57.734  1.00  0.00           H  
ATOM   2498  CB  SER   190      93.311 120.018  56.003  1.00  0.00           C  
ATOM   2499  HB2 SER   190      92.484 119.354  55.751  1.00  0.00           H  
ATOM   2500  HB3 SER   190      93.306 120.973  55.479  1.00  0.00           H  
ATOM   2501  OG  SER   190      94.482 119.259  55.687  1.00  0.00           O  
ATOM   2502  HG  SER   190      94.381 118.339  55.943  1.00  0.00           H  
ATOM   2503  C   SER   190      92.344 121.373  57.993  1.00  0.00           C  
ATOM   2504  O   SER   190      91.555 121.902  57.231  1.00  0.00           O  
ATOM   2505  N   GLY   191      92.437 121.828  59.259  1.00  0.00           N  
ATOM   2506  H   GLY   191      91.844 122.608  59.506  1.00  0.00           H  
ATOM   2507  CA  GLY   191      93.525 121.573  60.196  1.00  0.00           C  
ATOM   2508  HA2 GLY   191      93.268 121.933  61.192  1.00  0.00           H  
ATOM   2509  HA3 GLY   191      93.722 120.522  60.409  1.00  0.00           H  
ATOM   2510  C   GLY   191      94.860 122.176  59.741  1.00  0.00           C  
ATOM   2511  O   GLY   191      94.879 122.847  58.697  1.00  0.00           O  
ATOM   2512  N   GLY   192      96.012 122.056  60.453  1.00  0.00           N  
ATOM   2513  H   GLY   192      95.899 121.538  61.313  1.00  0.00           H  
ATOM   2514  CA  GLY   192      97.320 122.594  60.187  1.00  0.00           C  
ATOM   2515  HA2 GLY   192      97.187 123.675  60.185  1.00  0.00           H  
ATOM   2516  HA3 GLY   192      98.006 122.233  60.953  1.00  0.00           H  
ATOM   2517  C   GLY   192      97.977 122.229  58.846  1.00  0.00           C  
ATOM   2518  O   GLY   192      98.736 123.060  58.290  1.00  0.00           O  
ATOM   2519  N   GLY   193      97.752 120.971  58.413  1.00  0.00           N  
ATOM   2520  H   GLY   193      97.235 120.476  59.125  1.00  0.00           H  
ATOM   2521  CA  GLY   193      97.850 120.435  57.071  1.00  0.00           C  
ATOM   2522  HA2 GLY   193      98.860 120.044  56.949  1.00  0.00           H  
ATOM   2523  HA3 GLY   193      97.191 119.566  57.054  1.00  0.00           H  
ATOM   2524  C   GLY   193      97.280 121.242  55.967  1.00  0.00           C  
ATOM   2525  O   GLY   193      96.331 121.998  56.106  1.00  0.00           O  
ATOM   2526  N   TYR   194      98.064 121.180  54.903  1.00  0.00           N  
ATOM   2527  H   TYR   194      98.811 120.502  54.874  1.00  0.00           H  
ATOM   2528  CA  TYR   194      97.749 121.935  53.646  1.00  0.00           C  
ATOM   2529  HA  TYR   194      96.891 122.584  53.818  1.00  0.00           H  
ATOM   2530  CB  TYR   194      98.928 122.779  53.265  1.00  0.00           C  
ATOM   2531  HB2 TYR   194      99.742 122.145  52.913  1.00  0.00           H  
ATOM   2532  HB3 TYR   194      98.596 123.313  52.374  1.00  0.00           H  
ATOM   2533  CG  TYR   194      99.251 123.793  54.350  1.00  0.00           C  
ATOM   2534  CD1 TYR   194      98.346 124.802  54.741  1.00  0.00           C  
ATOM   2535  HD1 TYR   194      97.331 124.760  54.374  1.00  0.00           H  
ATOM   2536  CE1 TYR   194      98.765 125.832  55.647  1.00  0.00           C  
ATOM   2537  HE1 TYR   194      98.041 126.587  55.917  1.00  0.00           H  
ATOM   2538  CZ  TYR   194     100.011 125.673  56.276  1.00  0.00           C  
ATOM   2539  OH  TYR   194     100.408 126.573  57.219  1.00  0.00           O  
ATOM   2540  HH  TYR   194     101.365 126.492  57.208  1.00  0.00           H  
ATOM   2541  CE2 TYR   194     100.878 124.604  55.924  1.00  0.00           C  
ATOM   2542  HE2 TYR   194     101.869 124.581  56.352  1.00  0.00           H  
ATOM   2543  CD2 TYR   194     100.516 123.627  54.962  1.00  0.00           C  
ATOM   2544  HD2 TYR   194     101.164 122.806  54.694  1.00  0.00           H  
ATOM   2545  C   TYR   194      97.404 121.048  52.426  1.00  0.00           C  
ATOM   2546  O   TYR   194      98.025 120.016  52.215  1.00  0.00           O  
ATOM   2547  N   GLY   195      96.367 121.309  51.673  1.00  0.00           N  
ATOM   2548  H   GLY   195      96.077 120.483  51.168  1.00  0.00           H  
ATOM   2549  CA  GLY   195      95.499 122.565  51.653  1.00  0.00           C  
ATOM   2550  HA2 GLY   195      96.136 123.449  51.642  1.00  0.00           H  
ATOM   2551  HA3 GLY   195      94.860 122.632  50.772  1.00  0.00           H  
ATOM   2552  C   GLY   195      94.568 122.630  52.870  1.00  0.00           C  
ATOM   2553  O   GLY   195      94.026 121.573  53.241  1.00  0.00           O  
ATOM   2554  N   ASN   196      94.276 123.819  53.409  1.00  0.00           N  
ATOM   2555  H   ASN   196      94.691 124.637  52.987  1.00  0.00           H  
ATOM   2556  CA  ASN   196      93.318 124.039  54.432  1.00  0.00           C  
ATOM   2557  HA  ASN   196      93.478 123.318  55.233  1.00  0.00           H  
ATOM   2558  CB  ASN   196      93.553 125.414  55.121  1.00  0.00           C  
ATOM   2559  HB2 ASN   196      94.571 125.601  55.460  1.00  0.00           H  
ATOM   2560  HB3 ASN   196      93.338 126.258  54.464  1.00  0.00           H  
ATOM   2561  CG  ASN   196      92.662 125.539  56.292  1.00  0.00           C  
ATOM   2562  OD1 ASN   196      91.641 126.175  56.335  1.00  0.00           O  
ATOM   2563  ND2 ASN   196      93.071 124.895  57.337  1.00  0.00           N  
ATOM   2564 HD21 ASN   196      92.490 124.963  58.160  1.00  0.00           H  
ATOM   2565 HD22 ASN   196      93.949 124.406  57.431  1.00  0.00           H  
ATOM   2566  C   ASN   196      91.884 123.706  53.961  1.00  0.00           C  
ATOM   2567  O   ASN   196      91.603 123.722  52.809  1.00  0.00           O  
ATOM   2568  N   GLN   197      91.023 123.402  54.915  1.00  0.00           N  
ATOM   2569  H   GLN   197      91.326 123.158  55.847  1.00  0.00           H  
ATOM   2570  CA  GLN   197      89.600 123.078  54.608  1.00  0.00           C  
ATOM   2571  HA  GLN   197      89.412 123.459  53.604  1.00  0.00           H  
ATOM   2572  CB  GLN   197      89.359 121.543  54.518  1.00  0.00           C  
ATOM   2573  HB2 GLN   197      89.513 121.104  55.504  1.00  0.00           H  
ATOM   2574  HB3 GLN   197      88.336 121.375  54.181  1.00  0.00           H  
ATOM   2575  CG  GLN   197      90.314 120.820  53.547  1.00  0.00           C  
ATOM   2576  HG2 GLN   197      90.082 121.150  52.534  1.00  0.00           H  
ATOM   2577  HG3 GLN   197      91.361 121.047  53.747  1.00  0.00           H  
ATOM   2578  CD  GLN   197      90.054 119.351  53.578  1.00  0.00           C  
ATOM   2579  OE1 GLN   197      90.665 118.553  54.356  1.00  0.00           O  
ATOM   2580  NE2 GLN   197      89.217 118.817  52.691  1.00  0.00           N  
ATOM   2581 HE21 GLN   197      88.773 119.460  52.052  1.00  0.00           H  
ATOM   2582 HE22 GLN   197      88.988 117.843  52.550  1.00  0.00           H  
ATOM   2583  C   GLN   197      88.625 123.694  55.634  1.00  0.00           C  
ATOM   2584  O   GLN   197      87.430 123.354  55.607  1.00  0.00           O  
ATOM   2585  N   ASP   198      89.098 124.426  56.608  1.00  0.00           N  
ATOM   2586  H   ASP   198      90.104 124.514  56.651  1.00  0.00           H  
ATOM   2587  CA  ASP   198      88.372 125.004  57.723  1.00  0.00           C  
ATOM   2588  HA  ASP   198      87.759 124.301  58.286  1.00  0.00           H  
ATOM   2589  CB  ASP   198      89.340 125.476  58.843  1.00  0.00           C  
ATOM   2590  HB2 ASP   198      89.936 126.255  58.367  1.00  0.00           H  
ATOM   2591  HB3 ASP   198      88.865 125.926  59.715  1.00  0.00           H  
ATOM   2592  CG  ASP   198      90.202 124.336  59.411  1.00  0.00           C  
ATOM   2593  OD1 ASP   198      91.376 124.666  59.748  1.00  0.00           O  
ATOM   2594  OD2 ASP   198      89.719 123.191  59.521  1.00  0.00           O  
ATOM   2595  C   ASP   198      87.300 126.086  57.220  1.00  0.00           C  
ATOM   2596  O   ASP   198      87.252 126.519  56.084  1.00  0.00           O  
ATOM   2597  N   GLN   199      86.583 126.695  58.153  1.00  0.00           N  
ATOM   2598  H   GLN   199      86.371 126.058  58.908  1.00  0.00           H  
ATOM   2599  CA  GLN   199      85.740 127.870  58.012  1.00  0.00           C  
ATOM   2600  HA  GLN   199      84.904 127.769  57.320  1.00  0.00           H  
ATOM   2601  CB  GLN   199      85.069 128.280  59.278  1.00  0.00           C  
ATOM   2602  HB2 GLN   199      85.837 128.196  60.047  1.00  0.00           H  
ATOM   2603  HB3 GLN   199      84.709 129.293  59.100  1.00  0.00           H  
ATOM   2604  CG  GLN   199      83.883 127.328  59.545  1.00  0.00           C  
ATOM   2605  HG2 GLN   199      83.162 127.434  58.735  1.00  0.00           H  
ATOM   2606  HG3 GLN   199      84.213 126.291  59.491  1.00  0.00           H  
ATOM   2607  CD  GLN   199      83.266 127.508  60.917  1.00  0.00           C  
ATOM   2608  OE1 GLN   199      84.020 127.578  61.857  1.00  0.00           O  
ATOM   2609  NE2 GLN   199      81.995 127.528  61.108  1.00  0.00           N  
ATOM   2610 HE21 GLN   199      81.401 127.431  60.297  1.00  0.00           H  
ATOM   2611 HE22 GLN   199      81.645 127.637  62.049  1.00  0.00           H  
ATOM   2612  C   GLN   199      86.618 128.997  57.449  1.00  0.00           C  
ATOM   2613  O   GLN   199      87.635 129.244  58.097  1.00  0.00           O  
ATOM   2614  N   SER   200      86.216 129.795  56.410  1.00  0.00           N  
ATOM   2615  H   SER   200      86.863 130.528  56.157  1.00  0.00           H  
ATOM   2616  CA  SER   200      85.052 129.554  55.460  1.00  0.00           C  
ATOM   2617  HA  SER   200      84.516 128.635  55.700  1.00  0.00           H  
ATOM   2618  CB  SER   200      84.059 130.713  55.513  1.00  0.00           C  
ATOM   2619  HB2 SER   200      84.685 131.506  55.103  1.00  0.00           H  
ATOM   2620  HB3 SER   200      83.277 130.485  54.789  1.00  0.00           H  
ATOM   2621  OG  SER   200      83.481 130.882  56.787  1.00  0.00           O  
ATOM   2622  HG  SER   200      83.994 131.540  57.262  1.00  0.00           H  
ATOM   2623  C   SER   200      85.629 129.296  54.021  1.00  0.00           C  
ATOM   2624  O   SER   200      84.967 129.643  52.997  1.00  0.00           O  
ATOM   2625  N   GLY   201      86.839 128.580  53.989  1.00  0.00           N  
ATOM   2626  H   GLY   201      87.267 128.276  54.852  1.00  0.00           H  
ATOM   2627  CA  GLY   201      87.610 128.529  52.737  1.00  0.00           C  
ATOM   2628  HA2 GLY   201      87.460 129.488  52.240  1.00  0.00           H  
ATOM   2629  HA3 GLY   201      88.625 128.264  53.032  1.00  0.00           H  
ATOM   2630  C   GLY   201      87.189 127.459  51.767  1.00  0.00           C  
ATOM   2631  O   GLY   201      86.452 126.534  52.159  1.00  0.00           O  
ATOM   2632  N   GLY   202      87.663 127.569  50.513  1.00  0.00           N  
ATOM   2633  H   GLY   202      87.328 126.865  49.870  1.00  0.00           H  
ATOM   2634  CA  GLY   202      88.581 128.595  49.895  1.00  0.00           C  
ATOM   2635  HA2 GLY   202      89.427 128.627  50.582  1.00  0.00           H  
ATOM   2636  HA3 GLY   202      88.885 128.222  48.917  1.00  0.00           H  
ATOM   2637  C   GLY   202      88.022 129.958  49.583  1.00  0.00           C  
ATOM   2638  O   GLY   202      86.816 130.160  49.747  1.00  0.00           O  
ATOM   2639  N   GLY   203      88.842 130.946  49.260  1.00  0.00           N  
ATOM   2640  H   GLY   203      88.455 131.839  48.990  1.00  0.00           H  
ATOM   2641  CA  GLY   203      90.302 130.938  49.376  1.00  0.00           C  
ATOM   2642  HA2 GLY   203      90.646 130.031  48.879  1.00  0.00           H  
ATOM   2643  HA3 GLY   203      90.668 131.841  48.888  1.00  0.00           H  
ATOM   2644  C   GLY   203      90.914 130.848  50.779  1.00  0.00           C  
ATOM   2645  O   GLY   203      90.164 131.234  51.695  1.00  0.00           O  
ATOM   2646  N   GLY   204      92.102 130.403  50.971  1.00  0.00           N  
ATOM   2647  H   GLY   204      92.741 130.378  50.189  1.00  0.00           H  
ATOM   2648  CA  GLY   204      92.643 130.159  52.314  1.00  0.00           C  
ATOM   2649  HA2 GLY   204      93.695 129.902  52.188  1.00  0.00           H  
ATOM   2650  HA3 GLY   204      92.526 131.098  52.855  1.00  0.00           H  
ATOM   2651  C   GLY   204      91.873 129.112  53.060  1.00  0.00           C  
ATOM   2652  O   GLY   204      91.221 128.257  52.492  1.00  0.00           O  
ATOM   2653  N   SER   205      91.879 129.144  54.379  1.00  0.00           N  
ATOM   2654  H   SER   205      91.303 128.428  54.799  1.00  0.00           H  
ATOM   2655  CA  SER   205      92.843 129.816  55.179  1.00  0.00           C  
ATOM   2656  HA  SER   205      92.551 130.855  55.027  1.00  0.00           H  
ATOM   2657  CB  SER   205      92.634 129.528  56.647  1.00  0.00           C  
ATOM   2658  HB2 SER   205      91.591 129.715  56.905  1.00  0.00           H  
ATOM   2659  HB3 SER   205      92.910 128.485  56.804  1.00  0.00           H  
ATOM   2660  OG  SER   205      93.552 130.271  57.445  1.00  0.00           O  
ATOM   2661  HG  SER   205      93.924 129.588  58.007  1.00  0.00           H  
ATOM   2662  C   SER   205      94.309 129.515  54.748  1.00  0.00           C  
ATOM   2663  O   SER   205      94.486 128.447  54.267  1.00  0.00           O  
ATOM   2664  N   GLY   206      95.233 130.497  54.838  1.00  0.00           N  
ATOM   2665  H   GLY   206      94.965 131.257  55.447  1.00  0.00           H  
ATOM   2666  CA  GLY   206      96.478 130.484  54.110  1.00  0.00           C  
ATOM   2667  HA2 GLY   206      96.332 129.750  53.318  1.00  0.00           H  
ATOM   2668  HA3 GLY   206      96.785 131.427  53.660  1.00  0.00           H  
ATOM   2669  C   GLY   206      97.681 130.029  54.965  1.00  0.00           C  
ATOM   2670  O   GLY   206      97.491 129.707  56.143  1.00  0.00           O  
ATOM   2671  N   GLY   207      98.853 129.832  54.366  1.00  0.00           N  
ATOM   2672  H   GLY   207      99.610 129.580  54.985  1.00  0.00           H  
ATOM   2673  CA  GLY   207      99.259 129.988  52.946  1.00  0.00           C  
ATOM   2674  HA2 GLY   207      98.672 129.309  52.328  1.00  0.00           H  
ATOM   2675  HA3 GLY   207      99.207 130.990  52.521  1.00  0.00           H  
ATOM   2676  C   GLY   207     100.710 129.497  52.797  1.00  0.00           C  
ATOM   2677  O   GLY   207     101.517 129.720  53.720  1.00  0.00           O  
ATOM   2678  N   TYR   208     101.034 128.781  51.720  1.00  0.00           N  
ATOM   2679  H   TYR   208     100.324 128.746  51.002  1.00  0.00           H  
ATOM   2680  CA  TYR   208     102.157 127.847  51.540  1.00  0.00           C  
ATOM   2681  HA  TYR   208     103.086 128.412  51.617  1.00  0.00           H  
ATOM   2682  CB  TYR   208     102.013 126.795  52.666  1.00  0.00           C  
ATOM   2683  HB2 TYR   208     101.919 127.305  53.624  1.00  0.00           H  
ATOM   2684  HB3 TYR   208     101.134 126.181  52.471  1.00  0.00           H  
ATOM   2685  CG  TYR   208     103.169 125.823  52.709  1.00  0.00           C  
ATOM   2686  CD1 TYR   208     104.416 126.211  53.242  1.00  0.00           C  
ATOM   2687  HD1 TYR   208     104.679 127.223  53.513  1.00  0.00           H  
ATOM   2688  CE1 TYR   208     105.484 125.319  53.297  1.00  0.00           C  
ATOM   2689  HE1 TYR   208     106.457 125.700  53.569  1.00  0.00           H  
ATOM   2690  CZ  TYR   208     105.245 123.977  52.805  1.00  0.00           C  
ATOM   2691  OH  TYR   208     106.291 123.118  53.014  1.00  0.00           O  
ATOM   2692  HH  TYR   208     107.156 123.521  52.908  1.00  0.00           H  
ATOM   2693  CE2 TYR   208     103.971 123.566  52.295  1.00  0.00           C  
ATOM   2694  HE2 TYR   208     103.786 122.548  51.985  1.00  0.00           H  
ATOM   2695  CD2 TYR   208     102.961 124.499  52.343  1.00  0.00           C  
ATOM   2696  HD2 TYR   208     101.937 124.212  52.154  1.00  0.00           H  
ATOM   2697  C   TYR   208     102.029 127.165  50.137  1.00  0.00           C  
ATOM   2698  O   TYR   208     100.937 127.143  49.549  1.00  0.00           O  
ATOM   2699  N   GLY   209     103.089 126.613  49.558  1.00  0.00           N  
ATOM   2700  H   GLY   209     104.017 126.841  49.886  1.00  0.00           H  
ATOM   2701  CA  GLY   209     102.962 125.827  48.327  1.00  0.00           C  
ATOM   2702  HA2 GLY   209     102.544 126.474  47.556  1.00  0.00           H  
ATOM   2703  HA3 GLY   209     104.013 125.662  48.089  1.00  0.00           H  
ATOM   2704  C   GLY   209     102.227 124.471  48.445  1.00  0.00           C  
ATOM   2705  O   GLY   209     101.774 124.164  49.551  1.00  0.00           O  
ATOM   2706  N   GLN   210     102.055 123.655  47.408  1.00  0.00           N  
ATOM   2707  H   GLN   210     101.675 122.764  47.694  1.00  0.00           H  
ATOM   2708  CA  GLN   210     102.096 124.035  45.976  1.00  0.00           C  
ATOM   2709  HA  GLN   210     101.710 123.169  45.439  1.00  0.00           H  
ATOM   2710  CB  GLN   210     101.027 125.048  45.561  1.00  0.00           C  
ATOM   2711  HB2 GLN   210     101.206 125.950  46.146  1.00  0.00           H  
ATOM   2712  HB3 GLN   210     101.315 125.367  44.559  1.00  0.00           H  
ATOM   2713  CG  GLN   210      99.506 124.654  45.535  1.00  0.00           C  
ATOM   2714  HG2 GLN   210      99.230 124.237  46.503  1.00  0.00           H  
ATOM   2715  HG3 GLN   210      98.982 125.609  45.486  1.00  0.00           H  
ATOM   2716  CD  GLN   210      98.998 123.621  44.492  1.00  0.00           C  
ATOM   2717  OE1 GLN   210      99.786 122.905  43.884  1.00  0.00           O  
ATOM   2718  NE2 GLN   210      97.679 123.325  44.492  1.00  0.00           N  
ATOM   2719 HE21 GLN   210      97.498 122.406  44.114  1.00  0.00           H  
ATOM   2720 HE22 GLN   210      97.069 123.868  45.087  1.00  0.00           H  
ATOM   2721  C   GLN   210     103.527 124.438  45.537  1.00  0.00           C  
ATOM   2722  O   GLN   210     103.793 125.443  44.862  1.00  0.00           O  
ATOM   2723  N   GLN   211     104.566 123.654  46.027  1.00  0.00           N  
ATOM   2724  H   GLN   211     104.347 122.976  46.743  1.00  0.00           H  
ATOM   2725  CA  GLN   211     105.971 124.004  45.824  1.00  0.00           C  
ATOM   2726  HA  GLN   211     106.119 124.989  46.265  1.00  0.00           H  
ATOM   2727  CB  GLN   211     106.873 123.022  46.677  1.00  0.00           C  
ATOM   2728  HB2 GLN   211     106.434 122.050  46.900  1.00  0.00           H  
ATOM   2729  HB3 GLN   211     107.884 122.899  46.287  1.00  0.00           H  
ATOM   2730  CG  GLN   211     107.069 123.601  48.147  1.00  0.00           C  
ATOM   2731  HG2 GLN   211     107.827 123.061  48.714  1.00  0.00           H  
ATOM   2732  HG3 GLN   211     107.395 124.634  48.024  1.00  0.00           H  
ATOM   2733  CD  GLN   211     105.785 123.563  49.009  1.00  0.00           C  
ATOM   2734  OE1 GLN   211     104.912 122.757  48.983  1.00  0.00           O  
ATOM   2735  NE2 GLN   211     105.656 124.600  49.871  1.00  0.00           N  
ATOM   2736 HE21 GLN   211     106.513 125.097  50.068  1.00  0.00           H  
ATOM   2737 HE22 GLN   211     104.916 124.621  50.558  1.00  0.00           H  
ATOM   2738  C   GLN   211     106.381 123.910  44.319  1.00  0.00           C  
ATOM   2739  O   GLN   211     107.364 124.589  44.024  1.00  0.00           O  
ATOM   2740  N   ASP   212     105.746 123.009  43.570  1.00  0.00           N  
ATOM   2741  H   ASP   212     105.037 122.464  44.039  1.00  0.00           H  
ATOM   2742  CA  ASP   212     106.051 122.710  42.167  1.00  0.00           C  
ATOM   2743  HA  ASP   212     106.782 123.425  41.791  1.00  0.00           H  
ATOM   2744  CB  ASP   212     106.611 121.285  41.933  1.00  0.00           C  
ATOM   2745  HB2 ASP   212     107.088 120.981  42.865  1.00  0.00           H  
ATOM   2746  HB3 ASP   212     105.828 120.528  41.979  1.00  0.00           H  
ATOM   2747  CG  ASP   212     107.686 121.121  40.810  1.00  0.00           C  
ATOM   2748  OD1 ASP   212     107.871 119.943  40.400  1.00  0.00           O  
ATOM   2749  OD2 ASP   212     108.536 121.944  40.494  1.00  0.00           O  
ATOM   2750  C   ASP   212     104.963 123.167  41.201  1.00  0.00           C  
ATOM   2751  O   ASP   212     104.433 122.477  40.342  1.00  0.00           O  
ATOM   2752  N   ARG   213     104.576 124.425  41.354  1.00  0.00           N  
ATOM   2753  H   ARG   213     105.084 124.986  42.022  1.00  0.00           H  
ATOM   2754  CA  ARG   213     103.324 125.036  40.866  1.00  0.00           C  
ATOM   2755  HA  ARG   213     102.954 124.393  40.068  1.00  0.00           H  
ATOM   2756  CB  ARG   213     102.285 125.133  41.978  1.00  0.00           C  
ATOM   2757  HB2 ARG   213     102.309 124.162  42.473  1.00  0.00           H  
ATOM   2758  HB3 ARG   213     102.618 125.888  42.691  1.00  0.00           H  
ATOM   2759  CG  ARG   213     100.911 125.610  41.496  1.00  0.00           C  
ATOM   2760  HG2 ARG   213     100.385 125.697  42.447  1.00  0.00           H  
ATOM   2761  HG3 ARG   213     101.069 126.604  41.077  1.00  0.00           H  
ATOM   2762  CD  ARG   213     100.147 124.748  40.571  1.00  0.00           C  
ATOM   2763  HD2 ARG   213     100.658 124.681  39.611  1.00  0.00           H  
ATOM   2764  HD3 ARG   213     100.072 123.721  40.928  1.00  0.00           H  
ATOM   2765  NE  ARG   213      98.865 125.336  40.257  1.00  0.00           N  
ATOM   2766  HE  ARG   213      98.809 126.278  39.895  1.00  0.00           H  
ATOM   2767  CZ  ARG   213      97.739 124.669  39.981  1.00  0.00           C  
ATOM   2768  NH1 ARG   213      97.560 123.423  40.312  1.00  0.00           N  
ATOM   2769 HH11 ARG   213      96.749 122.915  39.991  1.00  0.00           H  
ATOM   2770 HH12 ARG   213      98.325 122.898  40.711  1.00  0.00           H  
ATOM   2771  NH2 ARG   213      96.709 125.239  39.469  1.00  0.00           N  
ATOM   2772 HH21 ARG   213      95.879 124.689  39.300  1.00  0.00           H  
ATOM   2773 HH22 ARG   213      96.565 126.233  39.362  1.00  0.00           H  
ATOM   2774  C   ARG   213     103.694 126.377  40.272  1.00  0.00           C  
ATOM   2775  O   ARG   213     104.194 127.270  40.974  1.00  0.00           O  
ATOM   2776  N   GLY   214     103.535 126.589  38.970  1.00  0.00           N  
ATOM   2777  H   GLY   214     103.986 127.448  38.689  1.00  0.00           H  
ATOM   2778  CA  GLY   214     103.066 125.593  37.927  1.00  0.00           C  
ATOM   2779  HA2 GLY   214     103.698 124.705  37.904  1.00  0.00           H  
ATOM   2780  HA3 GLY   214     102.014 125.435  38.163  1.00  0.00           H  
ATOM   2781  C   GLY   214     103.128 126.242  36.539  1.00  0.00           C  
ATOM   2782  O   GLY   214     103.196 125.529  35.514  1.00  0.00           O  
ATOM   2783  OXT GLY   214     103.098 127.501  36.439  1.00  0.00           O  
TER    2784      GLY   214 
END   
