# Supplementary material for: Visualization of oligomerization, clustering, and density transition of intrinsically disordered proteins
Source: Natl Sci Rev. 2026 Feb 14;13(7):nwag107. doi: 10.1093/nsr/nwag107 (PMC13114874; doi:10.1093/nsr/nwag107)
Supplement: nwag107_Supplemental_Files [file nwag107_supplemental_files.zip › SI-MD-Structures/MD-Sturctures/frame137.pdb]

CRYST1  135.008  149.161  136.770  90.00  90.00  90.00               1
ATOM      1  N   MET     1      26.090  73.756  81.854  1.00  0.00           N  
ATOM      2  H1  MET     1      26.632  72.967  82.177  1.00  0.00           H  
ATOM      3  H2  MET     1      25.182  73.724  82.296  1.00  0.00           H  
ATOM      4  H3  MET     1      26.040  73.598  80.858  1.00  0.00           H  
ATOM      5  CA  MET     1      26.779  75.069  82.104  1.00  0.00           C  
ATOM      6  HA  MET     1      26.969  75.169  83.173  1.00  0.00           H  
ATOM      7  CB  MET     1      28.153  75.229  81.343  1.00  0.00           C  
ATOM      8  HB2 MET     1      28.129  75.285  80.255  1.00  0.00           H  
ATOM      9  HB3 MET     1      28.779  76.020  81.755  1.00  0.00           H  
ATOM     10  CG  MET     1      29.114  74.091  81.550  1.00  0.00           C  
ATOM     11  HG2 MET     1      30.136  74.439  81.408  1.00  0.00           H  
ATOM     12  HG3 MET     1      28.993  73.871  82.611  1.00  0.00           H  
ATOM     13  SD  MET     1      29.096  72.460  80.682  1.00  0.00           S  
ATOM     14  CE  MET     1      30.311  71.547  81.645  1.00  0.00           C  
ATOM     15  HE1 MET     1      31.139  72.229  81.841  1.00  0.00           H  
ATOM     16  HE2 MET     1      29.883  71.322  82.622  1.00  0.00           H  
ATOM     17  HE3 MET     1      30.656  70.646  81.138  1.00  0.00           H  
ATOM     18  C   MET     1      25.843  76.166  81.633  1.00  0.00           C  
ATOM     19  O   MET     1      25.284  76.016  80.518  1.00  0.00           O  
ATOM     20  N   ALA     2      25.574  77.286  82.345  1.00  0.00           N  
ATOM     21  H   ALA     2      25.045  77.963  81.814  1.00  0.00           H  
ATOM     22  CA  ALA     2      26.104  77.710  83.616  1.00  0.00           C  
ATOM     23  HA  ALA     2      25.877  78.775  83.672  1.00  0.00           H  
ATOM     24  CB  ALA     2      25.230  77.028  84.713  1.00  0.00           C  
ATOM     25  HB1 ALA     2      24.159  76.992  84.513  1.00  0.00           H  
ATOM     26  HB2 ALA     2      25.526  76.010  84.963  1.00  0.00           H  
ATOM     27  HB3 ALA     2      25.264  77.594  85.644  1.00  0.00           H  
ATOM     28  C   ALA     2      27.627  77.570  83.842  1.00  0.00           C  
ATOM     29  O   ALA     2      28.106  76.641  84.476  1.00  0.00           O  
ATOM     30  N   SER     3      28.528  78.446  83.332  1.00  0.00           N  
ATOM     31  H   SER     3      29.483  78.266  83.607  1.00  0.00           H  
ATOM     32  CA  SER     3      28.298  79.614  82.548  1.00  0.00           C  
ATOM     33  HA  SER     3      27.455  80.231  82.859  1.00  0.00           H  
ATOM     34  CB  SER     3      29.487  80.545  82.766  1.00  0.00           C  
ATOM     35  HB2 SER     3      29.635  80.622  83.843  1.00  0.00           H  
ATOM     36  HB3 SER     3      30.373  80.172  82.252  1.00  0.00           H  
ATOM     37  OG  SER     3      29.256  81.823  82.266  1.00  0.00           O  
ATOM     38  HG  SER     3      30.025  82.330  82.535  1.00  0.00           H  
ATOM     39  C   SER     3      28.090  79.301  81.058  1.00  0.00           C  
ATOM     40  O   SER     3      28.621  78.269  80.564  1.00  0.00           O  
ATOM     41  N   ASN     4      27.426  80.201  80.284  1.00  0.00           N  
ATOM     42  H   ASN     4      26.966  80.965  80.759  1.00  0.00           H  
ATOM     43  CA  ASN     4      27.479  80.207  78.833  1.00  0.00           C  
ATOM     44  HA  ASN     4      28.095  79.415  78.408  1.00  0.00           H  
ATOM     45  CB  ASN     4      26.022  79.921  78.291  1.00  0.00           C  
ATOM     46  HB2 ASN     4      25.407  80.623  78.853  1.00  0.00           H  
ATOM     47  HB3 ASN     4      25.846  80.355  77.308  1.00  0.00           H  
ATOM     48  CG  ASN     4      25.618  78.489  78.360  1.00  0.00           C  
ATOM     49  OD1 ASN     4      26.444  77.613  78.613  1.00  0.00           O  
ATOM     50  ND2 ASN     4      24.373  78.213  78.246  1.00  0.00           N  
ATOM     51 HD21 ASN     4      24.154  77.234  78.365  1.00  0.00           H  
ATOM     52 HD22 ASN     4      23.653  78.897  78.068  1.00  0.00           H  
ATOM     53  C   ASN     4      28.039  81.574  78.332  1.00  0.00           C  
ATOM     54  O   ASN     4      27.297  82.414  77.900  1.00  0.00           O  
ATOM     55  N   ASP     5      29.342  81.857  78.264  1.00  0.00           N  
ATOM     56  H   ASP     5      29.543  82.833  78.099  1.00  0.00           H  
ATOM     57  CA  ASP     5      30.505  81.036  78.599  1.00  0.00           C  
ATOM     58  HA  ASP     5      30.115  80.130  79.062  1.00  0.00           H  
ATOM     59  CB  ASP     5      31.225  80.661  77.253  1.00  0.00           C  
ATOM     60  HB2 ASP     5      30.507  80.028  76.732  1.00  0.00           H  
ATOM     61  HB3 ASP     5      31.490  81.441  76.539  1.00  0.00           H  
ATOM     62  CG  ASP     5      32.391  79.705  77.611  1.00  0.00           C  
ATOM     63  OD1 ASP     5      32.271  78.887  78.547  1.00  0.00           O  
ATOM     64  OD2 ASP     5      33.348  79.571  76.859  1.00  0.00           O  
ATOM     65  C   ASP     5      31.320  81.851  79.648  1.00  0.00           C  
ATOM     66  O   ASP     5      31.278  83.067  79.690  1.00  0.00           O  
ATOM     67  N   TYR     6      32.180  81.148  80.356  1.00  0.00           N  
ATOM     68  H   TYR     6      32.328  80.154  80.254  1.00  0.00           H  
ATOM     69  CA  TYR     6      33.103  81.766  81.277  1.00  0.00           C  
ATOM     70  HA  TYR     6      32.542  82.238  82.083  1.00  0.00           H  
ATOM     71  CB  TYR     6      33.893  80.559  81.844  1.00  0.00           C  
ATOM     72  HB2 TYR     6      34.335  79.956  81.051  1.00  0.00           H  
ATOM     73  HB3 TYR     6      34.715  81.030  82.382  1.00  0.00           H  
ATOM     74  CG  TYR     6      33.204  79.672  82.827  1.00  0.00           C  
ATOM     75  CD1 TYR     6      32.617  78.447  82.407  1.00  0.00           C  
ATOM     76  HD1 TYR     6      32.748  78.120  81.387  1.00  0.00           H  
ATOM     77  CE1 TYR     6      31.777  77.689  83.255  1.00  0.00           C  
ATOM     78  HE1 TYR     6      31.214  76.845  82.885  1.00  0.00           H  
ATOM     79  CZ  TYR     6      31.704  78.133  84.599  1.00  0.00           C  
ATOM     80  OH  TYR     6      30.918  77.367  85.394  1.00  0.00           O  
ATOM     81  HH  TYR     6      30.612  77.837  86.173  1.00  0.00           H  
ATOM     82  CE2 TYR     6      32.304  79.266  85.105  1.00  0.00           C  
ATOM     83  HE2 TYR     6      32.324  79.544  86.148  1.00  0.00           H  
ATOM     84  CD2 TYR     6      33.067  80.071  84.167  1.00  0.00           C  
ATOM     85  HD2 TYR     6      33.481  81.014  84.493  1.00  0.00           H  
ATOM     86  C   TYR     6      34.042  82.791  80.630  1.00  0.00           C  
ATOM     87  O   TYR     6      34.479  82.671  79.491  1.00  0.00           O  
ATOM     88  N   THR     7      34.533  83.783  81.442  1.00  0.00           N  
ATOM     89  H   THR     7      34.251  83.960  82.396  1.00  0.00           H  
ATOM     90  CA  THR     7      35.452  84.884  80.988  1.00  0.00           C  
ATOM     91  HA  THR     7      36.267  84.422  80.432  1.00  0.00           H  
ATOM     92  CB  THR     7      34.735  85.927  80.090  1.00  0.00           C  
ATOM     93  HB  THR     7      34.594  85.424  79.134  1.00  0.00           H  
ATOM     94  CG2 THR     7      33.293  86.278  80.450  1.00  0.00           C  
ATOM     95 HG21 THR     7      32.621  85.421  80.406  1.00  0.00           H  
ATOM     96 HG22 THR     7      33.260  86.853  81.376  1.00  0.00           H  
ATOM     97 HG23 THR     7      32.961  86.921  79.635  1.00  0.00           H  
ATOM     98  OG1 THR     7      35.421  87.118  79.779  1.00  0.00           O  
ATOM     99  HG1 THR     7      36.320  86.932  79.501  1.00  0.00           H  
ATOM    100  C   THR     7      36.028  85.556  82.267  1.00  0.00           C  
ATOM    101  O   THR     7      35.397  86.378  82.943  1.00  0.00           O  
ATOM    102  N   GLN     8      37.289  85.238  82.625  1.00  0.00           N  
ATOM    103  H   GLN     8      37.708  84.487  82.095  1.00  0.00           H  
ATOM    104  CA  GLN     8      38.095  85.924  83.681  1.00  0.00           C  
ATOM    105  HA  GLN     8      37.493  85.910  84.590  1.00  0.00           H  
ATOM    106  CB  GLN     8      39.378  85.121  83.985  1.00  0.00           C  
ATOM    107  HB2 GLN     8      39.914  84.951  83.052  1.00  0.00           H  
ATOM    108  HB3 GLN     8      39.973  85.660  84.723  1.00  0.00           H  
ATOM    109  CG  GLN     8      39.062  83.760  84.448  1.00  0.00           C  
ATOM    110  HG2 GLN     8      38.313  83.897  85.228  1.00  0.00           H  
ATOM    111  HG3 GLN     8      38.590  83.222  83.625  1.00  0.00           H  
ATOM    112  CD  GLN     8      40.230  83.090  85.127  1.00  0.00           C  
ATOM    113  OE1 GLN     8      40.582  83.309  86.293  1.00  0.00           O  
ATOM    114  NE2 GLN     8      40.984  82.158  84.447  1.00  0.00           N  
ATOM    115 HE21 GLN     8      40.769  81.977  83.477  1.00  0.00           H  
ATOM    116 HE22 GLN     8      41.808  81.782  84.893  1.00  0.00           H  
ATOM    117  C   GLN     8      38.324  87.382  83.303  1.00  0.00           C  
ATOM    118  O   GLN     8      38.453  87.670  82.104  1.00  0.00           O  
ATOM    119  N   GLN     9      38.362  88.336  84.293  1.00  0.00           N  
ATOM    120  H   GLN     9      38.642  89.247  83.959  1.00  0.00           H  
ATOM    121  CA  GLN     9      37.896  88.316  85.692  1.00  0.00           C  
ATOM    122  HA  GLN     9      38.126  89.332  86.012  1.00  0.00           H  
ATOM    123  CB  GLN     9      36.372  88.221  85.891  1.00  0.00           C  
ATOM    124  HB2 GLN     9      35.877  88.955  85.255  1.00  0.00           H  
ATOM    125  HB3 GLN     9      35.910  87.306  85.519  1.00  0.00           H  
ATOM    126  CG  GLN     9      35.835  88.331  87.367  1.00  0.00           C  
ATOM    127  HG2 GLN     9      34.751  88.218  87.375  1.00  0.00           H  
ATOM    128  HG3 GLN     9      36.291  87.627  88.064  1.00  0.00           H  
ATOM    129  CD  GLN     9      35.903  89.700  87.878  1.00  0.00           C  
ATOM    130  OE1 GLN     9      36.742  90.485  87.586  1.00  0.00           O  
ATOM    131  NE2 GLN     9      35.007  90.158  88.675  1.00  0.00           N  
ATOM    132 HE21 GLN     9      34.289  89.590  89.103  1.00  0.00           H  
ATOM    133 HE22 GLN     9      35.013  91.145  88.886  1.00  0.00           H  
ATOM    134  C   GLN     9      38.656  87.368  86.682  1.00  0.00           C  
ATOM    135  O   GLN     9      38.142  86.248  86.900  1.00  0.00           O  
ATOM    136  N   ALA    10      39.867  87.518  87.069  1.00  0.00           N  
ATOM    137  H   ALA    10      40.364  86.771  87.534  1.00  0.00           H  
ATOM    138  CA  ALA    10      40.810  88.537  86.543  1.00  0.00           C  
ATOM    139  HA  ALA    10      40.236  89.325  86.055  1.00  0.00           H  
ATOM    140  CB  ALA    10      41.413  89.168  87.796  1.00  0.00           C  
ATOM    141  HB1 ALA    10      42.073  90.011  87.595  1.00  0.00           H  
ATOM    142  HB2 ALA    10      40.609  89.466  88.470  1.00  0.00           H  
ATOM    143  HB3 ALA    10      42.061  88.455  88.305  1.00  0.00           H  
ATOM    144  C   ALA    10      41.840  87.811  85.705  1.00  0.00           C  
ATOM    145  O   ALA    10      42.303  86.692  86.019  1.00  0.00           O  
ATOM    146  N   THR    11      42.348  88.514  84.697  1.00  0.00           N  
ATOM    147  H   THR    11      41.871  89.298  84.274  1.00  0.00           H  
ATOM    148  CA  THR    11      43.569  88.222  83.832  1.00  0.00           C  
ATOM    149  HA  THR    11      43.991  87.328  84.292  1.00  0.00           H  
ATOM    150  CB  THR    11      43.136  87.805  82.354  1.00  0.00           C  
ATOM    151  HB  THR    11      42.560  88.656  81.990  1.00  0.00           H  
ATOM    152  CG2 THR    11      44.286  87.489  81.475  1.00  0.00           C  
ATOM    153 HG21 THR    11      44.002  87.499  80.422  1.00  0.00           H  
ATOM    154 HG22 THR    11      45.089  88.225  81.518  1.00  0.00           H  
ATOM    155 HG23 THR    11      44.605  86.452  81.581  1.00  0.00           H  
ATOM    156  OG1 THR    11      42.172  86.792  82.252  1.00  0.00           O  
ATOM    157  HG1 THR    11      42.490  86.058  82.783  1.00  0.00           H  
ATOM    158  C   THR    11      44.663  89.286  83.839  1.00  0.00           C  
ATOM    159  O   THR    11      44.520  90.348  83.315  1.00  0.00           O  
ATOM    160  N   GLN    12      45.867  88.986  84.402  1.00  0.00           N  
ATOM    161  H   GLN    12      46.625  89.652  84.368  1.00  0.00           H  
ATOM    162  CA  GLN    12      46.230  87.730  85.136  1.00  0.00           C  
ATOM    163  HA  GLN    12      46.049  86.849  84.521  1.00  0.00           H  
ATOM    164  CB  GLN    12      47.754  87.774  85.332  1.00  0.00           C  
ATOM    165  HB2 GLN    12      48.112  88.646  85.878  1.00  0.00           H  
ATOM    166  HB3 GLN    12      47.979  86.966  86.029  1.00  0.00           H  
ATOM    167  CG  GLN    12      48.584  87.586  84.087  1.00  0.00           C  
ATOM    168  HG2 GLN    12      48.623  88.448  83.422  1.00  0.00           H  
ATOM    169  HG3 GLN    12      49.634  87.363  84.279  1.00  0.00           H  
ATOM    170  CD  GLN    12      48.186  86.330  83.338  1.00  0.00           C  
ATOM    171  OE1 GLN    12      47.823  85.265  83.889  1.00  0.00           O  
ATOM    172  NE2 GLN    12      48.067  86.388  82.034  1.00  0.00           N  
ATOM    173 HE21 GLN    12      47.705  85.618  81.489  1.00  0.00           H  
ATOM    174 HE22 GLN    12      48.295  87.257  81.573  1.00  0.00           H  
ATOM    175  C   GLN    12      45.506  87.573  86.531  1.00  0.00           C  
ATOM    176  O   GLN    12      45.175  88.620  87.062  1.00  0.00           O  
ATOM    177  N   SER    13      45.293  86.361  87.078  1.00  0.00           N  
ATOM    178  H   SER    13      45.727  85.548  86.664  1.00  0.00           H  
ATOM    179  CA  SER    13      44.734  86.028  88.362  1.00  0.00           C  
ATOM    180  HA  SER    13      43.754  86.504  88.365  1.00  0.00           H  
ATOM    181  CB  SER    13      44.488  84.542  88.509  1.00  0.00           C  
ATOM    182  HB2 SER    13      44.039  84.046  87.648  1.00  0.00           H  
ATOM    183  HB3 SER    13      45.452  84.035  88.461  1.00  0.00           H  
ATOM    184  OG  SER    13      43.710  84.158  89.586  1.00  0.00           O  
ATOM    185  HG  SER    13      42.788  84.037  89.346  1.00  0.00           H  
ATOM    186  C   SER    13      45.586  86.659  89.516  1.00  0.00           C  
ATOM    187  O   SER    13      46.746  87.124  89.336  1.00  0.00           O  
ATOM    188  N   TYR    14      45.003  86.592  90.728  1.00  0.00           N  
ATOM    189  H   TYR    14      44.087  86.180  90.834  1.00  0.00           H  
ATOM    190  CA  TYR    14      45.538  87.222  91.900  1.00  0.00           C  
ATOM    191  HA  TYR    14      46.419  87.728  91.506  1.00  0.00           H  
ATOM    192  CB  TYR    14      44.582  88.380  92.319  1.00  0.00           C  
ATOM    193  HB2 TYR    14      44.489  88.857  91.344  1.00  0.00           H  
ATOM    194  HB3 TYR    14      43.583  88.042  92.595  1.00  0.00           H  
ATOM    195  CG  TYR    14      45.017  89.327  93.392  1.00  0.00           C  
ATOM    196  CD1 TYR    14      45.833  90.439  93.011  1.00  0.00           C  
ATOM    197  HD1 TYR    14      46.279  90.492  92.029  1.00  0.00           H  
ATOM    198  CE1 TYR    14      46.188  91.375  93.945  1.00  0.00           C  
ATOM    199  HE1 TYR    14      46.863  92.160  93.638  1.00  0.00           H  
ATOM    200  CZ  TYR    14      45.631  91.322  95.237  1.00  0.00           C  
ATOM    201  OH  TYR    14      45.925  92.373  96.045  1.00  0.00           O  
ATOM    202  HH  TYR    14      46.863  92.560  95.964  1.00  0.00           H  
ATOM    203  CE2 TYR    14      44.885  90.195  95.714  1.00  0.00           C  
ATOM    204  HE2 TYR    14      44.524  90.178  96.732  1.00  0.00           H  
ATOM    205  CD2 TYR    14      44.585  89.185  94.775  1.00  0.00           C  
ATOM    206  HD2 TYR    14      43.865  88.436  95.071  1.00  0.00           H  
ATOM    207  C   TYR    14      45.859  86.317  93.159  1.00  0.00           C  
ATOM    208  O   TYR    14      45.097  85.350  93.359  1.00  0.00           O  
ATOM    209  N   GLY    15      47.050  86.497  93.830  1.00  0.00           N  
ATOM    210  H   GLY    15      47.185  85.748  94.493  1.00  0.00           H  
ATOM    211  CA  GLY    15      48.200  87.316  93.524  1.00  0.00           C  
ATOM    212  HA2 GLY    15      47.806  88.261  93.151  1.00  0.00           H  
ATOM    213  HA3 GLY    15      48.731  87.442  94.467  1.00  0.00           H  
ATOM    214  C   GLY    15      49.074  86.708  92.392  1.00  0.00           C  
ATOM    215  O   GLY    15      48.590  85.985  91.572  1.00  0.00           O  
ATOM    216  N   ALA    16      50.323  87.132  92.381  1.00  0.00           N  
ATOM    217  H   ALA    16      50.622  87.704  93.158  1.00  0.00           H  
ATOM    218  CA  ALA    16      51.307  87.035  91.297  1.00  0.00           C  
ATOM    219  HA  ALA    16      50.708  86.877  90.400  1.00  0.00           H  
ATOM    220  CB  ALA    16      52.059  88.354  91.173  1.00  0.00           C  
ATOM    221  HB1 ALA    16      52.699  88.307  90.292  1.00  0.00           H  
ATOM    222  HB2 ALA    16      51.334  89.168  91.149  1.00  0.00           H  
ATOM    223  HB3 ALA    16      52.708  88.577  92.020  1.00  0.00           H  
ATOM    224  C   ALA    16      52.351  85.952  91.585  1.00  0.00           C  
ATOM    225  O   ALA    16      52.797  85.690  92.725  1.00  0.00           O  
ATOM    226  N   TYR    17      52.730  85.215  90.530  1.00  0.00           N  
ATOM    227  H   TYR    17      52.187  85.441  89.709  1.00  0.00           H  
ATOM    228  CA  TYR    17      53.586  84.005  90.544  1.00  0.00           C  
ATOM    229  HA  TYR    17      52.896  83.264  90.949  1.00  0.00           H  
ATOM    230  CB  TYR    17      53.849  83.566  89.084  1.00  0.00           C  
ATOM    231  HB2 TYR    17      52.908  83.504  88.537  1.00  0.00           H  
ATOM    232  HB3 TYR    17      54.392  84.361  88.573  1.00  0.00           H  
ATOM    233  CG  TYR    17      54.608  82.326  88.858  1.00  0.00           C  
ATOM    234  CD1 TYR    17      55.924  82.259  88.309  1.00  0.00           C  
ATOM    235  HD1 TYR    17      56.461  83.171  88.095  1.00  0.00           H  
ATOM    236  CE1 TYR    17      56.479  80.998  88.147  1.00  0.00           C  
ATOM    237  HE1 TYR    17      57.450  80.871  87.690  1.00  0.00           H  
ATOM    238  CZ  TYR    17      55.881  79.793  88.604  1.00  0.00           C  
ATOM    239  OH  TYR    17      56.674  78.662  88.586  1.00  0.00           O  
ATOM    240  HH  TYR    17      57.272  78.760  87.842  1.00  0.00           H  
ATOM    241  CE2 TYR    17      54.516  79.880  89.044  1.00  0.00           C  
ATOM    242  HE2 TYR    17      53.898  79.073  89.408  1.00  0.00           H  
ATOM    243  CD2 TYR    17      53.900  81.131  89.146  1.00  0.00           C  
ATOM    244  HD2 TYR    17      52.881  81.235  89.486  1.00  0.00           H  
ATOM    245  C   TYR    17      54.857  84.228  91.359  1.00  0.00           C  
ATOM    246  O   TYR    17      55.620  85.171  91.059  1.00  0.00           O  
ATOM    247  N   PRO    18      55.271  83.299  92.191  1.00  0.00           N  
ATOM    248  CD  PRO    18      54.610  82.087  92.633  1.00  0.00           C  
ATOM    249  HD2 PRO    18      54.422  81.575  91.689  1.00  0.00           H  
ATOM    250  HD3 PRO    18      53.695  82.311  93.181  1.00  0.00           H  
ATOM    251  CG  PRO    18      55.658  81.248  93.379  1.00  0.00           C  
ATOM    252  HG2 PRO    18      56.159  80.544  92.714  1.00  0.00           H  
ATOM    253  HG3 PRO    18      55.147  80.741  94.198  1.00  0.00           H  
ATOM    254  CB  PRO    18      56.639  82.251  93.823  1.00  0.00           C  
ATOM    255  HB2 PRO    18      57.641  81.828  93.747  1.00  0.00           H  
ATOM    256  HB3 PRO    18      56.379  82.723  94.770  1.00  0.00           H  
ATOM    257  CA  PRO    18      56.553  83.424  92.855  1.00  0.00           C  
ATOM    258  HA  PRO    18      56.500  84.356  93.418  1.00  0.00           H  
ATOM    259  C   PRO    18      57.669  83.380  91.887  1.00  0.00           C  
ATOM    260  O   PRO    18      57.819  82.456  91.071  1.00  0.00           O  
ATOM    261  N   THR    19      58.571  84.407  91.901  1.00  0.00           N  
ATOM    262  H   THR    19      58.360  85.146  92.557  1.00  0.00           H  
ATOM    263  CA  THR    19      59.908  84.436  91.221  1.00  0.00           C  
ATOM    264  HA  THR    19      59.858  84.095  90.187  1.00  0.00           H  
ATOM    265  CB  THR    19      60.413  85.890  91.119  1.00  0.00           C  
ATOM    266  HB  THR    19      61.368  85.876  90.594  1.00  0.00           H  
ATOM    267  CG2 THR    19      59.561  86.883  90.365  1.00  0.00           C  
ATOM    268 HG21 THR    19      58.540  86.705  90.702  1.00  0.00           H  
ATOM    269 HG22 THR    19      59.933  87.891  90.549  1.00  0.00           H  
ATOM    270 HG23 THR    19      59.697  86.562  89.332  1.00  0.00           H  
ATOM    271  OG1 THR    19      60.773  86.439  92.342  1.00  0.00           O  
ATOM    272  HG1 THR    19      59.934  86.573  92.790  1.00  0.00           H  
ATOM    273  C   THR    19      60.852  83.565  91.922  1.00  0.00           C  
ATOM    274  O   THR    19      60.547  82.866  92.873  1.00  0.00           O  
ATOM    275  N   GLN    20      62.122  83.424  91.382  1.00  0.00           N  
ATOM    276  H   GLN    20      62.510  84.018  90.663  1.00  0.00           H  
ATOM    277  CA  GLN    20      63.029  82.401  91.936  1.00  0.00           C  
ATOM    278  HA  GLN    20      62.528  81.433  91.934  1.00  0.00           H  
ATOM    279  CB  GLN    20      64.290  82.407  91.096  1.00  0.00           C  
ATOM    280  HB2 GLN    20      64.813  81.475  91.314  1.00  0.00           H  
ATOM    281  HB3 GLN    20      64.073  82.225  90.044  1.00  0.00           H  
ATOM    282  CG  GLN    20      65.040  83.722  91.184  1.00  0.00           C  
ATOM    283  HG2 GLN    20      64.652  84.440  90.461  1.00  0.00           H  
ATOM    284  HG3 GLN    20      64.916  84.261  92.124  1.00  0.00           H  
ATOM    285  CD  GLN    20      66.537  83.438  91.021  1.00  0.00           C  
ATOM    286  OE1 GLN    20      67.174  82.555  91.566  1.00  0.00           O  
ATOM    287  NE2 GLN    20      67.269  84.241  90.328  1.00  0.00           N  
ATOM    288 HE21 GLN    20      66.990  85.157  90.006  1.00  0.00           H  
ATOM    289 HE22 GLN    20      68.124  83.871  89.939  1.00  0.00           H  
ATOM    290  C   GLN    20      63.369  82.794  93.408  1.00  0.00           C  
ATOM    291  O   GLN    20      63.224  83.986  93.818  1.00  0.00           O  
ATOM    292  N   PRO    21      63.710  81.860  94.253  1.00  0.00           N  
ATOM    293  CD  PRO    21      63.842  80.416  94.028  1.00  0.00           C  
ATOM    294  HD2 PRO    21      64.860  80.244  93.676  1.00  0.00           H  
ATOM    295  HD3 PRO    21      63.115  79.951  93.362  1.00  0.00           H  
ATOM    296  CG  PRO    21      63.821  79.749  95.455  1.00  0.00           C  
ATOM    297  HG2 PRO    21      64.404  78.834  95.555  1.00  0.00           H  
ATOM    298  HG3 PRO    21      62.801  79.611  95.813  1.00  0.00           H  
ATOM    299  CB  PRO    21      64.412  80.892  96.323  1.00  0.00           C  
ATOM    300  HB2 PRO    21      65.502  80.896  96.344  1.00  0.00           H  
ATOM    301  HB3 PRO    21      64.056  80.889  97.353  1.00  0.00           H  
ATOM    302  CA  PRO    21      63.831  82.202  95.639  1.00  0.00           C  
ATOM    303  HA  PRO    21      62.850  82.479  96.024  1.00  0.00           H  
ATOM    304  C   PRO    21      64.824  83.332  95.980  1.00  0.00           C  
ATOM    305  O   PRO    21      65.947  83.365  95.463  1.00  0.00           O  
ATOM    306  N   GLY    22      64.372  84.393  96.664  1.00  0.00           N  
ATOM    307  H   GLY    22      63.406  84.337  96.954  1.00  0.00           H  
ATOM    308  CA  GLY    22      65.012  85.665  96.755  1.00  0.00           C  
ATOM    309  HA2 GLY    22      65.052  86.108  95.760  1.00  0.00           H  
ATOM    310  HA3 GLY    22      64.421  86.369  97.342  1.00  0.00           H  
ATOM    311  C   GLY    22      66.371  85.660  97.424  1.00  0.00           C  
ATOM    312  O   GLY    22      66.490  85.040  98.478  1.00  0.00           O  
ATOM    313  N   GLN    23      67.243  86.419  96.842  1.00  0.00           N  
ATOM    314  H   GLN    23      66.981  86.973  96.039  1.00  0.00           H  
ATOM    315  CA  GLN    23      68.661  86.508  97.428  1.00  0.00           C  
ATOM    316  HA  GLN    23      68.538  86.494  98.511  1.00  0.00           H  
ATOM    317  CB  GLN    23      69.411  85.209  97.078  1.00  0.00           C  
ATOM    318  HB2 GLN    23      68.911  84.461  97.694  1.00  0.00           H  
ATOM    319  HB3 GLN    23      69.280  84.988  96.019  1.00  0.00           H  
ATOM    320  CG  GLN    23      70.939  85.252  97.474  1.00  0.00           C  
ATOM    321  HG2 GLN    23      71.376  84.283  97.231  1.00  0.00           H  
ATOM    322  HG3 GLN    23      71.428  86.083  96.966  1.00  0.00           H  
ATOM    323  CD  GLN    23      71.174  85.417  98.949  1.00  0.00           C  
ATOM    324  OE1 GLN    23      70.411  84.909  99.815  1.00  0.00           O  
ATOM    325  NE2 GLN    23      72.235  86.048  99.369  1.00  0.00           N  
ATOM    326 HE21 GLN    23      72.931  86.304  98.683  1.00  0.00           H  
ATOM    327 HE22 GLN    23      72.311  86.386 100.318  1.00  0.00           H  
ATOM    328  C   GLN    23      69.421  87.803  97.215  1.00  0.00           C  
ATOM    329  O   GLN    23      69.467  88.295  96.097  1.00  0.00           O  
ATOM    330  N   GLY    24      69.980  88.362  98.296  1.00  0.00           N  
ATOM    331  H   GLY    24      70.026  87.851  99.166  1.00  0.00           H  
ATOM    332  CA  GLY    24      70.648  89.602  98.304  1.00  0.00           C  
ATOM    333  HA2 GLY    24      69.830  90.224  97.939  1.00  0.00           H  
ATOM    334  HA3 GLY    24      70.890  89.841  99.339  1.00  0.00           H  
ATOM    335  C   GLY    24      71.878  89.737  97.347  1.00  0.00           C  
ATOM    336  O   GLY    24      72.631  88.791  97.056  1.00  0.00           O  
ATOM    337  N   TYR    25      72.112  90.998  97.028  1.00  0.00           N  
ATOM    338  H   TYR    25      71.344  91.652  97.071  1.00  0.00           H  
ATOM    339  CA  TYR    25      73.308  91.430  96.355  1.00  0.00           C  
ATOM    340  HA  TYR    25      74.163  90.843  96.689  1.00  0.00           H  
ATOM    341  CB  TYR    25      73.206  91.377  94.784  1.00  0.00           C  
ATOM    342  HB2 TYR    25      72.930  90.347  94.560  1.00  0.00           H  
ATOM    343  HB3 TYR    25      72.383  92.018  94.467  1.00  0.00           H  
ATOM    344  CG  TYR    25      74.500  91.614  94.007  1.00  0.00           C  
ATOM    345  CD1 TYR    25      75.440  90.594  93.878  1.00  0.00           C  
ATOM    346  HD1 TYR    25      75.157  89.584  94.133  1.00  0.00           H  
ATOM    347  CE1 TYR    25      76.630  90.816  93.214  1.00  0.00           C  
ATOM    348  HE1 TYR    25      77.378  90.062  93.021  1.00  0.00           H  
ATOM    349  CZ  TYR    25      76.980  92.020  92.587  1.00  0.00           C  
ATOM    350  OH  TYR    25      78.174  92.186  91.939  1.00  0.00           O  
ATOM    351  HH  TYR    25      78.200  93.113  91.691  1.00  0.00           H  
ATOM    352  CE2 TYR    25      76.000  93.044  92.752  1.00  0.00           C  
ATOM    353  HE2 TYR    25      76.227  93.978  92.260  1.00  0.00           H  
ATOM    354  CD2 TYR    25      74.854  92.930  93.522  1.00  0.00           C  
ATOM    355  HD2 TYR    25      74.095  93.695  93.598  1.00  0.00           H  
ATOM    356  C   TYR    25      73.602  92.852  96.849  1.00  0.00           C  
ATOM    357  O   TYR    25      72.727  93.708  96.632  1.00  0.00           O  
ATOM    358  N   SER    26      74.754  93.110  97.393  1.00  0.00           N  
ATOM    359  H   SER    26      75.330  92.318  97.642  1.00  0.00           H  
ATOM    360  CA  SER    26      75.168  94.371  97.935  1.00  0.00           C  
ATOM    361  HA  SER    26      74.683  94.547  98.895  1.00  0.00           H  
ATOM    362  CB  SER    26      76.676  94.329  98.159  1.00  0.00           C  
ATOM    363  HB2 SER    26      76.780  93.642  98.998  1.00  0.00           H  
ATOM    364  HB3 SER    26      77.124  93.984  97.227  1.00  0.00           H  
ATOM    365  OG  SER    26      77.122  95.601  98.606  1.00  0.00           O  
ATOM    366  HG  SER    26      78.069  95.522  98.747  1.00  0.00           H  
ATOM    367  C   SER    26      74.888  95.611  96.965  1.00  0.00           C  
ATOM    368  O   SER    26      75.265  95.634  95.802  1.00  0.00           O  
ATOM    369  N   GLN    27      74.473  96.701  97.591  1.00  0.00           N  
ATOM    370  H   GLN    27      74.314  96.542  98.576  1.00  0.00           H  
ATOM    371  CA  GLN    27      74.217  98.031  97.038  1.00  0.00           C  
ATOM    372  HA  GLN    27      73.452  97.949  96.266  1.00  0.00           H  
ATOM    373  CB  GLN    27      73.679  98.862  98.198  1.00  0.00           C  
ATOM    374  HB2 GLN    27      72.760  98.486  98.648  1.00  0.00           H  
ATOM    375  HB3 GLN    27      74.375  98.771  99.031  1.00  0.00           H  
ATOM    376  CG  GLN    27      73.597 100.382  97.856  1.00  0.00           C  
ATOM    377  HG2 GLN    27      73.325 100.975  98.729  1.00  0.00           H  
ATOM    378  HG3 GLN    27      74.551 100.853  97.618  1.00  0.00           H  
ATOM    379  CD  GLN    27      72.577 100.698  96.817  1.00  0.00           C  
ATOM    380  OE1 GLN    27      71.551 100.092  96.606  1.00  0.00           O  
ATOM    381  NE2 GLN    27      72.903 101.683  96.008  1.00  0.00           N  
ATOM    382 HE21 GLN    27      73.665 102.309  96.228  1.00  0.00           H  
ATOM    383 HE22 GLN    27      72.179 101.933  95.349  1.00  0.00           H  
ATOM    384  C   GLN    27      75.477  98.588  96.348  1.00  0.00           C  
ATOM    385  O   GLN    27      75.321  99.331  95.430  1.00  0.00           O  
ATOM    386  N   GLN    28      76.695  98.306  96.813  1.00  0.00           N  
ATOM    387  H   GLN    28      76.849  97.921  97.733  1.00  0.00           H  
ATOM    388  CA  GLN    28      78.010  98.741  96.281  1.00  0.00           C  
ATOM    389  HA  GLN    28      77.856  99.552  95.569  1.00  0.00           H  
ATOM    390  CB  GLN    28      78.880  99.399  97.384  1.00  0.00           C  
ATOM    391  HB2 GLN    28      79.385  98.582  97.898  1.00  0.00           H  
ATOM    392  HB3 GLN    28      79.623 100.105  97.013  1.00  0.00           H  
ATOM    393  CG  GLN    28      78.182 100.286  98.372  1.00  0.00           C  
ATOM    394  HG2 GLN    28      78.918 100.979  98.780  1.00  0.00           H  
ATOM    395  HG3 GLN    28      77.503 100.921  97.804  1.00  0.00           H  
ATOM    396  CD  GLN    28      77.495  99.598  99.543  1.00  0.00           C  
ATOM    397  OE1 GLN    28      77.373  98.383  99.659  1.00  0.00           O  
ATOM    398  NE2 GLN    28      76.849 100.374 100.332  1.00  0.00           N  
ATOM    399 HE21 GLN    28      76.353  99.983 101.120  1.00  0.00           H  
ATOM    400 HE22 GLN    28      76.843 101.348 100.065  1.00  0.00           H  
ATOM    401  C   GLN    28      78.738  97.615  95.530  1.00  0.00           C  
ATOM    402  O   GLN    28      79.869  97.840  95.105  1.00  0.00           O  
ATOM    403  N   SER    29      78.049  96.476  95.265  1.00  0.00           N  
ATOM    404  H   SER    29      77.048  96.534  95.384  1.00  0.00           H  
ATOM    405  CA  SER    29      78.591  95.375  94.500  1.00  0.00           C  
ATOM    406  HA  SER    29      77.675  94.830  94.271  1.00  0.00           H  
ATOM    407  CB  SER    29      79.034  95.906  93.130  1.00  0.00           C  
ATOM    408  HB2 SER    29      78.464  96.804  92.891  1.00  0.00           H  
ATOM    409  HB3 SER    29      80.056  96.281  93.086  1.00  0.00           H  
ATOM    410  OG  SER    29      78.757  94.954  92.127  1.00  0.00           O  
ATOM    411  HG  SER    29      78.893  95.422  91.300  1.00  0.00           H  
ATOM    412  C   SER    29      79.560  94.408  95.223  1.00  0.00           C  
ATOM    413  O   SER    29      80.002  94.603  96.331  1.00  0.00           O  
ATOM    414  N   SER    30      79.802  93.330  94.484  1.00  0.00           N  
ATOM    415  H   SER    30      79.429  93.319  93.546  1.00  0.00           H  
ATOM    416  CA  SER    30      80.430  92.119  95.069  1.00  0.00           C  
ATOM    417  HA  SER    30      81.003  92.517  95.906  1.00  0.00           H  
ATOM    418  CB  SER    30      79.408  91.180  95.619  1.00  0.00           C  
ATOM    419  HB2 SER    30      78.920  91.514  96.534  1.00  0.00           H  
ATOM    420  HB3 SER    30      78.604  91.027  94.899  1.00  0.00           H  
ATOM    421  OG  SER    30      79.946  89.924  95.905  1.00  0.00           O  
ATOM    422  HG  SER    30      79.903  89.305  95.172  1.00  0.00           H  
ATOM    423  C   SER    30      81.251  91.365  93.923  1.00  0.00           C  
ATOM    424  O   SER    30      80.981  91.468  92.703  1.00  0.00           O  
ATOM    425  N   GLN    31      82.289  90.639  94.181  1.00  0.00           N  
ATOM    426  H   GLN    31      82.692  90.261  93.336  1.00  0.00           H  
ATOM    427  CA  GLN    31      82.959  90.525  95.551  1.00  0.00           C  
ATOM    428  HA  GLN    31      82.262  90.160  96.305  1.00  0.00           H  
ATOM    429  CB  GLN    31      84.063  89.441  95.528  1.00  0.00           C  
ATOM    430  HB2 GLN    31      84.694  89.785  94.709  1.00  0.00           H  
ATOM    431  HB3 GLN    31      84.579  89.394  96.487  1.00  0.00           H  
ATOM    432  CG  GLN    31      83.493  88.015  95.200  1.00  0.00           C  
ATOM    433  HG2 GLN    31      82.964  88.041  94.247  1.00  0.00           H  
ATOM    434  HG3 GLN    31      84.267  87.262  95.050  1.00  0.00           H  
ATOM    435  CD  GLN    31      82.615  87.479  96.231  1.00  0.00           C  
ATOM    436  OE1 GLN    31      82.687  87.738  97.419  1.00  0.00           O  
ATOM    437  NE2 GLN    31      81.697  86.661  95.882  1.00  0.00           N  
ATOM    438 HE21 GLN    31      81.010  86.321  96.540  1.00  0.00           H  
ATOM    439 HE22 GLN    31      81.511  86.356  94.938  1.00  0.00           H  
ATOM    440  C   GLN    31      83.632  91.830  95.965  1.00  0.00           C  
ATOM    441  O   GLN    31      83.829  92.649  95.081  1.00  0.00           O  
ATOM    442  N   PRO    32      83.896  92.087  97.265  1.00  0.00           N  
ATOM    443  CD  PRO    32      83.261  91.313  98.301  1.00  0.00           C  
ATOM    444  HD2 PRO    32      83.393  90.235  98.210  1.00  0.00           H  
ATOM    445  HD3 PRO    32      82.203  91.494  98.112  1.00  0.00           H  
ATOM    446  CG  PRO    32      83.683  91.943  99.640  1.00  0.00           C  
ATOM    447  HG2 PRO    32      84.701  91.659  99.906  1.00  0.00           H  
ATOM    448  HG3 PRO    32      82.964  91.800 100.446  1.00  0.00           H  
ATOM    449  CB  PRO    32      83.707  93.416  99.170  1.00  0.00           C  
ATOM    450  HB2 PRO    32      84.222  94.080  99.864  1.00  0.00           H  
ATOM    451  HB3 PRO    32      82.698  93.741  98.915  1.00  0.00           H  
ATOM    452  CA  PRO    32      84.353  93.346  97.810  1.00  0.00           C  
ATOM    453  HA  PRO    32      83.998  94.110  97.118  1.00  0.00           H  
ATOM    454  C   PRO    32      85.870  93.440  97.881  1.00  0.00           C  
ATOM    455  O   PRO    32      86.541  92.419  97.981  1.00  0.00           O  
ATOM    456  N   TYR    33      86.409  94.607  98.000  1.00  0.00           N  
ATOM    457  H   TYR    33      85.775  95.392  98.056  1.00  0.00           H  
ATOM    458  CA  TYR    33      87.852  94.845  98.076  1.00  0.00           C  
ATOM    459  HA  TYR    33      88.371  94.242  97.331  1.00  0.00           H  
ATOM    460  CB  TYR    33      88.141  96.305  97.842  1.00  0.00           C  
ATOM    461  HB2 TYR    33      87.707  96.874  98.664  1.00  0.00           H  
ATOM    462  HB3 TYR    33      89.227  96.393  97.870  1.00  0.00           H  
ATOM    463  CG  TYR    33      87.756  96.818  96.499  1.00  0.00           C  
ATOM    464  CD1 TYR    33      88.627  96.755  95.394  1.00  0.00           C  
ATOM    465  HD1 TYR    33      89.517  96.149  95.478  1.00  0.00           H  
ATOM    466  CE1 TYR    33      88.193  97.314  94.154  1.00  0.00           C  
ATOM    467  HE1 TYR    33      88.757  97.133  93.251  1.00  0.00           H  
ATOM    468  CZ  TYR    33      86.961  97.943  94.061  1.00  0.00           C  
ATOM    469  OH  TYR    33      86.612  98.502  92.869  1.00  0.00           O  
ATOM    470  HH  TYR    33      85.818  99.026  92.999  1.00  0.00           H  
ATOM    471  CE2 TYR    33      86.105  98.063  95.229  1.00  0.00           C  
ATOM    472  HE2 TYR    33      85.284  98.764  95.242  1.00  0.00           H  
ATOM    473  CD2 TYR    33      86.489  97.524  96.484  1.00  0.00           C  
ATOM    474  HD2 TYR    33      85.864  97.695  97.347  1.00  0.00           H  
ATOM    475  C   TYR    33      88.405  94.470  99.386  1.00  0.00           C  
ATOM    476  O   TYR    33      89.603  94.328  99.574  1.00  0.00           O  
ATOM    477  N   GLY    34      87.604  94.094 100.434  1.00  0.00           N  
ATOM    478  H   GLY    34      86.631  94.203 100.184  1.00  0.00           H  
ATOM    479  CA  GLY    34      87.957  93.422 101.691  1.00  0.00           C  
ATOM    480  HA2 GLY    34      87.009  92.904 101.838  1.00  0.00           H  
ATOM    481  HA3 GLY    34      88.751  92.675 101.677  1.00  0.00           H  
ATOM    482  C   GLY    34      88.393  94.343 102.842  1.00  0.00           C  
ATOM    483  O   GLY    34      88.973  95.391 102.600  1.00  0.00           O  
ATOM    484  N   GLN    35      88.158  93.939 104.041  1.00  0.00           N  
ATOM    485  H   GLN    35      87.685  93.072 104.252  1.00  0.00           H  
ATOM    486  CA  GLN    35      88.477  94.831 105.250  1.00  0.00           C  
ATOM    487  HA  GLN    35      87.872  95.734 105.168  1.00  0.00           H  
ATOM    488  CB  GLN    35      87.876  94.148 106.480  1.00  0.00           C  
ATOM    489  HB2 GLN    35      86.803  94.087 106.299  1.00  0.00           H  
ATOM    490  HB3 GLN    35      88.176  93.100 106.488  1.00  0.00           H  
ATOM    491  CG  GLN    35      88.186  94.911 107.746  1.00  0.00           C  
ATOM    492  HG2 GLN    35      89.239  94.691 107.920  1.00  0.00           H  
ATOM    493  HG3 GLN    35      88.068  95.992 107.670  1.00  0.00           H  
ATOM    494  CD  GLN    35      87.507  94.378 108.963  1.00  0.00           C  
ATOM    495  OE1 GLN    35      87.394  93.139 109.230  1.00  0.00           O  
ATOM    496  NE2 GLN    35      86.890  95.279 109.710  1.00  0.00           N  
ATOM    497 HE21 GLN    35      86.803  96.227 109.372  1.00  0.00           H  
ATOM    498 HE22 GLN    35      86.528  95.113 110.638  1.00  0.00           H  
ATOM    499  C   GLN    35      90.004  95.000 105.433  1.00  0.00           C  
ATOM    500  O   GLN    35      90.778  94.066 105.263  1.00  0.00           O  
ATOM    501  N   GLN    36      90.479  96.198 105.759  1.00  0.00           N  
ATOM    502  H   GLN    36      91.474  96.197 105.932  1.00  0.00           H  
ATOM    503  CA  GLN    36      89.783  97.489 105.773  1.00  0.00           C  
ATOM    504  HA  GLN    36      88.799  97.400 106.233  1.00  0.00           H  
ATOM    505  CB  GLN    36      90.452  98.395 106.792  1.00  0.00           C  
ATOM    506  HB2 GLN    36      91.495  98.444 106.477  1.00  0.00           H  
ATOM    507  HB3 GLN    36      89.994  99.383 106.840  1.00  0.00           H  
ATOM    508  CG  GLN    36      90.451  97.951 108.314  1.00  0.00           C  
ATOM    509  HG2 GLN    36      89.464  98.036 108.769  1.00  0.00           H  
ATOM    510  HG3 GLN    36      90.812  96.925 108.394  1.00  0.00           H  
ATOM    511  CD  GLN    36      91.501  98.706 109.195  1.00  0.00           C  
ATOM    512  OE1 GLN    36      92.195  99.622 108.680  1.00  0.00           O  
ATOM    513  NE2 GLN    36      91.732  98.344 110.427  1.00  0.00           N  
ATOM    514 HE21 GLN    36      91.234  97.544 110.792  1.00  0.00           H  
ATOM    515 HE22 GLN    36      92.522  98.771 110.889  1.00  0.00           H  
ATOM    516  C   GLN    36      89.723  98.095 104.374  1.00  0.00           C  
ATOM    517  O   GLN    36      90.733  98.423 103.812  1.00  0.00           O  
ATOM    518  N   SER    37      88.569  98.363 103.819  1.00  0.00           N  
ATOM    519  H   SER    37      87.698  98.219 104.310  1.00  0.00           H  
ATOM    520  CA  SER    37      88.352  99.054 102.515  1.00  0.00           C  
ATOM    521  HA  SER    37      89.292  99.212 101.986  1.00  0.00           H  
ATOM    522  CB  SER    37      87.388  98.175 101.704  1.00  0.00           C  
ATOM    523  HB2 SER    37      88.010  97.312 101.463  1.00  0.00           H  
ATOM    524  HB3 SER    37      86.572  97.898 102.371  1.00  0.00           H  
ATOM    525  OG  SER    37      86.872  98.701 100.496  1.00  0.00           O  
ATOM    526  HG  SER    37      87.628  99.019  99.997  1.00  0.00           H  
ATOM    527  C   SER    37      87.752 100.427 102.789  1.00  0.00           C  
ATOM    528  O   SER    37      86.860 100.584 103.629  1.00  0.00           O  
ATOM    529  N   TYR    38      88.318 101.431 102.118  1.00  0.00           N  
ATOM    530  H   TYR    38      89.117 101.250 101.527  1.00  0.00           H  
ATOM    531  CA  TYR    38      87.848 102.786 102.210  1.00  0.00           C  
ATOM    532  HA  TYR    38      87.843 103.061 103.265  1.00  0.00           H  
ATOM    533  CB  TYR    38      88.760 103.794 101.447  1.00  0.00           C  
ATOM    534  HB2 TYR    38      88.780 104.716 102.027  1.00  0.00           H  
ATOM    535  HB3 TYR    38      89.779 103.431 101.585  1.00  0.00           H  
ATOM    536  CG  TYR    38      88.493 104.130  99.993  1.00  0.00           C  
ATOM    537  CD1 TYR    38      88.418 105.447  99.514  1.00  0.00           C  
ATOM    538  HD1 TYR    38      88.706 106.243 100.184  1.00  0.00           H  
ATOM    539  CE1 TYR    38      88.300 105.799  98.143  1.00  0.00           C  
ATOM    540  HE1 TYR    38      88.309 106.812  97.769  1.00  0.00           H  
ATOM    541  CZ  TYR    38      88.123 104.763  97.222  1.00  0.00           C  
ATOM    542  OH  TYR    38      87.822 105.105  95.951  1.00  0.00           O  
ATOM    543  HH  TYR    38      88.563 104.963  95.357  1.00  0.00           H  
ATOM    544  CE2 TYR    38      88.045 103.448  97.706  1.00  0.00           C  
ATOM    545  HE2 TYR    38      87.898 102.581  97.079  1.00  0.00           H  
ATOM    546  CD2 TYR    38      88.375 103.123  99.067  1.00  0.00           C  
ATOM    547  HD2 TYR    38      88.407 102.083  99.355  1.00  0.00           H  
ATOM    548  C   TYR    38      86.384 102.949 101.772  1.00  0.00           C  
ATOM    549  O   TYR    38      85.691 102.072 101.232  1.00  0.00           O  
ATOM    550  N   SER    39      85.849 104.204 101.897  1.00  0.00           N  
ATOM    551  H   SER    39      86.449 104.894 102.326  1.00  0.00           H  
ATOM    552  CA  SER    39      84.499 104.525 101.505  1.00  0.00           C  
ATOM    553  HA  SER    39      83.882 103.651 101.297  1.00  0.00           H  
ATOM    554  CB  SER    39      83.696 105.317 102.513  1.00  0.00           C  
ATOM    555  HB2 SER    39      83.567 104.764 103.444  1.00  0.00           H  
ATOM    556  HB3 SER    39      84.219 106.186 102.912  1.00  0.00           H  
ATOM    557  OG  SER    39      82.453 105.670 101.964  1.00  0.00           O  
ATOM    558  HG  SER    39      81.958 106.141 102.639  1.00  0.00           H  
ATOM    559  C   SER    39      84.616 105.153 100.089  1.00  0.00           C  
ATOM    560  O   SER    39      84.790 106.359  99.929  1.00  0.00           O  
ATOM    561  N   GLY    40      84.446 104.332  99.096  1.00  0.00           N  
ATOM    562  H   GLY    40      84.109 103.394  99.259  1.00  0.00           H  
ATOM    563  CA  GLY    40      84.807 104.727  97.706  1.00  0.00           C  
ATOM    564  HA2 GLY    40      85.458 105.599  97.644  1.00  0.00           H  
ATOM    565  HA3 GLY    40      85.254 103.809  97.325  1.00  0.00           H  
ATOM    566  C   GLY    40      83.605 105.007  96.749  1.00  0.00           C  
ATOM    567  O   GLY    40      82.567 105.514  97.224  1.00  0.00           O  
ATOM    568  N   TYR    41      83.782 104.756  95.467  1.00  0.00           N  
ATOM    569  H   TYR    41      83.016 105.018  94.863  1.00  0.00           H  
ATOM    570  CA  TYR    41      84.849 103.945  94.816  1.00  0.00           C  
ATOM    571  HA  TYR    41      85.807 103.839  95.325  1.00  0.00           H  
ATOM    572  CB  TYR    41      84.350 102.485  94.741  1.00  0.00           C  
ATOM    573  HB2 TYR    41      83.483 102.316  94.103  1.00  0.00           H  
ATOM    574  HB3 TYR    41      85.158 101.887  94.318  1.00  0.00           H  
ATOM    575  CG  TYR    41      84.147 101.901  96.101  1.00  0.00           C  
ATOM    576  CD1 TYR    41      85.252 101.448  96.893  1.00  0.00           C  
ATOM    577  HD1 TYR    41      86.248 101.310  96.499  1.00  0.00           H  
ATOM    578  CE1 TYR    41      85.019 101.001  98.193  1.00  0.00           C  
ATOM    579  HE1 TYR    41      85.857 100.548  98.700  1.00  0.00           H  
ATOM    580  CZ  TYR    41      83.705 100.921  98.742  1.00  0.00           C  
ATOM    581  OH  TYR    41      83.574 100.600 100.072  1.00  0.00           O  
ATOM    582  HH  TYR    41      84.286 101.034 100.548  1.00  0.00           H  
ATOM    583  CE2 TYR    41      82.631 101.460  97.968  1.00  0.00           C  
ATOM    584  HE2 TYR    41      81.723 101.465  98.552  1.00  0.00           H  
ATOM    585  CD2 TYR    41      82.787 101.859  96.633  1.00  0.00           C  
ATOM    586  HD2 TYR    41      81.941 102.267  96.101  1.00  0.00           H  
ATOM    587  C   TYR    41      85.264 104.371  93.400  1.00  0.00           C  
ATOM    588  O   TYR    41      85.405 103.526  92.555  1.00  0.00           O  
ATOM    589  N   SER    42      85.396 105.680  93.146  1.00  0.00           N  
ATOM    590  H   SER    42      85.297 106.311  93.928  1.00  0.00           H  
ATOM    591  CA  SER    42      85.485 106.302  91.879  1.00  0.00           C  
ATOM    592  HA  SER    42      84.821 105.788  91.184  1.00  0.00           H  
ATOM    593  CB  SER    42      84.861 107.699  91.920  1.00  0.00           C  
ATOM    594  HB2 SER    42      85.481 108.168  92.684  1.00  0.00           H  
ATOM    595  HB3 SER    42      84.805 108.191  90.949  1.00  0.00           H  
ATOM    596  OG  SER    42      83.560 107.624  92.416  1.00  0.00           O  
ATOM    597  HG  SER    42      82.977 107.639  91.652  1.00  0.00           H  
ATOM    598  C   SER    42      86.917 106.380  91.362  1.00  0.00           C  
ATOM    599  O   SER    42      87.805 106.543  92.186  1.00  0.00           O  
ATOM    600  N   GLN    43      87.145 106.243  90.052  1.00  0.00           N  
ATOM    601  H   GLN    43      86.441 106.070  89.349  1.00  0.00           H  
ATOM    602  CA  GLN    43      88.471 106.372  89.372  1.00  0.00           C  
ATOM    603  HA  GLN    43      88.846 107.395  89.407  1.00  0.00           H  
ATOM    604  CB  GLN    43      89.493 105.319  90.033  1.00  0.00           C  
ATOM    605  HB2 GLN    43      90.439 105.404  89.498  1.00  0.00           H  
ATOM    606  HB3 GLN    43      89.623 105.577  91.085  1.00  0.00           H  
ATOM    607  CG  GLN    43      89.182 103.840  89.864  1.00  0.00           C  
ATOM    608  HG2 GLN    43      88.187 103.580  90.224  1.00  0.00           H  
ATOM    609  HG3 GLN    43      89.236 103.560  88.812  1.00  0.00           H  
ATOM    610  CD  GLN    43      90.142 102.977  90.832  1.00  0.00           C  
ATOM    611  OE1 GLN    43      90.102 103.047  92.043  1.00  0.00           O  
ATOM    612  NE2 GLN    43      90.929 102.135  90.204  1.00  0.00           N  
ATOM    613 HE21 GLN    43      90.956 102.172  89.195  1.00  0.00           H  
ATOM    614 HE22 GLN    43      91.439 101.528  90.830  1.00  0.00           H  
ATOM    615  C   GLN    43      88.338 106.111  87.893  1.00  0.00           C  
ATOM    616  O   GLN    43      87.305 105.670  87.463  1.00  0.00           O  
ATOM    617  N   SER    44      89.399 106.318  87.125  1.00  0.00           N  
ATOM    618  H   SER    44      90.191 106.738  87.592  1.00  0.00           H  
ATOM    619  CA  SER    44      89.523 106.173  85.698  1.00  0.00           C  
ATOM    620  HA  SER    44      88.705 106.738  85.251  1.00  0.00           H  
ATOM    621  CB  SER    44      90.895 106.709  85.200  1.00  0.00           C  
ATOM    622  HB2 SER    44      90.914 106.679  84.110  1.00  0.00           H  
ATOM    623  HB3 SER    44      90.971 107.704  85.639  1.00  0.00           H  
ATOM    624  OG  SER    44      91.877 105.909  85.767  1.00  0.00           O  
ATOM    625  HG  SER    44      92.690 106.373  85.978  1.00  0.00           H  
ATOM    626  C   SER    44      89.439 104.719  85.169  1.00  0.00           C  
ATOM    627  O   SER    44      89.233 103.826  85.972  1.00  0.00           O  
ATOM    628  N   THR    45      89.676 104.525  83.850  1.00  0.00           N  
ATOM    629  H   THR    45      89.801 105.354  83.288  1.00  0.00           H  
ATOM    630  CA  THR    45      89.917 103.234  83.234  1.00  0.00           C  
ATOM    631  HA  THR    45      89.010 102.710  83.535  1.00  0.00           H  
ATOM    632  CB  THR    45      89.956 103.259  81.692  1.00  0.00           C  
ATOM    633  HB  THR    45      90.711 104.011  81.460  1.00  0.00           H  
ATOM    634  CG2 THR    45      90.002 101.847  81.071  1.00  0.00           C  
ATOM    635 HG21 THR    45      88.966 101.513  81.134  1.00  0.00           H  
ATOM    636 HG22 THR    45      90.195 101.960  80.004  1.00  0.00           H  
ATOM    637 HG23 THR    45      90.712 101.162  81.534  1.00  0.00           H  
ATOM    638  OG1 THR    45      88.773 103.779  81.159  1.00  0.00           O  
ATOM    639  HG1 THR    45      88.822 103.669  80.206  1.00  0.00           H  
ATOM    640  C   THR    45      91.216 102.546  83.760  1.00  0.00           C  
ATOM    641  O   THR    45      91.215 101.471  84.305  1.00  0.00           O  
ATOM    642  N   ASP    46      92.395 103.235  83.718  1.00  0.00           N  
ATOM    643  H   ASP    46      92.380 104.097  83.192  1.00  0.00           H  
ATOM    644  CA  ASP    46      93.679 102.687  84.030  1.00  0.00           C  
ATOM    645  HA  ASP    46      93.606 101.822  84.690  1.00  0.00           H  
ATOM    646  CB  ASP    46      94.357 102.251  82.737  1.00  0.00           C  
ATOM    647  HB2 ASP    46      93.669 101.490  82.370  1.00  0.00           H  
ATOM    648  HB3 ASP    46      94.315 103.048  81.995  1.00  0.00           H  
ATOM    649  CG  ASP    46      95.727 101.622  82.884  1.00  0.00           C  
ATOM    650  OD1 ASP    46      96.558 101.673  81.992  1.00  0.00           O  
ATOM    651  OD2 ASP    46      95.987 101.054  83.980  1.00  0.00           O  
ATOM    652  C   ASP    46      94.528 103.731  84.802  1.00  0.00           C  
ATOM    653  O   ASP    46      94.560 104.928  84.546  1.00  0.00           O  
ATOM    654  N   THR    47      95.160 103.186  85.830  1.00  0.00           N  
ATOM    655  H   THR    47      95.107 102.178  85.796  1.00  0.00           H  
ATOM    656  CA  THR    47      96.151 103.833  86.771  1.00  0.00           C  
ATOM    657  HA  THR    47      96.487 104.801  86.402  1.00  0.00           H  
ATOM    658  CB  THR    47      95.500 104.190  88.120  1.00  0.00           C  
ATOM    659  HB  THR    47      96.180 104.734  88.775  1.00  0.00           H  
ATOM    660  CG2 THR    47      94.231 105.016  88.017  1.00  0.00           C  
ATOM    661 HG21 THR    47      93.334 104.521  87.645  1.00  0.00           H  
ATOM    662 HG22 THR    47      93.984 105.419  88.999  1.00  0.00           H  
ATOM    663 HG23 THR    47      94.336 105.770  87.237  1.00  0.00           H  
ATOM    664  OG1 THR    47      95.122 103.051  88.887  1.00  0.00           O  
ATOM    665  HG1 THR    47      94.574 102.406  88.434  1.00  0.00           H  
ATOM    666  C   THR    47      97.421 102.959  86.986  1.00  0.00           C  
ATOM    667  O   THR    47      98.233 103.489  87.743  1.00  0.00           O  
ATOM    668  N   SER    48      97.730 101.948  86.193  1.00  0.00           N  
ATOM    669  H   SER    48      97.080 101.804  85.433  1.00  0.00           H  
ATOM    670  CA  SER    48      98.893 101.127  86.205  1.00  0.00           C  
ATOM    671  HA  SER    48      98.966 100.707  87.208  1.00  0.00           H  
ATOM    672  CB  SER    48      98.695  99.943  85.267  1.00  0.00           C  
ATOM    673  HB2 SER    48      99.546  99.289  85.457  1.00  0.00           H  
ATOM    674  HB3 SER    48      97.772  99.434  85.545  1.00  0.00           H  
ATOM    675  OG  SER    48      98.643 100.397  83.912  1.00  0.00           O  
ATOM    676  HG  SER    48      97.715 100.582  83.747  1.00  0.00           H  
ATOM    677  C   SER    48     100.245 101.866  85.804  1.00  0.00           C  
ATOM    678  O   SER    48     100.190 102.747  84.967  1.00  0.00           O  
ATOM    679  N   GLY    49     101.425 101.413  86.224  1.00  0.00           N  
ATOM    680  H   GLY    49     101.429 100.669  86.907  1.00  0.00           H  
ATOM    681  CA  GLY    49     102.729 101.775  85.749  1.00  0.00           C  
ATOM    682  HA2 GLY    49     102.759 101.727  84.660  1.00  0.00           H  
ATOM    683  HA3 GLY    49     102.900 102.793  86.099  1.00  0.00           H  
ATOM    684  C   GLY    49     103.720 100.896  86.516  1.00  0.00           C  
ATOM    685  O   GLY    49     103.491  99.708  86.570  1.00  0.00           O  
ATOM    686  N   TYR    50     104.679 101.468  87.209  1.00  0.00           N  
ATOM    687  H   TYR    50     105.317 100.753  87.527  1.00  0.00           H  
ATOM    688  CA  TYR    50     105.208 102.852  87.279  1.00  0.00           C  
ATOM    689  HA  TYR    50     104.951 103.471  86.420  1.00  0.00           H  
ATOM    690  CB  TYR    50     104.702 103.688  88.487  1.00  0.00           C  
ATOM    691  HB2 TYR    50     103.614 103.630  88.477  1.00  0.00           H  
ATOM    692  HB3 TYR    50     104.903 103.136  89.405  1.00  0.00           H  
ATOM    693  CG  TYR    50     105.068 105.099  88.602  1.00  0.00           C  
ATOM    694  CD1 TYR    50     106.139 105.454  89.427  1.00  0.00           C  
ATOM    695  HD1 TYR    50     106.738 104.711  89.933  1.00  0.00           H  
ATOM    696  CE1 TYR    50     106.411 106.835  89.469  1.00  0.00           C  
ATOM    697  HE1 TYR    50     107.269 107.094  90.072  1.00  0.00           H  
ATOM    698  CZ  TYR    50     105.722 107.881  88.854  1.00  0.00           C  
ATOM    699  OH  TYR    50     106.097 109.144  88.979  1.00  0.00           O  
ATOM    700  HH  TYR    50     106.779 109.297  89.637  1.00  0.00           H  
ATOM    701  CE2 TYR    50     104.687 107.469  87.966  1.00  0.00           C  
ATOM    702  HE2 TYR    50     104.125 108.251  87.477  1.00  0.00           H  
ATOM    703  CD2 TYR    50     104.381 106.079  87.806  1.00  0.00           C  
ATOM    704  HD2 TYR    50     103.622 105.807  87.088  1.00  0.00           H  
ATOM    705  C   TYR    50     106.755 102.709  87.278  1.00  0.00           C  
ATOM    706  O   TYR    50     107.329 101.896  88.023  1.00  0.00           O  
ATOM    707  N   GLY    51     107.494 103.502  86.579  1.00  0.00           N  
ATOM    708  H   GLY    51     108.472 103.250  86.564  1.00  0.00           H  
ATOM    709  CA  GLY    51     107.134 104.747  85.937  1.00  0.00           C  
ATOM    710  HA2 GLY    51     106.320 104.517  85.250  1.00  0.00           H  
ATOM    711  HA3 GLY    51     106.788 105.418  86.723  1.00  0.00           H  
ATOM    712  C   GLY    51     108.269 105.365  85.152  1.00  0.00           C  
ATOM    713  O   GLY    51     109.421 104.983  85.183  1.00  0.00           O  
ATOM    714  N   GLN    52     107.988 106.465  84.385  1.00  0.00           N  
ATOM    715  H   GLN    52     107.022 106.759  84.430  1.00  0.00           H  
ATOM    716  CA  GLN    52     108.924 107.397  83.773  1.00  0.00           C  
ATOM    717  HA  GLN    52     108.437 108.174  83.183  1.00  0.00           H  
ATOM    718  CB  GLN    52     109.644 108.221  84.904  1.00  0.00           C  
ATOM    719  HB2 GLN    52     110.305 107.643  85.550  1.00  0.00           H  
ATOM    720  HB3 GLN    52     110.373 108.933  84.518  1.00  0.00           H  
ATOM    721  CG  GLN    52     108.780 109.053  85.818  1.00  0.00           C  
ATOM    722  HG2 GLN    52     108.467 108.429  86.656  1.00  0.00           H  
ATOM    723  HG3 GLN    52     109.341 109.814  86.360  1.00  0.00           H  
ATOM    724  CD  GLN    52     107.489 109.623  85.276  1.00  0.00           C  
ATOM    725  OE1 GLN    52     106.429 109.425  85.762  1.00  0.00           O  
ATOM    726  NE2 GLN    52     107.526 110.272  84.141  1.00  0.00           N  
ATOM    727 HE21 GLN    52     108.328 110.759  83.766  1.00  0.00           H  
ATOM    728 HE22 GLN    52     106.669 110.705  83.830  1.00  0.00           H  
ATOM    729  C   GLN    52     109.868 106.766  82.694  1.00  0.00           C  
ATOM    730  O   GLN    52     111.049 106.627  82.993  1.00  0.00           O  
ATOM    731  N   SER    53     109.468 106.175  81.650  1.00  0.00           N  
ATOM    732  H   SER    53     110.270 105.783  81.177  1.00  0.00           H  
ATOM    733  CA  SER    53     108.078 105.848  81.156  1.00  0.00           C  
ATOM    734  HA  SER    53     107.337 106.240  81.852  1.00  0.00           H  
ATOM    735  CB  SER    53     107.828 106.369  79.778  1.00  0.00           C  
ATOM    736  HB2 SER    53     108.060 107.434  79.784  1.00  0.00           H  
ATOM    737  HB3 SER    53     108.590 105.869  79.179  1.00  0.00           H  
ATOM    738  OG  SER    53     106.657 106.060  79.240  1.00  0.00           O  
ATOM    739  HG  SER    53     106.703 106.327  78.319  1.00  0.00           H  
ATOM    740  C   SER    53     107.919 104.258  81.114  1.00  0.00           C  
ATOM    741  O   SER    53     108.755 103.478  80.605  1.00  0.00           O  
ATOM    742  N   SER    54     106.647 103.917  81.434  1.00  0.00           N  
ATOM    743  H   SER    54     105.960 104.644  81.572  1.00  0.00           H  
ATOM    744  CA  SER    54     106.199 102.500  81.367  1.00  0.00           C  
ATOM    745  HA  SER    54     107.034 101.799  81.337  1.00  0.00           H  
ATOM    746  CB  SER    54     105.354 102.073  82.604  1.00  0.00           C  
ATOM    747  HB2 SER    54     104.370 102.517  82.753  1.00  0.00           H  
ATOM    748  HB3 SER    54     105.190 101.003  82.473  1.00  0.00           H  
ATOM    749  OG  SER    54     105.999 102.240  83.836  1.00  0.00           O  
ATOM    750  HG  SER    54     106.871 101.851  83.739  1.00  0.00           H  
ATOM    751  C   SER    54     105.469 102.247  80.066  1.00  0.00           C  
ATOM    752  O   SER    54     105.162 101.119  79.761  1.00  0.00           O  
ATOM    753  N   TYR    55     105.049 103.303  79.297  1.00  0.00           N  
ATOM    754  H   TYR    55     105.244 104.230  79.649  1.00  0.00           H  
ATOM    755  CA  TYR    55     104.273 103.211  78.090  1.00  0.00           C  
ATOM    756  HA  TYR    55     103.301 102.771  78.314  1.00  0.00           H  
ATOM    757  CB  TYR    55     104.013 104.596  77.614  1.00  0.00           C  
ATOM    758  HB2 TYR    55     104.933 105.010  77.200  1.00  0.00           H  
ATOM    759  HB3 TYR    55     103.468 104.267  76.730  1.00  0.00           H  
ATOM    760  CG  TYR    55     103.168 105.529  78.454  1.00  0.00           C  
ATOM    761  CD1 TYR    55     103.530 106.874  78.314  1.00  0.00           C  
ATOM    762  HD1 TYR    55     104.391 107.192  77.745  1.00  0.00           H  
ATOM    763  CE1 TYR    55     102.914 107.862  79.218  1.00  0.00           C  
ATOM    764  HE1 TYR    55     103.278 108.875  79.301  1.00  0.00           H  
ATOM    765  CZ  TYR    55     101.818 107.541  79.948  1.00  0.00           C  
ATOM    766  OH  TYR    55     101.334 108.445  80.909  1.00  0.00           O  
ATOM    767  HH  TYR    55     101.739 109.313  80.846  1.00  0.00           H  
ATOM    768  CE2 TYR    55     101.416 106.155  80.075  1.00  0.00           C  
ATOM    769  HE2 TYR    55     100.550 105.850  80.643  1.00  0.00           H  
ATOM    770  CD2 TYR    55     102.054 105.178  79.247  1.00  0.00           C  
ATOM    771  HD2 TYR    55     101.668 104.174  79.156  1.00  0.00           H  
ATOM    772  C   TYR    55     104.951 102.260  77.084  1.00  0.00           C  
ATOM    773  O   TYR    55     106.126 102.433  76.805  1.00  0.00           O  
ATOM    774  N   SER    56     104.311 101.214  76.524  1.00  0.00           N  
ATOM    775  H   SER    56     104.915 100.755  75.857  1.00  0.00           H  
ATOM    776  CA  SER    56     103.049 100.492  76.740  1.00  0.00           C  
ATOM    777  HA  SER    56     102.867  99.943  75.815  1.00  0.00           H  
ATOM    778  CB  SER    56     103.061  99.506  77.850  1.00  0.00           C  
ATOM    779  HB2 SER    56     103.185 100.071  78.773  1.00  0.00           H  
ATOM    780  HB3 SER    56     102.100  98.990  77.856  1.00  0.00           H  
ATOM    781  OG  SER    56     104.104  98.610  77.740  1.00  0.00           O  
ATOM    782  HG  SER    56     104.236  98.460  76.801  1.00  0.00           H  
ATOM    783  C   SER    56     101.862 101.415  76.872  1.00  0.00           C  
ATOM    784  O   SER    56     101.153 101.525  77.897  1.00  0.00           O  
ATOM    785  N   SER    57     101.628 102.268  75.843  1.00  0.00           N  
ATOM    786  H   SER    57     100.992 103.046  75.945  1.00  0.00           H  
ATOM    787  CA  SER    57     102.150 102.233  74.427  1.00  0.00           C  
ATOM    788  HA  SER    57     103.113 101.728  74.354  1.00  0.00           H  
ATOM    789  CB  SER    57     101.085 101.548  73.565  1.00  0.00           C  
ATOM    790  HB2 SER    57     100.136 102.058  73.732  1.00  0.00           H  
ATOM    791  HB3 SER    57     101.258 101.673  72.496  1.00  0.00           H  
ATOM    792  OG  SER    57     101.045 100.252  73.868  1.00  0.00           O  
ATOM    793  HG  SER    57     100.949  99.825  73.013  1.00  0.00           H  
ATOM    794  C   SER    57     102.299 103.605  73.835  1.00  0.00           C  
ATOM    795  O   SER    57     101.508 104.491  74.132  1.00  0.00           O  
ATOM    796  N   TYR    58     103.298 103.781  72.974  1.00  0.00           N  
ATOM    797  H   TYR    58     104.123 103.201  73.025  1.00  0.00           H  
ATOM    798  CA  TYR    58     103.365 104.878  71.997  1.00  0.00           C  
ATOM    799  HA  TYR    58     102.901 105.713  72.523  1.00  0.00           H  
ATOM    800  CB  TYR    58     104.864 105.257  71.777  1.00  0.00           C  
ATOM    801  HB2 TYR    58     105.482 104.423  71.445  1.00  0.00           H  
ATOM    802  HB3 TYR    58     104.876 105.981  70.962  1.00  0.00           H  
ATOM    803  CG  TYR    58     105.484 105.855  73.069  1.00  0.00           C  
ATOM    804  CD1 TYR    58     105.090 107.133  73.597  1.00  0.00           C  
ATOM    805  HD1 TYR    58     104.337 107.671  73.041  1.00  0.00           H  
ATOM    806  CE1 TYR    58     105.529 107.629  74.842  1.00  0.00           C  
ATOM    807  HE1 TYR    58     105.203 108.629  75.087  1.00  0.00           H  
ATOM    808  CZ  TYR    58     106.426 106.883  75.530  1.00  0.00           C  
ATOM    809  OH  TYR    58     106.770 107.259  76.815  1.00  0.00           O  
ATOM    810  HH  TYR    58     106.706 108.196  77.017  1.00  0.00           H  
ATOM    811  CE2 TYR    58     106.905 105.700  74.974  1.00  0.00           C  
ATOM    812  HE2 TYR    58     107.680 105.186  75.523  1.00  0.00           H  
ATOM    813  CD2 TYR    58     106.414 105.148  73.847  1.00  0.00           C  
ATOM    814  HD2 TYR    58     106.830 104.246  73.422  1.00  0.00           H  
ATOM    815  C   TYR    58     102.668 104.424  70.613  1.00  0.00           C  
ATOM    816  O   TYR    58     103.226 103.618  69.858  1.00  0.00           O  
ATOM    817  N   GLY    59     101.387 104.673  70.404  1.00  0.00           N  
ATOM    818  H   GLY    59     101.025 104.068  69.681  1.00  0.00           H  
ATOM    819  CA  GLY    59     100.419 105.554  71.169  1.00  0.00           C  
ATOM    820  HA2 GLY    59      99.465 105.503  70.643  1.00  0.00           H  
ATOM    821  HA3 GLY    59     100.333 105.128  72.168  1.00  0.00           H  
ATOM    822  C   GLY    59     100.960 107.090  71.403  1.00  0.00           C  
ATOM    823  O   GLY    59     101.789 107.489  70.546  1.00  0.00           O  
ATOM    824  N   GLN    60     100.532 107.839  72.435  1.00  0.00           N  
ATOM    825  H   GLN    60     100.758 108.824  72.457  1.00  0.00           H  
ATOM    826  CA  GLN    60      99.537 107.451  73.449  1.00  0.00           C  
ATOM    827  HA  GLN    60      99.611 106.439  73.848  1.00  0.00           H  
ATOM    828  CB  GLN    60      99.774 108.386  74.691  1.00  0.00           C  
ATOM    829  HB2 GLN    60     100.028 109.373  74.304  1.00  0.00           H  
ATOM    830  HB3 GLN    60      98.888 108.445  75.323  1.00  0.00           H  
ATOM    831  CG  GLN    60     100.939 107.827  75.508  1.00  0.00           C  
ATOM    832  HG2 GLN    60     100.873 106.780  75.802  1.00  0.00           H  
ATOM    833  HG3 GLN    60     101.848 107.830  74.907  1.00  0.00           H  
ATOM    834  CD  GLN    60     101.141 108.728  76.697  1.00  0.00           C  
ATOM    835  OE1 GLN    60     102.043 109.582  76.639  1.00  0.00           O  
ATOM    836  NE2 GLN    60     100.351 108.606  77.759  1.00  0.00           N  
ATOM    837 HE21 GLN    60      99.464 108.143  77.623  1.00  0.00           H  
ATOM    838 HE22 GLN    60     100.543 109.231  78.529  1.00  0.00           H  
ATOM    839  C   GLN    60      98.086 107.678  72.891  1.00  0.00           C  
ATOM    840  O   GLN    60      97.823 108.646  72.212  1.00  0.00           O  
ATOM    841  N   SER    61      97.315 106.590  73.048  1.00  0.00           N  
ATOM    842  H   SER    61      97.516 105.871  73.729  1.00  0.00           H  
ATOM    843  CA  SER    61      96.086 106.335  72.297  1.00  0.00           C  
ATOM    844  HA  SER    61      96.370 106.231  71.250  1.00  0.00           H  
ATOM    845  CB  SER    61      95.418 105.051  72.863  1.00  0.00           C  
ATOM    846  HB2 SER    61      96.187 104.280  72.819  1.00  0.00           H  
ATOM    847  HB3 SER    61      95.099 105.216  73.892  1.00  0.00           H  
ATOM    848  OG  SER    61      94.369 104.750  71.980  1.00  0.00           O  
ATOM    849  HG  SER    61      94.277 103.795  72.004  1.00  0.00           H  
ATOM    850  C   SER    61      95.171 107.547  72.246  1.00  0.00           C  
ATOM    851  O   SER    61      94.748 108.130  73.254  1.00  0.00           O  
ATOM    852  N   GLN    62      94.825 108.020  71.039  1.00  0.00           N  
ATOM    853  H   GLN    62      95.251 107.674  70.191  1.00  0.00           H  
ATOM    854  CA  GLN    62      93.653 108.908  70.786  1.00  0.00           C  
ATOM    855  HA  GLN    62      93.363 109.378  71.726  1.00  0.00           H  
ATOM    856  CB  GLN    62      94.005 110.044  69.760  1.00  0.00           C  
ATOM    857  HB2 GLN    62      94.106 109.710  68.728  1.00  0.00           H  
ATOM    858  HB3 GLN    62      93.245 110.825  69.723  1.00  0.00           H  
ATOM    859  CG  GLN    62      95.373 110.782  70.072  1.00  0.00           C  
ATOM    860  HG2 GLN    62      96.260 110.172  69.900  1.00  0.00           H  
ATOM    861  HG3 GLN    62      95.634 111.479  69.275  1.00  0.00           H  
ATOM    862  CD  GLN    62      95.406 111.565  71.333  1.00  0.00           C  
ATOM    863  OE1 GLN    62      94.623 112.484  71.546  1.00  0.00           O  
ATOM    864  NE2 GLN    62      96.294 111.296  72.243  1.00  0.00           N  
ATOM    865 HE21 GLN    62      96.420 111.963  72.992  1.00  0.00           H  
ATOM    866 HE22 GLN    62      96.955 110.557  72.054  1.00  0.00           H  
ATOM    867  C   GLN    62      92.289 108.228  70.363  1.00  0.00           C  
ATOM    868  O   GLN    62      91.227 108.854  70.520  1.00  0.00           O  
ATOM    869  N   ASN    63      92.314 106.997  70.036  1.00  0.00           N  
ATOM    870  H   ASN    63      93.247 106.612  70.002  1.00  0.00           H  
ATOM    871  CA  ASN    63      91.149 106.157  69.953  1.00  0.00           C  
ATOM    872  HA  ASN    63      90.454 106.687  69.302  1.00  0.00           H  
ATOM    873  CB  ASN    63      91.452 104.940  69.182  1.00  0.00           C  
ATOM    874  HB2 ASN    63      92.244 104.478  69.771  1.00  0.00           H  
ATOM    875  HB3 ASN    63      90.580 104.297  69.061  1.00  0.00           H  
ATOM    876  CG  ASN    63      91.945 105.230  67.747  1.00  0.00           C  
ATOM    877  OD1 ASN    63      91.664 106.186  67.055  1.00  0.00           O  
ATOM    878  ND2 ASN    63      92.842 104.382  67.306  1.00  0.00           N  
ATOM    879 HD21 ASN    63      93.373 104.599  66.474  1.00  0.00           H  
ATOM    880 HD22 ASN    63      92.869 103.435  67.655  1.00  0.00           H  
ATOM    881  C   ASN    63      90.438 105.708  71.272  1.00  0.00           C  
ATOM    882  O   ASN    63      89.228 105.654  71.307  1.00  0.00           O  
ATOM    883  N   THR    64      91.138 105.233  72.309  1.00  0.00           N  
ATOM    884  H   THR    64      92.148 105.223  72.310  1.00  0.00           H  
ATOM    885  CA  THR    64      90.595 104.711  73.594  1.00  0.00           C  
ATOM    886  HA  THR    64      89.626 105.186  73.750  1.00  0.00           H  
ATOM    887  CB  THR    64      90.402 103.134  73.518  1.00  0.00           C  
ATOM    888  HB  THR    64      91.353 102.602  73.503  1.00  0.00           H  
ATOM    889  CG2 THR    64      89.750 102.558  74.790  1.00  0.00           C  
ATOM    890 HG21 THR    64      89.633 101.491  74.601  1.00  0.00           H  
ATOM    891 HG22 THR    64      90.330 102.680  75.705  1.00  0.00           H  
ATOM    892 HG23 THR    64      88.805 103.068  74.980  1.00  0.00           H  
ATOM    893  OG1 THR    64      89.556 102.785  72.385  1.00  0.00           O  
ATOM    894  HG1 THR    64      90.154 102.261  71.847  1.00  0.00           H  
ATOM    895  C   THR    64      91.501 105.139  74.792  1.00  0.00           C  
ATOM    896  O   THR    64      92.639 104.752  74.859  1.00  0.00           O  
ATOM    897  N   GLY    65      91.060 105.987  75.701  1.00  0.00           N  
ATOM    898  H   GLY    65      91.693 106.167  76.468  1.00  0.00           H  
ATOM    899  CA  GLY    65      90.007 106.937  75.666  1.00  0.00           C  
ATOM    900  HA2 GLY    65      89.082 106.363  75.724  1.00  0.00           H  
ATOM    901  HA3 GLY    65      90.291 107.501  76.555  1.00  0.00           H  
ATOM    902  C   GLY    65      89.965 107.920  74.508  1.00  0.00           C  
ATOM    903  O   GLY    65      91.012 108.276  73.958  1.00  0.00           O  
ATOM    904  N   TYR    66      88.804 108.323  74.127  1.00  0.00           N  
ATOM    905  H   TYR    66      87.946 108.034  74.573  1.00  0.00           H  
ATOM    906  CA  TYR    66      88.684 109.005  72.861  1.00  0.00           C  
ATOM    907  HA  TYR    66      89.249 108.440  72.120  1.00  0.00           H  
ATOM    908  CB  TYR    66      87.202 108.913  72.403  1.00  0.00           C  
ATOM    909  HB2 TYR    66      86.846 107.885  72.472  1.00  0.00           H  
ATOM    910  HB3 TYR    66      86.714 109.549  73.141  1.00  0.00           H  
ATOM    911  CG  TYR    66      86.949 109.435  70.994  1.00  0.00           C  
ATOM    912  CD1 TYR    66      86.740 108.476  69.971  1.00  0.00           C  
ATOM    913  HD1 TYR    66      86.750 107.407  70.121  1.00  0.00           H  
ATOM    914  CE1 TYR    66      86.476 108.857  68.642  1.00  0.00           C  
ATOM    915  HE1 TYR    66      86.263 108.127  67.875  1.00  0.00           H  
ATOM    916  CZ  TYR    66      86.531 110.190  68.229  1.00  0.00           C  
ATOM    917  OH  TYR    66      86.173 110.443  66.965  1.00  0.00           O  
ATOM    918  HH  TYR    66      86.056 111.387  66.838  1.00  0.00           H  
ATOM    919  CE2 TYR    66      86.791 111.199  69.202  1.00  0.00           C  
ATOM    920  HE2 TYR    66      86.608 112.239  68.974  1.00  0.00           H  
ATOM    921  CD2 TYR    66      87.070 110.776  70.535  1.00  0.00           C  
ATOM    922  HD2 TYR    66      87.224 111.522  71.301  1.00  0.00           H  
ATOM    923  C   TYR    66      89.291 110.455  73.031  1.00  0.00           C  
ATOM    924  O   TYR    66      88.933 111.082  73.964  1.00  0.00           O  
ATOM    925  N   GLY    67      90.106 110.838  72.042  1.00  0.00           N  
ATOM    926  H   GLY    67      90.298 110.159  71.319  1.00  0.00           H  
ATOM    927  CA  GLY    67      91.112 111.907  72.195  1.00  0.00           C  
ATOM    928  HA2 GLY    67      90.990 112.208  73.236  1.00  0.00           H  
ATOM    929  HA3 GLY    67      92.105 111.461  72.139  1.00  0.00           H  
ATOM    930  C   GLY    67      90.967 112.978  71.138  1.00  0.00           C  
ATOM    931  O   GLY    67      89.848 113.279  70.800  1.00  0.00           O  
ATOM    932  N   THR    68      92.069 113.452  70.627  1.00  0.00           N  
ATOM    933  H   THR    68      92.962 113.219  71.037  1.00  0.00           H  
ATOM    934  CA  THR    68      92.074 114.388  69.464  1.00  0.00           C  
ATOM    935  HA  THR    68      91.137 114.934  69.573  1.00  0.00           H  
ATOM    936  CB  THR    68      93.106 115.527  69.573  1.00  0.00           C  
ATOM    937  HB  THR    68      94.130 115.247  69.820  1.00  0.00           H  
ATOM    938  CG2 THR    68      93.236 116.349  68.233  1.00  0.00           C  
ATOM    939 HG21 THR    68      93.985 117.131  68.357  1.00  0.00           H  
ATOM    940 HG22 THR    68      93.642 115.844  67.357  1.00  0.00           H  
ATOM    941 HG23 THR    68      92.336 116.873  67.911  1.00  0.00           H  
ATOM    942  OG1 THR    68      92.732 116.402  70.561  1.00  0.00           O  
ATOM    943  HG1 THR    68      93.004 116.050  71.412  1.00  0.00           H  
ATOM    944  C   THR    68      92.107 113.662  68.103  1.00  0.00           C  
ATOM    945  O   THR    68      93.061 113.051  67.630  1.00  0.00           O  
ATOM    946  N   GLN    69      90.956 113.780  67.421  1.00  0.00           N  
ATOM    947  H   GLN    69      90.218 114.405  67.714  1.00  0.00           H  
ATOM    948  CA  GLN    69      90.710 112.987  66.216  1.00  0.00           C  
ATOM    949  HA  GLN    69      91.673 112.913  65.711  1.00  0.00           H  
ATOM    950  CB  GLN    69      90.173 111.566  66.589  1.00  0.00           C  
ATOM    951  HB2 GLN    69      90.980 110.885  66.858  1.00  0.00           H  
ATOM    952  HB3 GLN    69      89.476 111.599  67.427  1.00  0.00           H  
ATOM    953  CG  GLN    69      89.376 110.748  65.509  1.00  0.00           C  
ATOM    954  HG2 GLN    69      88.976 109.853  65.984  1.00  0.00           H  
ATOM    955  HG3 GLN    69      88.515 111.274  65.096  1.00  0.00           H  
ATOM    956  CD  GLN    69      90.248 110.268  64.350  1.00  0.00           C  
ATOM    957  OE1 GLN    69      91.303 110.880  64.106  1.00  0.00           O  
ATOM    958  NE2 GLN    69      89.971 109.100  63.773  1.00  0.00           N  
ATOM    959 HE21 GLN    69      89.148 108.577  64.033  1.00  0.00           H  
ATOM    960 HE22 GLN    69      90.659 108.663  63.176  1.00  0.00           H  
ATOM    961  C   GLN    69      89.842 113.787  65.255  1.00  0.00           C  
ATOM    962  O   GLN    69      88.893 114.547  65.612  1.00  0.00           O  
ATOM    963  N   SER    70      90.091 113.615  63.896  1.00  0.00           N  
ATOM    964  H   SER    70      90.852 113.010  63.624  1.00  0.00           H  
ATOM    965  CA  SER    70      89.065 114.054  62.917  1.00  0.00           C  
ATOM    966  HA  SER    70      88.083 114.108  63.387  1.00  0.00           H  
ATOM    967  CB  SER    70      89.512 115.372  62.391  1.00  0.00           C  
ATOM    968  HB2 SER    70      89.264 116.061  63.198  1.00  0.00           H  
ATOM    969  HB3 SER    70      90.576 115.336  62.161  1.00  0.00           H  
ATOM    970  OG  SER    70      88.811 115.829  61.206  1.00  0.00           O  
ATOM    971  HG  SER    70      89.297 115.766  60.380  1.00  0.00           H  
ATOM    972  C   SER    70      88.962 113.068  61.742  1.00  0.00           C  
ATOM    973  O   SER    70      89.953 112.639  61.161  1.00  0.00           O  
ATOM    974  N   THR    71      87.782 112.620  61.333  1.00  0.00           N  
ATOM    975  H   THR    71      86.900 112.888  61.746  1.00  0.00           H  
ATOM    976  CA  THR    71      87.633 111.577  60.350  1.00  0.00           C  
ATOM    977  HA  THR    71      88.515 111.556  59.710  1.00  0.00           H  
ATOM    978  CB  THR    71      87.682 110.154  61.012  1.00  0.00           C  
ATOM    979  HB  THR    71      88.639 110.018  61.517  1.00  0.00           H  
ATOM    980  CG2 THR    71      86.398 110.024  61.923  1.00  0.00           C  
ATOM    981 HG21 THR    71      85.475 110.164  61.360  1.00  0.00           H  
ATOM    982 HG22 THR    71      86.488 109.073  62.448  1.00  0.00           H  
ATOM    983 HG23 THR    71      86.429 110.784  62.704  1.00  0.00           H  
ATOM    984  OG1 THR    71      87.534 109.175  60.081  1.00  0.00           O  
ATOM    985  HG1 THR    71      88.412 109.111  59.698  1.00  0.00           H  
ATOM    986  C   THR    71      86.315 111.855  59.512  1.00  0.00           C  
ATOM    987  O   THR    71      85.359 112.309  60.033  1.00  0.00           O  
ATOM    988  N   PRO    72      86.284 111.439  58.222  1.00  0.00           N  
ATOM    989  CD  PRO    72      87.386 110.897  57.425  1.00  0.00           C  
ATOM    990  HD2 PRO    72      87.528 109.855  57.712  1.00  0.00           H  
ATOM    991  HD3 PRO    72      88.373 111.320  57.612  1.00  0.00           H  
ATOM    992  CG  PRO    72      86.825 111.013  56.019  1.00  0.00           C  
ATOM    993  HG2 PRO    72      87.262 110.267  55.354  1.00  0.00           H  
ATOM    994  HG3 PRO    72      87.112 112.016  55.705  1.00  0.00           H  
ATOM    995  CB  PRO    72      85.344 110.736  56.162  1.00  0.00           C  
ATOM    996  HB2 PRO    72      85.048 109.692  56.257  1.00  0.00           H  
ATOM    997  HB3 PRO    72      84.802 111.247  55.366  1.00  0.00           H  
ATOM    998  CA  PRO    72      85.027 111.471  57.417  1.00  0.00           C  
ATOM    999  HA  PRO    72      84.849 112.518  57.170  1.00  0.00           H  
ATOM   1000  C   PRO    72      83.844 110.800  58.065  1.00  0.00           C  
ATOM   1001  O   PRO    72      84.043 109.727  58.723  1.00  0.00           O  
ATOM   1002  N   GLN    73      82.639 111.368  57.921  1.00  0.00           N  
ATOM   1003  H   GLN    73      82.622 112.327  57.604  1.00  0.00           H  
ATOM   1004  CA  GLN    73      81.393 110.645  58.178  1.00  0.00           C  
ATOM   1005  HA  GLN    73      81.562 110.350  59.214  1.00  0.00           H  
ATOM   1006  CB  GLN    73      80.172 111.625  57.974  1.00  0.00           C  
ATOM   1007  HB2 GLN    73      80.228 112.311  58.819  1.00  0.00           H  
ATOM   1008  HB3 GLN    73      80.288 112.119  57.009  1.00  0.00           H  
ATOM   1009  CG  GLN    73      78.747 111.005  57.937  1.00  0.00           C  
ATOM   1010  HG2 GLN    73      78.765 110.471  56.987  1.00  0.00           H  
ATOM   1011  HG3 GLN    73      78.639 110.307  58.766  1.00  0.00           H  
ATOM   1012  CD  GLN    73      77.551 111.919  57.978  1.00  0.00           C  
ATOM   1013  OE1 GLN    73      77.649 113.135  58.050  1.00  0.00           O  
ATOM   1014  NE2 GLN    73      76.372 111.334  57.812  1.00  0.00           N  
ATOM   1015 HE21 GLN    73      76.178 110.348  57.719  1.00  0.00           H  
ATOM   1016 HE22 GLN    73      75.583 111.963  57.772  1.00  0.00           H  
ATOM   1017  C   GLN    73      81.223 109.417  57.225  1.00  0.00           C  
ATOM   1018  O   GLN    73      81.254 109.585  56.012  1.00  0.00           O  
ATOM   1019  N   GLY    74      80.991 108.240  57.806  1.00  0.00           N  
ATOM   1020  H   GLY    74      80.640 108.169  58.751  1.00  0.00           H  
ATOM   1021  CA  GLY    74      81.057 106.945  57.146  1.00  0.00           C  
ATOM   1022  HA2 GLY    74      81.761 106.964  56.314  1.00  0.00           H  
ATOM   1023  HA3 GLY    74      81.360 106.281  57.956  1.00  0.00           H  
ATOM   1024  C   GLY    74      79.697 106.625  56.475  1.00  0.00           C  
ATOM   1025  O   GLY    74      78.941 107.487  56.098  1.00  0.00           O  
ATOM   1026  N   TYR    75      79.308 105.353  56.490  1.00  0.00           N  
ATOM   1027  H   TYR    75      79.987 104.816  57.011  1.00  0.00           H  
ATOM   1028  CA  TYR    75      78.146 104.650  55.914  1.00  0.00           C  
ATOM   1029  HA  TYR    75      77.764 105.439  55.267  1.00  0.00           H  
ATOM   1030  CB  TYR    75      78.662 103.427  55.130  1.00  0.00           C  
ATOM   1031  HB2 TYR    75      78.848 102.507  55.683  1.00  0.00           H  
ATOM   1032  HB3 TYR    75      78.032 103.089  54.308  1.00  0.00           H  
ATOM   1033  CG  TYR    75      79.942 103.676  54.296  1.00  0.00           C  
ATOM   1034  CD1 TYR    75      81.013 102.746  54.464  1.00  0.00           C  
ATOM   1035  HD1 TYR    75      80.859 101.898  55.114  1.00  0.00           H  
ATOM   1036  CE1 TYR    75      82.232 102.807  53.827  1.00  0.00           C  
ATOM   1037  HE1 TYR    75      83.010 102.090  54.046  1.00  0.00           H  
ATOM   1038  CZ  TYR    75      82.463 103.941  53.002  1.00  0.00           C  
ATOM   1039  OH  TYR    75      83.628 104.130  52.398  1.00  0.00           O  
ATOM   1040  HH  TYR    75      83.698 105.025  52.058  1.00  0.00           H  
ATOM   1041  CE2 TYR    75      81.429 104.923  52.879  1.00  0.00           C  
ATOM   1042  HE2 TYR    75      81.643 105.708  52.169  1.00  0.00           H  
ATOM   1043  CD2 TYR    75      80.156 104.752  53.518  1.00  0.00           C  
ATOM   1044  HD2 TYR    75      79.353 105.474  53.481  1.00  0.00           H  
ATOM   1045  C   TYR    75      77.083 104.309  56.965  1.00  0.00           C  
ATOM   1046  O   TYR    75      76.410 103.279  56.786  1.00  0.00           O  
ATOM   1047  N   GLY    76      76.885 105.173  57.941  1.00  0.00           N  
ATOM   1048  H   GLY    76      77.561 105.924  57.948  1.00  0.00           H  
ATOM   1049  CA  GLY    76      75.714 105.127  58.905  1.00  0.00           C  
ATOM   1050  HA2 GLY    76      75.295 106.133  58.920  1.00  0.00           H  
ATOM   1051  HA3 GLY    76      74.975 104.520  58.381  1.00  0.00           H  
ATOM   1052  C   GLY    76      75.872 104.605  60.347  1.00  0.00           C  
ATOM   1053  O   GLY    76      76.760 103.774  60.557  1.00  0.00           O  
ATOM   1054  N   SER    77      75.111 105.155  61.335  1.00  0.00           N  
ATOM   1055  H   SER    77      74.354 105.774  61.081  1.00  0.00           H  
ATOM   1056  CA  SER    77      75.200 104.838  62.770  1.00  0.00           C  
ATOM   1057  HA  SER    77      75.589 103.858  63.047  1.00  0.00           H  
ATOM   1058  CB  SER    77      76.085 105.908  63.433  1.00  0.00           C  
ATOM   1059  HB2 SER    77      77.040 105.821  62.915  1.00  0.00           H  
ATOM   1060  HB3 SER    77      75.556 106.856  63.341  1.00  0.00           H  
ATOM   1061  OG  SER    77      76.309 105.626  64.866  1.00  0.00           O  
ATOM   1062  HG  SER    77      77.042 106.141  65.212  1.00  0.00           H  
ATOM   1063  C   SER    77      73.847 105.006  63.375  1.00  0.00           C  
ATOM   1064  O   SER    77      73.267 106.025  63.203  1.00  0.00           O  
ATOM   1065  N   THR    78      73.365 104.070  64.187  1.00  0.00           N  
ATOM   1066  H   THR    78      72.500 104.248  64.678  1.00  0.00           H  
ATOM   1067  CA  THR    78      73.812 102.649  64.319  1.00  0.00           C  
ATOM   1068  HA  THR    78      74.364 102.386  63.417  1.00  0.00           H  
ATOM   1069  CB  THR    78      74.561 102.522  65.658  1.00  0.00           C  
ATOM   1070  HB  THR    78      74.037 103.193  66.338  1.00  0.00           H  
ATOM   1071  CG2 THR    78      74.665 101.094  66.244  1.00  0.00           C  
ATOM   1072 HG21 THR    78      75.256 101.015  67.156  1.00  0.00           H  
ATOM   1073 HG22 THR    78      73.652 100.777  66.491  1.00  0.00           H  
ATOM   1074 HG23 THR    78      75.001 100.425  65.451  1.00  0.00           H  
ATOM   1075  OG1 THR    78      75.879 102.972  65.592  1.00  0.00           O  
ATOM   1076  HG1 THR    78      75.858 103.905  65.367  1.00  0.00           H  
ATOM   1077  C   THR    78      72.590 101.851  64.355  1.00  0.00           C  
ATOM   1078  O   THR    78      71.634 102.224  65.051  1.00  0.00           O  
ATOM   1079  N   GLY    79      72.590 100.656  63.749  1.00  0.00           N  
ATOM   1080  H   GLY    79      73.386 100.386  63.188  1.00  0.00           H  
ATOM   1081  CA  GLY    79      71.433  99.824  63.456  1.00  0.00           C  
ATOM   1082  HA2 GLY    79      70.694 100.482  62.999  1.00  0.00           H  
ATOM   1083  HA3 GLY    79      71.752  99.093  62.712  1.00  0.00           H  
ATOM   1084  C   GLY    79      70.922  99.056  64.654  1.00  0.00           C  
ATOM   1085  O   GLY    79      71.450  99.260  65.758  1.00  0.00           O  
ATOM   1086  N   GLY    80      69.911  98.184  64.543  1.00  0.00           N  
ATOM   1087  H   GLY    80      69.606  97.733  65.393  1.00  0.00           H  
ATOM   1088  CA  GLY    80      68.911  98.067  63.527  1.00  0.00           C  
ATOM   1089  HA2 GLY    80      69.433  97.707  62.640  1.00  0.00           H  
ATOM   1090  HA3 GLY    80      68.192  97.262  63.680  1.00  0.00           H  
ATOM   1091  C   GLY    80      68.208  99.310  63.105  1.00  0.00           C  
ATOM   1092  O   GLY    80      68.285 100.324  63.814  1.00  0.00           O  
ATOM   1093  N   TYR    81      67.667  99.330  61.806  1.00  0.00           N  
ATOM   1094  H   TYR    81      67.729  98.552  61.165  1.00  0.00           H  
ATOM   1095  CA  TYR    81      67.158 100.557  61.159  1.00  0.00           C  
ATOM   1096  HA  TYR    81      67.089 101.414  61.829  1.00  0.00           H  
ATOM   1097  CB  TYR    81      68.198 101.054  60.127  1.00  0.00           C  
ATOM   1098  HB2 TYR    81      68.205 100.296  59.344  1.00  0.00           H  
ATOM   1099  HB3 TYR    81      67.803 101.974  59.696  1.00  0.00           H  
ATOM   1100  CG  TYR    81      69.586 101.388  60.582  1.00  0.00           C  
ATOM   1101  CD1 TYR    81      70.007 102.679  61.004  1.00  0.00           C  
ATOM   1102  HD1 TYR    81      69.275 103.422  61.285  1.00  0.00           H  
ATOM   1103  CE1 TYR    81      71.391 102.945  61.237  1.00  0.00           C  
ATOM   1104  HE1 TYR    81      71.642 103.885  61.706  1.00  0.00           H  
ATOM   1105  CZ  TYR    81      72.400 102.023  60.855  1.00  0.00           C  
ATOM   1106  OH  TYR    81      73.701 102.397  60.978  1.00  0.00           O  
ATOM   1107  HH  TYR    81      74.392 101.805  60.675  1.00  0.00           H  
ATOM   1108  CE2 TYR    81      72.017 100.736  60.480  1.00  0.00           C  
ATOM   1109  HE2 TYR    81      72.784  99.985  60.361  1.00  0.00           H  
ATOM   1110  CD2 TYR    81      70.624 100.425  60.326  1.00  0.00           C  
ATOM   1111  HD2 TYR    81      70.367  99.403  60.092  1.00  0.00           H  
ATOM   1112  C   TYR    81      65.788 100.177  60.559  1.00  0.00           C  
ATOM   1113  O   TYR    81      65.526 100.003  59.380  1.00  0.00           O  
ATOM   1114  N   GLY    82      64.798  99.966  61.398  1.00  0.00           N  
ATOM   1115  H   GLY    82      63.980  99.524  61.005  1.00  0.00           H  
ATOM   1116  CA  GLY    82      64.747 100.112  62.896  1.00  0.00           C  
ATOM   1117  HA2 GLY    82      63.733  99.838  63.187  1.00  0.00           H  
ATOM   1118  HA3 GLY    82      65.445  99.406  63.347  1.00  0.00           H  
ATOM   1119  C   GLY    82      65.040 101.496  63.368  1.00  0.00           C  
ATOM   1120  O   GLY    82      65.214 102.544  62.606  1.00  0.00           O  
ATOM   1121  N   SER    83      65.205 101.646  64.681  1.00  0.00           N  
ATOM   1122  H   SER    83      64.859 100.943  65.318  1.00  0.00           H  
ATOM   1123  CA  SER    83      65.509 102.854  65.412  1.00  0.00           C  
ATOM   1124  HA  SER    83      65.406 102.590  66.465  1.00  0.00           H  
ATOM   1125  CB  SER    83      66.952 103.415  65.214  1.00  0.00           C  
ATOM   1126  HB2 SER    83      67.073 103.772  64.191  1.00  0.00           H  
ATOM   1127  HB3 SER    83      67.114 104.269  65.871  1.00  0.00           H  
ATOM   1128  OG  SER    83      67.878 102.460  65.648  1.00  0.00           O  
ATOM   1129  HG  SER    83      68.301 102.073  64.878  1.00  0.00           H  
ATOM   1130  C   SER    83      64.522 104.056  65.048  1.00  0.00           C  
ATOM   1131  O   SER    83      64.978 105.107  64.688  1.00  0.00           O  
ATOM   1132  N   SER    84      63.198 103.935  65.019  1.00  0.00           N  
ATOM   1133  H   SER    84      62.670 104.674  64.578  1.00  0.00           H  
ATOM   1134  CA  SER    84      62.350 102.912  65.536  1.00  0.00           C  
ATOM   1135  HA  SER    84      62.908 102.469  66.361  1.00  0.00           H  
ATOM   1136  CB  SER    84      61.089 103.529  66.104  1.00  0.00           C  
ATOM   1137  HB2 SER    84      61.242 104.345  66.810  1.00  0.00           H  
ATOM   1138  HB3 SER    84      60.457 103.907  65.300  1.00  0.00           H  
ATOM   1139  OG  SER    84      60.499 102.427  66.867  1.00  0.00           O  
ATOM   1140  HG  SER    84      61.014 102.347  67.672  1.00  0.00           H  
ATOM   1141  C   SER    84      61.945 101.869  64.481  1.00  0.00           C  
ATOM   1142  O   SER    84      61.837 102.216  63.256  1.00  0.00           O  
ATOM   1143  N   GLN    85      61.734 100.596  64.857  1.00  0.00           N  
ATOM   1144  H   GLN    85      61.790 100.334  65.831  1.00  0.00           H  
ATOM   1145  CA  GLN    85      60.989  99.649  64.011  1.00  0.00           C  
ATOM   1146  HA  GLN    85      61.433  99.591  63.018  1.00  0.00           H  
ATOM   1147  CB  GLN    85      61.104  98.276  64.633  1.00  0.00           C  
ATOM   1148  HB2 GLN    85      62.159  98.005  64.665  1.00  0.00           H  
ATOM   1149  HB3 GLN    85      60.727  98.429  65.644  1.00  0.00           H  
ATOM   1150  CG  GLN    85      60.391  97.097  64.096  1.00  0.00           C  
ATOM   1151  HG2 GLN    85      60.579  96.236  64.737  1.00  0.00           H  
ATOM   1152  HG3 GLN    85      59.322  97.279  64.207  1.00  0.00           H  
ATOM   1153  CD  GLN    85      60.699  96.657  62.721  1.00  0.00           C  
ATOM   1154  OE1 GLN    85      61.612  97.164  62.171  1.00  0.00           O  
ATOM   1155  NE2 GLN    85      59.984  95.752  62.139  1.00  0.00           N  
ATOM   1156 HE21 GLN    85      60.374  95.374  61.287  1.00  0.00           H  
ATOM   1157 HE22 GLN    85      59.254  95.285  62.657  1.00  0.00           H  
ATOM   1158  C   GLN    85      59.515 100.043  63.811  1.00  0.00           C  
ATOM   1159  O   GLN    85      58.911  99.726  62.742  1.00  0.00           O  
ATOM   1160  N   SER    86      58.901 100.723  64.739  1.00  0.00           N  
ATOM   1161  H   SER    86      59.385 100.848  65.616  1.00  0.00           H  
ATOM   1162  CA  SER    86      57.466 101.199  64.699  1.00  0.00           C  
ATOM   1163  HA  SER    86      57.267 101.612  65.688  1.00  0.00           H  
ATOM   1164  CB  SER    86      57.279 102.375  63.790  1.00  0.00           C  
ATOM   1165  HB2 SER    86      57.691 102.145  62.807  1.00  0.00           H  
ATOM   1166  HB3 SER    86      56.209 102.416  63.583  1.00  0.00           H  
ATOM   1167  OG  SER    86      57.735 103.604  64.435  1.00  0.00           O  
ATOM   1168  HG  SER    86      57.583 104.400  63.919  1.00  0.00           H  
ATOM   1169  C   SER    86      56.350 100.181  64.555  1.00  0.00           C  
ATOM   1170  O   SER    86      55.724 100.032  63.515  1.00  0.00           O  
ATOM   1171  N   SER    87      56.243  99.294  65.559  1.00  0.00           N  
ATOM   1172  H   SER    87      56.939  99.241  66.289  1.00  0.00           H  
ATOM   1173  CA  SER    87      55.220  98.243  65.581  1.00  0.00           C  
ATOM   1174  HA  SER    87      55.334  97.705  64.640  1.00  0.00           H  
ATOM   1175  CB  SER    87      55.399  97.298  66.755  1.00  0.00           C  
ATOM   1176  HB2 SER    87      54.633  96.526  66.687  1.00  0.00           H  
ATOM   1177  HB3 SER    87      56.362  96.792  66.683  1.00  0.00           H  
ATOM   1178  OG  SER    87      55.317  97.899  68.003  1.00  0.00           O  
ATOM   1179  HG  SER    87      55.711  97.357  68.690  1.00  0.00           H  
ATOM   1180  C   SER    87      53.701  98.675  65.509  1.00  0.00           C  
ATOM   1181  O   SER    87      53.378  99.849  65.542  1.00  0.00           O  
ATOM   1182  N   GLN    88      52.838  97.712  65.481  1.00  0.00           N  
ATOM   1183  H   GLN    88      53.149  96.751  65.502  1.00  0.00           H  
ATOM   1184  CA  GLN    88      51.398  97.898  65.669  1.00  0.00           C  
ATOM   1185  HA  GLN    88      51.196  98.784  66.271  1.00  0.00           H  
ATOM   1186  CB  GLN    88      50.762  98.147  64.276  1.00  0.00           C  
ATOM   1187  HB2 GLN    88      49.724  98.341  64.548  1.00  0.00           H  
ATOM   1188  HB3 GLN    88      51.175  98.954  63.670  1.00  0.00           H  
ATOM   1189  CG  GLN    88      50.796  96.905  63.355  1.00  0.00           C  
ATOM   1190  HG2 GLN    88      51.805  96.615  63.064  1.00  0.00           H  
ATOM   1191  HG3 GLN    88      50.360  96.037  63.851  1.00  0.00           H  
ATOM   1192  CD  GLN    88      49.911  97.135  62.126  1.00  0.00           C  
ATOM   1193  OE1 GLN    88      48.710  97.400  62.233  1.00  0.00           O  
ATOM   1194  NE2 GLN    88      50.388  96.889  60.897  1.00  0.00           N  
ATOM   1195 HE21 GLN    88      51.389  96.774  60.828  1.00  0.00           H  
ATOM   1196 HE22 GLN    88      49.789  97.281  60.185  1.00  0.00           H  
ATOM   1197  C   GLN    88      50.819  96.685  66.404  1.00  0.00           C  
ATOM   1198  O   GLN    88      51.308  95.577  66.312  1.00  0.00           O  
ATOM   1199  N   SER    89      49.804  96.864  67.144  1.00  0.00           N  
ATOM   1200  H   SER    89      49.499  97.810  67.324  1.00  0.00           H  
ATOM   1201  CA  SER    89      48.986  95.753  67.629  1.00  0.00           C  
ATOM   1202  HA  SER    89      49.683  94.988  67.971  1.00  0.00           H  
ATOM   1203  CB  SER    89      48.200  96.148  68.918  1.00  0.00           C  
ATOM   1204  HB2 SER    89      47.319  96.673  68.550  1.00  0.00           H  
ATOM   1205  HB3 SER    89      47.847  95.233  69.394  1.00  0.00           H  
ATOM   1206  OG  SER    89      48.853  96.977  69.848  1.00  0.00           O  
ATOM   1207  HG  SER    89      49.691  96.548  70.034  1.00  0.00           H  
ATOM   1208  C   SER    89      48.061  95.239  66.467  1.00  0.00           C  
ATOM   1209  O   SER    89      47.965  95.882  65.400  1.00  0.00           O  
ATOM   1210  N   SER    90      47.527  93.993  66.670  1.00  0.00           N  
ATOM   1211  H   SER    90      47.696  93.609  67.589  1.00  0.00           H  
ATOM   1212  CA  SER    90      46.644  93.234  65.762  1.00  0.00           C  
ATOM   1213  HA  SER    90      45.975  93.884  65.199  1.00  0.00           H  
ATOM   1214  CB  SER    90      47.496  92.525  64.764  1.00  0.00           C  
ATOM   1215  HB2 SER    90      48.273  93.229  64.464  1.00  0.00           H  
ATOM   1216  HB3 SER    90      48.042  91.708  65.235  1.00  0.00           H  
ATOM   1217  OG  SER    90      46.767  92.091  63.649  1.00  0.00           O  
ATOM   1218  HG  SER    90      46.814  91.139  63.764  1.00  0.00           H  
ATOM   1219  C   SER    90      45.823  92.244  66.566  1.00  0.00           C  
ATOM   1220  O   SER    90      46.294  91.583  67.507  1.00  0.00           O  
ATOM   1221  N   TYR    91      44.539  92.056  66.220  1.00  0.00           N  
ATOM   1222  H   TYR    91      44.201  92.604  65.443  1.00  0.00           H  
ATOM   1223  CA  TYR    91      43.564  91.153  66.863  1.00  0.00           C  
ATOM   1224  HA  TYR    91      44.152  90.309  67.222  1.00  0.00           H  
ATOM   1225  CB  TYR    91      42.886  91.753  68.084  1.00  0.00           C  
ATOM   1226  HB2 TYR    91      43.563  92.065  68.881  1.00  0.00           H  
ATOM   1227  HB3 TYR    91      42.387  92.635  67.681  1.00  0.00           H  
ATOM   1228  CG  TYR    91      41.899  90.808  68.809  1.00  0.00           C  
ATOM   1229  CD1 TYR    91      40.570  90.881  68.574  1.00  0.00           C  
ATOM   1230  HD1 TYR    91      40.185  91.641  67.910  1.00  0.00           H  
ATOM   1231  CE1 TYR    91      39.688  89.947  69.224  1.00  0.00           C  
ATOM   1232  HE1 TYR    91      38.615  89.980  69.108  1.00  0.00           H  
ATOM   1233  CZ  TYR    91      40.218  88.935  70.106  1.00  0.00           C  
ATOM   1234  OH  TYR    91      39.428  88.009  70.662  1.00  0.00           O  
ATOM   1235  HH  TYR    91      39.934  87.463  71.267  1.00  0.00           H  
ATOM   1236  CE2 TYR    91      41.587  88.820  70.216  1.00  0.00           C  
ATOM   1237  HE2 TYR    91      41.933  88.070  70.912  1.00  0.00           H  
ATOM   1238  CD2 TYR    91      42.460  89.777  69.592  1.00  0.00           C  
ATOM   1239  HD2 TYR    91      43.522  89.628  69.716  1.00  0.00           H  
ATOM   1240  C   TYR    91      42.580  90.506  65.888  1.00  0.00           C  
ATOM   1241  O   TYR    91      42.112  91.191  64.978  1.00  0.00           O  
ATOM   1242  N   GLY    92      42.185  89.294  66.043  1.00  0.00           N  
ATOM   1243  H   GLY    92      41.397  88.986  65.491  1.00  0.00           H  
ATOM   1244  CA  GLY    92      42.840  88.233  66.794  1.00  0.00           C  
ATOM   1245  HA2 GLY    92      43.480  88.579  67.606  1.00  0.00           H  
ATOM   1246  HA3 GLY    92      42.132  87.623  67.355  1.00  0.00           H  
ATOM   1247  C   GLY    92      43.735  87.414  65.862  1.00  0.00           C  
ATOM   1248  O   GLY    92      44.148  87.941  64.827  1.00  0.00           O  
ATOM   1249  N   GLN    93      43.888  86.107  66.034  1.00  0.00           N  
ATOM   1250  H   GLN    93      43.586  85.717  66.916  1.00  0.00           H  
ATOM   1251  CA  GLN    93      44.550  85.099  65.170  1.00  0.00           C  
ATOM   1252  HA  GLN    93      45.298  85.517  64.496  1.00  0.00           H  
ATOM   1253  CB  GLN    93      45.294  84.180  66.063  1.00  0.00           C  
ATOM   1254  HB2 GLN    93      45.979  84.776  66.666  1.00  0.00           H  
ATOM   1255  HB3 GLN    93      44.576  83.835  66.807  1.00  0.00           H  
ATOM   1256  CG  GLN    93      46.061  82.934  65.464  1.00  0.00           C  
ATOM   1257  HG2 GLN    93      45.317  82.273  65.019  1.00  0.00           H  
ATOM   1258  HG3 GLN    93      46.771  83.181  64.674  1.00  0.00           H  
ATOM   1259  CD  GLN    93      46.741  82.137  66.590  1.00  0.00           C  
ATOM   1260  OE1 GLN    93      46.777  82.437  67.797  1.00  0.00           O  
ATOM   1261  NE2 GLN    93      47.264  80.961  66.246  1.00  0.00           N  
ATOM   1262 HE21 GLN    93      47.424  80.374  67.052  1.00  0.00           H  
ATOM   1263 HE22 GLN    93      47.296  80.779  65.253  1.00  0.00           H  
ATOM   1264  C   GLN    93      43.622  84.382  64.280  1.00  0.00           C  
ATOM   1265  O   GLN    93      42.965  83.449  64.736  1.00  0.00           O  
ATOM   1266  N   GLN    94      43.480  84.886  63.104  1.00  0.00           N  
ATOM   1267  H   GLN    94      44.186  85.567  62.863  1.00  0.00           H  
ATOM   1268  CA  GLN    94      42.696  84.347  61.970  1.00  0.00           C  
ATOM   1269  HA  GLN    94      41.645  84.300  62.253  1.00  0.00           H  
ATOM   1270  CB  GLN    94      42.848  85.166  60.699  1.00  0.00           C  
ATOM   1271  HB2 GLN    94      43.884  85.177  60.360  1.00  0.00           H  
ATOM   1272  HB3 GLN    94      42.195  84.904  59.867  1.00  0.00           H  
ATOM   1273  CG  GLN    94      42.460  86.665  60.965  1.00  0.00           C  
ATOM   1274  HG2 GLN    94      41.433  86.708  61.327  1.00  0.00           H  
ATOM   1275  HG3 GLN    94      42.985  87.110  61.810  1.00  0.00           H  
ATOM   1276  CD  GLN    94      42.735  87.566  59.756  1.00  0.00           C  
ATOM   1277  OE1 GLN    94      43.275  87.122  58.742  1.00  0.00           O  
ATOM   1278  NE2 GLN    94      42.308  88.794  59.831  1.00  0.00           N  
ATOM   1279 HE21 GLN    94      41.893  89.066  60.710  1.00  0.00           H  
ATOM   1280 HE22 GLN    94      42.087  89.326  59.001  1.00  0.00           H  
ATOM   1281  C   GLN    94      43.124  82.930  61.543  1.00  0.00           C  
ATOM   1282  O   GLN    94      44.330  82.580  61.664  1.00  0.00           O  
ATOM   1283  N   SER    95      42.157  82.200  61.039  1.00  0.00           N  
ATOM   1284  H   SER    95      41.210  82.547  60.986  1.00  0.00           H  
ATOM   1285  CA  SER    95      42.449  80.850  60.593  1.00  0.00           C  
ATOM   1286  HA  SER    95      43.064  80.228  61.244  1.00  0.00           H  
ATOM   1287  CB  SER    95      41.121  80.128  60.283  1.00  0.00           C  
ATOM   1288  HB2 SER    95      40.644  80.502  59.377  1.00  0.00           H  
ATOM   1289  HB3 SER    95      41.369  79.119  59.953  1.00  0.00           H  
ATOM   1290  OG  SER    95      40.327  80.164  61.415  1.00  0.00           O  
ATOM   1291  HG  SER    95      39.692  80.870  61.277  1.00  0.00           H  
ATOM   1292  C   SER    95      43.381  80.831  59.287  1.00  0.00           C  
ATOM   1293  O   SER    95      43.074  81.518  58.323  1.00  0.00           O  
ATOM   1294  N   SER    96      44.453  80.039  59.281  1.00  0.00           N  
ATOM   1295  H   SER    96      44.627  79.443  60.077  1.00  0.00           H  
ATOM   1296  CA  SER    96      45.290  79.849  58.098  1.00  0.00           C  
ATOM   1297  HA  SER    96      45.545  80.859  57.778  1.00  0.00           H  
ATOM   1298  CB  SER    96      46.528  79.017  58.467  1.00  0.00           C  
ATOM   1299  HB2 SER    96      46.255  78.017  58.804  1.00  0.00           H  
ATOM   1300  HB3 SER    96      47.158  78.970  57.578  1.00  0.00           H  
ATOM   1301  OG  SER    96      47.349  79.621  59.491  1.00  0.00           O  
ATOM   1302  HG  SER    96      48.006  79.083  59.938  1.00  0.00           H  
ATOM   1303  C   SER    96      44.558  79.099  57.016  1.00  0.00           C  
ATOM   1304  O   SER    96      43.830  78.155  57.334  1.00  0.00           O  
ATOM   1305  N   TYR    97      44.570  79.496  55.709  1.00  0.00           N  
ATOM   1306  H   TYR    97      44.063  78.916  55.056  1.00  0.00           H  
ATOM   1307  CA  TYR    97      45.327  80.566  55.054  1.00  0.00           C  
ATOM   1308  HA  TYR    97      45.286  80.261  54.009  1.00  0.00           H  
ATOM   1309  CB  TYR    97      44.603  81.938  55.175  1.00  0.00           C  
ATOM   1310  HB2 TYR    97      43.552  81.953  55.463  1.00  0.00           H  
ATOM   1311  HB3 TYR    97      45.065  82.474  56.004  1.00  0.00           H  
ATOM   1312  CG  TYR    97      44.723  82.824  53.948  1.00  0.00           C  
ATOM   1313  CD1 TYR    97      45.862  83.626  53.769  1.00  0.00           C  
ATOM   1314  HD1 TYR    97      46.570  83.799  54.566  1.00  0.00           H  
ATOM   1315  CE1 TYR    97      46.045  84.401  52.634  1.00  0.00           C  
ATOM   1316  HE1 TYR    97      46.878  85.083  52.549  1.00  0.00           H  
ATOM   1317  CZ  TYR    97      45.058  84.264  51.613  1.00  0.00           C  
ATOM   1318  OH  TYR    97      45.278  84.973  50.488  1.00  0.00           O  
ATOM   1319  HH  TYR    97      44.514  84.941  49.907  1.00  0.00           H  
ATOM   1320  CE2 TYR    97      43.927  83.529  51.819  1.00  0.00           C  
ATOM   1321  HE2 TYR    97      43.130  83.611  51.096  1.00  0.00           H  
ATOM   1322  CD2 TYR    97      43.791  82.664  52.942  1.00  0.00           C  
ATOM   1323  HD2 TYR    97      42.884  82.111  53.138  1.00  0.00           H  
ATOM   1324  C   TYR    97      46.791  80.646  55.311  1.00  0.00           C  
ATOM   1325  O   TYR    97      47.257  81.531  55.966  1.00  0.00           O  
ATOM   1326  N   PRO    98      47.551  79.647  54.804  1.00  0.00           N  
ATOM   1327  CD  PRO    98      49.006  79.803  54.807  1.00  0.00           C  
ATOM   1328  HD2 PRO    98      49.331  79.729  55.845  1.00  0.00           H  
ATOM   1329  HD3 PRO    98      49.280  80.712  54.272  1.00  0.00           H  
ATOM   1330  CG  PRO    98      49.424  78.563  54.003  1.00  0.00           C  
ATOM   1331  HG2 PRO    98      49.563  77.673  54.617  1.00  0.00           H  
ATOM   1332  HG3 PRO    98      50.335  78.783  53.447  1.00  0.00           H  
ATOM   1333  CB  PRO    98      48.304  78.110  53.145  1.00  0.00           C  
ATOM   1334  HB2 PRO    98      48.394  77.045  52.935  1.00  0.00           H  
ATOM   1335  HB3 PRO    98      48.226  78.733  52.254  1.00  0.00           H  
ATOM   1336  CA  PRO    98      47.085  78.441  54.020  1.00  0.00           C  
ATOM   1337  HA  PRO    98      46.366  78.742  53.258  1.00  0.00           H  
ATOM   1338  C   PRO    98      46.566  77.250  54.833  1.00  0.00           C  
ATOM   1339  O   PRO    98      47.041  76.904  55.853  1.00  0.00           O  
ATOM   1340  N   GLY    99      45.458  76.651  54.329  1.00  0.00           N  
ATOM   1341  H   GLY    99      45.160  76.974  53.420  1.00  0.00           H  
ATOM   1342  CA  GLY    99      44.745  75.555  55.018  1.00  0.00           C  
ATOM   1343  HA2 GLY    99      44.907  75.691  56.087  1.00  0.00           H  
ATOM   1344  HA3 GLY    99      43.698  75.684  54.744  1.00  0.00           H  
ATOM   1345  C   GLY    99      45.199  74.187  54.570  1.00  0.00           C  
ATOM   1346  O   GLY    99      45.505  73.993  53.401  1.00  0.00           O  
ATOM   1347  N   TYR   100      45.046  73.186  55.466  1.00  0.00           N  
ATOM   1348  H   TYR   100      44.633  73.480  56.339  1.00  0.00           H  
ATOM   1349  CA  TYR   100      45.712  71.881  55.385  1.00  0.00           C  
ATOM   1350  HA  TYR   100      46.124  71.658  54.401  1.00  0.00           H  
ATOM   1351  CB  TYR   100      46.795  71.911  56.454  1.00  0.00           C  
ATOM   1352  HB2 TYR   100      47.302  70.948  56.499  1.00  0.00           H  
ATOM   1353  HB3 TYR   100      47.611  72.498  56.032  1.00  0.00           H  
ATOM   1354  CG  TYR   100      46.284  72.262  57.826  1.00  0.00           C  
ATOM   1355  CD1 TYR   100      46.369  73.600  58.272  1.00  0.00           C  
ATOM   1356  HD1 TYR   100      46.980  74.291  57.711  1.00  0.00           H  
ATOM   1357  CE1 TYR   100      45.711  74.029  59.406  1.00  0.00           C  
ATOM   1358  HE1 TYR   100      45.659  75.054  59.745  1.00  0.00           H  
ATOM   1359  CZ  TYR   100      44.948  73.074  60.150  1.00  0.00           C  
ATOM   1360  OH  TYR   100      44.248  73.541  61.262  1.00  0.00           O  
ATOM   1361  HH  TYR   100      43.513  72.986  61.535  1.00  0.00           H  
ATOM   1362  CE2 TYR   100      44.896  71.721  59.727  1.00  0.00           C  
ATOM   1363  HE2 TYR   100      44.349  70.933  60.223  1.00  0.00           H  
ATOM   1364  CD2 TYR   100      45.603  71.263  58.638  1.00  0.00           C  
ATOM   1365  HD2 TYR   100      45.507  70.207  58.434  1.00  0.00           H  
ATOM   1366  C   TYR   100      44.695  70.769  55.529  1.00  0.00           C  
ATOM   1367  O   TYR   100      45.042  69.592  55.591  1.00  0.00           O  
ATOM   1368  N   GLY   101      43.402  71.053  55.448  1.00  0.00           N  
ATOM   1369  H   GLY   101      43.231  72.003  55.153  1.00  0.00           H  
ATOM   1370  CA  GLY   101      42.284  70.113  55.783  1.00  0.00           C  
ATOM   1371  HA2 GLY   101      42.573  69.597  56.698  1.00  0.00           H  
ATOM   1372  HA3 GLY   101      41.441  70.779  55.969  1.00  0.00           H  
ATOM   1373  C   GLY   101      41.925  68.997  54.820  1.00  0.00           C  
ATOM   1374  O   GLY   101      41.024  68.170  55.053  1.00  0.00           O  
ATOM   1375  N   GLN   102      42.512  69.014  53.657  1.00  0.00           N  
ATOM   1376  H   GLN   102      43.201  69.739  53.513  1.00  0.00           H  
ATOM   1377  CA  GLN   102      42.274  67.946  52.702  1.00  0.00           C  
ATOM   1378  HA  GLN   102      41.236  67.619  52.647  1.00  0.00           H  
ATOM   1379  CB  GLN   102      42.758  68.414  51.303  1.00  0.00           C  
ATOM   1380  HB2 GLN   102      42.196  67.817  50.584  1.00  0.00           H  
ATOM   1381  HB3 GLN   102      42.332  69.343  50.924  1.00  0.00           H  
ATOM   1382  CG  GLN   102      44.295  68.344  51.151  1.00  0.00           C  
ATOM   1383  HG2 GLN   102      44.859  67.572  51.674  1.00  0.00           H  
ATOM   1384  HG3 GLN   102      44.474  68.410  50.078  1.00  0.00           H  
ATOM   1385  CD  GLN   102      44.972  69.696  51.559  1.00  0.00           C  
ATOM   1386  OE1 GLN   102      44.427  70.563  52.211  1.00  0.00           O  
ATOM   1387  NE2 GLN   102      46.090  70.043  50.950  1.00  0.00           N  
ATOM   1388 HE21 GLN   102      46.716  69.379  50.517  1.00  0.00           H  
ATOM   1389 HE22 GLN   102      46.384  71.001  50.821  1.00  0.00           H  
ATOM   1390  C   GLN   102      43.098  66.687  53.140  1.00  0.00           C  
ATOM   1391  O   GLN   102      44.093  66.713  53.873  1.00  0.00           O  
ATOM   1392  N   GLN   103      42.649  65.474  52.732  1.00  0.00           N  
ATOM   1393  H   GLN   103      41.778  65.494  52.222  1.00  0.00           H  
ATOM   1394  CA  GLN   103      43.286  64.177  52.908  1.00  0.00           C  
ATOM   1395  HA  GLN   103      42.791  63.791  53.799  1.00  0.00           H  
ATOM   1396  CB  GLN   103      42.721  63.299  51.793  1.00  0.00           C  
ATOM   1397  HB2 GLN   103      41.634  63.343  51.858  1.00  0.00           H  
ATOM   1398  HB3 GLN   103      43.053  63.627  50.808  1.00  0.00           H  
ATOM   1399  CG  GLN   103      42.939  61.789  51.902  1.00  0.00           C  
ATOM   1400  HG2 GLN   103      42.251  61.312  51.205  1.00  0.00           H  
ATOM   1401  HG3 GLN   103      43.963  61.553  51.610  1.00  0.00           H  
ATOM   1402  CD  GLN   103      42.698  61.137  53.185  1.00  0.00           C  
ATOM   1403  OE1 GLN   103      41.761  61.453  53.920  1.00  0.00           O  
ATOM   1404  NE2 GLN   103      43.530  60.185  53.531  1.00  0.00           N  
ATOM   1405 HE21 GLN   103      43.468  59.916  54.503  1.00  0.00           H  
ATOM   1406 HE22 GLN   103      44.369  60.060  52.984  1.00  0.00           H  
ATOM   1407  C   GLN   103      44.776  64.127  52.909  1.00  0.00           C  
ATOM   1408  O   GLN   103      45.432  64.699  51.980  1.00  0.00           O  
ATOM   1409  N   PRO   104      45.377  63.461  53.903  1.00  0.00           N  
ATOM   1410  CD  PRO   104      44.863  63.002  55.204  1.00  0.00           C  
ATOM   1411  HD2 PRO   104      44.449  61.995  55.246  1.00  0.00           H  
ATOM   1412  HD3 PRO   104      44.100  63.705  55.538  1.00  0.00           H  
ATOM   1413  CG  PRO   104      45.933  63.108  56.279  1.00  0.00           C  
ATOM   1414  HG2 PRO   104      45.923  62.350  57.063  1.00  0.00           H  
ATOM   1415  HG3 PRO   104      46.133  64.073  56.744  1.00  0.00           H  
ATOM   1416  CB  PRO   104      47.097  62.734  55.316  1.00  0.00           C  
ATOM   1417  HB2 PRO   104      46.878  61.686  55.114  1.00  0.00           H  
ATOM   1418  HB3 PRO   104      48.065  63.048  55.708  1.00  0.00           H  
ATOM   1419  CA  PRO   104      46.840  63.535  54.022  1.00  0.00           C  
ATOM   1420  HA  PRO   104      47.169  64.564  54.166  1.00  0.00           H  
ATOM   1421  C   PRO   104      47.679  62.963  52.887  1.00  0.00           C  
ATOM   1422  O   PRO   104      47.237  61.939  52.224  1.00  0.00           O  
ATOM   1423  N   ALA   105      48.872  63.414  52.619  1.00  0.00           N  
ATOM   1424  H   ALA   105      49.213  64.239  53.090  1.00  0.00           H  
ATOM   1425  CA  ALA   105      49.781  62.624  51.871  1.00  0.00           C  
ATOM   1426  HA  ALA   105      49.400  62.476  50.860  1.00  0.00           H  
ATOM   1427  CB  ALA   105      51.089  63.453  51.805  1.00  0.00           C  
ATOM   1428  HB1 ALA   105      51.467  63.532  52.824  1.00  0.00           H  
ATOM   1429  HB2 ALA   105      51.889  62.929  51.282  1.00  0.00           H  
ATOM   1430  HB3 ALA   105      50.863  64.434  51.388  1.00  0.00           H  
ATOM   1431  C   ALA   105      50.108  61.352  52.539  1.00  0.00           C  
ATOM   1432  O   ALA   105      50.246  61.360  53.760  1.00  0.00           O  
ATOM   1433  N   PRO   106      50.279  60.217  51.828  1.00  0.00           N  
ATOM   1434  CD  PRO   106      50.109  60.113  50.399  1.00  0.00           C  
ATOM   1435  HD2 PRO   106      50.680  60.851  49.835  1.00  0.00           H  
ATOM   1436  HD3 PRO   106      49.042  60.163  50.178  1.00  0.00           H  
ATOM   1437  CG  PRO   106      50.674  58.770  49.981  1.00  0.00           C  
ATOM   1438  HG2 PRO   106      51.719  58.846  49.680  1.00  0.00           H  
ATOM   1439  HG3 PRO   106      50.013  58.273  49.271  1.00  0.00           H  
ATOM   1440  CB  PRO   106      50.636  57.993  51.292  1.00  0.00           C  
ATOM   1441  HB2 PRO   106      51.299  57.131  51.212  1.00  0.00           H  
ATOM   1442  HB3 PRO   106      49.652  57.540  51.414  1.00  0.00           H  
ATOM   1443  CA  PRO   106      50.904  59.083  52.334  1.00  0.00           C  
ATOM   1444  HA  PRO   106      50.390  58.723  53.224  1.00  0.00           H  
ATOM   1445  C   PRO   106      52.424  59.391  52.579  1.00  0.00           C  
ATOM   1446  O   PRO   106      53.088  60.168  51.881  1.00  0.00           O  
ATOM   1447  N   SER   107      52.990  58.895  53.703  1.00  0.00           N  
ATOM   1448  H   SER   107      52.393  58.301  54.260  1.00  0.00           H  
ATOM   1449  CA  SER   107      54.423  58.997  54.193  1.00  0.00           C  
ATOM   1450  HA  SER   107      54.893  59.916  53.841  1.00  0.00           H  
ATOM   1451  CB  SER   107      54.303  59.131  55.753  1.00  0.00           C  
ATOM   1452  HB2 SER   107      55.335  59.152  56.104  1.00  0.00           H  
ATOM   1453  HB3 SER   107      53.678  59.976  56.043  1.00  0.00           H  
ATOM   1454  OG  SER   107      53.584  58.051  56.329  1.00  0.00           O  
ATOM   1455  HG  SER   107      52.683  58.088  56.000  1.00  0.00           H  
ATOM   1456  C   SER   107      55.300  57.863  53.752  1.00  0.00           C  
ATOM   1457  O   SER   107      56.542  57.949  53.814  1.00  0.00           O  
ATOM   1458  N   SER   108      54.651  56.779  53.304  1.00  0.00           N  
ATOM   1459  H   SER   108      53.641  56.768  53.328  1.00  0.00           H  
ATOM   1460  CA  SER   108      55.369  55.608  52.843  1.00  0.00           C  
ATOM   1461  HA  SER   108      55.968  55.173  53.643  1.00  0.00           H  
ATOM   1462  CB  SER   108      54.554  54.406  52.444  1.00  0.00           C  
ATOM   1463  HB2 SER   108      53.972  54.617  51.546  1.00  0.00           H  
ATOM   1464  HB3 SER   108      55.274  53.588  52.468  1.00  0.00           H  
ATOM   1465  OG  SER   108      53.687  54.117  53.517  1.00  0.00           O  
ATOM   1466  HG  SER   108      54.228  53.946  54.291  1.00  0.00           H  
ATOM   1467  C   SER   108      56.353  55.877  51.664  1.00  0.00           C  
ATOM   1468  O   SER   108      56.072  56.509  50.656  1.00  0.00           O  
ATOM   1469  N   THR   109      57.468  55.202  51.695  1.00  0.00           N  
ATOM   1470  H   THR   109      57.733  54.644  52.494  1.00  0.00           H  
ATOM   1471  CA  THR   109      58.495  55.225  50.578  1.00  0.00           C  
ATOM   1472  HA  THR   109      57.949  55.104  49.642  1.00  0.00           H  
ATOM   1473  CB  THR   109      59.103  56.640  50.451  1.00  0.00           C  
ATOM   1474  HB  THR   109      59.085  57.189  51.392  1.00  0.00           H  
ATOM   1475  CG2 THR   109      60.492  56.890  49.897  1.00  0.00           C  
ATOM   1476 HG21 THR   109      61.262  56.416  50.506  1.00  0.00           H  
ATOM   1477 HG22 THR   109      60.463  56.517  48.873  1.00  0.00           H  
ATOM   1478 HG23 THR   109      60.634  57.965  49.785  1.00  0.00           H  
ATOM   1479  OG1 THR   109      58.264  57.372  49.593  1.00  0.00           O  
ATOM   1480  HG1 THR   109      57.410  57.308  50.026  1.00  0.00           H  
ATOM   1481  C   THR   109      59.534  54.147  50.650  1.00  0.00           C  
ATOM   1482  O   THR   109      60.170  53.996  51.703  1.00  0.00           O  
ATOM   1483  N   SER   110      59.827  53.566  49.509  1.00  0.00           N  
ATOM   1484  H   SER   110      59.073  53.619  48.840  1.00  0.00           H  
ATOM   1485  CA  SER   110      60.901  52.513  49.320  1.00  0.00           C  
ATOM   1486  HA  SER   110      61.068  52.028  50.282  1.00  0.00           H  
ATOM   1487  CB  SER   110      60.460  51.468  48.328  1.00  0.00           C  
ATOM   1488  HB2 SER   110      60.540  51.835  47.305  1.00  0.00           H  
ATOM   1489  HB3 SER   110      61.214  50.680  48.339  1.00  0.00           H  
ATOM   1490  OG  SER   110      59.160  50.922  48.608  1.00  0.00           O  
ATOM   1491  HG  SER   110      59.017  50.078  48.173  1.00  0.00           H  
ATOM   1492  C   SER   110      62.213  53.121  49.022  1.00  0.00           C  
ATOM   1493  O   SER   110      62.758  52.845  47.916  1.00  0.00           O  
ATOM   1494  N   GLY   111      62.731  53.916  49.903  1.00  0.00           N  
ATOM   1495  H   GLY   111      62.241  54.121  50.762  1.00  0.00           H  
ATOM   1496  CA  GLY   111      64.105  54.483  49.834  1.00  0.00           C  
ATOM   1497  HA2 GLY   111      64.218  55.155  48.984  1.00  0.00           H  
ATOM   1498  HA3 GLY   111      64.321  55.059  50.734  1.00  0.00           H  
ATOM   1499  C   GLY   111      65.239  53.516  49.549  1.00  0.00           C  
ATOM   1500  O   GLY   111      65.045  52.299  49.796  1.00  0.00           O  
ATOM   1501  N   SER   112      66.433  53.995  49.108  1.00  0.00           N  
ATOM   1502  H   SER   112      67.108  53.258  48.969  1.00  0.00           H  
ATOM   1503  CA  SER   112      67.021  55.327  49.404  1.00  0.00           C  
ATOM   1504  HA  SER   112      68.097  55.159  49.406  1.00  0.00           H  
ATOM   1505  CB  SER   112      66.772  56.294  48.258  1.00  0.00           C  
ATOM   1506  HB2 SER   112      65.739  56.518  47.991  1.00  0.00           H  
ATOM   1507  HB3 SER   112      67.214  57.237  48.579  1.00  0.00           H  
ATOM   1508  OG  SER   112      67.368  55.822  47.031  1.00  0.00           O  
ATOM   1509  HG  SER   112      68.325  55.886  47.077  1.00  0.00           H  
ATOM   1510  C   SER   112      66.620  55.953  50.757  1.00  0.00           C  
ATOM   1511  O   SER   112      65.921  56.960  50.707  1.00  0.00           O  
ATOM   1512  N   TYR   113      66.930  55.348  51.924  1.00  0.00           N  
ATOM   1513  H   TYR   113      66.613  55.860  52.735  1.00  0.00           H  
ATOM   1514  CA  TYR   113      67.805  54.210  52.254  1.00  0.00           C  
ATOM   1515  HA  TYR   113      67.768  53.635  51.329  1.00  0.00           H  
ATOM   1516  CB  TYR   113      69.272  54.478  52.563  1.00  0.00           C  
ATOM   1517  HB2 TYR   113      69.310  55.051  53.489  1.00  0.00           H  
ATOM   1518  HB3 TYR   113      69.794  53.536  52.734  1.00  0.00           H  
ATOM   1519  CG  TYR   113      69.921  55.303  51.441  1.00  0.00           C  
ATOM   1520  CD1 TYR   113      70.748  54.638  50.518  1.00  0.00           C  
ATOM   1521  HD1 TYR   113      70.834  53.562  50.561  1.00  0.00           H  
ATOM   1522  CE1 TYR   113      71.363  55.368  49.534  1.00  0.00           C  
ATOM   1523  HE1 TYR   113      72.045  54.870  48.861  1.00  0.00           H  
ATOM   1524  CZ  TYR   113      71.093  56.748  49.415  1.00  0.00           C  
ATOM   1525  OH  TYR   113      71.721  57.439  48.406  1.00  0.00           O  
ATOM   1526  HH  TYR   113      71.650  58.395  48.458  1.00  0.00           H  
ATOM   1527  CE2 TYR   113      70.168  57.392  50.272  1.00  0.00           C  
ATOM   1528  HE2 TYR   113      70.032  58.462  50.217  1.00  0.00           H  
ATOM   1529  CD2 TYR   113      69.593  56.710  51.283  1.00  0.00           C  
ATOM   1530  HD2 TYR   113      68.962  57.245  51.977  1.00  0.00           H  
ATOM   1531  C   TYR   113      67.154  53.326  53.351  1.00  0.00           C  
ATOM   1532  O   TYR   113      66.420  53.912  54.097  1.00  0.00           O  
ATOM   1533  N   GLY   114      67.408  51.984  53.350  1.00  0.00           N  
ATOM   1534  H   GLY   114      68.159  51.613  52.785  1.00  0.00           H  
ATOM   1535  CA  GLY   114      66.789  51.077  54.331  1.00  0.00           C  
ATOM   1536  HA2 GLY   114      66.978  50.047  54.025  1.00  0.00           H  
ATOM   1537  HA3 GLY   114      67.298  51.541  55.175  1.00  0.00           H  
ATOM   1538  C   GLY   114      65.307  51.266  54.607  1.00  0.00           C  
ATOM   1539  O   GLY   114      64.592  51.697  53.745  1.00  0.00           O  
ATOM   1540  N   SER   115      64.700  51.052  55.810  1.00  0.00           N  
ATOM   1541  H   SER   115      63.764  51.427  55.871  1.00  0.00           H  
ATOM   1542  CA  SER   115      65.395  50.743  57.058  1.00  0.00           C  
ATOM   1543  HA  SER   115      65.917  51.687  57.212  1.00  0.00           H  
ATOM   1544  CB  SER   115      64.274  50.748  58.098  1.00  0.00           C  
ATOM   1545  HB2 SER   115      63.754  51.698  57.974  1.00  0.00           H  
ATOM   1546  HB3 SER   115      63.469  50.047  57.880  1.00  0.00           H  
ATOM   1547  OG  SER   115      64.717  50.612  59.460  1.00  0.00           O  
ATOM   1548  HG  SER   115      64.068  51.087  59.984  1.00  0.00           H  
ATOM   1549  C   SER   115      66.292  49.565  57.227  1.00  0.00           C  
ATOM   1550  O   SER   115      67.118  49.456  58.168  1.00  0.00           O  
ATOM   1551  N   SER   116      66.271  48.583  56.348  1.00  0.00           N  
ATOM   1552  H   SER   116      65.515  48.515  55.682  1.00  0.00           H  
ATOM   1553  CA  SER   116      67.066  47.350  56.514  1.00  0.00           C  
ATOM   1554  HA  SER   116      66.770  46.667  55.718  1.00  0.00           H  
ATOM   1555  CB  SER   116      68.503  47.673  56.383  1.00  0.00           C  
ATOM   1556  HB2 SER   116      68.870  48.131  57.301  1.00  0.00           H  
ATOM   1557  HB3 SER   116      69.008  46.709  56.429  1.00  0.00           H  
ATOM   1558  OG  SER   116      68.909  48.373  55.242  1.00  0.00           O  
ATOM   1559  HG  SER   116      68.645  49.289  55.354  1.00  0.00           H  
ATOM   1560  C   SER   116      66.735  46.599  57.797  1.00  0.00           C  
ATOM   1561  O   SER   116      67.595  46.003  58.473  1.00  0.00           O  
ATOM   1562  N   SER   117      65.426  46.689  58.220  1.00  0.00           N  
ATOM   1563  H   SER   117      64.725  46.900  57.524  1.00  0.00           H  
ATOM   1564  CA  SER   117      64.781  46.112  59.418  1.00  0.00           C  
ATOM   1565  HA  SER   117      65.200  45.132  59.646  1.00  0.00           H  
ATOM   1566  CB  SER   117      65.148  47.043  60.602  1.00  0.00           C  
ATOM   1567  HB2 SER   117      65.976  47.734  60.441  1.00  0.00           H  
ATOM   1568  HB3 SER   117      64.274  47.605  60.929  1.00  0.00           H  
ATOM   1569  OG  SER   117      65.453  46.235  61.706  1.00  0.00           O  
ATOM   1570  HG  SER   117      64.857  45.512  61.918  1.00  0.00           H  
ATOM   1571  C   SER   117      63.251  46.086  59.290  1.00  0.00           C  
ATOM   1572  O   SER   117      62.691  46.887  58.569  1.00  0.00           O  
ATOM   1573  N   GLN   118      62.574  45.257  60.052  1.00  0.00           N  
ATOM   1574  H   GLN   118      63.120  44.589  60.577  1.00  0.00           H  
ATOM   1575  CA  GLN   118      61.111  45.245  60.281  1.00  0.00           C  
ATOM   1576  HA  GLN   118      60.852  44.758  61.221  1.00  0.00           H  
ATOM   1577  CB  GLN   118      60.488  46.667  60.452  1.00  0.00           C  
ATOM   1578  HB2 GLN   118      60.560  47.295  59.564  1.00  0.00           H  
ATOM   1579  HB3 GLN   118      59.413  46.521  60.559  1.00  0.00           H  
ATOM   1580  CG  GLN   118      61.124  47.404  61.681  1.00  0.00           C  
ATOM   1581  HG2 GLN   118      60.972  46.708  62.506  1.00  0.00           H  
ATOM   1582  HG3 GLN   118      62.184  47.656  61.668  1.00  0.00           H  
ATOM   1583  CD  GLN   118      60.422  48.678  61.976  1.00  0.00           C  
ATOM   1584  OE1 GLN   118      59.609  49.135  61.238  1.00  0.00           O  
ATOM   1585  NE2 GLN   118      60.807  49.342  62.979  1.00  0.00           N  
ATOM   1586 HE21 GLN   118      61.542  48.948  63.549  1.00  0.00           H  
ATOM   1587 HE22 GLN   118      60.309  50.180  63.243  1.00  0.00           H  
ATOM   1588  C   GLN   118      60.460  44.424  59.127  1.00  0.00           C  
ATOM   1589  O   GLN   118      60.682  44.740  57.955  1.00  0.00           O  
ATOM   1590  N   SER   119      59.624  43.340  59.327  1.00  0.00           N  
ATOM   1591  H   SER   119      59.186  43.018  58.476  1.00  0.00           H  
ATOM   1592  CA  SER   119      59.186  42.863  60.620  1.00  0.00           C  
ATOM   1593  HA  SER   119      58.989  43.751  61.221  1.00  0.00           H  
ATOM   1594  CB  SER   119      57.904  41.989  60.496  1.00  0.00           C  
ATOM   1595  HB2 SER   119      57.140  42.590  60.003  1.00  0.00           H  
ATOM   1596  HB3 SER   119      58.191  41.089  59.953  1.00  0.00           H  
ATOM   1597  OG  SER   119      57.469  41.550  61.756  1.00  0.00           O  
ATOM   1598  HG  SER   119      57.002  40.725  61.606  1.00  0.00           H  
ATOM   1599  C   SER   119      60.354  42.071  61.301  1.00  0.00           C  
ATOM   1600  O   SER   119      61.469  41.841  60.718  1.00  0.00           O  
ATOM   1601  N   SER   120      60.251  41.670  62.611  1.00  0.00           N  
ATOM   1602  H   SER   120      59.394  41.875  63.104  1.00  0.00           H  
ATOM   1603  CA  SER   120      61.322  40.793  63.211  1.00  0.00           C  
ATOM   1604  HA  SER   120      62.282  41.303  63.287  1.00  0.00           H  
ATOM   1605  CB  SER   120      60.940  40.528  64.684  1.00  0.00           C  
ATOM   1606  HB2 SER   120      60.029  39.961  64.871  1.00  0.00           H  
ATOM   1607  HB3 SER   120      61.732  39.869  65.040  1.00  0.00           H  
ATOM   1608  OG  SER   120      60.956  41.728  65.400  1.00  0.00           O  
ATOM   1609  HG  SER   120      61.132  41.279  66.230  1.00  0.00           H  
ATOM   1610  C   SER   120      61.586  39.439  62.539  1.00  0.00           C  
ATOM   1611  O   SER   120      60.685  38.845  61.935  1.00  0.00           O  
ATOM   1612  N   SER   121      62.741  38.783  62.724  1.00  0.00           N  
ATOM   1613  H   SER   121      62.874  37.937  62.188  1.00  0.00           H  
ATOM   1614  CA  SER   121      63.958  39.061  63.489  1.00  0.00           C  
ATOM   1615  HA  SER   121      63.611  38.976  64.519  1.00  0.00           H  
ATOM   1616  CB  SER   121      64.900  37.879  63.232  1.00  0.00           C  
ATOM   1617  HB2 SER   121      65.080  37.800  62.160  1.00  0.00           H  
ATOM   1618  HB3 SER   121      65.846  38.111  63.721  1.00  0.00           H  
ATOM   1619  OG  SER   121      64.358  36.685  63.728  1.00  0.00           O  
ATOM   1620  HG  SER   121      65.024  35.997  63.665  1.00  0.00           H  
ATOM   1621  C   SER   121      64.658  40.353  63.229  1.00  0.00           C  
ATOM   1622  O   SER   121      64.563  40.896  62.147  1.00  0.00           O  
ATOM   1623  N   TYR   122      65.337  40.834  64.221  1.00  0.00           N  
ATOM   1624  H   TYR   122      65.301  40.345  65.104  1.00  0.00           H  
ATOM   1625  CA  TYR   122      66.312  41.914  64.237  1.00  0.00           C  
ATOM   1626  HA  TYR   122      65.901  42.714  63.621  1.00  0.00           H  
ATOM   1627  CB  TYR   122      66.483  42.463  65.644  1.00  0.00           C  
ATOM   1628  HB2 TYR   122      66.636  41.687  66.394  1.00  0.00           H  
ATOM   1629  HB3 TYR   122      67.401  43.034  65.782  1.00  0.00           H  
ATOM   1630  CG  TYR   122      65.363  43.333  66.173  1.00  0.00           C  
ATOM   1631  CD1 TYR   122      64.247  42.749  66.811  1.00  0.00           C  
ATOM   1632  HD1 TYR   122      64.205  41.679  66.951  1.00  0.00           H  
ATOM   1633  CE1 TYR   122      63.174  43.620  67.213  1.00  0.00           C  
ATOM   1634  HE1 TYR   122      62.362  43.205  67.791  1.00  0.00           H  
ATOM   1635  CZ  TYR   122      63.335  45.084  67.158  1.00  0.00           C  
ATOM   1636  OH  TYR   122      62.379  45.849  67.737  1.00  0.00           O  
ATOM   1637  HH  TYR   122      61.540  45.410  67.898  1.00  0.00           H  
ATOM   1638  CE2 TYR   122      64.548  45.625  66.636  1.00  0.00           C  
ATOM   1639  HE2 TYR   122      64.826  46.661  66.760  1.00  0.00           H  
ATOM   1640  CD2 TYR   122      65.498  44.764  66.142  1.00  0.00           C  
ATOM   1641  HD2 TYR   122      66.415  45.280  65.897  1.00  0.00           H  
ATOM   1642  C   TYR   122      67.651  41.589  63.546  1.00  0.00           C  
ATOM   1643  O   TYR   122      68.201  40.588  63.896  1.00  0.00           O  
ATOM   1644  N   GLY   123      68.207  42.432  62.655  1.00  0.00           N  
ATOM   1645  H   GLY   123      69.078  42.080  62.285  1.00  0.00           H  
ATOM   1646  CA  GLY   123      67.886  43.804  62.316  1.00  0.00           C  
ATOM   1647  HA2 GLY   123      68.276  44.051  61.329  1.00  0.00           H  
ATOM   1648  HA3 GLY   123      66.808  43.803  62.156  1.00  0.00           H  
ATOM   1649  C   GLY   123      68.304  44.810  63.409  1.00  0.00           C  
ATOM   1650  O   GLY   123      69.159  44.535  64.184  1.00  0.00           O  
ATOM   1651  N   GLN   124      67.820  46.051  63.381  1.00  0.00           N  
ATOM   1652  H   GLN   124      67.113  46.301  62.704  1.00  0.00           H  
ATOM   1653  CA  GLN   124      68.138  47.168  64.277  1.00  0.00           C  
ATOM   1654  HA  GLN   124      68.832  46.788  65.026  1.00  0.00           H  
ATOM   1655  CB  GLN   124      68.973  48.251  63.468  1.00  0.00           C  
ATOM   1656  HB2 GLN   124      68.268  48.777  62.824  1.00  0.00           H  
ATOM   1657  HB3 GLN   124      69.276  49.025  64.172  1.00  0.00           H  
ATOM   1658  CG  GLN   124      70.166  47.771  62.693  1.00  0.00           C  
ATOM   1659  HG2 GLN   124      70.761  48.601  62.313  1.00  0.00           H  
ATOM   1660  HG3 GLN   124      70.809  47.144  63.312  1.00  0.00           H  
ATOM   1661  CD  GLN   124      69.720  46.910  61.493  1.00  0.00           C  
ATOM   1662  OE1 GLN   124      70.059  45.764  61.236  1.00  0.00           O  
ATOM   1663  NE2 GLN   124      68.865  47.443  60.655  1.00  0.00           N  
ATOM   1664 HE21 GLN   124      68.430  48.346  60.778  1.00  0.00           H  
ATOM   1665 HE22 GLN   124      68.624  46.827  59.892  1.00  0.00           H  
ATOM   1666  C   GLN   124      66.911  47.801  64.962  1.00  0.00           C  
ATOM   1667  O   GLN   124      65.852  47.636  64.408  1.00  0.00           O  
ATOM   1668  N   PRO   125      67.007  48.422  66.125  1.00  0.00           N  
ATOM   1669  CD  PRO   125      66.027  49.407  66.627  1.00  0.00           C  
ATOM   1670  HD2 PRO   125      65.090  48.986  66.992  1.00  0.00           H  
ATOM   1671  HD3 PRO   125      65.887  50.119  65.813  1.00  0.00           H  
ATOM   1672  CG  PRO   125      66.649  50.177  67.798  1.00  0.00           C  
ATOM   1673  HG2 PRO   125      66.310  49.786  68.757  1.00  0.00           H  
ATOM   1674  HG3 PRO   125      66.300  51.210  67.791  1.00  0.00           H  
ATOM   1675  CB  PRO   125      68.163  49.935  67.588  1.00  0.00           C  
ATOM   1676  HB2 PRO   125      68.651  49.912  68.563  1.00  0.00           H  
ATOM   1677  HB3 PRO   125      68.582  50.680  66.912  1.00  0.00           H  
ATOM   1678  CA  PRO   125      68.235  48.555  66.914  1.00  0.00           C  
ATOM   1679  HA  PRO   125      69.120  48.560  66.278  1.00  0.00           H  
ATOM   1680  C   PRO   125      68.351  47.433  67.932  1.00  0.00           C  
ATOM   1681  O   PRO   125      67.388  47.146  68.692  1.00  0.00           O  
ATOM   1682  N   GLN   126      69.490  46.664  67.860  1.00  0.00           N  
ATOM   1683  H   GLN   126      70.194  47.010  67.225  1.00  0.00           H  
ATOM   1684  CA  GLN   126      69.660  45.448  68.625  1.00  0.00           C  
ATOM   1685  HA  GLN   126      68.820  44.779  68.441  1.00  0.00           H  
ATOM   1686  CB  GLN   126      70.896  44.703  68.195  1.00  0.00           C  
ATOM   1687  HB2 GLN   126      70.759  44.309  67.189  1.00  0.00           H  
ATOM   1688  HB3 GLN   126      71.673  45.460  68.298  1.00  0.00           H  
ATOM   1689  CG  GLN   126      71.398  43.489  68.999  1.00  0.00           C  
ATOM   1690  HG2 GLN   126      72.461  43.292  68.856  1.00  0.00           H  
ATOM   1691  HG3 GLN   126      71.243  43.714  70.054  1.00  0.00           H  
ATOM   1692  CD  GLN   126      70.649  42.126  68.643  1.00  0.00           C  
ATOM   1693  OE1 GLN   126      69.783  42.122  67.761  1.00  0.00           O  
ATOM   1694  NE2 GLN   126      71.049  41.068  69.244  1.00  0.00           N  
ATOM   1695 HE21 GLN   126      71.780  41.170  69.933  1.00  0.00           H  
ATOM   1696 HE22 GLN   126      70.583  40.176  69.153  1.00  0.00           H  
ATOM   1697  C   GLN   126      69.597  45.727  70.141  1.00  0.00           C  
ATOM   1698  O   GLN   126      70.415  46.401  70.796  1.00  0.00           O  
ATOM   1699  N   SER   127      68.520  45.191  70.731  1.00  0.00           N  
ATOM   1700  H   SER   127      67.860  44.767  70.096  1.00  0.00           H  
ATOM   1701  CA  SER   127      68.066  45.209  72.131  1.00  0.00           C  
ATOM   1702  HA  SER   127      67.254  44.486  72.051  1.00  0.00           H  
ATOM   1703  CB  SER   127      69.210  44.490  72.923  1.00  0.00           C  
ATOM   1704  HB2 SER   127      70.079  45.127  72.755  1.00  0.00           H  
ATOM   1705  HB3 SER   127      69.097  44.475  74.007  1.00  0.00           H  
ATOM   1706  OG  SER   127      69.421  43.074  72.606  1.00  0.00           O  
ATOM   1707  HG  SER   127      70.373  42.958  72.569  1.00  0.00           H  
ATOM   1708  C   SER   127      67.390  46.450  72.690  1.00  0.00           C  
ATOM   1709  O   SER   127      67.268  46.498  73.932  1.00  0.00           O  
ATOM   1710  N   GLY   128      67.009  47.338  71.757  1.00  0.00           N  
ATOM   1711  H   GLY   128      67.133  47.130  70.776  1.00  0.00           H  
ATOM   1712  CA  GLY   128      66.195  48.493  72.168  1.00  0.00           C  
ATOM   1713  HA2 GLY   128      65.210  48.486  71.702  1.00  0.00           H  
ATOM   1714  HA3 GLY   128      66.051  48.494  73.248  1.00  0.00           H  
ATOM   1715  C   GLY   128      66.887  49.831  71.728  1.00  0.00           C  
ATOM   1716  O   GLY   128      68.054  49.789  71.286  1.00  0.00           O  
ATOM   1717  N   SER   129      66.297  51.038  71.914  1.00  0.00           N  
ATOM   1718  H   SER   129      67.004  51.752  71.803  1.00  0.00           H  
ATOM   1719  CA  SER   129      65.045  51.381  72.624  1.00  0.00           C  
ATOM   1720  HA  SER   129      64.983  52.469  72.608  1.00  0.00           H  
ATOM   1721  CB  SER   129      63.770  50.926  71.887  1.00  0.00           C  
ATOM   1722  HB2 SER   129      63.498  49.874  71.976  1.00  0.00           H  
ATOM   1723  HB3 SER   129      62.948  51.544  72.246  1.00  0.00           H  
ATOM   1724  OG  SER   129      63.935  51.122  70.455  1.00  0.00           O  
ATOM   1725  HG  SER   129      63.867  52.072  70.338  1.00  0.00           H  
ATOM   1726  C   SER   129      65.103  50.814  74.024  1.00  0.00           C  
ATOM   1727  O   SER   129      64.092  50.217  74.467  1.00  0.00           O  
ATOM   1728  N   TYR   130      66.223  51.009  74.715  1.00  0.00           N  
ATOM   1729  H   TYR   130      66.930  51.547  74.233  1.00  0.00           H  
ATOM   1730  CA  TYR   130      66.278  50.613  76.169  1.00  0.00           C  
ATOM   1731  HA  TYR   130      66.186  49.527  76.191  1.00  0.00           H  
ATOM   1732  CB  TYR   130      67.607  50.904  76.771  1.00  0.00           C  
ATOM   1733  HB2 TYR   130      67.722  51.988  76.787  1.00  0.00           H  
ATOM   1734  HB3 TYR   130      67.556  50.649  77.830  1.00  0.00           H  
ATOM   1735  CG  TYR   130      68.827  50.379  76.061  1.00  0.00           C  
ATOM   1736  CD1 TYR   130      69.626  51.241  75.313  1.00  0.00           C  
ATOM   1737  HD1 TYR   130      69.401  52.289  75.181  1.00  0.00           H  
ATOM   1738  CE1 TYR   130      70.817  50.689  74.788  1.00  0.00           C  
ATOM   1739  HE1 TYR   130      71.530  51.316  74.273  1.00  0.00           H  
ATOM   1740  CZ  TYR   130      71.158  49.323  74.922  1.00  0.00           C  
ATOM   1741  OH  TYR   130      72.408  48.871  74.540  1.00  0.00           O  
ATOM   1742  HH  TYR   130      72.668  47.984  74.799  1.00  0.00           H  
ATOM   1743  CE2 TYR   130      70.275  48.456  75.597  1.00  0.00           C  
ATOM   1744  HE2 TYR   130      70.508  47.413  75.756  1.00  0.00           H  
ATOM   1745  CD2 TYR   130      69.093  49.013  76.170  1.00  0.00           C  
ATOM   1746  HD2 TYR   130      68.409  48.459  76.795  1.00  0.00           H  
ATOM   1747  C   TYR   130      65.088  51.309  76.911  1.00  0.00           C  
ATOM   1748  O   TYR   130      64.878  52.491  76.739  1.00  0.00           O  
ATOM   1749  N   SER   131      64.229  50.694  77.694  1.00  0.00           N  
ATOM   1750  H   SER   131      63.649  51.321  78.233  1.00  0.00           H  
ATOM   1751  CA  SER   131      64.388  49.306  78.263  1.00  0.00           C  
ATOM   1752  HA  SER   131      63.620  49.302  79.036  1.00  0.00           H  
ATOM   1753  CB  SER   131      64.055  48.220  77.170  1.00  0.00           C  
ATOM   1754  HB2 SER   131      64.851  47.924  76.487  1.00  0.00           H  
ATOM   1755  HB3 SER   131      63.724  47.385  77.787  1.00  0.00           H  
ATOM   1756  OG  SER   131      62.921  48.571  76.459  1.00  0.00           O  
ATOM   1757  HG  SER   131      63.286  49.010  75.687  1.00  0.00           H  
ATOM   1758  C   SER   131      65.628  48.956  79.054  1.00  0.00           C  
ATOM   1759  O   SER   131      66.342  48.063  78.584  1.00  0.00           O  
ATOM   1760  N   GLN   132      65.938  49.727  80.081  1.00  0.00           N  
ATOM   1761  H   GLN   132      66.871  49.454  80.355  1.00  0.00           H  
ATOM   1762  CA  GLN   132      65.144  50.769  80.867  1.00  0.00           C  
ATOM   1763  HA  GLN   132      64.624  51.516  80.267  1.00  0.00           H  
ATOM   1764  CB  GLN   132      64.077  49.996  81.671  1.00  0.00           C  
ATOM   1765  HB2 GLN   132      63.359  49.545  80.987  1.00  0.00           H  
ATOM   1766  HB3 GLN   132      64.441  49.161  82.271  1.00  0.00           H  
ATOM   1767  CG  GLN   132      63.400  50.889  82.735  1.00  0.00           C  
ATOM   1768  HG2 GLN   132      64.094  51.050  83.560  1.00  0.00           H  
ATOM   1769  HG3 GLN   132      63.104  51.825  82.262  1.00  0.00           H  
ATOM   1770  CD  GLN   132      62.129  50.238  83.293  1.00  0.00           C  
ATOM   1771  OE1 GLN   132      61.392  49.562  82.665  1.00  0.00           O  
ATOM   1772  NE2 GLN   132      61.846  50.396  84.620  1.00  0.00           N  
ATOM   1773 HE21 GLN   132      62.447  50.890  85.264  1.00  0.00           H  
ATOM   1774 HE22 GLN   132      60.938  50.051  84.894  1.00  0.00           H  
ATOM   1775  C   GLN   132      66.055  51.584  81.800  1.00  0.00           C  
ATOM   1776  O   GLN   132      66.815  51.002  82.540  1.00  0.00           O  
ATOM   1777  N   GLN   133      65.890  52.886  81.844  1.00  0.00           N  
ATOM   1778  H   GLN   133      65.196  53.277  81.224  1.00  0.00           H  
ATOM   1779  CA  GLN   133      66.682  53.861  82.745  1.00  0.00           C  
ATOM   1780  HA  GLN   133      66.380  54.896  82.584  1.00  0.00           H  
ATOM   1781  CB  GLN   133      66.425  53.602  84.220  1.00  0.00           C  
ATOM   1782  HB2 GLN   133      66.748  52.584  84.436  1.00  0.00           H  
ATOM   1783  HB3 GLN   133      67.046  54.159  84.920  1.00  0.00           H  
ATOM   1784  CG  GLN   133      65.016  53.923  84.693  1.00  0.00           C  
ATOM   1785  HG2 GLN   133      64.992  55.003  84.836  1.00  0.00           H  
ATOM   1786  HG3 GLN   133      64.239  53.730  83.954  1.00  0.00           H  
ATOM   1787  CD  GLN   133      64.609  53.263  85.939  1.00  0.00           C  
ATOM   1788  OE1 GLN   133      63.743  52.441  86.006  1.00  0.00           O  
ATOM   1789  NE2 GLN   133      65.356  53.528  86.965  1.00  0.00           N  
ATOM   1790 HE21 GLN   133      66.092  54.216  86.895  1.00  0.00           H  
ATOM   1791 HE22 GLN   133      65.114  53.217  87.895  1.00  0.00           H  
ATOM   1792  C   GLN   133      68.172  53.841  82.440  1.00  0.00           C  
ATOM   1793  O   GLN   133      69.014  53.175  83.059  1.00  0.00           O  
ATOM   1794  N   PRO   134      68.605  54.460  81.284  1.00  0.00           N  
ATOM   1795  CD  PRO   134      69.992  54.694  80.966  1.00  0.00           C  
ATOM   1796  HD2 PRO   134      70.498  53.741  80.820  1.00  0.00           H  
ATOM   1797  HD3 PRO   134      70.462  55.103  81.861  1.00  0.00           H  
ATOM   1798  CG  PRO   134      70.047  55.584  79.778  1.00  0.00           C  
ATOM   1799  HG2 PRO   134      70.176  54.898  78.940  1.00  0.00           H  
ATOM   1800  HG3 PRO   134      70.755  56.413  79.772  1.00  0.00           H  
ATOM   1801  CB  PRO   134      68.700  56.244  79.609  1.00  0.00           C  
ATOM   1802  HB2 PRO   134      68.480  56.323  78.544  1.00  0.00           H  
ATOM   1803  HB3 PRO   134      68.686  57.220  80.095  1.00  0.00           H  
ATOM   1804  CA  PRO   134      67.715  55.272  80.326  1.00  0.00           C  
ATOM   1805  HA  PRO   134      66.857  55.767  80.780  1.00  0.00           H  
ATOM   1806  C   PRO   134      67.091  54.198  79.366  1.00  0.00           C  
ATOM   1807  O   PRO   134      67.612  53.082  79.253  1.00  0.00           O  
ATOM   1808  N   SER   135      66.088  54.513  78.550  1.00  0.00           N  
ATOM   1809  H   SER   135      65.685  53.775  77.990  1.00  0.00           H  
ATOM   1810  CA  SER   135      65.210  55.694  78.631  1.00  0.00           C  
ATOM   1811  HA  SER   135      65.755  56.611  78.405  1.00  0.00           H  
ATOM   1812  CB  SER   135      64.202  55.576  77.451  1.00  0.00           C  
ATOM   1813  HB2 SER   135      63.655  54.647  77.612  1.00  0.00           H  
ATOM   1814  HB3 SER   135      63.444  56.358  77.439  1.00  0.00           H  
ATOM   1815  OG  SER   135      65.006  55.667  76.287  1.00  0.00           O  
ATOM   1816  HG  SER   135      65.568  54.903  76.136  1.00  0.00           H  
ATOM   1817  C   SER   135      64.417  55.853  79.980  1.00  0.00           C  
ATOM   1818  O   SER   135      64.288  54.987  80.820  1.00  0.00           O  
ATOM   1819  N   TYR   136      63.781  57.023  80.158  1.00  0.00           N  
ATOM   1820  H   TYR   136      64.049  57.737  79.496  1.00  0.00           H  
ATOM   1821  CA  TYR   136      62.969  57.449  81.308  1.00  0.00           C  
ATOM   1822  HA  TYR   136      62.971  56.687  82.087  1.00  0.00           H  
ATOM   1823  CB  TYR   136      63.645  58.678  82.048  1.00  0.00           C  
ATOM   1824  HB2 TYR   136      63.772  59.538  81.391  1.00  0.00           H  
ATOM   1825  HB3 TYR   136      63.074  58.872  82.956  1.00  0.00           H  
ATOM   1826  CG  TYR   136      65.085  58.412  82.485  1.00  0.00           C  
ATOM   1827  CD1 TYR   136      65.350  57.594  83.585  1.00  0.00           C  
ATOM   1828  HD1 TYR   136      64.534  57.027  84.007  1.00  0.00           H  
ATOM   1829  CE1 TYR   136      66.616  57.315  84.036  1.00  0.00           C  
ATOM   1830  HE1 TYR   136      66.707  56.600  84.840  1.00  0.00           H  
ATOM   1831  CZ  TYR   136      67.758  57.989  83.467  1.00  0.00           C  
ATOM   1832  OH  TYR   136      69.008  57.664  83.907  1.00  0.00           O  
ATOM   1833  HH  TYR   136      68.918  57.342  84.807  1.00  0.00           H  
ATOM   1834  CE2 TYR   136      67.521  58.849  82.331  1.00  0.00           C  
ATOM   1835  HE2 TYR   136      68.320  59.304  81.765  1.00  0.00           H  
ATOM   1836  CD2 TYR   136      66.199  58.993  81.892  1.00  0.00           C  
ATOM   1837  HD2 TYR   136      65.995  59.470  80.945  1.00  0.00           H  
ATOM   1838  C   TYR   136      61.539  57.738  80.812  1.00  0.00           C  
ATOM   1839  O   TYR   136      61.250  58.858  80.352  1.00  0.00           O  
ATOM   1840  N   GLY   137      60.570  56.860  80.954  1.00  0.00           N  
ATOM   1841  H   GLY   137      59.680  57.127  80.558  1.00  0.00           H  
ATOM   1842  CA  GLY   137      60.649  55.531  81.693  1.00  0.00           C  
ATOM   1843  HA2 GLY   137      59.747  54.961  81.470  1.00  0.00           H  
ATOM   1844  HA3 GLY   137      61.463  54.898  81.339  1.00  0.00           H  
ATOM   1845  C   GLY   137      60.808  55.656  83.152  1.00  0.00           C  
ATOM   1846  O   GLY   137      60.940  56.691  83.740  1.00  0.00           O  
ATOM   1847  N   GLY   138      60.952  54.431  83.759  1.00  0.00           N  
ATOM   1848  H   GLY   138      60.664  53.659  83.175  1.00  0.00           H  
ATOM   1849  CA  GLY   138      61.238  54.072  85.129  1.00  0.00           C  
ATOM   1850  HA2 GLY   138      61.552  53.029  85.125  1.00  0.00           H  
ATOM   1851  HA3 GLY   138      62.128  54.608  85.460  1.00  0.00           H  
ATOM   1852  C   GLY   138      60.036  54.442  86.016  1.00  0.00           C  
ATOM   1853  O   GLY   138      59.044  55.072  85.623  1.00  0.00           O  
ATOM   1854  N   GLN   139      60.046  54.008  87.307  1.00  0.00           N  
ATOM   1855  H   GLN   139      59.362  54.424  87.924  1.00  0.00           H  
ATOM   1856  CA  GLN   139      61.140  53.278  87.986  1.00  0.00           C  
ATOM   1857  HA  GLN   139      61.707  52.657  87.291  1.00  0.00           H  
ATOM   1858  CB  GLN   139      62.131  54.334  88.518  1.00  0.00           C  
ATOM   1859  HB2 GLN   139      62.899  53.786  89.064  1.00  0.00           H  
ATOM   1860  HB3 GLN   139      62.581  54.898  87.702  1.00  0.00           H  
ATOM   1861  CG  GLN   139      61.673  55.395  89.539  1.00  0.00           C  
ATOM   1862  HG2 GLN   139      60.935  54.836  90.115  1.00  0.00           H  
ATOM   1863  HG3 GLN   139      62.466  55.700  90.221  1.00  0.00           H  
ATOM   1864  CD  GLN   139      61.015  56.620  88.949  1.00  0.00           C  
ATOM   1865  OE1 GLN   139      61.401  57.111  87.869  1.00  0.00           O  
ATOM   1866  NE2 GLN   139      59.992  57.166  89.533  1.00  0.00           N  
ATOM   1867 HE21 GLN   139      59.630  56.830  90.414  1.00  0.00           H  
ATOM   1868 HE22 GLN   139      59.734  58.100  89.248  1.00  0.00           H  
ATOM   1869  C   GLN   139      60.670  52.406  89.234  1.00  0.00           C  
ATOM   1870  O   GLN   139      61.284  52.253  90.280  1.00  0.00           O  
ATOM   1871  N   GLN   140      59.465  51.804  89.090  1.00  0.00           N  
ATOM   1872  H   GLN   140      58.935  52.193  88.323  1.00  0.00           H  
ATOM   1873  CA  GLN   140      58.809  50.891  90.095  1.00  0.00           C  
ATOM   1874  HA  GLN   140      57.872  50.584  89.631  1.00  0.00           H  
ATOM   1875  CB  GLN   140      59.704  49.617  90.266  1.00  0.00           C  
ATOM   1876  HB2 GLN   140      60.716  49.950  90.497  1.00  0.00           H  
ATOM   1877  HB3 GLN   140      59.299  49.084  91.126  1.00  0.00           H  
ATOM   1878  CG  GLN   140      59.684  48.701  89.014  1.00  0.00           C  
ATOM   1879  HG2 GLN   140      59.981  49.262  88.128  1.00  0.00           H  
ATOM   1880  HG3 GLN   140      60.269  47.793  89.158  1.00  0.00           H  
ATOM   1881  CD  GLN   140      58.315  48.221  88.804  1.00  0.00           C  
ATOM   1882  OE1 GLN   140      57.482  48.018  89.665  1.00  0.00           O  
ATOM   1883  NE2 GLN   140      57.889  48.152  87.573  1.00  0.00           N  
ATOM   1884 HE21 GLN   140      58.498  48.327  86.787  1.00  0.00           H  
ATOM   1885 HE22 GLN   140      56.959  47.799  87.400  1.00  0.00           H  
ATOM   1886  C   GLN   140      58.359  51.673  91.337  1.00  0.00           C  
ATOM   1887  O   GLN   140      57.901  50.942  92.246  1.00  0.00           O  
ATOM   1888  N   GLN   141      58.402  52.997  91.434  1.00  0.00           N  
ATOM   1889  H   GLN   141      58.724  53.419  90.575  1.00  0.00           H  
ATOM   1890  CA  GLN   141      57.923  53.778  92.621  1.00  0.00           C  
ATOM   1891  HA  GLN   141      57.217  53.298  93.298  1.00  0.00           H  
ATOM   1892  CB  GLN   141      59.143  54.095  93.555  1.00  0.00           C  
ATOM   1893  HB2 GLN   141      59.897  54.759  93.132  1.00  0.00           H  
ATOM   1894  HB3 GLN   141      58.734  54.663  94.390  1.00  0.00           H  
ATOM   1895  CG  GLN   141      59.974  52.933  94.123  1.00  0.00           C  
ATOM   1896  HG2 GLN   141      60.549  52.476  93.318  1.00  0.00           H  
ATOM   1897  HG3 GLN   141      60.696  53.377  94.809  1.00  0.00           H  
ATOM   1898  CD  GLN   141      59.092  51.850  94.815  1.00  0.00           C  
ATOM   1899  OE1 GLN   141      57.952  52.013  95.375  1.00  0.00           O  
ATOM   1900  NE2 GLN   141      59.749  50.680  94.969  1.00  0.00           N  
ATOM   1901 HE21 GLN   141      60.477  50.374  94.340  1.00  0.00           H  
ATOM   1902 HE22 GLN   141      59.306  49.943  95.498  1.00  0.00           H  
ATOM   1903  C   GLN   141      57.249  55.026  92.086  1.00  0.00           C  
ATOM   1904  O   GLN   141      57.679  55.660  91.128  1.00  0.00           O  
ATOM   1905  N   SER   142      56.139  55.413  92.604  1.00  0.00           N  
ATOM   1906  H   SER   142      55.773  56.088  91.948  1.00  0.00           H  
ATOM   1907  CA  SER   142      55.145  54.920  93.615  1.00  0.00           C  
ATOM   1908  HA  SER   142      54.326  55.638  93.651  1.00  0.00           H  
ATOM   1909  CB  SER   142      54.512  53.560  93.097  1.00  0.00           C  
ATOM   1910  HB2 SER   142      55.311  52.819  93.119  1.00  0.00           H  
ATOM   1911  HB3 SER   142      53.723  53.223  93.770  1.00  0.00           H  
ATOM   1912  OG  SER   142      53.972  53.706  91.824  1.00  0.00           O  
ATOM   1913  HG  SER   142      53.298  54.380  91.941  1.00  0.00           H  
ATOM   1914  C   SER   142      55.678  54.775  95.047  1.00  0.00           C  
ATOM   1915  O   SER   142      55.413  53.841  95.780  1.00  0.00           O  
ATOM   1916  N   TYR   143      56.545  55.665  95.483  1.00  0.00           N  
ATOM   1917  H   TYR   143      56.736  56.414  94.833  1.00  0.00           H  
ATOM   1918  CA  TYR   143      57.285  55.573  96.746  1.00  0.00           C  
ATOM   1919  HA  TYR   143      57.917  54.686  96.697  1.00  0.00           H  
ATOM   1920  CB  TYR   143      58.320  56.789  96.957  1.00  0.00           C  
ATOM   1921  HB2 TYR   143      57.740  57.712  96.926  1.00  0.00           H  
ATOM   1922  HB3 TYR   143      58.667  56.710  97.987  1.00  0.00           H  
ATOM   1923  CG  TYR   143      59.434  56.712  95.993  1.00  0.00           C  
ATOM   1924  CD1 TYR   143      60.693  56.092  96.240  1.00  0.00           C  
ATOM   1925  HD1 TYR   143      60.710  55.556  97.177  1.00  0.00           H  
ATOM   1926  CE1 TYR   143      61.763  56.119  95.262  1.00  0.00           C  
ATOM   1927  HE1 TYR   143      62.571  55.407  95.342  1.00  0.00           H  
ATOM   1928  CZ  TYR   143      61.528  56.753  94.031  1.00  0.00           C  
ATOM   1929  OH  TYR   143      62.477  56.715  93.080  1.00  0.00           O  
ATOM   1930  HH  TYR   143      63.047  55.953  92.953  1.00  0.00           H  
ATOM   1931  CE2 TYR   143      60.306  57.456  93.814  1.00  0.00           C  
ATOM   1932  HE2 TYR   143      60.281  58.038  92.904  1.00  0.00           H  
ATOM   1933  CD2 TYR   143      59.250  57.419  94.792  1.00  0.00           C  
ATOM   1934  HD2 TYR   143      58.375  58.043  94.683  1.00  0.00           H  
ATOM   1935  C   TYR   143      56.396  55.404  98.003  1.00  0.00           C  
ATOM   1936  O   TYR   143      55.363  56.074  98.319  1.00  0.00           O  
ATOM   1937  N   GLY   144      56.869  54.446  98.794  1.00  0.00           N  
ATOM   1938  H   GLY   144      57.716  54.057  98.404  1.00  0.00           H  
ATOM   1939  CA  GLY   144      56.388  53.965 100.171  1.00  0.00           C  
ATOM   1940  HA2 GLY   144      56.867  53.045 100.506  1.00  0.00           H  
ATOM   1941  HA3 GLY   144      56.732  54.645 100.951  1.00  0.00           H  
ATOM   1942  C   GLY   144      54.858  53.787 100.220  1.00  0.00           C  
ATOM   1943  O   GLY   144      54.239  53.340  99.216  1.00  0.00           O  
ATOM   1944  N   GLN   145      54.226  54.279 101.322  1.00  0.00           N  
ATOM   1945  H   GLN   145      54.832  54.612 102.059  1.00  0.00           H  
ATOM   1946  CA  GLN   145      52.792  54.373 101.465  1.00  0.00           C  
ATOM   1947  HA  GLN   145      52.345  53.567 100.883  1.00  0.00           H  
ATOM   1948  CB  GLN   145      52.393  54.334 102.925  1.00  0.00           C  
ATOM   1949  HB2 GLN   145      52.776  53.360 103.228  1.00  0.00           H  
ATOM   1950  HB3 GLN   145      52.880  55.129 103.489  1.00  0.00           H  
ATOM   1951  CG  GLN   145      50.855  54.431 103.125  1.00  0.00           C  
ATOM   1952  HG2 GLN   145      50.487  55.453 103.030  1.00  0.00           H  
ATOM   1953  HG3 GLN   145      50.377  53.817 102.362  1.00  0.00           H  
ATOM   1954  CD  GLN   145      50.321  53.860 104.384  1.00  0.00           C  
ATOM   1955  OE1 GLN   145      51.009  53.256 105.251  1.00  0.00           O  
ATOM   1956  NE2 GLN   145      49.024  53.864 104.622  1.00  0.00           N  
ATOM   1957 HE21 GLN   145      48.614  53.402 105.420  1.00  0.00           H  
ATOM   1958 HE22 GLN   145      48.413  54.307 103.950  1.00  0.00           H  
ATOM   1959  C   GLN   145      52.186  55.625 100.780  1.00  0.00           C  
ATOM   1960  O   GLN   145      52.674  56.736 100.988  1.00  0.00           O  
ATOM   1961  N   GLN   146      51.229  55.346  99.909  1.00  0.00           N  
ATOM   1962  H   GLN   146      50.891  54.396  99.849  1.00  0.00           H  
ATOM   1963  CA  GLN   146      50.544  56.306  99.032  1.00  0.00           C  
ATOM   1964  HA  GLN   146      51.205  57.042  98.575  1.00  0.00           H  
ATOM   1965  CB  GLN   146      49.792  55.471  97.900  1.00  0.00           C  
ATOM   1966  HB2 GLN   146      50.582  55.096  97.250  1.00  0.00           H  
ATOM   1967  HB3 GLN   146      49.187  54.709  98.392  1.00  0.00           H  
ATOM   1968  CG  GLN   146      48.868  56.395  97.008  1.00  0.00           C  
ATOM   1969  HG2 GLN   146      48.077  56.738  97.675  1.00  0.00           H  
ATOM   1970  HG3 GLN   146      49.383  57.307  96.703  1.00  0.00           H  
ATOM   1971  CD  GLN   146      48.308  55.580  95.823  1.00  0.00           C  
ATOM   1972  OE1 GLN   146      48.885  54.658  95.300  1.00  0.00           O  
ATOM   1973  NE2 GLN   146      47.083  55.817  95.361  1.00  0.00           N  
ATOM   1974 HE21 GLN   146      46.550  56.590  95.735  1.00  0.00           H  
ATOM   1975 HE22 GLN   146      46.758  55.388  94.506  1.00  0.00           H  
ATOM   1976  C   GLN   146      49.529  57.037  99.955  1.00  0.00           C  
ATOM   1977  O   GLN   146      48.808  56.460 100.767  1.00  0.00           O  
ATOM   1978  N   GLN   147      49.551  58.339  99.738  1.00  0.00           N  
ATOM   1979  H   GLN   147      50.030  58.759  98.954  1.00  0.00           H  
ATOM   1980  CA  GLN   147      48.690  59.277 100.539  1.00  0.00           C  
ATOM   1981  HA  GLN   147      47.822  58.722 100.896  1.00  0.00           H  
ATOM   1982  CB  GLN   147      49.428  59.713 101.827  1.00  0.00           C  
ATOM   1983  HB2 GLN   147      50.351  60.238 101.580  1.00  0.00           H  
ATOM   1984  HB3 GLN   147      48.823  60.450 102.356  1.00  0.00           H  
ATOM   1985  CG  GLN   147      49.731  58.586 102.865  1.00  0.00           C  
ATOM   1986  HG2 GLN   147      48.801  58.056 103.069  1.00  0.00           H  
ATOM   1987  HG3 GLN   147      50.478  57.910 102.450  1.00  0.00           H  
ATOM   1988  CD  GLN   147      50.268  59.008 104.192  1.00  0.00           C  
ATOM   1989  OE1 GLN   147      50.113  58.253 105.148  1.00  0.00           O  
ATOM   1990  NE2 GLN   147      50.895  60.109 104.382  1.00  0.00           N  
ATOM   1991 HE21 GLN   147      50.960  60.732 103.590  1.00  0.00           H  
ATOM   1992 HE22 GLN   147      51.114  60.418 105.318  1.00  0.00           H  
ATOM   1993  C   GLN   147      48.245  60.577  99.825  1.00  0.00           C  
ATOM   1994  O   GLN   147      48.914  60.984  98.864  1.00  0.00           O  
ATOM   1995  N   SER   148      47.167  61.212 100.222  1.00  0.00           N  
ATOM   1996  H   SER   148      46.819  60.864 101.104  1.00  0.00           H  
ATOM   1997  CA  SER   148      46.653  62.527  99.772  1.00  0.00           C  
ATOM   1998  HA  SER   148      46.486  62.418  98.700  1.00  0.00           H  
ATOM   1999  CB  SER   148      45.418  62.826 100.569  1.00  0.00           C  
ATOM   2000  HB2 SER   148      45.604  63.301 101.533  1.00  0.00           H  
ATOM   2001  HB3 SER   148      44.922  63.606  99.992  1.00  0.00           H  
ATOM   2002  OG  SER   148      44.595  61.715 100.664  1.00  0.00           O  
ATOM   2003  HG  SER   148      44.889  61.127 101.364  1.00  0.00           H  
ATOM   2004  C   SER   148      47.695  63.725  99.833  1.00  0.00           C  
ATOM   2005  O   SER   148      48.692  63.521 100.555  1.00  0.00           O  
ATOM   2006  N   TYR   149      47.439  64.841  99.134  1.00  0.00           N  
ATOM   2007  H   TYR   149      46.531  64.948  98.703  1.00  0.00           H  
ATOM   2008  CA  TYR   149      48.238  66.003  99.261  1.00  0.00           C  
ATOM   2009  HA  TYR   149      49.120  65.847  98.640  1.00  0.00           H  
ATOM   2010  CB  TYR   149      47.459  67.100  98.425  1.00  0.00           C  
ATOM   2011  HB2 TYR   149      47.410  66.720  97.405  1.00  0.00           H  
ATOM   2012  HB3 TYR   149      46.478  67.119  98.900  1.00  0.00           H  
ATOM   2013  CG  TYR   149      48.106  68.490  98.377  1.00  0.00           C  
ATOM   2014  CD1 TYR   149      47.455  69.577  99.058  1.00  0.00           C  
ATOM   2015  HD1 TYR   149      46.525  69.363  99.564  1.00  0.00           H  
ATOM   2016  CE1 TYR   149      47.978  70.858  99.080  1.00  0.00           C  
ATOM   2017  HE1 TYR   149      47.397  71.583  99.631  1.00  0.00           H  
ATOM   2018  CZ  TYR   149      49.117  71.116  98.261  1.00  0.00           C  
ATOM   2019  OH  TYR   149      49.413  72.436  97.949  1.00  0.00           O  
ATOM   2020  HH  TYR   149      50.023  72.481  97.209  1.00  0.00           H  
ATOM   2021  CE2 TYR   149      49.848  70.057  97.644  1.00  0.00           C  
ATOM   2022  HE2 TYR   149      50.587  70.252  96.880  1.00  0.00           H  
ATOM   2023  CD2 TYR   149      49.377  68.711  97.838  1.00  0.00           C  
ATOM   2024  HD2 TYR   149      49.828  67.882  97.313  1.00  0.00           H  
ATOM   2025  C   TYR   149      48.649  66.458 100.650  1.00  0.00           C  
ATOM   2026  O   TYR   149      48.042  66.048 101.657  1.00  0.00           O  
ATOM   2027  N   ASN   150      49.577  67.354 100.737  1.00  0.00           N  
ATOM   2028  H   ASN   150      50.078  67.548  99.883  1.00  0.00           H  
ATOM   2029  CA  ASN   150      50.025  67.982 101.977  1.00  0.00           C  
ATOM   2030  HA  ASN   150      49.156  68.260 102.572  1.00  0.00           H  
ATOM   2031  CB  ASN   150      50.944  67.010 102.811  1.00  0.00           C  
ATOM   2032  HB2 ASN   150      50.532  66.002 102.859  1.00  0.00           H  
ATOM   2033  HB3 ASN   150      51.875  66.911 102.253  1.00  0.00           H  
ATOM   2034  CG  ASN   150      51.270  67.520 104.147  1.00  0.00           C  
ATOM   2035  OD1 ASN   150      50.958  68.676 104.541  1.00  0.00           O  
ATOM   2036  ND2 ASN   150      51.749  66.704 105.086  1.00  0.00           N  
ATOM   2037 HD21 ASN   150      51.866  67.121 105.999  1.00  0.00           H  
ATOM   2038 HD22 ASN   150      52.227  65.839 104.875  1.00  0.00           H  
ATOM   2039  C   ASN   150      50.614  69.407 101.547  1.00  0.00           C  
ATOM   2040  O   ASN   150      51.613  69.525 100.796  1.00  0.00           O  
ATOM   2041  N   PRO   151      49.966  70.502 101.945  1.00  0.00           N  
ATOM   2042  CD  PRO   151      48.787  70.725 102.704  1.00  0.00           C  
ATOM   2043  HD2 PRO   151      49.179  70.569 103.709  1.00  0.00           H  
ATOM   2044  HD3 PRO   151      47.977  70.026 102.495  1.00  0.00           H  
ATOM   2045  CG  PRO   151      48.277  72.140 102.589  1.00  0.00           C  
ATOM   2046  HG2 PRO   151      48.081  72.501 103.599  1.00  0.00           H  
ATOM   2047  HG3 PRO   151      47.359  72.122 102.000  1.00  0.00           H  
ATOM   2048  CB  PRO   151      49.397  72.942 101.995  1.00  0.00           C  
ATOM   2049  HB2 PRO   151      49.761  73.741 102.640  1.00  0.00           H  
ATOM   2050  HB3 PRO   151      49.077  73.454 101.087  1.00  0.00           H  
ATOM   2051  CA  PRO   151      50.448  71.847 101.665  1.00  0.00           C  
ATOM   2052  HA  PRO   151      50.851  71.942 100.657  1.00  0.00           H  
ATOM   2053  C   PRO   151      51.650  72.192 102.568  1.00  0.00           C  
ATOM   2054  O   PRO   151      51.702  71.688 103.732  1.00  0.00           O  
ATOM   2055  N   PRO   152      52.658  72.974 102.112  1.00  0.00           N  
ATOM   2056  CD  PRO   152      52.774  73.435 100.783  1.00  0.00           C  
ATOM   2057  HD2 PRO   152      51.818  73.804 100.411  1.00  0.00           H  
ATOM   2058  HD3 PRO   152      53.099  72.589 100.177  1.00  0.00           H  
ATOM   2059  CG  PRO   152      53.890  74.433 100.822  1.00  0.00           C  
ATOM   2060  HG2 PRO   152      53.520  75.411 101.131  1.00  0.00           H  
ATOM   2061  HG3 PRO   152      54.362  74.503  99.842  1.00  0.00           H  
ATOM   2062  CB  PRO   152      54.824  73.953 101.922  1.00  0.00           C  
ATOM   2063  HB2 PRO   152      55.350  74.754 102.443  1.00  0.00           H  
ATOM   2064  HB3 PRO   152      55.508  73.203 101.525  1.00  0.00           H  
ATOM   2065  CA  PRO   152      53.789  73.321 102.878  1.00  0.00           C  
ATOM   2066  HA  PRO   152      54.250  72.386 103.195  1.00  0.00           H  
ATOM   2067  C   PRO   152      53.471  74.258 104.034  1.00  0.00           C  
ATOM   2068  O   PRO   152      52.586  75.130 103.935  1.00  0.00           O  
ATOM   2069  N   GLN   153      54.193  74.255 105.176  1.00  0.00           N  
ATOM   2070  H   GLN   153      55.004  73.679 105.348  1.00  0.00           H  
ATOM   2071  CA  GLN   153      53.864  75.057 106.334  1.00  0.00           C  
ATOM   2072  HA  GLN   153      52.834  74.912 106.658  1.00  0.00           H  
ATOM   2073  CB  GLN   153      54.657  74.530 107.538  1.00  0.00           C  
ATOM   2074  HB2 GLN   153      55.679  74.522 107.158  1.00  0.00           H  
ATOM   2075  HB3 GLN   153      54.536  75.231 108.364  1.00  0.00           H  
ATOM   2076  CG  GLN   153      54.296  73.192 108.199  1.00  0.00           C  
ATOM   2077  HG2 GLN   153      53.501  73.273 108.940  1.00  0.00           H  
ATOM   2078  HG3 GLN   153      53.915  72.480 107.467  1.00  0.00           H  
ATOM   2079  CD  GLN   153      55.463  72.492 108.815  1.00  0.00           C  
ATOM   2080  OE1 GLN   153      56.604  72.867 108.643  1.00  0.00           O  
ATOM   2081  NE2 GLN   153      55.400  71.399 109.501  1.00  0.00           N  
ATOM   2082 HE21 GLN   153      54.465  71.034 109.617  1.00  0.00           H  
ATOM   2083 HE22 GLN   153      56.269  71.078 109.904  1.00  0.00           H  
ATOM   2084  C   GLN   153      54.182  76.581 106.189  1.00  0.00           C  
ATOM   2085  O   GLN   153      54.858  76.918 105.241  1.00  0.00           O  
ATOM   2086  N   GLY   154      53.686  77.431 107.097  1.00  0.00           N  
ATOM   2087  H   GLY   154      53.022  77.100 107.783  1.00  0.00           H  
ATOM   2088  CA  GLY   154      53.817  78.855 107.048  1.00  0.00           C  
ATOM   2089  HA2 GLY   154      53.346  79.268 107.940  1.00  0.00           H  
ATOM   2090  HA3 GLY   154      54.837  79.191 106.860  1.00  0.00           H  
ATOM   2091  C   GLY   154      53.068  79.413 105.827  1.00  0.00           C  
ATOM   2092  O   GLY   154      52.201  78.802 105.203  1.00  0.00           O  
ATOM   2093  N   TYR   155      53.315  80.702 105.520  1.00  0.00           N  
ATOM   2094  H   TYR   155      54.027  81.153 106.077  1.00  0.00           H  
ATOM   2095  CA  TYR   155      52.684  81.477 104.385  1.00  0.00           C  
ATOM   2096  HA  TYR   155      51.684  81.758 104.715  1.00  0.00           H  
ATOM   2097  CB  TYR   155      53.421  82.811 104.093  1.00  0.00           C  
ATOM   2098  HB2 TYR   155      54.344  82.699 103.525  1.00  0.00           H  
ATOM   2099  HB3 TYR   155      52.749  83.382 103.453  1.00  0.00           H  
ATOM   2100  CG  TYR   155      53.792  83.661 105.295  1.00  0.00           C  
ATOM   2101  CD1 TYR   155      55.148  83.740 105.824  1.00  0.00           C  
ATOM   2102  HD1 TYR   155      55.874  83.249 105.193  1.00  0.00           H  
ATOM   2103  CE1 TYR   155      55.475  84.617 106.885  1.00  0.00           C  
ATOM   2104  HE1 TYR   155      56.480  84.936 107.121  1.00  0.00           H  
ATOM   2105  CZ  TYR   155      54.424  85.214 107.607  1.00  0.00           C  
ATOM   2106  OH  TYR   155      54.727  85.916 108.722  1.00  0.00           O  
ATOM   2107  HH  TYR   155      54.186  85.913 109.515  1.00  0.00           H  
ATOM   2108  CE2 TYR   155      53.117  85.201 107.033  1.00  0.00           C  
ATOM   2109  HE2 TYR   155      52.308  85.740 107.504  1.00  0.00           H  
ATOM   2110  CD2 TYR   155      52.793  84.337 105.939  1.00  0.00           C  
ATOM   2111  HD2 TYR   155      51.776  84.320 105.574  1.00  0.00           H  
ATOM   2112  C   TYR   155      52.664  80.583 103.048  1.00  0.00           C  
ATOM   2113  O   TYR   155      53.653  80.069 102.559  1.00  0.00           O  
ATOM   2114  N   GLY   156      51.524  80.327 102.481  1.00  0.00           N  
ATOM   2115  H   GLY   156      51.703  79.810 101.632  1.00  0.00           H  
ATOM   2116  CA  GLY   156      50.189  80.876 102.848  1.00  0.00           C  
ATOM   2117  HA2 GLY   156      49.379  80.309 102.388  1.00  0.00           H  
ATOM   2118  HA3 GLY   156      50.031  80.723 103.915  1.00  0.00           H  
ATOM   2119  C   GLY   156      49.862  82.318 102.591  1.00  0.00           C  
ATOM   2120  O   GLY   156      50.722  83.018 102.084  1.00  0.00           O  
ATOM   2121  N   GLN   157      48.619  82.830 102.859  1.00  0.00           N  
ATOM   2122  H   GLN   157      47.950  82.227 103.317  1.00  0.00           H  
ATOM   2123  CA  GLN   157      48.098  84.201 102.530  1.00  0.00           C  
ATOM   2124  HA  GLN   157      48.440  84.567 101.561  1.00  0.00           H  
ATOM   2125  CB  GLN   157      46.510  84.169 102.534  1.00  0.00           C  
ATOM   2126  HB2 GLN   157      46.135  84.017 103.546  1.00  0.00           H  
ATOM   2127  HB3 GLN   157      46.054  85.111 102.229  1.00  0.00           H  
ATOM   2128  CG  GLN   157      45.915  83.187 101.586  1.00  0.00           C  
ATOM   2129  HG2 GLN   157      46.620  82.963 100.786  1.00  0.00           H  
ATOM   2130  HG3 GLN   157      45.875  82.249 102.139  1.00  0.00           H  
ATOM   2131  CD  GLN   157      44.579  83.756 101.102  1.00  0.00           C  
ATOM   2132  OE1 GLN   157      43.562  83.910 101.875  1.00  0.00           O  
ATOM   2133  NE2 GLN   157      44.362  83.906  99.850  1.00  0.00           N  
ATOM   2134 HE21 GLN   157      45.151  83.805  99.228  1.00  0.00           H  
ATOM   2135 HE22 GLN   157      43.455  84.027  99.422  1.00  0.00           H  
ATOM   2136  C   GLN   157      48.593  85.183 103.616  1.00  0.00           C  
ATOM   2137  O   GLN   157      48.895  84.758 104.726  1.00  0.00           O  
ATOM   2138  N   GLN   158      48.564  86.485 103.410  1.00  0.00           N  
ATOM   2139  H   GLN   158      48.919  87.128 104.104  1.00  0.00           H  
ATOM   2140  CA  GLN   158      48.237  87.171 102.155  1.00  0.00           C  
ATOM   2141  HA  GLN   158      47.473  86.638 101.589  1.00  0.00           H  
ATOM   2142  CB  GLN   158      47.701  88.492 102.614  1.00  0.00           C  
ATOM   2143  HB2 GLN   158      48.436  89.008 103.231  1.00  0.00           H  
ATOM   2144  HB3 GLN   158      47.487  89.063 101.710  1.00  0.00           H  
ATOM   2145  CG  GLN   158      46.382  88.381 103.424  1.00  0.00           C  
ATOM   2146  HG2 GLN   158      46.515  87.796 104.335  1.00  0.00           H  
ATOM   2147  HG3 GLN   158      46.187  89.420 103.688  1.00  0.00           H  
ATOM   2148  CD  GLN   158      45.112  87.880 102.657  1.00  0.00           C  
ATOM   2149  OE1 GLN   158      45.025  87.942 101.436  1.00  0.00           O  
ATOM   2150  NE2 GLN   158      44.138  87.351 103.431  1.00  0.00           N  
ATOM   2151 HE21 GLN   158      44.430  87.251 104.393  1.00  0.00           H  
ATOM   2152 HE22 GLN   158      43.247  87.071 103.045  1.00  0.00           H  
ATOM   2153  C   GLN   158      49.412  87.388 101.210  1.00  0.00           C  
ATOM   2154  O   GLN   158      50.474  86.711 101.389  1.00  0.00           O  
ATOM   2155  N   ASN   159      49.338  88.152 100.092  1.00  0.00           N  
ATOM   2156  H   ASN   159      48.543  88.687  99.773  1.00  0.00           H  
ATOM   2157  CA  ASN   159      50.518  88.598  99.331  1.00  0.00           C  
ATOM   2158  HA  ASN   159      51.213  87.762  99.261  1.00  0.00           H  
ATOM   2159  CB  ASN   159      50.128  89.025  97.882  1.00  0.00           C  
ATOM   2160  HB2 ASN   159      49.472  89.894  97.835  1.00  0.00           H  
ATOM   2161  HB3 ASN   159      50.968  89.256  97.228  1.00  0.00           H  
ATOM   2162  CG  ASN   159      49.453  87.853  97.178  1.00  0.00           C  
ATOM   2163  OD1 ASN   159      50.136  87.010  96.578  1.00  0.00           O  
ATOM   2164  ND2 ASN   159      48.126  87.860  97.083  1.00  0.00           N  
ATOM   2165 HD21 ASN   159      47.724  88.717  97.434  1.00  0.00           H  
ATOM   2166 HD22 ASN   159      47.656  87.100  96.613  1.00  0.00           H  
ATOM   2167  C   ASN   159      51.271  89.747 100.164  1.00  0.00           C  
ATOM   2168  O   ASN   159      50.664  90.635 100.811  1.00  0.00           O  
ATOM   2169  N   GLN   160      52.570  89.746 100.319  1.00  0.00           N  
ATOM   2170  H   GLN   160      52.907  90.446 100.965  1.00  0.00           H  
ATOM   2171  CA  GLN   160      53.671  88.916  99.760  1.00  0.00           C  
ATOM   2172  HA  GLN   160      53.373  87.878  99.616  1.00  0.00           H  
ATOM   2173  CB  GLN   160      54.235  89.440  98.396  1.00  0.00           C  
ATOM   2174  HB2 GLN   160      53.437  89.422  97.654  1.00  0.00           H  
ATOM   2175  HB3 GLN   160      54.570  90.476  98.451  1.00  0.00           H  
ATOM   2176  CG  GLN   160      55.384  88.479  97.920  1.00  0.00           C  
ATOM   2177  HG2 GLN   160      55.453  88.759  96.869  1.00  0.00           H  
ATOM   2178  HG3 GLN   160      56.320  88.727  98.420  1.00  0.00           H  
ATOM   2179  CD  GLN   160      55.085  86.953  98.093  1.00  0.00           C  
ATOM   2180  OE1 GLN   160      55.592  86.207  98.973  1.00  0.00           O  
ATOM   2181  NE2 GLN   160      54.181  86.448  97.299  1.00  0.00           N  
ATOM   2182 HE21 GLN   160      54.019  86.922  96.422  1.00  0.00           H  
ATOM   2183 HE22 GLN   160      53.978  85.482  97.514  1.00  0.00           H  
ATOM   2184  C   GLN   160      54.766  88.908 100.901  1.00  0.00           C  
ATOM   2185  O   GLN   160      55.653  89.708 101.074  1.00  0.00           O  
ATOM   2186  N   TYR   161      54.680  87.927 101.796  1.00  0.00           N  
ATOM   2187  H   TYR   161      53.963  87.216 101.780  1.00  0.00           H  
ATOM   2188  CA  TYR   161      55.501  87.790 103.039  1.00  0.00           C  
ATOM   2189  HA  TYR   161      56.169  88.632 103.219  1.00  0.00           H  
ATOM   2190  CB  TYR   161      54.548  87.785 104.248  1.00  0.00           C  
ATOM   2191  HB2 TYR   161      53.973  86.876 104.070  1.00  0.00           H  
ATOM   2192  HB3 TYR   161      55.142  87.668 105.154  1.00  0.00           H  
ATOM   2193  CG  TYR   161      53.777  89.020 104.295  1.00  0.00           C  
ATOM   2194  CD1 TYR   161      54.345  90.276 104.523  1.00  0.00           C  
ATOM   2195  HD1 TYR   161      55.385  90.384 104.795  1.00  0.00           H  
ATOM   2196  CE1 TYR   161      53.516  91.420 104.474  1.00  0.00           C  
ATOM   2197  HE1 TYR   161      53.882  92.407 104.715  1.00  0.00           H  
ATOM   2198  CZ  TYR   161      52.091  91.368 104.216  1.00  0.00           C  
ATOM   2199  OH  TYR   161      51.428  92.550 104.189  1.00  0.00           O  
ATOM   2200  HH  TYR   161      50.486  92.372 104.140  1.00  0.00           H  
ATOM   2201  CE2 TYR   161      51.601  90.095 103.842  1.00  0.00           C  
ATOM   2202  HE2 TYR   161      50.562  90.021 103.554  1.00  0.00           H  
ATOM   2203  CD2 TYR   161      52.396  88.979 103.971  1.00  0.00           C  
ATOM   2204  HD2 TYR   161      51.996  88.029 103.650  1.00  0.00           H  
ATOM   2205  C   TYR   161      56.407  86.508 102.956  1.00  0.00           C  
ATOM   2206  O   TYR   161      57.138  86.246 103.934  1.00  0.00           O  
ATOM   2207  N   ASN   162      56.421  85.748 101.823  1.00  0.00           N  
ATOM   2208  H   ASN   162      55.919  86.026 100.992  1.00  0.00           H  
ATOM   2209  CA  ASN   162      57.121  84.470 101.726  1.00  0.00           C  
ATOM   2210  HA  ASN   162      57.119  84.178 102.776  1.00  0.00           H  
ATOM   2211  CB  ASN   162      56.187  83.477 100.982  1.00  0.00           C  
ATOM   2212  HB2 ASN   162      55.253  83.410 101.540  1.00  0.00           H  
ATOM   2213  HB3 ASN   162      55.895  83.668  99.950  1.00  0.00           H  
ATOM   2214  CG  ASN   162      56.763  82.021 101.030  1.00  0.00           C  
ATOM   2215  OD1 ASN   162      57.863  81.811 101.572  1.00  0.00           O  
ATOM   2216  ND2 ASN   162      56.074  80.981 100.576  1.00  0.00           N  
ATOM   2217 HD21 ASN   162      56.608  80.125 100.548  1.00  0.00           H  
ATOM   2218 HD22 ASN   162      55.130  81.022 100.220  1.00  0.00           H  
ATOM   2219  C   ASN   162      58.448  84.663 101.009  1.00  0.00           C  
ATOM   2220  O   ASN   162      59.551  84.383 101.512  1.00  0.00           O  
ATOM   2221  N   SER   163      58.340  85.338  99.855  1.00  0.00           N  
ATOM   2222  H   SER   163      57.463  85.745  99.562  1.00  0.00           H  
ATOM   2223  CA  SER   163      59.587  85.923  99.235  1.00  0.00           C  
ATOM   2224  HA  SER   163      60.106  86.420 100.055  1.00  0.00           H  
ATOM   2225  CB  SER   163      60.565  84.818  98.741  1.00  0.00           C  
ATOM   2226  HB2 SER   163      60.887  84.259  99.620  1.00  0.00           H  
ATOM   2227  HB3 SER   163      60.069  84.160  98.027  1.00  0.00           H  
ATOM   2228  OG  SER   163      61.718  85.292  98.108  1.00  0.00           O  
ATOM   2229  HG  SER   163      61.462  85.188  97.188  1.00  0.00           H  
ATOM   2230  C   SER   163      59.281  86.956  98.134  1.00  0.00           C  
ATOM   2231  O   SER   163      58.156  86.946  97.551  1.00  0.00           O  
ATOM   2232  N   SER   164      60.285  87.828  97.964  1.00  0.00           N  
ATOM   2233  H   SER   164      61.212  87.482  98.166  1.00  0.00           H  
ATOM   2234  CA  SER   164      60.302  89.105  97.238  1.00  0.00           C  
ATOM   2235  HA  SER   164      61.041  89.753  97.711  1.00  0.00           H  
ATOM   2236  CB  SER   164      59.000  89.867  97.577  1.00  0.00           C  
ATOM   2237  HB2 SER   164      58.130  89.346  97.176  1.00  0.00           H  
ATOM   2238  HB3 SER   164      58.958  90.000  98.658  1.00  0.00           H  
ATOM   2239  OG  SER   164      59.089  91.099  96.839  1.00  0.00           O  
ATOM   2240  HG  SER   164      58.414  91.052  96.158  1.00  0.00           H  
ATOM   2241  C   SER   164      60.609  88.945  95.747  1.00  0.00           C  
ATOM   2242  O   SER   164      60.352  87.855  95.147  1.00  0.00           O  
ATOM   2243  N   SER   165      61.367  89.895  95.298  1.00  0.00           N  
ATOM   2244  H   SER   165      61.666  90.662  95.883  1.00  0.00           H  
ATOM   2245  CA  SER   165      62.221  89.785  94.100  1.00  0.00           C  
ATOM   2246  HA  SER   165      61.644  89.423  93.249  1.00  0.00           H  
ATOM   2247  CB  SER   165      62.752  91.209  93.832  1.00  0.00           C  
ATOM   2248  HB2 SER   165      61.927  91.900  93.662  1.00  0.00           H  
ATOM   2249  HB3 SER   165      63.386  91.628  94.614  1.00  0.00           H  
ATOM   2250  OG  SER   165      63.432  91.203  92.648  1.00  0.00           O  
ATOM   2251  HG  SER   165      62.841  91.019  91.914  1.00  0.00           H  
ATOM   2252  C   SER   165      63.265  88.639  94.166  1.00  0.00           C  
ATOM   2253  O   SER   165      63.646  88.287  95.251  1.00  0.00           O  
ATOM   2254  N   GLY   166      63.672  88.080  93.061  1.00  0.00           N  
ATOM   2255  H   GLY   166      63.299  88.353  92.163  1.00  0.00           H  
ATOM   2256  CA  GLY   166      64.601  86.897  93.074  1.00  0.00           C  
ATOM   2257  HA2 GLY   166      64.241  86.100  93.724  1.00  0.00           H  
ATOM   2258  HA3 GLY   166      64.432  86.497  92.074  1.00  0.00           H  
ATOM   2259  C   GLY   166      66.098  87.215  93.294  1.00  0.00           C  
ATOM   2260  O   GLY   166      66.506  88.066  94.061  1.00  0.00           O  
ATOM   2261  N   GLY   167      66.984  86.482  92.593  1.00  0.00           N  
ATOM   2262  H   GLY   167      66.683  85.842  91.872  1.00  0.00           H  
ATOM   2263  CA  GLY   167      68.455  86.621  92.804  1.00  0.00           C  
ATOM   2264  HA2 GLY   167      68.717  86.440  93.846  1.00  0.00           H  
ATOM   2265  HA3 GLY   167      69.067  85.902  92.258  1.00  0.00           H  
ATOM   2266  C   GLY   167      69.009  87.953  92.347  1.00  0.00           C  
ATOM   2267  O   GLY   167      68.224  88.730  91.801  1.00  0.00           O  
ATOM   2268  N   GLY   168      70.320  88.159  92.547  1.00  0.00           N  
ATOM   2269  H   GLY   168      70.825  87.443  93.050  1.00  0.00           H  
ATOM   2270  CA  GLY   168      71.098  88.964  91.688  1.00  0.00           C  
ATOM   2271  HA2 GLY   168      70.975  88.432  90.744  1.00  0.00           H  
ATOM   2272  HA3 GLY   168      70.775  89.998  91.570  1.00  0.00           H  
ATOM   2273  C   GLY   168      72.550  88.941  92.194  1.00  0.00           C  
ATOM   2274  O   GLY   168      72.900  88.141  93.018  1.00  0.00           O  
ATOM   2275  N   GLY   169      73.462  89.678  91.500  1.00  0.00           N  
ATOM   2276  H   GLY   169      74.419  89.381  91.627  1.00  0.00           H  
ATOM   2277  CA  GLY   169      73.191  90.789  90.560  1.00  0.00           C  
ATOM   2278  HA2 GLY   169      72.197  90.615  90.147  1.00  0.00           H  
ATOM   2279  HA3 GLY   169      73.252  91.678  91.187  1.00  0.00           H  
ATOM   2280  C   GLY   169      74.260  90.863  89.393  1.00  0.00           C  
ATOM   2281  O   GLY   169      74.835  89.822  89.029  1.00  0.00           O  
ATOM   2282  N   GLY   170      74.356  92.009  88.767  1.00  0.00           N  
ATOM   2283  H   GLY   170      73.880  92.789  89.198  1.00  0.00           H  
ATOM   2284  CA  GLY   170      75.159  92.394  87.562  1.00  0.00           C  
ATOM   2285  HA2 GLY   170      74.624  92.043  86.680  1.00  0.00           H  
ATOM   2286  HA3 GLY   170      75.067  93.480  87.577  1.00  0.00           H  
ATOM   2287  C   GLY   170      76.638  92.029  87.711  1.00  0.00           C  
ATOM   2288  O   GLY   170      77.299  92.159  88.764  1.00  0.00           O  
ATOM   2289  N   GLY   171      77.312  91.731  86.614  1.00  0.00           N  
ATOM   2290  H   GLY   171      78.297  91.581  86.779  1.00  0.00           H  
ATOM   2291  CA  GLY   171      76.936  91.543  85.220  1.00  0.00           C  
ATOM   2292  HA2 GLY   171      76.438  92.395  84.758  1.00  0.00           H  
ATOM   2293  HA3 GLY   171      77.841  91.412  84.627  1.00  0.00           H  
ATOM   2294  C   GLY   171      76.056  90.353  84.850  1.00  0.00           C  
ATOM   2295  O   GLY   171      75.635  89.627  85.737  1.00  0.00           O  
ATOM   2296  N   GLY   172      75.713  90.165  83.555  1.00  0.00           N  
ATOM   2297  H   GLY   172      75.062  89.429  83.319  1.00  0.00           H  
ATOM   2298  CA  GLY   172      76.180  90.945  82.422  1.00  0.00           C  
ATOM   2299  HA2 GLY   172      77.191  91.334  82.540  1.00  0.00           H  
ATOM   2300  HA3 GLY   172      76.095  90.520  81.422  1.00  0.00           H  
ATOM   2301  C   GLY   172      75.228  92.103  82.067  1.00  0.00           C  
ATOM   2302  O   GLY   172      74.012  92.086  82.509  1.00  0.00           O  
ATOM   2303  N   GLY   173      75.733  92.988  81.258  1.00  0.00           N  
ATOM   2304  H   GLY   173      76.657  92.713  80.958  1.00  0.00           H  
ATOM   2305  CA  GLY   173      75.096  94.094  80.535  1.00  0.00           C  
ATOM   2306  HA2 GLY   173      74.562  94.710  81.259  1.00  0.00           H  
ATOM   2307  HA3 GLY   173      75.961  94.598  80.104  1.00  0.00           H  
ATOM   2308  C   GLY   173      74.118  93.690  79.464  1.00  0.00           C  
ATOM   2309  O   GLY   173      73.907  92.501  79.136  1.00  0.00           O  
ATOM   2310  N   GLY   174      73.379  94.655  78.869  1.00  0.00           N  
ATOM   2311  H   GLY   174      72.832  94.253  78.120  1.00  0.00           H  
ATOM   2312  CA  GLY   174      73.649  96.167  78.917  1.00  0.00           C  
ATOM   2313  HA2 GLY   174      72.746  96.751  78.738  1.00  0.00           H  
ATOM   2314  HA3 GLY   174      74.007  96.450  79.907  1.00  0.00           H  
ATOM   2315  C   GLY   174      74.754  96.587  77.856  1.00  0.00           C  
ATOM   2316  O   GLY   174      75.203  95.763  77.029  1.00  0.00           O  
ATOM   2317  N   GLY   175      75.051  97.863  77.770  1.00  0.00           N  
ATOM   2318  H   GLY   175      74.707  98.440  78.525  1.00  0.00           H  
ATOM   2319  CA  GLY   175      75.992  98.534  76.890  1.00  0.00           C  
ATOM   2320  HA2 GLY   175      76.396  99.444  77.333  1.00  0.00           H  
ATOM   2321  HA3 GLY   175      76.893  97.923  76.836  1.00  0.00           H  
ATOM   2322  C   GLY   175      75.431  98.818  75.520  1.00  0.00           C  
ATOM   2323  O   GLY   175      76.225  99.170  74.686  1.00  0.00           O  
ATOM   2324  N   ASN   176      74.226  98.342  75.079  1.00  0.00           N  
ATOM   2325  H   ASN   176      73.644  97.898  75.775  1.00  0.00           H  
ATOM   2326  CA  ASN   176      73.544  98.723  73.802  1.00  0.00           C  
ATOM   2327  HA  ASN   176      74.168  98.217  73.065  1.00  0.00           H  
ATOM   2328  CB  ASN   176      72.183  98.099  73.617  1.00  0.00           C  
ATOM   2329  HB2 ASN   176      71.871  98.197  72.577  1.00  0.00           H  
ATOM   2330  HB3 ASN   176      72.215  97.029  73.825  1.00  0.00           H  
ATOM   2331  CG  ASN   176      71.156  98.742  74.477  1.00  0.00           C  
ATOM   2332  OD1 ASN   176      71.289  98.656  75.666  1.00  0.00           O  
ATOM   2333  ND2 ASN   176      70.149  99.377  73.922  1.00  0.00           N  
ATOM   2334 HD21 ASN   176      69.528  99.947  74.479  1.00  0.00           H  
ATOM   2335 HD22 ASN   176      70.122  99.447  72.915  1.00  0.00           H  
ATOM   2336  C   ASN   176      73.683 100.221  73.451  1.00  0.00           C  
ATOM   2337  O   ASN   176      73.335 101.056  74.300  1.00  0.00           O  
ATOM   2338  N   TYR   177      73.841 100.572  72.182  1.00  0.00           N  
ATOM   2339  H   TYR   177      73.970  99.825  71.514  1.00  0.00           H  
ATOM   2340  CA  TYR   177      73.820 101.871  71.589  1.00  0.00           C  
ATOM   2341  HA  TYR   177      74.419 102.546  72.201  1.00  0.00           H  
ATOM   2342  CB  TYR   177      74.470 101.886  70.171  1.00  0.00           C  
ATOM   2343  HB2 TYR   177      74.002 101.071  69.620  1.00  0.00           H  
ATOM   2344  HB3 TYR   177      74.213 102.819  69.668  1.00  0.00           H  
ATOM   2345  CG  TYR   177      75.981 101.780  70.134  1.00  0.00           C  
ATOM   2346  CD1 TYR   177      76.684 102.945  70.443  1.00  0.00           C  
ATOM   2347  HD1 TYR   177      76.172 103.873  70.650  1.00  0.00           H  
ATOM   2348  CE1 TYR   177      78.060 102.917  70.370  1.00  0.00           C  
ATOM   2349  HE1 TYR   177      78.615 103.815  70.598  1.00  0.00           H  
ATOM   2350  CZ  TYR   177      78.689 101.685  70.080  1.00  0.00           C  
ATOM   2351  OH  TYR   177      80.047 101.759  69.888  1.00  0.00           O  
ATOM   2352  HH  TYR   177      80.317 101.101  69.243  1.00  0.00           H  
ATOM   2353  CE2 TYR   177      77.992 100.514  69.696  1.00  0.00           C  
ATOM   2354  HE2 TYR   177      78.558  99.638  69.415  1.00  0.00           H  
ATOM   2355  CD2 TYR   177      76.604 100.567  69.695  1.00  0.00           C  
ATOM   2356  HD2 TYR   177      76.023  99.749  69.295  1.00  0.00           H  
ATOM   2357  C   TYR   177      72.323 102.328  71.566  1.00  0.00           C  
ATOM   2358  O   TYR   177      71.540 101.676  70.904  1.00  0.00           O  
ATOM   2359  N   GLY   178      71.909 103.476  72.191  1.00  0.00           N  
ATOM   2360  H   GLY   178      70.923 103.689  72.140  1.00  0.00           H  
ATOM   2361  CA  GLY   178      72.664 104.493  72.869  1.00  0.00           C  
ATOM   2362  HA2 GLY   178      72.006 105.249  73.298  1.00  0.00           H  
ATOM   2363  HA3 GLY   178      73.075 103.984  73.741  1.00  0.00           H  
ATOM   2364  C   GLY   178      73.661 105.217  71.964  1.00  0.00           C  
ATOM   2365  O   GLY   178      73.639 105.022  70.769  1.00  0.00           O  
ATOM   2366  N   GLN   179      74.427 106.169  72.553  1.00  0.00           N  
ATOM   2367  H   GLN   179      74.203 106.429  73.503  1.00  0.00           H  
ATOM   2368  CA  GLN   179      75.485 107.022  71.973  1.00  0.00           C  
ATOM   2369  HA  GLN   179      75.307 107.247  70.921  1.00  0.00           H  
ATOM   2370  CB  GLN   179      75.512 108.311  72.762  1.00  0.00           C  
ATOM   2371  HB2 GLN   179      75.682 108.073  73.812  1.00  0.00           H  
ATOM   2372  HB3 GLN   179      76.407 108.835  72.425  1.00  0.00           H  
ATOM   2373  CG  GLN   179      74.308 109.270  72.680  1.00  0.00           C  
ATOM   2374  HG2 GLN   179      73.402 108.738  72.390  1.00  0.00           H  
ATOM   2375  HG3 GLN   179      74.155 109.740  73.651  1.00  0.00           H  
ATOM   2376  CD  GLN   179      74.599 110.346  71.600  1.00  0.00           C  
ATOM   2377  OE1 GLN   179      75.399 110.280  70.688  1.00  0.00           O  
ATOM   2378  NE2 GLN   179      73.755 111.348  71.561  1.00  0.00           N  
ATOM   2379 HE21 GLN   179      73.036 111.489  72.257  1.00  0.00           H  
ATOM   2380 HE22 GLN   179      73.899 111.982  70.789  1.00  0.00           H  
ATOM   2381  C   GLN   179      76.962 106.495  72.021  1.00  0.00           C  
ATOM   2382  O   GLN   179      77.227 105.600  72.825  1.00  0.00           O  
ATOM   2383  N   ASP   180      77.968 106.981  71.288  1.00  0.00           N  
ATOM   2384  H   ASP   180      78.723 106.318  71.394  1.00  0.00           H  
ATOM   2385  CA  ASP   180      77.938 108.080  70.237  1.00  0.00           C  
ATOM   2386  HA  ASP   180      77.466 108.945  70.704  1.00  0.00           H  
ATOM   2387  CB  ASP   180      79.306 108.549  69.794  1.00  0.00           C  
ATOM   2388  HB2 ASP   180      79.896 108.733  70.691  1.00  0.00           H  
ATOM   2389  HB3 ASP   180      79.702 107.800  69.108  1.00  0.00           H  
ATOM   2390  CG  ASP   180      79.355 109.830  68.953  1.00  0.00           C  
ATOM   2391  OD1 ASP   180      80.449 110.315  68.585  1.00  0.00           O  
ATOM   2392  OD2 ASP   180      78.323 110.526  68.864  1.00  0.00           O  
ATOM   2393  C   ASP   180      77.061 107.612  69.035  1.00  0.00           C  
ATOM   2394  O   ASP   180      77.359 106.635  68.415  1.00  0.00           O  
ATOM   2395  N   GLN   181      76.039 108.356  68.675  1.00  0.00           N  
ATOM   2396  H   GLN   181      75.911 109.256  69.116  1.00  0.00           H  
ATOM   2397  CA  GLN   181      75.178 108.102  67.570  1.00  0.00           C  
ATOM   2398  HA  GLN   181      75.752 107.561  66.818  1.00  0.00           H  
ATOM   2399  CB  GLN   181      74.023 107.278  68.021  1.00  0.00           C  
ATOM   2400  HB2 GLN   181      74.387 106.449  68.629  1.00  0.00           H  
ATOM   2401  HB3 GLN   181      73.469 107.908  68.716  1.00  0.00           H  
ATOM   2402  CG  GLN   181      73.051 106.854  66.929  1.00  0.00           C  
ATOM   2403  HG2 GLN   181      72.489 107.674  66.483  1.00  0.00           H  
ATOM   2404  HG3 GLN   181      73.702 106.512  66.124  1.00  0.00           H  
ATOM   2405  CD  GLN   181      72.106 105.694  67.290  1.00  0.00           C  
ATOM   2406  OE1 GLN   181      71.041 105.455  66.671  1.00  0.00           O  
ATOM   2407  NE2 GLN   181      72.312 104.893  68.331  1.00  0.00           N  
ATOM   2408 HE21 GLN   181      73.062 105.047  68.990  1.00  0.00           H  
ATOM   2409 HE22 GLN   181      71.627 104.168  68.487  1.00  0.00           H  
ATOM   2410  C   GLN   181      74.667 109.380  66.893  1.00  0.00           C  
ATOM   2411  O   GLN   181      74.400 109.489  65.700  1.00  0.00           O  
ATOM   2412  N   SER   182      74.502 110.470  67.678  1.00  0.00           N  
ATOM   2413  H   SER   182      74.698 110.384  68.665  1.00  0.00           H  
ATOM   2414  CA  SER   182      73.988 111.756  67.189  1.00  0.00           C  
ATOM   2415  HA  SER   182      74.260 112.004  66.162  1.00  0.00           H  
ATOM   2416  CB  SER   182      72.467 111.734  67.176  1.00  0.00           C  
ATOM   2417  HB2 SER   182      72.136 112.702  66.801  1.00  0.00           H  
ATOM   2418  HB3 SER   182      72.047 110.985  66.505  1.00  0.00           H  
ATOM   2419  OG  SER   182      72.081 111.519  68.529  1.00  0.00           O  
ATOM   2420  HG  SER   182      72.050 112.349  69.010  1.00  0.00           H  
ATOM   2421  C   SER   182      74.498 112.908  68.100  1.00  0.00           C  
ATOM   2422  O   SER   182      74.631 112.803  69.334  1.00  0.00           O  
ATOM   2423  N   SER   183      74.883 114.045  67.544  1.00  0.00           N  
ATOM   2424  H   SER   183      75.187 114.787  68.159  1.00  0.00           H  
ATOM   2425  CA  SER   183      75.117 114.284  66.119  1.00  0.00           C  
ATOM   2426  HA  SER   183      74.211 114.092  65.544  1.00  0.00           H  
ATOM   2427  CB  SER   183      75.335 115.823  66.006  1.00  0.00           C  
ATOM   2428  HB2 SER   183      74.746 116.389  66.727  1.00  0.00           H  
ATOM   2429  HB3 SER   183      76.371 116.098  66.208  1.00  0.00           H  
ATOM   2430  OG  SER   183      74.995 116.303  64.743  1.00  0.00           O  
ATOM   2431  HG  SER   183      75.325 117.191  64.585  1.00  0.00           H  
ATOM   2432  C   SER   183      76.272 113.532  65.364  1.00  0.00           C  
ATOM   2433  O   SER   183      76.890 112.580  65.930  1.00  0.00           O  
ATOM   2434  N   MET   184      76.431 113.876  64.096  1.00  0.00           N  
ATOM   2435  H   MET   184      75.872 114.601  63.667  1.00  0.00           H  
ATOM   2436  CA  MET   184      77.420 113.348  63.150  1.00  0.00           C  
ATOM   2437  HA  MET   184      78.064 112.742  63.787  1.00  0.00           H  
ATOM   2438  CB  MET   184      76.830 112.332  62.208  1.00  0.00           C  
ATOM   2439  HB2 MET   184      76.233 111.617  62.773  1.00  0.00           H  
ATOM   2440  HB3 MET   184      76.151 112.809  61.501  1.00  0.00           H  
ATOM   2441  CG  MET   184      77.851 111.559  61.366  1.00  0.00           C  
ATOM   2442  HG2 MET   184      77.318 110.726  60.908  1.00  0.00           H  
ATOM   2443  HG3 MET   184      78.280 112.210  60.604  1.00  0.00           H  
ATOM   2444  SD  MET   184      79.311 110.990  62.389  1.00  0.00           S  
ATOM   2445  CE  MET   184      78.525 109.432  63.006  1.00  0.00           C  
ATOM   2446  HE1 MET   184      77.729 109.683  63.708  1.00  0.00           H  
ATOM   2447  HE2 MET   184      78.034 108.928  62.174  1.00  0.00           H  
ATOM   2448  HE3 MET   184      79.310 108.791  63.407  1.00  0.00           H  
ATOM   2449  C   MET   184      78.159 114.427  62.297  1.00  0.00           C  
ATOM   2450  O   MET   184      77.460 115.225  61.652  1.00  0.00           O  
ATOM   2451  N   SER   185      79.481 114.355  62.239  1.00  0.00           N  
ATOM   2452  H   SER   185      80.030 113.584  62.591  1.00  0.00           H  
ATOM   2453  CA  SER   185      80.242 115.267  61.326  1.00  0.00           C  
ATOM   2454  HA  SER   185      79.585 115.513  60.492  1.00  0.00           H  
ATOM   2455  CB  SER   185      80.493 116.572  62.055  1.00  0.00           C  
ATOM   2456  HB2 SER   185      81.133 117.200  61.434  1.00  0.00           H  
ATOM   2457  HB3 SER   185      79.575 117.107  62.296  1.00  0.00           H  
ATOM   2458  OG  SER   185      81.241 116.442  63.207  1.00  0.00           O  
ATOM   2459  HG  SER   185      81.397 117.321  63.561  1.00  0.00           H  
ATOM   2460  C   SER   185      81.577 114.682  60.720  1.00  0.00           C  
ATOM   2461  O   SER   185      82.014 113.657  61.136  1.00  0.00           O  
ATOM   2462  N   SER   186      82.155 115.453  59.751  1.00  0.00           N  
ATOM   2463  H   SER   186      81.754 116.368  59.609  1.00  0.00           H  
ATOM   2464  CA  SER   186      83.404 115.214  59.160  1.00  0.00           C  
ATOM   2465  HA  SER   186      83.802 114.304  59.609  1.00  0.00           H  
ATOM   2466  CB  SER   186      83.019 115.055  57.692  1.00  0.00           C  
ATOM   2467  HB2 SER   186      82.773 116.071  57.382  1.00  0.00           H  
ATOM   2468  HB3 SER   186      83.864 114.747  57.076  1.00  0.00           H  
ATOM   2469  OG  SER   186      81.996 114.138  57.420  1.00  0.00           O  
ATOM   2470  HG  SER   186      81.113 114.452  57.629  1.00  0.00           H  
ATOM   2471  C   SER   186      84.320 116.469  59.358  1.00  0.00           C  
ATOM   2472  O   SER   186      83.848 117.639  59.489  1.00  0.00           O  
ATOM   2473  N   GLY   187      85.651 116.371  59.382  1.00  0.00           N  
ATOM   2474  H   GLY   187      86.164 117.238  59.452  1.00  0.00           H  
ATOM   2475  CA  GLY   187      86.400 115.194  58.954  1.00  0.00           C  
ATOM   2476  HA2 GLY   187      86.799 114.684  59.830  1.00  0.00           H  
ATOM   2477  HA3 GLY   187      85.748 114.596  58.317  1.00  0.00           H  
ATOM   2478  C   GLY   187      87.609 115.276  58.132  1.00  0.00           C  
ATOM   2479  O   GLY   187      88.077 114.237  57.612  1.00  0.00           O  
ATOM   2480  N   GLY   188      88.187 116.491  57.923  1.00  0.00           N  
ATOM   2481  H   GLY   188      87.725 117.356  58.165  1.00  0.00           H  
ATOM   2482  CA  GLY   188      89.524 116.658  57.351  1.00  0.00           C  
ATOM   2483  HA2 GLY   188      89.562 116.608  56.263  1.00  0.00           H  
ATOM   2484  HA3 GLY   188      89.772 117.713  57.469  1.00  0.00           H  
ATOM   2485  C   GLY   188      90.676 115.782  57.968  1.00  0.00           C  
ATOM   2486  O   GLY   188      90.577 115.089  58.967  1.00  0.00           O  
ATOM   2487  N   GLY   189      91.829 115.789  57.381  1.00  0.00           N  
ATOM   2488  H   GLY   189      92.521 115.211  57.836  1.00  0.00           H  
ATOM   2489  CA  GLY   189      92.191 116.235  56.096  1.00  0.00           C  
ATOM   2490  HA2 GLY   189      93.114 115.719  55.830  1.00  0.00           H  
ATOM   2491  HA3 GLY   189      91.485 115.810  55.382  1.00  0.00           H  
ATOM   2492  C   GLY   189      92.379 117.791  56.116  1.00  0.00           C  
ATOM   2493  O   GLY   189      91.558 118.558  55.633  1.00  0.00           O  
ATOM   2494  N   SER   190      93.508 118.290  56.573  1.00  0.00           N  
ATOM   2495  H   SER   190      94.168 117.659  57.007  1.00  0.00           H  
ATOM   2496  CA  SER   190      94.019 119.643  56.342  1.00  0.00           C  
ATOM   2497  HA  SER   190      94.993 119.682  56.830  1.00  0.00           H  
ATOM   2498  CB  SER   190      94.468 119.889  54.917  1.00  0.00           C  
ATOM   2499  HB2 SER   190      93.586 119.910  54.276  1.00  0.00           H  
ATOM   2500  HB3 SER   190      94.964 120.856  54.845  1.00  0.00           H  
ATOM   2501  OG  SER   190      95.232 118.847  54.468  1.00  0.00           O  
ATOM   2502  HG  SER   190      94.995 118.699  53.549  1.00  0.00           H  
ATOM   2503  C   SER   190      93.113 120.728  56.956  1.00  0.00           C  
ATOM   2504  O   SER   190      92.589 121.693  56.324  1.00  0.00           O  
ATOM   2505  N   GLY   191      92.856 120.639  58.234  1.00  0.00           N  
ATOM   2506  H   GLY   191      92.360 121.470  58.526  1.00  0.00           H  
ATOM   2507  CA  GLY   191      93.485 119.854  59.294  1.00  0.00           C  
ATOM   2508  HA2 GLY   191      93.032 119.984  60.277  1.00  0.00           H  
ATOM   2509  HA3 GLY   191      93.327 118.833  58.949  1.00  0.00           H  
ATOM   2510  C   GLY   191      94.960 120.245  59.594  1.00  0.00           C  
ATOM   2511  O   GLY   191      95.303 121.317  59.121  1.00  0.00           O  
ATOM   2512  N   GLY   192      95.764 119.431  60.214  1.00  0.00           N  
ATOM   2513  H   GLY   192      95.457 118.572  60.648  1.00  0.00           H  
ATOM   2514  CA  GLY   192      97.244 119.574  60.341  1.00  0.00           C  
ATOM   2515  HA2 GLY   192      97.450 120.362  61.065  1.00  0.00           H  
ATOM   2516  HA3 GLY   192      97.714 118.682  60.755  1.00  0.00           H  
ATOM   2517  C   GLY   192      98.029 119.810  58.989  1.00  0.00           C  
ATOM   2518  O   GLY   192      99.035 120.534  58.997  1.00  0.00           O  
ATOM   2519  N   GLY   193      97.672 118.999  57.979  1.00  0.00           N  
ATOM   2520  H   GLY   193      96.913 118.352  58.137  1.00  0.00           H  
ATOM   2521  CA  GLY   193      98.268 118.928  56.576  1.00  0.00           C  
ATOM   2522  HA2 GLY   193      99.347 118.773  56.560  1.00  0.00           H  
ATOM   2523  HA3 GLY   193      97.753 118.137  56.031  1.00  0.00           H  
ATOM   2524  C   GLY   193      98.069 120.211  55.811  1.00  0.00           C  
ATOM   2525  O   GLY   193      97.391 121.169  56.271  1.00  0.00           O  
ATOM   2526  N   TYR   194      98.637 120.275  54.610  1.00  0.00           N  
ATOM   2527  H   TYR   194      99.333 119.596  54.339  1.00  0.00           H  
ATOM   2528  CA  TYR   194      98.355 121.336  53.662  1.00  0.00           C  
ATOM   2529  HA  TYR   194      97.435 121.844  53.950  1.00  0.00           H  
ATOM   2530  CB  TYR   194      99.584 122.313  53.659  1.00  0.00           C  
ATOM   2531  HB2 TYR   194     100.462 121.856  53.203  1.00  0.00           H  
ATOM   2532  HB3 TYR   194      99.363 123.118  52.958  1.00  0.00           H  
ATOM   2533  CG  TYR   194      99.917 122.967  55.011  1.00  0.00           C  
ATOM   2534  CD1 TYR   194      99.001 123.816  55.626  1.00  0.00           C  
ATOM   2535  HD1 TYR   194      98.111 124.132  55.102  1.00  0.00           H  
ATOM   2536  CE1 TYR   194      99.454 124.420  56.879  1.00  0.00           C  
ATOM   2537  HE1 TYR   194      98.824 125.094  57.440  1.00  0.00           H  
ATOM   2538  CZ  TYR   194     100.723 124.186  57.405  1.00  0.00           C  
ATOM   2539  OH  TYR   194     101.034 124.897  58.527  1.00  0.00           O  
ATOM   2540  HH  TYR   194     101.959 124.703  58.693  1.00  0.00           H  
ATOM   2541  CE2 TYR   194     101.599 123.289  56.795  1.00  0.00           C  
ATOM   2542  HE2 TYR   194     102.610 123.166  57.156  1.00  0.00           H  
ATOM   2543  CD2 TYR   194     101.120 122.675  55.597  1.00  0.00           C  
ATOM   2544  HD2 TYR   194     101.803 122.016  55.082  1.00  0.00           H  
ATOM   2545  C   TYR   194      98.257 120.820  52.230  1.00  0.00           C  
ATOM   2546  O   TYR   194      98.536 119.657  52.044  1.00  0.00           O  
ATOM   2547  N   GLY   195      97.619 121.476  51.262  1.00  0.00           N  
ATOM   2548  H   GLY   195      97.423 120.918  50.443  1.00  0.00           H  
ATOM   2549  CA  GLY   195      96.885 122.738  51.317  1.00  0.00           C  
ATOM   2550  HA2 GLY   195      97.565 123.517  51.662  1.00  0.00           H  
ATOM   2551  HA3 GLY   195      96.545 123.066  50.335  1.00  0.00           H  
ATOM   2552  C   GLY   195      95.681 122.677  52.262  1.00  0.00           C  
ATOM   2553  O   GLY   195      95.069 121.597  52.341  1.00  0.00           O  
ATOM   2554  N   ASN   196      95.381 123.687  53.093  1.00  0.00           N  
ATOM   2555  H   ASN   196      95.979 124.498  53.037  1.00  0.00           H  
ATOM   2556  CA  ASN   196      94.191 123.685  53.974  1.00  0.00           C  
ATOM   2557  HA  ASN   196      94.249 122.819  54.634  1.00  0.00           H  
ATOM   2558  CB  ASN   196      94.330 124.957  54.826  1.00  0.00           C  
ATOM   2559  HB2 ASN   196      95.321 125.014  55.275  1.00  0.00           H  
ATOM   2560  HB3 ASN   196      94.272 125.885  54.257  1.00  0.00           H  
ATOM   2561  CG  ASN   196      93.304 125.130  55.899  1.00  0.00           C  
ATOM   2562  OD1 ASN   196      92.285 125.796  55.682  1.00  0.00           O  
ATOM   2563  ND2 ASN   196      93.657 124.768  57.096  1.00  0.00           N  
ATOM   2564 HD21 ASN   196      93.011 125.005  57.836  1.00  0.00           H  
ATOM   2565 HD22 ASN   196      94.546 124.348  57.329  1.00  0.00           H  
ATOM   2566  C   ASN   196      92.796 123.605  53.299  1.00  0.00           C  
ATOM   2567  O   ASN   196      92.596 124.272  52.298  1.00  0.00           O  
ATOM   2568  N   GLN   197      91.940 122.803  53.886  1.00  0.00           N  
ATOM   2569  H   GLN   197      92.245 122.332  54.727  1.00  0.00           H  
ATOM   2570  CA  GLN   197      90.607 122.563  53.340  1.00  0.00           C  
ATOM   2571  HA  GLN   197      90.434 123.217  52.485  1.00  0.00           H  
ATOM   2572  CB  GLN   197      90.379 121.115  52.857  1.00  0.00           C  
ATOM   2573  HB2 GLN   197      90.612 120.377  53.625  1.00  0.00           H  
ATOM   2574  HB3 GLN   197      89.317 121.093  52.611  1.00  0.00           H  
ATOM   2575  CG  GLN   197      91.259 120.668  51.603  1.00  0.00           C  
ATOM   2576  HG2 GLN   197      90.941 121.191  50.701  1.00  0.00           H  
ATOM   2577  HG3 GLN   197      92.306 120.930  51.759  1.00  0.00           H  
ATOM   2578  CD  GLN   197      91.322 119.189  51.438  1.00  0.00           C  
ATOM   2579  OE1 GLN   197      91.359 118.349  52.330  1.00  0.00           O  
ATOM   2580  NE2 GLN   197      91.337 118.804  50.168  1.00  0.00           N  
ATOM   2581 HE21 GLN   197      91.122 119.506  49.475  1.00  0.00           H  
ATOM   2582 HE22 GLN   197      91.314 117.812  49.978  1.00  0.00           H  
ATOM   2583  C   GLN   197      89.489 123.050  54.354  1.00  0.00           C  
ATOM   2584  O   GLN   197      88.319 123.249  54.015  1.00  0.00           O  
ATOM   2585  N   ASP   198      89.848 123.114  55.687  1.00  0.00           N  
ATOM   2586  H   ASP   198      90.793 122.869  55.949  1.00  0.00           H  
ATOM   2587  CA  ASP   198      89.001 123.600  56.821  1.00  0.00           C  
ATOM   2588  HA  ASP   198      88.325 122.776  57.048  1.00  0.00           H  
ATOM   2589  CB  ASP   198      89.891 123.983  58.040  1.00  0.00           C  
ATOM   2590  HB2 ASP   198      90.760 124.473  57.601  1.00  0.00           H  
ATOM   2591  HB3 ASP   198      89.441 124.731  58.692  1.00  0.00           H  
ATOM   2592  CG  ASP   198      90.444 122.798  58.863  1.00  0.00           C  
ATOM   2593  OD1 ASP   198      91.608 122.888  59.450  1.00  0.00           O  
ATOM   2594  OD2 ASP   198      89.731 121.767  58.985  1.00  0.00           O  
ATOM   2595  C   ASP   198      88.134 124.826  56.583  1.00  0.00           C  
ATOM   2596  O   ASP   198      88.645 125.869  56.093  1.00  0.00           O  
ATOM   2597  N   GLN   199      86.852 124.793  57.005  1.00  0.00           N  
ATOM   2598  H   GLN   199      86.601 123.915  57.437  1.00  0.00           H  
ATOM   2599  CA  GLN   199      85.808 125.830  56.915  1.00  0.00           C  
ATOM   2600  HA  GLN   199      86.058 126.290  55.959  1.00  0.00           H  
ATOM   2601  CB  GLN   199      84.312 125.413  56.917  1.00  0.00           C  
ATOM   2602  HB2 GLN   199      84.160 124.947  57.890  1.00  0.00           H  
ATOM   2603  HB3 GLN   199      83.671 126.289  57.014  1.00  0.00           H  
ATOM   2604  CG  GLN   199      83.829 124.497  55.783  1.00  0.00           C  
ATOM   2605  HG2 GLN   199      83.537 125.194  54.997  1.00  0.00           H  
ATOM   2606  HG3 GLN   199      84.555 123.730  55.512  1.00  0.00           H  
ATOM   2607  CD  GLN   199      82.584 123.824  56.197  1.00  0.00           C  
ATOM   2608  OE1 GLN   199      81.851 124.280  57.038  1.00  0.00           O  
ATOM   2609  NE2 GLN   199      82.375 122.627  55.654  1.00  0.00           N  
ATOM   2610 HE21 GLN   199      82.872 122.321  54.830  1.00  0.00           H  
ATOM   2611 HE22 GLN   199      81.564 122.145  56.014  1.00  0.00           H  
ATOM   2612  C   GLN   199      86.058 126.860  58.042  1.00  0.00           C  
ATOM   2613  O   GLN   199      86.467 126.448  59.186  1.00  0.00           O  
ATOM   2614  N   SER   200      86.008 128.176  57.849  1.00  0.00           N  
ATOM   2615  H   SER   200      86.214 128.803  58.614  1.00  0.00           H  
ATOM   2616  CA  SER   200      85.437 128.843  56.662  1.00  0.00           C  
ATOM   2617  HA  SER   200      84.836 128.086  56.157  1.00  0.00           H  
ATOM   2618  CB  SER   200      84.533 130.019  57.137  1.00  0.00           C  
ATOM   2619  HB2 SER   200      85.138 130.866  57.461  1.00  0.00           H  
ATOM   2620  HB3 SER   200      83.963 130.403  56.291  1.00  0.00           H  
ATOM   2621  OG  SER   200      83.698 129.664  58.209  1.00  0.00           O  
ATOM   2622  HG  SER   200      82.940 129.252  57.788  1.00  0.00           H  
ATOM   2623  C   SER   200      86.500 129.321  55.650  1.00  0.00           C  
ATOM   2624  O   SER   200      86.103 130.217  54.897  1.00  0.00           O  
ATOM   2625  N   GLY   201      87.749 128.847  55.578  1.00  0.00           N  
ATOM   2626  H   GLY   201      88.035 128.062  56.145  1.00  0.00           H  
ATOM   2627  CA  GLY   201      88.683 129.246  54.510  1.00  0.00           C  
ATOM   2628  HA2 GLY   201      88.665 130.335  54.476  1.00  0.00           H  
ATOM   2629  HA3 GLY   201      89.698 128.886  54.679  1.00  0.00           H  
ATOM   2630  C   GLY   201      88.337 128.739  53.132  1.00  0.00           C  
ATOM   2631  O   GLY   201      87.365 127.996  52.955  1.00  0.00           O  
ATOM   2632  N   GLY   202      89.165 128.984  52.081  1.00  0.00           N  
ATOM   2633  H   GLY   202      88.902 128.557  51.205  1.00  0.00           H  
ATOM   2634  CA  GLY   202      90.307 129.921  51.960  1.00  0.00           C  
ATOM   2635  HA2 GLY   202      90.682 130.148  52.958  1.00  0.00           H  
ATOM   2636  HA3 GLY   202      91.130 129.344  51.537  1.00  0.00           H  
ATOM   2637  C   GLY   202      90.133 131.198  51.158  1.00  0.00           C  
ATOM   2638  O   GLY   202      89.067 131.704  50.848  1.00  0.00           O  
ATOM   2639  N   GLY   203      91.234 131.718  50.561  1.00  0.00           N  
ATOM   2640  H   GLY   203      90.967 132.444  49.911  1.00  0.00           H  
ATOM   2641  CA  GLY   203      92.664 131.394  50.758  1.00  0.00           C  
ATOM   2642  HA2 GLY   203      92.949 130.375  50.499  1.00  0.00           H  
ATOM   2643  HA3 GLY   203      93.240 132.086  50.143  1.00  0.00           H  
ATOM   2644  C   GLY   203      93.086 131.530  52.306  1.00  0.00           C  
ATOM   2645  O   GLY   203      92.476 132.339  53.035  1.00  0.00           O  
ATOM   2646  N   GLY   204      94.038 130.757  52.765  1.00  0.00           N  
ATOM   2647  H   GLY   204      94.645 130.426  52.028  1.00  0.00           H  
ATOM   2648  CA  GLY   204      94.372 130.487  54.198  1.00  0.00           C  
ATOM   2649  HA2 GLY   204      95.443 130.343  54.342  1.00  0.00           H  
ATOM   2650  HA3 GLY   204      94.152 131.427  54.706  1.00  0.00           H  
ATOM   2651  C   GLY   204      93.542 129.366  54.850  1.00  0.00           C  
ATOM   2652  O   GLY   204      92.444 129.082  54.336  1.00  0.00           O  
ATOM   2653  N   SER   205      93.914 128.782  55.989  1.00  0.00           N  
ATOM   2654  H   SER   205      93.226 128.181  56.421  1.00  0.00           H  
ATOM   2655  CA  SER   205      95.180 128.962  56.750  1.00  0.00           C  
ATOM   2656  HA  SER   205      95.334 130.034  56.871  1.00  0.00           H  
ATOM   2657  CB  SER   205      94.944 128.363  58.155  1.00  0.00           C  
ATOM   2658  HB2 SER   205      94.168 128.893  58.709  1.00  0.00           H  
ATOM   2659  HB3 SER   205      94.657 127.312  58.133  1.00  0.00           H  
ATOM   2660  OG  SER   205      96.130 128.398  58.949  1.00  0.00           O  
ATOM   2661  HG  SER   205      96.090 127.580  59.449  1.00  0.00           H  
ATOM   2662  C   SER   205      96.347 128.343  55.925  1.00  0.00           C  
ATOM   2663  O   SER   205      96.179 127.774  54.859  1.00  0.00           O  
ATOM   2664  N   GLY   206      97.519 128.525  56.484  1.00  0.00           N  
ATOM   2665  H   GLY   206      97.535 129.190  57.244  1.00  0.00           H  
ATOM   2666  CA  GLY   206      98.768 128.269  55.870  1.00  0.00           C  
ATOM   2667  HA2 GLY   206      98.726 127.394  55.222  1.00  0.00           H  
ATOM   2668  HA3 GLY   206      99.081 129.078  55.210  1.00  0.00           H  
ATOM   2669  C   GLY   206      99.854 127.995  56.950  1.00  0.00           C  
ATOM   2670  O   GLY   206      99.616 128.130  58.126  1.00  0.00           O  
ATOM   2671  N   GLY   207     101.031 127.650  56.506  1.00  0.00           N  
ATOM   2672  H   GLY   207     101.638 127.245  57.204  1.00  0.00           H  
ATOM   2673  CA  GLY   207     101.494 127.464  55.138  1.00  0.00           C  
ATOM   2674  HA2 GLY   207     100.760 126.868  54.596  1.00  0.00           H  
ATOM   2675  HA3 GLY   207     101.520 128.441  54.655  1.00  0.00           H  
ATOM   2676  C   GLY   207     102.914 126.829  55.085  1.00  0.00           C  
ATOM   2677  O   GLY   207     103.782 127.185  55.892  1.00  0.00           O  
ATOM   2678  N   TYR   208     103.096 125.908  54.158  1.00  0.00           N  
ATOM   2679  H   TYR   208     102.307 125.784  53.541  1.00  0.00           H  
ATOM   2680  CA  TYR   208     104.287 125.137  53.787  1.00  0.00           C  
ATOM   2681  HA  TYR   208     105.120 125.839  53.807  1.00  0.00           H  
ATOM   2682  CB  TYR   208     104.738 124.021  54.790  1.00  0.00           C  
ATOM   2683  HB2 TYR   208     104.936 124.544  55.725  1.00  0.00           H  
ATOM   2684  HB3 TYR   208     103.935 123.305  54.967  1.00  0.00           H  
ATOM   2685  CG  TYR   208     106.007 123.306  54.285  1.00  0.00           C  
ATOM   2686  CD1 TYR   208     107.266 123.969  54.311  1.00  0.00           C  
ATOM   2687  HD1 TYR   208     107.287 124.995  54.648  1.00  0.00           H  
ATOM   2688  CE1 TYR   208     108.445 123.295  53.945  1.00  0.00           C  
ATOM   2689  HE1 TYR   208     109.353 123.869  54.056  1.00  0.00           H  
ATOM   2690  CZ  TYR   208     108.381 121.872  53.644  1.00  0.00           C  
ATOM   2691  OH  TYR   208     109.489 121.189  53.387  1.00  0.00           O  
ATOM   2692  HH  TYR   208     110.268 121.746  53.459  1.00  0.00           H  
ATOM   2693  CE2 TYR   208     107.144 121.258  53.487  1.00  0.00           C  
ATOM   2694  HE2 TYR   208     107.037 120.239  53.144  1.00  0.00           H  
ATOM   2695  CD2 TYR   208     105.966 122.004  53.827  1.00  0.00           C  
ATOM   2696  HD2 TYR   208     104.997 121.537  53.727  1.00  0.00           H  
ATOM   2697  C   TYR   208     104.195 124.678  52.334  1.00  0.00           C  
ATOM   2698  O   TYR   208     103.238 124.142  51.822  1.00  0.00           O  
ATOM   2699  N   GLY   209     105.248 125.037  51.552  1.00  0.00           N  
ATOM   2700  H   GLY   209     105.927 125.636  52.001  1.00  0.00           H  
ATOM   2701  CA  GLY   209     105.347 124.953  50.140  1.00  0.00           C  
ATOM   2702  HA2 GLY   209     104.489 125.440  49.678  1.00  0.00           H  
ATOM   2703  HA3 GLY   209     106.259 125.487  49.875  1.00  0.00           H  
ATOM   2704  C   GLY   209     105.486 123.452  49.687  1.00  0.00           C  
ATOM   2705  O   GLY   209     105.846 122.563  50.484  1.00  0.00           O  
ATOM   2706  N   GLN   210     105.251 123.160  48.386  1.00  0.00           N  
ATOM   2707  H   GLN   210     105.411 122.183  48.189  1.00  0.00           H  
ATOM   2708  CA  GLN   210     104.943 123.969  47.231  1.00  0.00           C  
ATOM   2709  HA  GLN   210     105.079 123.197  46.474  1.00  0.00           H  
ATOM   2710  CB  GLN   210     103.397 124.304  47.216  1.00  0.00           C  
ATOM   2711  HB2 GLN   210     103.131 124.847  48.123  1.00  0.00           H  
ATOM   2712  HB3 GLN   210     103.216 124.929  46.341  1.00  0.00           H  
ATOM   2713  CG  GLN   210     102.586 122.942  47.160  1.00  0.00           C  
ATOM   2714  HG2 GLN   210     102.744 122.359  48.067  1.00  0.00           H  
ATOM   2715  HG3 GLN   210     101.565 123.323  47.189  1.00  0.00           H  
ATOM   2716  CD  GLN   210     102.848 122.033  45.930  1.00  0.00           C  
ATOM   2717  OE1 GLN   210     102.954 122.434  44.841  1.00  0.00           O  
ATOM   2718  NE2 GLN   210     103.037 120.745  46.064  1.00  0.00           N  
ATOM   2719 HE21 GLN   210     103.197 120.088  45.314  1.00  0.00           H  
ATOM   2720 HE22 GLN   210     102.924 120.341  46.982  1.00  0.00           H  
ATOM   2721  C   GLN   210     105.838 125.211  46.963  1.00  0.00           C  
ATOM   2722  O   GLN   210     105.423 126.344  47.027  1.00  0.00           O  
ATOM   2723  N   GLN   211     107.124 124.932  46.625  1.00  0.00           N  
ATOM   2724  H   GLN   211     107.276 123.947  46.463  1.00  0.00           H  
ATOM   2725  CA  GLN   211     108.238 125.802  46.278  1.00  0.00           C  
ATOM   2726  HA  GLN   211     108.055 126.798  46.682  1.00  0.00           H  
ATOM   2727  CB  GLN   211     109.646 125.384  46.921  1.00  0.00           C  
ATOM   2728  HB2 GLN   211     109.996 124.437  46.509  1.00  0.00           H  
ATOM   2729  HB3 GLN   211     110.300 126.251  46.824  1.00  0.00           H  
ATOM   2730  CG  GLN   211     109.625 125.233  48.461  1.00  0.00           C  
ATOM   2731  HG2 GLN   211     110.533 125.445  49.026  1.00  0.00           H  
ATOM   2732  HG3 GLN   211     109.016 126.073  48.793  1.00  0.00           H  
ATOM   2733  CD  GLN   211     108.972 123.928  48.882  1.00  0.00           C  
ATOM   2734  OE1 GLN   211     108.809 122.937  48.113  1.00  0.00           O  
ATOM   2735  NE2 GLN   211     108.638 123.780  50.087  1.00  0.00           N  
ATOM   2736 HE21 GLN   211     108.708 124.626  50.634  1.00  0.00           H  
ATOM   2737 HE22 GLN   211     108.210 122.933  50.434  1.00  0.00           H  
ATOM   2738  C   GLN   211     108.314 125.997  44.739  1.00  0.00           C  
ATOM   2739  O   GLN   211     108.278 127.087  44.146  1.00  0.00           O  
ATOM   2740  N   ASP   212     108.480 124.869  44.045  1.00  0.00           N  
ATOM   2741  H   ASP   212     108.471 124.041  44.624  1.00  0.00           H  
ATOM   2742  CA  ASP   212     108.280 124.727  42.587  1.00  0.00           C  
ATOM   2743  HA  ASP   212     109.090 125.310  42.147  1.00  0.00           H  
ATOM   2744  CB  ASP   212     108.601 123.222  42.182  1.00  0.00           C  
ATOM   2745  HB2 ASP   212     109.599 123.016  42.571  1.00  0.00           H  
ATOM   2746  HB3 ASP   212     107.860 122.593  42.676  1.00  0.00           H  
ATOM   2747  CG  ASP   212     108.745 123.055  40.674  1.00  0.00           C  
ATOM   2748  OD1 ASP   212     107.991 122.220  40.131  1.00  0.00           O  
ATOM   2749  OD2 ASP   212     109.441 123.833  39.990  1.00  0.00           O  
ATOM   2750  C   ASP   212     106.977 125.224  41.993  1.00  0.00           C  
ATOM   2751  O   ASP   212     106.993 125.996  40.989  1.00  0.00           O  
ATOM   2752  N   ARG   213     105.830 124.871  42.566  1.00  0.00           N  
ATOM   2753  H   ARG   213     105.741 124.235  43.346  1.00  0.00           H  
ATOM   2754  CA  ARG   213     104.539 125.266  42.061  1.00  0.00           C  
ATOM   2755  HA  ARG   213     104.474 125.145  40.979  1.00  0.00           H  
ATOM   2756  CB  ARG   213     103.388 124.409  42.656  1.00  0.00           C  
ATOM   2757  HB2 ARG   213     103.663 123.381  42.423  1.00  0.00           H  
ATOM   2758  HB3 ARG   213     103.406 124.630  43.723  1.00  0.00           H  
ATOM   2759  CG  ARG   213     101.988 124.762  42.126  1.00  0.00           C  
ATOM   2760  HG2 ARG   213     101.744 125.790  42.395  1.00  0.00           H  
ATOM   2761  HG3 ARG   213     102.032 124.575  41.054  1.00  0.00           H  
ATOM   2762  CD  ARG   213     100.970 123.746  42.707  1.00  0.00           C  
ATOM   2763  HD2 ARG   213     101.421 122.787  42.454  1.00  0.00           H  
ATOM   2764  HD3 ARG   213     100.936 123.813  43.794  1.00  0.00           H  
ATOM   2765  NE  ARG   213      99.706 123.813  42.015  1.00  0.00           N  
ATOM   2766  HE  ARG   213      99.492 124.701  41.585  1.00  0.00           H  
ATOM   2767  CZ  ARG   213      98.757 122.893  41.837  1.00  0.00           C  
ATOM   2768  NH1 ARG   213      98.830 121.573  42.092  1.00  0.00           N  
ATOM   2769 HH11 ARG   213      98.136 120.949  41.707  1.00  0.00           H  
ATOM   2770 HH12 ARG   213      99.607 121.292  42.673  1.00  0.00           H  
ATOM   2771  NH2 ARG   213      97.658 123.286  41.356  1.00  0.00           N  
ATOM   2772 HH21 ARG   213      96.950 122.582  41.206  1.00  0.00           H  
ATOM   2773 HH22 ARG   213      97.447 124.274  41.354  1.00  0.00           H  
ATOM   2774  C   ARG   213     104.196 126.764  42.351  1.00  0.00           C  
ATOM   2775  O   ARG   213     104.313 127.190  43.524  1.00  0.00           O  
ATOM   2776  N   GLY   214     103.712 127.596  41.342  1.00  0.00           N  
ATOM   2777  H   GLY   214     103.529 128.485  41.785  1.00  0.00           H  
ATOM   2778  CA  GLY   214     103.359 127.376  39.968  1.00  0.00           C  
ATOM   2779  HA2 GLY   214     104.243 127.604  39.373  1.00  0.00           H  
ATOM   2780  HA3 GLY   214     103.089 126.334  39.793  1.00  0.00           H  
ATOM   2781  C   GLY   214     102.155 128.191  39.565  1.00  0.00           C  
ATOM   2782  O   GLY   214     102.275 128.987  38.624  1.00  0.00           O  
ATOM   2783  OXT GLY   214     101.062 127.872  40.142  1.00  0.00           O  
TER    2784      GLY   214 
END   
